# Supplementary material for: Deep learning for behaviour classification in a preclinical brain injury model
Source: PLoS One. 2022 Jun 15;17(6):e0268962. doi: 10.1371/journal.pone.0268962 (PMC9200342; doi:10.1371/journal.pone.0268962)
Supplement: S1 File — (ZIP) [file pone.0268962.s002.zip]

Archive with 64 entries (63 files):
- Supplementary_data/
- __MACOSX/._Supplementary_data
- Supplementary_data/NAIVE.BASELINE.GrCa2.csv
- __MACOSX/Supplementary_data/._NAIVE.BASELINE.GrCa2.csv
- Supplementary_data/CRANIOGrB_W2.xlsx
- __MACOSX/Supplementary_data/._CRANIOGrB_W2.xlsx
- Supplementary_data/NAIVEBaseline.xlsx
- __MACOSX/Supplementary_data/._NAIVEBaseline.xlsx
- Supplementary_data/CRANIO.GrD.csv
- __MACOSX/Supplementary_data/._CRANIO.GrD.csv
- Supplementary_data/NAIVE.BASELINEGrCA1.csv
- __MACOSX/Supplementary_data/._NAIVE.BASELINEGrCA1.csv
- Supplementary_data/INJURYGrC_W1.xlsx
- __MACOSX/Supplementary_data/._INJURYGrC_W1.xlsx
- Supplementary_data/NAIVE.4A_baseline_2.xlsx
- __MACOSX/Supplementary_data/._NAIVE.4A_baseline_2.xlsx
- Supplementary_data/CRANIOGrB_W3.xlsx
- __MACOSX/Supplementary_data/._CRANIOGrB_W3.xlsx
- Supplementary_data/INJURYGrA_W1.xlsx
- __MACOSX/Supplementary_data/._INJURYGrA_W1.xlsx
- Supplementary_data/CRANIOGrB_W4.xlsx
- __MACOSX/Supplementary_data/._CRANIOGrB_W4.xlsx
- Supplementary_data/CRANIO.GrD.W3.csv
- __MACOSX/Supplementary_data/._CRANIO.GrD.W3.csv
- Supplementary_data/CRANIOGrB_W5.xlsx
- __MACOSX/Supplementary_data/._CRANIOGrB_W5.xlsx
- Supplementary_data/INJURYGrC_W4.xlsx
- __MACOSX/Supplementary_data/._INJURYGrC_W4.xlsx
- Supplementary_data/INJURYGrA_W3.xlsx
- __MACOSX/Supplementary_data/._INJURYGrA_W3.xlsx
- Supplementary_data/INJURYGrC_W3.csv
- __MACOSX/Supplementary_data/._INJURYGrC_W3.csv
- Supplementary_data/CRANIO.GrD_W1.csv
- __MACOSX/Supplementary_data/._CRANIO.GrD_W1.csv
- Supplementary_data/INJURYGrA_W2.xlsx
- __MACOSX/Supplementary_data/._INJURYGrA_W2.xlsx
- Supplementary_data/INJURYGrC_W5.xlsx
- __MACOSX/Supplementary_data/._INJURYGrC_W5.xlsx
- Supplementary_data/INJURY.CCI.GrD.WEEK4.csv
- __MACOSX/Supplementary_data/._INJURY.CCI.GrD.WEEK4.csv
- Supplementary_data/NAIVEBaselineGrB.xlsx
- __MACOSX/Supplementary_data/._NAIVEBaselineGrB.xlsx
- Supplementary_data/INJURYGrC_W2.xlsx
- __MACOSX/Supplementary_data/._INJURYGrC_W2.xlsx
- Supplementary_data/NAIVE.4A_baseline_1.xlsx
- __MACOSX/Supplementary_data/._NAIVE.4A_baseline_1.xlsx
- Supplementary_data/INJURYGrA_W5.xlsx
- __MACOSX/Supplementary_data/._INJURYGrA_W5.xlsx
- Supplementary_data/INJURYGrA_W4.xlsx
- __MACOSX/Supplementary_data/._INJURYGrA_W4.xlsx
- Supplementary_data/INJURYGrD.WEEK1.csv
- __MACOSX/Supplementary_data/._INJURYGrD.WEEK1.csv
- Supplementary_data/CRANIOGrB_W1.xlsx
- __MACOSX/Supplementary_data/._CRANIOGrB_W1.xlsx
- Supplementary_data/INJURY.CCI.GrD.WEEK3.csv
- __MACOSX/Supplementary_data/._INJURY.CCI.GrD.WEEK3.csv
- Supplementary_data/INJURY.CCI.GrD.WEEK2.csv
- __MACOSX/Supplementary_data/._INJURY.CCI.GrD.WEEK2.csv
- Supplementary_data/NAIVEBASELINEGr4A.csv
- __MACOSX/Supplementary_data/._NAIVEBASELINEGr4A.csv
- Supplementary_data/CRANIO.GrD.WEEK4.csv
- __MACOSX/Supplementary_data/._CRANIO.GrD.WEEK4.csv
- Supplementary_data/CRANIO.GrD.WEEK5.csv
- __MACOSX/Supplementary_data/._CRANIO.GrD.WEEK5.csv
