# Supplementary material for: Deep learning for behaviour classification in a preclinical brain injury model
Source: PLoS One. 2022 Jun 15;17(6):e0268962. doi: 10.1371/journal.pone.0268962 (PMC9200342; doi:10.1371/journal.pone.0268962)
Supplement: S1 File — (ZIP) [file pone.0268962.s002.zip › Supplementary_data/NAIVE.BASELINE.GrCa2.csv]

date	time	time since start (s)	bin duration (s)	distance (mm)	temperature (C)	separation (mm)	transition
20/11/2020	11:00:00	0	900	8079.325684	37.63284683	178.8817902	72
20/11/2020	11:15:00	224	900	20153.76758	37.76914597	160.6253967	175
20/11/2020	11:30:00	1124	900	22173.73828	37.77422333	152.4595947	187
20/11/2020	11:45:00	2024	900	16688.92578	37.71374893	143.3275452	140
20/11/2020	12:00:00	2924	900	13904.5957	37.59266281	133.3990173	123
20/11/2020	12:15:00	3824	900	11870.90137	37.34393311	141.7909088	104
20/11/2020	12:30:00	4724	900	647.3457642	36.92029572	73.99062347	6
20/11/2020	12:45:00	5624	900	2605.854248	36.47913361	100.273056	23
20/11/2020	13:00:00	6524	900	0	35.70192337	110.6022568	0
20/11/2020	13:15:00	7424	900	42.61033249	35.57559586	2.640090227	0
20/11/2020	13:30:00	8324	900	605.2589111	36.01639557	45.38577652	5
20/11/2020	13:45:00	9224	900	169.352417	35.99529648	108.6208191	1
20/11/2020	14:00:00	10124	900	7099.189941	36.06575775	110.2707672	59
20/11/2020	14:15:00	11024	900	9060.042969	37.00281525	155.7503967	72
20/11/2020	14:30:00	11924	900	6270.689941	37.24290466	105.3725891	60
20/11/2020	14:45:00	12824	900	534.420166	37.34739304	0.309917778	6
20/11/2020	15:00:00	13724	900	0	35.67279816	29.18009377	0
20/11/2020	15:15:00	14624	900	1325.758057	35.54461288	114.312912	10
20/11/2020	15:30:00	15524	900	289.3544006	35.49092102	106.1977921	2
20/11/2020	15:45:00	16424	900	0	35.79069901	115.1034317	0
20/11/2020	16:00:00	17324	900	120.0001373	35.81747055	100.7236633	2
20/11/2020	16:15:00	18224	900	647.8145752	35.72544861	99.82211304	5
20/11/2020	16:30:00	19124	900	1745.954102	35.93538666	106.5115967	12
20/11/2020	16:45:00	20024	900	1823.556396	36.21432877	117.8030701	14
20/11/2020	17:00:00	20924	900	1225.550171	35.70223618	126.5623322	9
20/11/2020	17:15:00	21824	900	358.500061	35.46664047	91.47724152	3
20/11/2020	17:30:00	22724	900	0	35.3071022	117.6053314	0
20/11/2020	17:45:00	23624	900	0	34.88352203	124.1460648	0
20/11/2020	18:00:00	24524	900	886.8496704	35.30215454	140.7097931	7
20/11/2020	18:15:00	25424	900	5903.876465	36.13056564	92.82487488	50
20/11/2020	18:30:00	26324	900	11154.84961	37.10235214	156.0044708	98
20/11/2020	18:45:00	27224	900	9237.276367	37.18229294	145.3521423	83
20/11/2020	19:00:00	28124	900	950.0615845	37.16930389	140.1334381	8
20/11/2020	19:15:00	29024	900	3883.352051	36.77005768	111.9644318	29
20/11/2020	19:30:00	29924	900	358.5001221	36.51726151	108.4304199	3
20/11/2020	19:45:00	30824	900	119.4999542	35.901371	137.445282	1
20/11/2020	20:00:00	31724	900	8887.739258	36.48610687	124.1061554	75
20/11/2020	20:15:00	32624	900	13667.79688	37.19686508	190.1887512	118
20/11/2020	20:30:00	33524	900	6075.20166	37.3273201	157.9106293	51
20/11/2020	20:45:00	34424	900	1991.033691	36.7354393	152.3521881	16
20/11/2020	21:00:00	35324	900	0	36.10811996	128.3741455	0
20/11/2020	21:15:00	36224	900	478.0003662	35.76705933	134.007019	4
20/11/2020	21:30:00	37124	900	2104.678223	36.0731926	122.3106766	19
20/11/2020	21:45:00	38024	900	7201.687012	37.3737793	137.6733246	65
20/11/2020	22:00:00	38924	900	9129.8125	37.59145737	218.8072815	79
20/11/2020	22:15:00	39824	900	815.9966431	37.08410645	145.0007782	6
20/11/2020	22:30:00	40724	900	3764.55957	37.03051758	135.7071381	31
20/11/2020	22:45:00	41624	900	7934.23291	37.50644684	160.9307709	70
20/11/2020	23:00:00	42524	900	2655.481934	37.50348663	114.8209305	23
20/11/2020	23:15:00	43424	900	3878.456543	37.16100693	141.5041046	28
20/11/2020	23:30:00	44324	900	6711.909668	37.38468552	111.5657196	56
20/11/2020	23:45:00	45224	900	9201.032227	37.98389816	133.3848724	81
21/11/2020	00:00:00	46124	900	10454.01758	37.96999741	183.5460052	91
21/11/2020	00:15:00	47024	900	4074.809082	37.92892456	158.3055725	38
21/11/2020	00:30:00	47924	900	8262.239258	37.71065521	132.7979584	68
21/11/2020	00:45:00	48824	900	13171.22363	37.79497147	199.8715973	112
21/11/2020	01:00:00	49724	900	10716.20313	37.89059448	140.2494659	86
21/11/2020	01:15:00	50624	900	12641.82813	37.80336761	157.4076996	111
21/11/2020	01:30:00	51524	900	6497.438477	37.49605942	149.6347198	54
21/11/2020	01:45:00	52424	900	2070.197021	37.26679611	162.8137512	18
21/11/2020	02:00:00	53324	900	15214.94434	36.9787178	151.6260376	156
21/11/2020	02:15:00	54224	900	11410.98145	37.61120224	154.305191	96
21/11/2020	02:30:00	55124	900	13281.89746	37.83328629	136.4123535	116
21/11/2020	02:45:00	56024	900	10535.31738	37.91298294	138.4508972	93
21/11/2020	03:00:00	56924	900	5708.321777	37.53090668	177.2845001	52
21/11/2020	03:15:00	57824	900	8218.292969	37.64506531	149.0160065	71
21/11/2020	03:30:00	58724	900	10394.5332	37.6257515	224.486496	90
21/11/2020	03:45:00	59624	900	12686.54395	37.71065521	179.4955139	110
21/11/2020	04:00:00	60524	900	12398.06738	37.62305832	163.667038	103
21/11/2020	04:15:00	61424	900	14478.75195	37.64739609	149.7464294	117
21/11/2020	04:30:00	62324	900	12338.39648	37.59645081	176.8406067	108
21/11/2020	04:45:00	63224	900	15032.5918	37.50378799	168.1575623	129
21/11/2020	05:00:00	64124	900	10836.28906	37.37825012	179.9289398	93
21/11/2020	05:15:00	65024	900	12907.15039	37.23283768	169.6843872	106
21/11/2020	05:30:00	65924	900	5777.250488	37.39665222	117.1549759	46
21/11/2020	05:45:00	66824	900	0	37.06774902	120	0
21/11/2020	06:00:00	67724	900	423.3818054	36.11140823	119.1595993	0
21/11/2020	06:15:00	68624	900	5439.732422	35.83198929	114.8841324	44
21/11/2020	06:30:00	69524	900	13339.95703	36.77453613	168.9176178	115
21/11/2020	06:45:00	70424	900	6493.318359	36.99521255	167.9635162	53
21/11/2020	07:00:00	71324	900	358.500824	36.67735291	167.2043457	2
21/11/2020	07:15:00	72224	900	836.5006104	35.60484695	113.5655136	7
21/11/2020	07:30:00	73124	900	119.4999542	35.94676208	77.05538177	1
21/11/2020	07:45:00	74024	900	119.5	36.21422195	107.0721741	1
21/11/2020	08:00:00	74924	900	119.5	35.57167816	86.18340302	1
21/11/2020	08:15:00	75824	900	477.9941406	35.18674469	90.37717438	4
21/11/2020	08:30:00	76724	900	676.7015381	35.45125198	119.2025146	4
21/11/2020	08:45:00	77624	900	8380.172852	36.25382996	167.2689056	66
21/11/2020	09:00:00	78524	900	5782.397949	36.88148117	153.5034943	48
21/11/2020	09:15:00	79424	900	120.0002594	37.00404739	124.1476135	1
21/11/2020	09:30:00	80324	900	239.9988708	36.25098801	100.7399979	2
21/11/2020	09:45:00	81224	900	0	36.26321411	116.7244339	0
21/11/2020	10:00:00	82124	900	119.5	36.5274086	110.2646027	1
21/11/2020	10:15:00	83024	900	0	36.28586578	118.7067871	0
21/11/2020	10:30:00	83924	900	479.9975281	35.91352081	99.69920349	4
21/11/2020	10:45:00	84824	900	119.5	35.49422455	111.7051315	1
21/11/2020	11:00:00	85724	900	6116.536133	36.18320465	110.0183411	52
21/11/2020	11:15:00	86624	900	598.5093384	37.01713181	92.7365036	5
21/11/2020	11:30:00	87524	900	2973.943115	36.74744034	121.436348	30
21/11/2020	11:45:00	88424	900	169.3517456	36.8815155	66.5630188	1
21/11/2020	12:00:00	89324	900	0	35.98112488	89.65155792	0
21/11/2020	12:15:00	90224	900	0	35.52505875	87.11953735	0
21/11/2020	12:30:00	91124	900	0	35.59957886	119.4283981	0
21/11/2020	12:45:00	92024	900	120.000885	35.57662964	124.1971436	1
21/11/2020	13:00:00	92924	900	239.5263214	35.20136261	67.70794678	2
21/11/2020	13:15:00	93824	900	7951.844727	36.09234238	127.3910522	68
21/11/2020	13:30:00	94724	900	10889.05078	36.9044342	126.9805527	97
21/11/2020	13:45:00	95624	900	1827.651855	36.93432617	37.80047989	14
21/11/2020	14:00:00	96524	900	0	36.1746254	109.5079575	0
21/11/2020	14:15:00	97424	900	0	35.66915512	119.5	0
21/11/2020	14:30:00	98324	900	119.4999542	35.57947159	61.35178375	1
21/11/2020	14:45:00	99224	900	2569.500244	35.59548187	97.73444366	23
21/11/2020	15:00:00	100124	900	801.6917114	35.58818436	72.21781921	5
21/11/2020	15:15:00	101024	900	532.2918701	35.51638794	125.916954	4
21/11/2020	15:30:00	101924	900	2056.594482	36.12882614	111.6463242	17
21/11/2020	15:45:00	102824	900	239.000061	36.63032913	102.5683212	2
21/11/2020	16:00:00	103724	900	0	35.86135864	119.5	0
21/11/2020	16:15:00	104624	900	0	35.14720917	72.79068756	0
21/11/2020	16:30:00	105524	900	78.0955658	34.96262741	95.84496307	1
21/11/2020	16:45:00	106424	900	280.4043579	35.44149399	129.4808807	2
21/11/2020	17:00:00	107324	900	4135.536133	35.75428772	112.5402451	34
21/11/2020	17:15:00	108224	900	8913.222656	36.78449631	114.5260925	74
21/11/2020	17:30:00	109124	900	720.0003662	36.90495682	113.4185028	6
21/11/2020	17:45:00	110024	900	0	36.17380142	117.0210037	0
21/11/2020	18:00:00	110924	900	480.0014648	36.23492432	94.25114441	4
21/11/2020	18:15:00	111824	900	0	35.95664597	122.6165695	0
21/11/2020	18:30:00	112724	900	324.4264221	35.78129959	137.693512	2
21/11/2020	18:45:00	113624	900	9825.610352	36.45650482	134.1042938	80
21/11/2020	19:00:00	114524	900	8480.25	37.35259247	155.1312103	68
21/11/2020	19:15:00	115424	900	5463.949219	37.30589676	140.7568512	41
21/11/2020	19:30:00	116324	900	0	36.48532104	121.8817749	0
21/11/2020	19:45:00	117224	900	3388.564941	36.14348221	111.9502029	30
21/11/2020	20:00:00	118124	900	2554.032715	37.21143723	117.0184479	23
21/11/2020	20:15:00	119024	900	2581.888184	37.23535919	122.778801	24
21/11/2020	20:30:00	119924	900	3723.38208	36.50144196	144.0250549	34
21/11/2020	20:45:00	120824	900	12976.93945	37.17293549	166.9863892	116
21/11/2020	21:00:00	121724	900	3754.670166	37.35440445	172.9250488	30
21/11/2020	21:15:00	122624	900	337.9976196	37.19001389	122.2536774	2
21/11/2020	21:30:00	123524	900	0	37.03189468	119.2774353	0
21/11/2020	21:45:00	124424	900	4637.152344	36.81330109	117.5017548	40
21/11/2020	22:00:00	125324	900	8881.514648	36.98820877	196.1623383	80
21/11/2020	22:15:00	126224	900	10014.88379	37.49198532	211.8313293	94
21/11/2020	22:30:00	127124	900	5588.20166	37.60224533	129.3289337	48
21/11/2020	22:45:00	128024	900	1653.514038	37.47229767	138.4085083	15
21/11/2020	23:00:00	128924	900	407.9975891	37.38208389	120.5543137	4
21/11/2020	23:15:00	129824	900	14859.34863	37.51624298	157.5458069	125
21/11/2020	23:30:00	130724	900	12630.84668	37.88507843	137.6729279	114
21/11/2020	23:45:00	131624	900	5296.789551	37.71525955	129.2271118	47
22/11/2020	00:00:00	132524	900	3435.817383	37.86031342	115.9689331	26
22/11/2020	00:15:00	133424	900	1008.6297	37.47819901	120.4623566	9
22/11/2020	00:30:00	134324	900	3777.397949	37.32471466	128.0973511	32
22/11/2020	00:45:00	135224	900	16731.63281	37.7240448	135.4507294	144
22/11/2020	01:00:00	136124	900	10011.88965	37.84683228	164.3226471	90
22/11/2020	01:15:00	137024	900	3799.822266	37.61220551	139.1503601	37
22/11/2020	01:30:00	137924	900	358.5000305	37.57505035	180.826004	3
22/11/2020	01:45:00	138824	900	13815.95996	37.71049881	158.0525818	124
22/11/2020	02:00:00	139724	900	5745.26416	37.74145126	137.6492615	48
22/11/2020	02:15:00	140624	900	2255.205322	37.27070236	154.625061	19
22/11/2020	02:30:00	141524	900	10999.16992	37.68083954	163.0607147	99
22/11/2020	02:45:00	142424	900	5086.569336	37.84020996	154.5383453	41
22/11/2020	03:00:00	143324	900	7005.082031	37.5157547	168.3404388	57
22/11/2020	03:15:00	144224	900	10654.44336	37.65056992	172.9546661	85
22/11/2020	03:30:00	145124	900	3440.772705	37.98602676	146.2437134	28
22/11/2020	03:45:00	146024	900	12425.92285	37.44197845	133.5964508	114
22/11/2020	04:00:00	146924	900	13457.85449	37.60129547	164.4825287	118
22/11/2020	04:15:00	147824	900	10528.20313	37.64154053	155.7443542	91
22/11/2020	04:30:00	148724	900	9486.014648	37.58552551	165.6322937	78
22/11/2020	04:45:00	149624	900	10493.36133	37.64395142	195.3443756	94
22/11/2020	05:00:00	150524	900	12287.46582	37.71284103	185.1398926	107
22/11/2020	05:15:00	151424	900	8871.772461	37.61446762	201.3070221	77
22/11/2020	05:30:00	152324	900	13457.08691	37.38059616	162.9605865	109
22/11/2020	05:45:00	153224	900	8252.731445	37.30702972	135.9405518	69
22/11/2020	06:00:00	154124	900	5559.881348	37.08041	130.7085724	48
22/11/2020	06:15:00	155024	900	2544.075928	37.22016144	123.5089874	25
22/11/2020	06:30:00	155924	900	104.8251648	36.67098618	45.02269745	1
22/11/2020	06:45:00	156824	900	151.9591827	36.26415253	25.30364418	1
22/11/2020	07:00:00	157724	900	238.9960632	35.71060562	96.18222046	2
22/11/2020	07:15:00	158624	900	358.4999695	35.38328934	99.15146637	3
22/11/2020	07:30:00	159524	900	0	35.69447327	116.0735779	0
22/11/2020	07:45:00	160424	900	168.9988861	35.96543884	119.3459244	2
22/11/2020	08:00:00	161324	900	4383.996094	36.32336807	117.8054962	37
22/11/2020	08:15:00	162224	900	8096.648926	36.93362808	170.2334595	77
22/11/2020	08:30:00	163124	900	935.4326782	36.90246201	88.01528168	7
22/11/2020	08:45:00	164024	900	288.4984436	36.34442139	118.9107666	2
22/11/2020	09:00:00	164924	900	312.8498535	36.33392334	101.7466431	2
22/11/2020	09:15:00	165824	900	0	35.56067657	109.4254227	0
22/11/2020	09:30:00	166724	900	0	35.74624634	131.4217682	0
22/11/2020	09:45:00	167624	900	657.9016113	36.40951538	124.6125031	6
22/11/2020	10:00:00	168524	900	158.1264801	35.86608887	108.1502228	1
22/11/2020	10:15:00	169424	900	0	35.21450043	120.9658661	0
22/11/2020	10:30:00	170324	900	0	35.2954483	89.65155792	0
22/11/2020	10:45:00	171224	900	597.5	35.81056213	76.35884094	5
22/11/2020	11:00:00	172124	900	12655.79199	36.74700546	159.1388245	111
22/11/2020	11:15:00	173024	900	7660.831543	37.07647324	133.1627502	64
22/11/2020	11:30:00	173924	900	477.9974365	36.77548218	124.0017776	4
22/11/2020	11:45:00	174824	900	0	36.01355743	130.6793823	0
22/11/2020	12:00:00	175724	900	180.9176331	35.79988861	3.849333048	2
22/11/2020	12:15:00	176624	900	58.09339905	35.81727219	116.152565	0
22/11/2020	12:30:00	177524	900	239.0001984	35.66299438	98.62706757	2
22/11/2020	12:45:00	178424	900	478.0001831	36.25632477	127.3557892	4
22/11/2020	13:00:00	179324	900	119.4999542	36.37424088	134.9867706	1
22/11/2020	13:15:00	180224	900	0	36.08675766	119.2285004	0
22/11/2020	13:30:00	181124	900	119.4999008	35.61933899	105.56633	1
22/11/2020	13:45:00	182024	900	371.9017944	35.1592598	118.2735214	4
22/11/2020	14:00:00	182924	900	1801.779053	35.42946625	116.5510864	17
22/11/2020	14:15:00	183824	900	4486.63916	36.49559021	122.9835587	44
22/11/2020	14:30:00	184724	900	0	36.69988251	103.9517212	0
22/11/2020	14:45:00	185624	900	653.9225464	35.76530838	94.28089142	7
22/11/2020	15:00:00	186524	900	358.5003052	35.38335419	123.9147873	3
22/11/2020	15:15:00	187424	900	773.4199829	36.21963501	115.2913132	8
22/11/2020	15:30:00	188324	900	0	36.10690308	114.2706223	0
22/11/2020	15:45:00	189224	900	0	35.59357834	119.5	0
22/11/2020	16:00:00	190124	900	0	35.36899185	117.4538879	0
22/11/2020	16:15:00	191024	900	194.8373413	35.48023224	131.3378296	2
22/11/2020	16:30:00	191924	900	522.1436768	35.1844902	113.0535583	3
22/11/2020	16:45:00	192824	900	5597.447266	36.44340897	118.3101425	57
22/11/2020	17:00:00	193724	900	7925.166016	36.8717308	150.9358215	69
22/11/2020	17:15:00	194624	900	358.5	37.03718948	71.95705414	4
22/11/2020	17:30:00	195524	900	716.9992065	36.05777359	144.0508881	6
22/11/2020	17:45:00	196424	900	358.4990845	35.47256088	122.756897	3
22/11/2020	18:00:00	197324	900	1224.061646	35.80307388	102.9511642	10
22/11/2020	18:15:00	198224	900	477.9971008	35.61479568	127.0253906	2
22/11/2020	18:30:00	199124	900	5985.579102	36.3367691	136.4715729	52
22/11/2020	18:45:00	200024	900	5824.071777	37.11130905	134.1797791	62
22/11/2020	19:00:00	200924	900	892.9209595	36.27139664	116.304863	9
22/11/2020	19:15:00	201824	900	0	35.73873901	121.7893753	0
22/11/2020	19:30:00	202724	900	2308.358887	36.21204376	122.4880753	19
22/11/2020	19:45:00	203624	900	3945.939453	37.0133934	111.3966446	32
22/11/2020	20:00:00	204524	900	0	36.47593307	118.8762741	0
22/11/2020	20:15:00	205424	900	1415.561401	36.13378906	137.0336609	13
22/11/2020	20:30:00	206324	900	9246.955078	37.27580643	192.7650146	73
22/11/2020	20:45:00	207224	900	9650.672852	37.5418129	192.3329163	83
22/11/2020	21:00:00	208124	900	13682.72949	37.54634476	139.3025055	118
22/11/2020	21:15:00	209024	900	597.4996948	37.27698517	149.2089081	5
22/11/2020	21:30:00	209924	900	12259.50293	37.09163666	135.528717	110
22/11/2020	21:45:00	210824	900	11000.23535	37.61995697	189.8047791	99
22/11/2020	22:00:00	211724	900	3914.986084	37.33028793	141.7030182	39
22/11/2020	22:15:00	212624	900	1417.703125	36.58594131	152.5	12
22/11/2020	22:30:00	213524	900	6645.636719	37.54616547	116.9002914	53
22/11/2020	22:45:00	214424	900	4510.071289	37.43799591	138.4272614	38
22/11/2020	23:00:00	215324	900	10947.52344	37.66910934	173.7182617	98
22/11/2020	23:15:00	216224	900	6189.303711	37.79085541	162.7395782	51
22/11/2020	23:30:00	217124	900	6266.834473	37.40005112	200.8965302	53
22/11/2020	23:45:00	218024	900	5767.80127	37.92909622	104.3644867	48
23/11/2020	00:00:00	218924	900	8279.347656	37.70255661	191.8818054	67
23/11/2020	00:15:00	219824	900	2947.967285	37.58607483	133.9219513	24
23/11/2020	00:30:00	220724	900	163.9065857	37.43741226	116.1028748	1
23/11/2020	00:45:00	221624	900	6107.709473	37.31079865	145.2121735	57
23/11/2020	01:00:00	222524	900	14127.38477	37.62317657	134.3698883	119
23/11/2020	01:15:00	223424	900	7468.40332	37.69691086	180.5856628	59
23/11/2020	01:30:00	224324	900	9423.098633	37.66871262	168.1846924	77
23/11/2020	01:45:00	225224	900	9660.079102	37.68205643	138.4991608	83
23/11/2020	02:00:00	226124	900	14946.41602	37.7165947	160.4092407	126
23/11/2020	02:15:00	227024	900	6178.885254	37.74027252	111.0986633	59
23/11/2020	02:30:00	227924	900	2206.334473	37.56878662	178.1950073	20
23/11/2020	02:45:00	228824	900	7964.814941	37.36433411	163.7327728	70
23/11/2020	03:00:00	229724	900	11565.19727	37.51131821	176.14505	99
23/11/2020	03:15:00	230624	900	11853.85938	37.65821075	140.7595825	100
23/11/2020	03:30:00	231524	900	9842.737305	37.74271774	135.1629333	84
23/11/2020	03:45:00	232424	900	1935.656006	37.46687317	102.2362137	17
23/11/2020	04:00:00	233324	900	2231.473877	37.06227112	96.31909943	19
23/11/2020	04:15:00	234224	900	11053.16016	37.23371506	153.2333527	97
23/11/2020	04:30:00	235124	900	11137.82227	37.77865982	155.750885	105
23/11/2020	04:45:00	236024	900	12796.43555	37.77786255	133.7953186	108
23/11/2020	05:00:00	236924	900	9823.65918	37.83983994	148.9164886	89
23/11/2020	05:15:00	237824	900	15984.18164	37.61449051	214.3460846	141
23/11/2020	05:30:00	238724	900	12629.39453	37.53936768	162.8359985	112
23/11/2020	05:45:00	239624	900	5260.376953	37.62313843	113.3020248	45
23/11/2020	06:00:00	240524	900	10426.54492	37.36302948	153.4441986	91
23/11/2020	06:15:00	241424	900	1764.182861	37.31535721	97.39508057	14
23/11/2020	06:30:00	242324	900	0	36.43090057	118.2203369	0
23/11/2020	06:45:00	243224	900	0	36.32960892	106.7159348	0
23/11/2020	07:00:00	244124	900	0	36.1688385	102.2980347	0
23/11/2020	07:15:00	245024	900	0	36.34557343	120	0
23/11/2020	07:30:00	245924	900	0	36.18714905	116.8074417	0
23/11/2020	07:45:00	246824	900	3345.178711	36.19197083	153.6624451	26
23/11/2020	08:00:00	247724	900	5335.356934	37.23778152	126.144455	44
23/11/2020	08:15:00	248624	900	457.4917603	36.93603516	88.19668579	4
23/11/2020	08:30:00	249524	900	0	36.06734467	29.96826744	0
23/11/2020	08:45:00	250424	900	0	35.72119904	109.2536011	0
23/11/2020	09:00:00	251324	900	1733.913574	36.03979874	116.4158859	13
23/11/2020	09:15:00	252224	900	7700.831055	36.78378296	111.6772919	69
23/11/2020	09:30:00	253124	900	0	36.71792221	28.17663574	0
23/11/2020	09:45:00	254024	900	0	36.52607727	0	0
23/11/2020	10:00:00	254924	900	0	36.18288803	0	0
23/11/2020	10:15:00	255824	900	0	35.76351166	29.84844398	0
23/11/2020	10:30:00	256724	900	0	35.80390167	119.5	0
23/11/2020	10:45:00	257624	900	1630.488525	36.03660202	118.6149216	16
23/11/2020	11:00:00	258524	900	767.7989502	36.39138031	90.42510223	7
20/11/2020	11:00:00	0	900	6713.670898	37.5961647	145.3064117	61
20/11/2020	11:15:00	224	900	21669.4082	37.92525101	151.6720276	194
20/11/2020	11:30:00	1124	900	19517.13867	37.83664322	139.6779633	180
20/11/2020	11:45:00	2024	900	18488.83203	37.52469254	144.6007996	171
20/11/2020	12:00:00	2924	900	12637.07129	37.2967186	133.8421021	104
20/11/2020	12:15:00	3824	900	9623.435547	36.78247833	128.0458679	83
20/11/2020	12:30:00	4724	900	5477.52002	36.65367889	96.80982971	39
20/11/2020	12:45:00	5624	900	3771.719482	36.11459351	137.4617462	33
20/11/2020	13:00:00	6524	900	76.9535141	36.35647583	154.4136963	1
20/11/2020	13:15:00	7424	900	47.39455795	35.29447937	2.640090227	0
20/11/2020	13:30:00	8324	900	0	35.05096817	94.4415741	0
20/11/2020	13:45:00	9224	900	0	35.17601776	119.2007675	0
20/11/2020	14:00:00	10124	900	939.9549561	34.6609726	94.0474472	8
20/11/2020	14:15:00	11024	900	1545.339966	34.57342529	130.2465057	13
20/11/2020	14:30:00	11924	900	867.4910889	34.63545609	104.7919006	4
20/11/2020	14:45:00	12824	900	0	34.7592926	119.370575	0
20/11/2020	15:00:00	13724	900	704.9123535	35.28242874	117.7227249	6
20/11/2020	15:15:00	14624	900	11653.63281	35.93562317	125.5832748	97
20/11/2020	15:30:00	15524	900	8988.50293	37.03521729	136.6457977	76
20/11/2020	15:45:00	16424	900	8394.660156	37.05981827	128.9343109	75
20/11/2020	16:00:00	17324	900	3245.527344	37.08894348	104.6881561	27
20/11/2020	16:15:00	18224	900	1541.503662	36.55197525	76.03842163	13
20/11/2020	16:30:00	19124	900	3816.71582	36.14308548	105.2188034	30
20/11/2020	16:45:00	20024	900	6020.643555	36.35517502	135.5703583	53
20/11/2020	17:00:00	20924	900	5851.647461	36.44496536	152.0269318	49
20/11/2020	17:15:00	21824	900	8538.416016	36.88383484	128.8946991	80
20/11/2020	17:30:00	22724	900	1014.34613	36.54524994	117.6389313	9
20/11/2020	17:45:00	23624	900	119.5	35.73359299	124.1460648	1
20/11/2020	18:00:00	24524	900	1034.486572	35.57662582	142.6644592	9
20/11/2020	18:15:00	25424	900	1917.411743	36.24262619	90.96406555	18
20/11/2020	18:30:00	26324	900	5149.491699	36.31563568	147.3058472	41
20/11/2020	18:45:00	27224	900	9676.853516	37.0177269	130.9199066	87
20/11/2020	19:00:00	28124	900	4755.30957	36.97882462	123.4496307	39
20/11/2020	19:15:00	29024	900	4199.597168	36.8718071	128.1611023	39
20/11/2020	19:30:00	29924	900	2479.998291	36.92887115	118.4992371	21
20/11/2020	19:45:00	30824	900	386.8754578	36.54716492	160.8560791	4
20/11/2020	20:00:00	31724	900	2285.993164	36.65263367	133.1046295	20
20/11/2020	20:15:00	32624	900	7151.689941	36.87021255	123.0284576	61
20/11/2020	20:30:00	33524	900	9246.317383	37.56794739	167.5341949	83
20/11/2020	20:45:00	34424	900	5511.515625	37.33689117	154.7759705	47
20/11/2020	21:00:00	35324	900	4557.727539	36.9888382	147.8473816	41
20/11/2020	21:15:00	36224	900	1717.421753	36.644207	144.7894592	14
20/11/2020	21:30:00	37124	900	697.2042847	36.68212509	124.1451797	5
20/11/2020	21:45:00	38024	900	2100.675049	36.35467529	96.73841858	16
20/11/2020	22:00:00	38924	900	3120.564697	36.61779404	36.56484985	25
20/11/2020	22:15:00	39824	900	7516.804199	37.0413208	166.190979	71
20/11/2020	22:30:00	40724	900	3764.619141	37.17159271	132.9271393	31
20/11/2020	22:45:00	41624	900	2958.479736	36.78755569	140.8946533	25
20/11/2020	23:00:00	42524	900	2040.651245	36.52101517	109.2145767	17
20/11/2020	23:15:00	43424	900	3770.069824	36.48524475	119.1843185	32
20/11/2020	23:30:00	44324	900	3470.641602	36.40973663	100.6335754	29
20/11/2020	23:45:00	45224	900	1874.742432	36.39016724	99.18469238	17
21/11/2020	00:00:00	46124	900	478.0006714	36.10374832	69.6324234	4
21/11/2020	00:15:00	47024	900	4072.28418	36.34151077	137.0445099	39
21/11/2020	00:30:00	47924	900	7948.790039	37.09352875	129.9572754	73
21/11/2020	00:45:00	48824	900	14051.27539	37.24410629	165.766983	124
21/11/2020	01:00:00	49724	900	14672.8623	37.58747864	145.8696747	136
21/11/2020	01:15:00	50624	900	14080.24512	37.65729904	146.4871063	123
21/11/2020	01:30:00	51524	900	6590.161621	37.52281952	148.954422	61
21/11/2020	01:45:00	52424	900	12327.08887	37.36401367	166.2679901	102
21/11/2020	02:00:00	53324	900	12184.11426	37.67266464	127.8177338	108
21/11/2020	02:15:00	54224	900	5882.271484	37.55904007	130.5191193	49
21/11/2020	02:30:00	55124	900	10204.24902	37.11524582	143.1878052	87
21/11/2020	02:45:00	56024	900	9647.587891	37.31094742	157.5457764	82
21/11/2020	03:00:00	56924	900	6946.470703	36.99703217	178.1750793	57
21/11/2020	03:15:00	57824	900	10532.61133	36.7345314	131.0140839	91
21/11/2020	03:30:00	58724	900	597.5005493	37.03365707	161.1856995	5
21/11/2020	03:45:00	59624	900	4980.970215	36.15233231	195.2165833	45
21/11/2020	04:00:00	60524	900	239.0001068	35.74095154	145.4431	2
21/11/2020	04:15:00	61424	900	477.9978027	35.44011688	157.3955536	4
21/11/2020	04:30:00	62324	900	478.0009766	35.15440369	157.6262665	4
21/11/2020	04:45:00	63224	900	477.999176	35.13444901	125.0150909	4
21/11/2020	05:00:00	64124	900	0	35.35548782	117.7532425	0
21/11/2020	05:15:00	65024	900	4804.588379	35.19090652	147.5991516	38
21/11/2020	05:30:00	65924	900	2372.855713	35.99261856	129.6642609	18
21/11/2020	05:45:00	66824	900	0	36.01147079	89.65155792	0
21/11/2020	06:00:00	67724	900	119.4963837	35.88107681	84.82982635	1
21/11/2020	06:15:00	68624	900	4228.040527	35.62585831	142.160553	32
21/11/2020	06:30:00	69524	900	6462.618164	35.85398102	149.7331238	61
21/11/2020	06:45:00	70424	900	3318.407471	36.34469223	155.4733276	26
21/11/2020	07:00:00	71324	900	7142.370605	36.41357422	150.4138184	61
21/11/2020	07:15:00	72224	900	2518.828857	36.16067123	113.4504776	19
21/11/2020	07:30:00	73124	900	0	35.49436569	48.65517807	0
21/11/2020	07:45:00	74024	900	0	35.59856415	0	0
21/11/2020	08:00:00	74924	900	0	35.54386902	86.18340302	0
21/11/2020	08:15:00	75824	900	119.5000992	35.35222626	90.37717438	0
21/11/2020	08:30:00	76724	900	0	35.28048706	119.2025146	0
21/11/2020	08:45:00	77624	900	0	35.11497116	139.8005981	0
21/11/2020	09:00:00	78524	900	358.5	34.89599609	149.750473	3
21/11/2020	09:15:00	79424	900	0	34.80679703	124.1476135	0
21/11/2020	09:30:00	80324	900	931.4395752	34.27854919	100.8516693	6
21/11/2020	09:45:00	81224	900	4741.891113	34.33237839	118.8052673	28
21/11/2020	10:00:00	82124	900	0	34.59621048	120.06427	0
21/11/2020	10:15:00	83024	900	0	34.9718399	120	0
21/11/2020	10:30:00	83924	900	6734.963379	35.75078201	112.4093475	57
21/11/2020	10:45:00	84824	900	6128.682617	36.38137054	115.1214447	45
21/11/2020	11:00:00	85724	900	3536.564209	36.41061783	130.637619	29
21/11/2020	11:15:00	86624	900	641.3449707	35.60264587	121.1091232	4
21/11/2020	11:30:00	87524	900	1611.409058	34.97417068	117.0054016	15
21/11/2020	11:45:00	88424	900	120	35.4971962	67.10662079	1
21/11/2020	12:00:00	89324	900	0	35.4758606	90.02666473	0
21/11/2020	12:15:00	90224	900	120.0000687	35.16298676	87.64405823	1
21/11/2020	12:30:00	91124	900	0	34.88857269	119.9924698	0
21/11/2020	12:45:00	92024	900	239.5008087	35.06859207	99.24344635	2
21/11/2020	13:00:00	92924	900	3962.271729	35.71966553	108.7618256	34
21/11/2020	13:15:00	93824	900	8868.744141	36.14586258	114.990303	81
21/11/2020	13:30:00	94724	900	0	35.79204178	77.67831421	0
21/11/2020	13:45:00	95624	900	120.0001526	35.35624695	35.10070038	1
21/11/2020	14:00:00	96524	900	408.2203369	35.47692871	105.1133881	3
21/11/2020	14:15:00	97424	900	0	35.3248291	119.5	0
21/11/2020	14:30:00	98324	900	239.999939	35.11582565	61.36657715	2
21/11/2020	14:45:00	99224	900	119.5	35.11341095	98.89057922	1
21/11/2020	15:00:00	100124	900	8787.036133	35.04489517	110.7185669	60
21/11/2020	15:15:00	101024	900	961.9244995	35.52747345	84.45037842	7
21/11/2020	15:30:00	101924	900	7122.899902	35.4549675	142.4108734	56
21/11/2020	15:45:00	102824	900	721.1414185	35.95152664	100.1505966	6
21/11/2020	16:00:00	103724	900	0	34.87451935	120	0
21/11/2020	16:15:00	104624	900	359.0153503	35.48578644	102.242691	3
21/11/2020	16:30:00	105524	900	556.2893677	35.82801437	108.0932083	5
21/11/2020	16:45:00	106424	900	7107.932617	35.87188339	159.6979828	60
21/11/2020	17:00:00	107324	900	5864.477051	36.63402176	163.7411041	48
21/11/2020	17:15:00	108224	900	4807.428223	36.67361832	137.5230408	40
21/11/2020	17:30:00	109124	900	10231.33008	37.23990631	154.6876068	90
21/11/2020	17:45:00	110024	900	2545.759033	37.20871353	119.1177216	23
21/11/2020	18:00:00	110924	900	2437.432129	36.45643997	85.72048187	21
21/11/2020	18:15:00	111824	900	2681.514404	36.02442932	122.621254	25
21/11/2020	18:30:00	112724	900	6326.007324	36.77419662	138.7797546	56
21/11/2020	18:45:00	113624	900	5876.575684	37.12892151	148.6058044	51
21/11/2020	19:00:00	114524	900	9392.525391	37.13558197	135.2453766	74
21/11/2020	19:15:00	115424	900	2044.120239	37.1186676	164.5640717	19
21/11/2020	19:30:00	116324	900	5885.401855	37.2440834	124.6052017	52
21/11/2020	19:45:00	117224	900	6761.037109	37.59954834	111.4596024	61
21/11/2020	20:00:00	118124	900	4260.397461	37.25984573	133.6146545	40
21/11/2020	20:15:00	119024	900	1654.978882	37.30972672	129.8787079	16
21/11/2020	20:30:00	119924	900	10220.24316	37.47265625	146.4210815	92
21/11/2020	20:45:00	120824	900	8492.791992	37.58998489	145.899353	78
21/11/2020	21:00:00	121724	900	4135.612305	36.59300232	199.2378235	36
21/11/2020	21:15:00	122624	900	1347.292603	35.67325974	139.5484772	11
21/11/2020	21:30:00	123524	900	2023.723389	37.22969055	113.6728745	18
21/11/2020	21:45:00	124424	900	4316.705078	36.44898224	135.5608215	37
21/11/2020	22:00:00	125324	900	6943.943848	36.8887825	150.5712128	55
21/11/2020	22:15:00	126224	900	6350.07959	37.56672668	161.2288208	56
21/11/2020	22:30:00	127124	900	5825.183594	37.76878738	123.1040344	48
21/11/2020	22:45:00	128024	900	5937.10498	37.45375824	120.8355865	51
21/11/2020	23:00:00	128924	900	2455.45752	36.8008461	141.1624146	21
21/11/2020	23:15:00	129824	900	11907.79785	37.12006378	160.2907715	105
21/11/2020	23:30:00	130724	900	11879.31934	37.90322876	152.1291046	102
21/11/2020	23:45:00	131624	900	7259.557129	37.6514473	130.3109283	63
22/11/2020	00:00:00	132524	900	6746.93457	37.46635437	123.8148422	53
22/11/2020	00:15:00	133424	900	2575.069092	37.62688446	127.5573425	20
22/11/2020	00:30:00	134324	900	4827.63916	37.41145706	111.0983582	39
22/11/2020	00:45:00	135224	900	16626.48242	37.40304565	153.8754272	141
22/11/2020	01:00:00	136124	900	8185.604492	37.3808136	121.4187546	70
22/11/2020	01:15:00	137024	900	4684.706055	37.36568832	121.6016998	43
22/11/2020	01:30:00	137924	900	6298.958008	37.0017128	122.9550247	52
22/11/2020	01:45:00	138824	900	6987.541992	37.24363327	175.8423767	61
22/11/2020	02:00:00	139724	900	9746.418945	37.66090012	123.5007858	87
22/11/2020	02:15:00	140624	900	6249.527832	37.38404846	159.8101044	56
22/11/2020	02:30:00	141524	900	5895.862305	37.60707092	134.0785675	49
22/11/2020	02:45:00	142424	900	5696.053711	37.32486725	154.6729126	48
22/11/2020	03:00:00	143324	900	5526.170898	37.09856796	157.7290955	48
22/11/2020	03:15:00	144224	900	4619.114746	37.07651901	158.2938843	38
22/11/2020	03:30:00	145124	900	1910.689209	36.7987442	112.0980911	15
22/11/2020	03:45:00	146024	900	16053.44824	36.93972015	152.734726	153
22/11/2020	04:00:00	146924	900	11847.32813	37.73674393	124.2406998	103
22/11/2020	04:15:00	147824	900	11236.51953	37.58213806	162.8856049	98
22/11/2020	04:30:00	148724	900	9366.811523	37.12917328	145.6197357	82
22/11/2020	04:45:00	149624	900	4900.294434	37.04714584	151.6673584	42
22/11/2020	05:00:00	150524	900	6999.54834	36.9921608	127.8896255	63
22/11/2020	05:15:00	151424	900	7582.362305	36.76241684	139.8518066	63
22/11/2020	05:30:00	152324	900	4955.092285	36.54700089	146.5545807	46
22/11/2020	05:45:00	153224	900	0	36.12615585	115.3312454	0
22/11/2020	06:00:00	154124	900	0	35.45255661	119.2643967	0
22/11/2020	06:15:00	155024	900	0	35.53077316	114.2410965	0
22/11/2020	06:30:00	155924	900	0	35.96989822	45.02269745	0
22/11/2020	06:45:00	156824	900	0	35.57169724	25.30802536	0
22/11/2020	07:00:00	157724	900	7169.658203	35.98044205	98.35633087	60
22/11/2020	07:15:00	158624	900	4547.594727	36.51776505	102.7666092	41
22/11/2020	07:30:00	159524	900	119.5001373	35.55082703	119.2145309	0
22/11/2020	07:45:00	160424	900	0	35.41187286	119.3459244	0
22/11/2020	08:00:00	161324	900	477.9972839	35.49596786	117.9630203	4
22/11/2020	08:15:00	162224	900	0	35.32559967	135.7940216	0
22/11/2020	08:30:00	163124	900	119.4999542	34.95391083	87.2776413	1
22/11/2020	08:45:00	164024	900	481.9881287	35.17049026	118.9740677	4
22/11/2020	09:00:00	164924	900	263.9883118	34.92530441	102.5520782	3
22/11/2020	09:15:00	165824	900	815.9904175	34.94498825	102.7010117	7
22/11/2020	09:30:00	166724	900	168.998764	35.11547089	89.20932007	2
22/11/2020	09:45:00	167624	900	199.2085724	35.15107727	43.02706528	2
22/11/2020	10:00:00	168524	900	159.2978363	35.12445831	108.1502228	1
22/11/2020	10:15:00	169424	900	119.5	34.88029861	119.5148544	1
22/11/2020	10:30:00	170324	900	0	34.82244873	89.65155792	0
22/11/2020	10:45:00	171224	900	7474.135254	35.7976799	94.19100189	57
22/11/2020	11:00:00	172124	900	4831.40625	36.1175766	123.3039017	44
22/11/2020	11:15:00	173024	900	1562.079834	36.24987411	102.1834335	14
22/11/2020	11:30:00	173924	900	651.0697021	35.16835785	109.1823196	4
22/11/2020	11:45:00	174824	900	453.3921814	34.56297684	119.2841797	4
22/11/2020	12:00:00	175724	900	0	34.51158524	3.849333048	0
22/11/2020	12:15:00	176624	900	0	34.54367065	116.152565	0
22/11/2020	12:30:00	177524	900	0	34.90533829	56.41462326	0
22/11/2020	12:45:00	178424	900	408.102478	34.83075714	96.56758881	3
22/11/2020	13:00:00	179324	900	168.9983521	34.33718491	135.0558014	2
22/11/2020	13:15:00	180224	900	0	34.37376785	119.5	0
22/11/2020	13:30:00	181124	900	119.502182	34.74212265	105.56633	1
22/11/2020	13:45:00	182024	900	0	34.53676224	98.12366486	0
22/11/2020	14:00:00	182924	900	1271.598877	34.58347321	114.6196442	11
22/11/2020	14:15:00	183824	900	4345.04541	35.14494705	120.3783646	35
22/11/2020	14:30:00	184724	900	0	35.15811539	119.5	0
22/11/2020	14:45:00	185624	900	3134.897217	35.45712662	104.6962433	26
22/11/2020	15:00:00	186524	900	3043.564941	36.0459938	126.6443481	29
22/11/2020	15:15:00	187424	900	288.4977722	35.47358322	114.960144	2
22/11/2020	15:30:00	188324	900	646.9985352	35.30558014	114.2795334	5
22/11/2020	15:45:00	189224	900	0	35.89137268	119.5	0
22/11/2020	16:00:00	190124	900	8714.960938	35.61856079	130.4428711	81
22/11/2020	16:15:00	191024	900	5055.801758	36.01931381	141.5883484	44
22/11/2020	16:30:00	191924	900	1516.125366	35.89877319	127.3671112	14
22/11/2020	16:45:00	192824	900	408.0003357	35.24282455	115.0893555	3
22/11/2020	17:00:00	193724	900	239.0001678	35.62916565	114.8406219	2
22/11/2020	17:15:00	194624	900	1006.000305	36.01748657	59.33656693	9
22/11/2020	17:30:00	195524	900	7069.064941	36.98584747	178.3658295	60
22/11/2020	17:45:00	196424	900	5998.404297	37.33465576	149.8746643	55
22/11/2020	18:00:00	197324	900	8236.519531	37.29984283	134.3055267	71
22/11/2020	18:15:00	198224	900	1991.419312	37.03589249	138.9533539	20
22/11/2020	18:30:00	199124	900	239.000061	36.49921799	160.0187378	2
22/11/2020	18:45:00	200024	900	4085.955078	36.82281876	154.131958	36
22/11/2020	19:00:00	200924	900	4307.890137	37.39718246	132.3300934	38
22/11/2020	19:15:00	201824	900	11020.18945	37.17470551	133.3466187	100
22/11/2020	19:30:00	202724	900	6631.375	37.46706772	139.4156952	58
22/11/2020	19:45:00	203624	900	2846.866455	36.8450737	135.2945709	27
22/11/2020	20:00:00	204524	900	1330.268555	36.48394775	121.1241989	11
22/11/2020	20:15:00	205424	900	3737.500488	37.08128357	126.4215698	32
22/11/2020	20:30:00	206324	900	337.9968567	36.98901749	119.1853867	3
22/11/2020	20:45:00	207224	900	6325.274902	37.01178741	105.9333115	53
22/11/2020	21:00:00	208124	900	4364.021973	36.98984909	154.1685944	42
22/11/2020	21:15:00	209024	900	11047.59961	37.12359619	143.6196899	105
22/11/2020	21:30:00	209924	900	13026.55859	37.59005737	174.5246429	112
22/11/2020	21:45:00	210824	900	10993.74023	37.71144485	157.3112488	92
22/11/2020	22:00:00	211724	900	12232.23633	37.55849838	141.7000122	107
22/11/2020	22:15:00	212624	900	7089.530762	37.84651947	142.9869995	67
22/11/2020	22:30:00	213524	900	4045.666504	37.62417984	124.3521194	33
22/11/2020	22:45:00	214424	900	640.9923096	36.96630096	165.0325775	5
22/11/2020	23:00:00	215324	900	3798.822021	36.07502747	234.9760895	33
22/11/2020	23:15:00	216224	900	577.4973755	36.59189606	75.22727203	5
22/11/2020	23:30:00	217124	900	5754.628906	36.4347496	150.5201569	54
22/11/2020	23:45:00	218024	900	0	36.9716835	119.1582108	0
23/11/2020	00:00:00	218924	900	119.5001373	36.81295013	119.2338638	2
23/11/2020	00:15:00	219824	900	2458.320801	36.50278854	145.7152405	21
23/11/2020	00:30:00	220724	900	0	36.33193207	128.094162	0
23/11/2020	00:45:00	221624	900	4388.151855	36.52774811	180.8827667	34
23/11/2020	01:00:00	222524	900	12513.48047	37.24997711	166.6443481	106
23/11/2020	01:15:00	223424	900	10206.64551	37.8171196	187.2398682	87
23/11/2020	01:30:00	224324	900	3836.008057	37.62198639	145.6849365	31
23/11/2020	01:45:00	225224	900	5774.246582	37.59980011	171.145462	50
23/11/2020	02:00:00	226124	900	9352.333008	37.55235291	176.6203918	83
23/11/2020	02:15:00	227024	900	6439.972656	37.32984543	135.9566345	53
23/11/2020	02:30:00	227924	900	2955.798096	36.56027222	169.6328278	27
23/11/2020	02:45:00	228824	900	8826.651367	37.16281509	153.2545166	82
23/11/2020	03:00:00	229724	900	1779.427368	36.53954315	196.4543762	17
23/11/2020	03:15:00	230624	900	11170.53516	36.57632446	142.687973	95
23/11/2020	03:30:00	231524	900	3799.15332	37.36063766	111.0445862	34
23/11/2020	03:45:00	232424	900	1124.996704	36.98686981	102.4170456	9
23/11/2020	04:00:00	233324	900	4735.008789	36.18150711	136.9447327	40
23/11/2020	04:15:00	234224	900	13473.64941	37.13061905	156.5788422	111
23/11/2020	04:30:00	235124	900	14668.0498	37.2013092	123.4813995	120
23/11/2020	04:45:00	236024	900	10226.63867	37.1664505	122.5704575	89
23/11/2020	05:00:00	236924	900	2399.594238	36.50678635	148.1345215	20
23/11/2020	05:15:00	237824	900	4414.380859	36.21208191	130.0469666	40
23/11/2020	05:30:00	238724	900	8168.533203	36.63566208	154.1687927	72
23/11/2020	05:45:00	239624	900	2038.842407	36.66014099	107.5772781	18
23/11/2020	06:00:00	240524	900	887.8537598	35.35577393	145.0396271	9
23/11/2020	06:15:00	241424	900	1438.005371	35.4586525	102.66819	11
23/11/2020	06:30:00	242324	900	239.0006409	36.1110611	118.2917252	2
23/11/2020	06:45:00	243224	900	169.0168762	35.61876297	106.7159348	1
23/11/2020	07:00:00	244124	900	577.4758301	35.53914261	61.24333954	5
23/11/2020	07:15:00	245024	900	3000.580322	35.81476212	57.20877075	24
23/11/2020	07:30:00	245924	900	12355.39453	36.18278885	135.7928925	112
23/11/2020	07:45:00	246824	900	2361.246338	36.78855896	134.5068054	17
23/11/2020	08:00:00	247724	900	978.0163574	36.86305237	114.9077911	7
23/11/2020	08:15:00	248624	900	360.6647644	35.53810883	107.4660873	3
23/11/2020	08:30:00	249524	900	0	35.11064911	119.5	0
23/11/2020	08:45:00	250424	900	10656.00195	35.39035416	131.7054443	112
23/11/2020	09:00:00	251324	900	16271.69922	36.32326889	150.9970398	141
23/11/2020	09:15:00	252224	900	8308.316406	36.60705185	140.670166	69
23/11/2020	09:30:00	253124	900	239.0001984	36.24447632	118.3790436	2
23/11/2020	09:45:00	254024	900	0	35.15275192	120	0
23/11/2020	10:00:00	254924	900	0	35.32049942	120	0
23/11/2020	10:15:00	255824	900	119.4999313	34.92473221	140.6946716	1
23/11/2020	10:30:00	256724	900	0	34.80808258	119.5	0
23/11/2020	10:45:00	257624	900	1699.605347	34.37894058	118.8265762	17
23/11/2020	11:00:00	258524	900	3502.987549	35.63166809	93.27399445	30
20/11/2020	11:00:00	0	900	8300.303711	36.2150116	151.1980591	75
20/11/2020	11:15:00	224	900	15438.36035	35.83046341	149.4804535	139
20/11/2020	11:30:00	1124	900	16625.85156	34.96486282	143.575882	140
20/11/2020	11:45:00	2024	900	13499.6543	34.64056015	153.6307373	115
20/11/2020	12:00:00	2924	900	10549.23926	34.45666504	147.9528046	93
20/11/2020	12:15:00	3824	900	7574.461914	34.70744324	138.0755157	69
20/11/2020	12:30:00	4724	900	408.035614	34.18507385	80.37333679	3
20/11/2020	12:45:00	5624	900	477.9766541	34.17848206	130.2121277	4
20/11/2020	13:00:00	6524	900	0	34.6321907	156.6361389	0
20/11/2020	13:15:00	7424	900	0	34.36717606	117.8183441	0
20/11/2020	13:30:00	8324	900	0	34.57505417	59.97796249	0
20/11/2020	13:45:00	9224	900	3477.390625	33.99868393	110.3141861	29
20/11/2020	14:00:00	10124	900	6759.421387	34.39990997	107.0072784	53
20/11/2020	14:15:00	11024	900	2083.874268	34.32748032	139.1136169	17
20/11/2020	14:30:00	11924	900	716.9994507	33.81708908	102.8202896	6
20/11/2020	14:45:00	12824	900	0	33.57790375	0.371090233	0
20/11/2020	15:00:00	13724	900	408.8527222	33.66129684	26.86281204	3
20/11/2020	15:15:00	14624	900	359.0003357	33.92167664	118.1076202	3
20/11/2020	15:30:00	15524	900	119.4999542	34.03635788	117.0605698	1
20/11/2020	15:45:00	16424	900	478.0011292	33.74537659	114.6130371	4
20/11/2020	16:00:00	17324	900	2455.611084	33.62662888	115.5372467	22
20/11/2020	16:15:00	18224	900	3467.528076	34.57062912	68.00902557	24
20/11/2020	16:30:00	19124	900	10677.70117	34.50796509	142.0144653	91
20/11/2020	16:45:00	20024	900	11338.73926	34.93701935	148.3930206	101
20/11/2020	17:00:00	20924	900	6715.840332	34.70002365	146.8662415	56
20/11/2020	17:15:00	21824	900	359.5004883	34.67257309	103.5293427	3
20/11/2020	17:30:00	22724	900	240.0000305	33.99752045	119.5087585	2
20/11/2020	17:45:00	23624	900	0	34.12331772	131.9290619	0
20/11/2020	18:00:00	24524	900	2742.27417	34.73740768	139.3824615	28
20/11/2020	18:15:00	25424	900	1394.701416	33.93131638	118.9294357	11
20/11/2020	18:30:00	26324	900	7580.828613	34.48352432	159.397644	73
20/11/2020	18:45:00	27224	900	11327.95605	34.73160934	121.9153442	101
20/11/2020	19:00:00	28124	900	9820.822266	35.04224014	132.7815704	87
20/11/2020	19:15:00	29024	900	10536.71387	34.72314453	127.5840988	91
20/11/2020	19:30:00	29924	900	9256.107422	34.50494385	136.0471039	79
20/11/2020	19:45:00	30824	900	7444.278809	34.74098587	147.1005859	65
20/11/2020	20:00:00	31724	900	8731.648438	34.61231232	124.0740128	73
20/11/2020	20:15:00	32624	900	3994.58667	34.59434509	119.6506424	35
20/11/2020	20:30:00	33524	900	1006.845947	34.88972092	169.1404724	8
20/11/2020	20:45:00	34424	900	7706.385742	34.5383873	166.7403259	64
20/11/2020	21:00:00	35324	900	9183.500977	34.79164886	145.7143707	82
20/11/2020	21:15:00	36224	900	6420.102539	34.49802399	159.0286102	55
20/11/2020	21:30:00	37124	900	8760.253906	34.08023834	157.5619965	77
20/11/2020	21:45:00	38024	900	358.9994812	34.96419144	83.90959167	3
20/11/2020	22:00:00	38924	900	528.8521118	33.74672318	38.53964615	5
20/11/2020	22:15:00	39824	900	360.0162048	33.82197952	149.7182922	3
20/11/2020	22:30:00	40724	900	1970.645874	33.91117096	156.3408508	18
20/11/2020	22:45:00	41624	900	1678.278564	34.75566483	137.6860962	16
20/11/2020	23:00:00	42524	900	8432.044922	34.95662689	171.8925171	70
20/11/2020	23:15:00	43424	900	7932.966309	34.5643959	141.0605469	67
20/11/2020	23:30:00	44324	900	8602.84082	34.46392059	199.7429047	71
20/11/2020	23:45:00	45224	900	2336.437988	34.57405472	111.0684967	22
21/11/2020	00:00:00	46124	900	239	34.02347946	85.07766724	2
21/11/2020	00:15:00	47024	900	0	34.17145157	142.2706757	0
21/11/2020	00:30:00	47924	900	6888.72168	34.85063934	118.9207687	60
21/11/2020	00:45:00	48824	900	8597.734375	34.97193146	169.7628326	73
21/11/2020	01:00:00	49724	900	10064.31934	34.66347122	139.2810516	89
21/11/2020	01:15:00	50624	900	12960.02637	34.5562439	149.5693512	111
21/11/2020	01:30:00	51524	900	7033.117676	34.52024841	136.8189392	69
21/11/2020	01:45:00	52424	900	8731.102539	34.36296844	144.1707458	79
21/11/2020	02:00:00	53324	900	14008.13477	34.63153076	145.7488861	130
21/11/2020	02:15:00	54224	900	5764.980469	34.60033798	127.3054581	50
21/11/2020	02:30:00	55124	900	6983.147461	34.66544342	162.4160156	60
21/11/2020	02:45:00	56024	900	1582.497192	34.67990494	152.811615	12
21/11/2020	03:00:00	56924	900	984.9950562	33.62657166	178.3428802	7
21/11/2020	03:15:00	57824	900	1244.500854	33.99478531	147.0935974	10
21/11/2020	03:30:00	58724	900	4589.167969	34.1554985	146.8379211	42
21/11/2020	03:45:00	59624	900	10869.75098	34.54264069	184.016571	91
21/11/2020	04:00:00	60524	900	11246.59277	34.45621872	144.1755371	104
21/11/2020	04:15:00	61424	900	7939.30127	34.44303894	164.9154663	63
21/11/2020	04:30:00	62324	900	6832.42627	34.45353699	150.1981049	53
21/11/2020	04:45:00	63224	900	1705.996826	34.77308655	123.6340408	16
21/11/2020	05:00:00	64124	900	238.9998627	34.13082123	117.5170593	2
21/11/2020	05:15:00	65024	900	646.9987183	34.50172424	152.3795471	5
21/11/2020	05:30:00	65924	900	238.9999084	34.77515793	119.5804672	2
21/11/2020	05:45:00	66824	900	0	35.00444031	89.65155792	0
21/11/2020	06:00:00	67724	900	0	34.946064	84.73719788	0
21/11/2020	06:15:00	68624	900	716.9997559	34.22123337	118.4824982	6
21/11/2020	06:30:00	69524	900	2665.824219	34.09131241	150.6427765	23
21/11/2020	06:45:00	70424	900	10007.57813	34.28890991	173.9603424	86
21/11/2020	07:00:00	71324	900	5199.111328	34.14341354	169.3541412	41
21/11/2020	07:15:00	72224	900	1585.290649	34.08150864	136.8755188	13
21/11/2020	07:30:00	73124	900	4888.233887	34.40921402	158.5468597	40
21/11/2020	07:45:00	74024	900	766.4987183	34.07834625	144.2352753	7
21/11/2020	08:00:00	74924	900	119.4999542	35.13140106	163.1814575	1
21/11/2020	08:15:00	75824	900	0	34.56324005	156.638092	0
21/11/2020	08:30:00	76724	900	119.4999542	34.5779686	135.7592163	1
21/11/2020	08:45:00	77624	900	0	34.04594421	157.1992493	0
21/11/2020	09:00:00	78524	900	0	34.31452942	215.756073	0
21/11/2020	09:15:00	79424	900	119.4999924	34.0713501	177.9979095	1
21/11/2020	09:30:00	80324	900	598.4998169	33.95932388	149.2748871	5
21/11/2020	09:45:00	81224	900	42.48574829	33.69141769	117.8880997	0
21/11/2020	10:00:00	82124	900	365.5167542	33.80143738	110.8933258	4
21/11/2020	10:15:00	83024	900	872.4193726	33.73744583	118.7894211	10
21/11/2020	10:30:00	83924	900	168.9984741	33.63633728	119.5669327	1
21/11/2020	10:45:00	84824	900	288.8527832	33.86408997	120.5777664	2
21/11/2020	11:00:00	85724	900	156.4654694	33.61399841	113.2832565	1
21/11/2020	11:15:00	86624	900	8072.322754	34.59884262	97.93197632	68
21/11/2020	11:30:00	87524	900	2333.610107	34.4186821	141.7064819	21
21/11/2020	11:45:00	88424	900	338.7051392	33.45037079	138.0645599	3
21/11/2020	12:00:00	89324	900	0	33.83282471	131.9290619	0
21/11/2020	12:15:00	90224	900	1160.163818	34.21434021	131.40979	12
21/11/2020	12:30:00	91124	900	598	34.0313797	119.4261551	5
21/11/2020	12:45:00	92024	900	723.0698242	33.94150162	101.6880875	5
21/11/2020	13:00:00	92924	900	1016.118469	34.09931564	78.87768555	7
21/11/2020	13:15:00	93824	900	2197.297119	34.49617004	116.6766205	18
21/11/2020	13:30:00	94724	900	0	34.34796143	119.3074036	0
21/11/2020	13:45:00	95624	900	1016.116272	33.94141006	115.3705215	12
21/11/2020	14:00:00	96524	900	1102.432983	34.20334625	109.8287201	9
21/11/2020	14:15:00	97424	900	239.0001373	33.99427032	120.0123749	2
21/11/2020	14:30:00	98324	900	0	33.68355942	143.9966888	0
21/11/2020	14:45:00	99224	900	2787.18457	34.70524597	97.3470459	22
21/11/2020	15:00:00	100124	900	5490.373047	34.42756271	108.3668365	40
21/11/2020	15:15:00	101024	900	3571.090088	34.61360168	81.0124054	31
21/11/2020	15:30:00	101924	900	0	34.29656219	119.5047073	0
21/11/2020	15:45:00	102824	900	408.8632202	34.36271286	90.81791687	3
21/11/2020	16:00:00	103724	900	0	34.27162552	119.5	0
21/11/2020	16:15:00	104624	900	169.3524323	34.04100037	90.85765076	1
21/11/2020	16:30:00	105524	900	1275.87207	35.10137558	92.78672791	10
21/11/2020	16:45:00	106424	900	8705.714844	34.88415146	140.3137665	71
21/11/2020	17:00:00	107324	900	3745.753418	33.86275101	110.2875519	30
21/11/2020	17:15:00	108224	900	716.999939	33.89998245	114.5345688	6
21/11/2020	17:30:00	109124	900	1354.81958	33.56793594	118.2429123	12
21/11/2020	17:45:00	110024	900	2028.102539	33.91720963	152.3315277	16
21/11/2020	18:00:00	110924	900	6476.419922	34.69219589	125.1068573	53
21/11/2020	18:15:00	111824	900	1006.8526	34.55009079	165.2256775	7
21/11/2020	18:30:00	112724	900	2553.769043	33.81538773	136.0233459	21
21/11/2020	18:45:00	113624	900	7210.202148	35.24210358	133.9868774	61
21/11/2020	19:00:00	114524	900	8439.8125	34.96593475	131.1013641	74
21/11/2020	19:15:00	115424	900	10453.92871	34.98979187	135.2254486	89
21/11/2020	19:30:00	116324	900	7949.75293	34.93150711	172.1304016	67
21/11/2020	19:45:00	117224	900	6150.132324	35.09857559	107.5998917	52
21/11/2020	20:00:00	118124	900	5298.489258	34.50008774	143.0331116	42
21/11/2020	20:15:00	119024	900	9023.551758	34.66279602	145.3427734	80
21/11/2020	20:30:00	119924	900	10180.23438	34.90666199	142.2445221	90
21/11/2020	20:45:00	120824	900	11215.95801	34.67581558	144.1710815	97
21/11/2020	21:00:00	121724	900	7119.938477	34.41840363	164.0736237	59
21/11/2020	21:15:00	122624	900	3479.001709	33.975811	117.1861343	29
21/11/2020	21:30:00	123524	900	1962.857178	33.69153976	113.8532639	15
21/11/2020	21:45:00	124424	900	541.5175781	33.782341	112.578537	5
21/11/2020	22:00:00	125324	900	836.5106812	33.65652466	123.2600784	7
21/11/2020	22:15:00	126224	900	11203.91602	35.12656021	131.58461	94
21/11/2020	22:30:00	127124	900	8627.668945	34.97180939	178.8108978	76
21/11/2020	22:45:00	128024	900	9187.660156	34.69904327	174.8425293	82
21/11/2020	23:00:00	128924	900	5199.352051	34.53200531	159.7658691	44
21/11/2020	23:15:00	129824	900	17145.66602	34.78504562	156.2670288	156
21/11/2020	23:30:00	130724	900	10016.94434	34.9238205	136.1996765	82
21/11/2020	23:45:00	131624	900	8610.574219	34.47650909	133.7633514	76
22/11/2020	00:00:00	132524	900	1535.297607	33.44342422	132.1420746	14
22/11/2020	00:15:00	133424	900	885.9967041	34.04579926	160.5532074	7
22/11/2020	00:30:00	134324	900	1908.205322	35.0528717	107.4794998	16
22/11/2020	00:45:00	135224	900	16937.81836	34.48925781	136.6277618	148
22/11/2020	01:00:00	136124	900	8980.736328	34.38228989	136.0464935	79
22/11/2020	01:15:00	137024	900	5456.530273	34.82567596	141.5617828	50
22/11/2020	01:30:00	137924	900	6305.08252	34.6913147	140.9522858	57
22/11/2020	01:45:00	138824	900	15442.89551	34.57335281	162.906723	133
22/11/2020	02:00:00	139724	900	8757.577148	34.50960922	157.1919708	70
22/11/2020	02:15:00	140624	900	10274.47949	34.40436935	180.1802368	63
22/11/2020	02:30:00	141524	900	6032.452637	34.7556572	155.5765076	51
22/11/2020	02:45:00	142424	900	5410.898438	34.54509354	151.1391602	47
22/11/2020	03:00:00	143324	900	8423.547852	34.3683815	139.9994354	71
22/11/2020	03:15:00	144224	900	9630.524414	34.75716019	146.5100708	84
22/11/2020	03:30:00	145124	900	1075.499878	35.3390007	127.8524551	9
22/11/2020	03:45:00	146024	900	646.9991455	34.18620682	130.0536957	6
22/11/2020	04:00:00	146924	900	6224.202637	34.40533447	125.5536804	55
22/11/2020	04:15:00	147824	900	10777.97852	34.68852997	178.270813	96
22/11/2020	04:30:00	148724	900	8993.878906	34.39265442	127.7336197	79
22/11/2020	04:45:00	149624	900	9072.043945	34.68469238	137.8872375	80
22/11/2020	05:00:00	150524	900	1660.975464	34.30526733	129.3894501	11
22/11/2020	05:15:00	151424	900	238.9997101	34.67291641	126.9406586	2
22/11/2020	05:30:00	152324	900	0	34.29698181	136.7061157	0
22/11/2020	05:45:00	153224	900	0	34.17254639	118.9403763	0
22/11/2020	06:00:00	154124	900	0	34.12626266	119.3331223	0
22/11/2020	06:15:00	155024	900	0	34.16632843	119.3748322	0
22/11/2020	06:30:00	155924	900	0	34.90722656	119.5	0
22/11/2020	06:45:00	156824	900	5458.095215	34.57512665	154.7826691	45
22/11/2020	07:00:00	157724	900	7333.050781	34.23206329	150.9333801	63
22/11/2020	07:15:00	158624	900	4886.789063	33.91228485	120.7240982	44
22/11/2020	07:30:00	159524	900	5096.958496	34.21866226	134.817627	47
22/11/2020	07:45:00	160424	900	0	34.64316177	130.0102692	0
22/11/2020	08:00:00	161324	900	0	33.59726715	135.8867188	0
22/11/2020	08:15:00	162224	900	0	33.35738754	157.6611328	0
22/11/2020	08:30:00	163124	900	0	33.97035599	164.4113312	0
22/11/2020	08:45:00	164024	900	0	33.48594284	150.4650269	0
22/11/2020	09:00:00	164924	900	5454.763672	33.77784348	142.6028442	46
22/11/2020	09:15:00	165824	900	767.6983032	34.39192963	106.9761963	6
22/11/2020	09:30:00	166724	900	0	35.25879288	89.65155792	0
22/11/2020	09:45:00	167624	900	338.0007019	34.83378601	61.85972214	2
22/11/2020	10:00:00	168524	900	0	34.26682281	119.7401581	0
22/11/2020	10:15:00	169424	900	119.4999542	34.29193497	123.2357025	1
22/11/2020	10:30:00	170324	900	0	34.29687119	119.5	0
22/11/2020	10:45:00	171224	900	238.9989471	33.73731232	118.2390137	2
22/11/2020	11:00:00	172124	900	766.4891357	33.5114212	120.1917572	6
22/11/2020	11:15:00	173024	900	477.9902649	33.800354	107.1433334	4
22/11/2020	11:30:00	173924	900	4381.630371	34.45245361	111.5148239	39
22/11/2020	11:45:00	174824	900	119.5000305	35.12229538	143.7658997	1
22/11/2020	12:00:00	175724	900	0	34.54034042	119.5	0
22/11/2020	12:15:00	176624	900	0	34.68582153	119.5	0
22/11/2020	12:30:00	177524	900	0	34.00775146	0	0
22/11/2020	12:45:00	178424	900	844.9926147	34.05718994	105.6111145	5
22/11/2020	13:00:00	179324	900	331.0888062	33.81600189	140.5829315	2
22/11/2020	13:15:00	180224	900	596.0723877	34.54772949	120.553299	4
22/11/2020	13:30:00	181124	900	0	34.99530029	119.5	0
22/11/2020	13:45:00	182024	900	358.5	35.08537292	97.57781219	3
22/11/2020	14:00:00	182924	900	2558.027832	35.07896423	116.9111252	18
22/11/2020	14:15:00	183824	900	6909.414551	34.68441772	138.1095581	61
22/11/2020	14:30:00	184724	900	477.9996033	34.73781967	103.9517212	4
22/11/2020	14:45:00	185624	900	0	34.66710663	122.0981445	0
22/11/2020	15:00:00	186524	900	0	33.96037674	125.5279465	0
22/11/2020	15:15:00	187424	900	0	34.36029816	118.2493362	0
22/11/2020	15:30:00	188324	900	0	34.44234467	119.4700089	0
22/11/2020	15:45:00	189224	900	0	34.43777084	119.5	0
22/11/2020	16:00:00	190124	900	0	34.22982407	118.3886337	0
22/11/2020	16:15:00	191024	900	4238.720215	34.18279266	146.7765961	39
22/11/2020	16:30:00	191924	900	4726.584473	34.43375397	144.9867706	39
22/11/2020	16:45:00	192824	900	2207.97876	34.18619537	128.2996826	18
22/11/2020	17:00:00	193724	900	745.9906006	34.43242645	112.8035202	7
22/11/2020	17:15:00	194624	900	358.5005188	34.32766724	119.2114029	3
22/11/2020	17:30:00	195524	900	0	33.42198944	151.6248932	0
22/11/2020	17:45:00	196424	900	1075.494751	34.39765549	120.7830963	9
22/11/2020	18:00:00	197324	900	7116.395508	35.14081192	115.413353	63
22/11/2020	18:15:00	198224	900	7879.84082	35.08134842	170.657608	71
22/11/2020	18:30:00	199124	900	6476.798828	35.08444977	154.6864624	52
22/11/2020	18:45:00	200024	900	6520.152832	34.58997726	141.7159729	55
22/11/2020	19:00:00	200924	900	2706.824707	34.78969574	117.6371994	22
22/11/2020	19:15:00	201824	900	10725.70703	35.2619133	129.7095184	94
22/11/2020	19:30:00	202724	900	10205.43359	35.13364029	137.8644714	92
22/11/2020	19:45:00	203624	900	7569.392578	34.7980957	138.2892609	68
22/11/2020	20:00:00	204524	900	5256.887695	34.4740448	155.3486481	46
22/11/2020	20:15:00	205424	900	2497.684082	33.44636536	143.3671112	20
22/11/2020	20:30:00	206324	900	119.5007782	34.19576645	114.4828873	1
22/11/2020	20:45:00	207224	900	5627.496582	34.54070663	124.5005188	56
22/11/2020	21:00:00	208124	900	13258.62793	34.7428093	149.6339569	121
22/11/2020	21:15:00	209024	900	10152.27734	34.76292419	173.5641022	90
22/11/2020	21:30:00	209924	900	12114.92383	34.91504288	145.2225952	107
22/11/2020	21:45:00	210824	900	10514.69336	34.28208542	149.2528687	84
22/11/2020	22:00:00	211724	900	0	34.05988693	172.1434631	0
22/11/2020	22:15:00	212624	900	1537.702759	33.66038132	149.2442474	13
22/11/2020	22:30:00	213524	900	5216.608398	34.54900742	146.049408	44
22/11/2020	22:45:00	214424	900	10334.58203	34.49610138	199.5944672	97
22/11/2020	23:00:00	215324	900	8729.283203	34.29690933	170.7247772	71
22/11/2020	23:15:00	216224	900	756.5545044	34.48678207	89.12622833	7
22/11/2020	23:30:00	217124	900	119.5	33.65908432	159.0712738	1
22/11/2020	23:45:00	218024	900	0	33.57255936	76.46183014	0
23/11/2020	00:00:00	218924	900	0	33.78292465	114.632309	0
23/11/2020	00:15:00	219824	900	6400.191406	34.74645996	171.1662292	57
23/11/2020	00:30:00	220724	900	6695.882324	34.25984192	196.0188599	52
23/11/2020	00:45:00	221624	900	9921.120117	34.25357437	187.8118896	86
23/11/2020	01:00:00	222524	900	10058.07813	34.68132401	144.0225067	87
23/11/2020	01:15:00	223424	900	8594.016602	34.23576736	199.6945038	77
23/11/2020	01:30:00	224324	900	7848.022949	34.29940796	136.5752411	69
23/11/2020	01:45:00	225224	900	13633.62207	35.01303482	139.0690918	120
23/11/2020	02:00:00	226124	900	12670.80176	34.5840416	180.1072388	117
23/11/2020	02:15:00	227024	900	7650.887207	34.41123199	139.8115082	62
23/11/2020	02:30:00	227924	900	7709.432129	34.25284958	201.0165405	67
23/11/2020	02:45:00	228824	900	5344.950684	34.53338623	151.1285706	46
23/11/2020	03:00:00	229724	900	8412.512695	34.47632599	175.3467865	77
23/11/2020	03:15:00	230624	900	10141.86816	34.47437286	144.7675323	91
23/11/2020	03:30:00	231524	900	7027.241699	34.26064301	122.1282654	62
23/11/2020	03:45:00	232424	900	4926.753418	34.3311615	209.8303986	43
23/11/2020	04:00:00	233324	900	6699.123047	34.66831207	147.4286041	54
23/11/2020	04:15:00	234224	900	2065.357666	35.10443497	145.8836517	15
23/11/2020	04:30:00	235124	900	238.9998932	34.40732574	133.9101715	2
23/11/2020	04:45:00	236024	900	4580.23291	34.52210999	132.9725342	37
23/11/2020	05:00:00	236924	900	11250.27734	34.31944656	170.292923	96
23/11/2020	05:15:00	237824	900	849.8575439	33.68575287	121.1840134	7
23/11/2020	05:30:00	238724	900	597.5012207	33.43858719	147.8014526	5
23/11/2020	05:45:00	239624	900	5556.581055	34.21624374	137.4287262	50
23/11/2020	06:00:00	240524	900	5245.936035	34.26709366	192.2974396	43
23/11/2020	06:15:00	241424	900	4511.165527	33.96914291	152.0282135	43
23/11/2020	06:30:00	242324	900	3598.805176	34.7642746	132.4091797	29
23/11/2020	06:45:00	243224	900	0	34.6926651	120	0
23/11/2020	07:00:00	244124	900	0	33.50072098	73.16329193	0
23/11/2020	07:15:00	245024	900	0	33.42992401	51.27035522	0
23/11/2020	07:30:00	245924	900	0	33.31757355	116.606163	0
23/11/2020	07:45:00	246824	900	480.0027771	33.81761551	112.4138412	4
23/11/2020	08:00:00	247724	900	1346.539307	34.48108292	103.90448	11
23/11/2020	08:15:00	248624	900	1616.110962	34.51879883	93.12761688	13
23/11/2020	08:30:00	249524	900	120	34.49943924	30.0933342	1
23/11/2020	08:45:00	250424	900	240.0027466	33.48341751	109.0773315	2
23/11/2020	09:00:00	251324	900	2882.890625	33.45103455	122.5578918	23
23/11/2020	09:15:00	252224	900	6967.321289	34.32030487	106.4308777	65
23/11/2020	09:30:00	253124	900	717.9890137	34.00010681	26.74085617	6
23/11/2020	09:45:00	254024	900	0	34.399189	0	0
23/11/2020	10:00:00	254924	900	0	34.72283936	0	0
23/11/2020	10:15:00	255824	900	0	34.08044815	29.97333336	0
23/11/2020	10:30:00	256724	900	0	33.70323181	120	0
23/11/2020	10:45:00	257624	900	816.848938	33.60470581	121.3544235	6
23/11/2020	11:00:00	258524	900	119.9997482	33.84352875	65.78357697	1
19/02/2021	10:15:00	0	900	7796.570801	35.47785568	143.1444702	67
19/02/2021	10:30:00	741	900	3298.112061	35.94882965	125.5749969	30
19/02/2021	10:45:00	1641	900	4064.021484	35.74905396	130.4433899	34
19/02/2021	11:00:00	2541	900	955.9997559	36.24895859	103.0248871	8
19/02/2021	11:15:00	3441	900	1478.236816	36.15639114	95.38829803	14
19/02/2021	11:30:00	4341	900	505.9155884	36.05417252	106.9700851	4
19/02/2021	11:45:00	5241	900	238.9998779	35.65712357	125.7507324	2
19/02/2021	12:00:00	6141	900	119.5014954	35.62636185	97.19874573	1
19/02/2021	12:15:00	7041	900	1795.590576	35.70034027	125.5417252	15
19/02/2021	12:30:00	7941	900	6313.927246	35.42405701	128.5671387	50
19/02/2021	12:45:00	8841	900	0	35.29403305	78.90788269	0
19/02/2021	13:00:00	9741	900	358.4742737	35.54052734	120.7290649	3
19/02/2021	13:15:00	10641	900	1794.825928	35.78730011	64.3875885	20
19/02/2021	13:30:00	11541	900	1429.445923	35.4152298	143.0830841	14
19/02/2021	13:45:00	12441	900	1942.505371	35.90139389	117.2185364	16
19/02/2021	14:00:00	13341	900	2234.282227	35.59221649	117.4304352	20
19/02/2021	14:15:00	14241	900	0	35.28749847	119.5	0
19/02/2021	14:30:00	15141	900	119.4996719	35.34195709	108.41922	1
19/02/2021	14:45:00	16041	900	550.7703857	35.63716888	109.3050995	6
19/02/2021	15:00:00	16941	900	0	35.14154434	87.45407867	0
19/02/2021	15:15:00	17841	900	0	35.01065445	106.9524994	0
19/02/2021	15:30:00	18741	900	119.5	35.64273453	93.29231262	1
19/02/2021	15:45:00	19641	900	359.5002747	35.69749069	127.1719742	3
19/02/2021	16:00:00	20541	900	2209.84082	35.45004272	122.6401443	18
19/02/2021	16:15:00	21441	900	867.4286499	35.22460938	106.949379	8
19/02/2021	16:30:00	22341	900	983.5625	35.96540451	116.9980774	9
19/02/2021	16:45:00	23241	900	4326.427734	35.71237564	209.7842407	36
19/02/2021	17:00:00	24141	900	4021.053955	35.51758194	152.2604218	37
19/02/2021	17:15:00	25041	900	646.9942627	35.57006454	164.2382813	5
19/02/2021	17:30:00	25941	900	358.5002747	35.52264023	129.8645325	3
19/02/2021	17:45:00	26841	900	1653.343872	35.80241013	154.7940369	13
19/02/2021	18:00:00	27741	900	0	35.77908707	133.4284821	0
19/02/2021	18:15:00	28641	900	1866.667114	35.48623276	197.3157043	17
19/02/2021	18:30:00	29541	900	5888.802246	35.83080292	176.6854706	53
19/02/2021	18:45:00	30441	900	10774.89453	36.2228241	157.0346069	97
19/02/2021	19:00:00	31341	900	8556.933594	36.13191605	139.4456177	74
19/02/2021	19:15:00	32241	900	1812.318359	36.31264877	180.0454102	16
19/02/2021	19:30:00	33141	900	6136.397949	36.31797409	162.9844513	52
19/02/2021	19:45:00	34041	900	2839.336426	36.15641785	217.0947571	23
19/02/2021	20:00:00	34941	900	4835.513184	36.07238388	191.2813721	43
19/02/2021	20:15:00	35841	900	12564.74805	36.24902344	169.2314911	109
19/02/2021	20:30:00	36741	900	3661.143555	36.06145096	149.4333496	32
19/02/2021	20:45:00	37641	900	3914.831543	36.1597023	135.8597717	29
19/02/2021	21:00:00	38541	900	2034.00061	35.87359619	232.7820892	17
19/02/2021	21:15:00	39441	900	3293.627197	35.93603516	127.8932114	29
19/02/2021	21:30:00	40341	900	2039.991577	35.82250977	123.0111923	17
19/02/2021	21:45:00	41241	900	478.0004272	35.67370224	123.1507797	4
19/02/2021	22:00:00	42141	900	358.49646	35.87117386	176.676239	3
19/02/2021	22:15:00	43041	900	119.5	35.58062744	124.9638901	1
19/02/2021	22:30:00	43941	900	288.49823	35.2868042	81.72089386	3
19/02/2021	22:45:00	44841	900	358.4978027	35.04272842	126.6840668	3
19/02/2021	23:00:00	45741	900	119.5048141	35.38761139	104.3410645	1
19/02/2021	23:15:00	46641	900	238.998764	35.37916565	69.42320251	2
19/02/2021	23:30:00	47541	900	3649.424561	35.28688812	174.326889	34
19/02/2021	23:45:00	48441	900	10968.82715	35.86869812	142.7787933	102
20/02/2021	00:00:00	49341	900	4545.585449	35.84042358	126.2295074	39
20/02/2021	00:15:00	50241	900	477.9992371	35.44108963	136.0448151	4
20/02/2021	00:30:00	51141	900	721.2155762	35.48893738	150.1960144	6
20/02/2021	00:45:00	52041	900	3143.708496	35.85786819	142.3343506	29
20/02/2021	01:00:00	52941	900	457.5187073	35.56986618	110.5585022	5
20/02/2021	01:15:00	53841	900	6634.447266	36.02354431	135.0142365	61
20/02/2021	01:30:00	54741	900	4596.288086	35.83065033	164.0233612	41
20/02/2021	01:45:00	55641	900	5744.976563	36.02724457	185.0943604	48
20/02/2021	02:00:00	56541	900	2478.542969	36.16122055	159.4622192	20
20/02/2021	02:15:00	57441	900	5938.592773	36.05899048	149.5999756	48
20/02/2021	02:30:00	58341	900	6987.274902	35.71734619	147.7133026	55
20/02/2021	02:45:00	59241	900	5521.874512	35.93806458	179.9649811	49
20/02/2021	03:00:00	60141	900	5947.543945	35.92108536	161.8509674	51
20/02/2021	03:15:00	61041	900	3433.757324	36.21293259	163.7870331	30
20/02/2021	03:30:00	61941	900	7045.672363	36.42780685	110.878746	63
20/02/2021	03:45:00	62841	900	7685.144043	36.38925934	164.8088837	70
20/02/2021	04:00:00	63741	900	2079.935791	35.91283035	215.3200226	17
20/02/2021	04:15:00	64641	900	7550.967285	36.08245087	147.157547	62
20/02/2021	04:30:00	65541	900	4792.422363	36.27849197	152.9681396	41
20/02/2021	04:45:00	66441	900	3193.297852	36.19250488	187.8709259	29
20/02/2021	05:00:00	67341	900	6804.185059	36.21542358	184.1112213	56
20/02/2021	05:15:00	68241	900	6559.989746	36.09521866	180.86763	54
20/02/2021	05:30:00	69141	900	6347.512207	35.8809967	176.7355194	54
20/02/2021	05:45:00	70041	900	6472.929688	35.97121048	162.3262482	59
20/02/2021	06:00:00	70941	900	2859.635254	35.89595413	210.2672882	25
20/02/2021	06:15:00	71841	900	6973.529785	35.98272705	129.4575653	50
20/02/2021	06:30:00	72741	900	3949.797607	35.35570145	116.4326019	32
20/02/2021	06:45:00	73641	900	643.6847534	35.68357086	106.9624252	8
20/02/2021	07:00:00	74541	900	119.4999542	35.13511276	117.7020187	1
20/02/2021	07:15:00	75441	900	0	35.29505539	119.0074005	0
20/02/2021	07:30:00	76341	900	0	35.33853149	117.0087585	0
20/02/2021	07:45:00	77241	900	358.5001831	35.36657715	128.7515869	3
20/02/2021	08:00:00	78141	900	1195.989258	35.37081528	137.049469	10
20/02/2021	08:15:00	79041	900	597.5009766	35.42598724	107.0712662	5
20/02/2021	08:30:00	79941	900	386.7095947	35.57748413	140.2376709	4
20/02/2021	08:45:00	80841	900	0	35.20430756	168.9999847	0
20/02/2021	09:00:00	81741	900	478.5006409	34.89952469	163.2354431	4
20/02/2021	09:15:00	82641	900	1134.144165	35.08935165	114.5971909	11
20/02/2021	09:30:00	83541	900	719.0027466	35.51245117	132.330658	6
20/02/2021	09:45:00	84441	900	120.0000381	35.42585754	119.2772675	1
20/02/2021	10:00:00	85341	900	479.0060425	35.20174026	120.0633316	4
20/02/2021	10:15:00	86241	900	408.5002136	35.33412933	101.4675903	3
20/02/2021	10:30:00	87141	900	0	34.81044769	119.7546692	0
20/02/2021	10:45:00	88041	900	0	35.2043457	119.5	0
20/02/2021	11:00:00	88941	900	3075.645996	35.01132584	161.2733154	28
20/02/2021	11:15:00	89841	900	6272.158203	34.93997955	145.8990479	62
20/02/2021	11:30:00	90741	900	1441.707764	35.43908691	124.6855774	13
20/02/2021	11:45:00	91641	900	956.0057373	35.30202866	125.3309631	8
20/02/2021	12:00:00	92541	900	0	35.18904877	88.68201447	0
20/02/2021	12:15:00	93441	900	239.0033112	35.5432663	120.6244125	1
20/02/2021	12:30:00	94341	900	239.0001068	35.46886444	89.15705109	2
20/02/2021	12:45:00	95241	900	0	35.16316605	119.5	0
20/02/2021	13:00:00	96141	900	113.0114594	35.01667404	121.7443771	0
20/02/2021	13:15:00	97041	900	6.505880356	35.32726288	119.5029907	0
20/02/2021	13:30:00	97941	900	2371.754883	35.30533981	84.19041443	20
20/02/2021	13:45:00	98841	900	1490.224976	35.22294617	90.70008087	15
20/02/2021	14:00:00	99741	900	317.8825684	35.23696518	142.7940216	2
20/02/2021	14:15:00	100641	900	0	35.27511978	138.84935	0
20/02/2021	14:30:00	101541	900	408.4930115	35.28886414	107.3443985	3
20/02/2021	14:45:00	102441	900	239.4997406	35.00826645	138.9582367	2
20/02/2021	15:00:00	103341	900	119.4999542	35.21655655	119.1839905	1
20/02/2021	15:15:00	104241	900	2092.777588	35.28827667	175.8518524	16
20/02/2021	15:30:00	105141	900	358.4998169	35.57516479	123.430481	3
20/02/2021	15:45:00	106041	900	0	35.01163483	119.5	0
20/02/2021	16:00:00	106941	900	700.5758057	35.28410721	108.625824	6
20/02/2021	16:15:00	107841	900	256.4154968	35.23500443	92.19963074	2
20/02/2021	16:30:00	108741	900	2064.653564	35.52347183	113.4744568	18
20/02/2021	16:45:00	109641	900	894.7568359	35.57579041	115.7658539	9
20/02/2021	17:00:00	110541	900	4459.589355	35.69665527	172.4920807	34
20/02/2021	17:15:00	111441	900	239.5001984	35.22394943	129.4940643	2
20/02/2021	17:30:00	112341	900	424.5584106	35.53834152	125.473053	4
20/02/2021	17:45:00	113241	900	2868.486328	35.57344818	149.3568268	25
20/02/2021	18:00:00	114141	900	837.9927979	35.11213684	151.4410248	7
20/02/2021	18:15:00	115041	900	1415.009766	35.60621262	114.5477142	12
20/02/2021	18:30:00	115941	900	7433.446289	35.65263748	164.253067	64
20/02/2021	18:45:00	116841	900	9190.198242	36.0514679	155.085144	77
20/02/2021	19:00:00	117741	900	7473.237793	35.99526978	143.4620667	74
20/02/2021	19:15:00	118641	900	6627.356445	36.05542374	172.6219177	58
20/02/2021	19:30:00	119541	900	6397.279785	36.09263229	136.64328	53
20/02/2021	19:45:00	120441	900	4683.182617	35.83020782	214.3770294	43
20/02/2021	20:00:00	121341	900	4479.730469	35.66211319	183.2792053	40
20/02/2021	20:15:00	122241	900	9400.740234	35.78899002	125.2137527	86
20/02/2021	20:30:00	123141	900	5584.337402	35.8763237	164.6950836	54
20/02/2021	20:45:00	124041	900	6692.802734	35.73568726	155.3183746	64
20/02/2021	21:00:00	124941	900	2398.983154	35.67798615	225.8727722	19
20/02/2021	21:15:00	125841	900	5452.650879	35.87319183	157.378418	47
20/02/2021	21:30:00	126741	900	5537.248047	35.87245941	219.1003265	49
20/02/2021	21:45:00	127641	900	2865.429688	36.17652893	134.044281	24
20/02/2021	22:00:00	128541	900	477.993927	35.91917038	193.5927277	3
20/02/2021	22:15:00	129441	900	1144.623291	35.84890366	170.1043549	10
20/02/2021	22:30:00	130341	900	891.5703735	35.44172287	187.9525757	9
20/02/2021	22:45:00	131241	900	0	35.61079025	195.5908203	0
20/02/2021	23:00:00	132141	900	2053.146973	35.75555801	144.1703339	18
20/02/2021	23:15:00	133041	900	7308.567871	35.47293472	154.5285645	63
20/02/2021	23:30:00	133941	900	756.2281494	35.6498642	121.7030334	6
20/02/2021	23:45:00	134841	900	288.4985046	35.17147064	125.5298309	2
21/02/2021	00:00:00	135741	900	1907.663452	35.42225647	136.0202026	14
21/02/2021	00:15:00	136641	900	6606.199219	35.6444931	221.7857056	58
21/02/2021	00:30:00	137541	900	4970.708984	35.51022339	152.9863739	45
21/02/2021	00:45:00	138441	900	3956.38623	35.67414093	216.6764069	36
21/02/2021	01:00:00	139341	900	1268.656616	35.23123169	116.9799194	11
21/02/2021	01:15:00	140241	900	0	35.53881836	146.0345306	0
21/02/2021	01:30:00	141141	900	836.5018921	35.8214798	146.133728	7
21/02/2021	01:45:00	142041	900	1678.854858	35.5685463	135.5692596	14
21/02/2021	02:00:00	142941	900	5208.611816	35.71849823	156.5480347	44
21/02/2021	02:15:00	143841	900	2208.228027	35.91584396	90.14510345	18
21/02/2021	02:30:00	144741	900	6898.103027	35.9813118	150.0828857	64
21/02/2021	02:45:00	145641	900	6954.494629	35.85393143	188.8394165	53
21/02/2021	03:00:00	146541	900	5440.673828	35.99653625	181.1804504	46
21/02/2021	03:15:00	147441	900	4401.530762	35.93677139	193.0584717	36
21/02/2021	03:30:00	148341	900	4959.234863	35.93255997	183.3487091	37
21/02/2021	03:45:00	149241	900	4754.92041	35.98675156	162.0493011	38
21/02/2021	04:00:00	150141	900	2170.692139	35.74655151	187.3896484	18
21/02/2021	04:15:00	151041	900	6931.910156	35.90355682	137.1868286	56
21/02/2021	04:30:00	151941	900	5305.383301	35.97692108	129.2123718	45
21/02/2021	04:45:00	152841	900	8593.881836	35.97201157	174.6047516	77
21/02/2021	05:00:00	153741	900	8574.473633	36.01180649	118.5990753	74
21/02/2021	05:15:00	154641	900	1631.708618	36.23216248	158.4240265	14
21/02/2021	05:30:00	155541	900	6562.277832	35.9282608	171.3197937	55
21/02/2021	05:45:00	156441	900	3232.845947	35.70861435	164.3101654	33
21/02/2021	06:00:00	157341	900	5181.769043	35.52689743	138.583847	46
21/02/2021	06:15:00	158241	900	3718.057373	35.79801559	160.8998871	33
21/02/2021	06:30:00	159141	900	5715.369141	35.7697258	116.911232	54
21/02/2021	06:45:00	160041	900	7199.524414	35.84509277	177.4124908	65
21/02/2021	07:00:00	160941	900	5588.479004	35.89250565	179.5590515	45
21/02/2021	07:15:00	161841	900	0	35.49917221	267.1657104	0
21/02/2021	07:30:00	162741	900	0	35.5270195	293.5112305	0
21/02/2021	07:45:00	163641	900	477.9994507	35.3144989	198.1621704	4
21/02/2021	08:00:00	164541	900	527.4990234	35.80669785	97.98091125	4
21/02/2021	08:15:00	165441	900	358.499115	35.67907333	120.0547791	2
21/02/2021	08:30:00	166341	900	358.5292053	35.28105927	135.0573883	3
21/02/2021	08:45:00	167241	900	0	34.90103912	30.02148628	0
21/02/2021	09:00:00	168141	900	0	35.22816467	267.1657104	0
21/02/2021	09:15:00	169041	900	1049.99231	35.31735611	269.0188293	10
21/02/2021	09:30:00	169941	900	3666.913574	35.18001175	132.9423676	29
21/02/2021	09:45:00	170841	900	229.2213593	35.48301315	103.7978668	2
21/02/2021	10:00:00	171741	900	239.0001984	35.5348587	149.1321259	2
21/02/2021	10:15:00	172641	900	358.5007629	35.37239075	125.3890228	3
21/02/2021	10:30:00	173541	900	2298.014404	35.2279892	136.2760162	20
21/02/2021	10:45:00	174441	900	1845.352173	35.51052856	139.2886658	17
21/02/2021	11:00:00	175341	900	239.9993439	35.07411957	112.4943237	2
21/02/2021	11:15:00	176241	900	120.0001297	35.29568481	114.066597	1
21/02/2021	11:30:00	177141	900	239.4999542	35.36815262	64.45874786	2
21/02/2021	11:45:00	178041	900	103.0579987	35.04473495	106.9277802	1
21/02/2021	12:00:00	178941	900	16.45347977	35.02752686	38.78827667	0
21/02/2021	12:15:00	179841	900	239.0047455	35.24897003	4.349801064	2
21/02/2021	12:30:00	180741	900	477.9987793	35.4099617	52.62944412	4
21/02/2021	12:45:00	181641	900	358.9724731	35.29303741	72.43899536	3
21/02/2021	13:00:00	182541	900	240.0010986	35.36270142	117.3682327	2
21/02/2021	13:15:00	183441	900	0	35.62562943	114.6474762	0
21/02/2021	13:30:00	184341	900	838.9855957	35.35433197	74.66384125	7
21/02/2021	13:45:00	185241	900	0	35.22118759	95.7689209	0
21/02/2021	14:00:00	186141	900	0	35.30635071	0	0
21/02/2021	14:15:00	187041	900	0	35.09730148	98.86399841	0
21/02/2021	14:30:00	187941	900	0	35.0982666	42.95720673	0
21/02/2021	14:45:00	188841	900	3088.421875	35.28023148	135.0171051	24
21/02/2021	15:00:00	189741	900	3056.262451	35.29988861	109.5298996	27
21/02/2021	15:15:00	190641	900	222.088623	35.69581604	72.41999817	2
21/02/2021	15:30:00	191541	900	17.41799736	35.14582825	0.328969806	0
21/02/2021	15:45:00	192441	900	478.9995117	35.06489563	112.5508804	4
21/02/2021	16:00:00	193341	900	0	35.13401794	51.2537384	0
21/02/2021	16:15:00	194241	900	479.0005188	35.27306366	62.40333176	4
21/02/2021	16:30:00	195141	900	120.0000534	34.90208817	79.84392548	1
21/02/2021	16:45:00	196041	900	288.4984131	34.99269485	56.67660141	3
21/02/2021	17:00:00	196941	900	1341.063599	35.14693451	99.68874359	14
21/02/2021	17:15:00	197841	900	3264.366699	35.53601837	115.5763779	27
21/02/2021	17:30:00	198741	900	3816.959961	35.39683914	119.1589813	40
21/02/2021	17:45:00	199641	900	796.2058716	35.11455536	111.2137299	7
21/02/2021	18:00:00	200541	900	9731.981445	35.4001236	164.3183746	86
21/02/2021	18:15:00	201441	900	9189.391602	35.65926361	141.6204834	84
21/02/2021	18:30:00	202341	900	5352.653809	35.66574478	152.846283	47
21/02/2021	18:45:00	203241	900	6801.705566	35.97269821	172.0260468	63
21/02/2021	19:00:00	204141	900	5970.070313	35.83882904	166.9988098	52
21/02/2021	19:15:00	205041	900	3521.015137	35.66001511	122.2147141	29
21/02/2021	19:30:00	205941	900	893.414917	35.55619431	133.066391	9
21/02/2021	19:45:00	206841	900	358.500061	35.28907394	144.1710052	3
21/02/2021	20:00:00	207741	900	1160.498535	35.10448837	168.957016	9
21/02/2021	20:15:00	208641	900	5608.010742	35.31176376	159.6557617	55
21/02/2021	20:30:00	209541	900	10202.72363	35.74986649	168.1575623	83
21/02/2021	20:45:00	210441	900	2336.782959	36.11396027	125.6476898	19
21/02/2021	21:00:00	211341	900	5923.62207	35.51895142	162.0879822	53
21/02/2021	21:15:00	212241	900	3161.923584	35.90812683	126.720047	30
21/02/2021	21:30:00	213141	900	4137.950195	35.71286011	170.4471283	32
21/02/2021	21:45:00	214041	900	2425.213867	35.74496078	148.048172	19
21/02/2021	22:00:00	214941	900	7205.939453	35.48321533	136.7460938	64
21/02/2021	22:15:00	215841	900	3984.968262	35.94396591	124.5709763	35
21/02/2021	22:30:00	216741	900	0	35.44543457	168.0061798	0
21/02/2021	22:45:00	217641	900	59.7500267	35.54970932	106.646965	0
21/02/2021	23:00:00	218541	900	119.5	35.31052399	162.5879364	1
21/02/2021	23:15:00	219441	900	551.8550415	35.32289124	116.02491	4
21/02/2021	23:30:00	220341	900	2952.604492	35.51561356	158.4234009	24
21/02/2021	23:45:00	221241	900	4287.436523	34.8851738	188.3297119	36
22/02/2021	00:00:00	222141	900	5572.22168	35.80188751	129.1013031	52
22/02/2021	00:15:00	223041	900	2311.716797	35.74056244	130.2357483	22
22/02/2021	00:30:00	223941	900	5088.471191	35.70003128	158.2407837	45
22/02/2021	00:45:00	224841	900	632.4185791	35.60309601	159.2826538	5
22/02/2021	01:00:00	225741	900	7319.885254	35.73902512	133.9797516	62
22/02/2021	01:15:00	226641	900	1780.491089	35.93115997	115.2908783	15
22/02/2021	01:30:00	227541	900	119.5003052	35.62633896	116.8836441	0
22/02/2021	01:45:00	228441	900	899.4975586	35.59866714	247.5017395	8
22/02/2021	02:00:00	229341	900	5355.611816	35.74276733	155.3943939	49
22/02/2021	02:15:00	230241	900	4511.856445	35.91307068	130.2296143	36
22/02/2021	02:30:00	231141	900	6543.147949	35.73303604	144.1304626	59
22/02/2021	02:45:00	232041	900	4342.070313	35.5286026	192.4212494	43
22/02/2021	03:00:00	232941	900	6254.033203	35.91363907	166.1895142	53
22/02/2021	03:15:00	233841	900	5380.318848	36.13420486	140.8841705	47
22/02/2021	03:30:00	234741	900	4363.503906	35.95101166	125.341301	34
22/02/2021	03:45:00	235641	900	3514.951904	36.17204666	148.1494904	29
22/02/2021	04:00:00	236541	900	3657.922852	36.06067657	181.5494385	34
22/02/2021	04:15:00	237441	900	8373.620117	35.61874008	209.8626251	74
22/02/2021	04:30:00	238341	900	2771.327393	35.91128159	178.5618744	20
22/02/2021	04:45:00	239241	900	6358.120605	35.84518433	174.0716858	56
22/02/2021	05:00:00	240141	900	5326.37207	36.02235413	151.2463837	49
22/02/2021	05:15:00	241041	900	2034.706299	36.36685562	148.1051941	18
22/02/2021	05:30:00	241941	900	5294.157715	36.29497528	160.1082764	48
22/02/2021	05:45:00	242841	900	7344.066895	36.15023422	157.6366882	68
22/02/2021	06:00:00	243741	900	3325.405762	35.9429512	184.7836151	30
22/02/2021	06:15:00	244641	900	4310.049805	36.08767319	140.4448395	37
22/02/2021	06:30:00	245541	900	5744.937012	35.96085358	123.8222427	53
22/02/2021	06:45:00	246441	900	6147.57959	35.92541122	112.202713	53
22/02/2021	07:00:00	247341	900	5011.364258	35.64738846	196.8841095	43
22/02/2021	07:15:00	248241	900	7681.078125	35.6728096	153.4815063	74
22/02/2021	07:30:00	249141	900	4404.785156	35.61722565	157.870575	32
22/02/2021	07:45:00	250041	900	1132.703247	35.07404327	91.86529541	9
22/02/2021	08:00:00	250941	900	288.4983826	35.31950378	134.4265289	2
22/02/2021	08:15:00	251841	900	564.4263916	35.32437897	122.2436905	4
22/02/2021	08:30:00	252741	900	119.4999542	35.25069046	20.89697456	1
22/02/2021	08:45:00	253641	900	3266.529053	35.72269821	125.711235	25
22/02/2021	09:00:00	254541	900	119.5000534	35.56194687	136.3170166	0
22/02/2021	09:15:00	255441	900	716.9995728	35.61424255	125.4343033	6
22/02/2021	09:30:00	256341	900	597.5008545	35.54219818	87.67121887	5
22/02/2021	09:45:00	257241	900	1694.584595	35.2543602	101.211586	18
22/02/2021	10:00:00	258141	900	117.9569778	35.17995071	83.4613266	1
22/02/2021	10:15:00	259041	900	121.0446091	35.53564453	109.624382	1
19/02/2021	10:15:00	0	900	8252.21875	35.24405289	133.0351715	72
19/02/2021	10:30:00	741	900	5163.099121	35.16682816	130.545929	44
19/02/2021	10:45:00	1641	900	3672.640381	35.32843781	149.068161	32
19/02/2021	11:00:00	2541	900	2309.858643	35.79393768	113.3653641	18
19/02/2021	11:15:00	3441	900	1055.843628	36.02655411	98.59931183	9
19/02/2021	11:30:00	4341	900	477.9993591	35.94311523	112.485199	4
19/02/2021	11:45:00	5241	900	598.4755859	35.55750656	119.3960419	5
19/02/2021	12:00:00	6141	900	239.0000916	35.45553207	121.0624542	2
19/02/2021	12:15:00	7041	900	0	35.79782104	119.5	0
19/02/2021	12:30:00	7941	900	1054.994507	35.77617645	118.7803192	10
19/02/2021	12:45:00	8841	900	459.450531	36.03517914	66.57913971	4
19/02/2021	13:00:00	9741	900	569.3295288	35.48495102	118.209137	7
19/02/2021	13:15:00	10641	900	0	34.82721329	55.8781395	0
19/02/2021	13:30:00	11541	900	1900.203735	35.67417526	115.5988541	19
19/02/2021	13:45:00	12441	900	3083.086182	35.05681229	130.545166	27
19/02/2021	14:00:00	13341	900	239.0001526	35.19688797	111.5789108	2
19/02/2021	14:15:00	14241	900	0	35.68278885	119.5	0
19/02/2021	14:30:00	15141	900	119.500946	35.22207642	108.41922	1
19/02/2021	14:45:00	16041	900	597.4834595	35.23944473	98.35773468	5
19/02/2021	15:00:00	16941	900	239.003952	35.89204025	54.8882103	2
19/02/2021	15:15:00	17841	900	358.4992371	35.29175186	106.9524994	3
19/02/2021	15:30:00	18741	900	119.5056686	35.39371109	93.29231262	1
19/02/2021	15:45:00	19641	900	119.4994049	35.45222092	126.0207748	1
19/02/2021	16:00:00	20541	900	3941.484619	35.02572632	165.265274	32
19/02/2021	16:15:00	21441	900	4039.621094	34.60463715	176.9761963	35
19/02/2021	16:30:00	22341	900	2529.223389	34.58669281	198.76651	21
19/02/2021	16:45:00	23241	900	885.999939	34.91026306	121.5023117	7
19/02/2021	17:00:00	24141	900	358.4928589	35.4202919	116.5399017	3
19/02/2021	17:15:00	25041	900	625.7138062	35.82077789	138.2084961	6
19/02/2021	17:30:00	25941	900	239.0000916	35.38196182	151.7939453	2
19/02/2021	17:45:00	26841	900	745.2077026	35.79393005	167.1696014	7
19/02/2021	18:00:00	27741	900	239.0029297	35.5015564	219.1737823	2
19/02/2021	18:15:00	28641	900	1917.082031	35.88791275	196.6747131	19
19/02/2021	18:30:00	29541	900	13122.11719	35.10227203	160.4172211	115
19/02/2021	18:45:00	30441	900	12804.13477	35.00679016	153.0124817	113
19/02/2021	19:00:00	31341	900	6493.834961	35.35145569	135.4904633	56
19/02/2021	19:15:00	32241	900	597.4961548	35.60207367	161.7832336	5
19/02/2021	19:30:00	33141	900	2640.568115	35.55158234	192.0670929	24
19/02/2021	19:45:00	34041	900	3747.244629	35.19894791	162.5964966	32
19/02/2021	20:00:00	34941	900	3415.625732	35.32184601	168.1122742	30
19/02/2021	20:15:00	35841	900	11341.25684	34.93587875	178.4679565	102
19/02/2021	20:30:00	36741	900	6852.240234	35.14148331	153.3282318	57
19/02/2021	20:45:00	37641	900	4261.207031	35.28277588	135.0186615	36
19/02/2021	21:00:00	38541	900	1792.52417	34.92298126	119.8152008	15
19/02/2021	21:15:00	39441	900	477.9991455	35.22309494	130.9616394	4
19/02/2021	21:30:00	40341	900	892.9210205	35.81144714	120.7181549	9
19/02/2021	21:45:00	41241	900	7980.524902	35.35622025	129.5409393	78
19/02/2021	22:00:00	42141	900	7440.359375	34.76450729	164.5196533	68
19/02/2021	22:15:00	43041	900	4680.568359	34.5919342	167.7259827	37
19/02/2021	22:30:00	43941	900	1342.703369	35.58918762	123.5984116	12
19/02/2021	22:45:00	44841	900	5624.442383	35.4885788	141.996048	49
19/02/2021	23:00:00	45741	900	239.0061951	35.49100876	105.2892685	2
19/02/2021	23:15:00	46641	900	238.9999695	35.87620544	86.37182617	2
19/02/2021	23:30:00	47541	900	3752.025635	34.51420975	138.672348	31
19/02/2021	23:45:00	48441	900	9752.634766	34.84975052	137.3909302	87
20/02/2021	00:00:00	49341	900	6400.557129	34.84949112	193.6325378	53
20/02/2021	00:15:00	50241	900	73.42183685	35.80487061	125.220459	1
20/02/2021	00:30:00	51141	900	119.4999542	35.36741257	112.2081299	1
20/02/2021	00:45:00	52041	900	1069.157104	35.33363342	151.7496338	7
20/02/2021	01:00:00	52941	900	911.3553467	35.41098404	119.7130966	8
20/02/2021	01:15:00	53841	900	4680.647461	35.03367233	135.6636963	44
20/02/2021	01:30:00	54741	900	6884.54541	34.58808517	130.7878265	62
20/02/2021	01:45:00	55641	900	5406.132813	34.47930145	218.9869537	38
20/02/2021	02:00:00	56541	900	2806.062012	34.91330338	139.0200958	26
20/02/2021	02:15:00	57441	900	6376.739258	35.37884521	143.7342987	58
20/02/2021	02:30:00	58341	900	10427.28711	35.03064728	132.5917816	98
20/02/2021	02:45:00	59241	900	5230.390625	34.95654297	186.7200165	44
20/02/2021	03:00:00	60141	900	7393.589844	35.28216553	142.2610168	65
20/02/2021	03:15:00	61041	900	9097.382813	35.19917679	167.6455841	76
20/02/2021	03:30:00	61941	900	5258.408203	35.39781952	127.5385666	45
20/02/2021	03:45:00	62841	900	9985.450195	35.26171494	182.5493469	85
20/02/2021	04:00:00	63741	900	2815.400879	35.41184235	229.5163269	25
20/02/2021	04:15:00	64641	900	2660.70166	35.7034111	161.5569611	20
20/02/2021	04:30:00	65541	900	6665.069824	35.31114578	154.4237823	57
20/02/2021	04:45:00	66441	900	9580.730469	35.19373703	168.3796387	89
20/02/2021	05:00:00	67341	900	5342.354004	35.34378433	138.2387695	46
20/02/2021	05:15:00	68241	900	7116.319336	35.1247406	166.3817596	61
20/02/2021	05:30:00	69141	900	9179.021484	35.06842422	168.0841522	82
20/02/2021	05:45:00	70041	900	3339.509766	35.2559433	160.9403839	27
20/02/2021	06:00:00	70941	900	6382.575195	35.3989296	166.672348	56
20/02/2021	06:15:00	71841	900	7123.680176	34.8917923	137.4436493	63
20/02/2021	06:30:00	72741	900	5691.596191	35.11711502	124.4446411	49
20/02/2021	06:45:00	73641	900	239.0019989	34.88199615	107.0933533	2
20/02/2021	07:00:00	74541	900	288.4985962	34.78465271	116.9983139	2
20/02/2021	07:15:00	75441	900	238.9999847	34.49279022	119.0074005	2
20/02/2021	07:30:00	76341	900	773.4196777	35.36302567	116.8880997	8
20/02/2021	07:45:00	77241	900	479.0004272	34.79117966	108.5861359	4
20/02/2021	08:00:00	78141	900	593.7355957	34.896492	100.8584442	5
20/02/2021	08:15:00	79041	900	244.2805328	35.52721024	117.519577	2
20/02/2021	08:30:00	79941	900	119.4999542	34.54827881	118.7871094	1
20/02/2021	08:45:00	80841	900	0	34.61167145	120	0
20/02/2021	09:00:00	81741	900	3900.595947	34.82114792	127.677742	36
20/02/2021	09:15:00	82641	900	2286.204834	34.43887329	132.9979248	21
20/02/2021	09:30:00	83541	900	0	34.74061966	114.4806442	0
20/02/2021	09:45:00	84441	900	239.0001068	35.05915451	97.90136719	2
20/02/2021	10:00:00	85341	900	0	35.02950287	120.9542007	0
20/02/2021	10:15:00	86241	900	323.4994507	35.0000267	126.6343918	3
20/02/2021	10:30:00	87141	900	119.4995041	34.96736908	119.7546692	0
20/02/2021	10:45:00	88041	900	0	34.97225952	119.5	0
20/02/2021	11:00:00	88941	900	0	35.11259079	95.14981842	0
20/02/2021	11:15:00	89841	900	360.0016174	35.03138351	83.36519623	3
20/02/2021	11:30:00	90741	900	6836.115723	34.86314011	126.8816223	61
20/02/2021	11:45:00	91641	900	4883.030762	34.63763428	180.6911926	42
20/02/2021	12:00:00	92541	900	3453.951416	35.10890579	94.94295502	30
20/02/2021	12:15:00	93441	900	576.9946899	35.54470062	70.82189178	4
20/02/2021	12:30:00	94341	900	0	35.49960709	121.4727554	0
20/02/2021	12:45:00	95241	900	0	34.89813232	119.5	0
20/02/2021	13:00:00	96141	900	0	34.99053955	119.5	0
20/02/2021	13:15:00	97041	900	0	35.2431488	119.5	0
20/02/2021	13:30:00	97941	900	1488.236572	35.24200058	77.91104126	11
20/02/2021	13:45:00	98841	900	263.1257935	34.82818222	107.7451019	2
20/02/2021	14:00:00	99741	900	5468.691406	34.74205399	145.1420593	61
20/02/2021	14:15:00	100641	900	2035.766724	35.34524536	108.6672592	22
20/02/2021	14:30:00	101541	900	6041.503906	34.88016129	183.2722931	57
20/02/2021	14:45:00	102441	900	4993.524414	34.43448639	169.1786194	29
20/02/2021	15:00:00	103341	900	0	35.21776199	119.6072922	0
20/02/2021	15:15:00	104241	900	0	35.42254639	146.3208618	0
20/02/2021	15:30:00	105141	900	0	35.45458984	149.654129	0
20/02/2021	15:45:00	106041	900	0	35.27750397	119.5	0
20/02/2021	16:00:00	106941	900	767.5060425	35.4018364	108.3404465	6
20/02/2021	16:15:00	107841	900	209.654007	34.75517654	78.21218872	2
20/02/2021	16:30:00	108741	900	1117.285034	35.30747223	85.40995789	9
20/02/2021	16:45:00	109641	900	2162.124023	34.75196075	150.5296936	16
20/02/2021	17:00:00	110541	900	119.5000381	33.51005554	115.2825699	1
20/02/2021	17:15:00	111441	900	239.5009613	35.15642166	103.5108032	2
20/02/2021	17:30:00	112341	900	767.0284424	35.40357208	118.9387665	6
20/02/2021	17:45:00	113241	900	2687.864746	35.34550476	115.1373138	27
20/02/2021	18:00:00	114141	900	5762.099121	35.23020935	116.2458191	55
20/02/2021	18:15:00	115041	900	3246.252197	34.83952713	136.4170227	31
20/02/2021	18:30:00	115941	900	14091.5957	34.75035858	148.4329071	133
20/02/2021	18:45:00	116841	900	11991.74707	34.80359268	127.5963669	108
20/02/2021	19:00:00	117741	900	9891.321289	34.80163956	139.1385956	89
20/02/2021	19:15:00	118641	900	11316.88086	34.91748047	137.9513397	100
20/02/2021	19:30:00	119541	900	8104.231934	34.64229584	144.6765594	71
20/02/2021	19:45:00	120441	900	1256.628906	35.20769882	153.5121613	12
20/02/2021	20:00:00	121341	900	2481.066895	35.146492	166.9837952	23
20/02/2021	20:15:00	122241	900	8058.041504	34.98121643	121.5303345	68
20/02/2021	20:30:00	123141	900	5396.405762	34.98577499	148.8214874	43
20/02/2021	20:45:00	124041	900	7145.960938	34.64081573	162.282608	63
20/02/2021	21:00:00	124941	900	3414.325928	35.33914948	153.4092865	27
20/02/2021	21:15:00	125841	900	577.3511353	35.17515945	152.6973724	5
20/02/2021	21:30:00	126741	900	956.977356	35.91357803	127.0317307	8
20/02/2021	21:45:00	127641	900	4610.469727	35.22117996	134.5420532	40
20/02/2021	22:00:00	128541	900	8555.998047	35.01789093	172.2592773	74
20/02/2021	22:15:00	129441	900	12304.77148	34.69830704	186.48909	111
20/02/2021	22:30:00	130341	900	4936.84668	34.84106064	163.7627869	38
20/02/2021	22:45:00	131241	900	4799.877441	34.55322266	216.0709076	39
20/02/2021	23:00:00	132141	900	2844.265625	34.75619888	141.6858521	22
20/02/2021	23:15:00	133041	900	1492.210693	35.28191757	120.1983566	13
20/02/2021	23:30:00	133941	900	697.3494873	35.17312622	125.8299332	5
20/02/2021	23:45:00	134841	900	4438.861328	34.79953766	172.8081665	39
21/02/2021	00:00:00	135741	900	6178.681152	34.55991745	142.8202057	57
21/02/2021	00:15:00	136641	900	4177.176758	34.76848221	122.7144012	36
21/02/2021	00:30:00	137541	900	527.4984741	35.24742889	163.0276184	3
21/02/2021	00:45:00	138441	900	5096.145508	35.00782776	139.107193	46
21/02/2021	01:00:00	139341	900	3979.41748	34.6919136	125.5647202	34
21/02/2021	01:15:00	140241	900	611.2459106	35.35568619	118.263176	5
21/02/2021	01:30:00	141141	900	2041.495361	34.78074265	177.8573151	15
21/02/2021	01:45:00	142041	900	3986.903076	35.25749207	114.9587555	36
21/02/2021	02:00:00	142941	900	1245.998779	34.98796844	183.9483643	10
21/02/2021	02:15:00	143841	900	978.4621582	35.46710968	185.4569702	9
21/02/2021	02:30:00	144741	900	4561.137207	35.02279282	172.3941193	37
21/02/2021	02:45:00	145641	900	4131.36084	34.82844543	149.222229	35
21/02/2021	03:00:00	146541	900	7379.013672	35.27770996	190.3673401	65
21/02/2021	03:15:00	147441	900	2617.675049	35.18514633	237.6762848	25
21/02/2021	03:30:00	148341	900	6145.788086	35.00149918	192.4241333	52
21/02/2021	03:45:00	149241	900	7294.964355	34.84967422	173.1848602	64
21/02/2021	04:00:00	150141	900	4778.671387	34.83867645	198.1185303	41
21/02/2021	04:15:00	151041	900	6837.916016	34.80884933	174.3307495	60
21/02/2021	04:30:00	151941	900	6926.827637	35.17333221	116.288826	63
21/02/2021	04:45:00	152841	900	11715.68652	34.80576706	146.7911835	102
21/02/2021	05:00:00	153741	900	9599.452148	34.87908173	132.1817322	77
21/02/2021	05:15:00	154641	900	6481.223633	34.8268013	183.6024017	59
21/02/2021	05:30:00	155541	900	8220.223633	34.63560486	175.9935455	72
21/02/2021	05:45:00	156441	900	9040.776367	34.7517662	154.9051514	83
21/02/2021	06:00:00	157341	900	4204.515625	35.18372726	170.2154388	42
21/02/2021	06:15:00	158241	900	10597.09668	34.63756943	151.1365051	93
21/02/2021	06:30:00	159141	900	774.8699341	35.26312256	120.9286423	8
21/02/2021	06:45:00	160041	900	0	35.50967789	118.7572632	0
21/02/2021	07:00:00	160941	900	0	35.07509613	119.7475815	0
21/02/2021	07:15:00	161841	900	0	35.3307991	120	0
21/02/2021	07:30:00	162741	900	360.0002136	35.54338455	73.58666229	3
21/02/2021	07:45:00	163641	900	3879.166504	34.9723587	131.6368713	31
21/02/2021	08:00:00	164541	900	119.4999695	35.22659302	89.44245148	1
21/02/2021	08:15:00	165441	900	478.4881592	34.47564316	88.65315247	4
21/02/2021	08:30:00	166341	900	654.8682251	35.16589737	262.1648254	7
21/02/2021	08:45:00	167241	900	0	35.18887329	318.8191223	0
21/02/2021	09:00:00	168141	900	0	34.6743927	120	0
21/02/2021	09:15:00	169041	900	774.8180542	35.37701035	110.7933578	8
21/02/2021	09:30:00	169941	900	0	34.89224625	119.7398224	0
21/02/2021	09:45:00	170841	900	120	35.04272461	113.2390518	1
21/02/2021	10:00:00	171741	900	0	34.19410706	119.8721695	0
21/02/2021	10:15:00	172641	900	240.0068512	34.26294708	108.4890442	2
21/02/2021	10:30:00	173541	900	7452.380371	34.67896271	135.9458008	66
21/02/2021	10:45:00	174441	900	4839.507324	34.60074234	129.5271149	44
21/02/2021	11:00:00	175341	900	0	35.47792816	116.239975	0
21/02/2021	11:15:00	176241	900	0	35.26394272	114.1439972	0
21/02/2021	11:30:00	177141	900	0	35.12096405	67.25514221	0
21/02/2021	11:45:00	178041	900	0	35.02617264	106.8129578	0
21/02/2021	12:00:00	178941	900	478.0056763	35.4290657	19.22498894	4
21/02/2021	12:15:00	179841	900	0	34.51675415	4.349801064	0
21/02/2021	12:30:00	180741	900	356.0715332	34.83867645	45.16717911	3
21/02/2021	12:45:00	181641	900	4439.997559	34.61299133	93.92807007	38
21/02/2021	13:00:00	182541	900	5639.391602	34.60903168	144.1582489	58
21/02/2021	13:15:00	183441	900	1657.764038	34.42264175	124.737381	17
21/02/2021	13:30:00	184341	900	1732.99939	35.08249283	77.1333313	16
21/02/2021	13:45:00	185241	900	119.9953308	35.34524536	70.38806915	1
21/02/2021	14:00:00	186141	900	0	35.27101517	0	0
21/02/2021	14:15:00	187041	900	0	34.18809128	0	0
21/02/2021	14:30:00	187941	900	0	33.84636307	94.77864075	0
21/02/2021	14:45:00	188841	900	1013.878174	34.65434265	110.6910095	10
21/02/2021	15:00:00	189741	900	5607.019531	34.49693298	79.27626801	62
21/02/2021	15:15:00	190641	900	203.3084106	35.00137329	104.3306656	2
21/02/2021	15:30:00	191541	900	36.67983246	35.39914322	0.328969806	0
21/02/2021	15:45:00	192441	900	165.7856445	35.24365997	4.702579498	1
21/02/2021	16:00:00	193341	900	74.20836639	34.83317947	102.8900146	1
21/02/2021	16:15:00	194241	900	5208.434082	34.39888382	109.3467407	48
21/02/2021	16:30:00	195141	900	379.4303894	34.67874908	60.9357872	3
21/02/2021	16:45:00	196041	900	0	34.41326523	64.91200256	0
21/02/2021	17:00:00	196941	900	120.0026855	34.4965477	107.7021103	1
21/02/2021	17:15:00	197841	900	479.9993896	34.93412781	111.8652649	4
21/02/2021	17:30:00	198741	900	1702.43811	35.03790283	119.0605316	15
21/02/2021	17:45:00	199641	900	4095.317383	34.94118118	114.6270218	37
21/02/2021	18:00:00	200541	900	15301.0166	34.7964592	130.9978638	135
21/02/2021	18:15:00	201441	900	9778.439453	34.83242416	122.0157013	94
21/02/2021	18:30:00	202341	900	7474.958496	34.62226486	160.3369751	68
21/02/2021	18:45:00	203241	900	13278.96582	34.89419556	145.0883789	114
21/02/2021	19:00:00	204141	900	1345.849121	34.82408524	168.5534668	12
21/02/2021	19:15:00	205041	900	119.9999695	35.12519073	134.6672058	1
21/02/2021	19:30:00	205941	900	9732.745117	34.85373688	166.8618164	88
21/02/2021	19:45:00	206841	900	4991.075684	34.51459885	184.2603607	43
21/02/2021	20:00:00	207741	900	7734.580078	34.81067657	132.1078949	71
21/02/2021	20:15:00	208641	900	119.9999771	35.48674011	103.6781006	1
21/02/2021	20:30:00	209541	900	2700.15625	35.05242157	133.0243988	25
21/02/2021	20:45:00	210441	900	1492.371094	34.74552536	142.70755	13
21/02/2021	21:00:00	211341	900	10458.51563	34.70243073	160.8965454	88
21/02/2021	21:15:00	212241	900	2127.553467	34.81374359	104.717659	17
21/02/2021	21:30:00	213141	900	1435.494385	34.44739914	124.4267349	12
21/02/2021	21:45:00	214041	900	4735.523926	34.84912109	136.0727386	41
21/02/2021	22:00:00	214941	900	7309.133301	34.68126678	166.6972198	70
21/02/2021	22:15:00	215841	900	6485.339844	34.74316788	153.2086182	59
21/02/2021	22:30:00	216741	900	5280.844238	34.51546478	136.4056702	46
21/02/2021	22:45:00	217641	900	5950.203125	34.81126404	130.0279999	53
21/02/2021	23:00:00	218541	900	3998.654053	34.45695114	162.57901	32
21/02/2021	23:15:00	219441	900	9065.016602	34.79471207	179.8881226	82
21/02/2021	23:30:00	220341	900	1863.047974	34.76008606	178.0764618	15
21/02/2021	23:45:00	221241	900	4948.118652	35.08802032	146.1433105	41
22/02/2021	00:00:00	222141	900	2288.537354	34.52412796	110.7288971	20
22/02/2021	00:15:00	223041	900	527.4990234	35.05632401	140.0631409	4
22/02/2021	00:30:00	223941	900	239.0002899	34.37425995	276.8453979	2
22/02/2021	00:45:00	224841	900	288.4906921	34.33238983	123.58741	2
22/02/2021	01:00:00	225741	900	646.9986572	34.57907867	155.4251556	6
22/02/2021	01:15:00	226641	900	119.500351	35.30900574	117.9055481	1
22/02/2021	01:30:00	227541	900	457.4941406	35.06507492	117.1387253	3
22/02/2021	01:45:00	228441	900	2203.795898	35.0298233	138.0323639	18
22/02/2021	02:00:00	229341	900	9985.53125	34.43690872	174.0612488	92
22/02/2021	02:15:00	230241	900	6831.683594	34.25936508	156.6556702	60
22/02/2021	02:30:00	231141	900	7005.270996	34.33209991	158.5201569	59
22/02/2021	02:45:00	232041	900	14332.80078	34.52550125	165.1049805	140
22/02/2021	03:00:00	232941	900	8537.890625	34.43729782	163.2383423	74
22/02/2021	03:15:00	233841	900	8571.350586	34.41300201	151.8221283	75
22/02/2021	03:30:00	234741	900	4522.352539	34.92181778	136.7631378	41
22/02/2021	03:45:00	235641	900	283.9793091	35.46885681	119.825531	2
22/02/2021	04:00:00	236541	900	1138.872314	35.04547501	139.7537231	9
22/02/2021	04:15:00	237441	900	11651.9707	34.6719017	145.1515656	104
22/02/2021	04:30:00	238341	900	14020.8623	34.50753784	167.6456757	118
22/02/2021	04:45:00	239241	900	4435.915039	34.53271484	166.4467163	39
22/02/2021	05:00:00	240141	900	9150.384766	34.53115463	153.4873962	76
22/02/2021	05:15:00	241041	900	3610.425049	35.2839241	105.7314453	30
22/02/2021	05:30:00	241941	900	7200.331055	34.89677429	131.077774	65
22/02/2021	05:45:00	242841	900	4596.540039	35.11459732	130.7024536	40
22/02/2021	06:00:00	243741	900	4401.467773	34.80062485	144.139328	39
22/02/2021	06:15:00	244641	900	5865.077637	34.44261551	164.9249115	52
22/02/2021	06:30:00	245541	900	3202.469482	34.57877731	135.9573212	25
22/02/2021	06:45:00	246441	900	3702.412109	34.7171402	119.2925339	30
22/02/2021	07:00:00	247341	900	1270.273315	35.07095337	129.9710236	11
22/02/2021	07:15:00	248241	900	0	34.88703156	147.8009949	0
22/02/2021	07:30:00	249141	900	2356.998535	34.6833725	98.36486816	21
22/02/2021	07:45:00	250041	900	164.0817871	34.7557373	174.2324219	1
22/02/2021	08:00:00	250941	900	119.4999542	34.58193207	204.3583069	1
22/02/2021	08:15:00	251841	900	0	34.69735336	115.8453369	0
22/02/2021	08:30:00	252741	900	4475.11377	34.68856812	174.3166656	42
22/02/2021	08:45:00	253641	900	458.697937	33.91427231	102.865036	4
22/02/2021	09:00:00	254541	900	7109.465332	34.64727402	114.1821976	60
22/02/2021	09:15:00	255441	900	4518.805176	34.6677475	118.6632919	41
22/02/2021	09:30:00	256341	900	419.7202454	34.91076279	86.33764648	4
22/02/2021	09:45:00	257241	900	416.8467407	34.5872345	116.9523468	3
22/02/2021	10:00:00	258141	900	119.5000381	35.03194046	128.2238312	1
22/02/2021	10:15:00	259041	900	119.5	34.45497894	119.5096207	1
19/02/2021	10:15:00	0	900	8870.154297	36.00520706	135.8176422	75
19/02/2021	10:30:00	741	900	7255.740234	35.90918732	131.9932404	61
19/02/2021	10:45:00	1641	900	1991.734619	36.33727646	130.6196747	16
19/02/2021	11:00:00	2541	900	1513.238892	35.89073181	89.98618317	13
19/02/2021	11:15:00	3441	900	851.8521729	35.59111023	93.07998657	6
19/02/2021	11:30:00	4341	900	1949.571533	36.01351547	100.1822891	18
19/02/2021	11:45:00	5241	900	238.9980011	35.81173706	119.402359	2
19/02/2021	12:00:00	6141	900	767.5	35.90615463	98.39984131	6
19/02/2021	12:15:00	7041	900	0	35.48083496	119.4752121	0
19/02/2021	12:30:00	7941	900	766.4806519	35.53795242	118.586998	6
19/02/2021	12:45:00	8841	900	288.4985352	35.99642944	107.1419525	2
19/02/2021	13:00:00	9741	900	0	35.9745903	119.5964432	0
19/02/2021	13:15:00	10641	900	3669.584473	35.98234558	145.459671	32
19/02/2021	13:30:00	11541	900	2995.282471	35.8353157	103.6310425	24
19/02/2021	13:45:00	12441	900	639.0914917	35.78656006	129.5566864	5
19/02/2021	14:00:00	13341	900	119.4999542	35.56732941	126.1097336	1
19/02/2021	14:15:00	14241	900	0	35.65102768	119.5	0
19/02/2021	14:30:00	15141	900	119.4999924	35.57619858	119.5014648	1
19/02/2021	14:45:00	16041	900	1587.427734	35.90459061	88.51495361	13
19/02/2021	15:00:00	16941	900	517.7628784	36.15463257	60.60097885	4
19/02/2021	15:15:00	17841	900	119.5	35.60921478	119.5558243	1
19/02/2021	15:30:00	18741	900	0	35.78552628	119.5	0
19/02/2021	15:45:00	19641	900	0	35.7141037	126.1830215	0
19/02/2021	16:00:00	20541	900	767.3529053	35.53519058	121.4395142	5
19/02/2021	16:15:00	21441	900	2224.795654	36.00763321	107.1050034	20
19/02/2021	16:30:00	22341	900	816.3500977	35.72763062	117.3835526	7
19/02/2021	16:45:00	23241	900	936.2036743	35.56019974	121.6590195	9
19/02/2021	17:00:00	24141	900	527.4989624	35.97113037	118.9019318	5
19/02/2021	17:15:00	25041	900	2192.630371	35.89583969	113.744957	21
19/02/2021	17:30:00	25941	900	304.1646118	35.90792084	152.2742615	3
19/02/2021	17:45:00	26841	900	890.8660889	35.83246994	160.4938354	7
19/02/2021	18:00:00	27741	900	1653.482422	35.54497528	121.4357681	14
19/02/2021	18:15:00	28641	900	9933.700195	35.57109451	166.8197632	90
19/02/2021	18:30:00	29541	900	6089.045898	36.08083725	206.543335	52
19/02/2021	18:45:00	30441	900	7954.038086	36.0019722	175.4247894	68
19/02/2021	19:00:00	31341	900	6205.310547	36.39208221	164.0015259	53
19/02/2021	19:15:00	32241	900	4375.567383	36.16617203	169.8561401	36
19/02/2021	19:30:00	33141	900	5480.078613	36.19239044	141.930481	45
19/02/2021	19:45:00	34041	900	3594.547119	36.07436752	164.2388153	29
19/02/2021	20:00:00	34941	900	6734.599609	35.8884964	195.5604248	58
19/02/2021	20:15:00	35841	900	2245.072998	36.06827164	175.7888947	20
19/02/2021	20:30:00	36741	900	1447.35791	36.15491867	130.4052887	14
19/02/2021	20:45:00	37641	900	4639.432617	35.8255806	154.5637207	40
19/02/2021	21:00:00	38541	900	3241.649902	35.88861847	143.1683502	28
19/02/2021	21:15:00	39441	900	7688.385742	35.71802521	203.9662476	64
19/02/2021	21:30:00	40341	900	4184.108887	36.07143021	129.2801971	33
19/02/2021	21:45:00	41241	900	4398.049316	36.25919342	116.2720642	36
19/02/2021	22:00:00	42141	900	4735.712891	36.12739563	136.8430939	37
19/02/2021	22:15:00	43041	900	0	35.5644989	127.7211227	0
19/02/2021	22:30:00	43941	900	408.0204163	35.87667847	80.33431244	3
19/02/2021	22:45:00	44841	900	2715.36499	35.91296005	123.6441803	26
19/02/2021	23:00:00	45741	900	2663.786377	35.96640396	116.2955704	23
19/02/2021	23:15:00	46641	900	2071.792969	35.78934479	139.922348	19
19/02/2021	23:30:00	47541	900	3412.018799	35.84215164	179.754303	35
19/02/2021	23:45:00	48441	900	7956.069824	35.58176422	183.3484039	66
20/02/2021	00:00:00	49341	900	2565.280273	35.8461647	133.1460266	24
20/02/2021	00:15:00	50241	900	4441.090332	36.34674835	140.3332825	38
20/02/2021	00:30:00	51141	900	2687.29834	35.99818802	162.7520294	20
20/02/2021	00:45:00	52041	900	119.4996185	36.28663635	98.85498047	1
20/02/2021	01:00:00	52941	900	1443.346802	36.00848007	139.4479523	11
20/02/2021	01:15:00	53841	900	239.000061	35.64840698	158.4164581	2
20/02/2021	01:30:00	54741	900	493.6508789	35.88667679	142.9563904	3
20/02/2021	01:45:00	55641	900	3262.234375	35.96552658	193.1475372	27
20/02/2021	02:00:00	56541	900	1054.988037	35.84951019	139.4505768	8
20/02/2021	02:15:00	57441	900	6304.239746	36.02023697	131.1468811	50
20/02/2021	02:30:00	58341	900	3452.386963	35.85931015	141.4047089	28
20/02/2021	02:45:00	59241	900	7121.361328	35.750103	155.8875885	63
20/02/2021	03:00:00	60141	900	5478.979492	35.94330978	143.4540253	40
20/02/2021	03:15:00	61041	900	6574.821777	36.12698746	162.0606842	56
20/02/2021	03:30:00	61941	900	5298.199707	35.97489166	137.3760681	43
20/02/2021	03:45:00	62841	900	9446.202148	35.95446014	161.3937225	81
20/02/2021	04:00:00	63741	900	3634.572998	36.19465256	233.3467712	32
20/02/2021	04:15:00	64641	900	3997.185791	36.05889511	168.8903809	33
20/02/2021	04:30:00	65541	900	9431.439453	36.16652679	181.3307037	77
20/02/2021	04:45:00	66441	900	2436.906006	36.18918991	180.8295593	20
20/02/2021	05:00:00	67341	900	5247.552246	35.95266724	141.9734344	43
20/02/2021	05:15:00	68241	900	5658.134766	35.88118362	167.1059875	52
20/02/2021	05:30:00	69141	900	8329.724609	36.08974075	157.7133179	70
20/02/2021	05:45:00	70041	900	4612.938477	36.00447083	153.4074249	35
20/02/2021	06:00:00	70941	900	6721.558594	35.99021912	146.4524536	57
20/02/2021	06:15:00	71841	900	5398.980469	36.00905991	136.8718262	48
20/02/2021	06:30:00	72741	900	5374.715332	35.7963562	113.8960648	49
20/02/2021	06:45:00	73641	900	119.5	35.40116501	121.993866	1
20/02/2021	07:00:00	74541	900	119.4999924	35.52911758	119.4681091	1
20/02/2021	07:15:00	75441	900	0	35.47185135	119.5	0
20/02/2021	07:30:00	76341	900	358.5003357	35.42192078	119.4486542	3
20/02/2021	07:45:00	77241	900	866.1524658	35.80430984	115.5418091	8
20/02/2021	08:00:00	78141	900	599.9985352	35.63447952	137.6770477	5
20/02/2021	08:15:00	79041	900	358.9941406	35.73097229	99.49958038	3
20/02/2021	08:30:00	79941	900	0	35.49488831	121.2464218	0
20/02/2021	08:45:00	80841	900	0	35.41353607	120	0
20/02/2021	09:00:00	81741	900	479.999176	35.27910995	141.4306183	3
20/02/2021	09:15:00	82641	900	1908.242798	35.2173233	115.4923019	19
20/02/2021	09:30:00	83541	900	3500.556396	35.58121109	113.822403	31
20/02/2021	09:45:00	84441	900	3181.229492	35.9246521	108.5298767	26
20/02/2021	10:00:00	85341	900	598.4993286	35.46465683	120.1786346	5
20/02/2021	10:15:00	86241	900	119.9972153	35.17788696	105.7123642	1
20/02/2021	10:30:00	87141	900	0	35.19252777	121.5349808	0
20/02/2021	10:45:00	88041	900	0	35.52273178	120	0
20/02/2021	11:00:00	88941	900	120.0002365	35.42900467	96.98561096	1
20/02/2021	11:15:00	89841	900	839.9959106	35.23679352	96.00117493	7
20/02/2021	11:30:00	90741	900	3272.56543	35.87138367	123.3155136	31
20/02/2021	11:45:00	91641	900	3529.055908	35.89952087	143.6738281	31
20/02/2021	12:00:00	92541	900	1663.729858	35.97344589	132.158371	16
20/02/2021	12:15:00	93441	900	239.0223541	35.89873505	57.14648819	2
20/02/2021	12:30:00	94341	900	239.00177	35.89057159	72.0585022	2
20/02/2021	12:45:00	95241	900	0	36.06637955	119.5	0
20/02/2021	13:00:00	96141	900	0	35.88698959	119.5	0
20/02/2021	13:15:00	97041	900	0	35.93345642	119.5	0
20/02/2021	13:30:00	97941	900	0	35.48871613	110.3047638	0
20/02/2021	13:45:00	98841	900	3955.1521	35.26274109	91.72298431	43
20/02/2021	14:00:00	99741	900	431.2797546	35.54305649	161.3145294	6
20/02/2021	14:15:00	100641	900	2921.160156	35.69042587	112.3091125	28
20/02/2021	14:30:00	101541	900	1510.317017	35.3385582	118.3423767	12
20/02/2021	14:45:00	102441	900	719.4981689	35.42558289	143.7442017	5
20/02/2021	15:00:00	103341	900	119.5	35.1455307	119.1839905	1
20/02/2021	15:15:00	104241	900	708.380249	35.30811691	144.9723206	6
20/02/2021	15:30:00	105141	900	827.6040649	35.45454407	123.7659454	6
20/02/2021	15:45:00	106041	900	0	35.01742935	119.5	0
20/02/2021	16:00:00	106941	900	1078.515259	35.78332901	98.09255219	9
20/02/2021	16:15:00	107841	900	6304.580566	35.72020721	155.8473511	62
20/02/2021	16:30:00	108741	900	2533.290283	35.80377579	131.6898499	23
20/02/2021	16:45:00	109641	900	359.4956665	35.65298843	156.0584259	3
20/02/2021	17:00:00	110541	900	1333.85437	35.86941528	104.360199	14
20/02/2021	17:15:00	111441	900	4726.59082	36.24648666	88.89561462	51
20/02/2021	17:30:00	112341	900	1939.73645	35.97715378	114.6802139	16
20/02/2021	17:45:00	113241	900	89.39391327	35.0914917	109.001709	1
20/02/2021	18:00:00	114141	900	2074.613037	36.14231873	151.7653198	19
20/02/2021	18:15:00	115041	900	4259.539063	36.16680908	100.0848007	37
20/02/2021	18:30:00	115941	900	11181.27637	35.58572388	147.8851929	91
20/02/2021	18:45:00	116841	900	7113.005371	35.81041336	150.561554	62
20/02/2021	19:00:00	117741	900	7782.333984	35.81583786	152.5309448	66
20/02/2021	19:15:00	118641	900	5440.294922	36.14331818	150.7579193	48
20/02/2021	19:30:00	119541	900	9119.768555	35.84227753	167.4641571	78
20/02/2021	19:45:00	120441	900	1874.206543	35.90397263	154.0959625	18
20/02/2021	20:00:00	121341	900	5504.969727	35.73962402	144.4254608	49
20/02/2021	20:15:00	122241	900	4822.331543	35.8235054	113.1345978	41
20/02/2021	20:30:00	123141	900	4744.350586	35.78644943	147.2632599	37
20/02/2021	20:45:00	124041	900	5411.663086	35.62924576	153.8213043	50
20/02/2021	21:00:00	124941	900	3381.586426	35.98067474	139.4021606	29
20/02/2021	21:15:00	125841	900	3579.243164	35.80667114	183.1065369	29
20/02/2021	21:30:00	126741	900	837.4990234	36.01817322	126.1295242	7
20/02/2021	21:45:00	127641	900	1088.45459	35.80021667	191.3432465	9
20/02/2021	22:00:00	128541	900	4241.756348	36.0033989	151.0758209	36
20/02/2021	22:15:00	129441	900	2598.442383	35.94141769	135.6618958	24
20/02/2021	22:30:00	130341	900	3779.088623	35.98033142	194.7226715	31
20/02/2021	22:45:00	131241	900	8030.580078	35.85525131	192.2568512	66
20/02/2021	23:00:00	132141	900	4450.009766	35.99483109	156.271286	37
20/02/2021	23:15:00	133041	900	1743.095825	36.09682846	163.5096283	14
20/02/2021	23:30:00	133941	900	2404.248535	35.7484169	136.3216095	21
20/02/2021	23:45:00	134841	900	358.5002136	35.89836884	125.0428009	3
21/02/2021	00:00:00	135741	900	1408.6875	35.80190659	134.4762573	11
21/02/2021	00:15:00	136641	900	634.2597656	35.95808029	121.9869766	5
21/02/2021	00:30:00	137541	900	5191.891113	35.91980362	124.9262772	43
21/02/2021	00:45:00	138441	900	2581.29248	35.89283371	135.8035736	22
21/02/2021	01:00:00	139341	900	1932.255859	35.74067307	130.3129272	17
21/02/2021	01:15:00	140241	900	1509.216309	35.91695023	166.3983612	14
21/02/2021	01:30:00	141141	900	1294.995605	36.06545258	150.0379944	10
21/02/2021	01:45:00	142041	900	4273.648438	35.76939011	175.3138275	36
21/02/2021	02:00:00	142941	900	6214.702637	35.73400116	177.5511627	45
21/02/2021	02:15:00	143841	900	1441.149048	36.12518311	89.86376953	13
21/02/2021	02:30:00	144741	900	5266.66748	35.90102386	150.2086487	46
21/02/2021	02:45:00	145641	900	5610.543457	35.67497253	177.3991394	46
21/02/2021	03:00:00	146541	900	4138.557617	35.9045372	236.4203796	36
21/02/2021	03:15:00	147441	900	7344.736816	35.68797684	173.0515594	70
21/02/2021	03:30:00	148341	900	1077.49939	36.01877594	208.1668854	10
21/02/2021	03:45:00	149241	900	5309.560547	35.97951508	172.9215393	43
21/02/2021	04:00:00	150141	900	5693.289551	35.8200264	166.385437	49
21/02/2021	04:15:00	151041	900	11581.93457	35.77217484	177.0570068	97
21/02/2021	04:30:00	151941	900	5603.179688	36.07863617	136.9001617	46
21/02/2021	04:45:00	152841	900	5603.830078	35.6146431	163.482605	49
21/02/2021	05:00:00	153741	900	9361.873047	35.90680695	122.8147888	87
21/02/2021	05:15:00	154641	900	7165.959961	35.63228989	160.1907654	64
21/02/2021	05:30:00	155541	900	5576.525391	35.76327896	162.2225037	45
21/02/2021	05:45:00	156441	900	7296.645996	35.75271225	158.6295013	64
21/02/2021	06:00:00	157341	900	5797.40918	35.92452621	125.8101883	54
21/02/2021	06:15:00	158241	900	5987.962891	35.60848236	161.2962799	52
21/02/2021	06:30:00	159141	900	955.9992065	35.3743248	120.7984772	8
21/02/2021	06:45:00	160041	900	816.9959717	35.09266281	117.1881027	7
21/02/2021	07:00:00	160941	900	0	35.18561554	119.7866211	0
21/02/2021	07:15:00	161841	900	0	34.95680618	120	0
21/02/2021	07:30:00	162741	900	480.0152588	35.07397079	73.58666229	4
21/02/2021	07:45:00	163641	900	2035.42395	35.82370377	174.4842224	17
21/02/2021	08:00:00	164541	900	696.9277954	35.10505295	159.1921082	5
21/02/2021	08:15:00	165441	900	0	34.79330444	98.92469025	0
21/02/2021	08:30:00	166341	900	0	35.81415939	135.1732178	0
21/02/2021	08:45:00	167241	900	358.4996033	35.88768387	25.46658897	3
21/02/2021	09:00:00	168141	900	0	34.63634109	120	0
21/02/2021	09:15:00	169041	900	774.4196777	35.56254578	110.6137543	8
21/02/2021	09:30:00	169941	900	0	35.59495544	115.8814545	0
21/02/2021	09:45:00	170841	900	120.0026703	35.6279068	95.62517548	1
21/02/2021	10:00:00	171741	900	534.868042	35.67839813	120.0641556	6
21/02/2021	10:15:00	172641	900	240.0000153	35.1427803	109.9836655	2
21/02/2021	10:30:00	173541	900	4951.415039	35.44446564	140.8986969	42
21/02/2021	10:45:00	174441	900	2255.851563	35.70607376	137.6324005	20
21/02/2021	11:00:00	175341	900	3924.139648	35.47731018	140.1893005	29
21/02/2021	11:15:00	176241	900	1079.854004	35.91877365	127.5574417	10
21/02/2021	11:30:00	177141	900	0	35.91497421	116.3578339	0
21/02/2021	11:45:00	178041	900	93.59526825	35.57482529	99.2919693	1
21/02/2021	12:00:00	178941	900	26.40042114	35.46166611	99.91241455	0
21/02/2021	12:15:00	179841	900	0	35.16661453	120	0
21/02/2021	12:30:00	180741	900	239.9995575	34.94294357	75.02602386	2
21/02/2021	12:45:00	181641	900	120	35.69052887	112.5968475	1
21/02/2021	13:00:00	182541	900	239.9999542	35.68808746	117.4016037	2
21/02/2021	13:15:00	183441	900	2156.626953	35.56842041	119.3789139	20
21/02/2021	13:30:00	184341	900	2070.521973	35.45077896	85.94897461	16
21/02/2021	13:45:00	185241	900	1250.201172	35.45830917	92.17375183	12
21/02/2021	14:00:00	186141	900	0	34.45955658	120	0
21/02/2021	14:15:00	187041	900	0	34.76977921	21.13599968	0
21/02/2021	14:30:00	187941	900	1248.606934	35.18346786	23.74176598	13
21/02/2021	14:45:00	188841	900	358.500824	35.1278038	129.9046173	3
21/02/2021	15:00:00	189741	900	239.000061	35.58056641	79.03158569	2
21/02/2021	15:15:00	190641	900	0	35.61766815	70.92446899	0
21/02/2021	15:30:00	191541	900	0	34.89295959	119.3047638	0
21/02/2021	15:45:00	192441	900	154.6922302	34.40738678	6.63235569	1
21/02/2021	16:00:00	193341	900	199.8591003	38.54361343	60.59589005	2
21/02/2021	16:15:00	194241	900	244.4347382	35.97002411	76.33636475	2
21/02/2021	16:30:00	195141	900	239.9882355	35.60876846	36.17470551	2
21/02/2021	16:45:00	196041	900	120.0027237	34.83578491	16.53660393	1
21/02/2021	17:00:00	196941	900	3332.169922	35.60004044	85.8879776	30
21/02/2021	17:15:00	197841	900	3994.42749	35.50735855	122.1397858	32
21/02/2021	17:30:00	198741	900	0	35.73116302	113.0932007	0
21/02/2021	17:45:00	199641	900	239.0010376	35.61299896	117.1110916	2
21/02/2021	18:00:00	200541	900	788.5725708	35.5459671	141.7459717	7
21/02/2021	18:15:00	201441	900	3385.581055	35.42982864	148.7256775	26
21/02/2021	18:30:00	202341	900	1025.092163	35.53071594	161.4614868	9
21/02/2021	18:45:00	203241	900	5967.02002	35.52655411	151.2428131	54
21/02/2021	19:00:00	204141	900	11694.29492	35.69337082	149.1091461	104
21/02/2021	19:15:00	205041	900	3059.653809	35.63658905	131.5147552	28
21/02/2021	19:30:00	205941	900	3834.105957	35.72013474	138.0498962	35
21/02/2021	19:45:00	206841	900	5347.529297	35.68515396	133.8707733	43
21/02/2021	20:00:00	207741	900	7144.680176	35.99065781	138.1832581	60
21/02/2021	20:15:00	208641	900	358.993042	35.43064499	101.6044312	3
21/02/2021	20:30:00	209541	900	653.9202881	35.55424881	143.9797821	7
21/02/2021	20:45:00	210441	900	1365.495483	35.65099335	131.2665405	11
21/02/2021	21:00:00	211341	900	4223.484863	35.70293045	172.9859772	37
21/02/2021	21:15:00	212241	900	2852.782959	35.57166672	172.7832031	23
21/02/2021	21:30:00	213141	900	5708.620605	35.53242111	124.7449799	53
21/02/2021	21:45:00	214041	900	8967.813477	35.63099289	141.0534363	81
21/02/2021	22:00:00	214941	900	6193.447266	35.66159058	140.5973816	59
21/02/2021	22:15:00	215841	900	5651.986816	35.68927002	133.8665466	43
21/02/2021	22:30:00	216741	900	1599.802368	36.04198074	151.674942	12
21/02/2021	22:45:00	217641	900	1873.02124	35.63063812	110.0928345	16
21/02/2021	23:00:00	218541	900	1309.388794	35.49885941	127.340065	11
21/02/2021	23:15:00	219441	900	239.000061	35.35785675	123.6343002	2
21/02/2021	23:30:00	220341	900	415.1066284	36.05131912	141.4715576	3
21/02/2021	23:45:00	221241	900	4073.238037	35.87973022	138.1099396	34
22/02/2021	00:00:00	222141	900	1209.881348	35.74554825	125.6426773	9
22/02/2021	00:15:00	223041	900	11092.06836	35.6199913	170.1620483	98
22/02/2021	00:30:00	223941	900	6546.831055	35.81653214	164.0368042	62
22/02/2021	00:45:00	224841	900	4181.187988	35.73372269	126.197319	41
22/02/2021	01:00:00	225741	900	1904.724365	35.74638748	131.4068298	17
22/02/2021	01:15:00	226641	900	436.2086182	35.8428421	129.9531708	4
22/02/2021	01:30:00	227541	900	1189.890503	35.49612045	190.3440857	12
22/02/2021	01:45:00	228441	900	358.4997559	35.4092598	163.2648468	3
22/02/2021	02:00:00	229341	900	1197.000854	35.68097687	150.8330383	10
22/02/2021	02:15:00	230241	900	986.647644	36.21208191	111.1627426	9
22/02/2021	02:30:00	231141	900	5416.13623	35.68759155	135.9917908	45
22/02/2021	02:45:00	232041	900	2546.709473	35.40559006	202.1772003	22
22/02/2021	03:00:00	232941	900	6650.71582	35.5516243	162.537796	57
22/02/2021	03:15:00	233841	900	3701.931396	35.81144714	145.5419769	31
22/02/2021	03:30:00	234741	900	7464.379395	35.65844727	222.9382172	63
22/02/2021	03:45:00	235641	900	2604.517822	36.17247772	124.3221741	22
22/02/2021	04:00:00	236541	900	3618.061523	35.87458038	185.1616516	29
22/02/2021	04:15:00	237441	900	2974.144775	36.0886116	262.2520752	28
22/02/2021	04:30:00	238341	900	6727.108398	35.5553093	185.0260925	62
22/02/2021	04:45:00	239241	900	4563.486816	35.55332184	175.7324371	41
22/02/2021	05:00:00	240141	900	6520.49707	35.89936447	137.9984741	54
22/02/2021	05:15:00	241041	900	5310.934082	35.99398804	117.910759	45
22/02/2021	05:30:00	241941	900	5651.051758	35.72039032	157.306015	52
22/02/2021	05:45:00	242841	900	4317.539063	35.72541809	149.1116333	36
22/02/2021	06:00:00	243741	900	3700.8479	35.48517609	144.5066376	28
22/02/2021	06:15:00	244641	900	5327.417969	35.29283524	149.9042206	46
22/02/2021	06:30:00	245541	900	6413.04541	35.5921402	119.4337997	51
22/02/2021	06:45:00	246441	900	6022.773438	35.72488785	110.22509	54
22/02/2021	07:00:00	247341	900	2035.028198	36.07636261	136.7707062	17
22/02/2021	07:15:00	248241	900	0	35.71361542	234.9756927	0
22/02/2021	07:30:00	249141	900	359.4993286	35.75017548	130.7097168	3
22/02/2021	07:45:00	250041	900	119.9909821	35.72534561	80.2134552	1
22/02/2021	08:00:00	250941	900	239.999054	35.33555984	122.8665314	2
22/02/2021	08:15:00	251841	900	62.48836899	35.31036758	94.53598022	1
22/02/2021	08:30:00	252741	900	1127.248779	34.96205521	13.49077225	12
22/02/2021	08:45:00	253641	900	120.0062637	35.05427551	100.3280334	1
22/02/2021	09:00:00	254541	900	209.5626221	35.01135254	115.7545471	2
22/02/2021	09:15:00	255441	900	2872.926758	35.22032547	114.8716583	21
22/02/2021	09:30:00	256341	900	525.4633789	35.68500137	125.9708252	3
22/02/2021	09:45:00	257241	900	0	35.39017105	123.4146652	0
22/02/2021	10:00:00	258141	900	239.0095825	34.81797409	83.4613266	2
22/02/2021	10:15:00	259041	900	238.9994049	34.79862213	109.624382	2
