# Supplementary material for: Deep learning for behaviour classification in a preclinical brain injury model
Source: PLoS One. 2022 Jun 15;17(6):e0268962. doi: 10.1371/journal.pone.0268962 (PMC9200342; doi:10.1371/journal.pone.0268962)
Supplement: S1 File — (ZIP) [file pone.0268962.s002.zip › Supplementary_data/CRANIOGrB_W2.xlsx]

## Sheet: 989001025043693
date	time	time since start (s)	bin duration (s)	effective bin duration (s)	subject	folder	study name	distance (mm)	temperature (C)	separation (mm)	transition	separation 985141000928712 (mm)	separation 989001025043666 (mm)	separation 989001025043695 (mm)	separation 985141000928707 (mm)	separation 985141000928723 (mm)	separation 985141000928730 (mm)	separation 989001025043662 (mm)	separation 989001025043693 (mm)	mobile (s)	thigmotactic (s)	isolated (s)	in centre zones (s)	antenna1.0 (s)	antenna2.0 (s)	antenna3.0 (s)	antenna4.0 (s)	antenna5.0 (s)	antenna6.0 (s)	antenna7.0 (s)	antenna8.0 (s)	antenna9.0 (s)	antenna10.0 (s)	antenna11.0 (s)	antenna12.0 (s)
2020-10-26	11:15:00	0	900	725.32	989001025043693	E:\CCI STUDY\GROUP B\GrBWEEK2	GrBCranioWEEK2PostSx	8282.25	37.4906	106.096	75					145.117	207.341	181.287		138.12	493.32	4.44	232	7.12	7.28	0.04	16.28	78.52	44.72	25	153.48	82.84	10.76	18	281.28
2020-10-26	11:30:00	725	900	900	989001025043693	E:\CCI STUDY\GROUP B\GrBWEEK2	GrBCranioWEEK2PostSx	4306.58	37.179	115.507	36					166.272	187.178	175.465		72.4	501.24	109.84	398.76	16.12	17.16	0	1.56	19.04	0	0.8	379.72	183.2	0.64	18.36	263.4
2020-10-26	11:45:00	1625	900	900	989001025043693	E:\CCI STUDY\GROUP B\GrBWEEK2	GrBCranioWEEK2PostSx	4868.07	37.2975	115.042	48					137.069	173.699	188.943		135.6	452.36	56.12	447.64	41.8	12.68	0	4.88	21.08	1.72	16.04	426.56	25.28	9.36	0.32	340.28
2020-10-26	12:00:00	2525	900	900	989001025043693	E:\CCI STUDY\GROUP B\GrBWEEK2	GrBCranioWEEK2PostSx	0	37.3339	86.7558	0					119.5	106.124	207.998		0	900	0	0	0	0	0	0	0	0	0	0	0	0	0	900
2020-10-26	12:15:00	3425	900	900	989001025043693	E:\CCI STUDY\GROUP B\GrBWEEK2	GrBCranioWEEK2PostSx	0	36.7516	96.3011	0					119.5	100.602	178.995		0	900	0	0	0	0	0	0	0	0	0	0	0	0	0	900
2020-10-26	12:30:00	4325	900	900	989001025043693	E:\CCI STUDY\GROUP B\GrBWEEK2	GrBCranioWEEK2PostSx	6430.31	37.2146	109.527	54					162.749	163.712	226.094		93.36	842.84	182.2	57.16	65.16	2.8	23.2	21.64	46.52	6.76	99.16	10.64	2.96	19.36	45.2	556.6
2020-10-26	12:45:00	5225	900	900	989001025043693	E:\CCI STUDY\GROUP B\GrBWEEK2	GrBCranioWEEK2PostSx	997.258	37.0045	123.346	11					136.621	250.577	244.894		33.24	882.04	9.52	17.96	0	91.32	0	5.52	16.12	26.84	730.4	1.84	27.96	0	0	0
2020-10-26	13:00:00	6125	900	900	989001025043693	E:\CCI STUDY\GROUP B\GrBWEEK2	GrBCranioWEEK2PostSx	0	36.7145	118.379	0					159.389	168.063	157.344		0	900	0	0	0	0	0	0	0	0	174.72	0	0	0	0	725.28
2020-10-26	13:15:00	7025	900	900	989001025043693	E:\CCI STUDY\GROUP B\GrBWEEK2	GrBCranioWEEK2PostSx	168.998	36.3411	123.883	1					164.532	152.988	195.495		0.84	653	0	247	0	0	0	0	0	0	0	247	0	0	0	653
2020-10-26	13:30:00	7925	900	900	989001025043693	E:\CCI STUDY\GROUP B\GrBWEEK2	GrBCranioWEEK2PostSx	0	36.2647	84.1688	0					140.18	145.937	154.067		0	725.28	0	174.72	0	0	0	0	0	0	0	174.72	0	0	0	725.28
2020-10-26	13:45:00	8825	900	900	989001025043693	E:\CCI STUDY\GROUP B\GrBWEEK2	GrBCranioWEEK2PostSx	0	36.4232	100.462	0					163.784	125.196	136.19		0	174.72	0	725.28	0	0	0	0	0	0	0	725.28	0	0	0	174.72
2020-10-26	14:00:00	9725	900	900	989001025043693	E:\CCI STUDY\GROUP B\GrBWEEK2	GrBCranioWEEK2PostSx	239	37.2839	3.5963	2					165.116	123.034	11.1351		5.96	23.2	0	876.8	0	0	0	0	0	0	0	876.8	23.2	0	0	0
2020-10-26	14:15:00	10625	900	900.04	989001025043693	E:\CCI STUDY\GROUP B\GrBWEEK2	GrBCranioWEEK2PostSx	2207.21	36.6639	26.5182	19					128.013	47.8285	132.701		177.84	259.28	2.4	640.76	1.88	1.88	4.36	5.48	13.92	67.12	26.08	626.84	86.12	0	63.96	2.4
2020-10-26	14:30:00	11525	900	900	989001025043693	E:\CCI STUDY\GROUP B\GrBWEEK2	GrBCranioWEEK2PostSx	6494.73	37.1419	117.64	58					167.815	176.927	166.289		261.4	633.64	150	266.36	62.4	87.68	79.12	20	39.4	249.44	43.32	226.96	0	9.76	71.44	10.48
2020-10-26	14:45:00	12425	900	900	989001025043693	E:\CCI STUDY\GROUP B\GrBWEEK2	GrBCranioWEEK2PostSx	12640.3	37.4095	108.424	108					160.016	184.019	170.276		185.04	631.16	65.08	268.84	56.24	35.44	40.52	15.36	75.76	65.8	51.96	193.08	5.76	33	300.92	26.16
2020-10-26	15:00:00	13325	900	900	989001025043693	E:\CCI STUDY\GROUP B\GrBWEEK2	GrBCranioWEEK2PostSx	625.71	36.756	107.089	4					130.765	249.07	165.458		13.36	738.88	0	161.12	0	0	0	0	0	0	134.6	161.12	0	0	11.48	592.8
2020-10-26	15:15:00	14225	900	900	989001025043693	E:\CCI STUDY\GROUP B\GrBWEEK2	GrBCranioWEEK2PostSx	0	36.3535	123.983	0					168.999	227.073	166.606		0	900	0	0	0	0	0	0	0	0	0	0	0	0	0	900
2020-10-26	15:30:00	15125	900	900	989001025043693	E:\CCI STUDY\GROUP B\GrBWEEK2	GrBCranioWEEK2PostSx	1148.28	36.6655	65.6304	12					161.489	226.006	71.2934		49.88	897.6	0	2.4	0	0	0	0	0.04	0	0	2.36	68.12	0	54.32	775.16
2020-10-26	15:45:00	16025	900	900	989001025043693	E:\CCI STUDY\GROUP B\GrBWEEK2	GrBCranioWEEK2PostSx	1302.41	36.8442	98.9434	11					173.49	161.286	133.102		21.16	318.04	124.12	581.96	2.32	1.32	135.4	0	3.16	6.76	105.52	578.8	0	0	0.76	65.96
2020-10-26	16:00:00	16925	900	900	989001025043693	E:\CCI STUDY\GROUP B\GrBWEEK2	GrBCranioWEEK2PostSx	1433.38	36.706	70.7825	11					97.3313	169.953	135.617		765.04	798.8	21.04	101.2	0	0	0	3.6	0.48	91.84	54.84	100.72	315.92	0	0.72	331.88
2020-10-26	16:15:00	17825	900	900	989001025043693	E:\CCI STUDY\GROUP B\GrBWEEK2	GrBCranioWEEK2PostSx	24.3102	37.0145	115.924	0					115.98	183.945	243.469		81.16	900	0	0	0	0	0	0	0	0	0	0	900	0	0	0
2020-10-26	16:30:00	18725	900	900	989001025043693	E:\CCI STUDY\GROUP B\GrBWEEK2	GrBCranioWEEK2PostSx	3584.94	37.4618	135.398	32					148.125	225.63	233.299		67.4	867.12	40.76	32.88	15.44	16.32	12.72	23.36	15.2	46.12	1.6	17.68	703.68	0	46.72	1.16
2020-10-26	16:45:00	19625	900	900	989001025043693	E:\CCI STUDY\GROUP B\GrBWEEK2	GrBCranioWEEK2PostSx	2452.01	37.2018	113.14	22					196.698	138.877	124.784		101.88	745.8	45.4	154.2	0.04	48.28	0	0.08	149.16	17.6	456.76	5.04	0	90.96	132.08	0
2020-10-26	17:00:00	20525	900	900	989001025043693	E:\CCI STUDY\GROUP B\GrBWEEK2	GrBCranioWEEK2PostSx	3117.61	37.2429	128.111	28					200.58	201.21	207.338		44.84	766.88	53.96	133.12	0.04	5.28	0	52.4	12.8	21.44	139.24	120.32	440	81.08	27.4	0
2020-10-26	17:15:00	21425	900	900	989001025043693	E:\CCI STUDY\GROUP B\GrBWEEK2	GrBCranioWEEK2PostSx	4605.41	37.3009	162.967	40					243.136	210.966	199.051		71.88	668.08	242.32	231.92	69.92	30.76	6.68	29.48	109.6	9.16	1.64	122.32	496.16	4.44	10.8	9.04
2020-10-26	17:30:00	22325	900	900	989001025043693	E:\CCI STUDY\GROUP B\GrBWEEK2	GrBCranioWEEK2PostSx	9564.26	37.9368	154.843	88					200.858	247.127	221.646		280.4	676.32	276.56	223.68	46.04	169.64	67.16	143.24	88.72	83.72	24.68	134.96	15.72	7.72	95.12	23.28
2020-10-26	17:45:00	23225	900	900	989001025043693	E:\CCI STUDY\GROUP B\GrBWEEK2	GrBCranioWEEK2PostSx	3283.15	37.5219	145.141	34					218.333	196.362	231.561		99.12	799.52	193.4	100.48	5.32	181.04	0	8.92	21.12	140.8	3.2	79.36	196.32	84.48	174.08	5.36
2020-10-26	18:00:00	24125	900	900	989001025043693	E:\CCI STUDY\GROUP B\GrBWEEK2	GrBCranioWEEK2PostSx	2032.54	37.4471	128.015	17					140.55	205.453	234.681		34.6	874.36	55.8	25.64	1.04	6.64	0	1.36	12.52	59.2	0	13.12	780.52	0	25.6	0
2020-10-26	18:15:00	25025	900	900	989001025043693	E:\CCI STUDY\GROUP B\GrBWEEK2	GrBCranioWEEK2PostSx	10477.2	37.8926	128.721	95					221.318	221.909	185.323		355.72	618.92	146.16	281.08	44.84	184.64	61.96	74.56	201.4	103.52	65.64	79.68	7.12	40.24	33.84	2.56
2020-10-26	18:30:00	25925	900	900	989001025043693	E:\CCI STUDY\GROUP B\GrBWEEK2	GrBCranioWEEK2PostSx	6682.63	38.0075	93.152	59					162.882	162.698	153.452		207.64	542.32	73.12	357.68	12.12	92.64	23.64	65.48	59.8	6.96	37.96	297.88	1.24	102.92	188.92	10.44
2020-10-26	18:45:00	26825	900	900	989001025043693	E:\CCI STUDY\GROUP B\GrBWEEK2	GrBCranioWEEK2PostSx	16062.4	37.7938	128.162	145					243.636	180.844	199.946		240.08	797.64	59.24	102.36	226.04	108.84	88.68	52.88	58.32	71.6	40.16	44.04	44.96	51.6	85.52	27.36
2020-10-26	19:00:00	27725	900	900	989001025043693	E:\CCI STUDY\GROUP B\GrBWEEK2	GrBCranioWEEK2PostSx	7146.93	38.0482	102.775	60					201.22	143.268	139.601		176.12	486.32	40.08	413.68	15.48	44.12	5.64	3.44	237.56	45.56	45.84	176.12	51.28	35.88	239.08	0
2020-10-26	19:15:00	28625	900	900	989001025043693	E:\CCI STUDY\GROUP B\GrBWEEK2	GrBCranioWEEK2PostSx	10401.8	37.9892	126.198	89					181.121	222.158	180.839		233.36	736.48	88.64	163.52	97.76	101.72	5.28	96.92	66.68	30.68	256.84	96.84	42.36	19.6	70.76	14.56
2020-10-26	19:30:00	29525	900	900	989001025043693	E:\CCI STUDY\GROUP B\GrBWEEK2	GrBCranioWEEK2PostSx	8125.82	37.9462	110.405	74					158.822	179.058	173.071		278.68	658.76	66.88	241.24	15.08	51.72	58.56	10.32	97	35.92	11.28	144.24	81.2	13.08	381.04	0.56
2020-10-26	19:45:00	30425	900	900	989001025043693	E:\CCI STUDY\GROUP B\GrBWEEK2	GrBCranioWEEK2PostSx	6769.89	37.7286	178.161	59					288.372	202.946	225.582		153.12	799.36	404.04	100.64	156.32	303.64	0	110.48	65.12	0.76	13.36	35.52	38.08	9.48	91.08	76.16
2020-10-26	20:00:00	31325	900	900	989001025043693	E:\CCI STUDY\GROUP B\GrBWEEK2	GrBCranioWEEK2PostSx	5987.25	37.399	94.5553	51					187.967	159.392	173.946		131.24	794.96	55.2	105.04	5.28	27.24	0	29.12	3.84	4.12	23.16	101.2	18.76	40.08	508.08	139.12
2020-10-26	20:15:00	32225	900	900	989001025043693	E:\CCI STUDY\GROUP B\GrBWEEK2	GrBCranioWEEK2PostSx	527.498	36.5995	96.5845	4					136.137	155.328	189.306		20.16	656	6.04	244	0	0	0	0	0	0	343.88	244	0	108.28	203.84	0
2020-10-26	20:30:00	33125	900	900	989001025043693	E:\CCI STUDY\GROUP B\GrBWEEK2	GrBCranioWEEK2PostSx	442.999	36.4428	160.519	3					193.454	206.486	215.278		5.44	582	280.56	318	0	0	0	0	0	0	179.28	318	0	402.72	0	0
2020-10-26	20:45:00	34025	900	900	989001025043693	E:\CCI STUDY\GROUP B\GrBWEEK2	GrBCranioWEEK2PostSx	1182.99	36.5524	129.846	8					215.563	164.364	204.452		26.56	900	80.08	0	0	0	0	0	0	0	478.32	0	0	0	421.68	0
2020-10-26	21:00:00	34925	900	900	989001025043693	E:\CCI STUDY\GROUP B\GrBWEEK2	GrBCranioWEEK2PostSx	10628.4	36.8344	143.409	98					200.594	196.282	209.059		174.04	721.32	186.2	178.68	114.44	57.72	16.24	28.24	100.56	28.52	296.64	78.12	2.72	0	37.12	139.68
2020-10-26	21:15:00	35825	900	900	989001025043693	E:\CCI STUDY\GROUP B\GrBWEEK2	GrBCranioWEEK2PostSx	6490.57	37.7062	160.616	59					205.107	212.507	214.33		161.24	635.08	293.24	264.92	9.24	163.72	12.16	180.48	224.84	34.8	131.24	40.08	0.88	7.2	87	8.36
2020-10-26	21:30:00	36725	900	900	989001025043693	E:\CCI STUDY\GROUP B\GrBWEEK2	GrBCranioWEEK2PostSx	5041.28	37.7558	126.104	38					197.868	159.341	212.175		165.44	622.36	62	277.64	117.6	0.88	0	207.8	53.08	0	34.88	224.56	28.12	8.36	224.72	0
2020-10-26	21:45:00	37625	900	900	989001025043693	E:\CCI STUDY\GROUP B\GrBWEEK2	GrBCranioWEEK2PostSx	9291.27	37.7443	126.895	79					200.913	226.971	202.685		168.72	825.16	146.44	74.84	21.84	276.52	14.08	47.08	40.08	6.32	54.2	34.76	3.08	168.4	199.68	33.96
2020-10-26	22:00:00	38525	900	900	989001025043693	E:\CCI STUDY\GROUP B\GrBWEEK2	GrBCranioWEEK2PostSx	14864.3	37.7915	136.848	131					188.363	206.216	199.162		250.4	577.2	138.36	322.8	102.88	128.88	19.32	136.56	278.76	45.84	51.16	44.04	7.48	22.88	43.36	18.84
2020-10-26	22:15:00	39425	900	900	989001025043693	E:\CCI STUDY\GROUP B\GrBWEEK2	GrBCranioWEEK2PostSx	7389.34	37.8463	120.802	64					169.386	160.46	184.482		178.4	577.04	0	322.96	11.68	25.88	0	98.44	240.48	28.64	0.08	82.48	2.32	93.6	312.72	3.68
2020-10-26	22:30:00	40325	900	900	989001025043693	E:\CCI STUDY\GROUP B\GrBWEEK2	GrBCranioWEEK2PostSx	7799.28	37.6201	126.46	68					226.52	214.518	173.194		163.16	736.84	40.6	163.16	31.6	113.56	0	84.24	46.32	9.2	70.44	116.84	5.04	30.36	356.84	35.56
2020-10-26	22:45:00	41225	900	900	989001025043693	E:\CCI STUDY\GROUP B\GrBWEEK2	GrBCranioWEEK2PostSx	7927.33	37.4726	147.803	62					233.703	214.253	195.04		175.52	841.36	308.96	58.64	5.32	305.92	10.8	6.96	23.88	29.16	140.16	34.76	1.28	24.84	108.52	208.4
2020-10-26	23:00:00	42125	900	900	989001025043693	E:\CCI STUDY\GROUP B\GrBWEEK2	GrBCranioWEEK2PostSx	12888.5	37.6908	121.214	110					208.368	147.402	216.71		183.28	764.48	62.2	135.52	55.92	145.12	136.88	110.12	130.64	18.84	143.68	4.88	0	5.28	127.24	21.4
2020-10-26	23:15:00	43025	900	900	989001025043693	E:\CCI STUDY\GROUP B\GrBWEEK2	GrBCranioWEEK2PostSx	17635.6	37.8497	115	156					185.091	184.446	200.615		258.64	789.04	55.28	110.96	98.4	222.36	158.32	157.04	103.12	26.84	68.28	7.84	0	16.08	41.72	0
2020-10-26	23:30:00	43925	900	900	989001025043693	E:\CCI STUDY\GROUP B\GrBWEEK2	GrBCranioWEEK2PostSx	13007.8	37.6458	110.297	110					152.714	170.226	196.751		222.72	714.88	6.52	185.12	12.96	144.96	29.24	83.32	106.8	169.2	218.56	78.32	18.68	20.72	7.24	10
2020-10-26	23:45:00	44825	900	900	989001025043693	E:\CCI STUDY\GROUP B\GrBWEEK2	GrBCranioWEEK2PostSx	7016.97	37.2308	133.419	59					200.908	198.865	172.145		126.76	729.64	136.96	170.36	0.04	72.24	10.24	29.32	11.2	0	165.72	159.16	0	9.56	67.8	374.72
2020-10-27	00:00:00	45725	900	900	989001025043693	E:\CCI STUDY\GROUP B\GrBWEEK2	GrBCranioWEEK2PostSx	238.999	36.8012	117.9	2					200.179	126.69	158.93		12.24	900	0	0	0	0	0	0	0	0	0	0	24	0	0	876
2020-10-27	00:15:00	46625	900	900	989001025043693	E:\CCI STUDY\GROUP B\GrBWEEK2	GrBCranioWEEK2PostSx	892.922	36.6786	121.337	9					141.349	154.559	223.174		9.2	898.8	0	1.2	0	0	0	0	0	0	0	1.2	661.96	1.2	1.16	234.48
2020-10-27	00:30:00	47525	900	900	989001025043693	E:\CCI STUDY\GROUP B\GrBWEEK2	GrBCranioWEEK2PostSx	3417.81	37.096	116.008	32					169.308	168.699	199.22		66.4	871.64	141.72	28.36	5.64	156.32	0	6.6	12.68	8.32	33.56	15.68	495.12	7	155.08	4
2020-10-27	00:45:00	48425	900	900	989001025043693	E:\CCI STUDY\GROUP B\GrBWEEK2	GrBCranioWEEK2PostSx	9276.44	37.4674	151.873	81					230.707	192.94	220.07		157.32	652.96	166.48	247.04	30.12	21.24	31.92	100.64	243.64	61.08	366.68	3.4	0	15.96	4.84	20.48
2020-10-27	01:00:00	49325	900	900	989001025043693	E:\CCI STUDY\GROUP B\GrBWEEK2	GrBCranioWEEK2PostSx	8362.34	37.3602	139.649	73					176.064	189.75	221.974		114.76	815.6	186.56	84.4	15.32	62.52	12.12	29.24	33.08	5.28	256.44	51.32	12.24	117.04	219.52	85.88
2020-10-27	01:15:00	50225	900	900	989001025043693	E:\CCI STUDY\GROUP B\GrBWEEK2	GrBCranioWEEK2PostSx	2068.68	37.235	116.681	16					158.367	153.191	200.684		51.2	875.48	9.16	24.52	8.56	0	0	0	13.12	0	0	11.4	281.4	0	0	585.52
2020-10-27	01:30:00	51125	900	900	989001025043693	E:\CCI STUDY\GROUP B\GrBWEEK2	GrBCranioWEEK2PostSx	6822.09	37.2103	173.636	60					254.052	209.408	252.303		107.24	748.52	323.08	151.48	5.92	346.68	0	6.96	136.52	31.28	189.28	14.96	0	131.52	18	18.88
2020-10-27	01:45:00	52025	900	900	989001025043693	E:\CCI STUDY\GROUP B\GrBWEEK2	GrBCranioWEEK2PostSx	1249.87	37.2275	68.8884	13					127.855	102.682	122.456		71.04	872.56	0	27.44	0	0	0	0	0.04	0	0	27.4	32.76	0	177.36	662.44
2020-10-27	02:00:00	52925	900	900	989001025043693	E:\CCI STUDY\GROUP B\GrBWEEK2	GrBCranioWEEK2PostSx	4759.43	36.8567	129.742	43					213.17	200.965	194.651		70.96	839.36	95.52	60.64	5.36	119.28	4.24	4.4	39.72	0	89	20.92	97.04	4.72	24.56	490.76
2020-10-27	02:15:00	53825	900	900	989001025043693	E:\CCI STUDY\GROUP B\GrBWEEK2	GrBCranioWEEK2PostSx	1378.48	37.6718	105.618	10					135.909	135.264	159.343		106.12	459.16	0	440.84	0	0	0	0	0	0	1.8	440.84	325.08	0	0	132.28
2020-10-27	02:30:00	54725	900	900	989001025043693	E:\CCI STUDY\GROUP B\GrBWEEK2	GrBCranioWEEK2PostSx	7625.05	37.4082	117.092	66					159.253	168.81	170.206		171.12	731.68	21.64	168.32	2.84	69.84	15.64	20.12	69.28	28.24	20.2	99.04	1.48	147.36	410.88	15.08
2020-10-27	02:45:00	55625	900	900	989001025043693	E:\CCI STUDY\GROUP B\GrBWEEK2	GrBCranioWEEK2PostSx	239.002	37.0965	115.921	2					135.626	122.177	146.84		243.12	900	0	0	0	0	0	0	0	0	0	0	0	147.8	752.2	0
2020-10-27	03:00:00	56525	900	900	989001025043693	E:\CCI STUDY\GROUP B\GrBWEEK2	GrBCranioWEEK2PostSx	0	36.9147	46.0592	0					88.5665	111.202	154.848		0	900	0	0	0	0	0	0	0	0	0	0	0	0	900	0
2020-10-27	03:15:00	57425	900	900	989001025043693	E:\CCI STUDY\GROUP B\GrBWEEK2	GrBCranioWEEK2PostSx	119.501	36.4308	139.614	1					182.229	168.626	238.359		23.96	900	89.24	0	0	0	0	0	0	0	0	0	0	0	688.72	211.28
2020-10-27	03:30:00	58325	900	900	989001025043693	E:\CCI STUDY\GROUP B\GrBWEEK2	GrBCranioWEEK2PostSx	478	35.963	136.023	4					184.839	180.349	226.094		10.04	768.96	181.8	131.04	0	0	0	0	0	0	0	131.04	217.84	0	316.4	234.72
2020-10-27	03:45:00	59225	900	900	989001025043693	E:\CCI STUDY\GROUP B\GrBWEEK2	GrBCranioWEEK2PostSx	766.471	36.1818	123.699	6					209.169	174.176	187.729		85.88	900	11.84	0	0	0	0	0	0	0	0	0	173.8	0	250.04	476.16
2020-10-27	04:00:00	60125	900	900	989001025043693	E:\CCI STUDY\GROUP B\GrBWEEK2	GrBCranioWEEK2PostSx	576.997	36.2084	103.209	5					162.57	129.355	146.585		9.2	775.76	3.04	124.24	0	0	0	0	0	0	0	124.24	508.24	0	163.08	104.44
2020-10-27	04:15:00	61025	900	900	989001025043693	E:\CCI STUDY\GROUP B\GrBWEEK2	GrBCranioWEEK2PostSx	527.499	36.3691	118.195	4					130.561	198.94	147.346		6.24	896.84	0	3.16	0	0	0	0	0	0	0	3.16	829.96	0	0	66.88
2020-10-27	04:30:00	61925	900	900	989001025043693	E:\CCI STUDY\GROUP B\GrBWEEK2	GrBCranioWEEK2PostSx	6551.82	36.5305	139.576	58					258.843	219.311	177.57		117.28	852.52	72.88	47.48	149.84	66.12	2.56	26.08	5.32	3.72	39.2	42.16	132.52	17.44	360.44	54.6
2020-10-27	04:45:00	62825	900	900	989001025043693	E:\CCI STUDY\GROUP B\GrBWEEK2	GrBCranioWEEK2PostSx	8861.76	36.9609	135.931	74					236.977	191.785	196.771		206.28	649.92	114.44	250.08	27.56	157.12	35.44	36.32	211.04	14.88	36.04	39.04	186.84	10.08	138.4	7.24
2020-10-27	05:00:00	63725	900	900	989001025043693	E:\CCI STUDY\GROUP B\GrBWEEK2	GrBCranioWEEK2PostSx	12732.3	37.0187	121.449	114					208.508	185.795	159.027		267.4	706.16	29.32	193.84	8.4	14.44	13.04	60.4	117.44	21.16	61.56	76.4	235.52	62.6	84.12	144.92
2020-10-27	05:15:00	64625	900	900	989001025043693	E:\CCI STUDY\GROUP B\GrBWEEK2	GrBCranioWEEK2PostSx	5293.19	37.112	129.224	41					202.736	179.832	183.808		68.2	589.96	54.6	310.04	0	3.04	0.8	21.56	28.2	62.64	27.56	281.84	428.12	1.84	6.16	38.24
2020-10-27	05:30:00	65525	900	900	989001025043693	E:\CCI STUDY\GROUP B\GrBWEEK2	GrBCranioWEEK2PostSx	3705.5	36.7962	135.61	34					208.429	184.685	219.416		41.92	514.52	26.32	385.48	4.64	2.04	0	3.4	28.28	0.04	0	357.2	148.24	0	134.04	222.12
2020-10-27	05:45:00	66425	900	900	989001025043693	E:\CCI STUDY\GROUP B\GrBWEEK2	GrBCranioWEEK2PostSx	1126.54	35.6912	125.418	9					162.611	171.806	201.214		13.36	699.6	35.4	200.4	0	0	0	0	4.28	0.96	0	196.12	698.64	0	0	0
2020-10-27	06:00:00	67325	900	900	989001025043693	E:\CCI STUDY\GROUP B\GrBWEEK2	GrBCranioWEEK2PostSx	5144.07	35.9974	136.511	40					196.803	200.405	202.871		74.28	826.12	77	73.88	2.24	1.68	0	6.2	8.76	40.84	12.76	65.12	334.36	0	15.52	412.52
2020-10-27	06:15:00	68225	900	900	989001025043693	E:\CCI STUDY\GROUP B\GrBWEEK2	GrBCranioWEEK2PostSx	1005.5	35.9543	132.344	9					214.744	151.711	237.587		91.56	833.52	73.64	66.48	0	0	0	0	0	0	0	66.48	813.8	0	3.4	16.32
2020-10-27	06:30:00	69125	900	900	989001025043693	E:\CCI STUDY\GROUP B\GrBWEEK2	GrBCranioWEEK2PostSx	885.999	35.8652	137.314	7					179.37	206.7	192.265		8.48	853.64	35	46.36	0	0	0	0	0	0	0	46.36	827.92	0	0	25.72
2020-10-27	06:45:00	70025	900	900	989001025043693	E:\CCI STUDY\GROUP B\GrBWEEK2	GrBCranioWEEK2PostSx	0	36.1788	125.78	0					182.962	142.87	199.752		0	900	0	0	0	0	0	0	0	0	0	0	900	0	0	0
2020-10-27	07:00:00	70925	900	900	989001025043693	E:\CCI STUDY\GROUP B\GrBWEEK2	GrBCranioWEEK2PostSx	168.999	36.0824	119.983	1					229.09	143.591	157.099		0.2	900	0	0	0	0	0	0	0	0	0	0	785.12	0	114.88	0
2020-10-27	07:15:00	71825	900	900	989001025043693	E:\CCI STUDY\GROUP B\GrBWEEK2	GrBCranioWEEK2PostSx	717.001	36.0308	81.4358	6					167.957	93.8188	139.873		8.04	743.04	0	156.96	0	0	0	0	0	0	0	156.96	543.56	0	199.48	0
2020-10-27	07:30:00	72725	900	900	989001025043693	E:\CCI STUDY\GROUP B\GrBWEEK2	GrBCranioWEEK2PostSx	408.052	35.8738	83.573	3					131.497	97.828	119.705		164.68	876.32	0	23.68	0	0	0	0	0	0	0	23.68	211.68	0	0	664.64
2020-10-27	07:45:00	73625	900	900	989001025043693	E:\CCI STUDY\GROUP B\GrBWEEK2	GrBCranioWEEK2PostSx	407.999	35.5103	72.5666	4					126.51	118.407	84.3426		62	899.96	0	0.04	0	0	0	0	0	0	0	0.04	16.08	0	0	883.88
2020-10-27	08:00:00	74525	900	900	989001025043693	E:\CCI STUDY\GROUP B\GrBWEEK2	GrBCranioWEEK2PostSx	168.996	35.7661	105.187	1					118.02	123.525	145.53		59.16	287.36	0	612.64	0	0	0	0	0	0	0	612.64	0	0	0	287.36
2020-10-27	08:15:00	75425	900	900	989001025043693	E:\CCI STUDY\GROUP B\GrBWEEK2	GrBCranioWEEK2PostSx	0	35.4924	119.5	0					119.5	129.928	138.932		0	0	0	900	0	0	0	0	0	0	0	900	0	0	0	0
2020-10-27	08:30:00	76325	900	900	989001025043693	E:\CCI STUDY\GROUP B\GrBWEEK2	GrBCranioWEEK2PostSx	0	35.5543	119.5	0					119.5	119.5	168.998		0	0	0	900	0	0	0	0	0	0	0	900	0	0	0	0
2020-10-27	08:45:00	77225	900	900	989001025043693	E:\CCI STUDY\GROUP B\GrBWEEK2	GrBCranioWEEK2PostSx	6185.78	36.0729	122.045	62					155.716	173.291	138.279		74.12	626.68	63.44	273.32	2.4	18	40.64	5.16	35.88	10.16	38.2	237.44	6.52	13.36	1.28	490.96
2020-10-27	09:00:00	78125	900	900	989001025043693	E:\CCI STUDY\GROUP B\GrBWEEK2	GrBCranioWEEK2PostSx	2637.28	36.5859	97.7092	24					126.828	173.313	116.3		43.48	864.44	0	35.56	0	0	0	0	15.96	4.56	11.48	19.6	72.96	0	128.2	647.24
2020-10-27	09:15:00	79025	900	900	989001025043693	E:\CCI STUDY\GROUP B\GrBWEEK2	GrBCranioWEEK2PostSx	119.5	35.7426	118.662	1					120.027	235.628	143.883		1.12	900	0	0	0	0	0	0	0	0	0	0	0	0	663.08	236.92
2020-10-27	09:30:00	79925	900	900	989001025043693	E:\CCI STUDY\GROUP B\GrBWEEK2	GrBCranioWEEK2PostSx	119.5	35.4137	118.93	1					136.346	125.026	137.191		1.2	180.32	0	719.68	0	0	0	0	0	0	0	719.68	0	0	180.32	0
2020-10-27	09:45:00	80825	900	900	989001025043693	E:\CCI STUDY\GROUP B\GrBWEEK2	GrBCranioWEEK2PostSx	0	35.6973	119.5	0					135.975	132.854	119.5		0	0	0	900	0	0	0	0	0	0	0	900	0	0	0	0
2020-10-27	10:00:00	81725	900	900	989001025043693	E:\CCI STUDY\GROUP B\GrBWEEK2	GrBCranioWEEK2PostSx	696.536	36.2787	119.757	4					198.097	120.523	152.288		243.48	105.64	0	794.36	0	0	0	0	0	0	0	794.36	55.4	0	0	50.24
2020-10-27	10:15:00	82625	900	900	989001025043693	E:\CCI STUDY\GROUP B\GrBWEEK2	GrBCranioWEEK2PostSx	766.503	35.7283	114.21	6					135.302	139.83	163.098		18	384.92	0	515.08	0	0	0	0	0	0	0	515.08	0	0	372.48	12.44
2020-10-27	10:30:00	83525	900	900	989001025043693	E:\CCI STUDY\GROUP B\GrBWEEK2	GrBCranioWEEK2PostSx	238.984	35.6053	116.538	2					143.26	147.752	163.353		479.4	399.32	0	500.68	0	0	0	0	0	0	0	500.68	0	0	399.32	0
2020-10-27	10:45:00	84425	900	900	989001025043693	E:\CCI STUDY\GROUP B\GrBWEEK2	GrBCranioWEEK2PostSx	766.489	35.4317	94.3442	6					130.661	148.065	147.491		45	759.12	0	140.88	0	0	0	0	0	0	0	140.88	0	0	510.72	248.4
2020-10-27	11:00:00	85325	900	900	989001025043693	E:\CCI STUDY\GROUP B\GrBWEEK2	GrBCranioWEEK2PostSx	956.005	35.5004	59.2147	8					150.365	174.698	72.3613		57.2	794.96	0	105.04	0	0	0	0	0	0	0	105.04	8.8	0	25.76	760.4
2020-10-27	11:15:00	86225	900	900	989001025043693	E:\CCI STUDY\GROUP B\GrBWEEK2	GrBCranioWEEK2PostSx	5621.47	36.1162	103.261	54					143.154	175.809	154.976		84.56	755.2	22.52	144.8	7.16	15.68	0	11.24	140.24	82.68	54.92	4.56	49.28	26.08	2.28	505.88
2020-10-27	11:30:00	87125	900	900	989001025043693	E:\CCI STUDY\GROUP B\GrBWEEK2	GrBCranioWEEK2PostSx	0	36.7479	119.5	0					127.316	139.693	119.5		0	900	0	0	0	0	0	0	0	0	0	0	0	0	0	900
2020-10-27	11:45:00	88025	900	900	989001025043693	E:\CCI STUDY\GROUP B\GrBWEEK2	GrBCranioWEEK2PostSx	0	36.0861	57.4244	0					119.506	205.91	58.4507		0	900	0	0	0	0	0	0	0	0	0	0	0	0	0	900
2020-10-27	12:00:00	88925	900	900	989001025043693	E:\CCI STUDY\GROUP B\GrBWEEK2	GrBCranioWEEK2PostSx	0	35.8637	119.491	0					168.407	134.077	119.5		0	900	0	0	0	0	0	0	0	0	0	0	0	0	0	900
2020-10-27	12:15:00	89825	900	900	989001025043693	E:\CCI STUDY\GROUP B\GrBWEEK2	GrBCranioWEEK2PostSx	0	35.6002	75.6408	0					77.2162	157.863	119.5		0	900	0	0	0	0	0	0	0	0	0	0	0	0	0	900
2020-10-27	12:30:00	90725	900	900	989001025043693	E:\CCI STUDY\GROUP B\GrBWEEK2	GrBCranioWEEK2PostSx	0	35.5921	35.2141	0					136.198	119.5	59.0148		0	174.68	0	725.32	0	0	0	0	0	0	0	725.32	0	0	0	174.68
2020-10-27	12:45:00	91625	900	900	989001025043693	E:\CCI STUDY\GROUP B\GrBWEEK2	GrBCranioWEEK2PostSx	0	35.3881	41.0994	0					61.1121	121.863	111.557		0	725.32	0	174.68	0	0	0	0	0	0	0	174.68	0	0	0	725.32
2020-10-27	13:00:00	92525	900	900	989001025043693	E:\CCI STUDY\GROUP B\GrBWEEK2	GrBCranioWEEK2PostSx	478.002	35.8972	90.4247	4					109.32	137.484	135.168		61.6	900	0	0	0	0	0	0	0	0	0	0	254.08	0	0	645.92
2020-10-27	13:15:00	93425	900	900	989001025043693	E:\CCI STUDY\GROUP B\GrBWEEK2	GrBCranioWEEK2PostSx	238.958	35.7592	74.96	2					154.405	129.399	98.946		342.04	900	0	0	0	0	0	0	0	0	0	0	171.04	0	0	728.96
2020-10-27	13:30:00	94325	900	900	989001025043693	E:\CCI STUDY\GROUP B\GrBWEEK2	GrBCranioWEEK2PostSx	478.001	35.9547	83.7872	4					97.7932	122.029	163.238		5.92	777.08	0	122.92	0	0	0	0	0	0	0	122.92	374.4	0	4	398.68
2020-10-27	13:45:00	95225	900	900	989001025043693	E:\CCI STUDY\GROUP B\GrBWEEK2	GrBCranioWEEK2PostSx	4570.21	36.4805	155.755	41					209.852	190.684	193.967		74.32	678.92	266.8	221.08	21.8	232.04	0	19.6	21.72	8.92	26.56	199.36	0	8.16	361.84	0
2020-10-27	14:00:00	96125	900	900	989001025043693	E:\CCI STUDY\GROUP B\GrBWEEK2	GrBCranioWEEK2PostSx	1664.06	36.4631	93.962	13					139.515	132.729	129.605		160.6	463.36	0	436.64	0	0	0	0	36.68	27.88	3.56	399.96	310.24	0	26.36	95.32
2020-10-27	14:15:00	97025	900	900	989001025043693	E:\CCI STUDY\GROUP B\GrBWEEK2	GrBCranioWEEK2PostSx	239	36.1534	105.443	2					161.066	117.807	127.396		2.36	143.88	0	756.12	0	0	0	0	0	0	0	756.12	0	0	143.88	0
2020-10-27	14:30:00	97925	900	900	989001025043693	E:\CCI STUDY\GROUP B\GrBWEEK2	GrBCranioWEEK2PostSx	528.352	36.013	102.315	5					205.36	190.408	102.313		8	601.4	0	298.6	0	0	0	0	123.92	424.96	0	174.68	176.44	0	0	0
2020-10-27	14:45:00	98825	900	900	989001025043693	E:\CCI STUDY\GROUP B\GrBWEEK2	GrBCranioWEEK2PostSx	289.336	36.5655	132.079	3					164.952	177.64	133.581		212.64	738.28	0	161.72	0	0	0	0	0.04	275.6	0	161.68	462.68	0	0	0
2020-10-27	15:00:00	99725	900	900	989001025043693	E:\CCI STUDY\GROUP B\GrBWEEK2	GrBCranioWEEK2PostSx	1998.58	36.545	104.029	17					126.881	147.335	126.282		22.24	823.04	7.76	76.96	0	2.44	0	0	11.08	1.4	3.04	65.88	511.32	5.84	296.96	2.04
2020-10-27	15:15:00	100625	900	900	989001025043693	E:\CCI STUDY\GROUP B\GrBWEEK2	GrBCranioWEEK2PostSx	4234.75	36.4529	123.012	41					163.059	183.384	164.657		71.64	855.52	171.72	44.48	8.52	158.28	27.96	7.08	39.24	0	2.2	5.24	0	0	406.88	244.6
2020-10-27	15:30:00	101525	900	900	989001025043693	E:\CCI STUDY\GROUP B\GrBWEEK2	GrBCranioWEEK2PostSx	1502.07	36.5887	115.772	12					165.065	162.7	241.364		29.2	752.92	75	147.08	0	127.08	0	14.44	60.92	0	0	86.16	0	0	7.32	604.08
2020-10-27	15:45:00	102425	900	900	989001025043693	E:\CCI STUDY\GROUP B\GrBWEEK2	GrBCranioWEEK2PostSx	717.003	36.3201	102.02	6					178.615	169.686	139.014		22.56	900	15.32	0	0	0	0	0	0	0	0	0	0	0	101.56	798.44
2020-10-27	16:00:00	103325	900	900	989001025043693	E:\CCI STUDY\GROUP B\GrBWEEK2	GrBCranioWEEK2PostSx	359.569	36.5396	89.4378	3					190.741	102.461	208.652		471.64	900	0	0	0	0	0	0	0	322.4	0	0	463.52	0	0	114.08
2020-10-27	16:15:00	104225	900	900	989001025043693	E:\CCI STUDY\GROUP B\GrBWEEK2	GrBCranioWEEK2PostSx	2756.44	36.8433	92.754	25					129.18	152.729	183.998		105.4	864.68	0	35.32	5.36	0.76	0	20.24	32.28	100.28	272.32	3.04	449.64	5.4	2.64	8.04
2020-10-27	16:30:00	105125	900	900	989001025043693	E:\CCI STUDY\GROUP B\GrBWEEK2	GrBCranioWEEK2PostSx	7543.77	37.004	122.082	66					177.149	179.808	170.105		163	647.04	63.96	252.96	2.88	3.28	6.96	15.04	103.48	148.92	36.24	149.48	76.28	259.04	51.2	47.2
2020-10-27	16:45:00	106025	900	900	989001025043693	E:\CCI STUDY\GROUP B\GrBWEEK2	GrBCranioWEEK2PostSx	972.604	37.243	96.1592	9					153.625	140.971	176.282		370.76	898.84	10.64	1.16	0	0	0	0	0.92	0	25.84	0.24	302.56	350.72	219.72	0
2020-10-27	17:00:00	106925	900	900	989001025043693	E:\CCI STUDY\GROUP B\GrBWEEK2	GrBCranioWEEK2PostSx	6289.41	37.1559	99.9752	56					215.241	174.865	170.987		141.84	834.68	56.52	65.32	125.48	59.92	2.56	24.16	37.24	10.76	62.24	28.08	5.84	453.72	67.52	22.48
2020-10-27	17:15:00	107825	900	900	989001025043693	E:\CCI STUDY\GROUP B\GrBWEEK2	GrBCranioWEEK2PostSx	7140.21	37.3369	120.628	65					220.642	184.424	180.707		244.8	829.84	27.2	70.16	5.68	131.88	49.24	5.76	51.88	118.88	155.88	18.28	17.68	247.84	84.44	12.56
2020-10-27	17:30:00	108725	900	900	989001025043693	E:\CCI STUDY\GROUP B\GrBWEEK2	GrBCranioWEEK2PostSx	1565.69	36.8585	102.792	10					123.323	205.041	164.657		77.92	885.12	0	14.88	0	0	0	11.84	12.04	0	191.96	2.84	2.84	362.44	303.72	12.32
2020-10-27	17:45:00	109625	900	900	989001025043693	E:\CCI STUDY\GROUP B\GrBWEEK2	GrBCranioWEEK2PostSx	1099.29	36.8347	103.546	10					137.714	150.628	213.234		23.68	279.68	61.28	620.32	0	71.92	0	0.08	617.2	191.36	4.12	3.12	3.12	0	0	9.08
2020-10-27	18:00:00	110525	900	900	989001025043693	E:\CCI STUDY\GROUP B\GrBWEEK2	GrBCranioWEEK2PostSx	8384.67	37.4527	121.342	69					191.894	183.506	179.121		299.76	758.32	43.84	141.68	12.44	90.24	2.68	65.72	131.16	180.96	44.96	10.52	20.32	263.92	53.92	23.16
2020-10-27	18:15:00	111425	900	900	989001025043693	E:\CCI STUDY\GROUP B\GrBWEEK2	GrBCranioWEEK2PostSx	5095.48	37.7289	104.855	44					159.644	168.457	170.309		125.4	514.72	4.88	385.28	0	0	0	0	12	119.64	144.36	373.28	5.08	120.68	123.76	1.2
2020-10-27	18:30:00	112325	900	900	989001025043693	E:\CCI STUDY\GROUP B\GrBWEEK2	GrBCranioWEEK2PostSx	11883	37.8348	127.899	103					207.51	190.947	206.61		381.28	780.16	93.76	119.84	5.32	250.6	10	39.4	86.96	113.44	41.96	32.88	21.72	66.52	210.56	20.64
2020-10-27	18:45:00	113225	900	900	989001025043693	E:\CCI STUDY\GROUP B\GrBWEEK2	GrBCranioWEEK2PostSx	10997.3	37.8721	112.86	98					181.62	171.959	209.822		273.56	744.52	55.88	155.48	72.6	205.8	47.08	62.4	111.12	116.04	37.96	44.36	64.28	37.04	44.36	56.96
2020-10-27	19:00:00	114125	900	900	989001025043693	E:\CCI STUDY\GROUP B\GrBWEEK2	GrBCranioWEEK2PostSx	2419.11	37.9388	121.529	18					175.544	220.799	168.322		206.56	848.36	73.24	51.64	0	0	0	0	0	0	0	51.64	38	131.68	336.2	342.48
2020-10-27	19:15:00	115025	900	900	989001025043693	E:\CCI STUDY\GROUP B\GrBWEEK2	GrBCranioWEEK2PostSx	3430.36	37.0196	118.393	30					166.702	225.552	254.04		88.28	844.8	77.84	55.2	0	0	0	0.04	2.84	7.2	1.12	52.36	40.28	17.52	599.2	179.44
2020-10-27	19:30:00	115925	900	900	989001025043693	E:\CCI STUDY\GROUP B\GrBWEEK2	GrBCranioWEEK2PostSx	12628.1	37.378	129.944	106					204.457	170.014	190.714		333.44	535.84	105.88	364.16	8.08	83.2	44.72	27.84	312.32	127	22.36	51.84	143.48	10.12	51.84	17.2
2020-10-27	19:45:00	116825	900	900	989001025043693	E:\CCI STUDY\GROUP B\GrBWEEK2	GrBCranioWEEK2PostSx	10109.1	38.056	150.43	89					218.344	193.3	217.492		235.76	475.24	224.28	424.76	9.92	91.68	33.88	87.88	403.48	24.84	36.12	21.28	9.36	105.96	26.8	48.8
2020-10-27	20:00:00	117725	900	900	989001025043693	E:\CCI STUDY\GROUP B\GrBWEEK2	GrBCranioWEEK2PostSx	8428.93	38.0011	132.133	79					205.653	209.595	163.224		226.56	590.32	60.6	309.68	1.12	138.6	14.76	14.68	153.28	147.12	25.32	156.4	120.44	111.36	14.68	2.24
2020-10-27	20:15:00	118625	900	900	989001025043693	E:\CCI STUDY\GROUP B\GrBWEEK2	GrBCranioWEEK2PostSx	7968.31	37.8217	142.004	66					247.433	187.268	195.755		204.84	797.24	163.28	102.76	50.96	209.04	38.76	20.08	96.72	47.64	74.6	6.04	21.52	43.64	207.04	83.96
2020-10-27	20:30:00	119525	900	900	989001025043693	E:\CCI STUDY\GROUP B\GrBWEEK2	GrBCranioWEEK2PostSx	8839.37	37.9863	106.065	76					205.9	176.643	176.695		224.16	784.08	47.28	115.92	23.12	25.76	5.76	19.08	85.88	112.92	26	30.04	86.4	285.72	117.24	82.08
2020-10-27	20:45:00	120425	900	900	989001025043693	E:\CCI STUDY\GROUP B\GrBWEEK2	GrBCranioWEEK2PostSx	10724.9	37.8554	132.435	91					190.348	210.165	232.937		334.52	639.92	113.44	260.08	74.76	192.32	22.48	115.76	193.64	125.28	7.6	66.44	6.88	20.24	47.88	26.72
2020-10-27	21:00:00	121325	900	900	989001025043693	E:\CCI STUDY\GROUP B\GrBWEEK2	GrBCranioWEEK2PostSx	7837.9	37.8485	161.108	62					226.471	194.402	244.776		281.28	632.24	250.6	267.76	48.6	331.84	27.84	19.56	253.48	140.2	27.64	14.28	24.32	7	1.96	3.28
2020-10-27	21:15:00	122225	900	900	989001025043693	E:\CCI STUDY\GROUP B\GrBWEEK2	GrBCranioWEEK2PostSx	9991.77	37.8121	131.157	86					195.043	241.549	170.807		177.56	713.56	23	186.44	0	19.28	0	1.72	154.4	51.08	46.52	32.04	214.32	320.2	3.6	56.84
2020-10-27	21:30:00	123125	900	900	989001025043693	E:\CCI STUDY\GROUP B\GrBWEEK2	GrBCranioWEEK2PostSx	119.5	37.1572	117.261	1					117.287	258.989	198.802		0.92	900	0	0	0	0	0	0	0	0	402.52	0	0	497.48	0	0
2020-10-27	21:45:00	124025	900	900	989001025043693	E:\CCI STUDY\GROUP B\GrBWEEK2	GrBCranioWEEK2PostSx	477.972	36.6043	107.242	4					203.241	155.931	227.149		82.24	900	41.44	0	0	0	0	0	0	0	86.76	0	0	694.32	118.92	0
2020-10-27	22:00:00	124925	900	900	989001025043693	E:\CCI STUDY\GROUP B\GrBWEEK2	GrBCranioWEEK2PostSx	3770.34	36.9045	138.136	29					268.432	229.501	152.936		80.08	867.28	131.24	32.72	3.16	6	0	9	31.24	1.28	3.72	1.48	34.52	135.24	446.2	228.16
2020-10-27	22:15:00	125825	900	900	989001025043693	E:\CCI STUDY\GROUP B\GrBWEEK2	GrBCranioWEEK2PostSx	12791.2	37.1655	124.172	113					208.293	196.081	203.55		293.04	734.88	5.2	165.12	6.48	50.96	58.76	12.92	130.48	177.48	174.48	34.64	169.64	20.6	36.16	27.4
2020-10-27	22:30:00	126725	900	900	989001025043693	E:\CCI STUDY\GROUP B\GrBWEEK2	GrBCranioWEEK2PostSx	12866.8	37.77	138.625	116					209.547	195.877	213.356		242.48	773.72	132.4	126.28	119.64	279.28	54.56	26.28	92.48	68.16	24	33.8	148.12	0	28.32	25.36
2020-10-27	22:45:00	127625	900	900	989001025043693	E:\CCI STUDY\GROUP B\GrBWEEK2	GrBCranioWEEK2PostSx	14887.8	37.7266	124.147	128					182.977	185.84	200.671		237.96	748.96	93.84	151.04	67.12	7	0.68	134.32	98.88	28.12	128.88	52.16	168.96	80.8	66.16	66.92
2020-10-27	23:00:00	128525	900	900	989001025043693	E:\CCI STUDY\GROUP B\GrBWEEK2	GrBCranioWEEK2PostSx	10793.4	37.6352	130.681	91					212.96	180.796	191.581		208.96	692.6	139.96	207.4	49.36	48.2	25.68	30.24	106.96	144.96	35.72	100.44	146.56	60.8	102.08	49
2020-10-27	23:15:00	129425	900	900	989001025043693	E:\CCI STUDY\GROUP B\GrBWEEK2	GrBCranioWEEK2PostSx	7657.51	37.8026	129.891	66					160.866	195.875	194.835		183.72	387	110	513	20.12	33.04	0	44.32	216.96	138.96	68.88	296.04	66.76	4	2.76	8.16
2020-10-27	23:30:00	130325	900	900	989001025043693	E:\CCI STUDY\GROUP B\GrBWEEK2	GrBCranioWEEK2PostSx	13795.7	37.7534	135.774	133					199.479	178.386	208.097		292.84	490.2	117.64	409.8	69.6	91.04	15.36	15.88	91	107.52	18.44	318.8	157.52	0	3.6	11.24
2020-10-27	23:45:00	131225	900	900	989001025043693	E:\CCI STUDY\GROUP B\GrBWEEK2	GrBCranioWEEK2PostSx	11045.4	37.4727	117.814	98					224.458	169.665	163.316		187.24	830.32	16.52	69.68	38.64	7.84	23.56	5.2	47.44	98.88	40.16	22.24	240.56	131.36	50.8	193.32
2020-10-28	00:00:00	132125	900	900	989001025043693	E:\CCI STUDY\GROUP B\GrBWEEK2	GrBCranioWEEK2PostSx	3103.83	37.3198	114.333	28					262.784	121.51	194.96		96.4	683.88	0	216.12	0	0	0	0	2.36	0	0.12	213.76	83.8	550.52	7.2	42.24
2020-10-28	00:15:00	133025	900	900	989001025043693	E:\CCI STUDY\GROUP B\GrBWEEK2	GrBCranioWEEK2PostSx	597.501	36.427	130.413	5					192.773	182.666	140.589		13.12	900	116.48	0	0	0	0	0	0	0	0	0	0	208.08	691.92	0
2020-10-28	00:30:00	133925	900	900	989001025043693	E:\CCI STUDY\GROUP B\GrBWEEK2	GrBCranioWEEK2PostSx	0	36.4315	106.328	0					126.856	168.999	118.754		0	900	0	0	0	0	0	0	0	0	0	0	0	0	900	0
2020-10-28	00:45:00	134825	900	174.68	989001025043693	E:\CCI STUDY\GROUP B\GrBWEEK2	GrBCranioWEEK2PostSx	0	36.9227	64.1072	0					64.1152	174.668	119.537		0	174.68	0	0	0	0	0	0	0	0	0	0	0	0	174.68	0
2020-10-28	01:00:00	135725	900	725.32	989001025043693	E:\CCI STUDY\GROUP B\GrBWEEK2	GrBCranioWEEK2PostSx	119.5	36.6326	90.3946	1					119.746	115.951	119.866		5.84	725.32	0	0	0	0	0	0	0	0	0	0	0	0	482.84	242.48
2020-10-28	01:15:00	136625	900	900	989001025043693	E:\CCI STUDY\GROUP B\GrBWEEK2	GrBCranioWEEK2PostSx	8165.28	36.8509	125.753	66					180.048	213.606	159.306		152.24	814.44	31.32	85.56	8.88	27.4	54.48	74.68	52.08	102.96	40.2	33.48	22.04	43.36	403.48	36.96
2020-10-28	01:30:00	137525	900	900	989001025043693	E:\CCI STUDY\GROUP B\GrBWEEK2	GrBCranioWEEK2PostSx	1005.51	36.6974	106.183	8					145.996	207.31	159.948		87.96	879.92	0	20.08	0	0	0	0	0	0	0	20.08	0	0	361.08	518.84
2020-10-28	01:45:00	138425	900	900	989001025043693	E:\CCI STUDY\GROUP B\GrBWEEK2	GrBCranioWEEK2PostSx	1034.16	36.9549	72.2272	10					114.424	138.685	243.427		50.64	890.96	5.92	9.04	0	0	0	0	7.64	17.24	1.36	1.4	3.56	6.68	815.2	46.92
2020-10-28	02:00:00	139325	900	900	989001025043693	E:\CCI STUDY\GROUP B\GrBWEEK2	GrBCranioWEEK2PostSx	6713.61	37.118	138.446	53					171.321	246.503	185.706		94.84	638.44	168.08	261.56	6.72	109.32	5.8	49.68	231.72	6.72	23.6	29.84	17.12	3.6	415.88	0
2020-10-28	02:15:00	140225	900	900	989001025043693	E:\CCI STUDY\GROUP B\GrBWEEK2	GrBCranioWEEK2PostSx	1652.49	36.9802	42.4156	13					192.396	124.47	80.4235		64.12	885.04	0	14.96	0	0	0	0	0	0	0	14.96	169.76	0	143	572.28
2020-10-28	02:30:00	141125	900	900	989001025043693	E:\CCI STUDY\GROUP B\GrBWEEK2	GrBCranioWEEK2PostSx	408.003	36.3108	86.6054	4					171.794	151.462	106.368		23.76	899.96	0	0.04	0	0	0	0	0	0	0	0.04	93.56	0	687.44	118.96
2020-10-28	02:45:00	142025	900	900	989001025043693	E:\CCI STUDY\GROUP B\GrBWEEK2	GrBCranioWEEK2PostSx	1177.26	36.893	88.4398	13					127.902	171.119	113.2		172.44	336.68	0	563.32	0	0	0	0	0.04	0	0	563.28	125.96	0	154.16	56.56
2020-10-28	03:00:00	142925	900	900	989001025043693	E:\CCI STUDY\GROUP B\GrBWEEK2	GrBCranioWEEK2PostSx	358.554	36.8931	84.1227	3					119.876	133.64	128.08		189.68	410.4	0	489.6	0	0	0	0	0	0	0	489.6	334.32	0	0	76.08
2020-10-28	03:15:00	143825	900	900	989001025043693	E:\CCI STUDY\GROUP B\GrBWEEK2	GrBCranioWEEK2PostSx	2702.86	36.9272	130.86	25					181.098	188.941	179.629		37.88	716.48	178.2	183.52	0	167.84	0	15.92	25.92	0	8.56	157.6	58.04	12.88	440.88	12.36
2020-10-28	03:30:00	144725	900	900	989001025043693	E:\CCI STUDY\GROUP B\GrBWEEK2	GrBCranioWEEK2PostSx	1791.79	36.4158	90.9266	17					154.324	118.273	151.208		113.8	730.36	7.4	169.64	0	0	0	9.56	0.08	0	3.04	169.56	132.24	0	585.52	0
2020-10-28	03:45:00	145625	900	900	989001025043693	E:\CCI STUDY\GROUP B\GrBWEEK2	GrBCranioWEEK2PostSx	8182.72	36.9811	115.181	72					192.694	184.716	164.24		546.36	812.88	135.92	87.12	42.88	154.64	36.68	35.36	15.2	50.28	24	71.92	31.68	7.32	129.96	300.08
2020-10-28	04:00:00	146525	900	900	989001025043693	E:\CCI STUDY\GROUP B\GrBWEEK2	GrBCranioWEEK2PostSx	11264.9	37.0804	159.109	91					237.457	220.792	202.46		273.4	671.68	200.8	228.32	31.32	66.44	11.8	190.08	176.96	75.48	168.6	51.36	98.84	15.92	13.2	0
2020-10-28	04:15:00	147425	900	900	989001025043693	E:\CCI STUDY\GROUP B\GrBWEEK2	GrBCranioWEEK2PostSx	9817.95	37.4404	148.417	85					252.279	189.401	219.571		298.4	778.28	260.88	121.72	82.6	42.2	110.56	100.36	57.04	47.48	46.96	64.68	47.32	11.68	215.56	73.56
2020-10-28	04:30:00	148325	900	900	989001025043693	E:\CCI STUDY\GROUP B\GrBWEEK2	GrBCranioWEEK2PostSx	7102.06	37.8525	149.285	61					197.762	206.717	227.348		82.4	866.68	100.4	33.32	0	13.28	119.56	2.84	13.32	462.32	15.88	20	229	17.24	6.56	0
2020-10-28	04:45:00	149225	900	900	989001025043693	E:\CCI STUDY\GROUP B\GrBWEEK2	GrBCranioWEEK2PostSx	4361.2	37.6958	144.974	41					215.191	203.732	195.046		61.56	882.8	132.2	17.2	6.56	34.48	0	46.4	10.64	47.12	232.56	6.56	127.16	211.24	22.16	155.12
2020-10-28	05:00:00	150125	900	900	989001025043693	E:\CCI STUDY\GROUP B\GrBWEEK2	GrBCranioWEEK2PostSx	9002.42	37.3926	130.829	83					209.094	182.602	181.706		149.12	844.68	86.2	55.32	9.8	12.72	56.6	16.28	19.8	59.6	134.04	35.52	2.84	128.6	372.68	51.52
2020-10-28	05:15:00	151025	900	900	989001025043693	E:\CCI STUDY\GROUP B\GrBWEEK2	GrBCranioWEEK2PostSx	12613.1	37.6438	140.216	118					202.448	206.62	189.668		174.24	806.52	122.32	93.48	22.6	6.64	0	59.4	30.88	231.72	47.6	62.6	342.92	17.04	26.28	52.32
2020-10-28	05:30:00	151925	900	900	989001025043693	E:\CCI STUDY\GROUP B\GrBWEEK2	GrBCranioWEEK2PostSx	8385.58	37.6296	162.607	70					235.233	237.477	211.852		121.36	852.92	271.64	47.08	77.32	8.08	3	13.28	32.36	15.92	359.6	14.72	218.28	124.2	26.76	6.48
2020-10-28	05:45:00	152825	900	900	989001025043693	E:\CCI STUDY\GROUP B\GrBWEEK2	GrBCranioWEEK2PostSx	11653	37.3461	138.805	105					195.455	200.936	202.643		158.56	642.76	141.64	257.24	65.04	15	87.16	13.36	169.24	111.6	25.92	88	250.44	0	26.4	47.84
2020-10-28	06:00:00	153725	900	900	989001025043693	E:\CCI STUDY\GROUP B\GrBWEEK2	GrBCranioWEEK2PostSx	7537.52	37.2093	116.293	64					160.636	176.07	211.053		119.56	604.52	24.2	295.48	36.28	12.48	0	59.76	223.08	200.52	11.12	72.4	43.6	15	165.4	60.36
2020-10-28	06:15:00	154625	900	900	989001025043693	E:\CCI STUDY\GROUP B\GrBWEEK2	GrBCranioWEEK2PostSx	11779.5	37.2433	133.974	98					198.876	167.385	204.257		179.96	673.84	85.92	226.16	3.2	0.88	8.68	131.92	69.76	7.08	217.08	156.4	36.72	50.2	190.56	27.52
2020-10-28	06:30:00	155525	900	900	989001025043693	E:\CCI STUDY\GROUP B\GrBWEEK2	GrBCranioWEEK2PostSx	4339.39	37.1461	114.844	33					199.218	169.598	169.537		136.52	695.84	25.56	204.16	0	0	0	0	0	0	175.52	204.16	79.6	42.92	96.88	300.92
2020-10-28	06:45:00	156425	900	900	989001025043693	E:\CCI STUDY\GROUP B\GrBWEEK2	GrBCranioWEEK2PostSx	1223.99	35.9683	130.849	10					208.831	200.115	199.499		39.48	880.04	84.24	19.96	0	0	0	0	0	0	0	19.96	41.12	0	249	589.92
2020-10-28	07:00:00	157325	900	900	989001025043693	E:\CCI STUDY\GROUP B\GrBWEEK2	GrBCranioWEEK2PostSx	1350.46	35.9804	82.4345	11					218.704	214.803	115.673		121.4	898.8	4.48	1.2	0	0	0	0	0	0	0	1.2	271.8	1.2	532.4	93.4
2020-10-28	07:15:00	158225	900	900	989001025043693	E:\CCI STUDY\GROUP B\GrBWEEK2	GrBCranioWEEK2PostSx	337.997	35.6522	85.1064	4					174.61	163.025	119.414		3.44	899.92	0	0.08	0	0	0	0	0	0	0	0.08	5.44	0	894.48	0
2020-10-28	07:30:00	159125	900	900	989001025043693	E:\CCI STUDY\GROUP B\GrBWEEK2	GrBCranioWEEK2PostSx	168.999	35.6213	91.0856	2					133.927	109.385	154.286		8.16	174.64	0	725.36	0	0	0	0	0	0	0	725.36	126.96	0	47.68	0
2020-10-28	07:45:00	160025	900	900	989001025043693	E:\CCI STUDY\GROUP B\GrBWEEK2	GrBCranioWEEK2PostSx	119.5	35.8228	27.0985	1					147.145	120.605	38.1358		5.84	725.32	0	174.68	0	0	0	0	0	0	0	174.68	0	0	214.8	510.52
2020-10-28	08:00:00	160925	900	900	989001025043693	E:\CCI STUDY\GROUP B\GrBWEEK2	GrBCranioWEEK2PostSx	0	35.4847	49.1517	0					139.375	72.3453	96.3064		0	174.68	0	725.32	0	0	0	0	0	0	0	725.32	0	0	174.68	0
2020-10-28	08:15:00	161825	900	900	989001025043693	E:\CCI STUDY\GROUP B\GrBWEEK2	GrBCranioWEEK2PostSx	940.018	36.0966	90.1548	8					144.432	110.567	114.878		201.56	303.92	0	596.08	0	0	0	0.44	0.68	3.16	12.68	595.4	34.36	0	0	253.28
2020-10-28	08:30:00	162725	900	900	989001025043693	E:\CCI STUDY\GROUP B\GrBWEEK2	GrBCranioWEEK2PostSx	653.918	35.9058	103.039	7					116.676	166.101	103.17		4.48	899.48	0	0.52	0	0	0	0	0	0	0	0.52	49.64	0.52	0.52	848.8
2020-10-28	08:45:00	163625	900	900	989001025043693	E:\CCI STUDY\GROUP B\GrBWEEK2	GrBCranioWEEK2PostSx	119.491	35.93	75.1488	1					87.9786	139.03	98.15		397.96	900	0	0	0	0	0	0	0	0	0	0	0	0	487.92	412.08
2020-10-28	09:00:00	164525	900	900	989001025043693	E:\CCI STUDY\GROUP B\GrBWEEK2	GrBCranioWEEK2PostSx	4795.55	36.0257	100.625	37					137.099	139.588	141.623		221.48	710.6	28.16	189.4	0	19.04	6.04	0	10.2	12.76	3.64	179.2	3.56	0	315.32	350.24
2020-10-28	09:15:00	165425	900	900	989001025043693	E:\CCI STUDY\GROUP B\GrBWEEK2	GrBCranioWEEK2PostSx	840.357	36.4054	100.817	7					116.434	114.908	136.85		157.32	535.44	0	364.56	0	0	0	0	0	0	0	364.56	9.92	0	5.4	520.12
2020-10-28	09:30:00	166325	900	900	989001025043693	E:\CCI STUDY\GROUP B\GrBWEEK2	GrBCranioWEEK2PostSx	0	35.7905	119.298	0					168.678	119.5	120.036		0	0	0	900	0	0	0	0	0	0	0	900	0	0	0	0
2020-10-28	09:45:00	167225	900	900	989001025043693	E:\CCI STUDY\GROUP B\GrBWEEK2	GrBCranioWEEK2PostSx	119.5	35.8103	117.917	0					167.993	119.755	117.917		47.68	0	0	900	0	0	0	0	0	0	0	900	0	0	0	0
2020-10-28	10:00:00	168125	900	900	989001025043693	E:\CCI STUDY\GROUP B\GrBWEEK2	GrBCranioWEEK2PostSx	0	36.0287	119.5	0					168.999	119.5	119.5		0	0	0	900	0	0	0	0	0	0	0	900	0	0	0	0
2020-10-28	10:15:00	169025	900	900	989001025043693	E:\CCI STUDY\GROUP B\GrBWEEK2	GrBCranioWEEK2PostSx	233.822	35.8363	102.041	2					159.701	102.041	124.668		253.56	131.68	0	768.32	0	0	0	0	0	0	0	768.32	131.68	0	0	0
2020-10-28	10:30:00	169925	900	900	989001025043693	E:\CCI STUDY\GROUP B\GrBWEEK2	GrBCranioWEEK2PostSx	1200.15	36.0722	38.5531	9					128.108	141.168	47.7972		150.88	644.64	0	255.36	0	0	0	0	0	0	0	255.36	31.2	0	554.2	59.24
2020-10-28	10:45:00	170825	900	900	989001025043693	E:\CCI STUDY\GROUP B\GrBWEEK2	GrBCranioWEEK2PostSx	1223.27	35.6644	90.3738	11					141.675	131.002	137.764		185.08	692.96	0	207.04	0	0	0	0	0	0	0	207.04	72.72	1	352.52	266.72
2020-10-28	11:00:00	171725	900	900	989001025043693	E:\CCI STUDY\GROUP B\GrBWEEK2	GrBCranioWEEK2PostSx	2288.96	36.1736	100.29	19					170.099	142.076	139.776		370.08	850.92	76.48	49.08	9.84	63.12	2.2	2.96	0	1.48	8.64	49.08	184.84	179.16	398.68	0
2020-10-28	11:15:00	172625	900	900	989001025043693	E:\CCI STUDY\GROUP B\GrBWEEK2	GrBCranioWEEK2PostSx	1763.06	36.4548	46.7708	16					92.4425	158.31	145.074		22.12	899.24	37.52	0.76	17.24	4.6	15.6	2.8	0	0	239.32	0.76	23.8	2.64	0	593.24
2020-10-28	11:30:00	173525	900	900	989001025043693	E:\CCI STUDY\GROUP B\GrBWEEK2	GrBCranioWEEK2PostSx	0	35.9428	43.506	0					96.3064	161.201	66.8722		0	900	0	0	0	0	0	0	0	0	0	0	0	0	725.32	174.68
2020-10-28	11:45:00	174425	900	900	989001025043693	E:\CCI STUDY\GROUP B\GrBWEEK2	GrBCranioWEEK2PostSx	0	35.7367	117.956	0					119.5	168.999	118.788		0	900	0	0	0	0	0	0	0	0	0	0	0	0	900	0
2020-10-28	12:00:00	175325	900	900	989001025043693	E:\CCI STUDY\GROUP B\GrBWEEK2	GrBCranioWEEK2PostSx	0	35.6415	55.5186	0					119.5	159.595	58.5519		0	900	0	0	0	0	0	0	0	0	0	0	0	0	900	0
2020-10-28	12:15:00	176225	900	900	989001025043693	E:\CCI STUDY\GROUP B\GrBWEEK2	GrBCranioWEEK2PostSx	0	35.815	89.1499	0					119.908	139.094	115.731		0	900	0	0	0	0	0	0	0	0	0	0	725.32	0	174.68	0
2020-10-28	12:30:00	177125	900	900	989001025043693	E:\CCI STUDY\GROUP B\GrBWEEK2	GrBCranioWEEK2PostSx	0	36.2187	119.5	0					119.5	168.999	119.5		0	900	0	0	0	0	0	0	0	0	0	0	900	0	0	0
2020-10-28	12:45:00	178025	900	900	989001025043693	E:\CCI STUDY\GROUP B\GrBWEEK2	GrBCranioWEEK2PostSx	1628.2	36.2339	95.0342	15					144.514	110.384	121.829		223.56	270.44	0	629.56	0	0	0	0.04	1.64	1.48	3.72	627.92	139.2	0	46.24	79.76
2020-10-28	13:00:00	178925	900	900	989001025043693	E:\CCI STUDY\GROUP B\GrBWEEK2	GrBCranioWEEK2PostSx	239	35.5749	122.003	2					158.089	153.255	157.963		3.28	843.2	0	56.8	0	0	0	0	0	0	0	56.8	0	0	843.2	0
2020-10-28	13:15:00	179825	900	900	989001025043693	E:\CCI STUDY\GROUP B\GrBWEEK2	GrBCranioWEEK2PostSx	955.998	35.6336	113.475	8					156.237	127.54	154.44		21.68	423.36	0	476.64	0	0	0	0	0	0	0	476.64	0	0	416.2	7.16
2020-10-28	13:30:00	180725	900	900	989001025043693	E:\CCI STUDY\GROUP B\GrBWEEK2	GrBCranioWEEK2PostSx	217.536	36.0563	108.935	2					137.677	47.7781	132.884		699.6	557.2	0	342.8	0	0	0	0	0	0	0	342.8	557.2	0	0	0
2020-10-28	13:45:00	181625	900	900	989001025043693	E:\CCI STUDY\GROUP B\GrBWEEK2	GrBCranioWEEK2PostSx	2246.97	36.316	120.685	18					123.008	174.287	190.605		304.24	440.92	67.8	459.08	0	8.36	1.8	58.84	9.92	3.76	177.76	449.16	0	0	190.4	0
2020-10-28	14:00:00	182525	900	900	989001025043693	E:\CCI STUDY\GROUP B\GrBWEEK2	GrBCranioWEEK2PostSx	562.909	35.739	49.9855	4					50.4869	145.621	140.362		178.64	481.36	0	418.64	0	0	0	0	0	0	0	418.64	0	0	481.36	0
2020-10-28	14:15:00	183425	900	900	989001025043693	E:\CCI STUDY\GROUP B\GrBWEEK2	GrBCranioWEEK2PostSx	0	35.7685	71.0954	0					86.9808	119.5	151.667		0	0	0	900	0	0	0	0	0	0	0	900	0	0	0	0
2020-10-28	14:30:00	184325	900	900	989001025043693	E:\CCI STUDY\GROUP B\GrBWEEK2	GrBCranioWEEK2PostSx	0	35.8469	96.3064	0					129.107	159.391	96.3064		0	725.32	0	174.68	0	0	0	0	0	0	0	174.68	725.32	0	0	0
2020-10-28	14:45:00	185225	900	900	989001025043693	E:\CCI STUDY\GROUP B\GrBWEEK2	GrBCranioWEEK2PostSx	355.995	36.1678	111.703	2					115.799	148.728	153.346		41.6	900	0	0	0	0	0	0	0	0	0	0	541.52	0	325.48	33
2020-10-28	15:00:00	186125	900	900	989001025043693	E:\CCI STUDY\GROUP B\GrBWEEK2	GrBCranioWEEK2PostSx	3751.32	36.7839	108.89	33					154.434	146.188	156.078		173.24	727	21.36	173	2.36	9.08	3.12	18.64	3.36	0	160.28	169.64	165.36	20.92	338.68	8.56
2020-10-28	15:15:00	187025	900	900	989001025043693	E:\CCI STUDY\GROUP B\GrBWEEK2	GrBCranioWEEK2PostSx	8663.18	37.0051	144.767	76					175.868	207.517	260.076		205.2	744.72	195.32	155.28	30.12	72.04	19.88	76.48	135.64	405.16	25.36	19.64	18.2	43.12	54.36	0
2020-10-28	15:30:00	187925	900	900	989001025043693	E:\CCI STUDY\GROUP B\GrBWEEK2	GrBCranioWEEK2PostSx	12993.9	36.9848	172.245	122					198.741	219.281	277.217		189.08	718.6	291.56	181.4	77	62.32	62.16	123.8	131.84	76.88	35.44	49.56	30.16	220.32	30.52	0
2020-10-28	15:45:00	188825	900	900	989001025043693	E:\CCI STUDY\GROUP B\GrBWEEK2	GrBCranioWEEK2PostSx	2632.77	37.145	74.0264	24					109.026	134.032	123.947		153.28	833	7.64	67	2.2	0.96	5.12	0.8	1.04	119.6	5.76	65.96	474.72	0	113	110.84
2020-10-28	16:00:00	189725	900	900	989001025043693	E:\CCI STUDY\GROUP B\GrBWEEK2	GrBCranioWEEK2PostSx	717.007	36.5573	78.9149	5					111.232	136.029	144.639		63.48	823.36	0	76.64	0	0	0	0	0	0	0	76.64	701.72	0	0	121.64
2020-10-28	16:15:00	190625	900	900	989001025043693	E:\CCI STUDY\GROUP B\GrBWEEK2	GrBCranioWEEK2PostSx	408.012	36.3585	81.7381	3					100.41	114.506	177.355		224.16	405.84	0	494.16	0	0	0	0	0	0	0	494.16	153.16	0	0	252.68
2020-10-28	16:30:00	191525	900	900	989001025043693	E:\CCI STUDY\GROUP B\GrBWEEK2	GrBCranioWEEK2PostSx	935.505	36.1471	105.237	7					146.491	165.442	163.879		35.12	897.76	0	2.24	0	0	0	0	0	0	0	2.24	455.28	0	31	411.48
2020-10-28	16:45:00	192425	900	900	989001025043693	E:\CCI STUDY\GROUP B\GrBWEEK2	GrBCranioWEEK2PostSx	119.5	36.3274	17.667	1					43.6702	124.795	129.932		0.88	741.2	0	158.8	0	0	0	0	0	0	0	158.8	0	0	15.88	725.32
2020-10-28	17:00:00	193325	900	900	989001025043693	E:\CCI STUDY\GROUP B\GrBWEEK2	GrBCranioWEEK2PostSx	1643.96	36.9586	91.8763	15					159.233	146.809	136.484		262.96	866.56	138.08	33.44	0	0	0	0.08	2.96	8.88	7.88	30.48	309.32	131	0	409.4
2020-10-28	17:15:00	194225	900	900	989001025043693	E:\CCI STUDY\GROUP B\GrBWEEK2	GrBCranioWEEK2PostSx	10028.5	37.3238	119.195	85					211.621	159.089	171.913		157.08	836.4	69.52	63.6	57.64	32.72	36.96	60.12	36.28	28.24	30.92	27.32	113.12	27.92	133.44	315.32
2020-10-28	17:30:00	195125	900	900	989001025043693	E:\CCI STUDY\GROUP B\GrBWEEK2	GrBCranioWEEK2PostSx	5230.45	37.384	138.028	48					190.047	201.323	203.362		148.6	756.88	121.84	143.12	17.84	58.8	22.12	14.72	34.92	73.36	268.64	108.2	151.72	4.12	47.68	97.88
2020-10-28	17:45:00	196025	900	900	989001025043693	E:\CCI STUDY\GROUP B\GrBWEEK2	GrBCranioWEEK2PostSx	1878.19	36.9781	142.307	17					151.264	258.598	246.848		22.32	886	71.52	14	18.84	44.04	0	16.84	13.4	0	17.56	0.6	0	788.72	0	0
2020-10-28	18:00:00	196925	900	900	989001025043693	E:\CCI STUDY\GROUP B\GrBWEEK2	GrBCranioWEEK2PostSx	13244.5	37.3055	156.675	110					230.865	237.038	225.492		414.88	681.08	263.52	218.92	18.12	226.04	39.76	29.72	161	121.96	25.68	57.92	15.6	124.92	62.44	16.84
2020-10-28	18:15:00	197825	900	900	989001025043693	E:\CCI STUDY\GROUP B\GrBWEEK2	GrBCranioWEEK2PostSx	6830.82	37.9819	115.061	58					210.372	182.443	198.182		294.6	718	95.28	182	13.72	41.76	12.48	27.6	137.24	46.96	15.84	44.76	68.2	184.48	283.44	23.52
2020-10-28	18:30:00	198725	900	900	989001025043693	E:\CCI STUDY\GROUP B\GrBWEEK2	GrBCranioWEEK2PostSx	9713.68	37.8765	111.98	87					184.544	177.827	210.745		185.36	536.64	58.96	363.36	0.04	84.92	31.4	79.16	341.04	21.72	62.44	22.32	56.92	132.84	41.8	25.4
2020-10-28	18:45:00	199625	900	900	989001025043693	E:\CCI STUDY\GROUP B\GrBWEEK2	GrBCranioWEEK2PostSx	14490.6	37.7577	154.352	121					259.984	184.372	242.148		200.44	710.4	253.28	189.6	37.96	342.96	41.76	100.36	182.56	54.76	25.8	7.04	37.04	58.28	7.32	4.16
2020-10-28	19:00:00	200525	900	900	989001025043693	E:\CCI STUDY\GROUP B\GrBWEEK2	GrBCranioWEEK2PostSx	12840.2	37.8089	116.224	116					211.219	182.658	164.505		448.68	716.72	41.08	183.28	33.24	118.56	11.92	31.48	157.32	182.64	142.2	25.96	6.68	91.96	53.08	44.96
2020-10-28	19:15:00	201425	900	900	989001025043693	E:\CCI STUDY\GROUP B\GrBWEEK2	GrBCranioWEEK2PostSx	3233.42	37.3969	127.305	26					221.748	166.353	183.502		63.28	894.2	26.12	5.8	0	0	4.68	0	2.2	16.8	329.52	3.6	83.2	132.68	326.72	0.6
2020-10-28	19:30:00	202325	900	900	989001025043693	E:\CCI STUDY\GROUP B\GrBWEEK2	GrBCranioWEEK2PostSx	1562.01	36.7165	171.227	16					286.763	213.389	247.265		23.6	897.8	355.4	2.2	0	0	0	0	0.04	2.44	0.04	2.16	66.28	578.28	112.6	138.16
2020-10-28	19:45:00	203225	900	900	989001025043693	E:\CCI STUDY\GROUP B\GrBWEEK2	GrBCranioWEEK2PostSx	2208.68	36.4002	145.728	22					202.379	223.58	199.4		38.56	892.84	101.84	7.16	9.08	0.84	0	0.04	2.56	0.4	398.44	4.6	285.92	54.64	70	73.48
2020-10-28	20:00:00	204125	900	900	989001025043693	E:\CCI STUDY\GROUP B\GrBWEEK2	GrBCranioWEEK2PostSx	2489.99	36.5484	183.408	20					244.405	246.007	252.538		28.76	718.6	371.04	181.4	7.4	93.52	2.44	17.72	180.72	0.72	183.76	0.68	0	413.04	0	0
2020-10-28	20:15:00	205025	900	900	989001025043693	E:\CCI STUDY\GROUP B\GrBWEEK2	GrBCranioWEEK2PostSx	5806.07	37.2397	99.6902	47					141.512	177.661	202.195		193.88	687.48	24.92	212.52	0	70.16	10.32	7.96	41.56	76	253.36	170.96	10.72	209.48	18.44	31.04
2020-10-28	20:30:00	205925	900	900	989001025043693	E:\CCI STUDY\GROUP B\GrBWEEK2	GrBCranioWEEK2PostSx	4272.37	36.9251	171.308	34					226.863	248.578	233.33		101.48	805.64	235.84	94.36	0.92	135.52	133.4	0	92.64	11.2	473.48	1.72	18.8	29.76	1.72	0.84
2020-10-28	20:45:00	206825	900	900	989001025043693	E:\CCI STUDY\GROUP B\GrBWEEK2	GrBCranioWEEK2PostSx	9415.36	37.6565	116.983	90					195.688	205.075	193.72		356.12	783.44	111.2	116.56	24.08	14.84	46.36	46.92	79.8	160.68	61.96	36.76	163.88	18.24	180.68	65.8
2020-10-28	21:00:00	207725	900	900	989001025043693	E:\CCI STUDY\GROUP B\GrBWEEK2	GrBCranioWEEK2PostSx	8734.99	38.0417	141.917	74					204.939	210.191	182.565		259.12	737.96	101.8	162.04	5.2	0.88	23.4	48.84	99.36	54.08	106	62.68	58.4	213.68	132.24	95.24
2020-10-28	21:15:00	208625	900	900	989001025043693	E:\CCI STUDY\GROUP B\GrBWEEK2	GrBCranioWEEK2PostSx	11484.1	37.8692	138.761	108					201.752	208.416	209.512		400.44	562.36	143.96	337.64	60.24	120.2	53	40.96	233.08	51.96	47.04	104.56	93.04	27.12	29.04	39.76
2020-10-28	21:30:00	209525	900	900	989001025043693	E:\CCI STUDY\GROUP B\GrBWEEK2	GrBCranioWEEK2PostSx	10090.7	37.6867	133.067	81					216.984	186.133	218.293		204.48	743.84	71.48	156.16	14.44	227	33.96	66.56	152	154.52	33.2	4.16	139.88	32.8	22.68	18.8
2020-10-28	21:45:00	210425	900	900	989001025043693	E:\CCI STUDY\GROUP B\GrBWEEK2	GrBCranioWEEK2PostSx	9646.95	37.7535	125.006	86					182.799	246.065	213.919		144	847.68	40.4	52.32	17	26	144.04	13.56	50.36	127.32	274.92	1.96	126.96	87.32	1.8	28.76
2020-10-28	22:00:00	211325	900	900	989001025043693	E:\CCI STUDY\GROUP B\GrBWEEK2	GrBCranioWEEK2PostSx	7796.85	37.8133	133.509	73					205.438	222.387	169.467		90.84	879.96	83.04	20.04	96.16	21.4	0	39.52	5.72	9.6	261.16	14.32	40.8	278.32	22.48	110.52
2020-10-28	22:15:00	212225	900	900	989001025043693	E:\CCI STUDY\GROUP B\GrBWEEK2	GrBCranioWEEK2PostSx	9734.54	37.7477	133.952	86					213.957	202.616	188.403		177.32	747.88	12.6	152.12	51.92	115.16	33.64	50.28	131.6	128.56	246	20.52	50.64	3.68	26.28	41.72
2020-10-28	22:30:00	213125	900	900	989001025043693	E:\CCI STUDY\GROUP B\GrBWEEK2	GrBCranioWEEK2PostSx	6922.75	37.9292	107.097	59					181.034	199.409	151.63		431.44	702.68	75.72	197.32	19.28	44.76	31.84	12	140.84	183	153.48	56.48	12.2	170.36	43.12	32.64
2020-10-28	22:45:00	214025	900	900	989001025043693	E:\CCI STUDY\GROUP B\GrBWEEK2	GrBCranioWEEK2PostSx	2518.12	37.3935	122.283	22					221.951	175.982	163.91		147.84	756.72	103.92	143.28	0.04	107.12	75.28	0	136.84	130.92	23.64	6.44	59.96	332.2	6.92	20.64
2020-10-28	23:00:00	214925	900	900	989001025043693	E:\CCI STUDY\GROUP B\GrBWEEK2	GrBCranioWEEK2PostSx	407.992	36.8484	107.998	3					140.732	113.97	196.436		50.68	205.76	0	694.24	0	0	0	0	0	0	0	694.24	0	0	33.44	172.32
2020-10-28	23:15:00	215825	900	900	989001025043693	E:\CCI STUDY\GROUP B\GrBWEEK2	GrBCranioWEEK2PostSx	168.998	36.5331	89.1604	1					124.993	119.445	239.514		2.2	889.2	0	10.8	0	0	0	0	0	0	0	10.8	0	889.2	0	0
2020-10-28	23:30:00	216725	900	900	989001025043693	E:\CCI STUDY\GROUP B\GrBWEEK2	GrBCranioWEEK2PostSx	4914.12	37.0106	119.836	40					182.653	159.99	228.307		148.8	883.24	23.68	16.76	0	17.12	33.36	27.2	15.16	99.16	37.2	1.6	53.36	477	7.2	131.64
2020-10-28	23:45:00	217625	900	900	989001025043693	E:\CCI STUDY\GROUP B\GrBWEEK2	GrBCranioWEEK2PostSx	11193.1	37.5008	165.924	99					177.702	246.899	266.948		204.88	663.64	281.08	236.36	43	209.4	79.48	78.6	196.56	112.96	116.8	39.8	3.6	0	0.48	19.32
2020-10-29	00:00:00	218525	900	900	989001025043693	E:\CCI STUDY\GROUP B\GrBWEEK2	GrBCranioWEEK2PostSx	8334.08	37.8118	155.856	80					234.973	173.387	219.815		165.24	800.84	108.16	99.16	31.16	1.28	0	40.84	52.76	19.28	446.8	46.4	23.72	128.32	18.08	91.36
2020-10-29	00:15:00	219425	900	900	989001025043693	E:\CCI STUDY\GROUP B\GrBWEEK2	GrBCranioWEEK2PostSx	3082.79	37.6264	153.73	27					212.507	190.116	248.582		53.36	891.2	233.84	8.8	0	0	0	1.28	5.72	5.04	426.32	3.08	0	425.36	33.2	0
2020-10-29	00:30:00	220325	900	900	989001025043693	E:\CCI STUDY\GROUP B\GrBWEEK2	GrBCranioWEEK2PostSx	13855.5	37.5033	128.86	122					176.342	184.044	240.389		251.32	709.64	120.04	190.36	9.68	39.52	10.92	64.52	61.92	30.24	282.28	128.44	11.96	202.28	47.44	10.8
2020-10-29	00:45:00	221225	900	900	989001025043693	E:\CCI STUDY\GROUP B\GrBWEEK2	GrBCranioWEEK2PostSx	9234.38	37.5799	128.63	86					214.536	202.082	171.468		137.16	846.72	84.84	53.28	4.12	18.2	7.04	1.72	4.68	91.8	27.48	48.6	447.88	99.28	88.8	60.4
2020-10-29	01:00:00	222125	900	900	989001025043693	E:\CCI STUDY\GROUP B\GrBWEEK2	GrBCranioWEEK2PostSx	5247.67	37.4859	140.771	47					216.627	225.541	172.345		157.84	809.36	133.56	90.64	0	20.92	2.68	10.64	50.92	95.08	269.36	39.72	213.24	150.12	14.8	32.52
2020-10-29	01:15:00	223025	900	900	989001025043693	E:\CCI STUDY\GROUP B\GrBWEEK2	GrBCranioWEEK2PostSx	2106.24	37.5062	117.222	18					137.718	213.585	212.408		59.8	892.48	80.84	7.52	4.24	0.48	0	156.24	5.2	0.88	37.52	2.32	234.24	413.76	45.12	0
2020-10-29	01:30:00	223925	900	900	989001025043693	E:\CCI STUDY\GROUP B\GrBWEEK2	GrBCranioWEEK2PostSx	4048.24	37.2866	108.93	40					130.626	191.473	201.207		324.88	754.48	112.6	145.52	12.64	2.96	8.6	3.04	94	57.2	43.36	51.52	7.4	125.64	178.2	315.44
2020-10-29	01:45:00	224825	900	900	989001025043693	E:\CCI STUDY\GROUP B\GrBWEEK2	GrBCranioWEEK2PostSx	6670.8	37.1317	117.978	55					176.331	150.243	173.247		191.92	770.6	63.56	129.4	1.76	51	7.72	80.64	64.8	56.4	0.32	64.6	50.04	514.24	0.8	7.68
2020-10-29	02:00:00	225725	900	900	989001025043693	E:\CCI STUDY\GROUP B\GrBWEEK2	GrBCranioWEEK2PostSx	11362	37.1875	107.947	98					164.165	208.897	153.208		178.36	862.2	36.92	37.8	5	17.24	42.08	7.6	20.6	69.24	13.48	17.2	325.88	5.16	49.88	326.64
2020-10-29	02:15:00	226625	900	900	989001025043693	E:\CCI STUDY\GROUP B\GrBWEEK2	GrBCranioWEEK2PostSx	646.999	36.7373	112.026	5					136.329	131.004	138.205		15.4	221.12	0	678.88	0	0	0	0	0	0	0	678.88	0	0	154.16	66.96
2020-10-29	02:30:00	227525	900	900	989001025043693	E:\CCI STUDY\GROUP B\GrBWEEK2	GrBCranioWEEK2PostSx	119.5	36.2864	117.612	1					134.559	236.882	176.284		1.2	725.32	16.84	174.68	0	0	0	0	0	0	0	174.68	52.76	0	0	672.56
2020-10-29	02:45:00	228425	900	900	989001025043693	E:\CCI STUDY\GROUP B\GrBWEEK2	GrBCranioWEEK2PostSx	696.499	36.6032	125.448	5					162.155	212.268	151.588		16.4	791.2	4.28	108.8	0	0	0	0	0	0	0	108.8	632.88	0	151.8	6.52
2020-10-29	03:00:00	229325	900	900	989001025043693	E:\CCI STUDY\GROUP B\GrBWEEK2	GrBCranioWEEK2PostSx	119.5	36.5082	120.192	1					141.911	155.982	130.863		1.2	61.8	0	838.2	0	0	0	0	0	0	0	838.2	0	0	61.8	0
2020-10-29	03:15:00	230225	900	900	989001025043693	E:\CCI STUDY\GROUP B\GrBWEEK2	GrBCranioWEEK2PostSx	478	36.1551	97.7087	4					123.203	124.379	174.366		4.88	519.32	0	380.68	0	0	0	0	0	0	0	380.68	0	0	507.44	11.88
2020-10-29	03:30:00	231125	900	900	989001025043693	E:\CCI STUDY\GROUP B\GrBWEEK2	GrBCranioWEEK2PostSx	770.347	36.1664	130.829	6					171.363	165.943	158.489		23.4	362.16	0	537.84	0	0	0	0	0	0	0	537.84	1.16	0	349.64	11.36
2020-10-29	03:45:00	232025	900	900	989001025043693	E:\CCI STUDY\GROUP B\GrBWEEK2	GrBCranioWEEK2PostSx	4416.27	36.2463	158.669	37					225.363	216.548	199.449		94.92	742.12	316.24	157.88	4.36	281.52	0	23.52	16.88	0	8.4	141	0	127.52	251.2	45.6
2020-10-29	04:00:00	232925	900	900	989001025043693	E:\CCI STUDY\GROUP B\GrBWEEK2	GrBCranioWEEK2PostSx	445.699	36.3352	115.38	3					119.186	178.889	151.586		14.04	62.48	0	837.52	0	0	0	0	0	0	0	837.52	0	0	5.96	56.52
2020-10-29	04:15:00	233825	900	900	989001025043693	E:\CCI STUDY\GROUP B\GrBWEEK2	GrBCranioWEEK2PostSx	408	36.2521	109.007	4					122.602	155.027	215.664		6.16	751.44	0	148.56	0	0	0	0	0	0	0	148.56	5	0	713.32	33.12
2020-10-29	04:30:00	234725	900	900	989001025043693	E:\CCI STUDY\GROUP B\GrBWEEK2	GrBCranioWEEK2PostSx	982.06	36.0296	123.243	11					141.402	212.63	231.569		8.24	897	0	3	0.96	0	0	0.52	1.52	0	0	1.48	0.52	0	112.04	782.96
2020-10-29	04:45:00	235625	900	900	989001025043693	E:\CCI STUDY\GROUP B\GrBWEEK2	GrBCranioWEEK2PostSx	4180.7	36.5344	141.057	34					268.858	216.727	201.845		92.56	884.36	117.08	15.64	3.88	52.96	0	5.12	7.48	17.56	4.72	8.16	222.92	2.6	176.72	397.88
2020-10-29	05:00:00	236525	900	900	989001025043693	E:\CCI STUDY\GROUP B\GrBWEEK2	GrBCranioWEEK2PostSx	14731.2	37.1039	119.805	123					196.462	189.723	180.835		270.68	833.24	70.76	66.76	13	238.08	40.76	117.28	36.72	31.12	125.96	30.04	60.56	80.4	104.04	22.04
2020-10-29	05:15:00	237425	900	900	989001025043693	E:\CCI STUDY\GROUP B\GrBWEEK2	GrBCranioWEEK2PostSx	8146.91	37.2359	122.166	68					197.72	237.018	162.32		193.6	852.2	121.08	47.8	54	3.36	9.04	24.28	16.72	57.8	185.12	31.08	247.56	36.68	49.72	184.64
2020-10-29	05:30:00	238325	900	900	989001025043693	E:\CCI STUDY\GROUP B\GrBWEEK2	GrBCranioWEEK2PostSx	12479.9	37.4084	132.215	101					197.145	204.094	189.655		240.12	759.96	136.12	140.04	53.52	26.96	1.88	54.6	64	36.04	54	76.04	131.28	42.8	284.16	74.72
2020-10-29	05:45:00	239225	900	900	989001025043693	E:\CCI STUDY\GROUP B\GrBWEEK2	GrBCranioWEEK2PostSx	8978	37.0268	133.174	72					190.378	190.167	218.515		149.2	623.92	136.36	276.08	2.92	5.52	27.32	22.32	22.52	19.08	35.56	253.56	147.32	58.92	99.76	205.2
2020-10-29	06:00:00	240125	900	900	989001025043693	E:\CCI STUDY\GROUP B\GrBWEEK2	GrBCranioWEEK2PostSx	2863.93	36.8139	123.676	24					209.14	155.272	169.057		87.68	865.08	37.76	34.92	0	0	0	0.04	17.92	1.76	6.04	17	1.6	128.68	708.44	18.52
2020-10-29	06:15:00	241025	900	900	989001025043693	E:\CCI STUDY\GROUP B\GrBWEEK2	GrBCranioWEEK2PostSx	4979.37	35.9158	136.766	39					218.352	215.662	210.157		61.72	850.96	57.2	49.04	0	67.68	0	19.84	27.92	1.32	19.6	21.12	81.48	40.28	615.48	5.28
2020-10-29	06:30:00	241925	900	900	989001025043693	E:\CCI STUDY\GROUP B\GrBWEEK2	GrBCranioWEEK2PostSx	9797.62	36.4457	144.319	89					229.879	264.198	206.429		134.96	829.36	161.04	70.64	105.52	17.16	57.6	18.72	27.96	67.64	191.8	42.68	101.24	257.76	5.68	6.24
2020-10-29	06:45:00	242825	900	900	989001025043693	E:\CCI STUDY\GROUP B\GrBWEEK2	GrBCranioWEEK2PostSx	6235.08	36.872	129.494	56					163.722	232.81	188.462		138.2	581.44	32.88	318.56	4.6	0	0	3.76	215.84	15.64	100.2	102.72	112.56	42.8	249.16	52.72
2020-10-29	07:00:00	243725	900	900	989001025043693	E:\CCI STUDY\GROUP B\GrBWEEK2	GrBCranioWEEK2PostSx	3268.48	36.787	110.009	27					212.059	177.603	152.529		69.24	863.64	32.2	36.36	0	0	0	11.68	6.68	0	23.72	29.68	91.76	122.68	525.68	88.12
2020-10-29	07:15:00	244625	900	900	989001025043693	E:\CCI STUDY\GROUP B\GrBWEEK2	GrBCranioWEEK2PostSx	1195	35.4935	47.7503	10					168.2	109.24	83.431		243.12	865.28	0	34.72	0	0	0	0	0	0	0	34.72	248.88	0	331.88	284.52
2020-10-29	07:30:00	245525	900	900	989001025043693	E:\CCI STUDY\GROUP B\GrBWEEK2	GrBCranioWEEK2PostSx	119.5	35.3746	94.6496	1					156.335	135.868	121.634		1.16	626.92	0	273.08	0	0	0	0	0	0	0	273.08	174.68	0	452.24	0
2020-10-29	07:45:00	246425	900	900	989001025043693	E:\CCI STUDY\GROUP B\GrBWEEK2	GrBCranioWEEK2PostSx	119.5	35.3634	98.6452	1					131.901	230.671	110.8		1.2	565.16	0	334.84	0	0	0	0	0	0	0	334.84	565.16	0	0	0
2020-10-29	08:00:00	247325	900	900	989001025043693	E:\CCI STUDY\GROUP B\GrBWEEK2	GrBCranioWEEK2PostSx	0	35.4266	96.4798	0					136.088	188.06	102.512		0	174.68	0	725.32	0	0	0	0	0	0	0	725.32	174.68	0	0	0
2020-10-29	08:15:00	248225	900	900	989001025043693	E:\CCI STUDY\GROUP B\GrBWEEK2	GrBCranioWEEK2PostSx	468.172	35.5799	117.773	0					118.449	160.166	166.351		21.28	0	0	900	0	0	0	0	0	0	0	900	0	0	0	0
2020-10-29	08:30:00	249125	900	900	989001025043693	E:\CCI STUDY\GROUP B\GrBWEEK2	GrBCranioWEEK2PostSx	358.474	35.9535	74.9779	3					124.096	112.41	122.017		88.36	745.44	0	154.56	0	0	0	0	0	0	0	154.56	20.12	0	75.68	649.64
2020-10-29	08:45:00	250025	900	900	989001025043693	E:\CCI STUDY\GROUP B\GrBWEEK2	GrBCranioWEEK2PostSx	766.434	35.9559	60.49	6					142.273	109.036	88.9301		383.4	810.68	0	89.32	0	0	0	0	0	0	0	89.32	36.32	0	238.36	536
2020-10-29	09:00:00	250925	900	900	989001025043693	E:\CCI STUDY\GROUP B\GrBWEEK2	GrBCranioWEEK2PostSx	154.926	35.9611	55.3266	1					104.361	88.2275	120.215		331.8	749.12	0	150.88	0	0	0	0	0	0	0	150.88	174.68	0	0	574.44
2020-10-29	09:15:00	251825	900	900	989001025043693	E:\CCI STUDY\GROUP B\GrBWEEK2	GrBCranioWEEK2PostSx	2799.38	36.3604	84.9677	24					156.033	133.868	121.161		217.88	465.44	54.36	434.56	10.48	2.24	64.52	2.36	2.68	82.8	19.16	431.88	2.96	1.24	228.6	51.08
2020-10-29	09:30:00	252725	900	900	989001025043693	E:\CCI STUDY\GROUP B\GrBWEEK2	GrBCranioWEEK2PostSx	330.946	36.0535	23.1421	3					61.6108	91.1994	152.678		238.56	900	0	0	0	0	0	0	0	28.2	0	0	681.12	0	0	190.68
2020-10-29	09:45:00	253625	900	900	989001025043693	E:\CCI STUDY\GROUP B\GrBWEEK2	GrBCranioWEEK2PostSx	0	35.7118	0	0					119.5	0	168.312		0	900	0	0	0	0	0	0	0	0	0	0	900	0	0	0
2020-10-29	10:00:00	254525	900	900	989001025043693	E:\CCI STUDY\GROUP B\GrBWEEK2	GrBCranioWEEK2PostSx	407.349	35.396	99.9454	3					155.764	138.035	128.382		72.04	159.96	0	740.04	0	0	0	0	0	0	0	740.04	159.96	0	0	0
2020-10-29	10:15:00	255425	900	900	989001025043693	E:\CCI STUDY\GROUP B\GrBWEEK2	GrBCranioWEEK2PostSx	70.648	35.4689	6.38912	1					165.362	6.78937	156.472		81.8	887.4	0	12.6	0	0	0	0	0	0	0	12.6	887.4	0	0	0
2020-10-29	10:30:00	256325	900	900	989001025043693	E:\CCI STUDY\GROUP B\GrBWEEK2	GrBCranioWEEK2PostSx	2418.98	35.9513	98.4886	18					130.993	152.414	118.493		172.12	187.52	0	712.48	0	0	0	0	0	0	0	712.48	64.72	0	71.4	51.4
2020-10-29	10:45:00	257225	900	900	989001025043693	E:\CCI STUDY\GROUP B\GrBWEEK2	GrBCranioWEEK2PostSx	1413.64	36.0044	87.7807	11					127.115	137.645	123.485		315.12	439.2	0	460.8	0	0	0	0	0	0	0	460.8	199.44	0	87.64	152.12
2020-10-29	11:00:00	258125	900	900	989001025043693	E:\CCI STUDY\GROUP B\GrBWEEK2	GrBCranioWEEK2PostSx	1125.01	35.9952	93.9586	8					134.086	151.334	130.05		40.96	508.12	0	391.88	0	0	0	0	0	0	0	391.88	454.68	0	0	53.44
2020-10-29	11:15:00	259025	900	174.64	989001025043693	E:\CCI STUDY\GROUP B\GrBWEEK2	GrBCranioWEEK2PostSx	0	35.8288	119.5	0					168.999	168.999	119.5		0	174.64	0	0	0	0	0	0	0	0	0	0	174.64	0	0	0

## Sheet: 985141000928723
date	time	time since start (s)	bin duration (s)	effective bin duration (s)	subject	folder	study name	distance (mm)	temperature (C)	separation (mm)	transition	separation 985141000928712 (mm)	separation 989001025043666 (mm)	separation 989001025043695 (mm)	separation 985141000928707 (mm)	separation 985141000928723 (mm)	separation 985141000928730 (mm)	separation 989001025043662 (mm)	separation 989001025043693 (mm)	mobile (s)	thigmotactic (s)	isolated (s)	in centre zones (s)	antenna1.0 (s)	antenna2.0 (s)	antenna3.0 (s)	antenna4.0 (s)	antenna5.0 (s)	antenna6.0 (s)	antenna7.0 (s)	antenna8.0 (s)	antenna9.0 (s)	antenna10.0 (s)	antenna11.0 (s)	antenna12.0 (s)
2020-10-26	11:15:00	0	900	725.32	985141000928723	E:\CCI STUDY\GROUP B\GrBWEEK2	GrBCranioWEEK2PostSx	6572.03	32.9584	109.523	53						182.581	184.22	145.117	192.52	585.68	21.72	139.64	69.04	30.52	10.12	10.92	34.68	21.24	8.16	104.96	321.4	21.44	74.12	18.72
2020-10-26	11:30:00	725	900	900	985141000928723	E:\CCI STUDY\GROUP B\GrBWEEK2	GrBCranioWEEK2PostSx	7603.55	33.4271	119.67	61						180.514	178.432	166.272	169.44	781	16.08	119	14.72	46.88	4.56	7.36	51.08	167.88	21.08	67.92	400.48	0	15.76	102.28
2020-10-26	11:45:00	1625	900	900	985141000928723	E:\CCI STUDY\GROUP B\GrBWEEK2	GrBCranioWEEK2PostSx	239	34.0477	109.764	2						157.766	169.254	137.069	2.36	900	0	0	0	0	0	0	0	0	0	0	834.72	0	0	65.28
2020-10-26	12:00:00	2525	900	900	985141000928723	E:\CCI STUDY\GROUP B\GrBWEEK2	GrBCranioWEEK2PostSx	0	33.0993	106.884	0						120.332	110.607	119.5	0	900	0	0	0	0	0	0	0	0	0	0	900	0	0	0
2020-10-26	12:15:00	3425	900	900	985141000928723	E:\CCI STUDY\GROUP B\GrBWEEK2	GrBCranioWEEK2PostSx	0	33.1044	114.461	0						152.277	114.494	119.5	0	900	0	0	0	0	0	0	0	0	0	0	900	0	0	0
2020-10-26	12:30:00	4325	900	900	985141000928723	E:\CCI STUDY\GROUP B\GrBWEEK2	GrBCranioWEEK2PostSx	534.42	33.5582	115.541	6						125.211	116.942	162.749	2.36	899.4	0	0.6	0	0	0	0	0	0	0	0.6	898.24	0.6	0.56	0
2020-10-26	12:45:00	5225	900	900	985141000928723	E:\CCI STUDY\GROUP B\GrBWEEK2	GrBCranioWEEK2PostSx	119.5	33.9296	121.397	1						124.763	162.964	136.621	1.12	78.84	0	821.16	0	0	0	0	0	0	0	821.16	78.84	0	0	0
2020-10-26	13:00:00	6125	900	900	985141000928723	E:\CCI STUDY\GROUP B\GrBWEEK2	GrBCranioWEEK2PostSx	0	33.4125	51.0342	0						51.0374	132.941	159.389	0	0	0	900	0	0	0	0	0	0	0	900	0	0	0	0
2020-10-26	13:15:00	7025	900	900	985141000928723	E:\CCI STUDY\GROUP B\GrBWEEK2	GrBCranioWEEK2PostSx	5680	33.4664	80.1846	46						113.723	124.833	164.532	260.32	645.08	8.96	254.92	9.12	9.6	11.36	20.2	121.2	173.28	37.76	133.72	319.76	11.8	26.08	26.12
2020-10-26	13:30:00	7925	900	900	985141000928723	E:\CCI STUDY\GROUP B\GrBWEEK2	GrBCranioWEEK2PostSx	119.99	34.6877	85.6279	1						85.6281	141.582	140.18	235.68	900	0	0	0	0	0	0	0	155.12	0	0	744.88	0	0	0
2020-10-26	13:45:00	8825	900	900	985141000928723	E:\CCI STUDY\GROUP B\GrBWEEK2	GrBCranioWEEK2PostSx	1080	34.1027	94.8693	9						100.757	207.148	163.784	11.48	900	0	0	0	0	0	0	0	657.48	0	0	242.52	0	0	0
2020-10-26	14:00:00	9725	900	900	985141000928723	E:\CCI STUDY\GROUP B\GrBWEEK2	GrBCranioWEEK2PostSx	360	34.1729	136.789	3						167.245	172.502	165.116	5.96	900	0	0	0	0	0	0	0	848.24	0	0	51.76	0	0	0
2020-10-26	14:15:00	10625	900	900.04	985141000928723	E:\CCI STUDY\GROUP B\GrBWEEK2	GrBCranioWEEK2PostSx	288.852	33.663	111.128	2						131.698	167.127	128.013	2.64	893.88	0	6.16	0	0	0	0	0	145.32	0	6.16	748.56	0	0	0
2020-10-26	14:30:00	11525	900	900	985141000928723	E:\CCI STUDY\GROUP B\GrBWEEK2	GrBCranioWEEK2PostSx	1014.42	33.4369	101.472	10						120.222	115.619	167.815	10	899.36	0	0.64	0	0	0	0	0	102.16	0	0.64	796.04	0.6	0.56	0
2020-10-26	14:45:00	12425	900	900	985141000928723	E:\CCI STUDY\GROUP B\GrBWEEK2	GrBCranioWEEK2PostSx	2558.78	34.0051	67.8019	22						135.897	124.043	160.016	158.72	334.12	0	565.88	0	0	0	0	323.48	229.48	0.88	242.4	103.76	0	0	0
2020-10-26	15:00:00	13325	900	900	985141000928723	E:\CCI STUDY\GROUP B\GrBWEEK2	GrBCranioWEEK2PostSx	0	35.686	97.9121	0						138.798	136.226	130.765	0	0	0	900	0	0	0	0	0	0	0	900	0	0	0	0
2020-10-26	15:15:00	14225	900	900	985141000928723	E:\CCI STUDY\GROUP B\GrBWEEK2	GrBCranioWEEK2PostSx	0	33.3946	124.756	0						151.715	143.356	168.999	0	0	0	900	0	0	0	0	0	0	0	900	0	0	0	0
2020-10-26	15:30:00	15125	900	900	985141000928723	E:\CCI STUDY\GROUP B\GrBWEEK2	GrBCranioWEEK2PostSx	0	33.0219	134.777	0						166.405	136.369	161.489	0	0	0	900	0	0	0	0	0	0	0	900	0	0	0	0
2020-10-26	15:45:00	16025	900	900	985141000928723	E:\CCI STUDY\GROUP B\GrBWEEK2	GrBCranioWEEK2PostSx	3105.03	33.1772	122.059	27						154.335	146.958	173.49	127.04	504.68	123.44	395.32	5.68	17.72	120.4	4.24	114.52	330.04	13.88	280.8	0.2	0	0	12.52
2020-10-26	16:00:00	16925	900	900	985141000928723	E:\CCI STUDY\GROUP B\GrBWEEK2	GrBCranioWEEK2PostSx	239.003	34.3526	74.892	2						139.52	138.959	97.3313	203.68	789.84	0	110.16	0	0	0	0	0	174.68	0	110.16	615.16	0	0	0
2020-10-26	16:15:00	17825	900	900	985141000928723	E:\CCI STUDY\GROUP B\GrBWEEK2	GrBCranioWEEK2PostSx	120.009	33.9844	93.3041	1						143.172	189.013	115.98	290.52	174.68	0	725.32	0	0	0	0	376.96	0	0	348.36	174.68	0	0	0
2020-10-26	16:30:00	18725	900	900	985141000928723	E:\CCI STUDY\GROUP B\GrBWEEK2	GrBCranioWEEK2PostSx	1255.13	33.5603	133.56	13						190.081	175.691	148.125	56.32	255.44	0	644.56	0	0	0	0	263.16	69.72	0	381.4	185.72	0	0	0
2020-10-26	16:45:00	19625	900	900	985141000928723	E:\CCI STUDY\GROUP B\GrBWEEK2	GrBCranioWEEK2PostSx	1399.85	33.204	107.452	16						234.59	114.381	196.698	21.16	733.72	19.84	166.28	0	0	0	0	0	0.08	0	166.28	727.68	2.96	3	0
2020-10-26	17:00:00	20525	900	900	985141000928723	E:\CCI STUDY\GROUP B\GrBWEEK2	GrBCranioWEEK2PostSx	6511.15	33.0035	135.703	59						232.924	173.128	200.58	106.56	632.68	141.36	267.32	15.28	59.6	28.8	17.68	77.88	24.28	58.2	189.44	291.88	127.72	7.56	1.68
2020-10-26	17:15:00	21425	900	900	985141000928723	E:\CCI STUDY\GROUP B\GrBWEEK2	GrBCranioWEEK2PostSx	1223.97	34.1196	104.634	10						121.466	183.665	243.136	139.84	815	0	85	0	0	0	0	0	0	76.72	85	0	611.52	126.76	0
2020-10-26	17:30:00	22325	900	900	985141000928723	E:\CCI STUDY\GROUP B\GrBWEEK2	GrBCranioWEEK2PostSx	2857.27	33.3903	69.532	24						125.551	126.296	200.858	289.16	506.64	8.32	393.36	7.84	6.52	0	25.48	10.48	0	134.6	382.88	0	332.2	0	0
2020-10-26	17:45:00	23225	900	900	985141000928723	E:\CCI STUDY\GROUP B\GrBWEEK2	GrBCranioWEEK2PostSx	3288.2	33.1022	131.35	24						158.845	170.309	218.333	109.32	518.36	162.12	381.64	11.96	148.88	0	1.52	29.68	0	79.44	351.96	0	267.2	9.36	0
2020-10-26	18:00:00	24125	900	900	985141000928723	E:\CCI STUDY\GROUP B\GrBWEEK2	GrBCranioWEEK2PostSx	4227.34	33.5446	117.543	37						190.904	154.656	140.55	61.16	217.16	23.8	682.84	4.2	17.4	22.08	11.08	19.76	98.84	39.2	663.08	0	0	14.12	10.24
2020-10-26	18:15:00	25025	900	900	985141000928723	E:\CCI STUDY\GROUP B\GrBWEEK2	GrBCranioWEEK2PostSx	5278.33	33.0019	116.105	42						175.623	205.631	221.318	128.96	821.8	37.88	78.2	56.64	58.36	0	14.56	14.04	2.52	130.12	64.16	0	381.32	178.28	0
2020-10-26	18:30:00	25925	900	900	985141000928723	E:\CCI STUDY\GROUP B\GrBWEEK2	GrBCranioWEEK2PostSx	6488.29	32.9389	107.556	54						163.469	171.952	162.882	195.88	693.92	16.36	206.08	14.88	5.4	0	35.64	23.44	0	28.68	182.64	8.96	241.72	303.16	55.48
2020-10-26	18:45:00	26825	900	900	985141000928723	E:\CCI STUDY\GROUP B\GrBWEEK2	GrBCranioWEEK2PostSx	10824.3	32.9122	152.186	95						216.638	199.687	243.636	222.4	811.44	224.08	88.56	122.4	33.16	33.68	1.6	36.92	13.8	228.68	51.64	195.68	74.76	89.28	18.4
2020-10-26	19:00:00	27725	900	900	985141000928723	E:\CCI STUDY\GROUP B\GrBWEEK2	GrBCranioWEEK2PostSx	1791.51	32.9705	110.383	16						126.407	163.835	201.22	19.84	821.56	3.04	78.44	0	0	0	0	0	0	46.6	78.44	4.04	696.64	74.28	0
2020-10-26	19:15:00	28625	900	900	985141000928723	E:\CCI STUDY\GROUP B\GrBWEEK2	GrBCranioWEEK2PostSx	9878.91	32.9706	131.86	78						209.943	199.945	181.121	189.12	631.16	134.32	268.84	62.28	96.12	7.48	29.6	43.72	0	200.16	225.12	0.84	182.16	52.52	0
2020-10-26	19:30:00	29525	900	900	985141000928723	E:\CCI STUDY\GROUP B\GrBWEEK2	GrBCranioWEEK2PostSx	7452.12	32.9117	105.171	62						188.637	137.712	158.822	177.64	503.76	76.36	396.24	68.04	10.64	18.64	66.76	47.44	36.88	96.12	348.8	2	25.44	167.16	12.08
2020-10-26	19:45:00	30425	900	900	985141000928723	E:\CCI STUDY\GROUP B\GrBWEEK2	GrBCranioWEEK2PostSx	168.998	33.0929	115.88	1						129.327	212.201	288.372	2.6	807.72	0	92.28	0	0	0	0	0	0	0	92.28	0	807.72	0	0
2020-10-26	20:00:00	31325	900	900	985141000928723	E:\CCI STUDY\GROUP B\GrBWEEK2	GrBCranioWEEK2PostSx	1438.31	33.0477	133.673	12						194.484	242.338	187.967	277.92	895.44	134.48	4.56	80.96	9.4	0	0.44	0	0	185.52	4.56	0	619.12	0	0
2020-10-26	20:15:00	32225	900	900	985141000928723	E:\CCI STUDY\GROUP B\GrBWEEK2	GrBCranioWEEK2PostSx	5820.44	32.8958	116.558	47						201.368	181.128	136.137	214.44	582.2	98.88	317.8	84	20.92	0	45.6	74.48	0	32.24	243.32	18.92	24.24	317.16	39.12
2020-10-26	20:30:00	33125	900	900	985141000928723	E:\CCI STUDY\GROUP B\GrBWEEK2	GrBCranioWEEK2PostSx	5486.78	32.8958	141.433	50						200.326	224.78	193.454	86.2	387.96	60.8	512.04	50.4	33.12	4.32	37.64	502.8	28.84	12.64	9.24	0.88	148.8	56.36	14.96
2020-10-26	20:45:00	34025	900	900	985141000928723	E:\CCI STUDY\GROUP B\GrBWEEK2	GrBCranioWEEK2PostSx	5953.73	32.8958	152.822	45						229.583	207.578	215.563	133.6	688.52	179.36	211.48	198.4	110.52	10.36	38.92	32.44	187.56	29.6	179.04	0	35.92	49.24	28
2020-10-26	21:00:00	34925	900	900	985141000928723	E:\CCI STUDY\GROUP B\GrBWEEK2	GrBCranioWEEK2PostSx	887.489	32.8987	134.814	7						181.453	224.681	200.594	75.8	676.12	25	223.88	0	0	0	0	0	0	18.68	223.88	0	612.24	45.2	0
2020-10-26	21:15:00	35825	900	900	985141000928723	E:\CCI STUDY\GROUP B\GrBWEEK2	GrBCranioWEEK2PostSx	1976.7	32.9398	123.576	16						160.515	253.109	205.107	50.24	888.12	7.52	11.88	1.68	0	0	5.16	0	0	383.24	11.88	0	498.04	0	0
2020-10-26	21:30:00	36725	900	900	985141000928723	E:\CCI STUDY\GROUP B\GrBWEEK2	GrBCranioWEEK2PostSx	4030.54	33.0431	154.359	37						215.184	216.481	197.868	83.32	793.4	227.72	106.6	15.8	7.12	0	6.48	55.16	0	14.76	51.44	5.04	600.48	31.24	112.48
2020-10-26	21:45:00	37625	900	900	985141000928723	E:\CCI STUDY\GROUP B\GrBWEEK2	GrBCranioWEEK2PostSx	13419.5	32.8971	100.314	110						181.421	165.577	200.913	291.6	580.52	13.12	319.48	31.72	73.88	10.96	47.24	134	22.96	110.12	185.48	0.84	65.56	98.32	118.92
2020-10-26	22:00:00	38525	900	900	985141000928723	E:\CCI STUDY\GROUP B\GrBWEEK2	GrBCranioWEEK2PostSx	12095.5	32.8958	120.427	106						199.06	183.013	188.363	245.24	791.4	60.96	108.6	147.76	116.44	57.32	21.36	37.64	56.08	253.72	70.96	55.48	30.2	32.04	21
2020-10-26	22:15:00	39425	900	900	985141000928723	E:\CCI STUDY\GROUP B\GrBWEEK2	GrBCranioWEEK2PostSx	5673.32	33.0267	123.05	47						150.107	219.01	169.386	119.72	571.44	3.52	328.56	124.92	2	0	304.4	162.76	0	3.04	165.8	0	3	106.52	27.56
2020-10-26	22:30:00	40325	900	900	985141000928723	E:\CCI STUDY\GROUP B\GrBWEEK2	GrBCranioWEEK2PostSx	9234.47	32.9311	131.959	78						220.718	191.398	226.52	154.52	756.92	35.24	143.08	34.76	116.04	16	110.32	112.04	26.4	80.16	31.04	64.4	10.12	65.08	233.64
2020-10-26	22:45:00	41225	900	900	985141000928723	E:\CCI STUDY\GROUP B\GrBWEEK2	GrBCranioWEEK2PostSx	238.998	33.1127	101.705	2						211.741	139.54	233.703	50.04	900	0	0	0	0	0	0	0	0	0	0	0	0	92.96	807.04
2020-10-26	23:00:00	42125	900	900	985141000928723	E:\CCI STUDY\GROUP B\GrBWEEK2	GrBCranioWEEK2PostSx	9339.44	33.2443	118.875	79						210.864	163.453	208.368	176.52	814.84	14.6	85.16	49.48	36.44	57.16	64.16	83.6	28.08	31.48	1.56	0	6.08	12.52	529.44
2020-10-26	23:15:00	43025	900	900	985141000928723	E:\CCI STUDY\GROUP B\GrBWEEK2	GrBCranioWEEK2PostSx	23177.9	32.9925	119.398	205						201.437	169.157	185.091	384.44	745.68	38.32	154.32	71.56	65.64	60.2	74.8	126.88	152.68	107.36	27.44	0.32	73.16	103.8	36.16
2020-10-26	23:30:00	43925	900	900	985141000928723	E:\CCI STUDY\GROUP B\GrBWEEK2	GrBCranioWEEK2PostSx	12854.5	32.9247	107.594	107						151.355	192.547	152.714	240.44	615.6	30.84	284.4	8.92	80.48	1.08	120.08	200.76	27.76	151.92	83.64	145.2	70.68	9.48	0
2020-10-26	23:45:00	44825	900	900	985141000928723	E:\CCI STUDY\GROUP B\GrBWEEK2	GrBCranioWEEK2PostSx	6595.01	33.0522	127.356	54						167.009	198.393	200.908	113.68	581.88	112.36	318.12	43.4	251.08	5.64	77.44	18.56	2.36	63.88	299.56	0	73	28.2	36.88
2020-10-27	00:00:00	45725	900	900	985141000928723	E:\CCI STUDY\GROUP B\GrBWEEK2	GrBCranioWEEK2PostSx	4540.46	33.0385	126.076	38						149.51	156.621	200.179	135.44	245.56	22.2	654.44	3.04	2.48	0	20.96	122.36	0	126.28	532.08	7.08	40.52	45.2	0
2020-10-27	00:15:00	46625	900	900	985141000928723	E:\CCI STUDY\GROUP B\GrBWEEK2	GrBCranioWEEK2PostSx	1328.33	33.1421	84.02	11						88.6473	232.923	141.349	35.92	770.2	0	129.8	0	0	0	0	5.08	0	3.96	124.72	0	40	237.6	488.64
2020-10-27	00:30:00	47525	900	900	985141000928723	E:\CCI STUDY\GROUP B\GrBWEEK2	GrBCranioWEEK2PostSx	477.999	32.8997	117.975	4						119.892	218.437	169.308	12.8	900	0	0	0	0	0	0	0	0	0	0	72.88	0	5.36	821.76
2020-10-27	00:45:00	48425	900	900	985141000928723	E:\CCI STUDY\GROUP B\GrBWEEK2	GrBCranioWEEK2PostSx	506.996	32.9751	116.383	3						133.329	137.144	230.707	4.28	624.08	0	275.92	0	0	0	0	0	0	0	275.92	0	0	0	624.08
2020-10-27	01:00:00	49325	900	900	985141000928723	E:\CCI STUDY\GROUP B\GrBWEEK2	GrBCranioWEEK2PostSx	3751.43	33.0874	116.005	34						182.662	156.11	176.064	89.32	513.8	109.76	386.2	6	156.88	0	0.04	15.68	1.04	43.52	370.52	235.32	20.68	28	22.32
2020-10-27	01:15:00	50225	900	900	985141000928723	E:\CCI STUDY\GROUP B\GrBWEEK2	GrBCranioWEEK2PostSx	2301.77	33.7736	105.299	23						168.405	119.389	158.367	95.76	717.96	27.52	182.04	21.64	0.6	4.32	2.64	20.68	1.8	1.12	161.36	46.72	15.76	606.36	17
2020-10-27	01:30:00	51125	900	900	985141000928723	E:\CCI STUDY\GROUP B\GrBWEEK2	GrBCranioWEEK2PostSx	407.998	33.4287	116.736	3						149.598	133.744	254.052	23.44	687.4	0	212.6	0	0	0	0	0	0	0	212.6	129.56	0	356.04	201.8
2020-10-27	01:45:00	52025	900	900	985141000928723	E:\CCI STUDY\GROUP B\GrBWEEK2	GrBCranioWEEK2PostSx	824.029	33.1891	103.848	8						161.57	133.035	127.855	26.36	878.28	4.6	21.72	0	0.04	0	3.64	4.68	0	3.72	17.04	870.88	0	0	0
2020-10-27	02:00:00	52925	900	900	985141000928723	E:\CCI STUDY\GROUP B\GrBWEEK2	GrBCranioWEEK2PostSx	9290.81	32.9078	117.197	83						187.876	166.792	213.17	155.88	517.32	43.8	382.68	26	93.4	3.2	17.56	234.44	15.56	33	148.24	179.8	61.84	63.32	23.64
2020-10-27	02:15:00	53825	900	900	985141000928723	E:\CCI STUDY\GROUP B\GrBWEEK2	GrBCranioWEEK2PostSx	3852.89	33.027	99.5774	36						156.271	160.656	135.909	62.12	807.36	9.24	92.64	0.04	41.6	4.64	5.24	2.96	3	29.96	89.68	577.48	91.08	49.08	5.24
2020-10-27	02:30:00	54725	900	900	985141000928723	E:\CCI STUDY\GROUP B\GrBWEEK2	GrBCranioWEEK2PostSx	4008.47	33.1089	84.9244	33						196.035	116.238	159.253	53.76	736.32	45.52	163.68	6.6	14.2	0	3.8	127.72	0.04	27.6	35.96	68.84	0	13.4	601.84
2020-10-27	02:45:00	55625	900	900	985141000928723	E:\CCI STUDY\GROUP B\GrBWEEK2	GrBCranioWEEK2PostSx	670.28	33.0936	100.708	8						193.946	178.149	135.626	36.56	855.8	0	44.2	0	0	0	0	0.04	0	0	44.16	5.56	0	23.04	827.2
2020-10-27	03:00:00	56525	900	900	985141000928723	E:\CCI STUDY\GROUP B\GrBWEEK2	GrBCranioWEEK2PostSx	1354.17	33.3954	70.0407	13						169.237	157.159	88.5665	40.16	407.44	12.24	492.56	0	4.24	9.6	5.52	116.44	0	0	376.12	0.04	0	380.68	7.36
2020-10-27	03:15:00	57425	900	900	985141000928723	E:\CCI STUDY\GROUP B\GrBWEEK2	GrBCranioWEEK2PostSx	2775.53	32.9093	132.955	23						196.213	204.575	182.229	67.64	764.68	65.24	135.32	0	102.72	4.72	2.24	22.24	0	0.48	113.08	486.92	16.56	49.8	101.24
2020-10-27	03:30:00	58325	900	900	985141000928723	E:\CCI STUDY\GROUP B\GrBWEEK2	GrBCranioWEEK2PostSx	358.501	32.8958	119.258	3						121.407	252.986	184.839	30.96	900	6.96	0	0	0	0	0	0	0	313.32	0	0	586.68	0	0
2020-10-27	03:45:00	59225	900	900	985141000928723	E:\CCI STUDY\GROUP B\GrBWEEK2	GrBCranioWEEK2PostSx	2539.5	32.8958	128.309	25						157.154	202.12	209.169	49	880.24	9.24	19.76	0.6	0.04	0	2.28	1.16	0	385.44	18.6	276.96	131.04	42.68	41.2
2020-10-27	04:00:00	60125	900	900	985141000928723	E:\CCI STUDY\GROUP B\GrBWEEK2	GrBCranioWEEK2PostSx	4200.08	32.9982	132.705	35						184.837	186.92	162.57	44.28	867.6	132.8	32.4	0	181.28	0	5.52	13.56	9.6	24.76	18.84	385.2	0.92	3.92	256.4
2020-10-27	04:15:00	61025	900	900	985141000928723	E:\CCI STUDY\GROUP B\GrBWEEK2	GrBCranioWEEK2PostSx	697.209	33.1166	103.783	5						152.674	142.889	130.561	16.04	453	0	447	0	0	0	0	0	2.4	0	447	0	0	275.92	174.68
2020-10-27	04:30:00	61925	900	900	985141000928723	E:\CCI STUDY\GROUP B\GrBWEEK2	GrBCranioWEEK2PostSx	9473.99	33.0969	153.517	86						206.482	213.655	258.843	166	795.28	229.44	104.72	39.2	51.72	8.92	108.92	51.52	2.08	73.68	53.2	50.12	11.4	118.28	330.96
2020-10-27	04:45:00	62825	900	900	985141000928723	E:\CCI STUDY\GROUP B\GrBWEEK2	GrBCranioWEEK2PostSx	12459.8	32.8967	134.303	109						184.204	184.34	236.977	200.64	682.88	94.76	217.12	45.12	136.56	78.12	132.6	87.76	27.28	128.44	129.36	5.24	72.72	54.44	2.36
2020-10-27	05:00:00	63725	900	900	985141000928723	E:\CCI STUDY\GROUP B\GrBWEEK2	GrBCranioWEEK2PostSx	11459.5	32.9107	129.682	100						190.374	177.531	208.508	148.52	711.08	36.56	188.92	85.76	130.36	28.68	111.48	127.76	68.32	122.04	61.16	4.36	26.8	131.6	1.68
2020-10-27	05:15:00	64625	900	900	985141000928723	E:\CCI STUDY\GROUP B\GrBWEEK2	GrBCranioWEEK2PostSx	13793.4	32.8958	132.433	123						193.085	189.29	202.736	170.2	685.32	67.24	214.68	109.92	110.52	59.88	131.72	164.16	59.88	46.08	50.52	144.92	2.84	12.08	7.48
2020-10-27	05:30:00	65525	900	900	985141000928723	E:\CCI STUDY\GROUP B\GrBWEEK2	GrBCranioWEEK2PostSx	9677.43	32.8958	127.162	84						180.51	201.939	208.429	116	624.72	44.52	275.28	82.08	91.2	55.52	131.76	152.64	5	122.84	122.64	70.36	3.76	62.2	0
2020-10-27	05:45:00	66425	900	900	985141000928723	E:\CCI STUDY\GROUP B\GrBWEEK2	GrBCranioWEEK2PostSx	6276.53	32.8958	134.319	59						219.138	208.982	162.611	233.04	718.72	79.36	181.28	62.92	63	0	13.16	177.52	28.68	51.68	3.76	100.52	3.12	283.04	112.6
2020-10-27	06:00:00	67325	900	900	985141000928723	E:\CCI STUDY\GROUP B\GrBWEEK2	GrBCranioWEEK2PostSx	11938.9	32.9026	120.751	98						159.789	169.992	196.803	202.92	570.16	32.12	329.84	16.32	32.76	5.16	66.88	197.4	106.44	129.8	132.44	127.84	21.2	62.6	1.16
2020-10-27	06:15:00	68225	900	900	985141000928723	E:\CCI STUDY\GROUP B\GrBWEEK2	GrBCranioWEEK2PostSx	14076.8	32.8986	138.928	116						187.595	239.671	214.744	243.56	734.28	204.84	165.72	157.92	91.76	34.52	43.4	131.44	77.88	111.36	34.28	83.44	77.08	41.68	15.24
2020-10-27	06:30:00	69125	900	900	985141000928723	E:\CCI STUDY\GROUP B\GrBWEEK2	GrBCranioWEEK2PostSx	12702.9	32.8958	133.613	112						203.352	190.23	179.37	163.28	468.4	56.48	431.6	8.52	3.96	4.32	76.56	383.04	19.8	71.84	48.56	2.92	56.72	41.16	182.6
2020-10-27	06:45:00	70025	900	900	985141000928723	E:\CCI STUDY\GROUP B\GrBWEEK2	GrBCranioWEEK2PostSx	4071.15	32.937	133.28	33						179.302	167.024	182.962	68.12	482.8	176.08	417.2	0	0	0	5.96	177.2	7.16	28.68	240	2.56	237.84	197.08	3.52
2020-10-27	07:00:00	70925	900	900	985141000928723	E:\CCI STUDY\GROUP B\GrBWEEK2	GrBCranioWEEK2PostSx	2995.98	32.9165	170.965	27						204.187	247.931	229.09	38.8	859.08	218.68	40.92	0	0	0	0	0	0	658.12	40.92	0	200.96	0	0
2020-10-27	07:15:00	71825	900	900	985141000928723	E:\CCI STUDY\GROUP B\GrBWEEK2	GrBCranioWEEK2PostSx	10301.8	32.8958	123.685	88						143.254	203.29	167.957	182.16	536.28	46.6	363.72	9.4	14.56	8.28	18.04	87.76	15.12	143	275.96	60.52	155.68	111.68	0
2020-10-27	07:30:00	72725	900	900	985141000928723	E:\CCI STUDY\GROUP B\GrBWEEK2	GrBCranioWEEK2PostSx	4127.71	32.9982	84.5229	33						110.017	127.164	131.497	131.32	406.24	0	493.76	0	0	0	0	57.32	3.16	0	436.44	243.56	0	59.48	100.04
2020-10-27	07:45:00	73625	900	900	985141000928723	E:\CCI STUDY\GROUP B\GrBWEEK2	GrBCranioWEEK2PostSx	239	33.4902	106.493	2						159.493	107.541	126.51	3.56	766.24	0	133.76	0	0	0	0	0	0	0	133.76	0	0	766.24	0
2020-10-27	08:00:00	74525	900	900	985141000928723	E:\CCI STUDY\GROUP B\GrBWEEK2	GrBCranioWEEK2PostSx	0	32.9985	118.02	0						163.489	120.146	118.02	0	900	0	0	0	0	0	0	0	0	0	0	0	0	900	0
2020-10-27	08:15:00	75425	900	900	985141000928723	E:\CCI STUDY\GROUP B\GrBWEEK2	GrBCranioWEEK2PostSx	0	32.9282	119.5	0						156.149	145.862	119.5	0	900	0	0	0	0	0	0	0	0	0	0	0	0	900	0
2020-10-27	08:30:00	76325	900	900	985141000928723	E:\CCI STUDY\GROUP B\GrBWEEK2	GrBCranioWEEK2PostSx	0	32.9028	119.499	0						168.999	119.499	119.5	0	900	0	0	0	0	0	0	0	0	0	0	0	0	900	0
2020-10-27	08:45:00	77225	900	900	985141000928723	E:\CCI STUDY\GROUP B\GrBWEEK2	GrBCranioWEEK2PostSx	1149.36	32.8958	112.15	9						123.364	152.423	155.716	62.24	702.52	0	197.48	0	0	0	0	0	0	0	197.48	0	0	702.52	0
2020-10-27	09:00:00	78125	900	900	985141000928723	E:\CCI STUDY\GROUP B\GrBWEEK2	GrBCranioWEEK2PostSx	1851.14	33.3907	103.742	15						146.909	140.061	126.828	50.88	536.44	0	363.56	0	0	0	0	0	0	0	363.56	33.16	0	491	12.28
2020-10-27	09:15:00	79025	900	900	985141000928723	E:\CCI STUDY\GROUP B\GrBWEEK2	GrBCranioWEEK2PostSx	119.5	33.0717	119.414	1						251.582	143.212	120.027	22.92	900	0	0	0	0	0	0	0	0	0	0	249.96	0	0	650.04
2020-10-27	09:30:00	79925	900	900	985141000928723	E:\CCI STUDY\GROUP B\GrBWEEK2	GrBCranioWEEK2PostSx	119.5	32.9271	99.3277	1						199.349	122.566	136.346	1.12	900	0	0	0	0	0	0	0	0	0	0	0	0	413.04	486.96
2020-10-27	09:45:00	80825	900	900	985141000928723	E:\CCI STUDY\GROUP B\GrBWEEK2	GrBCranioWEEK2PostSx	197.885	33.3411	104.456	2						127.483	134.752	135.975	372.16	900	0	0	0	0	0	0	0	0	0	0	52.24	0	473.08	374.68
2020-10-27	10:00:00	81725	900	900	985141000928723	E:\CCI STUDY\GROUP B\GrBWEEK2	GrBCranioWEEK2PostSx	498.975	33.9435	154.954	3						265.003	228.382	198.097	409.4	898.96	429.76	1.04	429.84	0	0	0	1.04	0	0	0	321.32	0	0	147.8
2020-10-27	10:15:00	82625	900	900	985141000928723	E:\CCI STUDY\GROUP B\GrBWEEK2	GrBCranioWEEK2PostSx	1293.96	33.2628	33.0908	10						101.045	77.6249	135.302	214.36	880.92	0	19.08	0	0	0	0	0	0	0	19.08	141.28	0	25.72	713.92
2020-10-27	10:30:00	83525	900	900	985141000928723	E:\CCI STUDY\GROUP B\GrBWEEK2	GrBCranioWEEK2PostSx	0	33.0493	136.375	0						182.502	212.382	143.26	0	900	0	0	0	0	0	0	0	0	0	0	0	0	0	900
2020-10-27	10:45:00	84425	900	900	985141000928723	E:\CCI STUDY\GROUP B\GrBWEEK2	GrBCranioWEEK2PostSx	609.846	32.9086	91.5196	5						124.083	178.509	130.661	69.8	900	0	0	0	0	0	0	0	0	0	0	390.44	0	13.12	496.44
2020-10-27	11:00:00	85325	900	900	985141000928723	E:\CCI STUDY\GROUP B\GrBWEEK2	GrBCranioWEEK2PostSx	832.459	32.9162	94.0592	9						119.896	111.861	150.365	360.72	782.76	0	117.24	0	0	0	0	0.08	5.92	0	117.16	441.08	247.92	87.84	0
2020-10-27	11:15:00	86225	900	900	985141000928723	E:\CCI STUDY\GROUP B\GrBWEEK2	GrBCranioWEEK2PostSx	253.561	32.8985	111.927	1						123.546	147.976	143.154	69.76	900	0	0	0	0	0	0	0	41.36	0	0	858.64	0	0	0
2020-10-27	11:30:00	87125	900	900	985141000928723	E:\CCI STUDY\GROUP B\GrBWEEK2	GrBCranioWEEK2PostSx	105.935	33.1406	47.0369	1						47.7719	175.131	127.316	132.84	900	0	0	0	0	0	0	0	57.6	0	0	842.4	0	0	0
2020-10-27	11:45:00	88025	900	900	985141000928723	E:\CCI STUDY\GROUP B\GrBWEEK2	GrBCranioWEEK2PostSx	407.999	33.0251	118.539	3						195.914	139.886	119.506	3.48	898.92	0	1.08	0	0	0	0	0	0	0	1.08	897.8	0	1.12	0
2020-10-27	12:00:00	88925	900	900	985141000928723	E:\CCI STUDY\GROUP B\GrBWEEK2	GrBCranioWEEK2PostSx	141.578	33.0401	118.565	1						124.344	119.87	168.407	27.64	6.52	0	893.48	0	0	0	0	0	0	0	893.48	6.52	0	0	0
2020-10-27	12:15:00	89825	900	900	985141000928723	E:\CCI STUDY\GROUP B\GrBWEEK2	GrBCranioWEEK2PostSx	216.856	33.5412	55.6532	2						83.7916	143.241	77.2162	619.92	854.88	0	45.12	0	0	0	0	0	0	0	45.12	524.56	0	0	330.32
2020-10-27	12:30:00	90725	900	900	985141000928723	E:\CCI STUDY\GROUP B\GrBWEEK2	GrBCranioWEEK2PostSx	0	32.8976	96.2564	0						119.5	145.751	136.198	0	900	0	0	0	0	0	0	0	0	0	0	0	0	0	900
2020-10-27	12:45:00	91625	900	900	985141000928723	E:\CCI STUDY\GROUP B\GrBWEEK2	GrBCranioWEEK2PostSx	288.504	32.9165	42.0546	2						110.716	125.029	61.1121	170.16	813.72	0	86.28	0	0	0	0	0	0	0	86.28	95.56	0	0	718.16
2020-10-27	13:00:00	92525	900	900	985141000928723	E:\CCI STUDY\GROUP B\GrBWEEK2	GrBCranioWEEK2PostSx	1851.32	33.1092	71.606	16						100.653	149.827	109.32	105.84	839.2	7.96	60.8	0	8.2	0	0.64	29.36	0	8.68	31.44	508.84	13.48	48.4	250.96
2020-10-27	13:15:00	93425	900	900	985141000928723	E:\CCI STUDY\GROUP B\GrBWEEK2	GrBCranioWEEK2PostSx	3296.91	33.2913	120.979	28						156.384	151.316	154.405	163.56	604.88	71.8	295.12	30.12	12.84	0	1.2	19.24	4.48	48.6	275.88	2.08	4.12	478.56	22.88
2020-10-27	13:30:00	94325	900	900	985141000928723	E:\CCI STUDY\GROUP B\GrBWEEK2	GrBCranioWEEK2PostSx	646.988	33.4537	73.8742	5						163.614	150.029	97.7932	96.56	888.68	0	11.32	0	0	0	0	0	0	0	11.32	0	0	331.44	557.24
2020-10-27	13:45:00	95225	900	900	985141000928723	E:\CCI STUDY\GROUP B\GrBWEEK2	GrBCranioWEEK2PostSx	358.5	32.8982	108.65	3						126.84	175.894	209.852	5.84	900	0	0	0	0	0	0	0	0	0	0	0	0	120.52	779.48
2020-10-27	14:00:00	96125	900	900	985141000928723	E:\CCI STUDY\GROUP B\GrBWEEK2	GrBCranioWEEK2PostSx	477.995	33.5181	107.583	4						157.718	180.255	139.515	84.52	900	0	0	0	0	0	0	0	0	0	0	0	0	100.76	799.24
2020-10-27	14:15:00	97025	900	900	985141000928723	E:\CCI STUDY\GROUP B\GrBWEEK2	GrBCranioWEEK2PostSx	0	33.8647	119.5	0						135.778	119.5	161.066	0	900	0	0	0	0	0	0	0	0	0	0	0	0	0	900
2020-10-27	14:30:00	97925	900	900	985141000928723	E:\CCI STUDY\GROUP B\GrBWEEK2	GrBCranioWEEK2PostSx	0	33.4357	110.491	0						120.268	119.5	205.36	0	900	0	0	0	0	0	0	0	0	0	0	0	0	0	900
2020-10-27	14:45:00	98825	900	900	985141000928723	E:\CCI STUDY\GROUP B\GrBWEEK2	GrBCranioWEEK2PostSx	0	33.2209	119.5	0						131.689	164.352	164.952	0	900	0	0	0	0	0	0	0	0	0	0	0	0	0	900
2020-10-27	15:00:00	99725	900	900	985141000928723	E:\CCI STUDY\GROUP B\GrBWEEK2	GrBCranioWEEK2PostSx	0	33.4156	80.4702	0						122.111	158.966	126.881	0	900	0	0	0	0	0	0	0	0	0	0	0	0	0	900
2020-10-27	15:15:00	100625	900	900	985141000928723	E:\CCI STUDY\GROUP B\GrBWEEK2	GrBCranioWEEK2PostSx	407.996	33.3293	75.8529	3						108.661	159.347	163.059	276.52	896.36	0	3.64	0	0	0	0	0	0	0	3.64	0	0	137.44	758.92
2020-10-27	15:30:00	101525	900	900	985141000928723	E:\CCI STUDY\GROUP B\GrBWEEK2	GrBCranioWEEK2PostSx	646.998	32.8958	118.662	5						141.801	223.884	165.065	9.92	897.48	0	2.52	0	0	0	0	0	0	0	2.52	416.64	0	432.8	48.04
2020-10-27	15:45:00	102425	900	900	985141000928723	E:\CCI STUDY\GROUP B\GrBWEEK2	GrBCranioWEEK2PostSx	4632.37	33.4742	116.444	40						134.263	171.778	178.615	255.92	480.48	19.8	419.52	3.76	39.44	11.56	1.04	53.8	113.2	34.72	365.72	263.32	9.16	4.28	0
2020-10-27	16:00:00	103325	900	900	985141000928723	E:\CCI STUDY\GROUP B\GrBWEEK2	GrBCranioWEEK2PostSx	2377.48	33.1776	129.817	22						197.201	131.897	190.741	31.44	885.44	49.44	14.56	0	8	0.88	11.4	8.28	0.16	123.24	6.28	0	113.88	6.32	621.56
2020-10-27	16:15:00	104225	900	900	985141000928723	E:\CCI STUDY\GROUP B\GrBWEEK2	GrBCranioWEEK2PostSx	239	33.7003	99.4213	2						184.638	157.781	129.18	4.8	900	0	0	0	0	0	0	0	0	0	0	696.76	0	0	203.24
2020-10-27	16:30:00	105125	900	900	985141000928723	E:\CCI STUDY\GROUP B\GrBWEEK2	GrBCranioWEEK2PostSx	2489.58	33.2225	107.221	21						146.502	135.026	177.149	70.88	818.04	6.72	81.96	6.56	0	0	1.36	25.52	13.28	14	56.44	778.24	4.6	0	0
2020-10-27	16:45:00	106025	900	900	985141000928723	E:\CCI STUDY\GROUP B\GrBWEEK2	GrBCranioWEEK2PostSx	2740.34	32.8968	101.998	22						188.914	137.015	153.625	45.56	881.8	3.2	18.2	0	3.4	0	0	16.04	20.24	14	2.16	5.48	6.8	502.84	329.04
2020-10-27	17:00:00	106925	900	900	985141000928723	E:\CCI STUDY\GROUP B\GrBWEEK2	GrBCranioWEEK2PostSx	6955.94	33.1205	125.307	60						160.865	188.847	215.241	173.76	717.44	31.48	182.56	13.72	2.08	0.04	33.2	51.4	10.84	9.16	131.16	360	12.4	99.64	176.36
2020-10-27	17:15:00	107825	900	900	985141000928723	E:\CCI STUDY\GROUP B\GrBWEEK2	GrBCranioWEEK2PostSx	6611.28	32.8958	158.457	56						201.559	233.443	220.642	86.56	797.92	232.88	102.08	147.36	62.24	8.84	19.84	91.88	44.48	22.56	10.2	15.44	193.84	183.4	99.92
2020-10-27	17:30:00	108725	900	900	985141000928723	E:\CCI STUDY\GROUP B\GrBWEEK2	GrBCranioWEEK2PostSx	725.154	32.8958	119.953	6						218.051	191.787	123.323	6.08	882.16	0	17.84	0	0	0	0	17.6	0	33.56	0.24	0	518.52	330.08	0
2020-10-27	17:45:00	109625	900	900	985141000928723	E:\CCI STUDY\GROUP B\GrBWEEK2	GrBCranioWEEK2PostSx	408.853	33.8423	77.9111	3						139.432	163.306	137.714	4.76	720.72	0	179.28	0	0	0	0	174.68	1.84	0	4.6	718.88	0	0	0
2020-10-27	18:00:00	110525	900	900	985141000928723	E:\CCI STUDY\GROUP B\GrBWEEK2	GrBCranioWEEK2PostSx	6014.51	33.1933	117.79	50						173.591	158.739	191.894	111.84	817.92	33.72	82.08	25.04	68.16	1.6	20.6	59.2	108.32	60.44	22.88	472.64	42.92	18.2	0
2020-10-27	18:15:00	111425	900	900	985141000928723	E:\CCI STUDY\GROUP B\GrBWEEK2	GrBCranioWEEK2PostSx	3974.1	32.9338	124.39	34						227.98	210.915	159.644	98.68	868.24	9.92	31.76	0.04	24.96	0	9.72	7.28	3.96	34.12	24.48	21.8	644.44	129.2	0
2020-10-27	18:30:00	112325	900	900	985141000928723	E:\CCI STUDY\GROUP B\GrBWEEK2	GrBCranioWEEK2PostSx	14857.4	32.9547	125.658	127						196.602	197.214	207.51	276.16	742.64	86.96	157.36	53.28	149.56	29.32	34.24	69.72	23.16	37.16	87.64	48.8	57.76	241.76	67.6
2020-10-27	18:45:00	113225	900	900	985141000928723	E:\CCI STUDY\GROUP B\GrBWEEK2	GrBCranioWEEK2PostSx	12949.7	32.9215	117.326	114						192.294	196.756	181.62	288.24	724.76	50.88	175.24	115.92	236.88	58.48	97.28	141.16	15.92	59.52	34.08	5	16.32	87.28	32.16
2020-10-27	19:00:00	114125	900	900	985141000928723	E:\CCI STUDY\GROUP B\GrBWEEK2	GrBCranioWEEK2PostSx	5723.51	32.9329	105.528	47						176.534	156.041	175.544	145.04	742.32	9.52	157.68	23.84	0.04	12.92	0.8	33.96	4.04	42.04	123.72	7.8	430.72	107.44	112.68
2020-10-27	19:15:00	115025	900	900	985141000928723	E:\CCI STUDY\GROUP B\GrBWEEK2	GrBCranioWEEK2PostSx	9913.01	33.1779	98.7311	88						199.748	224.705	166.702	183.4	739.56	57.84	160.44	16.2	127.28	1.56	6.12	100.64	12	21.52	59.8	46.96	146.16	345.6	16.16
2020-10-27	19:30:00	115925	900	900	985141000928723	E:\CCI STUDY\GROUP B\GrBWEEK2	GrBCranioWEEK2PostSx	11700	32.9314	131.325	103						200.872	179.543	204.457	253.64	778.2	103.44	121.8	87.08	235.72	18.68	56.2	49.76	12.4	69.8	72.04	55.48	32.8	54.36	155.68
2020-10-27	19:45:00	116825	900	900	985141000928723	E:\CCI STUDY\GROUP B\GrBWEEK2	GrBCranioWEEK2PostSx	2200.51	33.2263	109.569	19						138.364	186.51	218.344	83.32	899.96	6.32	0.04	0	0	0	0	0	0	0	0.04	206.6	15.04	480.08	198.24
2020-10-27	20:00:00	117725	900	900	985141000928723	E:\CCI STUDY\GROUP B\GrBWEEK2	GrBCranioWEEK2PostSx	2455.08	33.0589	119.321	21						195.222	177.05	205.653	41.8	776.12	92.28	123.88	0	0.48	1.84	0	6.84	1.16	6.16	117.04	27.52	14.72	420.8	303.44
2020-10-27	20:15:00	118625	900	900	985141000928723	E:\CCI STUDY\GROUP B\GrBWEEK2	GrBCranioWEEK2PostSx	2041.19	33.1498	136.063	16						163.152	201.605	247.433	44.52	829.28	41.84	70.72	23.56	19.36	0	0.88	3.44	0	13.24	67.28	178.52	18.24	34	541.48
2020-10-27	20:30:00	119525	900	900	985141000928723	E:\CCI STUDY\GROUP B\GrBWEEK2	GrBCranioWEEK2PostSx	12045.9	32.8962	162.816	94						235.472	220.89	205.9	183.8	761.88	277.08	138.12	6.76	437.72	49.72	36.04	75.8	29	88.6	62.32	16.76	4.88	78.8	13.6
2020-10-27	20:45:00	120425	900	900	985141000928723	E:\CCI STUDY\GROUP B\GrBWEEK2	GrBCranioWEEK2PostSx	10527.9	32.9256	143.913	87						222.408	254.415	190.348	221	690.52	156.08	209.48	152.32	148.6	48.08	28.16	88.84	5.76	53.52	120.64	56.56	34.56	70.44	92.52
2020-10-27	21:00:00	121325	900	900	985141000928723	E:\CCI STUDY\GROUP B\GrBWEEK2	GrBCranioWEEK2PostSx	10688.3	33.0306	127.422	94						177.275	213.49	226.471	176.2	813.72	57.56	86.28	44.92	192	7.68	30.48	77.44	39.64	138.2	8.84	9.28	28.76	310.08	12.68
2020-10-27	21:15:00	122225	900	900	985141000928723	E:\CCI STUDY\GROUP B\GrBWEEK2	GrBCranioWEEK2PostSx	7187.88	32.9786	117.204	63						217.784	145.832	195.043	197.44	640.92	10.84	259.08	2.4	29.16	9.08	26.24	30.2	0.04	147.68	228.88	24.88	209.84	125.64	65.96
2020-10-27	21:30:00	123125	900	900	985141000928723	E:\CCI STUDY\GROUP B\GrBWEEK2	GrBCranioWEEK2PostSx	197.042	33.6765	110.634	2						213.458	155.848	117.287	338.56	863.64	0	36.36	0	0	0	0	0	0	0	36.36	0	415.44	448.2	0
2020-10-27	21:45:00	124025	900	900	985141000928723	E:\CCI STUDY\GROUP B\GrBWEEK2	GrBCranioWEEK2PostSx	6587.62	33.0836	133.824	57						188.689	189.286	203.241	179.32	804.48	191.24	95.52	22.12	109.72	0	23.64	45.24	12.12	54.08	50.28	14.36	165.88	68.56	334
2020-10-27	22:00:00	124925	900	900	985141000928723	E:\CCI STUDY\GROUP B\GrBWEEK2	GrBCranioWEEK2PostSx	7994.92	32.8958	173.402	70						222.498	262.741	268.432	135.72	765.76	361	134.24	57.12	395.2	37.6	42.24	116.84	2.72	1.92	17.4	90.32	35.28	4.16	99.2
2020-10-27	22:15:00	125825	900	900	985141000928723	E:\CCI STUDY\GROUP B\GrBWEEK2	GrBCranioWEEK2PostSx	9769.08	32.8958	134.866	85						179.391	303.059	208.293	156.08	788.36	127.96	111.64	122.44	229.72	272.12	68.12	77.64	50.56	31.2	34	4.28	8.96	0	0.96
2020-10-27	22:30:00	126725	900	900	985141000928723	E:\CCI STUDY\GROUP B\GrBWEEK2	GrBCranioWEEK2PostSx	9768.69	32.8958	124.439	86						196.925	182.195	209.547	186.08	675.32	96.88	224.68	3.44	157.2	57.8	18.96	99.28	45.76	225.64	125.4	84.28	26.92	43.08	12.24
2020-10-27	22:45:00	127625	900	900	985141000928723	E:\CCI STUDY\GROUP B\GrBWEEK2	GrBCranioWEEK2PostSx	12401.6	32.8978	125.123	114						197.232	211.965	182.977	204.2	726	93	174	48.08	22.84	46.16	35.64	43.16	6.84	310.88	130.84	54.48	42.12	43.76	115.2
2020-10-27	23:00:00	128525	900	900	985141000928723	E:\CCI STUDY\GROUP B\GrBWEEK2	GrBCranioWEEK2PostSx	1487.57	33.3804	111.547	13						208.696	135.472	212.96	64.08	885.32	20.88	14.68	0	0	0	0	7.04	5.68	0	7.64	208.16	0	16.4	655.08
2020-10-27	23:15:00	129425	900	900	985141000928723	E:\CCI STUDY\GROUP B\GrBWEEK2	GrBCranioWEEK2PostSx	3618.77	33.2338	117.929	29						166.391	173.693	160.866	108.04	782.88	16.32	117.12	1.92	12.48	0	14.84	54.04	5.64	8	63.08	507.64	0	0	232.36
2020-10-27	23:30:00	130325	900	900	985141000928723	E:\CCI STUDY\GROUP B\GrBWEEK2	GrBCranioWEEK2PostSx	10476.7	32.8958	153.742	93						216.158	235.865	199.479	253.52	758.16	234.64	141.84	72.04	163.2	4.48	136.84	90.8	17.08	199.16	51.04	53.52	75.36	15.8	20.68
2020-10-27	23:45:00	131225	900	900	985141000928723	E:\CCI STUDY\GROUP B\GrBWEEK2	GrBCranioWEEK2PostSx	8929.91	32.9024	172.235	74						250.472	231.013	224.458	268	711.16	305.44	188.84	31.12	279.08	62.56	37.6	85.52	36.48	143.24	103.32	28.96	71.92	4.88	15.32
2020-10-28	00:00:00	132125	900	900	985141000928723	E:\CCI STUDY\GROUP B\GrBWEEK2	GrBCranioWEEK2PostSx	9171.46	32.8958	218.306	80						246.3	274.121	262.784	140.6	703.12	484.88	196.88	25.56	15.88	203.72	36.8	128.52	135.56	181.96	68.36	22.36	68.76	2.32	10.2
2020-10-28	00:15:00	133025	900	900	985141000928723	E:\CCI STUDY\GROUP B\GrBWEEK2	GrBCranioWEEK2PostSx	8862.94	32.8958	146.372	78						166.876	218.248	192.773	235.4	385.72	95.64	514.28	37.44	11.24	4.24	36.48	280.2	12.08	107.68	234.08	72.04	34.96	9.44	60.12
2020-10-28	00:30:00	133925	900	900	985141000928723	E:\CCI STUDY\GROUP B\GrBWEEK2	GrBCranioWEEK2PostSx	1682.42	33.1206	119.924	12						173.399	188.906	126.856	136.96	852.12	0	47.88	0	0	0	0	3.04	0	355.84	44.84	2.12	20.24	90	383.92
2020-10-28	00:45:00	134825	900	900	985141000928723	E:\CCI STUDY\GROUP B\GrBWEEK2	GrBCranioWEEK2PostSx	478.001	34.1935	185.752	4						226.556	209.362	64.1152	4.64	900	505.4	0	0	0	0	0	0	0	0	0	0	760.72	80.92	58.36
2020-10-28	01:00:00	135725	900	900	985141000928723	E:\CCI STUDY\GROUP B\GrBWEEK2	GrBCranioWEEK2PostSx	457.497	34.0604	94.9496	3						137.835	122.596	119.746	8.44	896.32	139.2	3.68	0	0	0	0	0	0	0	3.68	0	177.52	234.04	484.76
2020-10-28	01:15:00	136625	900	900	985141000928723	E:\CCI STUDY\GROUP B\GrBWEEK2	GrBCranioWEEK2PostSx	640.399	32.8958	130.741	5						220.981	165.707	180.048	17.4	899.96	23.8	0.04	0	0	0	0	0	0	0	0.04	700.68	5.48	27.12	166.68
2020-10-28	01:30:00	137525	900	900	985141000928723	E:\CCI STUDY\GROUP B\GrBWEEK2	GrBCranioWEEK2PostSx	1037.76	32.8958	119.286	11						178.175	160.31	145.996	43.56	626.84	52.68	273.16	0	0	0	0	0.04	53.72	0	273.12	573.12	0	0	0
2020-10-28	01:45:00	138425	900	900	985141000928723	E:\CCI STUDY\GROUP B\GrBWEEK2	GrBCranioWEEK2PostSx	3150.56	33.4042	78.6569	23						148.128	255.306	114.424	140.48	868.6	83	31.4	1.68	114.96	4.56	0	11.08	7.72	6.4	20.32	82.16	4.56	371.48	275.08
2020-10-28	02:00:00	139325	900	900	985141000928723	E:\CCI STUDY\GROUP B\GrBWEEK2	GrBCranioWEEK2PostSx	955.963	34.0173	89.0802	8						173.581	127.263	171.321	179.72	674.56	0	225.44	0	0	0	0	0	0	0	225.44	404.08	0	85.92	184.56
2020-10-28	02:15:00	140225	900	900	985141000928723	E:\CCI STUDY\GROUP B\GrBWEEK2	GrBCranioWEEK2PostSx	12105.2	33.2727	141.346	106						208.618	179.957	192.396	365.44	744.28	247.24	155.72	29.72	69.92	52.88	33.2	52.28	41.84	101.96	103.44	256.12	45.24	29.08	84.32
2020-10-28	02:30:00	141125	900	900	985141000928723	E:\CCI STUDY\GROUP B\GrBWEEK2	GrBCranioWEEK2PostSx	3684.44	33.3623	61.6288	30						89.1693	138.027	171.794	215.56	783.84	30.44	116.16	0	1.8	29.2	0	52.16	30.32	44.68	64	558.04	13.24	10.08	96.48
2020-10-28	02:45:00	142025	900	900	985141000928723	E:\CCI STUDY\GROUP B\GrBWEEK2	GrBCranioWEEK2PostSx	2144.93	33.5945	109.644	21						179.925	199.391	127.902	102.92	891.92	80.84	8.08	0	103.68	0.4	35.96	7.64	2.72	0.88	0.44	544.24	0	150	54.04
2020-10-28	03:00:00	142925	900	900	985141000928723	E:\CCI STUDY\GROUP B\GrBWEEK2	GrBCranioWEEK2PostSx	2343.38	33.8703	96.7797	19						134.62	154.727	119.876	69.68	890.08	4.76	9.92	0.52	4.44	0	0.92	0	2.08	0.92	9.92	204.6	2.32	2.96	671.32
2020-10-28	03:15:00	143825	900	900	985141000928723	E:\CCI STUDY\GROUP B\GrBWEEK2	GrBCranioWEEK2PostSx	3130.13	33.3553	118.991	26						172.398	129.137	181.098	83.2	811.84	32.88	88.16	1.68	21.96	0	16.76	24.6	0	2.6	63.56	45.76	0	10.56	712.52
2020-10-28	03:30:00	144725	900	900	985141000928723	E:\CCI STUDY\GROUP B\GrBWEEK2	GrBCranioWEEK2PostSx	3450	33.0539	92.4085	32						177.955	134.52	154.324	455.72	633.64	95	266.36	3	68.84	17.12	7.64	76.16	0	41.48	190.2	444.96	49.44	1.16	0
2020-10-28	03:45:00	145625	900	900	985141000928723	E:\CCI STUDY\GROUP B\GrBWEEK2	GrBCranioWEEK2PostSx	3447.2	33.0836	122.55	30						181.44	177.807	192.694	83.68	820.8	40.64	79.2	3.72	18.84	0	39.44	69.72	0	6.72	9.48	265.4	0	176.4	310.28
2020-10-28	04:00:00	146525	900	900	985141000928723	E:\CCI STUDY\GROUP B\GrBWEEK2	GrBCranioWEEK2PostSx	4201.74	33.2927	102.426	36						136.262	170.87	237.457	115.08	833.72	12.36	66.28	0	0	0	9.16	3.24	0	41.44	63.04	177.2	21.2	109.08	475.64
2020-10-28	04:15:00	147425	900	900	985141000928723	E:\CCI STUDY\GROUP B\GrBWEEK2	GrBCranioWEEK2PostSx	6446.17	33.0862	126.67	56						197.775	165.598	252.279	113.76	838.32	108.04	61.68	6.52	11.92	71.8	5.12	39.48	50.08	131.32	22.2	119.12	32.24	81.96	328.24
2020-10-28	04:30:00	148325	900	900	985141000928723	E:\CCI STUDY\GROUP B\GrBWEEK2	GrBCranioWEEK2PostSx	10626.4	32.8975	140.651	89						223.43	170.599	197.762	191.52	538.04	162.16	361.96	34.16	160.72	38.32	21.48	59.2	42.56	95.88	302.76	39.68	60.16	36.04	9.04
2020-10-28	04:45:00	149225	900	900	985141000928723	E:\CCI STUDY\GROUP B\GrBWEEK2	GrBCranioWEEK2PostSx	1901.71	32.8964	126.276	14						186.286	165.927	215.191	225.48	524.04	62.44	375.96	0	0	0	0	4.08	0	201.32	371.88	241.8	59.64	0	21.28
2020-10-28	05:00:00	150125	900	900	985141000928723	E:\CCI STUDY\GROUP B\GrBWEEK2	GrBCranioWEEK2PostSx	12623.2	32.8958	149.481	116						231.041	209.516	209.094	177.16	781.84	208.08	118.16	180.16	43.2	34.88	57.56	80.24	11.88	95.52	37.92	99.4	217.6	1.52	40.12
2020-10-28	05:15:00	151025	900	900	985141000928723	E:\CCI STUDY\GROUP B\GrBWEEK2	GrBCranioWEEK2PostSx	12424.5	32.896	158.916	102						223.648	231.791	202.448	205	789.16	302.28	110.84	277.04	189.56	56.56	56.76	50.68	28.6	63.64	60.16	54.24	1.76	24.92	36.08
2020-10-28	05:30:00	151925	900	900	985141000928723	E:\CCI STUDY\GROUP B\GrBWEEK2	GrBCranioWEEK2PostSx	11455.9	32.8958	150.147	95						199.213	204.926	235.233	243.68	658.12	211.16	241.88	61.68	98.4	96	64.48	102.48	44.68	86.2	139.4	145.96	29.68	9.68	21.36
2020-10-28	05:45:00	152825	900	900	985141000928723	E:\CCI STUDY\GROUP B\GrBWEEK2	GrBCranioWEEK2PostSx	12527.1	32.8958	127.678	105						197.335	178.808	195.455	209.08	616.96	51.88	283.04	38.2	232.76	40.24	55.76	200.76	32.84	30.2	82.28	128.08	0	17.56	41.32
2020-10-28	06:00:00	153725	900	900	985141000928723	E:\CCI STUDY\GROUP B\GrBWEEK2	GrBCranioWEEK2PostSx	8872.21	32.8958	123.064	77						182.522	185.866	160.636	122.32	770.8	36.24	129.2	3.48	18.72	39.44	11.8	115.8	233.6	41.84	13.4	421.92	0	0	0
2020-10-28	06:15:00	154625	900	900	985141000928723	E:\CCI STUDY\GROUP B\GrBWEEK2	GrBCranioWEEK2PostSx	14950.3	32.8993	117.849	128						161.678	172.652	198.876	195	760.88	28.08	139.12	9.8	65	36.68	73.12	75.52	91.6	210.44	63.6	20	101.32	142.8	10.12
2020-10-28	06:30:00	155525	900	900	985141000928723	E:\CCI STUDY\GROUP B\GrBWEEK2	GrBCranioWEEK2PostSx	10349.3	32.9107	128.201	98						208.141	188.8	199.218	167.8	808.24	87.44	91.76	8.64	4.32	74.12	54.08	36.92	75.92	62.36	54.84	222.28	15.4	52.64	238.48
2020-10-28	06:45:00	156425	900	900	985141000928723	E:\CCI STUDY\GROUP B\GrBWEEK2	GrBCranioWEEK2PostSx	16274.7	32.8958	135.853	137						192.585	194.123	208.831	192.92	642.68	110.92	257.32	14.92	38.76	32.08	75.6	97.44	90.36	62.4	159.88	152.2	84	82.12	10.24
2020-10-28	07:00:00	157325	900	900	985141000928723	E:\CCI STUDY\GROUP B\GrBWEEK2	GrBCranioWEEK2PostSx	15750.4	32.8958	141.991	135						195.506	253.401	218.704	195.88	762.96	216.04	137.04	36.84	159.44	104.8	31.96	101.24	169.28	27.4	35.8	155.68	4.72	29.16	43.68
2020-10-28	07:15:00	158225	900	900	985141000928723	E:\CCI STUDY\GROUP B\GrBWEEK2	GrBCranioWEEK2PostSx	7398.34	32.8958	139.15	61						187.978	226.476	174.61	97.04	582	127.64	318	6.08	113.6	52.24	9.4	8.64	7.92	239.44	309.36	47.56	4.36	81.36	20.04
2020-10-28	07:30:00	159125	900	900	985141000928723	E:\CCI STUDY\GROUP B\GrBWEEK2	GrBCranioWEEK2PostSx	4579.42	33.2269	122.288	35						169.577	196.752	133.927	177.56	759.6	145.16	140.4	4	103.76	44.88	25.28	49.68	141.52	25.32	90.72	56.64	14.44	343.76	0
2020-10-28	07:45:00	160025	900	900	985141000928723	E:\CCI STUDY\GROUP B\GrBWEEK2	GrBCranioWEEK2PostSx	576.997	33.0303	118.875	4						139.551	146.483	147.145	4.4	389.32	0	510.68	0	0	0	0	0	0	0	510.68	0	0	172.36	216.96
2020-10-28	08:00:00	160925	900	900	985141000928723	E:\CCI STUDY\GROUP B\GrBWEEK2	GrBCranioWEEK2PostSx	119.5	32.8958	118.353	1						127.96	139.498	139.375	1.2	900	0	0	0	0	0	0	0	0	0	0	363.8	0	0	536.2
2020-10-28	08:15:00	161825	900	900	985141000928723	E:\CCI STUDY\GROUP B\GrBWEEK2	GrBCranioWEEK2PostSx	1012.42	32.8958	109.009	10						138.688	130.855	144.432	13.32	898.16	0	1.84	0	0	0	0	0	0	0	1.84	336.56	1.8	1.72	558.08
2020-10-28	08:30:00	162725	900	900	985141000928723	E:\CCI STUDY\GROUP B\GrBWEEK2	GrBCranioWEEK2PostSx	119.5	32.8964	109.813	1						123.504	149.704	116.676	1.16	900	0	0	0	0	0	0	0	0	0	0	827.04	0	0	72.96
2020-10-28	08:45:00	163625	900	900	985141000928723	E:\CCI STUDY\GROUP B\GrBWEEK2	GrBCranioWEEK2PostSx	0	32.8958	79.3972	0						159.391	115.009	87.9786	0	900	0	0	0	0	0	0	0	0	0	0	174.68	0	0	725.32
2020-10-28	09:00:00	164525	900	900	985141000928723	E:\CCI STUDY\GROUP B\GrBWEEK2	GrBCranioWEEK2PostSx	5138.87	32.9808	114.564	46						159.812	164.619	137.099	107.28	729.64	37.12	170.36	0	6.2	0	0	2.8	13.36	147.24	167.56	204.56	54.4	150.84	153.04
2020-10-28	09:15:00	165425	900	900	985141000928723	E:\CCI STUDY\GROUP B\GrBWEEK2	GrBCranioWEEK2PostSx	239	33.8898	96.6999	2						160.286	127.434	116.434	3.56	900	0	0	0	0	0	0	0	0	0	0	0	0	742.12	157.88
2020-10-28	09:30:00	166325	900	900	985141000928723	E:\CCI STUDY\GROUP B\GrBWEEK2	GrBCranioWEEK2PostSx	119.5	32.9087	116.741	1						119.802	116.741	168.678	1.2	900	0	0	0	0	0	0	0	0	0	0	0	0	5.68	894.32
2020-10-28	09:45:00	167225	900	900	985141000928723	E:\CCI STUDY\GROUP B\GrBWEEK2	GrBCranioWEEK2PostSx	0	32.9448	119.5	0						119.5	119.5	167.993	0	900	0	0	0	0	0	0	0	0	0	0	0	0	0	900
2020-10-28	10:00:00	168125	900	900	985141000928723	E:\CCI STUDY\GROUP B\GrBWEEK2	GrBCranioWEEK2PostSx	0	32.8958	119.5	0						119.5	119.5	168.999	0	900	0	0	0	0	0	0	0	0	0	0	0	0	0	900
2020-10-28	10:15:00	169025	900	900	985141000928723	E:\CCI STUDY\GROUP B\GrBWEEK2	GrBCranioWEEK2PostSx	0	32.9164	119.5	0						119.5	119.5	159.701	0	900	0	0	0	0	0	0	0	0	0	0	0	0	0	900
2020-10-28	10:30:00	169925	900	900	985141000928723	E:\CCI STUDY\GROUP B\GrBWEEK2	GrBCranioWEEK2PostSx	168.998	33.0644	113.475	1						121.372	119.421	128.108	3.16	784.08	0	115.92	0	0	0	0	0	0	0	115.92	0	0	0	784.08
2020-10-28	10:45:00	170825	900	900	985141000928723	E:\CCI STUDY\GROUP B\GrBWEEK2	GrBCranioWEEK2PostSx	5069.14	33.1529	94.8955	45						137.913	181.409	141.675	88.88	781.8	43	118.2	0.4	5.96	2.08	10.56	10.56	31.48	0.12	107.64	177.96	5.4	129.92	417.92
2020-10-28	11:00:00	171725	900	900	985141000928723	E:\CCI STUDY\GROUP B\GrBWEEK2	GrBCranioWEEK2PostSx	0	33.1837	118.967	0						174.91	130.107	170.099	0	900	0	0	0	0	0	0	0	0	0	0	0	0	0	900
2020-10-28	11:15:00	172625	900	900	985141000928723	E:\CCI STUDY\GROUP B\GrBWEEK2	GrBCranioWEEK2PostSx	0	33.0104	40.7283	0						168.942	119.5	92.4425	0	900	0	0	0	0	0	0	0	0	0	0	0	0	0	900
2020-10-28	11:30:00	173525	900	900	985141000928723	E:\CCI STUDY\GROUP B\GrBWEEK2	GrBCranioWEEK2PostSx	0	32.8958	96.1303	0						129.225	136.391	96.3064	0	900	0	0	0	0	0	0	0	0	0	0	0	0	0	900
2020-10-28	11:45:00	174425	900	900	985141000928723	E:\CCI STUDY\GROUP B\GrBWEEK2	GrBCranioWEEK2PostSx	0	32.8958	119.5	0						119.5	170.045	119.5	0	900	0	0	0	0	0	0	0	0	0	0	0	0	0	900
2020-10-28	12:00:00	175325	900	900	985141000928723	E:\CCI STUDY\GROUP B\GrBWEEK2	GrBCranioWEEK2PostSx	0	32.8958	110.08	0						128.612	119.687	119.5	0	900	0	0	0	0	0	0	0	0	0	0	0	0	0	900
2020-10-28	12:15:00	176225	900	900	985141000928723	E:\CCI STUDY\GROUP B\GrBWEEK2	GrBCranioWEEK2PostSx	239	32.8958	118.786	2						157.384	140.285	119.908	3.28	900	0	0	0	0	0	0	0	0	0	0	7.92	0	0	892.08
2020-10-28	12:30:00	177125	900	900	985141000928723	E:\CCI STUDY\GROUP B\GrBWEEK2	GrBCranioWEEK2PostSx	0	32.8958	119.5	0						119.5	168.999	119.5	0	900	0	0	0	0	0	0	0	0	0	0	0	0	0	900
2020-10-28	12:45:00	178025	900	900	985141000928723	E:\CCI STUDY\GROUP B\GrBWEEK2	GrBCranioWEEK2PostSx	681.998	32.954	109.379	5						136.347	161.938	144.514	9.64	890	0	10	0	0	0	0	0	0	0	10	255.76	0	0	634.24
2020-10-28	13:00:00	178925	900	900	985141000928723	E:\CCI STUDY\GROUP B\GrBWEEK2	GrBCranioWEEK2PostSx	5182.37	33.3055	115.811	43						154.763	171.605	158.089	134.96	514.28	19.52	385.72	4.76	23.36	6.08	13.08	51.8	55.96	106.4	333.92	77.28	35.44	0	191.92
2020-10-28	13:15:00	179825	900	900	985141000928723	E:\CCI STUDY\GROUP B\GrBWEEK2	GrBCranioWEEK2PostSx	6852.37	32.8974	129.922	62						185.868	216.607	156.237	101.72	842.76	60.88	57.24	13.2	14.8	0	40.72	34.36	200.8	266.48	22.88	0	15.92	44.08	246.76
2020-10-28	13:30:00	180725	900	900	985141000928723	E:\CCI STUDY\GROUP B\GrBWEEK2	GrBCranioWEEK2PostSx	477.999	33.3373	118.565	4						149.287	124.708	137.677	6.56	804.32	0	95.68	0	0	0	0	0	0	0	95.68	0	0	804.32	0
2020-10-28	13:45:00	181625	900	900	985141000928723	E:\CCI STUDY\GROUP B\GrBWEEK2	GrBCranioWEEK2PostSx	358.501	32.8958	99.3925	3						164.18	123.275	123.008	6.88	830.32	0	69.68	0	0	0	0	0	0	0	69.68	0	0	830.32	0
2020-10-28	14:00:00	182525	900	900	985141000928723	E:\CCI STUDY\GROUP B\GrBWEEK2	GrBCranioWEEK2PostSx	288.489	32.8958	50.4424	2						169.503	115.683	50.4869	159.76	897.2	0	2.8	0	0	0	0	0	0	0	2.8	209.48	0	687.72	0
2020-10-28	14:15:00	183425	900	900	985141000928723	E:\CCI STUDY\GROUP B\GrBWEEK2	GrBCranioWEEK2PostSx	597.493	32.8997	81.9114	5						148.951	137.68	86.9808	65.68	622.92	0	277.08	0	0	0	0	0	0	0	277.08	544.96	0	0	77.96
2020-10-28	14:30:00	184325	900	900	985141000928723	E:\CCI STUDY\GROUP B\GrBWEEK2	GrBCranioWEEK2PostSx	0	32.8958	119.5	0						119.5	168.999	129.107	0	900	0	0	0	0	0	0	0	0	0	0	0	0	0	900
2020-10-28	14:45:00	185225	900	900	985141000928723	E:\CCI STUDY\GROUP B\GrBWEEK2	GrBCranioWEEK2PostSx	0	32.8958	115.732	0						138.596	180.073	115.799	0	900	0	0	0	0	0	0	0	0	0	0	0	0	0	900
2020-10-28	15:00:00	186125	900	900	985141000928723	E:\CCI STUDY\GROUP B\GrBWEEK2	GrBCranioWEEK2PostSx	1887.35	33.2654	85.7505	19						135.279	131.257	154.434	119.44	888.64	1.76	11.36	0.8	0	0	0.4	1.2	0	0	10.16	60.8	0	47.08	779.56
2020-10-28	15:15:00	187025	900	900	985141000928723	E:\CCI STUDY\GROUP B\GrBWEEK2	GrBCranioWEEK2PostSx	578.118	33.0718	111.778	5						136.864	141.853	175.868	230.48	457.96	0	442.04	0	0	0	0	0	0	0	442.04	269.12	0	188.84	0
2020-10-28	15:30:00	187925	900	900	985141000928723	E:\CCI STUDY\GROUP B\GrBWEEK2	GrBCranioWEEK2PostSx	717.008	33.0725	111.476	6						152.154	136.069	198.741	20.68	594.48	0	305.52	0	0	0	0	0	0	0	305.52	0	0	578.68	15.8
2020-10-28	15:45:00	188825	900	900	985141000928723	E:\CCI STUDY\GROUP B\GrBWEEK2	GrBCranioWEEK2PostSx	1561.99	33.2077	74.5485	14						121.01	130.157	109.026	135.64	891.08	11.76	8.92	0	12.08	0	0.04	8.92	0.36	6.24	0	408.48	0	278.12	185.76
2020-10-28	16:00:00	189725	900	900	985141000928723	E:\CCI STUDY\GROUP B\GrBWEEK2	GrBCranioWEEK2PostSx	1541.49	33.0336	50.2624	14						80.4824	166.593	111.232	27.32	571.56	6.36	328.44	0	3.12	3.4	0.64	3	0	22.32	325.44	174.68	9.84	8.12	349.44
2020-10-28	16:15:00	190625	900	900	985141000928723	E:\CCI STUDY\GROUP B\GrBWEEK2	GrBCranioWEEK2PostSx	387.118	32.8958	95.2001	3						131.613	213.916	100.41	249.96	849.44	0	50.56	0	0	0	0	0	0	0	50.56	491.64	0	0	357.8
2020-10-28	16:30:00	191525	900	900	985141000928723	E:\CCI STUDY\GROUP B\GrBWEEK2	GrBCranioWEEK2PostSx	6151.86	33.3233	116.44	52						166.994	175.292	146.491	154.16	652.68	27.68	247.32	1.28	20.04	20.24	10.04	70.08	18.56	91.92	177.24	41.28	17.64	222.56	209.12
2020-10-28	16:45:00	192425	900	900	985141000928723	E:\CCI STUDY\GROUP B\GrBWEEK2	GrBCranioWEEK2PostSx	119.5	33.4962	43.6281	1						143.846	146.436	43.6702	47.36	900	0	0	0	0	0	0	0	0	0	0	88.52	0	0	811.48
2020-10-28	17:00:00	193325	900	900	985141000928723	E:\CCI STUDY\GROUP B\GrBWEEK2	GrBCranioWEEK2PostSx	2563.4	33.3212	75.6963	22						117.802	175.541	159.233	78.32	885.68	37.72	14.32	0.6	3.72	0	2.6	3.44	343.48	14.4	10.88	419.6	82.84	0	18.44
2020-10-28	17:15:00	194225	900	900	985141000928723	E:\CCI STUDY\GROUP B\GrBWEEK2	GrBCranioWEEK2PostSx	8375.09	33.091	123.672	77						154.225	201.177	211.621	157	826.28	112.04	73.72	13.28	22.48	6.52	16.52	35.48	358.44	200	38.24	144	49.48	13.08	2.48
2020-10-28	17:30:00	195125	900	900	985141000928723	E:\CCI STUDY\GROUP B\GrBWEEK2	GrBCranioWEEK2PostSx	4772.43	33.1519	118.044	42						155.049	181.379	190.047	124.8	704.84	48.12	195.16	3.52	20.52	15.64	37.72	13.72	15.48	31.72	181.44	127.28	121.56	285.28	46.12
2020-10-28	17:45:00	196025	900	900	985141000928723	E:\CCI STUDY\GROUP B\GrBWEEK2	GrBCranioWEEK2PostSx	1075.5	33.3633	119.478	9						151.269	136.667	151.264	37.88	449	0	451	0	0	0	0	0	0	0	451	0	0	449	0
2020-10-28	18:00:00	196925	900	900	985141000928723	E:\CCI STUDY\GROUP B\GrBWEEK2	GrBCranioWEEK2PostSx	11484.3	33.2758	135.947	99						214.98	201.249	230.865	276.44	774.12	144.64	125.88	48.64	238.28	12.08	41.2	54.68	34.08	84.6	71.2	2.52	57.56	240.52	14.64
2020-10-28	18:15:00	197825	900	900	985141000928723	E:\CCI STUDY\GROUP B\GrBWEEK2	GrBCranioWEEK2PostSx	6109.73	32.9468	126.182	54						216.865	185.981	210.372	140.2	852.92	171.72	47.08	0	105.72	8.36	17.12	27.88	1.92	98.28	19.2	7.64	524.76	87.08	2.04
2020-10-28	18:30:00	198725	900	900	985141000928723	E:\CCI STUDY\GROUP B\GrBWEEK2	GrBCranioWEEK2PostSx	13328.8	32.907	118.407	123						219.54	228.528	184.544	343.52	740.44	83.96	159.56	38.04	289.52	39.24	34.92	99.96	26.4	40.12	59.6	75.56	138.68	31.96	26
2020-10-28	18:45:00	199625	900	900	985141000928723	E:\CCI STUDY\GROUP B\GrBWEEK2	GrBCranioWEEK2PostSx	11468.7	33.0838	135.889	97						204.608	180.225	259.984	316.44	777.36	156.72	122.64	30.4	31.2	33.68	34.4	64.84	31.6	143.92	57.8	35.16	345.72	89	2.28
2020-10-28	19:00:00	200525	900	900	985141000928723	E:\CCI STUDY\GROUP B\GrBWEEK2	GrBCranioWEEK2PostSx	3248.98	32.8958	144.39	27						203.845	237.972	211.219	52.32	890.08	114.52	9.92	0	8.28	0	1.56	1.56	1.44	2.32	8.36	370.84	14.36	453.8	37.48
2020-10-28	19:15:00	201425	900	900	985141000928723	E:\CCI STUDY\GROUP B\GrBWEEK2	GrBCranioWEEK2PostSx	4898.46	32.9212	133.021	40						204.549	187.177	221.748	201.96	813.24	122.68	86.76	5.96	199.2	0	94.92	37.68	2.16	99.28	49.08	368.52	0.44	42.76	0
2020-10-28	19:30:00	202325	900	900	985141000928723	E:\CCI STUDY\GROUP B\GrBWEEK2	GrBCranioWEEK2PostSx	12848.1	32.9141	144.391	115						208.008	174.194	286.763	354.8	681.76	152.44	218.24	8.4	152.04	164.6	100.16	154.24	39.56	26	64	76.96	28.44	46.44	39.16
2020-10-28	19:45:00	203225	900	900	985141000928723	E:\CCI STUDY\GROUP B\GrBWEEK2	GrBCranioWEEK2PostSx	2012.35	33.2455	127.424	16						191.962	209.738	202.379	102.28	896.16	54.88	3.84	0	49.28	40.84	0	2.56	5.84	234.52	1.28	0	146.88	418.8	0
2020-10-28	20:00:00	204125	900	900	985141000928723	E:\CCI STUDY\GROUP B\GrBWEEK2	GrBCranioWEEK2PostSx	10419	32.9866	112.305	91						159.083	176.246	244.405	223.44	673.16	30.92	226.84	15.6	127.44	8	54.24	187.52	26.08	101.2	39.32	89	71	158.92	21.68
2020-10-28	20:15:00	205025	900	900	985141000928723	E:\CCI STUDY\GROUP B\GrBWEEK2	GrBCranioWEEK2PostSx	5852.16	32.8958	97.6131	52						174.563	232.371	141.512	171.68	854.04	63.76	45.96	31.68	50.32	31.12	0.68	29.88	18.36	22.4	16.08	11.12	477.56	178.2	32.6
2020-10-28	20:30:00	205925	900	900	985141000928723	E:\CCI STUDY\GROUP B\GrBWEEK2	GrBCranioWEEK2PostSx	277.936	33.0876	119.355	2						208.608	188.398	226.863	53.6	900	10.52	0	0	0	0	0	0	0	0	0	0	253.36	646.64	0
2020-10-28	20:45:00	206825	900	900	985141000928723	E:\CCI STUDY\GROUP B\GrBWEEK2	GrBCranioWEEK2PostSx	12040.2	32.932	123.373	116						244.999	174.01	195.688	315.88	745.6	157.64	154.4	21.36	99.12	31.8	12.16	114.72	36.68	86.92	39.68	26.96	152.52	261.84	16.24
2020-10-28	21:00:00	207725	900	900	985141000928723	E:\CCI STUDY\GROUP B\GrBWEEK2	GrBCranioWEEK2PostSx	2096.58	32.9613	115.541	22						174.26	193.592	204.939	89.72	896.12	90.6	3.88	0	190.64	0.04	17.88	3.2	3.88	53.24	0.68	409	134.56	1.24	85.64
2020-10-28	21:15:00	208625	900	900	985141000928723	E:\CCI STUDY\GROUP B\GrBWEEK2	GrBCranioWEEK2PostSx	11707	32.9961	119.103	102						202.774	172.547	201.752	214	767.96	45.04	132.04	2.88	39.24	42.84	24.32	72.48	68.84	132.64	59.56	34.2	218.24	178.72	26.04
2020-10-28	21:30:00	209525	900	900	985141000928723	E:\CCI STUDY\GROUP B\GrBWEEK2	GrBCranioWEEK2PostSx	12298.9	32.9027	120.467	105						194.022	199.69	216.984	248.16	743.36	61.72	156.64	8.88	174.56	84.24	14.56	106.08	61.84	85.4	50.56	70.52	127.24	92.36	23.76
2020-10-28	21:45:00	210425	900	900	985141000928723	E:\CCI STUDY\GROUP B\GrBWEEK2	GrBCranioWEEK2PostSx	8556.43	32.9123	131.541	72						228.878	258.448	182.799	163.72	779.2	111.76	120.8	24.88	71.32	282.8	49.36	95.56	96.16	171.6	25.24	16.12	19.6	7.56	39.8
2020-10-28	22:00:00	211325	900	900	985141000928723	E:\CCI STUDY\GROUP B\GrBWEEK2	GrBCranioWEEK2PostSx	10793.8	32.8963	119.08	95						212.201	147.886	205.438	245	721.52	84.8	178.48	24.16	23.52	18.08	51.24	162.72	16	198.16	15.76	37.08	102.64	47.48	203.16
2020-10-28	22:15:00	212225	900	900	985141000928723	E:\CCI STUDY\GROUP B\GrBWEEK2	GrBCranioWEEK2PostSx	10907.1	32.9177	148.621	94						218.272	234.044	213.957	191.44	751.84	247.04	148.16	124.52	217.72	142.84	24.52	116.36	53.2	57.36	31.8	77.6	9.32	5.84	38.92
2020-10-28	22:30:00	213125	900	900	985141000928723	E:\CCI STUDY\GROUP B\GrBWEEK2	GrBCranioWEEK2PostSx	10275.4	32.9368	119.269	82						206.543	164.178	181.034	209	779.16	97.16	120.84	16.28	46.76	139.16	28.04	49.64	21.28	179.88	71.2	100.56	4.4	41.76	201.04
2020-10-28	22:45:00	214025	900	900	985141000928723	E:\CCI STUDY\GROUP B\GrBWEEK2	GrBCranioWEEK2PostSx	9921.39	32.9126	134.003	86						187.798	206.437	221.951	244.92	803.64	197.64	96.36	24.6	110.36	117.88	17.48	65.44	324.2	36.32	30.92	48.72	36.96	35.96	51.16
2020-10-28	23:00:00	214925	900	900	985141000928723	E:\CCI STUDY\GROUP B\GrBWEEK2	GrBCranioWEEK2PostSx	2609.27	32.9367	118.051	23						157.231	216.643	140.732	51.6	894.64	0.08	5.36	0	0	0	0.56	2.44	8.56	596.04	2.92	91.48	155	8.24	34.76
2020-10-28	23:15:00	215825	900	900	985141000928723	E:\CCI STUDY\GROUP B\GrBWEEK2	GrBCranioWEEK2PostSx	4112.72	32.9525	94.4344	37						147.04	216.202	124.993	74	862	19.48	38	0	0.28	28.12	0.8	1.96	3.36	551.52	36.04	14.2	122.96	88.92	51.84
2020-10-28	23:30:00	216725	900	900	985141000928723	E:\CCI STUDY\GROUP B\GrBWEEK2	GrBCranioWEEK2PostSx	2335.72	33.0753	99.047	17						130.158	150.248	182.653	53.72	458.4	0	441.6	0	0	0	0	0	0	0	441.6	238.24	0	12.92	207.24
2020-10-28	23:45:00	217625	900	900	985141000928723	E:\CCI STUDY\GROUP B\GrBWEEK2	GrBCranioWEEK2PostSx	675.655	34.3343	129.834	6						170.818	175.807	177.702	21.24	237.64	0	662.36	0	0	0	0	265.92	0	1.4	396.44	229.96	6.28	0	0
2020-10-29	00:00:00	218525	900	900	985141000928723	E:\CCI STUDY\GROUP B\GrBWEEK2	GrBCranioWEEK2PostSx	2452.84	33.1786	109.918	19						162.467	136.73	234.973	62	700.4	71.76	199.6	0	0.04	94.32	12.48	197.08	1.04	14.8	2.52	0	5.36	22.4	549.96
2020-10-29	00:15:00	219425	900	900	985141000928723	E:\CCI STUDY\GROUP B\GrBWEEK2	GrBCranioWEEK2PostSx	20040	32.9111	122.784	184						161.001	206.841	212.507	337.76	653.52	111.56	246.48	32.88	102.08	60.32	102.52	207.08	78.4	134.72	39.4	14.84	76.48	14.36	36.92
2020-10-29	00:30:00	220325	900	900	985141000928723	E:\CCI STUDY\GROUP B\GrBWEEK2	GrBCranioWEEK2PostSx	15126.8	32.8958	136.366	137						179.681	261.648	176.342	255.28	520.64	128.76	379.36	62.32	98.24	38.84	97.04	285.88	13.96	86.44	93.48	4.92	61.36	57.48	0.04
2020-10-29	00:45:00	221225	900	900	985141000928723	E:\CCI STUDY\GROUP B\GrBWEEK2	GrBCranioWEEK2PostSx	13543.3	32.8958	155.754	113						223.606	215.273	214.536	191	806.52	284.52	93.48	62.72	40.68	36.36	71.8	45.88	39.48	215.04	47.6	92.68	133.48	52.72	61.56
2020-10-29	01:00:00	222125	900	900	985141000928723	E:\CCI STUDY\GROUP B\GrBWEEK2	GrBCranioWEEK2PostSx	5298.42	32.911	123.8	46						216.679	166.033	216.627	69.64	880.56	62.6	19.44	0	0	0	0.64	18.12	52.4	59.6	1.32	388.84	103.8	27.64	247.64
2020-10-29	01:15:00	223025	900	900	985141000928723	E:\CCI STUDY\GROUP B\GrBWEEK2	GrBCranioWEEK2PostSx	3137.38	33.6327	89.4608	25						164.091	133.099	137.718	210.8	898.72	0	1.28	0	0	0	1.2	0.96	5.24	44.52	0.32	25.04	103.88	575.24	143.6
2020-10-29	01:30:00	223925	900	900	985141000928723	E:\CCI STUDY\GROUP B\GrBWEEK2	GrBCranioWEEK2PostSx	119.5	33.0524	95.8181	1						128.058	191.236	130.626	1.2	900	0	0	0	0	0	0	0	0	0	0	0	71.84	828.16	0
2020-10-29	01:45:00	224825	900	900	985141000928723	E:\CCI STUDY\GROUP B\GrBWEEK2	GrBCranioWEEK2PostSx	720.858	32.936	116.512	6						201.904	155.354	176.331	33.2	895.8	158.64	4.2	0	0	0	0	0	0	0	4.2	0	0	581.48	314.32
2020-10-29	02:00:00	225725	900	900	985141000928723	E:\CCI STUDY\GROUP B\GrBWEEK2	GrBCranioWEEK2PostSx	626.605	32.8971	119.358	6						158.164	173.635	164.165	11.56	897.96	0	2.04	0	0	0	0	0.52	0.68	0	1.52	114.56	0	748.2	34.52
2020-10-29	02:15:00	226625	900	900	985141000928723	E:\CCI STUDY\GROUP B\GrBWEEK2	GrBCranioWEEK2PostSx	119.5	32.9758	112.568	1						234.057	112.619	136.329	1.48	900	0	0	0	0	0	0	0	0	0	0	745.12	0	0	154.88
2020-10-29	02:30:00	227525	900	900	985141000928723	E:\CCI STUDY\GROUP B\GrBWEEK2	GrBCranioWEEK2PostSx	2681.33	33.0049	112.789	23						235.297	160.425	134.559	45.28	851.16	8.6	48.84	0	7.32	0	10.88	10.4	5.32	1.68	38.44	635.96	0	15.32	174.68
2020-10-29	02:45:00	228425	900	900	985141000928723	E:\CCI STUDY\GROUP B\GrBWEEK2	GrBCranioWEEK2PostSx	6857.28	32.9001	132.412	57						190.413	175.854	162.155	126.48	587.52	51.68	312.48	5	49.24	4.2	42.28	288.52	5.96	14.24	23.96	60.12	53.84	17.8	334.84
2020-10-29	03:00:00	229325	900	900	985141000928723	E:\CCI STUDY\GROUP B\GrBWEEK2	GrBCranioWEEK2PostSx	1440.56	34.0375	67.3449	13						112.676	96.0913	141.911	392.84	899.04	0	0.96	0	0	0	0.28	0.96	141.84	11.2	0	362	0	0	383.72
2020-10-29	03:15:00	230225	900	900	985141000928723	E:\CCI STUDY\GROUP B\GrBWEEK2	GrBCranioWEEK2PostSx	935.909	34.2149	104.922	7						162.028	166.854	123.203	280.76	503.48	0	396.52	0	0	0	0	0	235.88	5.44	396.52	152.36	0	109.8	0
2020-10-29	03:30:00	231125	900	900	985141000928723	E:\CCI STUDY\GROUP B\GrBWEEK2	GrBCranioWEEK2PostSx	120.012	32.9434	97.6208	1						215.267	131.042	171.363	446	900	0	0	0	0	0	0	0	562.04	0	0	337.96	0	0	0
2020-10-29	03:45:00	232025	900	900	985141000928723	E:\CCI STUDY\GROUP B\GrBWEEK2	GrBCranioWEEK2PostSx	239	32.9031	104.319	2						177.226	139.637	225.363	25	900	0	0	0	0	0	0	0	0	0	0	748.04	0	0	151.96
2020-10-29	04:00:00	232925	900	900	985141000928723	E:\CCI STUDY\GROUP B\GrBWEEK2	GrBCranioWEEK2PostSx	0	33.4489	102.397	0						132.159	219.545	119.186	0	900	0	0	0	0	0	0	0	0	0	0	900	0	0	0
2020-10-29	04:15:00	233825	900	900	985141000928723	E:\CCI STUDY\GROUP B\GrBWEEK2	GrBCranioWEEK2PostSx	2280.01	33.2372	114.674	19						159.485	218.479	122.602	31.72	866.48	0	33.52	2.44	7.04	0	14.76	7.92	2.88	10.04	25.6	96.52	0	9.92	722.88
2020-10-29	04:30:00	234725	900	900	985141000928723	E:\CCI STUDY\GROUP B\GrBWEEK2	GrBCranioWEEK2PostSx	1498.35	33.2017	109.181	14						166.036	181.554	141.402	33.8	604.88	1.96	295.12	0	0	0	0	0	0	0	295.12	392.6	0	212.28	0
2020-10-29	04:45:00	235625	900	900	985141000928723	E:\CCI STUDY\GROUP B\GrBWEEK2	GrBCranioWEEK2PostSx	15713.8	33.0054	146.603	143						191.625	220.191	268.858	232.68	743.88	189.28	156.12	76.28	296.64	40.4	89.64	77.04	89	57	79.08	18.08	25.4	34.92	16.52
2020-10-29	05:00:00	236525	900	900	985141000928723	E:\CCI STUDY\GROUP B\GrBWEEK2	GrBCranioWEEK2PostSx	18922.8	32.8958	112.723	167						161.205	200.538	196.462	366.6	638.92	71.48	261.08	115.56	65.12	56.48	40.8	194.52	46.16	57.92	66.56	93.04	72.84	87	4
2020-10-29	05:15:00	237425	900	900	985141000928723	E:\CCI STUDY\GROUP B\GrBWEEK2	GrBCranioWEEK2PostSx	9240.16	32.8958	129.097	81						204.174	186.453	197.72	202.08	756.72	121.68	143.28	104.88	5.56	1.92	164.24	62.84	186.76	74.56	80.44	82.92	57.48	59.24	19.16
2020-10-29	05:30:00	238325	900	900	985141000928723	E:\CCI STUDY\GROUP B\GrBWEEK2	GrBCranioWEEK2PostSx	13700.3	32.9499	139.571	119						195.994	228.978	197.145	260.32	743.28	161.56	156.72	31.24	73.04	104.36	198.76	105.2	67.08	71.16	51.52	14.28	42.32	87	54.04
2020-10-29	05:45:00	239225	900	900	985141000928723	E:\CCI STUDY\GROUP B\GrBWEEK2	GrBCranioWEEK2PostSx	24784.3	32.8958	130.44	233						187.426	223.626	190.378	310.16	741.16	100.56	158.84	18.44	120.44	23.08	94.92	119.36	54.12	103.56	39.48	173.96	61.64	75.96	15.04
2020-10-29	06:00:00	240125	900	900	985141000928723	E:\CCI STUDY\GROUP B\GrBWEEK2	GrBCranioWEEK2PostSx	15705.9	32.8965	146.204	143						215.518	182.81	209.14	247.12	690.96	162.12	209.04	16.12	6.08	31.48	65.28	88.8	256.48	149.36	120.24	63.52	89.44	9.96	3.24
2020-10-29	06:15:00	241025	900	900	985141000928723	E:\CCI STUDY\GROUP B\GrBWEEK2	GrBCranioWEEK2PostSx	10020.8	32.8958	159.193	81						240.153	246.611	218.352	122.48	777.32	270.24	122.68	19.04	139.76	134.04	88.64	40.64	12.68	91.44	82.04	79.72	199.08	0	12.92
2020-10-29	06:30:00	241925	900	900	985141000928723	E:\CCI STUDY\GROUP B\GrBWEEK2	GrBCranioWEEK2PostSx	12369.6	32.8958	149.628	103						214.82	235.305	229.879	175.08	802.56	217.04	97.44	52	34.28	73.52	32.96	22.76	51.28	267.12	74.68	91.56	101.64	93.04	5.16
2020-10-29	06:45:00	242825	900	900	985141000928723	E:\CCI STUDY\GROUP B\GrBWEEK2	GrBCranioWEEK2PostSx	6541.73	32.8958	144.332	57						225.339	231.281	163.722	98.08	852.16	69.32	47.84	11.16	4.52	7.08	70.2	32.24	21.88	550.96	15.6	74.56	72.16	26.48	13.16
2020-10-29	07:00:00	243725	900	900	985141000928723	E:\CCI STUDY\GROUP B\GrBWEEK2	GrBCranioWEEK2PostSx	13940.5	32.8992	153.307	124						234.238	220.353	212.059	195.96	750.84	320.16	149.16	21.24	29.44	262.6	34.96	51.12	44.08	31.68	98.04	164.92	39.08	110.36	12.48
2020-10-29	07:15:00	244625	900	900	985141000928723	E:\CCI STUDY\GROUP B\GrBWEEK2	GrBCranioWEEK2PostSx	3821.51	32.8958	142.96	33						205.6	184.274	168.2	97.32	884.68	152.08	15.32	0	2.76	3.2	7.2	9.56	17.2	23.84	5.76	36.08	419.28	360.72	14.4
2020-10-29	07:30:00	245525	900	900	985141000928723	E:\CCI STUDY\GROUP B\GrBWEEK2	GrBCranioWEEK2PostSx	4427.9	32.9161	146.896	37						204.339	216.753	156.335	56	895.04	107	4.96	22.92	0	0	8.24	2.8	50.56	249.4	2.16	5.44	224.2	286.2	48.08
2020-10-29	07:45:00	246425	900	900	985141000928723	E:\CCI STUDY\GROUP B\GrBWEEK2	GrBCranioWEEK2PostSx	239	32.9501	95.0923	2						164.825	101.257	131.901	2.56	900	0	0	0	0	0	0	0	0	0	0	0	0	558.68	341.32
2020-10-29	08:00:00	247325	900	900	985141000928723	E:\CCI STUDY\GROUP B\GrBWEEK2	GrBCranioWEEK2PostSx	358.5	32.8958	119.383	3						182.941	136.413	136.088	10.52	900	0	0	0	0	0	0	0	0	0	0	0	0	422.24	477.76
2020-10-29	08:15:00	248225	900	900	985141000928723	E:\CCI STUDY\GROUP B\GrBWEEK2	GrBCranioWEEK2PostSx	0	32.8958	117.789	0						128.354	134.237	118.449	0	900	0	0	0	0	0	0	0	0	0	0	0	0	900	0
2020-10-29	08:30:00	249125	900	900	985141000928723	E:\CCI STUDY\GROUP B\GrBWEEK2	GrBCranioWEEK2PostSx	1061.92	33.6431	118.139	11						156.085	156.446	124.096	23.64	740.72	0	159.28	0	0	0	0	0	0	0	159.28	594.84	0.92	144.96	0
2020-10-29	08:45:00	250025	900	900	985141000928723	E:\CCI STUDY\GROUP B\GrBWEEK2	GrBCranioWEEK2PostSx	477.235	34.1175	71.0921	4						72.8048	145.021	142.273	118.68	560.56	0	339.44	0	0	0	0	0	0	0	339.44	467	0	0	93.56
2020-10-29	09:00:00	250925	900	900	985141000928723	E:\CCI STUDY\GROUP B\GrBWEEK2	GrBCranioWEEK2PostSx	169.772	33.189	79.7561	1						115.073	152.799	104.361	79.28	631.32	0	268.68	0	0	0	0	0	0	0	268.68	631.32	0	0	0
2020-10-29	09:15:00	251825	900	900	985141000928723	E:\CCI STUDY\GROUP B\GrBWEEK2	GrBCranioWEEK2PostSx	358.492	33.8796	118.064	3						152.173	140.653	156.033	42	808.12	0	91.88	0	0	0	0	0	0	0	91.88	703	0	0	105.12
2020-10-29	09:30:00	252725	900	900	985141000928723	E:\CCI STUDY\GROUP B\GrBWEEK2	GrBCranioWEEK2PostSx	239.001	33.5583	56.6593	2						133.513	133.517	61.6108	252.64	900	0	0	0	0	0	0	0	0	0	0	276.52	0	0	623.48
2020-10-29	09:45:00	253625	900	900	985141000928723	E:\CCI STUDY\GROUP B\GrBWEEK2	GrBCranioWEEK2PostSx	0	32.8958	119.5	0						119.5	120.151	119.5	0	900	0	0	0	0	0	0	0	0	0	0	0	0	0	900
2020-10-29	10:00:00	254525	900	900	985141000928723	E:\CCI STUDY\GROUP B\GrBWEEK2	GrBCranioWEEK2PostSx	67.5058	33.0711	29.1173	1						29.2783	113.415	155.764	162.2	900	0	0	0	0	0	0	0	0	0	0	0	0	18.68	881.32
2020-10-29	10:15:00	255425	900	900	985141000928723	E:\CCI STUDY\GROUP B\GrBWEEK2	GrBCranioWEEK2PostSx	51.9905	32.9857	27.7541	0						163.695	27.7541	165.362	124.92	900	0	0	0	0	0	0	0	0	0	0	0	0	900	0
2020-10-29	10:30:00	256325	900	900	985141000928723	E:\CCI STUDY\GROUP B\GrBWEEK2	GrBCranioWEEK2PostSx	5574.01	33.0968	97.205	46						140.275	151.423	130.993	152.52	846.68	34.68	53.32	9.8	0.72	38.2	10.08	11.4	7.64	26.88	41.92	533.08	45.12	77.4	97.76
2020-10-29	10:45:00	257225	900	900	985141000928723	E:\CCI STUDY\GROUP B\GrBWEEK2	GrBCranioWEEK2PostSx	4356.75	32.9262	104.052	38						175.156	155.216	127.115	162.44	683.04	13.84	216.96	0	2.36	7.2	3.96	36.44	103.52	4.32	180.52	325.08	45.48	15.68	175.44
2020-10-29	11:00:00	258125	900	900	985141000928723	E:\CCI STUDY\GROUP B\GrBWEEK2	GrBCranioWEEK2PostSx	1244.84	33.4672	89.8494	11						156.868	120.347	134.086	96.6	897	0	3	0	0	0	0.04	3	8.68	3.84	0	208.76	23.44	211.52	440.72
2020-10-29	11:15:00	259025	900	174.64	985141000928723	E:\CCI STUDY\GROUP B\GrBWEEK2	GrBCranioWEEK2PostSx	0	34.1002	0	0						0	119.5	168.999	0	174.64	0	0	0	0	0	0	0	0	0	0	0	0	174.64	0

## Sheet: 985141000928730
date	time	time since start (s)	bin duration (s)	effective bin duration (s)	subject	folder	study name	distance (mm)	temperature (C)	separation (mm)	transition	separation 985141000928712 (mm)	separation 989001025043666 (mm)	separation 989001025043695 (mm)	separation 985141000928707 (mm)	separation 985141000928723 (mm)	separation 985141000928730 (mm)	separation 989001025043662 (mm)	separation 989001025043693 (mm)	mobile (s)	thigmotactic (s)	isolated (s)	in centre zones (s)	antenna1.0 (s)	antenna2.0 (s)	antenna3.0 (s)	antenna4.0 (s)	antenna5.0 (s)	antenna6.0 (s)	antenna7.0 (s)	antenna8.0 (s)	antenna9.0 (s)	antenna10.0 (s)	antenna11.0 (s)	antenna12.0 (s)
2020-10-26	11:15:00	0	900	725.32	985141000928730	E:\CCI STUDY\GROUP B\GrBWEEK2	GrBCranioWEEK2PostSx	8643.67	36.2874	135.543	82					182.581		187.329	207.341	178.52	446.6	86.8	278.72	36.88	52.24	7.64	30.8	148	179.48	27.28	130.72	68.68	10.16	4.2	29.24
2020-10-26	11:30:00	725	900	900	985141000928730	E:\CCI STUDY\GROUP B\GrBWEEK2	GrBCranioWEEK2PostSx	8266.33	36.4354	110.582	76					180.514		160.95	187.178	157.92	618.4	40.2	281.6	36.2	51.16	27.96	7.4	179.68	218.12	28.16	101.92	70.2	16.16	20	143.04
2020-10-26	11:45:00	1625	900	900	985141000928730	E:\CCI STUDY\GROUP B\GrBWEEK2	GrBCranioWEEK2PostSx	5519.63	36.2994	125.723	45					157.766		180.545	173.699	267.8	408.68	106.36	491.32	124.84	5	7.72	17.4	112.72	161.28	6.92	378.6	73.84	5.08	6.6	0
2020-10-26	12:00:00	2525	900	900	985141000928730	E:\CCI STUDY\GROUP B\GrBWEEK2	GrBCranioWEEK2PostSx	577.062	36.4089	78.0522	4					120.332		158.835	106.124	301.36	441.88	0	458.12	0	0	0	0	0	0	0	458.12	0	0	151.48	290.4
2020-10-26	12:15:00	3425	900	900	985141000928730	E:\CCI STUDY\GROUP B\GrBWEEK2	GrBCranioWEEK2PostSx	119.506	36.3795	91.6394	1					152.277		135.457	100.602	178.52	796.24	0	103.76	0	0	0	0	0	0	0	103.76	0	0	621.52	174.72
2020-10-26	12:30:00	4325	900	900	985141000928730	E:\CCI STUDY\GROUP B\GrBWEEK2	GrBCranioWEEK2PostSx	1344.35	36.123	88.1294	9					125.211		203.285	163.712	15.6	551.52	20.76	348.48	15.64	0	0	3.44	13.32	0	0	335.16	0	2.4	9.52	520.52
2020-10-26	12:45:00	5225	900	900	985141000928730	E:\CCI STUDY\GROUP B\GrBWEEK2	GrBCranioWEEK2PostSx	0	35.8594	122.651	0					124.763		139.969	250.577	0	900	0	0	0	0	0	0	0	0	0	0	725.28	0	0	174.72
2020-10-26	13:00:00	6125	900	900	985141000928730	E:\CCI STUDY\GROUP B\GrBWEEK2	GrBCranioWEEK2PostSx	358.446	35.9372	49.5288	3					51.0374		126.357	168.063	268	381.44	0	518.56	0	0	0	0	0	0	0	518.56	234.4	0	138.64	8.4
2020-10-26	13:15:00	7025	900	900	985141000928730	E:\CCI STUDY\GROUP B\GrBWEEK2	GrBCranioWEEK2PostSx	1191.39	35.5711	99.5572	11					113.723		151.574	152.988	186.24	256.16	4.92	643.84	3.52	1.96	0	4.96	3.52	0	0	640.32	240	0	5.72	0
2020-10-26	13:30:00	7925	900	900	985141000928730	E:\CCI STUDY\GROUP B\GrBWEEK2	GrBCranioWEEK2PostSx	119.492	35.5983	85.1476	1					85.6281		145.084	145.937	330.24	372	0	528	0	0	0	0	0	0	0	528	372	0	0	0
2020-10-26	13:45:00	8825	900	900	985141000928730	E:\CCI STUDY\GROUP B\GrBWEEK2	GrBCranioWEEK2PostSx	1202.39	35.8485	80.9564	11					100.757		125.989	125.196	125.44	888.8	0	11.2	0	0.72	13.92	28.64	9.2	0	9.8	2	777.76	0	1.44	56.52
2020-10-26	14:00:00	9725	900	900	985141000928730	E:\CCI STUDY\GROUP B\GrBWEEK2	GrBCranioWEEK2PostSx	1793.94	35.7598	104.074	14					167.245		131.66	123.034	181.16	629.96	10.16	270.04	10	10.4	0	0.04	98.24	138.12	15.4	171.8	118.56	0	4.96	332.48
2020-10-26	14:15:00	10625	900	900.04	985141000928730	E:\CCI STUDY\GROUP B\GrBWEEK2	GrBCranioWEEK2PostSx	506.999	35.5079	35.8644	3					131.698		125.769	47.8285	76.28	101.88	0	798.16	0	0	0	0	0	0	0	798.16	0	0	0	101.88
2020-10-26	14:30:00	11525	900	900	985141000928730	E:\CCI STUDY\GROUP B\GrBWEEK2	GrBCranioWEEK2PostSx	752.388	35.675	56.7648	6					120.222		81.7118	176.927	218.68	363.2	0	536.8	0	0	0	0.04	0	0	0	536.8	37.88	0	0	325.28
2020-10-26	14:45:00	12425	900	900	985141000928730	E:\CCI STUDY\GROUP B\GrBWEEK2	GrBCranioWEEK2PostSx	402.026	35.277	114.758	3					135.897		147.492	184.019	130.48	900	0	0	0	0	0	0	0	0	0	0	713.12	0	0	186.88
2020-10-26	15:00:00	13325	900	900	985141000928730	E:\CCI STUDY\GROUP B\GrBWEEK2	GrBCranioWEEK2PostSx	1750.65	35.8037	131.015	16					138.798		172.155	249.07	18.2	337.24	25.84	562.76	0.04	13.68	13.48	3.08	559.92	0	1.64	2.84	1.4	10.4	25.16	268.36
2020-10-26	15:15:00	14225	900	900	985141000928730	E:\CCI STUDY\GROUP B\GrBWEEK2	GrBCranioWEEK2PostSx	719.993	35.5917	133.642	5					151.715		178.22	227.073	79.64	725.32	0	174.68	0	0	0	0	174.68	593.88	0	0	131.44	0	0	0
2020-10-26	15:30:00	15125	900	900	985141000928730	E:\CCI STUDY\GROUP B\GrBWEEK2	GrBCranioWEEK2PostSx	358.999	35.2547	162.657	3					166.405		244.892	226.006	5.52	892.2	0	7.8	0	0	0	0	7.8	847.48	0	0	44.72	0	0	0
2020-10-26	15:45:00	16025	900	900	985141000928730	E:\CCI STUDY\GROUP B\GrBWEEK2	GrBCranioWEEK2PostSx	480	35.3275	78.8728	4					154.335		95.9005	161.286	4.84	900	0	0	0	0	0	0	0	148.2	0	0	751.8	0	0	0
2020-10-26	16:00:00	16925	900	900	985141000928730	E:\CCI STUDY\GROUP B\GrBWEEK2	GrBCranioWEEK2PostSx	2114.17	35.773	126.796	20					139.52		214.226	169.953	220.44	558.08	55.52	341.92	0.68	12.48	30.2	4.32	113.28	438.4	4.8	228.64	63.96	3.24	0	0
2020-10-26	16:15:00	17825	900	900	985141000928730	E:\CCI STUDY\GROUP B\GrBWEEK2	GrBCranioWEEK2PostSx	2350.02	35.4932	93.5284	18					143.172		132.259	183.945	91.64	577.4	0	322.6	0	0	0	0	24.08	6.12	200.92	298.52	8.64	173.24	180.68	7.8
2020-10-26	16:30:00	18725	900	900	985141000928730	E:\CCI STUDY\GROUP B\GrBWEEK2	GrBCranioWEEK2PostSx	358.501	35.5856	120.948	3					190.081		121.733	225.63	4.36	900	3.12	0	0	0	0	0	0	0	688.04	0	0	104.84	107.12	0
2020-10-26	16:45:00	19625	900	900	985141000928730	E:\CCI STUDY\GROUP B\GrBWEEK2	GrBCranioWEEK2PostSx	1801.03	35.6599	111.921	16					234.59		150.254	138.877	64.68	867.12	8.48	32.88	1.12	7.92	0	1.64	7.88	0	227.92	25	0	611.28	17.24	0
2020-10-26	17:00:00	20525	900	900	985141000928730	E:\CCI STUDY\GROUP B\GrBWEEK2	GrBCranioWEEK2PostSx	6440.5	36.2772	130.937	58					232.924		193.731	201.21	142.88	695.72	136.16	204.28	110.04	44.76	124.32	2.44	100.68	13.04	67.48	103.6	58.6	212.56	41.64	20.84
2020-10-26	17:15:00	21425	900	900	985141000928730	E:\CCI STUDY\GROUP B\GrBWEEK2	GrBCranioWEEK2PostSx	1005.5	36.1032	114.566	8					121.466		166.59	210.966	32.68	900	0	0	0	0	0	0	0	0	818.12	0	0	66.76	15.12	0
2020-10-26	17:30:00	22325	900	900	985141000928730	E:\CCI STUDY\GROUP B\GrBWEEK2	GrBCranioWEEK2PostSx	551.856	35.5907	107.073	4					125.551		183.146	247.127	8.48	783.64	0	116.36	0	0	0	0	0	0	17.16	116.36	0	766.48	0	0
2020-10-26	17:45:00	23225	900	900	985141000928730	E:\CCI STUDY\GROUP B\GrBWEEK2	GrBCranioWEEK2PostSx	1854.36	36.111	95.261	13					158.845		116.804	196.362	184.56	503.2	0	396.8	0	0	0	0	0	0	101.72	396.8	0	197.64	203.84	0
2020-10-26	18:00:00	24125	900	900	985141000928730	E:\CCI STUDY\GROUP B\GrBWEEK2	GrBCranioWEEK2PostSx	7908.05	36.7201	145.449	66					190.904		212.548	205.453	125.44	772	228.24	128	8.36	26.72	161.36	17.68	92.08	118.2	88.36	35.92	0	185.72	165.6	0
2020-10-26	18:15:00	25025	900	900	985141000928730	E:\CCI STUDY\GROUP B\GrBWEEK2	GrBCranioWEEK2PostSx	2658.83	37.1205	111.11	21					175.623		157.878	221.909	51.32	662.2	13.76	237.8	13	6.2	0	5.84	0	5.04	100.16	237.8	0.72	242.4	281.4	7.44
2020-10-26	18:30:00	25925	900	900	985141000928730	E:\CCI STUDY\GROUP B\GrBWEEK2	GrBCranioWEEK2PostSx	5014.88	37.3957	111.2	44					163.469		178.712	162.698	208.04	659.76	42.36	240.24	18.56	36.56	0.56	3.48	66.28	32.4	34.48	173.96	18.08	470.16	20.24	25.24
2020-10-26	18:45:00	26825	900	900	985141000928730	E:\CCI STUDY\GROUP B\GrBWEEK2	GrBCranioWEEK2PostSx	9380.52	37.7615	122.634	73					216.638		181.109	180.844	332.76	497.28	138.12	402.72	106.6	185.28	27.16	7.08	340.56	89.2	24.92	62.16	9.12	9.32	25.76	12.84
2020-10-26	19:00:00	27725	900	900	985141000928730	E:\CCI STUDY\GROUP B\GrBWEEK2	GrBCranioWEEK2PostSx	5475.79	37.4219	71.5411	45					126.407		121.263	143.268	240.96	716.24	0	183.76	8.44	2.12	0	23.36	15.36	0	431.8	168.4	22.88	65.08	162.56	0
2020-10-26	19:15:00	28625	900	900	985141000928730	E:\CCI STUDY\GROUP B\GrBWEEK2	GrBCranioWEEK2PostSx	9398.4	37.2671	149.986	88					209.943		211.213	222.158	334.2	684.8	205.56	215.2	42.04	101.12	31.24	26.32	109.16	111.2	78.28	106.04	208.84	19.84	54.48	11.44
2020-10-26	19:30:00	29525	900	900	985141000928730	E:\CCI STUDY\GROUP B\GrBWEEK2	GrBCranioWEEK2PostSx	3066.67	37.09	122.802	27					188.637		177.659	179.058	65.64	826.36	5.96	73.64	49.56	7.2	0	25.96	52.12	7.96	174.88	21.52	13.08	508.84	30.44	8.44
2020-10-26	19:45:00	30425	900	900	985141000928730	E:\CCI STUDY\GROUP B\GrBWEEK2	GrBCranioWEEK2PostSx	1174.5	36.9309	116.001	9					129.327		186.459	202.946	17.2	763.12	0	136.88	0	0	0	0	0	0	709.24	136.88	0	47.52	6.36	0
2020-10-26	20:00:00	31325	900	900	985141000928730	E:\CCI STUDY\GROUP B\GrBWEEK2	GrBCranioWEEK2PostSx	4307.12	36.7317	125.625	38					194.484		236.048	159.392	235.68	786.84	118.48	113.16	60.88	82.84	3.76	24.28	16.88	5.08	59.6	96.28	18	265	103.04	164.36
2020-10-26	20:15:00	32225	900	900	985141000928730	E:\CCI STUDY\GROUP B\GrBWEEK2	GrBCranioWEEK2PostSx	1865.45	36.8177	147.001	15					201.368		263.143	155.328	30.16	885.84	172.44	14.16	166.2	0	0	16.96	3.44	0	239.52	10.72	0	450.72	9.48	2.96
2020-10-26	20:30:00	33125	900	900	985141000928730	E:\CCI STUDY\GROUP B\GrBWEEK2	GrBCranioWEEK2PostSx	2131.35	37.0468	125.357	17					200.326		211.189	206.486	39.76	855.68	3.12	44.32	89.68	16.24	0	40	39.88	0	322.48	4.44	0	0	72.36	314.92
2020-10-26	20:45:00	34025	900	900	985141000928730	E:\CCI STUDY\GROUP B\GrBWEEK2	GrBCranioWEEK2PostSx	1896.05	37.0831	119.127	15					229.583		229.303	164.364	21.68	850.12	0	49.88	0	101.44	0	72.76	24.88	0	1.32	25	0	471.72	51.12	151.76
2020-10-26	21:00:00	34925	900	900	985141000928730	E:\CCI STUDY\GROUP B\GrBWEEK2	GrBCranioWEEK2PostSx	2399.66	36.6896	129.842	20					181.453		190.057	196.282	54.88	477.56	98	422.44	98.56	0	0	1.68	10.04	15.52	168.72	412.4	4.72	143.92	13.72	30.72
2020-10-26	21:15:00	35825	900	900	985141000928730	E:\CCI STUDY\GROUP B\GrBWEEK2	GrBCranioWEEK2PostSx	1582.69	36.7827	135.163	15					160.515		167.064	212.507	40.4	549.96	131.28	350.04	0	140.04	4.88	0.04	7.56	1.88	13.28	342.48	0	0	389.84	0
2020-10-26	21:30:00	36725	900	900	985141000928730	E:\CCI STUDY\GROUP B\GrBWEEK2	GrBCranioWEEK2PostSx	6897.35	37.3189	130.929	54					215.184		175.384	159.341	158.64	443.44	41.48	456.56	24.32	1	2.32	72.16	220.48	0	160.36	236.08	46.92	63.8	64.96	7.6
2020-10-26	21:45:00	37625	900	900	985141000928730	E:\CCI STUDY\GROUP B\GrBWEEK2	GrBCranioWEEK2PostSx	5160.14	37.0384	121.524	44					181.421		204.522	226.971	201.36	743.76	105.28	156.24	6.52	70.8	0	6.88	54.6	46.84	62.48	101.64	2	289.92	234.36	23.96
2020-10-26	22:00:00	38525	900	900	985141000928730	E:\CCI STUDY\GROUP B\GrBWEEK2	GrBCranioWEEK2PostSx	5425.02	36.9478	129.013	48					199.06		183.043	206.216	135.16	751.2	124.8	148.8	34.76	35.84	0	23.4	30.8	0	142.24	118	94.68	106.28	290.92	23.08
2020-10-26	22:15:00	39425	900	900	985141000928730	E:\CCI STUDY\GROUP B\GrBWEEK2	GrBCranioWEEK2PostSx	239	36.8008	121.307	2					150.107		160.95	160.46	2.36	851.24	0	48.76	0	0	0	0	0	0	851.24	48.76	0	0	0	0
2020-10-26	22:30:00	40325	900	900	985141000928730	E:\CCI STUDY\GROUP B\GrBWEEK2	GrBCranioWEEK2PostSx	10737.9	36.5201	140.574	88					220.718		215.239	214.518	248.36	658.44	166.12	241.56	138.56	236	33.16	79.76	146.08	37.68	25.92	95.48	8.84	65.24	17.2	16.08
2020-10-26	22:45:00	41225	900	900	985141000928730	E:\CCI STUDY\GROUP B\GrBWEEK2	GrBCranioWEEK2PostSx	7075.43	36.9047	130.764	60					211.741		194.751	214.253	112.64	846.68	138	53.32	54.84	6.16	0	119.56	48	0	63	5.32	0	283.52	313.64	5.96
2020-10-26	23:00:00	42125	900	900	985141000928730	E:\CCI STUDY\GROUP B\GrBWEEK2	GrBCranioWEEK2PostSx	15722.7	36.6393	124.664	140					210.864		198.595	147.402	394.4	596.88	53.28	303.12	63.76	61.72	77.36	41.2	247.52	63.52	177.6	55.6	3.76	73.04	34.92	0
2020-10-26	23:15:00	43025	900	900	985141000928730	E:\CCI STUDY\GROUP B\GrBWEEK2	GrBCranioWEEK2PostSx	15586.5	37.1152	112.46	131					201.437		164.719	184.446	362.96	760.96	27.28	139.04	41.16	125.36	82.08	70.08	130.44	141.16	163.84	8.6	3.28	40.08	79.84	14.08
2020-10-26	23:30:00	43925	900	900	985141000928730	E:\CCI STUDY\GROUP B\GrBWEEK2	GrBCranioWEEK2PostSx	10745.5	36.998	111.818	93					151.355		177.62	170.226	244.68	497.96	24.24	402.04	27.96	63.56	29.88	47.16	266.88	86.36	161.88	135.16	13.28	54.4	13.48	0
2020-10-26	23:45:00	44825	900	900	985141000928730	E:\CCI STUDY\GROUP B\GrBWEEK2	GrBCranioWEEK2PostSx	5694.36	36.8251	117.854	49					167.009		170.81	198.865	76.28	541.32	19.32	358.68	6.92	90.72	5.56	55.92	332.52	9.72	18.64	26.16	216.72	23.68	111.28	2.16
2020-10-27	00:00:00	45725	900	900	985141000928730	E:\CCI STUDY\GROUP B\GrBWEEK2	GrBCranioWEEK2PostSx	338.352	36.2852	116.869	3					149.51		181.757	126.69	7.48	870.84	0	29.16	0	0	0	0.04	29.16	0	7.28	0	0	0	863.52	0
2020-10-27	00:15:00	46625	900	900	985141000928730	E:\CCI STUDY\GROUP B\GrBWEEK2	GrBCranioWEEK2PostSx	239	36.325	85.882	2					88.6473		207.404	154.559	2.32	900	0	0	0	0	0	0	0	0	0	0	0	0	891.72	8.28
2020-10-27	00:30:00	47525	900	900	985141000928730	E:\CCI STUDY\GROUP B\GrBWEEK2	GrBCranioWEEK2PostSx	239	35.8778	98.1434	2					119.892		179.594	168.699	3.28	847.96	0	52.04	0	0	0	0	0	0	0	52.04	0	0	847.96	0
2020-10-27	00:45:00	48425	900	900	985141000928730	E:\CCI STUDY\GROUP B\GrBWEEK2	GrBCranioWEEK2PostSx	408	36.193	118.749	3					133.329		182.173	192.94	11.92	638.44	0	261.56	0	0	0	0	0	0	0	261.56	0	0	634.44	4
2020-10-27	01:00:00	49325	900	900	985141000928730	E:\CCI STUDY\GROUP B\GrBWEEK2	GrBCranioWEEK2PostSx	1470.48	36.3157	116.232	13					182.662		184.98	189.75	47.2	881.88	0	18.12	0	1.72	0	0	9.04	1.72	12.36	9.08	0	0	368.44	497.64
2020-10-27	01:15:00	50225	900	900	985141000928730	E:\CCI STUDY\GROUP B\GrBWEEK2	GrBCranioWEEK2PostSx	5118.69	35.7828	131.573	46					168.405		201.965	153.191	101.28	649.32	109.36	250.68	7.52	25.44	0	5.08	174.16	1.04	20.04	76.52	56.12	25.48	295.28	213.32
2020-10-27	01:30:00	51125	900	900	985141000928730	E:\CCI STUDY\GROUP B\GrBWEEK2	GrBCranioWEEK2PostSx	3814.65	36.2346	115.486	35					149.598		179.884	209.408	166.64	698.16	3.48	201.84	8.6	0.04	0	27.16	171.24	0.4	26.56	30.6	626.68	8.16	0.56	0
2020-10-27	01:45:00	52025	900	900	985141000928730	E:\CCI STUDY\GROUP B\GrBWEEK2	GrBCranioWEEK2PostSx	2575.13	36.6431	81.511	23					161.57		137.097	102.682	143.48	815.24	19.2	84.76	0	3.8	10.84	1.96	8.48	10.36	25.28	76.28	0	23.76	607.56	131.68
2020-10-27	02:00:00	52925	900	900	985141000928730	E:\CCI STUDY\GROUP B\GrBWEEK2	GrBCranioWEEK2PostSx	3678.28	36.1452	132.256	29					187.876		169.183	200.965	56.96	749.32	78.92	150.68	1.04	79.28	0	1.28	133.92	2	366.8	16.76	0	28.36	267.16	3.4
2020-10-27	02:15:00	53825	900	900	985141000928730	E:\CCI STUDY\GROUP B\GrBWEEK2	GrBCranioWEEK2PostSx	885.999	36.3137	99.4686	7					156.271		160.054	135.264	8.64	840.28	0	59.72	0	0	0	0	0	0	0	59.72	0	0	542.52	297.76
2020-10-27	02:30:00	54725	900	900	985141000928730	E:\CCI STUDY\GROUP B\GrBWEEK2	GrBCranioWEEK2PostSx	2943.38	36.7647	123.83	22					196.035		150.069	168.81	50.92	276.12	100.84	623.88	11.92	9.56	5.52	22.04	108.36	8.32	6.52	515.52	0	2.44	0	209.8
2020-10-27	02:45:00	55625	900	900	985141000928730	E:\CCI STUDY\GROUP B\GrBWEEK2	GrBCranioWEEK2PostSx	591.205	36.3059	111.053	7					193.946		154.37	122.177	77.2	457.68	0	442.32	0	0	0	0	0	0	0.12	442.32	0	436.04	21.52	0
2020-10-27	03:00:00	56525	900	900	985141000928730	E:\CCI STUDY\GROUP B\GrBWEEK2	GrBCranioWEEK2PostSx	274.318	36.6764	110.749	2					169.237		214.651	111.202	33.44	900	0	0	0	0	0	0	0	0	260.12	0	0	465.2	174.68	0
2020-10-27	03:15:00	57425	900	900	985141000928730	E:\CCI STUDY\GROUP B\GrBWEEK2	GrBCranioWEEK2PostSx	239	35.8796	142.172	2					196.213		202.707	168.626	2.32	668.92	34.24	231.08	0	0	0	0	0	0	494.24	231.08	0	174.68	0	0
2020-10-27	03:30:00	58325	900	900	985141000928730	E:\CCI STUDY\GROUP B\GrBWEEK2	GrBCranioWEEK2PostSx	1262.53	35.7617	113.819	12					121.407		196.301	180.349	85.08	696.72	3.52	203.28	0	2.48	0	0	4.28	0	551.16	199	0	103.68	39.4	0
2020-10-27	03:45:00	59225	900	900	985141000928730	E:\CCI STUDY\GROUP B\GrBWEEK2	GrBCranioWEEK2PostSx	5297	36.3291	123.64	44					157.154		154.095	174.176	119.64	321.44	70.04	578.56	12.28	31.08	43.92	9.32	56.44	0.44	35.28	522.12	6	24	145.52	13.6
2020-10-27	04:00:00	60125	900	900	985141000928730	E:\CCI STUDY\GROUP B\GrBWEEK2	GrBCranioWEEK2PostSx	6113.04	36.7797	87.3802	51					184.837		138.983	129.355	120.08	628.16	39.32	271.84	10.8	19.68	3.12	15.04	67	22.76	26.4	204.84	0	27.16	448.04	55.16
2020-10-27	04:15:00	61025	900	900	985141000928730	E:\CCI STUDY\GROUP B\GrBWEEK2	GrBCranioWEEK2PostSx	6441.69	37.2152	132.989	54					152.674		196.162	198.94	134.84	718.68	168.52	181.32	0.04	88.76	7.6	82.2	121.28	0.6	63.52	60.04	0	122.28	339.24	14.44
2020-10-27	04:30:00	61925	900	900	985141000928730	E:\CCI STUDY\GROUP B\GrBWEEK2	GrBCranioWEEK2PostSx	11267.1	36.821	128.489	99					206.482		168.761	219.311	256.04	573.68	65.6	326.32	108.88	33.84	10.12	141.12	248.24	6.04	181	78.08	0	92.68	0	0
2020-10-27	04:45:00	62825	900	900	985141000928730	E:\CCI STUDY\GROUP B\GrBWEEK2	GrBCranioWEEK2PostSx	7708.09	36.7567	113.403	61					184.204		184.75	191.785	164.08	649.32	25.44	250.68	37.36	27.76	52.2	11.16	147.32	1.64	104.28	103.36	151.76	91.08	158.52	13.56
2020-10-27	05:00:00	63725	900	900	985141000928730	E:\CCI STUDY\GROUP B\GrBWEEK2	GrBCranioWEEK2PostSx	8558.69	36.7999	121.702	71					190.374		163.965	185.795	330.68	676.28	71.4	223.72	0	19.84	33.56	29.48	117.96	20.68	323.28	105.76	89.68	94.28	40.16	25.32
2020-10-27	05:15:00	64625	900	900	985141000928730	E:\CCI STUDY\GROUP B\GrBWEEK2	GrBCranioWEEK2PostSx	12303.3	37.013	122.518	103					193.085		183.587	179.832	242.84	570.76	59.24	329.24	8.48	50.6	6.52	81.64	206.12	9.4	152.28	123.12	38.16	111.88	91.04	20.76
2020-10-27	05:30:00	65525	900	900	985141000928730	E:\CCI STUDY\GROUP B\GrBWEEK2	GrBCranioWEEK2PostSx	8473.18	37.1713	126.324	76					180.51		217.483	184.685	162.72	459.84	44.52	440.16	92.92	94.36	5.32	19.44	141.32	16.68	105.52	298.84	18.36	76	31.24	0
2020-10-27	05:45:00	66425	900	900	985141000928730	E:\CCI STUDY\GROUP B\GrBWEEK2	GrBCranioWEEK2PostSx	11623.5	36.9232	131.921	98					219.138		172.164	171.806	321.36	656.8	73	243.2	8.48	6.12	10.92	22.6	172.76	73.88	135.68	70.44	43.32	170.92	181.48	3.4
2020-10-27	06:00:00	67325	900	900	985141000928730	E:\CCI STUDY\GROUP B\GrBWEEK2	GrBCranioWEEK2PostSx	12371	37.0482	124.389	109					159.789		204.763	200.405	284.04	572.76	44.84	327.24	74.8	93.24	40.32	41.12	149.32	77.64	82.96	177.92	91.04	1.56	33.32	36.76
2020-10-27	06:15:00	68225	900	900	985141000928730	E:\CCI STUDY\GROUP B\GrBWEEK2	GrBCranioWEEK2PostSx	10874.9	37.1613	122.499	89					187.595		227.637	151.711	221.88	408.84	44.12	491.16	34.96	29.64	23.52	16.72	272.28	255.44	16.08	218.88	7.04	8	13.32	4.12
2020-10-27	06:30:00	69125	900	900	985141000928730	E:\CCI STUDY\GROUP B\GrBWEEK2	GrBCranioWEEK2PostSx	13906.9	36.5788	130.676	118					203.352		192.592	206.7	250.2	727.36	82.84	172.64	27.2	29.52	20.16	106.88	118.8	49.92	168.72	53.84	0	152.48	85.28	87.2
2020-10-27	06:45:00	70025	900	900	985141000928730	E:\CCI STUDY\GROUP B\GrBWEEK2	GrBCranioWEEK2PostSx	5416.42	36.4958	115.898	53					179.302		186.722	142.87	85.68	642.24	1.2	257.76	1.8	0	0	4	98.6	0	8.96	159.16	0.56	14.8	258.72	353.4
2020-10-27	07:00:00	70925	900	900	985141000928730	E:\CCI STUDY\GROUP B\GrBWEEK2	GrBCranioWEEK2PostSx	1075.49	36.0596	120.124	9					204.187		181.794	143.591	156.88	877.96	0	22.04	0	0	0	0	0	0	0	22.04	12.24	0	424.36	441.36
2020-10-27	07:15:00	71825	900	900	985141000928730	E:\CCI STUDY\GROUP B\GrBWEEK2	GrBCranioWEEK2PostSx	841.55	35.4921	70.4003	5					143.254		99.1754	93.8188	690.52	898.8	0.44	1.2	0.6	0	0	0	1.2	0	0	0	508.36	0	389.84	0
2020-10-27	07:30:00	72725	900	900	985141000928730	E:\CCI STUDY\GROUP B\GrBWEEK2	GrBCranioWEEK2PostSx	1129.13	35.2474	84.6348	10					110.017		161.828	97.828	83.96	797.28	0	102.72	0	0	0	0	0	0	0	102.72	758.92	0	5.96	32.4
2020-10-27	07:45:00	73625	900	900	985141000928730	E:\CCI STUDY\GROUP B\GrBWEEK2	GrBCranioWEEK2PostSx	239	35.3327	106.993	2					159.493		120.331	118.407	2.32	861.76	0	38.24	0	0	0	0	0	0	0	38.24	861.76	0	0	0
2020-10-27	08:00:00	74525	900	900	985141000928730	E:\CCI STUDY\GROUP B\GrBWEEK2	GrBCranioWEEK2PostSx	119.5	35.1925	108.408	1					163.489		109.888	123.525	0.32	900	0	0	0	0	0	0	0	0	0	0	799.88	0	0	100.12
2020-10-27	08:15:00	75425	900	900	985141000928730	E:\CCI STUDY\GROUP B\GrBWEEK2	GrBCranioWEEK2PostSx	119.497	35.0354	66.3634	0					156.149		66.3634	129.928	153.72	900	0	0	0	0	0	0	0	0	0	0	725.32	0	0	174.68
2020-10-27	08:30:00	76325	900	900	985141000928730	E:\CCI STUDY\GROUP B\GrBWEEK2	GrBCranioWEEK2PostSx	0	35.2222	119.499	0					168.999		119.499	119.5	0	900	0	0	0	0	0	0	0	0	0	0	900	0	0	0
2020-10-27	08:45:00	77225	900	900	985141000928730	E:\CCI STUDY\GROUP B\GrBWEEK2	GrBCranioWEEK2PostSx	4464.58	35.4987	100.527	38					123.364		128.776	173.291	146.12	708.4	12.92	191.6	3.92	3.48	3.36	1.84	8.12	18.56	13.04	183.48	46.96	10	168.64	438.6
2020-10-27	09:00:00	78125	900	900	985141000928730	E:\CCI STUDY\GROUP B\GrBWEEK2	GrBCranioWEEK2PostSx	7939.45	35.8153	105.594	64					146.909		140.697	173.313	189.72	622.28	36.08	277.72	13.72	16.6	0	12.4	82.8	20.8	40.4	194.92	271.64	127.52	119.2	0
2020-10-27	09:15:00	79025	900	900	985141000928730	E:\CCI STUDY\GROUP B\GrBWEEK2	GrBCranioWEEK2PostSx	8991.56	35.5991	127.941	72					251.582		132.13	235.628	114.44	772.12	94.64	127.88	10.52	72.8	10	23.2	116.72	157	320.88	11.16	73.16	93.72	10.84	0
2020-10-27	09:30:00	79925	900	900	985141000928730	E:\CCI STUDY\GROUP B\GrBWEEK2	GrBCranioWEEK2PostSx	2458.96	35.8236	109.454	18					199.349		186.564	125.026	28.56	797.36	0	102.64	0	0	0	1.24	12.76	0	577.04	89.88	186.68	26.56	5.84	0
2020-10-27	09:45:00	80825	900	900	985141000928730	E:\CCI STUDY\GROUP B\GrBWEEK2	GrBCranioWEEK2PostSx	239	35.5142	86.261	2					127.483		116.362	132.854	2.16	900	0	0	0	0	0	0	0	0	0	0	209.08	0	447.84	243.08
2020-10-27	10:00:00	81725	900	900	985141000928730	E:\CCI STUDY\GROUP B\GrBWEEK2	GrBCranioWEEK2PostSx	815.996	35.5114	95.7222	6					265.003		109.373	120.523	6.32	893.76	0	6.24	0	0	0	0	0	0	0	6.24	0	0	742.72	151.04
2020-10-27	10:15:00	82625	900	900	985141000928730	E:\CCI STUDY\GROUP B\GrBWEEK2	GrBCranioWEEK2PostSx	0	35.0805	99.5809	0					101.045		135.258	139.83	0	900	0	0	0	0	0	0	0	0	0	0	725.32	0	174.68	0
2020-10-27	10:30:00	83525	900	900	985141000928730	E:\CCI STUDY\GROUP B\GrBWEEK2	GrBCranioWEEK2PostSx	774.888	35.6027	111.56	7					182.502		124.091	147.752	237.4	714.52	0	185.48	0	0	0	0	9.56	332	0	175.92	382.52	0	0	0
2020-10-27	10:45:00	84425	900	900	985141000928730	E:\CCI STUDY\GROUP B\GrBWEEK2	GrBCranioWEEK2PostSx	1350.11	35.612	79.7426	13					124.083		150.961	148.065	33.44	399.56	3.96	500.44	0	0	0	0	187.44	6.36	0	313	393.2	0	0	0
2020-10-27	11:00:00	85325	900	900	985141000928730	E:\CCI STUDY\GROUP B\GrBWEEK2	GrBCranioWEEK2PostSx	239.502	35.4732	106.659	2					119.896		163.309	174.698	75.92	95.64	0	804.36	0	0	0	0	189.6	0	0	614.76	95.64	0	0	0
2020-10-27	11:15:00	86225	900	900	985141000928730	E:\CCI STUDY\GROUP B\GrBWEEK2	GrBCranioWEEK2PostSx	2066.36	35.2111	119.499	18					123.546		170.271	175.809	59.48	177.88	0	722.12	0	0	0	0	72.12	155.28	0	650	0	0	0	22.6
2020-10-27	11:30:00	87125	900	900	985141000928730	E:\CCI STUDY\GROUP B\GrBWEEK2	GrBCranioWEEK2PostSx	1740.14	35.5864	45.9181	16					47.7719		155.184	139.693	53.6	600.24	0	299.76	0	0	0	0	6.36	19.36	5.08	293.4	575.8	0	0	0
2020-10-27	11:45:00	88025	900	900	985141000928730	E:\CCI STUDY\GROUP B\GrBWEEK2	GrBCranioWEEK2PostSx	3062.48	35.4056	151.936	26					195.914		162.365	205.91	51.76	742.24	162.64	157.76	3.2	8.68	0	3.24	0.56	0	437.2	157.2	7.04	15.6	267.28	0
2020-10-27	12:00:00	88925	900	900	985141000928730	E:\CCI STUDY\GROUP B\GrBWEEK2	GrBCranioWEEK2PostSx	654.42	35.6695	124.287	7					124.344		180.709	134.077	4.48	899.36	0	0.64	0	0	0	0	0	108.76	0	0.64	789.44	0.6	0.56	0
2020-10-27	12:15:00	89825	900	900	985141000928730	E:\CCI STUDY\GROUP B\GrBWEEK2	GrBCranioWEEK2PostSx	360	35.4445	83.7915	3					83.7916		200.531	157.863	3.72	900	0	0	0	0	0	0	0	287.76	0	0	612.24	0	0	0
2020-10-27	12:30:00	90725	900	900	985141000928730	E:\CCI STUDY\GROUP B\GrBWEEK2	GrBCranioWEEK2PostSx	0	35.6457	118.972	0					119.5		141.957	119.5	0	900	0	0	0	0	0	0	0	0	0	0	900	0	0	0
2020-10-27	12:45:00	91625	900	900	985141000928730	E:\CCI STUDY\GROUP B\GrBWEEK2	GrBCranioWEEK2PostSx	191.915	35.6033	110.716	1					110.716		159.079	121.863	131.84	811	0	89	0	0	0	0	0	0	0	89	811	0	0	0
2020-10-27	13:00:00	92525	900	900	985141000928730	E:\CCI STUDY\GROUP B\GrBWEEK2	GrBCranioWEEK2PostSx	1440.08	35.5098	87.591	11					100.653		123.093	137.484	98.72	363.28	0	536.72	0	0	0	0	0	0	0	536.72	118.72	0	0.96	243.6
2020-10-27	13:15:00	93425	900	900	985141000928730	E:\CCI STUDY\GROUP B\GrBWEEK2	GrBCranioWEEK2PostSx	916.339	35.2557	106.53	9					156.384		146.332	129.399	184.92	716.96	0	183.04	0	0	0	0	0.12	153.68	0	182.92	563.28	0	0	0
2020-10-27	13:30:00	94325	900	900	985141000928730	E:\CCI STUDY\GROUP B\GrBWEEK2	GrBCranioWEEK2PostSx	2340.17	35.1768	111.983	24					163.614		189.655	122.029	311.36	617.92	0	282.08	0	0	0	0	99.2	235.96	0	182.88	292.16	0	0	89.8
2020-10-27	13:45:00	95225	900	900	985141000928730	E:\CCI STUDY\GROUP B\GrBWEEK2	GrBCranioWEEK2PostSx	119.5	35.1598	118.469	1					126.84		157.902	190.684	1.16	886.04	0	13.96	0	0	0	0	0	0	0	13.96	886.04	0	0	0
2020-10-27	14:00:00	96125	900	900	985141000928730	E:\CCI STUDY\GROUP B\GrBWEEK2	GrBCranioWEEK2PostSx	3035.89	35.3957	111.518	26					157.718		168.924	132.729	199.28	715.52	83.64	184.48	7.16	5.08	9.88	0.04	72.84	0.28	57.68	111.64	452.8	21.28	145.88	15.44
2020-10-27	14:15:00	97025	900	900	985141000928730	E:\CCI STUDY\GROUP B\GrBWEEK2	GrBCranioWEEK2PostSx	1455.5	35.4202	110.718	12					135.778		167.909	117.807	44.36	827.32	25.44	72.68	0.04	22	0	3.08	29.92	16.68	0	42.76	0	0	785.52	0
2020-10-27	14:30:00	97925	900	900	985141000928730	E:\CCI STUDY\GROUP B\GrBWEEK2	GrBCranioWEEK2PostSx	527.51	35.2738	111.479	4					120.268		152.488	190.408	188.76	695.12	0	204.88	0	0	0	0	0	0	0	204.88	0	0	627.12	68
2020-10-27	14:45:00	98825	900	900	985141000928730	E:\CCI STUDY\GROUP B\GrBWEEK2	GrBCranioWEEK2PostSx	239	35.0371	95.6331	2					131.689		108.074	177.64	2.4	678	0	222	0	0	0	0	0	0	0	222	0	0	678	0
2020-10-27	15:00:00	99725	900	900	985141000928730	E:\CCI STUDY\GROUP B\GrBWEEK2	GrBCranioWEEK2PostSx	408.004	35.0571	107.733	3					122.111		175.959	147.335	36.64	836.56	0	63.44	0	0	0	0	0	0	0	63.44	419.16	0	417.4	0
2020-10-27	15:15:00	100625	900	900	985141000928730	E:\CCI STUDY\GROUP B\GrBWEEK2	GrBCranioWEEK2PostSx	1012.35	35.5663	98.157	10					108.661		122.853	183.384	149.32	897.56	0	2.44	0	0	0	0	0	0	0	2.44	764.96	2.4	2.32	127.88
2020-10-27	15:30:00	101525	900	900	985141000928730	E:\CCI STUDY\GROUP B\GrBWEEK2	GrBCranioWEEK2PostSx	1225.55	35.9371	108.304	10					141.801		166.414	162.7	39.24	506.48	0	393.52	0	0	0	0	37.08	22.72	0	356.44	454.52	0	0	29.24
2020-10-27	15:45:00	102425	900	900	985141000928730	E:\CCI STUDY\GROUP B\GrBWEEK2	GrBCranioWEEK2PostSx	6694.26	36.1861	113.231	51					134.263		147.628	169.686	109.52	573.68	29.72	326.32	7.96	13.32	8.88	0	130.92	12.08	9.44	195.4	469.56	28.6	23.84	0
2020-10-27	16:00:00	103325	900	900	985141000928730	E:\CCI STUDY\GROUP B\GrBWEEK2	GrBCranioWEEK2PostSx	169.352	35.893	102.239	1					197.201		187.639	102.461	0.8	664.32	0	235.68	0	0	0	0	235.68	0	0	0	664.32	0	0	0
2020-10-27	16:15:00	104225	900	900	985141000928730	E:\CCI STUDY\GROUP B\GrBWEEK2	GrBCranioWEEK2PostSx	1117.99	36.1292	150.664	11					184.638		236.949	152.729	54.44	72.6	0	827.4	0	0	0	0	800.64	65.44	0	26.76	3.56	0	0	3.6
2020-10-27	16:30:00	105125	900	900	985141000928730	E:\CCI STUDY\GROUP B\GrBWEEK2	GrBCranioWEEK2PostSx	3078.9	36.0034	123.726	26					146.502		169.082	179.808	98.8	277.16	8	622.84	5.64	9.84	0	0.28	190.12	8.96	9.2	432.72	8.76	68.12	146.2	20.16
2020-10-27	16:45:00	106025	900	900	985141000928730	E:\CCI STUDY\GROUP B\GrBWEEK2	GrBCranioWEEK2PostSx	3079.3	36.0053	103.148	25					188.914		183.02	140.971	155	644.48	52.92	255.52	0	55.28	0	4.92	144.32	16.44	17.36	111.2	135.08	378.32	37.08	0
2020-10-27	17:00:00	106925	900	900	985141000928730	E:\CCI STUDY\GROUP B\GrBWEEK2	GrBCranioWEEK2PostSx	7573.06	36.1665	109.631	65					160.865		191.624	174.865	358.32	664.32	15.84	235.68	14.24	5.88	4.28	1.52	80.4	10.6	138.4	155.28	153.96	132.16	137	66.28
2020-10-27	17:15:00	107825	900	900	985141000928730	E:\CCI STUDY\GROUP B\GrBWEEK2	GrBCranioWEEK2PostSx	2987.44	36.7497	134.121	21					201.559		171.426	184.424	70.2	466.68	30.24	433.32	0	0	0	1.64	48.96	0	1.28	384.36	463.76	0	0	0
2020-10-27	17:30:00	108725	900	900	985141000928730	E:\CCI STUDY\GROUP B\GrBWEEK2	GrBCranioWEEK2PostSx	2256.1	36.4413	143.63	16					218.051		148.947	205.041	40.32	494.52	102.48	405.48	11.04	99.84	0	17.96	29.96	2.84	0	375.52	362.84	0	0	0
2020-10-27	17:45:00	109625	900	900	985141000928730	E:\CCI STUDY\GROUP B\GrBWEEK2	GrBCranioWEEK2PostSx	2890.03	36.2366	102.597	24					139.432		160.056	150.628	201.68	555.8	0.96	344.2	2.88	141.92	0	1.4	99.04	7.84	7.52	245.16	338.32	18.96	0	36.96
2020-10-27	18:00:00	110525	900	900	985141000928730	E:\CCI STUDY\GROUP B\GrBWEEK2	GrBCranioWEEK2PostSx	5070.53	36.5892	111.119	43					173.591		151.552	183.506	187.12	552.88	0.28	347.12	1.64	1.4	0	15.6	314.96	96.36	34.84	32.16	384.44	0	16.84	1.76
2020-10-27	18:15:00	111425	900	900	985141000928730	E:\CCI STUDY\GROUP B\GrBWEEK2	GrBCranioWEEK2PostSx	8350.81	37.1852	129.728	74					227.98		194.904	168.457	270.88	763.56	99.76	136.44	11.76	114.76	3.24	13.4	59.2	81.88	66.24	77.24	343.84	7.04	107.2	14.2
2020-10-27	18:30:00	112325	900	900	985141000928730	E:\CCI STUDY\GROUP B\GrBWEEK2	GrBCranioWEEK2PostSx	8792.83	37.3647	116.154	75					196.602		173.944	190.947	393.28	611.88	45.88	288.12	13.4	66.24	26.32	38.4	139.76	3.52	95.6	148.36	206.96	98.16	63.28	0
2020-10-27	18:45:00	113225	900	900	985141000928730	E:\CCI STUDY\GROUP B\GrBWEEK2	GrBCranioWEEK2PostSx	7338.9	37.1773	115.857	63					192.294		157.361	171.959	270.48	497.96	24.48	402.04	5.68	41.48	6.08	34.64	188.64	48.72	55.68	213.4	284.44	0	19.4	1.84
2020-10-27	19:00:00	114125	900	900	985141000928730	E:\CCI STUDY\GROUP B\GrBWEEK2	GrBCranioWEEK2PostSx	7915.53	37.3729	128.164	74					176.534		176.333	220.799	402.76	683.28	142.04	216.72	74.32	114.92	6.2	1.8	19.16	51.88	256.44	197.56	41.16	37.04	39.68	59.84
2020-10-27	19:15:00	115025	900	900	985141000928730	E:\CCI STUDY\GROUP B\GrBWEEK2	GrBCranioWEEK2PostSx	12069.6	37.2359	107.15	117					199.748		152.708	225.552	332.2	647.28	53.84	252.72	39.16	192.4	34.2	8	158.72	37.56	101.56	94	77.76	83.08	36.72	36.84
2020-10-27	19:30:00	115925	900	900	985141000928730	E:\CCI STUDY\GROUP B\GrBWEEK2	GrBCranioWEEK2PostSx	8458.65	37.5086	108.669	71					200.872		152.4	170.014	262.72	542.6	29.84	357.4	11.68	47.92	0	34.36	246.8	27.12	164.4	110.6	98.56	33.24	79.88	45.44
2020-10-27	19:45:00	116825	900	900	985141000928730	E:\CCI STUDY\GROUP B\GrBWEEK2	GrBCranioWEEK2PostSx	4198.85	37.2718	111.709	35					138.364		181.463	193.3	127.4	620.8	2.04	279.2	2.96	19.72	0	5	0.64	0	60.52	278.56	339.2	43.88	106.8	42.72
2020-10-27	20:00:00	117725	900	900	985141000928730	E:\CCI STUDY\GROUP B\GrBWEEK2	GrBCranioWEEK2PostSx	3306.99	36.7695	121.01	28					195.222		179.4	209.595	173.2	873.48	4.32	26.52	11	215.28	0	1.4	16.24	0.76	14.24	10.28	250.84	5.2	166.96	207.8
2020-10-27	20:15:00	118625	900	900	985141000928730	E:\CCI STUDY\GROUP B\GrBWEEK2	GrBCranioWEEK2PostSx	1314.49	36.9493	119.912	11					163.152		162.503	187.268	35.2	247.68	0	652.32	0	0	0	0	0	0	0	652.32	18.8	0	66.24	162.64
2020-10-27	20:30:00	119525	900	900	985141000928730	E:\CCI STUDY\GROUP B\GrBWEEK2	GrBCranioWEEK2PostSx	8957.96	36.9547	98.3928	77					235.472		155.446	176.643	345.56	740.36	57.84	159.64	12.48	26.12	57.84	4.36	74.2	58.92	32.6	85.44	28.04	295.52	178.48	46
2020-10-27	20:45:00	120425	900	900	985141000928730	E:\CCI STUDY\GROUP B\GrBWEEK2	GrBCranioWEEK2PostSx	9516.99	37.2635	123.828	79					222.408		173.362	210.165	190.8	775.96	29	124.04	16.96	81.96	4.92	18.28	25	4.68	100.28	99.04	333.32	23.68	81.68	110.2
2020-10-27	21:00:00	121325	900	900	985141000928730	E:\CCI STUDY\GROUP B\GrBWEEK2	GrBCranioWEEK2PostSx	5955.98	36.7783	125.994	52					177.275		209.59	194.402	171.2	659.16	28.04	240.84	10.76	131.2	2.4	60.36	101.2	20.12	180.24	139.64	179.68	62.16	6.48	5.76
2020-10-27	21:15:00	122225	900	900	985141000928730	E:\CCI STUDY\GROUP B\GrBWEEK2	GrBCranioWEEK2PostSx	6043.71	37.2263	163.2	48					217.784		238.657	241.549	238.68	706.44	272	193.56	26.36	232.68	22.28	97.32	166.2	44.68	34.84	27.36	200.8	47.48	0	0
2020-10-27	21:30:00	123125	900	900	985141000928730	E:\CCI STUDY\GROUP B\GrBWEEK2	GrBCranioWEEK2PostSx	2987.97	36.9998	138.553	28					213.458		154.23	258.989	115.88	863.96	109.08	36.04	52.56	40.24	0	3.28	6.72	15	12.16	29.32	526.2	0	30.48	184.04
2020-10-27	21:45:00	124025	900	900	985141000928730	E:\CCI STUDY\GROUP B\GrBWEEK2	GrBCranioWEEK2PostSx	1322.79	37.0602	111.589	12					188.689		141.214	155.931	35.92	895.28	3.92	4.72	0	0	0	0	0.08	4	46.76	4.64	68.28	0	503.76	272.48
2020-10-27	22:00:00	124925	900	900	985141000928730	E:\CCI STUDY\GROUP B\GrBWEEK2	GrBCranioWEEK2PostSx	5510.34	36.6556	127.51	51					222.498		153.645	229.501	79.4	751.52	76	148.48	4.72	128.04	26.12	1.2	115.96	9.28	1.32	32.52	457.48	101.64	1.2	20.52
2020-10-27	22:15:00	125825	900	900	985141000928730	E:\CCI STUDY\GROUP B\GrBWEEK2	GrBCranioWEEK2PostSx	14217.1	36.8907	123.532	124					179.391		236.46	196.081	374.96	681.04	73.36	218.96	60.4	101	87	119.04	180.52	59.2	62.6	38.44	107.56	49.36	2.76	32.12
2020-10-27	22:30:00	126725	900	900	985141000928730	E:\CCI STUDY\GROUP B\GrBWEEK2	GrBCranioWEEK2PostSx	10636.5	36.9549	126.728	102					196.925		197.502	195.877	253.56	693.8	84.4	206.2	96.8	115.2	84.88	7.28	142.16	65	52.6	64.04	188.48	52.6	17.96	13
2020-10-27	22:45:00	127625	900	900	985141000928730	E:\CCI STUDY\GROUP B\GrBWEEK2	GrBCranioWEEK2PostSx	15834.9	37.0106	124.144	149					197.232		205.505	185.84	352.12	728.88	109.84	171.12	106.28	123.16	17.12	35.96	93.56	68.36	53.36	77.56	194.64	83.68	27.2	19.12
2020-10-27	23:00:00	128525	900	900	985141000928730	E:\CCI STUDY\GROUP B\GrBWEEK2	GrBCranioWEEK2PostSx	10441.3	36.8585	138.205	94					208.696		181.17	180.796	177.88	728.8	185.28	171.2	14.28	36.64	4.96	16.92	56.28	33.12	221.72	114.92	126.6	79.96	191.16	3.44
2020-10-27	23:15:00	129425	900	900	985141000928730	E:\CCI STUDY\GROUP B\GrBWEEK2	GrBCranioWEEK2PostSx	3224.83	37.1166	103.756	29					166.391		129.37	195.875	66.36	871.12	0	28.88	0	0	0	0	2.56	47.76	5.92	26.32	115.68	291.16	186.4	224.2
2020-10-27	23:30:00	130325	900	900	985141000928730	E:\CCI STUDY\GROUP B\GrBWEEK2	GrBCranioWEEK2PostSx	3603.39	36.7433	101.661	33					216.158		137.928	178.386	245.8	631	0	269	0	0.04	0	2.36	78.64	20.84	7.64	190.36	233.04	251.36	115.72	0
2020-10-27	23:45:00	131225	900	900	985141000928730	E:\CCI STUDY\GROUP B\GrBWEEK2	GrBCranioWEEK2PostSx	0	36.2973	116.511	0					250.472		136.448	169.665	0	900	0	0	0	0	0	0	0	0	0	0	0	0	900	0
2020-10-28	00:00:00	132125	900	900	985141000928730	E:\CCI STUDY\GROUP B\GrBWEEK2	GrBCranioWEEK2PostSx	0	36.3249	116.425	0					246.3		127.744	121.51	0	900	0	0	0	0	0	0	0	0	0	0	0	0	900	0
2020-10-28	00:15:00	133025	900	900	985141000928730	E:\CCI STUDY\GROUP B\GrBWEEK2	GrBCranioWEEK2PostSx	193.355	36.0779	113.745	2					166.876		121.485	182.666	4.6	900	0	0	0	0	0	0	0	0	0	0	844	0	54.24	1.76
2020-10-28	00:30:00	133925	900	900	985141000928730	E:\CCI STUDY\GROUP B\GrBWEEK2	GrBCranioWEEK2PostSx	0	35.9306	117.895	0					173.399		118.754	168.999	0	900	0	0	0	0	0	0	0	0	0	0	900	0	0	0
2020-10-28	00:45:00	134825	900	900	985141000928730	E:\CCI STUDY\GROUP B\GrBWEEK2	GrBCranioWEEK2PostSx	737.366	36.1972	86.2083	6					226.556		96.9362	174.668	4.6	897.56	85.84	2.44	0	7.04	0	0	1.44	0	0	1	157.8	0	0	732.72
2020-10-28	01:00:00	135725	900	900	985141000928730	E:\CCI STUDY\GROUP B\GrBWEEK2	GrBCranioWEEK2PostSx	1408.92	36.4876	62.5849	15					137.835		96.5888	115.951	328.16	830.24	0	69.76	0	0	0	0	1.28	1.24	0.64	68.48	342.4	68.28	134.72	282.96
2020-10-28	01:15:00	136625	900	900	985141000928730	E:\CCI STUDY\GROUP B\GrBWEEK2	GrBCranioWEEK2PostSx	10601.7	36.4396	151.977	92					220.981		211.135	213.606	279.6	705.08	203.24	194.92	12.2	249.96	16.28	102.84	160.24	34.64	85.52	34.68	50.64	76.8	44.64	31.56
2020-10-28	01:30:00	137525	900	900	985141000928730	E:\CCI STUDY\GROUP B\GrBWEEK2	GrBCranioWEEK2PostSx	6574.84	36.5265	125.602	60					178.175		184.566	207.31	287.28	617.32	102.6	282.68	57.96	1.68	29.52	32	114.12	44.6	278.2	168.56	0	88.2	85.16	0
2020-10-28	01:45:00	138425	900	900	985141000928730	E:\CCI STUDY\GROUP B\GrBWEEK2	GrBCranioWEEK2PostSx	3087.1	35.8888	110.69	31					148.128		257.394	138.685	35.12	894.2	23.16	5.8	0.56	0	0	0.68	0.92	0	36.92	4.88	223.68	6.28	3.24	622.84
2020-10-28	02:00:00	139325	900	900	985141000928730	E:\CCI STUDY\GROUP B\GrBWEEK2	GrBCranioWEEK2PostSx	1224.37	36.7874	125.265	10					173.581		177.291	246.503	45.76	883	226.12	17	226.24	0	0	0	1.36	0	0	15.64	266.36	0	332.4	58
2020-10-28	02:15:00	140225	900	900	985141000928730	E:\CCI STUDY\GROUP B\GrBWEEK2	GrBCranioWEEK2PostSx	1320.2	36.594	109.91	11					208.618		137.102	124.47	23.28	899.12	26.36	0.88	21.4	0	0	5.76	0.48	0	4	0.4	22.76	33.44	797.84	13.92
2020-10-28	02:30:00	141125	900	900	985141000928730	E:\CCI STUDY\GROUP B\GrBWEEK2	GrBCranioWEEK2PostSx	2476.91	36.2784	54.0095	24					89.1693		127.642	151.462	50.56	823.12	1.72	76.88	0.04	8.56	12.64	0.04	30.4	2.36	25.76	46.48	238.4	41.6	0	493.72
2020-10-28	02:45:00	142025	900	900	985141000928730	E:\CCI STUDY\GROUP B\GrBWEEK2	GrBCranioWEEK2PostSx	1872.35	36.4611	111.596	16					179.925		163.673	171.119	23.68	858.32	5.36	41.68	0	5.2	0	0.04	3	0	6.84	38.68	97.12	260.92	25.68	462.52
2020-10-28	03:00:00	142925	900	900	985141000928730	E:\CCI STUDY\GROUP B\GrBWEEK2	GrBCranioWEEK2PostSx	288.498	36.1365	96.2607	2					134.62		139.125	133.64	4.92	847.64	0	52.36	0	0	0	0	0	0	0	52.36	82.48	0	765.16	0
2020-10-28	03:15:00	143825	900	900	985141000928730	E:\CCI STUDY\GROUP B\GrBWEEK2	GrBCranioWEEK2PostSx	1737.84	36.0288	94.0565	15					172.398		137.319	188.941	22.84	708.28	20.68	191.72	0	19.08	1.24	0.04	190.2	0	2.68	1.52	174.68	1.36	379.6	129.6
2020-10-28	03:30:00	144725	900	900	985141000928730	E:\CCI STUDY\GROUP B\GrBWEEK2	GrBCranioWEEK2PostSx	2716.81	36.8266	93.7435	24					177.955		149.283	118.273	167	616	27.96	284	9	13.44	5.64	14.28	46.72	47.8	0.32	237.28	65.44	4.28	290.56	165.24
2020-10-28	03:45:00	145625	900	900	985141000928730	E:\CCI STUDY\GROUP B\GrBWEEK2	GrBCranioWEEK2PostSx	2977.72	36.5387	123.074	25					181.44		181.13	184.716	39.68	707.8	30	192.2	2.84	0.8	3.24	15.88	151.16	1	16.24	41.04	251.32	59.44	302.4	54.64
2020-10-28	04:00:00	146525	900	900	985141000928730	E:\CCI STUDY\GROUP B\GrBWEEK2	GrBCranioWEEK2PostSx	4710.37	36.6575	111.782	42					136.262		172.909	220.792	195.2	849.36	3.2	50.64	7.64	0	0	2.68	15.88	0	10.12	34.76	191.64	26.6	443.6	167.08
2020-10-28	04:15:00	147425	900	900	985141000928730	E:\CCI STUDY\GROUP B\GrBWEEK2	GrBCranioWEEK2PostSx	6311.47	36.5951	115.677	63					197.775		172.295	189.401	126.32	772	146.4	128	3.92	18.04	21.04	5	17.6	31.88	117.52	110.4	474.8	15.16	51.24	33.4
2020-10-28	04:30:00	148325	900	900	985141000928730	E:\CCI STUDY\GROUP B\GrBWEEK2	GrBCranioWEEK2PostSx	1393.05	36.0036	147.894	12					223.43		207.507	206.717	23.8	799.36	132.92	100.64	0	102.48	0	0	43.28	0	9.4	57.36	146.68	0	9.44	531.36
2020-10-28	04:45:00	149225	900	900	985141000928730	E:\CCI STUDY\GROUP B\GrBWEEK2	GrBCranioWEEK2PostSx	5180.33	36.9009	130.861	44					186.286		200.746	203.732	209.6	735.6	125.44	164.4	140.36	4.4	0	54.92	17.04	208.56	10.48	147.36	173.4	26.32	5.08	112.08
2020-10-28	05:00:00	150125	900	900	985141000928730	E:\CCI STUDY\GROUP B\GrBWEEK2	GrBCranioWEEK2PostSx	6969.03	36.9992	134.828	66					231.041		166.641	182.602	138.44	739.12	40	160.88	0	0	0	30.2	28.92	51.88	8.88	131.96	646.56	0.92	0.68	0
2020-10-28	05:15:00	151025	900	900	985141000928730	E:\CCI STUDY\GROUP B\GrBWEEK2	GrBCranioWEEK2PostSx	10405.4	37.1661	118.876	94					223.648		147.733	206.62	233.64	699.16	53.72	200.84	13.4	39.2	29.08	22.4	105.48	19.08	404.28	95.36	30.84	102.84	26.24	11.8
2020-10-28	05:30:00	151925	900	900	985141000928730	E:\CCI STUDY\GROUP B\GrBWEEK2	GrBCranioWEEK2PostSx	13605.1	37.0075	145.061	120					199.213		194.591	237.477	303.36	693.04	182.4	206.96	97.4	32.56	153.92	63.6	72.68	83.84	32.8	134.28	208.84	4.2	8.84	7.04
2020-10-28	05:45:00	152825	900	900	985141000928730	E:\CCI STUDY\GROUP B\GrBWEEK2	GrBCranioWEEK2PostSx	12755.6	37.1461	124.515	107					197.335		180.81	200.936	363.08	715.32	72.04	184.68	35.76	111.4	39.56	55.16	77.64	36.72	208.32	107.04	142.92	49.24	14.88	21.36
2020-10-28	06:00:00	153725	900	900	985141000928730	E:\CCI STUDY\GROUP B\GrBWEEK2	GrBCranioWEEK2PostSx	7506.68	37.216	127.902	68					182.522		181.706	176.07	155.68	400.64	78	499.36	12.52	38.96	83.68	61.8	99.92	12.6	103.04	399.44	39.48	27.08	20.92	0.56
2020-10-28	06:15:00	154625	900	900	985141000928730	E:\CCI STUDY\GROUP B\GrBWEEK2	GrBCranioWEEK2PostSx	11690.2	36.8148	115.891	102					161.678		183.335	167.385	202.92	697.8	21.56	202.2	8.48	5.36	18.44	110.48	73.92	42.92	154.4	128.28	46.04	172.6	115.28	23.8
2020-10-28	06:30:00	155525	900	900	985141000928730	E:\CCI STUDY\GROUP B\GrBWEEK2	GrBCranioWEEK2PostSx	10581.3	36.5999	126.61	79					208.141		185.203	169.598	185.32	570.08	72.68	329.92	31.08	3.12	8.12	68.64	285.32	42.92	282.88	44.6	59.08	34.6	33	6.64
2020-10-28	06:45:00	156425	900	900	985141000928730	E:\CCI STUDY\GROUP B\GrBWEEK2	GrBCranioWEEK2PostSx	9103.81	36.4934	121.801	77					192.585		185.215	200.115	151.32	633.08	92.16	266.92	7.56	23.56	38.84	15.48	164.8	117.24	52.24	102.12	220.92	65.12	67.92	24.2
2020-10-28	07:00:00	157325	900	900	985141000928730	E:\CCI STUDY\GROUP B\GrBWEEK2	GrBCranioWEEK2PostSx	12364.3	36.3943	133.284	110					195.506		252.184	214.803	191.04	744.6	207.32	155.4	71.56	147.12	123.08	3.92	46.84	115.76	63.08	108.56	46.16	49.76	115.12	9.04
2020-10-28	07:15:00	158225	900	900	985141000928730	E:\CCI STUDY\GROUP B\GrBWEEK2	GrBCranioWEEK2PostSx	10078.8	36.209	119.688	87					187.978		223.928	163.025	129.04	733.68	120.2	166.32	110.88	32.88	3.12	16.8	37.4	9.64	186.88	128.92	136.2	59.56	177.72	0
2020-10-28	07:30:00	159125	900	900	985141000928730	E:\CCI STUDY\GROUP B\GrBWEEK2	GrBCranioWEEK2PostSx	1497.07	36.2111	101.293	13					169.577		127.281	109.385	45.44	878.6	1.4	21.4	0	0	0	1.08	10.04	0	8.56	11.36	843.96	0	25	0
2020-10-28	07:45:00	160025	900	900	985141000928730	E:\CCI STUDY\GROUP B\GrBWEEK2	GrBCranioWEEK2PostSx	119.5	35.6212	115.667	1					139.551		115.868	120.605	1.16	706.32	0	193.68	0	0	0	0	0	0	0	193.68	706.32	0	0	0
2020-10-28	08:00:00	160925	900	900	985141000928730	E:\CCI STUDY\GROUP B\GrBWEEK2	GrBCranioWEEK2PostSx	119.5	35.4617	71.2379	1					127.96		139.85	72.3453	1.2	370.16	0	529.84	0	0	0	0	0	0	0	529.84	370.16	0	0	0
2020-10-28	08:15:00	161825	900	900	985141000928730	E:\CCI STUDY\GROUP B\GrBWEEK2	GrBCranioWEEK2PostSx	3087.09	35.5763	76.4091	27					138.688		109.258	110.567	227.68	381.72	15.76	518.28	5.88	1.28	8.48	4.84	17.36	20.08	8.04	500.92	107.32	0	225.8	0
2020-10-28	08:30:00	162725	900	900	985141000928730	E:\CCI STUDY\GROUP B\GrBWEEK2	GrBCranioWEEK2PostSx	0	35.1303	120.607	0					123.504		129.107	166.101	0	0	0	900	0	0	0	0	0	0	0	900	0	0	0	0
2020-10-28	08:45:00	163625	900	900	985141000928730	E:\CCI STUDY\GROUP B\GrBWEEK2	GrBCranioWEEK2PostSx	0	35.369	105.402	0					159.391		105.402	139.03	0	0	0	900	0	0	0	0	0	0	0	900	0	0	0	0
2020-10-28	09:00:00	164525	900	900	985141000928730	E:\CCI STUDY\GROUP B\GrBWEEK2	GrBCranioWEEK2PostSx	4563.89	35.1824	93.3672	41					159.812		124.231	139.588	142.92	638.36	11.48	261.64	0	11.84	0	0	3.04	4.8	34.48	258.6	265.96	7.12	157.2	156.96
2020-10-28	09:15:00	165425	900	900	985141000928730	E:\CCI STUDY\GROUP B\GrBWEEK2	GrBCranioWEEK2PostSx	0	35.4721	109.801	0					160.286		126.735	114.908	0	900	0	0	0	0	0	0	0	0	0	0	900	0	0	0
2020-10-28	09:30:00	166325	900	900	985141000928730	E:\CCI STUDY\GROUP B\GrBWEEK2	GrBCranioWEEK2PostSx	0	35.3492	119.386	0					119.802		167.35	119.5	0	900	0	0	0	0	0	0	0	0	0	0	900	0	0	0
2020-10-28	09:45:00	167225	900	900	985141000928730	E:\CCI STUDY\GROUP B\GrBWEEK2	GrBCranioWEEK2PostSx	0	35.6276	119.5	0					119.5		168.999	119.755	0	900	0	0	0	0	0	0	0	0	0	0	900	0	0	0
2020-10-28	10:00:00	168125	900	900	985141000928730	E:\CCI STUDY\GROUP B\GrBWEEK2	GrBCranioWEEK2PostSx	0	35.5565	119.5	0					119.5		168.999	119.5	0	900	0	0	0	0	0	0	0	0	0	0	900	0	0	0
2020-10-28	10:15:00	169025	900	900	985141000928730	E:\CCI STUDY\GROUP B\GrBWEEK2	GrBCranioWEEK2PostSx	0	35.5287	102.041	0					119.5		168.999	102.041	0	900	0	0	0	0	0	0	0	0	0	0	900	0	0	0
2020-10-28	10:30:00	169925	900	900	985141000928730	E:\CCI STUDY\GROUP B\GrBWEEK2	GrBCranioWEEK2PostSx	200.489	35.8103	114.293	2					121.372		165.748	141.168	76.08	900	0	0	0	0	0	0	0	0	0	0	848.8	0	0	51.2
2020-10-28	10:45:00	170825	900	900	985141000928730	E:\CCI STUDY\GROUP B\GrBWEEK2	GrBCranioWEEK2PostSx	2224.05	35.3898	105.776	17					137.913		187.519	131.002	162.52	806.96	26.52	93.04	11.92	0	0	37.16	39	2.64	1.84	54.04	312.08	0	225.76	215.56
2020-10-28	11:00:00	171725	900	900	985141000928730	E:\CCI STUDY\GROUP B\GrBWEEK2	GrBCranioWEEK2PostSx	4516.02	35.3176	112.069	38					174.91		143.891	142.076	168.56	278.52	21.68	621.48	16.2	0	0	3.44	34.56	17.56	27.76	586.92	129.04	47.44	29.96	7.12
2020-10-28	11:15:00	172625	900	900	985141000928730	E:\CCI STUDY\GROUP B\GrBWEEK2	GrBCranioWEEK2PostSx	119.5	35.4259	119.397	1					168.942		119.556	158.31	0.08	1	0	899	0	0	0	0	0	0	0	899	1	0	0	0
2020-10-28	11:30:00	173525	900	900	985141000928730	E:\CCI STUDY\GROUP B\GrBWEEK2	GrBCranioWEEK2PostSx	6019.38	35.3342	117.479	67					129.225		137.872	161.201	53.64	748.2	0	151.8	0	0	0	0	0	0	0.04	151.8	720.36	16.2	11.6	0
2020-10-28	11:45:00	174425	900	900	985141000928730	E:\CCI STUDY\GROUP B\GrBWEEK2	GrBCranioWEEK2PostSx	0	35.5219	119.5	0					119.5		122.203	168.999	0	900	0	0	0	0	0	0	0	0	0	0	900	0	0	0
2020-10-28	12:00:00	175325	900	900	985141000928730	E:\CCI STUDY\GROUP B\GrBWEEK2	GrBCranioWEEK2PostSx	1216.42	35.7332	101.738	12					128.612		114.689	159.595	19	735.68	0	164.32	0	0	0	0	0	0	1.08	164.32	733.44	0.6	0.56	0
2020-10-28	12:15:00	176225	900	900	985141000928730	E:\CCI STUDY\GROUP B\GrBWEEK2	GrBCranioWEEK2PostSx	1939.97	35.7877	110.701	16					157.384		147.401	139.094	229.6	690.04	20.96	209.96	5.28	3.68	0	12.04	1.92	171.04	12.6	208.04	63.92	0	421.48	0
2020-10-28	12:30:00	177125	900	900	985141000928730	E:\CCI STUDY\GROUP B\GrBWEEK2	GrBCranioWEEK2PostSx	0	35.8064	119.5	0					119.5		119.5	168.999	0	900	0	0	0	0	0	0	0	0	0	0	0	0	900	0
2020-10-28	12:45:00	178025	900	900	985141000928730	E:\CCI STUDY\GROUP B\GrBWEEK2	GrBCranioWEEK2PostSx	863.258	35.3813	87.3474	7					136.347		134.132	110.384	177.56	793.96	0	106.04	0	0	0	0	0	0	0	106.04	13.44	0	755.8	24.72
2020-10-28	13:00:00	178925	900	900	985141000928730	E:\CCI STUDY\GROUP B\GrBWEEK2	GrBCranioWEEK2PostSx	958.234	35.4997	109.493	8					154.763		129.69	153.255	40.96	808.6	0	91.4	0	0	0	0	0	0	0	91.4	676.92	0	0	131.68
2020-10-28	13:15:00	179825	900	900	985141000928730	E:\CCI STUDY\GROUP B\GrBWEEK2	GrBCranioWEEK2PostSx	597.488	35.453	97.1821	5					185.868		100.388	127.54	75.08	744.04	0	155.96	0	0	0	0	0	0	0	155.96	682.4	0	0	61.64
2020-10-28	13:30:00	180725	900	174.68	985141000928730	E:\CCI STUDY\GROUP B\GrBWEEK2	GrBCranioWEEK2PostSx	0	35.2969	47.7781	0					149.287		119.5	47.7781	0	174.68	0	0	0	0	0	0	0	0	0	0	174.68	0	0	0
2020-10-28	13:45:00	181625	900	725.32	985141000928730	E:\CCI STUDY\GROUP B\GrBWEEK2	GrBCranioWEEK2PostSx	0	35.8536	119.482	0					164.18		119.5	174.287	0	725.32	0	0	0	0	0	0	0	0	0	0	725.32	0	0	0
2020-10-28	14:00:00	182525	900	900	985141000928730	E:\CCI STUDY\GROUP B\GrBWEEK2	GrBCranioWEEK2PostSx	2096.93	35.5834	120.37	21					169.503		133.899	145.621	17.32	893.52	10	6.48	0.04	8.48	0.96	3.88	2.88	0.44	60.8	3.6	630.32	0.88	187.72	0
2020-10-28	14:15:00	183425	900	900	985141000928730	E:\CCI STUDY\GROUP B\GrBWEEK2	GrBCranioWEEK2PostSx	0	35.5059	118.676	0					148.951		118.676	119.5	0	900	0	0	0	0	0	0	0	0	0	0	0	0	900	0
2020-10-28	14:30:00	184325	900	900	985141000928730	E:\CCI STUDY\GROUP B\GrBWEEK2	GrBCranioWEEK2PostSx	0	35.1874	119.5	0					119.5		119.5	159.391	0	900	0	0	0	0	0	0	0	0	0	0	0	0	900	0
2020-10-28	14:45:00	185225	900	900	985141000928730	E:\CCI STUDY\GROUP B\GrBWEEK2	GrBCranioWEEK2PostSx	119.5	34.8672	81.5625	1					138.596		95.0702	148.728	1.2	552.6	0	347.4	0	0	0	0	0	0	0	347.4	0	0	552.6	0
2020-10-28	15:00:00	186125	900	900	985141000928730	E:\CCI STUDY\GROUP B\GrBWEEK2	GrBCranioWEEK2PostSx	4721.07	34.9122	101.138	41					135.279		166.706	146.188	225.56	802.8	17.28	97.2	6	2.8	5.6	2.4	33.84	1.68	86.88	63.36	492.28	19.2	122.32	63.64
2020-10-28	15:15:00	187025	900	900	985141000928730	E:\CCI STUDY\GROUP B\GrBWEEK2	GrBCranioWEEK2PostSx	168.998	35.6218	108.282	1					136.864		119.475	207.517	1	900	0	0	0	0	0	0	0	0	0	0	285.64	0	614.36	0
2020-10-28	15:30:00	187925	900	900	985141000928730	E:\CCI STUDY\GROUP B\GrBWEEK2	GrBCranioWEEK2PostSx	632.418	35.5693	112.243	5					152.154		128.53	219.281	9.24	795.16	0	104.84	0	5.96	0	0	53.52	1.24	0	51.32	787.96	0	0	0
2020-10-28	15:45:00	188825	900	900	985141000928730	E:\CCI STUDY\GROUP B\GrBWEEK2	GrBCranioWEEK2PostSx	1417.87	35.4779	87.5525	13					121.01		165.222	134.032	17.84	849.56	5.76	50.44	0	0	5.28	0	49	45.92	6.92	1.44	17.32	25.76	0	748.36
2020-10-28	16:00:00	189725	900	900	985141000928730	E:\CCI STUDY\GROUP B\GrBWEEK2	GrBCranioWEEK2PostSx	358.5	35.7084	72.2945	3					80.4824		194.872	136.029	3.44	900	0	0	0	0	0	0	0	0	0	0	0	0	379.24	520.76
2020-10-28	16:15:00	190625	900	900	985141000928730	E:\CCI STUDY\GROUP B\GrBWEEK2	GrBCranioWEEK2PostSx	478	35.2302	101.546	4					131.613		197.024	114.506	245.2	688.28	0	211.72	0	0	0	0	0	0	0	211.72	0	0	652.6	35.68
2020-10-28	16:30:00	191525	900	900	985141000928730	E:\CCI STUDY\GROUP B\GrBWEEK2	GrBCranioWEEK2PostSx	5242.61	36.0143	104.838	50					166.994		145.939	165.442	245.68	635.28	25.08	264.72	6.04	15.76	3.4	9.2	88.92	7.8	86.4	175.8	115.56	3.96	268.4	118.76
2020-10-28	16:45:00	192425	900	900	985141000928730	E:\CCI STUDY\GROUP B\GrBWEEK2	GrBCranioWEEK2PostSx	546.167	36.3602	104.62	4					143.846		154.592	124.795	511.88	450.52	0	449.48	0	0	0	0	46.04	66.2	0	403.44	384.32	0	0	0
2020-10-28	17:00:00	193325	900	900	985141000928730	E:\CCI STUDY\GROUP B\GrBWEEK2	GrBCranioWEEK2PostSx	1012.44	35.5818	67.2188	10					117.802		135.945	146.809	179.96	899.08	0.6	0.92	0	0	0	0	0	174.68	0	0.92	441.44	0.88	0.88	281.2
2020-10-28	17:15:00	194225	900	900	985141000928730	E:\CCI STUDY\GROUP B\GrBWEEK2	GrBCranioWEEK2PostSx	7458.52	36.089	99.3769	65					154.225		168.468	159.089	169.2	643.4	37.88	256.6	29.2	27.16	52.76	70.6	101.04	12.96	32.72	155.56	220.12	66.92	9	121.96
2020-10-28	17:30:00	195125	900	900	985141000928730	E:\CCI STUDY\GROUP B\GrBWEEK2	GrBCranioWEEK2PostSx	2588	36.3137	123.375	20					155.049		216.346	201.323	84.16	880.92	16.76	19.08	0	0	0	0	0	0	109.08	19.08	22.2	492.56	200.76	56.32
2020-10-28	17:45:00	196025	900	900	985141000928730	E:\CCI STUDY\GROUP B\GrBWEEK2	GrBCranioWEEK2PostSx	677.009	36.3076	114.152	6					151.269		136.997	258.598	24.48	895.84	0	4.16	0	0	0	0	3.68	11.76	0.48	0.48	757.84	125.76	0	0
2020-10-28	18:00:00	196925	900	900	985141000928730	E:\CCI STUDY\GROUP B\GrBWEEK2	GrBCranioWEEK2PostSx	4232.39	36.0601	141.882	38					214.98		185.495	237.038	78.36	650.52	181.36	249.48	2.08	119.36	1.64	13.28	33.4	4.36	9.76	216.08	193.08	0	0	306.96
2020-10-28	18:15:00	197825	900	900	985141000928730	E:\CCI STUDY\GROUP B\GrBWEEK2	GrBCranioWEEK2PostSx	7902.17	36.7781	129.067	65					216.865		204.231	182.443	289.16	723.76	120.92	176.24	11.64	32.76	0	17.64	151.04	10.64	135.28	25.2	215.96	20.04	113.4	166.4
2020-10-28	18:30:00	198725	900	900	985141000928730	E:\CCI STUDY\GROUP B\GrBWEEK2	GrBCranioWEEK2PostSx	9751.28	37.2364	111.277	84					219.54		167.618	177.827	464.92	591.8	68.08	308.2	22.64	57.28	18.28	31.88	167.8	9.04	158.32	140.4	123.84	78.32	88.12	4.08
2020-10-28	18:45:00	199625	900	900	985141000928730	E:\CCI STUDY\GROUP B\GrBWEEK2	GrBCranioWEEK2PostSx	8693.64	37.2693	106.83	74					204.608		182.616	184.372	363.4	712.08	37.88	187.92	16.64	146.88	21.12	27.44	148.48	47.24	183.64	39.44	132.72	17.88	93.04	25.48
2020-10-28	19:00:00	200525	900	900	985141000928730	E:\CCI STUDY\GROUP B\GrBWEEK2	GrBCranioWEEK2PostSx	11463.1	37.4304	126.055	97					203.845		184.664	182.658	407.2	695.84	88.72	204.16	54.84	140.84	37.48	76.64	116.36	44.52	147.52	87.8	94.08	42	23.88	34.04
2020-10-28	19:15:00	201425	900	900	985141000928730	E:\CCI STUDY\GROUP B\GrBWEEK2	GrBCranioWEEK2PostSx	4432.6	37.1826	124.568	39					204.549		207.125	166.353	139.44	742.44	92.12	157.56	2.68	85.56	64.16	0	5.88	5.64	222.16	151.68	15.2	154.08	192.96	0
2020-10-28	19:30:00	202325	900	900	985141000928730	E:\CCI STUDY\GROUP B\GrBWEEK2	GrBCranioWEEK2PostSx	4205.66	36.9043	123.896	37					208.008		185.019	213.389	106.96	818.56	80.64	81.44	0	58.52	0	12.12	32.04	27.16	100.2	49.4	321.2	31.6	39.56	228.2
2020-10-28	19:45:00	203225	900	900	985141000928730	E:\CCI STUDY\GROUP B\GrBWEEK2	GrBCranioWEEK2PostSx	10272.8	37.1478	133.599	94					191.962		175.995	223.58	376.8	723.04	120.48	176.96	6.72	90	3.48	51.2	97.28	133	103.04	79.68	82.96	163.48	74.64	14.52
2020-10-28	20:00:00	204125	900	900	985141000928730	E:\CCI STUDY\GROUP B\GrBWEEK2	GrBCranioWEEK2PostSx	9645.14	37.1116	110.993	80					159.083		169.296	246.007	342.36	627.32	30.48	272.68	19.76	109.04	47.08	26.64	171.12	25.8	141.32	101.56	101.04	56.44	75.12	25.08
2020-10-28	20:15:00	205025	900	900	985141000928730	E:\CCI STUDY\GROUP B\GrBWEEK2	GrBCranioWEEK2PostSx	3473.35	37.0442	131.936	32					174.563		199.656	177.661	108.24	817.64	140.56	82.36	0	5.36	0	0	68.08	20.32	0	14.28	403.92	8.4	267.96	111.68
2020-10-28	20:30:00	205925	900	900	985141000928730	E:\CCI STUDY\GROUP B\GrBWEEK2	GrBCranioWEEK2PostSx	3603.99	36.6956	163.811	30					208.608		223.946	248.578	55.32	874.72	262.56	25.28	0	184	0	5.8	24.76	7.92	3.28	0.52	344	30.88	94.08	204.76
2020-10-28	20:45:00	206825	900	900	985141000928730	E:\CCI STUDY\GROUP B\GrBWEEK2	GrBCranioWEEK2PostSx	3742.17	36.6771	144.57	32					244.999		189.797	205.075	54.76	782.68	212.92	117.32	0	146.12	0	0	1.88	4.36	41.08	115.44	106.12	33.56	71.76	379.68
2020-10-28	21:00:00	207725	900	900	985141000928730	E:\CCI STUDY\GROUP B\GrBWEEK2	GrBCranioWEEK2PostSx	1646.67	36.9883	104.907	13					174.26		168.857	210.191	332.08	790.24	16.08	109.76	6.52	0	0	11.72	47.08	0	5.68	62.68	328.8	10.08	225.28	202.16
2020-10-28	21:15:00	208625	900	900	985141000928730	E:\CCI STUDY\GROUP B\GrBWEEK2	GrBCranioWEEK2PostSx	7921.25	36.9546	125.859	75					202.774		179.307	208.416	311.68	629.08	44.84	270.92	5.24	18.56	0	3.36	154.16	21.24	62.8	116.76	75.96	371.68	64.84	5.4
2020-10-28	21:30:00	209525	900	900	985141000928730	E:\CCI STUDY\GROUP B\GrBWEEK2	GrBCranioWEEK2PostSx	13002.6	37.1206	120.116	110					194.022		180.833	186.133	314.84	657.48	18.96	242.52	6.64	80.44	22.24	22.12	176.36	114.4	115.92	66.16	142.8	58.64	34	60.28
2020-10-28	21:45:00	210425	900	900	985141000928730	E:\CCI STUDY\GROUP B\GrBWEEK2	GrBCranioWEEK2PostSx	7515.22	37.1071	135.452	69					228.878		204.413	246.065	124.8	877.4	30.6	22.6	44	150.6	14.64	23.44	13.04	28.88	310.52	9.56	171.84	90.68	17.28	25.52
2020-10-28	22:00:00	211325	900	900	985141000928730	E:\CCI STUDY\GROUP B\GrBWEEK2	GrBCranioWEEK2PostSx	8347.12	37.0678	141.707	73					212.201		170.793	222.387	236.48	729.12	190.92	170.88	91.88	68.44	51.28	22.4	149.84	55.04	120.96	21.04	101.72	67.68	92.56	57.16
2020-10-28	22:15:00	212225	900	900	985141000928730	E:\CCI STUDY\GROUP B\GrBWEEK2	GrBCranioWEEK2PostSx	9047.9	37.1922	124.913	78					218.272		175.608	202.616	225.48	661.68	33.56	238.32	105.04	40.96	9.4	47.28	206.8	52.84	61.08	31.52	185.36	11.44	6.32	141.96
2020-10-28	22:30:00	213125	900	900	985141000928730	E:\CCI STUDY\GROUP B\GrBWEEK2	GrBCranioWEEK2PostSx	6221.9	37.0278	112.934	54					206.543		145.549	199.409	114.2	833.24	3.52	66.76	0	5.52	1	1.24	3.88	67.36	175.08	62.88	178.16	172.8	206.48	25.6
2020-10-28	22:45:00	214025	900	900	985141000928730	E:\CCI STUDY\GROUP B\GrBWEEK2	GrBCranioWEEK2PostSx	5113.75	36.7542	109.839	43					187.798		177.688	175.982	104.92	725.08	60.48	174.92	66.48	9.6	273.8	16.2	91.32	110.6	76.64	83.6	90.36	41.36	30.88	9.16
2020-10-28	23:00:00	214925	900	900	985141000928730	E:\CCI STUDY\GROUP B\GrBWEEK2	GrBCranioWEEK2PostSx	0	36.4641	111.411	0					157.231		254.634	113.97	0	900	0	0	0	0	0	0	0	0	0	0	0	0	900	0
2020-10-28	23:15:00	215825	900	900	985141000928730	E:\CCI STUDY\GROUP B\GrBWEEK2	GrBCranioWEEK2PostSx	0	36.6692	101.154	0					147.04		202.894	119.445	0	900	0	0	0	0	0	0	0	0	0	0	0	0	900	0
2020-10-28	23:30:00	216725	900	900	985141000928730	E:\CCI STUDY\GROUP B\GrBWEEK2	GrBCranioWEEK2PostSx	0	36.6045	120.371	0					130.158		211.014	159.99	0	900	0	0	0	0	0	0	0	0	0	0	0	0	900	0
2020-10-28	23:45:00	217625	900	900	985141000928730	E:\CCI STUDY\GROUP B\GrBWEEK2	GrBCranioWEEK2PostSx	682.014	36.0667	108.776	6					170.818		132.292	246.899	67.84	900	0	0	0	0	0	0	0	0	0	0	285.4	0	540.12	74.48
2020-10-29	00:00:00	218525	900	900	985141000928730	E:\CCI STUDY\GROUP B\GrBWEEK2	GrBCranioWEEK2PostSx	1948.81	36.251	123.193	18					162.467		144.699	173.387	29.2	677.44	22.72	222.56	0.04	19.16	0	1.92	0.96	1.32	1.36	221.6	0.76	0	638.04	14.84
2020-10-29	00:15:00	219425	900	900	985141000928730	E:\CCI STUDY\GROUP B\GrBWEEK2	GrBCranioWEEK2PostSx	4669.35	35.8557	119.269	43					161.001		159.763	190.116	198.76	273.04	35.68	626.96	4.08	135.28	6.32	2.64	83.88	11.28	17.92	543.08	6.24	49.36	36.84	3.08
2020-10-29	00:30:00	220325	900	900	985141000928730	E:\CCI STUDY\GROUP B\GrBWEEK2	GrBCranioWEEK2PostSx	9099.1	36.377	112.999	77					179.681		202.041	184.044	579.28	557.52	72.6	342.48	7.76	44.2	0	76.44	120.04	116.48	142.84	222.44	1.92	80.44	64.08	23.36
2020-10-29	00:45:00	221225	900	900	985141000928730	E:\CCI STUDY\GROUP B\GrBWEEK2	GrBCranioWEEK2PostSx	11281	36.947	152.488	97					223.606		232.143	202.082	311.84	728.2	230.36	171.8	25.72	177.72	22.84	62.12	111.88	53.16	208.04	59.92	66.6	66.32	25.6	20.08
2020-10-29	01:00:00	222125	900	900	985141000928730	E:\CCI STUDY\GROUP B\GrBWEEK2	GrBCranioWEEK2PostSx	10656.5	37.0192	164.683	95					216.679		244.817	225.541	352.08	772.72	274.4	127.28	138.48	140.72	33.96	23.2	97.04	41.44	104	30.24	135.96	63.88	19.8	71.28
2020-10-29	01:15:00	223025	900	900	985141000928730	E:\CCI STUDY\GROUP B\GrBWEEK2	GrBCranioWEEK2PostSx	4487.73	37.054	126.588	35					164.091		169.126	213.585	81.28	724.6	32.84	175.4	5	6.48	8.08	1.48	2.64	9.8	110.68	172.76	228.16	277.72	77.2	0
2020-10-29	01:30:00	223925	900	900	985141000928730	E:\CCI STUDY\GROUP B\GrBWEEK2	GrBCranioWEEK2PostSx	3366.7	36.7146	113.865	35					128.058		199.303	191.473	41.4	482.12	0.64	417.88	0	2.72	3.64	1.08	17.64	3.72	33.44	400.24	3.88	429.04	2.76	1.84
2020-10-29	01:45:00	224825	900	900	985141000928730	E:\CCI STUDY\GROUP B\GrBWEEK2	GrBCranioWEEK2PostSx	238.997	36.3784	128.348	2					201.904		166.425	150.243	26.24	884.52	41.96	15.48	0	0	0	0	0	0	884.52	15.48	0	0	0	0
2020-10-29	02:00:00	225725	900	900	985141000928730	E:\CCI STUDY\GROUP B\GrBWEEK2	GrBCranioWEEK2PostSx	597.516	35.9524	139.38	5					158.164		190.73	208.897	114.36	602.72	2.4	297.28	0	0	0	0	0	0	597.36	297.28	5.36	0	0	0
2020-10-29	02:15:00	226625	900	900	985141000928730	E:\CCI STUDY\GROUP B\GrBWEEK2	GrBCranioWEEK2PostSx	358.5	36.1946	127.437	3					234.057		251.628	131.004	4.8	825.56	1.68	74.44	0	0	0	0	0	0	822.12	74.44	0	3.44	0	0
2020-10-29	02:30:00	227525	900	900	985141000928730	E:\CCI STUDY\GROUP B\GrBWEEK2	GrBCranioWEEK2PostSx	0	36.1657	165.164	0					235.297		192.716	236.882	0	900	160.92	0	0	0	0	0	0	0	900	0	0	0	0	0
2020-10-29	02:45:00	228425	900	900	985141000928730	E:\CCI STUDY\GROUP B\GrBWEEK2	GrBCranioWEEK2PostSx	407.997	35.8157	153.277	3					190.413		183.556	212.268	9.6	900	21.68	0	0	0	0	0	0	0	790.56	0	0	4.76	104.68	0
2020-10-29	03:00:00	229325	900	900	985141000928730	E:\CCI STUDY\GROUP B\GrBWEEK2	GrBCranioWEEK2PostSx	0	35.8875	80.465	0					112.676		129.511	155.982	0	900	0	0	0	0	0	0	0	0	0	0	0	0	174.68	725.32
2020-10-29	03:15:00	230225	900	900	985141000928730	E:\CCI STUDY\GROUP B\GrBWEEK2	GrBCranioWEEK2PostSx	318.196	36.147	90.4705	3					162.028		183.024	124.379	61.96	816.16	0	83.84	0	0	0	0	8.32	0	0	75.52	19.48	0	0	796.68
2020-10-29	03:30:00	231125	900	900	985141000928730	E:\CCI STUDY\GROUP B\GrBWEEK2	GrBCranioWEEK2PostSx	5302.03	35.7927	120.708	49					215.267		207.468	165.943	140.12	792.36	47.52	107.64	0	186.56	10.72	32.4	82.84	42.76	41.36	24.8	1.36	234.44	142.16	100.6
2020-10-29	03:45:00	232025	900	900	985141000928730	E:\CCI STUDY\GROUP B\GrBWEEK2	GrBCranioWEEK2PostSx	6160.16	36.4154	130.098	55					177.226		231.234	216.548	84.68	694.96	72.08	205.04	32.28	28.68	0	7.76	3.12	19.12	277.08	201.92	37.84	18.76	75.12	198.32
2020-10-29	04:00:00	232925	900	900	985141000928730	E:\CCI STUDY\GROUP B\GrBWEEK2	GrBCranioWEEK2PostSx	1295.49	36.186	109.657	10					132.159		239.42	178.889	226.44	890.88	43.24	9.12	0	127.44	3.44	1.08	9.12	57.48	24.84	0	106.96	9.08	0	560.56
2020-10-29	04:15:00	233825	900	900	985141000928730	E:\CCI STUDY\GROUP B\GrBWEEK2	GrBCranioWEEK2PostSx	2527.4	36.3676	87.2733	21					159.485		166.943	155.027	73.36	854.88	29	45.12	10.56	0.48	0	20.96	41.12	8.44	2.84	4	560.4	146.04	37.52	67.64
2020-10-29	04:30:00	234725	900	900	985141000928730	E:\CCI STUDY\GROUP B\GrBWEEK2	GrBCranioWEEK2PostSx	8085.68	36.7999	124.563	70					166.036		178.373	212.63	284.36	757.08	142.84	142.92	6.52	95.08	52.28	24.6	126.68	67.72	31.84	16.24	347.76	96.72	34.56	0
2020-10-29	04:45:00	235625	900	900	985141000928730	E:\CCI STUDY\GROUP B\GrBWEEK2	GrBCranioWEEK2PostSx	10525.6	36.7402	130.46	90					191.625		204.454	216.727	216.28	635.48	129.8	264.52	83.68	72.16	3.84	24.24	208	39.2	102.48	56.52	149.72	103.84	27.76	28.56
2020-10-29	05:00:00	236525	900	900	985141000928730	E:\CCI STUDY\GROUP B\GrBWEEK2	GrBCranioWEEK2PostSx	13497.5	36.9858	108.18	126					161.205		196.884	189.723	426.68	631.8	72.64	268.2	46.48	67.44	21.64	107.76	185.28	51.56	74.4	82.92	106.96	42.24	57.96	55.36
2020-10-29	05:15:00	237425	900	900	985141000928730	E:\CCI STUDY\GROUP B\GrBWEEK2	GrBCranioWEEK2PostSx	7037.19	36.9912	142.506	54					204.174		206.274	237.018	179.6	792.16	216.92	107.84	185.16	72.24	27	54.92	44.2	3.52	66.2	63.64	62.08	156.24	86.76	78.04
2020-10-29	05:30:00	238325	900	900	985141000928730	E:\CCI STUDY\GROUP B\GrBWEEK2	GrBCranioWEEK2PostSx	11686.7	37.0714	128.544	101					195.994		198.792	204.094	306.36	740.12	104.32	159.88	23.28	72.44	16.36	45	57.28	43.76	76.8	102.6	230.2	39.8	99.76	92.72
2020-10-29	05:45:00	239225	900	900	985141000928730	E:\CCI STUDY\GROUP B\GrBWEEK2	GrBCranioWEEK2PostSx	9922.79	37.1838	126.448	88					187.426		204.556	190.167	370.56	656.36	113.56	243.64	7.6	106.24	9.16	96.48	104.8	110.96	184.72	138.84	18.12	74.2	46.64	2.24
2020-10-29	06:00:00	240125	900	900	985141000928730	E:\CCI STUDY\GROUP B\GrBWEEK2	GrBCranioWEEK2PostSx	8076.19	37.1203	125.802	67					215.518		191.36	155.272	143.72	869.52	59.2	30.48	21.48	4.12	0	29.76	4.76	4.12	209.92	25.72	125.68	274.16	38.32	161.96
2020-10-29	06:15:00	241025	900	900	985141000928730	E:\CCI STUDY\GROUP B\GrBWEEK2	GrBCranioWEEK2PostSx	11669.6	37.0188	144.931	104					240.153		206.204	215.662	248.56	714.24	115.12	185.76	6.16	80.16	53.08	23	120.04	27.24	73.96	65.72	258	133.24	28.08	31.32
2020-10-29	06:30:00	241925	900	900	985141000928730	E:\CCI STUDY\GROUP B\GrBWEEK2	GrBCranioWEEK2PostSx	7650.67	36.7204	157.626	67					214.82		277.335	264.198	106.6	869.48	271.56	30.52	32.16	14.16	150.6	26.68	29.52	11.76	70.64	1	25.6	210.2	53.44	274.24
2020-10-29	06:45:00	242825	900	900	985141000928730	E:\CCI STUDY\GROUP B\GrBWEEK2	GrBCranioWEEK2PostSx	6101.32	36.4283	164.401	54					225.339		214.822	232.81	80.56	851.44	268.92	48.56	13.92	127.12	169.28	1	35.68	8.52	122.68	12.88	36.96	14.08	310.44	47.44
2020-10-29	07:00:00	243725	900	900	985141000928730	E:\CCI STUDY\GROUP B\GrBWEEK2	GrBCranioWEEK2PostSx	10705.7	36.3067	139.406	92					234.238		184.636	177.603	132.88	683.48	123.6	216.52	0	12.64	0	61.4	46.08	23.52	135.2	170.44	103.68	192.84	130.36	23.84
2020-10-29	07:15:00	244625	900	900	985141000928730	E:\CCI STUDY\GROUP B\GrBWEEK2	GrBCranioWEEK2PostSx	1992.51	36.3938	87.3281	18					205.6		128.398	109.24	24.88	808.96	10.84	91.04	0	0	0	0	4.92	7.68	15.32	86.12	784.28	0	1.68	0
2020-10-29	07:30:00	245525	900	900	985141000928730	E:\CCI STUDY\GROUP B\GrBWEEK2	GrBCranioWEEK2PostSx	393.251	36.1782	98.9772	4					204.339		164.182	135.868	5.92	898.64	0	1.36	0	0	0	0.04	0	0	2.64	1.36	617.6	278.36	0	0
2020-10-29	07:45:00	246425	900	900	985141000928730	E:\CCI STUDY\GROUP B\GrBWEEK2	GrBCranioWEEK2PostSx	0	35.2807	164.741	0					164.825		245.615	230.671	0	900	339.84	0	0	0	0	0	0	0	0	0	0	900	0	0
2020-10-29	08:00:00	247325	900	900	985141000928730	E:\CCI STUDY\GROUP B\GrBWEEK2	GrBCranioWEEK2PostSx	0	35.4042	159.535	0					182.941		263.685	188.06	0	900	174.68	0	0	0	0	0	0	0	0	0	0	900	0	0
2020-10-29	08:15:00	248225	900	900	985141000928730	E:\CCI STUDY\GROUP B\GrBWEEK2	GrBCranioWEEK2PostSx	358.5	35.0271	119.122	3					128.354		236.005	160.166	2.72	900	0	0	0	0	0	0	0	0	161.44	0	0	738.56	0	0
2020-10-29	08:30:00	249125	900	900	985141000928730	E:\CCI STUDY\GROUP B\GrBWEEK2	GrBCranioWEEK2PostSx	1741.1	35.4178	55.7795	15					156.085		124.49	112.41	70.64	898.24	3.4	1.76	0	0	0	2.2	1.76	0.76	64.08	0	1.52	302.04	203.4	324.24
2020-10-29	08:45:00	250025	900	900	985141000928730	E:\CCI STUDY\GROUP B\GrBWEEK2	GrBCranioWEEK2PostSx	358.5	35.4663	48.7268	3					72.8048		153.949	109.036	10.72	900	0	0	0	0	0	0	0	0	0	0	627.96	0	0	272.04
2020-10-29	09:00:00	250925	900	900	985141000928730	E:\CCI STUDY\GROUP B\GrBWEEK2	GrBCranioWEEK2PostSx	337.993	35.5173	68.8712	2					115.073		115.386	88.2275	164.48	705.72	0	194.28	0	0	0	0	0	0	0	194.28	0	0	0	705.72
2020-10-29	09:15:00	251825	900	900	985141000928730	E:\CCI STUDY\GROUP B\GrBWEEK2	GrBCranioWEEK2PostSx	2403.6	35.5361	96.7039	22					152.173		117.918	133.868	116.72	887.16	1.48	12.84	0.04	5.28	0	1.92	6.2	2.64	13.12	6.64	94.16	38.84	357.48	373.68
2020-10-29	09:30:00	252725	900	900	985141000928730	E:\CCI STUDY\GROUP B\GrBWEEK2	GrBCranioWEEK2PostSx	794.693	36.0537	61.6573	8					133.513		135.103	91.1994	67.6	745.76	0	154.24	0	0	0	0	0	0	0.04	154.24	524.32	2.6	218.8	0
2020-10-29	09:45:00	253625	900	900	985141000928730	E:\CCI STUDY\GROUP B\GrBWEEK2	GrBCranioWEEK2PostSx	0	36.0361	0	0					119.5		168.312	0	0	900	0	0	0	0	0	0	0	0	0	0	900	0	0	0
2020-10-29	10:00:00	254525	900	900	985141000928730	E:\CCI STUDY\GROUP B\GrBWEEK2	GrBCranioWEEK2PostSx	0	35.5434	9.61396	0					29.2783		129.107	138.035	0	900	0	0	0	0	0	0	0	0	0	0	174.68	0	0	725.32
2020-10-29	10:15:00	255425	900	900	985141000928730	E:\CCI STUDY\GROUP B\GrBWEEK2	GrBCranioWEEK2PostSx	515.553	35.5339	4.45351	4					163.695		156.186	6.78937	7.16	899.36	0	0.64	0	0	0	0	0	0	0	0.64	860	0	0	39.36
2020-10-29	10:30:00	256325	900	900	985141000928730	E:\CCI STUDY\GROUP B\GrBWEEK2	GrBCranioWEEK2PostSx	3222.41	35.5136	101.955	29					140.275		132.522	152.414	79.56	890.6	11.92	9.4	5.76	2.16	0.92	2.68	2.8	6.44	4.08	6.6	127.52	6.76	45.68	688.6
2020-10-29	10:45:00	257225	900	900	985141000928730	E:\CCI STUDY\GROUP B\GrBWEEK2	GrBCranioWEEK2PostSx	6519.41	36.0508	112.876	62					175.156		171.709	137.645	153.28	867.56	67.4	32.44	21.16	15.72	18.72	14.24	7.12	27.04	28.68	25.32	334.8	117.76	9.52	279.92
2020-10-29	11:00:00	258125	900	900	985141000928730	E:\CCI STUDY\GROUP B\GrBWEEK2	GrBCranioWEEK2PostSx	1909.81	36.4146	100.263	17					156.868		170.478	151.334	60.36	898.76	36.48	1.24	0	0	0	1.68	0.96	1.96	185.16	0.28	358.88	223.44	76.4	51.24
2020-10-29	11:15:00	259025	900	174.64	985141000928730	E:\CCI STUDY\GROUP B\GrBWEEK2	GrBCranioWEEK2PostSx	0	35.6404	0	0					0		119.5	168.999	0	174.64	0	0	0	0	0	0	0	0	0	0	0	0	174.64	0

## Sheet: 989001025043662
date	time	time since start (s)	bin duration (s)	distance (mm)	temperature (C)	separation (mm)	transition
2020-10-26	11:15:00	0	900	12828.4	37.472	126.275	109
2020-10-26	11:30:00	725	900	13858	37.2501	110.545	121
2020-10-26	11:45:00	1625	900	12294.4	37.2339	116.105	96
2020-10-26	12:00:00	2525	900	2920.84	37.4739	107.138	27
2020-10-26	12:15:00	3425	900	755.512	36.86	110.647	5
2020-10-26	12:30:00	4325	900	768.581	36.3949	115.206	7
2020-10-26	12:45:00	5225	900	1330.02	36.4707	118.644	14
2020-10-26	13:00:00	6125	900	120	36.3349	120.208	1
2020-10-26	13:15:00	7025	900	359.013	36.3485	110.31	3
2020-10-26	13:30:00	7925	900	899.627	36.5631	84.0668	8
2020-10-26	13:45:00	8825	900	0	36.0058	92.3988	0
2020-10-26	14:00:00	9725	900	238.996	36.256	10.8986	2
2020-10-26	14:15:00	10625	900	4575.66	36.1832	110.197	39
2020-10-26	14:30:00	11525	900	555.941	36.3397	51.0469	5
2020-10-26	14:45:00	12425	900	2384.88	36.2743	112.843	25
2020-10-26	15:00:00	13325	900	239.998	36.4485	129.435	2
2020-10-26	15:15:00	14225	900	2019.47	36.4273	123.298	20
2020-10-26	15:30:00	15125	900	3693.88	36.4388	64.7844	38
2020-10-26	15:45:00	16025	900	1410.46	36.2837	47.5615	12
2020-10-26	16:00:00	16925	900	2044.22	36.2071	87.9481	17
2020-10-26	16:15:00	17825	900	885.997	36.0577	126.166	7
2020-10-26	16:30:00	18725	900	527.474	36.3335	118.657	5
2020-10-26	16:45:00	19625	900	3312.06	36.656	95.6701	29
2020-10-26	17:00:00	20525	900	12224.5	37.3418	124.312	106
2020-10-26	17:15:00	21425	900	6696.87	37.1922	114.245	54
2020-10-26	17:30:00	22325	900	1353.62	37.3054	107.593	14
2020-10-26	17:45:00	23225	900	2252.2	36.5505	100.212	19
2020-10-26	18:00:00	24125	900	5394.73	37.1905	123.173	44
2020-10-26	18:15:00	25025	900	11898.9	38.0499	103.077	105
2020-10-26	18:30:00	25925	900	9552.05	38.1735	110.677	88
2020-10-26	18:45:00	26825	900	14931.8	38.0618	120.545	126
2020-10-26	19:00:00	27725	900	8596.83	38.0093	95.4264	83
2020-10-26	19:15:00	28625	900	9518.47	37.9355	123.082	85
2020-10-26	19:30:00	29525	900	6862.8	37.6484	100.172	59
2020-10-26	19:45:00	30425	900	6941.39	37.4681	166.253	60
2020-10-26	20:00:00	31325	900	5335.2	37.2668	149.815	48
2020-10-26	20:15:00	32225	900	576.997	36.7575	137.755	5
2020-10-26	20:30:00	33125	900	119.5	36.324	146.959	1
2020-10-26	20:45:00	34025	900	119.5	36.2535	156.237	1
2020-10-26	21:00:00	34925	900	0	36.0829	138.331	0
2020-10-26	21:15:00	35825	900	358.5	36.4165	154.655	3
2020-10-26	21:30:00	36725	900	7281.15	36.6327	130.924	70
2020-10-26	21:45:00	37625	900	18379.8	37.3056	110.833	157
2020-10-26	22:00:00	38525	900	11787.2	37.445	122.004	99
2020-10-26	22:15:00	39425	900	1181.47	36.9266	133.392	10
2020-10-26	22:30:00	40325	900	1055	36.105	136.67	8
2020-10-26	22:45:00	41225	900	239	36.2985	124.681	2
2020-10-26	23:00:00	42125	900	597.501	36.1883	138.896	5
2020-10-26	23:15:00	43025	900	0	36.741	130.54	0
2020-10-26	23:30:00	43925	900	6492.39	36.4811	134.039	59
2020-10-26	23:45:00	44825	900	2299.4	36.3332	127.809	20
2020-10-27	00:00:00	45725	900	4663.25	36.4628	119.505	43
2020-10-27	00:15:00	46625	900	10301.8	37.0499	173.946	97
2020-10-27	00:30:00	47525	900	14122.2	37.2265	150.264	127
2020-10-27	00:45:00	48425	900	409.352	36.9883	133.965	4
2020-10-27	01:00:00	49325	900	359.996	36.3331	115.426	3
2020-10-27	01:15:00	50225	900	1225.44	36.0373	104.001	10
2020-10-27	01:30:00	51125	900	1653.35	36.4748	126.578	14
2020-10-27	01:45:00	52025	900	2645.18	37.0379	92.9767	21
2020-10-27	02:00:00	52925	900	8351.74	36.8227	117.673	73
2020-10-27	02:15:00	53825	900	8033.91	36.9603	116.006	69
2020-10-27	02:30:00	54725	900	646.837	36.7766	77.719	5
2020-10-27	02:45:00	55625	900	5741.17	36.8084	106.725	65
2020-10-27	03:00:00	56525	900	1539.97	36.5478	133.331	13
2020-10-27	03:15:00	57425	900	8741.38	37.0878	149.166	74
2020-10-27	03:30:00	58325	900	5821.28	37.3629	154.454	54
2020-10-27	03:45:00	59225	900	8671.52	37.3265	119.497	77
2020-10-27	04:00:00	60125	900	7058.7	36.9769	103.645	56
2020-10-27	04:15:00	61025	900	689.41	37.1418	123.088	6
2020-10-27	04:30:00	61925	900	7990.27	36.7442	124.643	71
2020-10-27	04:45:00	62825	900	15960.1	37.6298	125.348	139
2020-10-27	05:00:00	63725	900	12341.8	37.8273	112.071	101
2020-10-27	05:15:00	64625	900	13847.3	37.7347	120.783	123
2020-10-27	05:30:00	65525	900	10229.4	37.7436	131.903	96
2020-10-27	05:45:00	66425	900	11400.8	37.638	129.605	100
2020-10-27	06:00:00	67325	900	15168.1	37.7811	121.471	136
2020-10-27	06:15:00	68225	900	9770.39	37.6791	163.156	83
2020-10-27	06:30:00	69125	900	8986.1	37.6433	118.607	77
2020-10-27	06:45:00	70025	900	10377.4	37.414	127.861	88
2020-10-27	07:00:00	70925	900	5092.72	37.2107	135.066	44
2020-10-27	07:15:00	71825	900	1400.02	36.0854	97.6422	14
2020-10-27	07:30:00	72725	900	319.789	36.0308	105.644	3
2020-10-27	07:45:00	73625	900	306.703	35.8324	67.8586	2
2020-10-27	08:00:00	74525	900	65.5437	36.0444	96.0765	1
2020-10-27	08:15:00	75425	900	412.449	36.372	66.3634	3
2020-10-27	08:30:00	76325	900	5.23447	36.2566	119.499	0
2020-10-27	08:45:00	77225	900	1239.27	36.2392	106.011	10
2020-10-27	09:00:00	78125	900	1203.47	36.1779	88.1414	9
2020-10-27	09:15:00	79025	900	892.916	36.2094	109.24	9
2020-10-27	09:30:00	79925	900	988.809	36.0382	84.3139	9
2020-10-27	09:45:00	80825	900	0	36.0856	82.1784	0
2020-10-27	10:00:00	81725	900	0	36.3344	59.4619	0
2020-10-27	10:15:00	82625	900	2231.69	36.2698	57.4423	18
2020-10-27	10:30:00	83525	900	239.5	36.1751	121.327	2
2020-10-27	10:45:00	84425	900	7990.23	36.2679	115.656	67
2020-10-27	11:00:00	85325	900	1017.46	36.5454	54.1731	8
2020-10-27	11:15:00	86225	900	1125.02	36.0636	104.478	10
2020-10-27	11:30:00	87125	900	0	36.3138	119.5	0
2020-10-27	11:45:00	88025	900	956.01	36.2663	56.5564	8
2020-10-27	12:00:00	88925	900	0	35.5716	119.414	0
2020-10-27	12:15:00	89825	900	0	36.2083	119.5	0
2020-10-27	12:30:00	90725	900	1562.72	36.4103	58.2185	14
2020-10-27	12:45:00	91625	900	119.5	36.0146	108.072	1
2020-10-27	13:00:00	92525	900	478	35.7901	114.905	5
2020-10-27	13:15:00	93425	900	646.997	35.686	75.7758	5
2020-10-27	13:30:00	94325	900	5306.05	36.6535	110.892	45
2020-10-27	13:45:00	95225	900	5193.29	36.7287	117.759	48
2020-10-27	14:00:00	96125	900	2390.26	36.0714	116.078	22
2020-10-27	14:15:00	97025	900	0	36.4423	119.147	0
2020-10-27	14:30:00	97925	900	0	36.2792	95.6656	0
2020-10-27	14:45:00	98825	900	795.789	36.5736	95.2454	8
2020-10-27	15:00:00	99725	900	3382.06	36.4896	78.363	30
2020-10-27	15:15:00	100625	900	1972.58	36.0252	111.859	20
2020-10-27	15:30:00	101525	900	9469.67	36.5674	153.039	78
2020-10-27	15:45:00	102425	900	7054.25	36.8629	94.8485	60
2020-10-27	16:00:00	103325	900	2596.5	36.5066	123.368	21
2020-10-27	16:15:00	104225	900	0	36.3076	155.726	0
2020-10-27	16:30:00	105125	900	885.935	36.1772	104.167	7
2020-10-27	16:45:00	106025	900	2076.33	36.6846	127.224	20
2020-10-27	17:00:00	106925	900	13328.1	37.3067	111.892	115
2020-10-27	17:15:00	107825	900	7068.57	37.3675	139.831	56
2020-10-27	17:30:00	108725	900	2427.41	36.8357	107.578	20
2020-10-27	17:45:00	109625	900	119.503	36.354	136.355	1
2020-10-27	18:00:00	110525	900	3069.67	37.1231	112.625	26
2020-10-27	18:15:00	111425	900	8172.94	38.0193	137.109	67
2020-10-27	18:30:00	112325	900	15262.7	37.9802	115.959	137
2020-10-27	18:45:00	113225	900	9442.92	37.7584	115.525	85
2020-10-27	19:00:00	114125	900	9184.11	37.8051	90.5204	75
2020-10-27	19:15:00	115025	900	15405.4	37.7388	118.999	134
2020-10-27	19:30:00	115925	900	19472.8	37.8593	106.669	171
2020-10-27	19:45:00	116825	900	7774.78	37.6394	136.824	64
2020-10-27	20:00:00	117725	900	11060.1	37.5272	109.854	101
2020-10-27	20:15:00	118625	900	11148.8	37.506	116.927	97
2020-10-27	20:30:00	119525	900	10539.5	37.1877	107.403	99
2020-10-27	20:45:00	120425	900	12766.6	37.0611	123.532	109
2020-10-27	21:00:00	121325	900	2368.95	36.7485	158.067	19
2020-10-27	21:15:00	122225	900	886.002	36.3449	124.369	6
2020-10-27	21:30:00	123125	900	1969.99	36.6001	116.399	13
2020-10-27	21:45:00	124025	900	766.498	36.7321	110.839	7
2020-10-27	22:00:00	124925	900	1223.21	36.5296	118.799	11
2020-10-27	22:15:00	125825	900	3640.09	36.5996	164.661	34
2020-10-27	22:30:00	126725	900	16449.9	37.3543	126.229	138
2020-10-27	22:45:00	127625	900	19093.1	37.6101	136.018	168
2020-10-27	23:00:00	128525	900	4452.23	37.4477	103.923	40
2020-10-27	23:15:00	129425	900	915.154	36.8199	108.631	8
2020-10-27	23:30:00	130325	900	790.324	36.494	117.01	7
2020-10-27	23:45:00	131225	900	3797.65	36.608	116.485	32
2020-10-28	00:00:00	132125	900	597.499	36.6588	116.708	6
2020-10-28	00:15:00	133025	900	795.493	36.7046	112.883	5
2020-10-28	00:30:00	133925	900	1182.99	36.2086	109.116	7
2020-10-28	00:45:00	134825	900	2253.27	36.2691	87.882	20
2020-10-28	01:00:00	135725	900	576.976	35.6913	57.6853	4
2020-10-28	01:15:00	136625	900	8899.56	36.7773	120.342	81
2020-10-28	01:30:00	137525	900	4774.24	36.9939	106.48	38
2020-10-28	01:45:00	138425	900	12105.1	37.4212	212.632	107
2020-10-28	02:00:00	139325	900	1812.49	37.1902	81.735	17
2020-10-28	02:15:00	140225	900	1921.87	36.7956	43.6628	18
2020-10-28	02:30:00	141125	900	1154.63	36.7573	52.7756	9
2020-10-28	02:45:00	142025	900	3023.54	36.8894	104.435	25
2020-10-28	03:00:00	142925	900	4627.41	37.0182	81.2905	40
2020-10-28	03:15:00	143825	900	863.739	36.3956	97.9462	9
2020-10-28	03:30:00	144725	900	1244.49	36.97	82.5694	10
2020-10-28	03:45:00	145625	900	6128.23	36.9368	102.488	53
2020-10-28	04:00:00	146525	900	10125.5	37.4164	122.797	91
2020-10-28	04:15:00	147425	900	12428.1	37.4706	97.5568	107
2020-10-28	04:30:00	148325	900	10100.7	37.913	126.375	93
2020-10-28	04:45:00	149225	900	8209.82	37.6495	138.93	77
2020-10-28	05:00:00	150125	900	9759.58	37.5771	117.402	85
2020-10-28	05:15:00	151025	900	11124.8	37.8149	122.144	94
2020-10-28	05:30:00	151925	900	15130.6	37.6897	134.302	135
2020-10-28	05:45:00	152825	900	12103.4	37.81	128.067	106
2020-10-28	06:00:00	153725	900	9007.14	37.8005	131.269	81
2020-10-28	06:15:00	154625	900	13721.2	37.605	127.3	121
2020-10-28	06:30:00	155525	900	7797.29	37.6767	128.055	69
2020-10-28	06:45:00	156425	900	12066.1	37.3751	130.465	106
2020-10-28	07:00:00	157325	900	3290.6	37.1459	107.783	32
2020-10-28	07:15:00	158225	900	0	36.0249	116.488	0
2020-10-28	07:30:00	159125	900	119.5	35.9552	115.874	1
2020-10-28	07:45:00	160025	900	747.203	35.8722	23.6798	6
2020-10-28	08:00:00	160925	900	0	36.0219	96.3064	0
2020-10-28	08:15:00	161825	900	119.501	36.3372	78.2764	1
2020-10-28	08:30:00	162725	900	0	36.4319	96.3064	0
2020-10-28	08:45:00	163625	900	314.099	36.0356	89.7733	4
2020-10-28	09:00:00	164525	900	5022.57	36.3581	92.7068	41
2020-10-28	09:15:00	165425	900	2156.23	36.2746	90.8536	18
2020-10-28	09:30:00	166325	900	581.179	36.8121	116.714	5
2020-10-28	09:45:00	167225	900	0	36.7918	117.917	0
2020-10-28	10:00:00	168125	900	0	36.5292	119.5	0
2020-10-28	10:15:00	169025	900	0	36.5015	119.5	0
2020-10-28	10:30:00	169925	900	0	36.4511	46.4603	0
2020-10-28	10:45:00	170825	900	6666.24	36.2763	111.136	57
2020-10-28	11:00:00	171725	900	1126.01	36.5397	93.0907	9
2020-10-28	11:15:00	172625	900	0	36.0639	119.5	0
2020-10-28	11:30:00	173525	900	238.989	36.4433	66.6978	2
2020-10-28	11:45:00	174425	900	288.499	36.2663	118.788	2
2020-10-28	12:00:00	175325	900	338.033	36.3082	40.8727	3
2020-10-28	12:15:00	176225	900	119.5	36.1576	90.1563	1
2020-10-28	12:30:00	177125	900	0	36.2343	119.5	0
2020-10-28	12:45:00	178025	900	5362.85	36.7143	91.3793	44
2020-10-28	13:00:00	178925	900	3567.29	36.528	109.974	32
2020-10-28	13:15:00	179825	900	119.5	36.1067	100.236	1
2020-10-28	13:30:00	180725	900	0	36.1744	119.635	0
2020-10-28	13:45:00	181625	900	0	36.2986	119.5	0
2020-10-28	14:00:00	182525	900	0	35.91	115.528	0
2020-10-28	14:15:00	183425	900	168.997	36.2525	107.606	1
2020-10-28	14:30:00	184325	900	0	36.111	96.3064	0
2020-10-28	14:45:00	185225	900	4527.94	36.4586	83.9053	41
2020-10-28	15:00:00	186125	900	3444.69	36.526	99.7835	30
2020-10-28	15:15:00	187025	900	0	36.341	119.102	0
2020-10-28	15:30:00	187925	900	168.999	36.3496	119.149	1
2020-10-28	15:45:00	188825	900	0	36.6119	109.685	0
2020-10-28	16:00:00	189725	900	4393.18	37.1203	125.483	35
2020-10-28	16:15:00	190625	900	12611.6	37.2416	150.883	105
2020-10-28	16:30:00	191525	900	5327.82	37.1304	114.794	50
2020-10-28	16:45:00	192425	900	394.315	36.4523	125.963	3
2020-10-28	17:00:00	193325	900	766.475	36.1995	83.8375	6
2020-10-28	17:15:00	194225	900	10223.7	37.0626	117.308	91
2020-10-28	17:30:00	195125	900	5954.05	37.307	134.083	54
2020-10-28	17:45:00	196025	900	119.5	37.1089	116.131	1
2020-10-28	18:00:00	196925	900	9322.18	37.2413	126.237	87
2020-10-28	18:15:00	197825	900	7063.91	37.8355	113.109	62
2020-10-28	18:30:00	198725	900	12389	37.9776	110.793	112
2020-10-28	18:45:00	199625	900	11491.9	38.0914	116.738	103
2020-10-28	19:00:00	200525	900	13305.2	37.939	121.328	113
2020-10-28	19:15:00	201425	900	8458.87	37.9912	126.543	68
2020-10-28	19:30:00	202325	900	13099.4	37.9567	126.728	111
2020-10-28	19:45:00	203225	900	9395.06	37.8664	114.35	85
2020-10-28	20:00:00	204125	900	12860.2	37.9047	116.653	113
2020-10-28	20:15:00	205025	900	11392.6	38.0785	146.208	98
2020-10-28	20:30:00	205925	900	10169.7	37.8549	143.613	85
2020-10-28	20:45:00	206825	900	8821.84	37.6049	117.316	75
2020-10-28	21:00:00	207725	900	9095.51	37.6477	127.261	80
2020-10-28	21:15:00	208625	900	9359.29	37.2411	129.423	88
2020-10-28	21:30:00	209525	900	1792.49	35.9363	130.738	15
2020-10-28	21:45:00	210425	900	239	36.0017	147.379	2
2020-10-28	22:00:00	211325	900	1530.84	36.291	112.246	15
2020-10-28	22:15:00	212225	900	3481.44	36.4079	139.361	31
2020-10-28	22:30:00	213125	900	2482.99	36.579	117.48	22
2020-10-28	22:45:00	214025	900	14236.7	37.5148	120.541	129
2020-10-28	23:00:00	214925	900	12835.8	37.7309	171.252	114
2020-10-28	23:15:00	215825	900	10742	37.6768	163.04	106
2020-10-28	23:30:00	216725	900	13809.6	37.2421	131.841	128
2020-10-28	23:45:00	217625	900	3843.88	36.9892	102.311	34
2020-10-29	00:00:00	218525	900	358.416	36.5271	92.336	3
2020-10-29	00:15:00	219425	900	478	36.4088	134.372	3
2020-10-29	00:30:00	220325	900	556.109	36.3155	156.021	5
2020-10-29	00:45:00	221225	900	3692.48	36.2575	134.067	29
2020-10-29	01:00:00	222125	900	1666.99	36.2816	125.301	16
2020-10-29	01:15:00	223025	900	915.003	36.2237	112.822	6
2020-10-29	01:30:00	223925	900	3691.33	36.0878	130.253	35
2020-10-29	01:45:00	224825	900	8801.15	36.7433	96.2228	82
2020-10-29	02:00:00	225725	900	12453.7	37.2277	113.624	115
2020-10-29	02:15:00	226625	900	464.585	36.3217	105.597	4
2020-10-29	02:30:00	227525	900	4600.74	36.7811	129.545	39
2020-10-29	02:45:00	228425	900	2847.39	37.0083	129.797	25
2020-10-29	03:00:00	229325	900	2752.56	37.2141	79.5822	26
2020-10-29	03:15:00	230225	900	5451.72	36.9415	113.524	47
2020-10-29	03:30:00	231125	900	296.873	36.9025	80.0001	2
2020-10-29	03:45:00	232025	900	2321.42	36.9218	116.268	20
2020-10-29	04:00:00	232925	900	9891.21	37.1713	124.643	80
2020-10-29	04:15:00	233825	900	8355.83	37.5403	136.636	76
2020-10-29	04:30:00	234725	900	10003.2	37.6324	135.477	82
2020-10-29	04:45:00	235625	900	12901.9	37.6964	127.392	113
2020-10-29	05:00:00	236525	900	15196.9	37.6437	124.712	140
2020-10-29	05:15:00	237425	900	13264.1	37.7531	122.703	120
2020-10-29	05:30:00	238325	900	12859.9	37.7538	133.147	118
2020-10-29	05:45:00	239225	900	13297.9	37.6191	150.72	116
2020-10-29	06:00:00	240125	900	14005	37.6326	120.137	126
2020-10-29	06:15:00	241025	900	12391.8	37.5693	152.576	106
2020-10-29	06:30:00	241925	900	12257.1	37.3316	166.512	105
2020-10-29	06:45:00	242825	900	3299.84	37.2426	130.931	28
2020-10-29	07:00:00	243725	900	2030.63	36.5808	121.457	16
2020-10-29	07:15:00	244625	900	0	36.2543	79.4793	0
2020-10-29	07:30:00	245525	900	358.499	36.3353	119.266	3
2020-10-29	07:45:00	246425	900	229.01	36.4819	86.455	2
2020-10-29	08:00:00	247325	900	129.477	36.4999	96.4862	1
2020-10-29	08:15:00	248225	900	2987.02	36.4449	124.267	29
2020-10-29	08:30:00	249125	900	288.499	36.2702	85.6347	2
2020-10-29	08:45:00	250025	900	0	36.1146	86.9319	0
2020-10-29	09:00:00	250925	900	0	35.9939	106.495	0
2020-10-29	09:15:00	251825	900	2055.45	36.2057	75.8438	17
2020-10-29	09:30:00	252725	900	1556.58	36.069	103.709	17
2020-10-29	09:45:00	253625	900	239	35.9919	119.512	2
2020-10-29	10:00:00	254525	900	0	36.3821	113.415	0
2020-10-29	10:15:00	255425	900	119.498	36.3566	27.7541	1
2020-10-29	10:30:00	256325	900	3947.9	36.4596	97.2146	35
2020-10-29	10:45:00	257225	900	1472.87	36.4797	106.17	13
2020-10-29	11:00:00	258125	900	119.497	36.0958	107.851	1
2020-10-29	11:15:00	259025	900	0	36.1162	119.5	0
