# Supplementary material for: Deep learning for behaviour classification in a preclinical brain injury model
Source: PLoS One. 2022 Jun 15;17(6):e0268962. doi: 10.1371/journal.pone.0268962 (PMC9200342; doi:10.1371/journal.pone.0268962)
Supplement: S1 File — (ZIP) [file pone.0268962.s002.zip › Supplementary_data/NAIVEBaseline.xlsx]

## Sheet: 989,001,025,043,693
date	time	time since start (s)	bin duration (s)	effective bin duration (s)	subject	folder	study name	distance (mm)	temperature (C)	separation (mm)	transition	separation 985141000928712 (mm)	separation 989001025043666 (mm)	separation 989001025043695 (mm)	separation 985141000928707 (mm)	separation 985141000928723 (mm)	separation 985141000928730 (mm)	separation 989001025043662 (mm)	separation 989001025043693 (mm)	mobile (s)	static (s)	thigmotactic (s)	isolated (s)	in centre zones (s)	antenna1.0 (s)	antenna2.0 (s)	antenna3.0 (s)	antenna4.0 (s)	antenna5.0 (s)	antenna6.0 (s)	antenna7.0 (s)	antenna8.0 (s)	antenna9.0 (s)	antenna10.0 (s)	antenna11.0 (s)	antenna12.0 (s)	Test seperation (s)
2020-10-14	13:30:00	0	900	464.28	989001025043693	E:\CCI STUDY\GROUP B\GrBBASELINE	GrBBASELINE	13027.8	36.4534	124.515	109					206.027	179.605	182.621		196.88	317.56	321.28	41.96	143	34.8	25.56	47.64	23.2	105.68	54.84	69.88	37.32	12.32	26.92	2.96	23.16	34.04
2020-10-14	13:45:00	464	900	900	989001025043693	E:\CCI STUDY\GROUP B\GrBBASELINE	GrBBASELINE	16770.4	37.364	146.091	144					258.714	184.043	201.773		206.2	721.84	564.96	175.16	335.04	54.72	50.36	6.04	79.36	188.12	30.08	65.52	146.92	30.88	32.16	166.68	49.16	40.76
2020-10-14	14:00:00	1364	900	900	989001025043693	E:\CCI STUDY\GROUP B\GrBBASELINE	GrBBASELINE	13195.2	37.6827	132.357	121					210.423	166.733	211.911		242.92	743.2	658.2	124.36	241.8	28.96	165.4	17.28	38.16	56.36	135.12	65	185.44	35.72	48.04	97.08	27.44	80.76
2020-10-14	14:15:00	2264	900	900	989001025043693	E:\CCI STUDY\GROUP B\GrBBASELINE	GrBBASELINE	14706.6	38.0846	141.051	132					221.444	208.023	205.589		244.16	728.64	760.92	126.72	139.08	59.36	105.72	14.32	30.36	48.84	77.44	65.28	90.24	133.52	30.96	82.12	161.84	49.88
2020-10-14	14:30:00	3164	900	900	989001025043693	E:\CCI STUDY\GROUP B\GrBBASELINE	GrBBASELINE	12337.4	38.1529	133.041	110					190.38	240.885	210.103		162.4	755.56	774.72	98.28	125.28	142.8	207.8	69.88	48.24	37.28	7.04	61.88	88	26.32	20.32	140.84	49.6	43.4
2020-10-14	14:45:00	4064	900	900	989001025043693	E:\CCI STUDY\GROUP B\GrBBASELINE	GrBBASELINE	9909.1	37.9535	133.908	86					164.332	214.939	211.42		132.04	783.28	725.12	44.84	174.88	84	252.24	96.52	5.64	9.36	55.84	7	165.52	77.4	22.16	63.04	61.28	9.92
2020-10-14	15:00:00	4964	900	900	989001025043693	E:\CCI STUDY\GROUP B\GrBBASELINE	GrBBASELINE	6065.69	37.4702	120.058	49					152.29	152.547	178.579		100.96	831.12	284.8	24.4	615.2	128.6	61.44	13.32	7.28	42.36	6.96	22.24	572.84	12.96	2.84	18.76	10.4	66.6
2020-10-14	15:15:00	5864	900	900	989001025043693	E:\CCI STUDY\GROUP B\GrBBASELINE	GrBBASELINE	16792.6	38.0068	125.785	142					178.173	195.142	200.811		255.04	729.44	775.6	35.92	124.4	112.6	85.08	30.52	54.92	78.12	54.68	99	46.28	29.68	35.4	172.28	101.44	53.64
2020-10-14	15:30:00	6764	900	900	989001025043693	E:\CCI STUDY\GROUP B\GrBBASELINE	GrBBASELINE	9711.16	38.0428	140.522	86					206.809	197.786	248.013		187.72	809.84	851.84	67.92	48.16	189.44	244.84	11.52	81.44	19.4	62.24	168.04	28.76	10.56	22.48	30	31.28	11.72
2020-10-14	15:45:00	7664	900	900	989001025043693	E:\CCI STUDY\GROUP B\GrBBASELINE	GrBBASELINE	3715.18	37.9945	128.258	32					205.665	203.933	187.525		56.76	850.48	854.08	11.56	45.92	224.96	23.16	3.2	11.2	0.76	15.76	7.92	45.16	166.64	17.4	360.2	23.64	52.84
2020-10-14	16:00:00	8564	900	900	989001025043693	E:\CCI STUDY\GROUP B\GrBBASELINE	GrBBASELINE	1322.56	37.0947	102.274	12					167.986	142.717	194.995		15.8	884.2	896	7	4	0	0.64	6.96	612.76	0.68	2.72	0	3.32	63.76	0	64.76	144.4	147
2020-10-14	16:15:00	9464	900	900	989001025043693	E:\CCI STUDY\GROUP B\GrBBASELINE	GrBBASELINE	11141.5	37.4244	123.366	96					145.717	245.82	196.659		205.08	756.64	819.4	34.92	80.6	110.36	71.2	101	357.4	67.2	69.76	27.52	13.4	27.08	10.88	24.88	19.32	65.92
2020-10-14	16:30:00	10364	900	900	989001025043693	E:\CCI STUDY\GROUP B\GrBBASELINE	GrBBASELINE	10909.6	38.2612	127.246	100					214.242	187.202	180.989		254.56	780.2	754.64	138.32	145.36	62.84	16.8	81.56	131.92	125.56	130.68	40.44	19.8	40.44	24.44	80.04	145.48	145.52
2020-10-14	16:45:00	11264	900	900	989001025043693	E:\CCI STUDY\GROUP B\GrBBASELINE	GrBBASELINE	11023	38.2336	134.628	93					193.879	216.784	230.929		160	781.2	732.12	143.12	167.88	128.56	50.16	47.6	73.64	159.52	26.44	31.8	8.36	67.16	180.92	64.04	61.8	95.96
2020-10-14	17:00:00	12164	900	900	989001025043693	E:\CCI STUDY\GROUP B\GrBBASELINE	GrBBASELINE	12982.2	38.138	136.1	114					177.33	218.981	201.723		214.12	765.04	676.88	63.36	223.12	32.48	54.44	97.44	90.2	193	7.2	62.52	30.12	92.44	120.12	92.4	27.64	40.76
2020-10-14	17:15:00	13064	900	900	989001025043693	E:\CCI STUDY\GROUP B\GrBBASELINE	GrBBASELINE	8658.12	38.245	138.131	78					206.721	206.209	189.646		121.24	815.64	843.4	76.8	56.6	0.04	21.08	2.04	15.4	21.84	218.04	16.16	34.76	93.96	103.4	361.56	11.72	38.04
2020-10-14	17:30:00	13964	900	900	989001025043693	E:\CCI STUDY\GROUP B\GrBBASELINE	GrBBASELINE	17163.8	38.0106	133.078	145					160.312	220.743	192.756		297.24	695.2	649.48	104.08	250.52	114.28	119.4	14.6	58.6	138.36	49.92	122.76	112.16	11.8	25.84	126.6	5.68	68.88
2020-10-14	17:45:00	14864	900	900	989001025043693	E:\CCI STUDY\GROUP B\GrBBASELINE	GrBBASELINE	11088.9	37.9689	116.693	87					146.666	268.495	212.994		165.28	789.4	740.64	39.92	159.36	238.96	185.4	83.88	42.56	153.84	129.28	25.48	5.52	6.24	8.44	2.92	17.48	160.24
2020-10-14	18:00:00	15764	900	900	989001025043693	E:\CCI STUDY\GROUP B\GrBBASELINE	GrBBASELINE	9251.76	37.8154	134.986	77					188.889	188.285	194.213		171.2	809.96	822.64	116.16	77.36	2.6	7.04	7.6	65.08	23.68	30.64	52.6	53.68	121.04	365.72	150.32	20	47.8
2020-10-14	18:15:00	16664	900	900	989001025043693	E:\CCI STUDY\GROUP B\GrBBASELINE	GrBBASELINE	2270.22	36.9558	93.017	16					137.662	180.07	159.889		99.2	872	684.04	7.48	215.96	8.6	0	0	6.8	54.28	10.68	0	161.68	503.2	0	0	154.76	193.36
2020-10-14	18:30:00	17564	900	900	989001025043693	E:\CCI STUDY\GROUP B\GrBBASELINE	GrBBASELINE	10366.7	37.5859	155.937	87					194.517	270.855	233.291		148.72	795.12	686.68	237.56	213.32	79.16	190.28	145.64	75.96	174.92	21.24	32.76	38.4	103.12	23.68	6.12	8.72	56.36
2020-10-14	18:45:00	18464	900	900	989001025043693	E:\CCI STUDY\GROUP B\GrBBASELINE	GrBBASELINE	12942.1	38.1029	118.954	108					167.421	165.055	208.351		221.68	743.52	508.68	45.52	391.32	18.68	81.08	30.92	70.8	271.56	87.28	32.88	119.76	71.64	20.68	33.2	61.52	67.52
2020-10-14	19:00:00	19364	900	900	989001025043693	E:\CCI STUDY\GROUP B\GrBBASELINE	GrBBASELINE	11142.3	38.0152	140.637	98					225.674	202.559	196.938		162.32	772.52	704.4	138.08	195.6	57.56	26.52	15.2	36.2	151.8	250.4	39.36	43.8	15.32	159.24	79.16	25.44	60.08
2020-10-14	19:15:00	20264	900	900	989001025043693	E:\CCI STUDY\GROUP B\GrBBASELINE	GrBBASELINE	8150.37	38.0068	146.637	72					212.121	239.01	186.609		125.48	802.76	574.16	61.36	325.84	13.8	8.68	90	15.52	281.84	28.12	113.32	44	94.8	6.8	157.04	46.08	32.48
2020-10-14	19:30:00	21164	900	900	989001025043693	E:\CCI STUDY\GROUP B\GrBBASELINE	GrBBASELINE	766.499	37.568	142.858	6					171.428	254.523	210.078		9.44	890.56	807.16	143.04	92.84	0	0	0	0	0	0	0	92.84	646.96	0	64.96	95.24	15.92
2020-10-14	19:45:00	22064	900	900	989001025043693	E:\CCI STUDY\GROUP B\GrBBASELINE	GrBBASELINE	2709	37.411	142.76	24					167.801	221.104	202.974		31.84	868.16	845.24	64.12	54.76	36.04	22.72	0	60.72	18.6	0	0	36.16	663.88	0	12	49.88	6.48
2020-10-14	20:00:00	22964	900	900	989001025043693	E:\CCI STUDY\GROUP B\GrBBASELINE	GrBBASELINE	6395.36	37.7722	114.968	54					132.03	249.556	203.831		144.84	838.24	827.24	36.08	72.76	175.2	55.56	4.56	222.52	38.44	40.28	8.24	34.32	206.68	15.4	97.36	1.44	139.6
2020-10-14	20:15:00	23864	900	900	989001025043693	E:\CCI STUDY\GROUP B\GrBBASELINE	GrBBASELINE	17913.6	38.1326	127.35	158					192.003	203.286	225.182		252.52	698.92	657.52	84.84	242.48	14.6	62.56	41.68	81.16	177.08	147	24.48	65.4	68.8	17.64	162.24	37.36	70.76
2020-10-14	20:30:00	24764	900	900	989001025043693	E:\CCI STUDY\GROUP B\GrBBASELINE	GrBBASELINE	15026.6	38.1735	126.279	134					177.375	208.071	181.467		255	743.04	636.56	76.84	263.44	94.16	63.4	46.72	79.72	179.56	112.04	58.04	83.88	26.32	47.76	55.76	52.64	70.64
2020-10-14	20:45:00	25664	900	900	989001025043693	E:\CCI STUDY\GROUP B\GrBBASELINE	GrBBASELINE	8724.83	38.1798	116.51	78					175.065	208.99	211.092		227.04	799.2	656	81.48	244	58.28	239.76	33.96	127.64	172.12	29.88	13.76	71.88	48.16	15.52	50.6	38.44	135.88
2020-10-14	21:00:00	26564	900	900	989001025043693	E:\CCI STUDY\GROUP B\GrBBASELINE	GrBBASELINE	11905.3	38.1206	133.599	105					165.056	234.541	198.773		157.16	772.68	617.72	44.04	282.28	28.84	29.92	12	46.88	210.24	14.28	15.68	72.04	227	27.92	143.4	71.8	42.04
2020-10-14	21:15:00	27464	900	900	989001025043693	E:\CCI STUDY\GROUP B\GrBBASELINE	GrBBASELINE	13558.8	38.0697	117.467	115					169.273	238.73	246.297		188.08	757.68	792.28	66.8	107.72	105.48	64.92	112	11.84	50.96	194.8	8.8	56.76	152.24	47.2	68.36	26.64	105.04
2020-10-14	21:30:00	28364	900	900	989001025043693	E:\CCI STUDY\GROUP B\GrBBASELINE	GrBBASELINE	7470.52	37.9599	88.9106	66					150.2	131.952	173.27		129.16	822.6	605.56	0.52	294.44	9.6	5.8	6.16	14.92	48.4	161.76	7.68	246.04	292.2	0	23.56	83.88	232
2020-10-14	21:45:00	29264	900	900	989001025043693	E:\CCI STUDY\GROUP B\GrBBASELINE	GrBBASELINE	11841.6	37.8344	128.705	105					229.805	183.606	197.423		218.8	766.84	732.72	88.44	167.28	117.8	54.4	34.12	65.36	73.36	84.36	31.76	93.92	177.08	36.24	77.52	54.08	74.72
2020-10-14	22:00:00	30164	900	900	989001025043693	E:\CCI STUDY\GROUP B\GrBBASELINE	GrBBASELINE	10710.5	37.8706	112.834	89					197.816	189.729	154.328		226.32	780.32	730.72	25.56	169.28	42.16	29.52	47.84	135.6	118.08	153.52	62.36	51.2	63.64	43.88	97.68	54.52	103.4
2020-10-14	22:15:00	31064	900	900	989001025043693	E:\CCI STUDY\GROUP B\GrBBASELINE	GrBBASELINE	2210	37.9445	104.742	18					122.91	222.346	197.188		196.32	877.68	877.88	1	22.12	2.08	0	0	1.08	8.28	0	0	13.84	360.44	0	9.2	505.08	126.6
2020-10-14	22:30:00	31964	900	900	989001025043693	E:\CCI STUDY\GROUP B\GrBBASELINE	GrBBASELINE	1211	37.6509	117.158	10					125.906	240.727	230.85		52.8	888.52	866.12	18.4	33.88	29.4	4.64	0	1.16	6.84	0	0	27.04	0	0	85.36	745.56	52.4
2020-10-14	22:45:00	32864	900	900	989001025043693	E:\CCI STUDY\GROUP B\GrBBASELINE	GrBBASELINE	11837.5	37.6463	114.493	103					146.648	176.111	212.93		260.8	752.8	576.52	22.48	323.48	40.52	70.52	51.68	128.36	294.2	58.52	25.16	29.28	65.4	10.44	73.4	52.52	78.44
2020-10-14	23:00:00	33764	900	900	989001025043693	E:\CCI STUDY\GROUP B\GrBBASELINE	GrBBASELINE	17894	37.7859	119.113	156					177.802	193.219	198.204		286.56	691.84	674.16	56.44	225.84	78.36	103.2	60.76	76.36	104.88	182.72	27.68	120.96	31.32	28.88	58.32	26.56	92.84
2020-10-14	23:15:00	34664	900	900	989001025043693	E:\CCI STUDY\GROUP B\GrBBASELINE	GrBBASELINE	10897.8	37.9198	124.854	91					191.737	157.96	202.982		197.72	769.16	665.64	61.96	234.36	1.84	6.72	8.76	134.6	58.2	28.64	185.28	176.16	25.4	115.44	147.2	11.76	54.64
2020-10-14	23:30:00	35564	900	900	989001025043693	E:\CCI STUDY\GROUP B\GrBBASELINE	GrBBASELINE	10605.2	37.6418	118.017	91					180.316	187.825	199.601		204.48	769.32	701.96	69.28	198.04	17.6	62.84	49.76	201.56	136.32	47.84	104.4	61.72	30.16	8.28	110.64	68.88	129.04
2020-10-14	23:45:00	36464	900	900	989001025043693	E:\CCI STUDY\GROUP B\GrBBASELINE	GrBBASELINE	349.548	37.7239	57.1294	2					180.473	137.245	69.6252		87.12	900	798.84	0	101.16	0	0	0	0	0	0	0	101.16	558.52	0	0	240.32	468.64
2020-10-15	00:00:00	37364	900	900	989001025043693	E:\CCI STUDY\GROUP B\GrBBASELINE	GrBBASELINE	4171.32	36.7737	104.852	39					169.236	159.144	117.782		225.6	858.64	356.6	2.76	543.4	0	1.72	7.04	140.12	41.52	0	3.4	501.88	166.28	0	0	38.04	177.48
2020-10-15	00:15:00	38264	900	900	989001025043693	E:\CCI STUDY\GROUP B\GrBBASELINE	GrBBASELINE	168.998	36.6126	119.543	1					228.917	190.824	133.219		1.6	898.4	850.8	0	49.2	0	0	0	0	0	0	0	49.2	0	0	0	850.8	0.52
2020-10-15	00:30:00	39164	900	900	989001025043693	E:\CCI STUDY\GROUP B\GrBBASELINE	GrBBASELINE	168.998	37.0568	126.287	1					187.574	215.554	144.45		10.32	900	891.04	0	8.96	0	0	0	0	0	0	0	8.96	0	0	0	891.04	0
2020-10-15	00:45:00	40064	900	900	989001025043693	E:\CCI STUDY\GROUP B\GrBBASELINE	GrBBASELINE	528.354	36.8956	72.7012	5					124.926	179.96	102.959		20	891.8	690.84	20	209.16	0	0	0	0.04	37.52	0	27.84	171.64	227.24	0	0	435.72	389
2020-10-15	01:00:00	40964	900	900	989001025043693	E:\CCI STUDY\GROUP B\GrBBASELINE	GrBBASELINE	1318.63	36.6567	91.7561	10					113.606	135.864	121.832		21.16	887.6	376.8	11.6	523.2	0	0	0	14.36	197.84	0	5.28	325.36	357.16	0	0	0	219.12
2020-10-15	01:15:00	41864	900	900	989001025043693	E:\CCI STUDY\GROUP B\GrBBASELINE	GrBBASELINE	7613.54	37.337	110.038	63					160.676	150.289	155.716		143.6	824.04	452.52	20.28	447.48	16.84	7.84	8.96	23.64	372.2	14.76	28.56	75.28	333.6	1.52	9.56	7.24	71.88
2020-10-15	01:30:00	42764	900	900	989001025043693	E:\CCI STUDY\GROUP B\GrBBASELINE	GrBBASELINE	13854.2	37.4212	166.106	119					217.255	226.114	276.168		184.8	739.44	863.48	270	36.52	444.76	103.8	12.24	133.44	12.68	18.8	52.56	23.84	9.44	28.08	48.4	11.96	28.28
2020-10-15	01:45:00	43664	900	900	989001025043693	E:\CCI STUDY\GROUP B\GrBBASELINE	GrBBASELINE	11893.8	37.5392	141.336	98					166.668	203.483	265.048		208.96	764.56	739.56	118.28	160.44	277.24	166.48	55.56	95.72	87.4	34.68	57.68	73.04	1.96	19.68	19.24	11.32	61.28
2020-10-15	02:00:00	44564	900	900	989001025043693	E:\CCI STUDY\GROUP B\GrBBASELINE	GrBBASELINE	6760.02	37.5614	97.3431	58					136.288	191.734	141.716		268.24	833.2	722.12	19.2	177.88	18.72	32.36	67.4	58.32	40.68	91.76	10.72	137.2	115	6.32	115.04	206.48	193.88
2020-10-15	02:15:00	45464	900	900	989001025043693	E:\CCI STUDY\GROUP B\GrBBASELINE	GrBBASELINE	1175.33	37.3011	102.627	9					143.398	188.79	124.73		311	894.32	735.56	0	164.44	0	0	0	7.24	0	0	2.04	164.44	322.48	0	239.92	163.88	99.28
2020-10-15	02:30:00	46364	900	900	989001025043693	E:\CCI STUDY\GROUP B\GrBBASELINE	GrBBASELINE	168.998	36.6974	95.7642	1					140.392	151.044	108.399		1	899	900	0	0	0	0	0	0	0	0	0	0	349.84	0	550.16	0	162.32
2020-10-15	02:45:00	47264	900	900	989001025043693	E:\CCI STUDY\GROUP B\GrBBASELINE	GrBBASELINE	0	36.9314	108.892	0					141.279	270.903	119.5		0	900	900	0	0	0	0	0	0	0	0	0	0	900	0	0	0	79.84
2020-10-15	03:00:00	48164	900	900	989001025043693	E:\CCI STUDY\GROUP B\GrBBASELINE	GrBBASELINE	0	36.8039	90.4975	0					133.179	136.536	119.5		0	900	900	0	0	0	0	0	0	0	0	0	0	900	0	0	0	209.36
2020-10-15	03:15:00	49064	900	900	989001025043693	E:\CCI STUDY\GROUP B\GrBBASELINE	GrBBASELINE	646.998	36.5697	102.917	6					177.947	172.02	116.93		43.8	898.08	887.92	0	12.08	0	0	0	0	0	0	0	12.08	450.6	0	415.28	22.04	114.84
2020-10-15	03:30:00	49964	900	900	989001025043693	E:\CCI STUDY\GROUP B\GrBBASELINE	GrBBASELINE	119.494	36.4898	83.8872	1					141.928	253.096	83.8872		400.52	900	900	0	0	0	0	0	0	0	0	0	0	0	0	694.24	205.76	276.76
2020-10-15	03:45:00	50864	900	900	989001025043693	E:\CCI STUDY\GROUP B\GrBBASELINE	GrBBASELINE	696.495	36.7916	12.4464	7					94.3577	172.32	58.4997		121.8	897.36	899.92	0	0.08	0	0	0	0	0	0	0	0.08	360.08	0	59.56	480.28	794.24
2020-10-15	04:00:00	51764	900	900	989001025043693	E:\CCI STUDY\GROUP B\GrBBASELINE	GrBBASELINE	239.003	36.676	6.40785	2					147.351	203.07	6.40786		96.52	900	900	0	0	0	0	0	0	0	0	0	0	0	0	48.28	851.72	843.88
2020-10-15	04:15:00	52664	900	900	989001025043693	E:\CCI STUDY\GROUP B\GrBBASELINE	GrBBASELINE	8916.64	37.1404	98.5547	83					157.983	159.967	180.298		138.88	795.52	823	38.96	77	41.44	23.8	5.48	19.76	32	140.2	27.08	45	0.24	9.64	152.96	402.4	206.36
2020-10-15	04:30:00	53564	900	900	989001025043693	E:\CCI STUDY\GROUP B\GrBBASELINE	GrBBASELINE	582.556	37.2927	117.304	4					132.767	163.463	215.25		29.56	894.76	898.96	0	1.04	0	1.8	0	0	0	267.2	0	1.04	629.96	0	0	0	42.64
2020-10-15	04:45:00	54464	900	900	989001025043693	E:\CCI STUDY\GROUP B\GrBBASELINE	GrBBASELINE	8008.36	37.0152	83.3495	74					101.917	156.275	211.279		104.72	808.68	630.56	25.68	269.44	8.68	39.88	27.56	42.88	194.52	10.92	20.92	74.92	280.24	18.04	40.08	141.36	317.48
2020-10-15	05:00:00	55364	900	900	989001025043693	E:\CCI STUDY\GROUP B\GrBBASELINE	GrBBASELINE	0	36.7454	133.357	0					142.585	210.355	286.835		0	900	900	0	0	0	0	0	0	0	0	0	0	0	0	0	900	18.08
2020-10-15	05:15:00	56264	900	900	989001025043693	E:\CCI STUDY\GROUP B\GrBBASELINE	GrBBASELINE	0	36.581	130.239	0					145.135	233.294	284.172		0	900	900	91.36	0	0	0	0	0	0	0	0	0	0	0	0	900	20.12
2020-10-15	05:30:00	57164	900	900	989001025043693	E:\CCI STUDY\GROUP B\GrBBASELINE	GrBBASELINE	916.92	36.5166	96.8333	8					217.256	122.734	187.642		43.24	895.28	847.56	9.92	52.44	0	0	0	0	6.04	306	0	46.4	12.2	0	0	529.36	174.56
2020-10-15	05:45:00	58064	900	900	989001025043693	E:\CCI STUDY\GROUP B\GrBBASELINE	GrBBASELINE	120	36.6416	83.4613	1					121.52	117.099	154.346		1.2	898.8	900	0	0	0	0	0	0	0	153.92	0	0	746.08	0	0	0	240.88
2020-10-15	06:00:00	58964	900	900	989001025043693	E:\CCI STUDY\GROUP B\GrBBASELINE	GrBBASELINE	239.996	36.6599	101.353	2					145.45	123.464	168.059		27.68	897.48	900	0	0	0	0	0	0	0	546.6	0	0	353.4	0	0	0	141.76
2020-10-15	06:15:00	59864	900	900	989001025043693	E:\CCI STUDY\GROUP B\GrBBASELINE	GrBBASELINE	11519.4	36.7651	120.602	101					185.345	179.808	182.247		208.16	748.88	866.28	49.12	33.72	33.56	46.44	119.96	92.84	18.32	144.8	54.16	15.4	169.12	26.6	55.16	123.64	74.6
2020-10-15	06:30:00	60764	900	900	989001025043693	E:\CCI STUDY\GROUP B\GrBBASELINE	GrBBASELINE	11141.9	37.0372	133.176	98					169.067	160.7	240.084		173.72	782.84	675.68	208.2	224.32	34.36	168.28	72.44	8.52	146.36	192.64	15.08	77.96	40.6	5.36	112.08	26.32	122.44
2020-10-15	06:45:00	61664	900	900	989001025043693	E:\CCI STUDY\GROUP B\GrBBASELINE	GrBBASELINE	6011.02	36.9473	107.016	51					109.737	150.3	189.342		112.92	825.8	842.76	42.76	57.24	20.88	63.6	68.36	2.68	51.8	182.96	0	5.44	486.76	0	17.52	0	149.84
2020-10-15	07:00:00	62564	900	900	989001025043693	E:\CCI STUDY\GROUP B\GrBBASELINE	GrBBASELINE	0	36.7986	106.479	0					112.435	161.245	119.5		0	900	900	0	0	0	0	0	0	0	0	0	0	900	0	0	0	50.44
2020-10-15	07:15:00	63464	900	900	989001025043693	E:\CCI STUDY\GROUP B\GrBBASELINE	GrBBASELINE	0	36.4321	109.974	0					114.78	191.858	119.379		0	900	900	0	0	0	0	0	0	0	0	0	0	900	0	0	0	53.52
2020-10-15	07:30:00	64364	900	900	989001025043693	E:\CCI STUDY\GROUP B\GrBBASELINE	GrBBASELINE	0	35.9992	113.333	0					123.301	153.394	119.5		0	900	900	0	0	0	0	0	0	0	0	0	0	900	0	0	0	35.4
2020-10-15	07:45:00	65264	900	900	989001025043693	E:\CCI STUDY\GROUP B\GrBBASELINE	GrBBASELINE	119.5	36.3953	129.434	1					164.282	157.821	148.537		1.2	898.8	900	5.8	0	0	0	0	0	0	0	0	0	704.24	0	0	195.76	0
2020-10-15	08:00:00	66164	900	900	989001025043693	E:\CCI STUDY\GROUP B\GrBBASELINE	GrBBASELINE	119.5	36.2908	123.44	1					132.697	195.578	176.873		1.16	898.84	900	0	0	0	0	0	0	0	0	0	0	659.88	0	0	240.12	19.44
2020-10-15	08:15:00	67064	900	900	989001025043693	E:\CCI STUDY\GROUP B\GrBBASELINE	GrBBASELINE	119.501	36.4994	78.7354	1					92.0835	131.873	104.938		88.12	900	128.44	0	771.56	0	0	0	0	0	0	0	771.56	128.44	0	0	0	226.28
2020-10-15	08:30:00	67964	900	900	989001025043693	E:\CCI STUDY\GROUP B\GrBBASELINE	GrBBASELINE	479.484	36.5513	61.2609	4					86.3947	123.917	108.487		70.16	894.96	326.52	0	573.48	0	0	0	0	0	242.56	0	573.48	83.96	0	0	0	441.92
2020-10-15	08:45:00	68864	900	900	989001025043693	E:\CCI STUDY\GROUP B\GrBBASELINE	GrBBASELINE	528.817	36.371	70.8903	4					111.715	100.47	128.101		269.4	895.24	132.12	0	767.88	0	0	0	0	513.08	0	0	254.8	132.12	0	0	0	324.84
2020-10-15	09:00:00	69764	900	900	989001025043693	E:\CCI STUDY\GROUP B\GrBBASELINE	GrBBASELINE	518.936	36.1371	81.2373	6					120.885	122.22	124.376		555.64	896.44	711.16	0	188.84	0	0	0	0.04	187.96	517.68	96.28	0.88	97.16	0	0	0	174.96
2020-10-15	09:15:00	70664	900	900	989001025043693	E:\CCI STUDY\GROUP B\GrBBASELINE	GrBBASELINE	37.9353	36.4968	109.818	0					115.498	164.637	122.662		167	900	900	0	0	0	0	0	0	0	0	0	0	900	0	0	0	43
2020-10-15	09:30:00	71564	900	900	989001025043693	E:\CCI STUDY\GROUP B\GrBBASELINE	GrBBASELINE	119.5	36.3299	112.662	1					122.515	150.371	148.468		4.68	895.32	643.4	0	256.6	0	0	0	0	0	0	0	256.6	643.4	0	0	0	14.76
2020-10-15	09:45:00	72464	900	900	989001025043693	E:\CCI STUDY\GROUP B\GrBBASELINE	GrBBASELINE	830.389	36.434	116.519	6					128.5	168.718	140.502		67.64	889.28	139.52	0	760.48	0	0	0	0	503.48	32.4	0	257	107.12	0	0	0	20.12
2020-10-15	10:00:00	73364	900	900	989001025043693	E:\CCI STUDY\GROUP B\GrBBASELINE	GrBBASELINE	1195	36.6214	63.6751	10					149.734	150.49	11.8535		17.68	882.32	701.56	9.76	198.44	9.44	12.12	6.04	0.68	198.44	673.28	0	0	0	0	0	0	435.32
2020-10-15	10:15:00	74264	900	900	989001025043693	E:\CCI STUDY\GROUP B\GrBBASELINE	GrBBASELINE	239.001	36.2104	107.593	2					139.337	174.888	127.009		102.52	898.68	84.8	0	815.2	0	0	0	0	815.2	84.8	0	0	0	0	0	0	99.76
2020-10-15	10:30:00	75164	900	900	989001025043693	E:\CCI STUDY\GROUP B\GrBBASELINE	GrBBASELINE	2069.7	36.1562	95.0702	19					122.011	147.845	132.526		283.12	879.04	497.08	0	402.92	0	0	0	0.92	201.96	275.44	4.76	200.96	210.28	0	5.68	0	193.88
2020-10-15	10:45:00	76064	900	900	989001025043693	E:\CCI STUDY\GROUP B\GrBBASELINE	GrBBASELINE	2405.83	36.2298	94.103	21					137.902	141.699	126.222		109.64	869.16	320.44	5.72	579.56	0	0	0	0	103.72	168.12	0	475.84	152.32	0	0	0	166.8
2020-10-15	11:00:00	76964	900	900	989001025043693	E:\CCI STUDY\GROUP B\GrBBASELINE	GrBBASELINE	989.585	36.3094	102.231	8					124.986	127.532	122.619		164.68	887.52	163.6	0	736.4	0	0	0	65.48	25.2	0	0	711.2	98.12	0	0	0	63.72
2020-10-15	11:15:00	77864	900	900	989001025043693	E:\CCI STUDY\GROUP B\GrBBASELINE	GrBBASELINE	238.997	36.127	79.3212	2					146.693	94.9808	124.764		91.68	898.8	287.32	0	612.68	0	0	0	0	0	0	0	612.68	287.32	0	0	0	272.08
2020-10-15	11:30:00	78764	900	900	989001025043693	E:\CCI STUDY\GROUP B\GrBBASELINE	GrBBASELINE	0	36.1011	97.0476	0					128.192	97.3513	119.5		0	900	0	0	900	0	0	0	0	0	0	0	900	0	0	0	0	138.8
2020-10-15	11:45:00	79664	900	900	989001025043693	E:\CCI STUDY\GROUP B\GrBBASELINE	GrBBASELINE	120	36.0212	103.31	1					141.187	103.853	144.041		0.88	899.12	0	0	900	0	0	0	0	385.64	0	0	514.36	0	0	0	0	116.76
2020-10-15	12:00:00	80564	900	900	989001025043693	E:\CCI STUDY\GROUP B\GrBBASELINE	GrBBASELINE	0	36.1584	84.9165	0					151.424	84.9165	143.893		0	900	464.28	0	435.72	0	0	0	0	435.72	464.28	0	0	0	0	0	0	264.8
2020-10-15	12:15:00	81464	900	900	989001025043693	E:\CCI STUDY\GROUP B\GrBBASELINE	GrBBASELINE	697.357	36.2768	58.3225	6					134.192	140.894	87.9919		320.48	893.16	518.28	0	381.72	0	0	0	0	171.16	104.24	0	210.56	298.52	0	0	115.52	410.24
2020-10-15	12:30:00	82364	900	900	989001025043693	E:\CCI STUDY\GROUP B\GrBBASELINE	GrBBASELINE	1741.83	36.3272	71.6345	13					85.9807	131.436	166.839		121.64	882.92	178.6	12.36	721.4	11.84	4.84	3.2	0	241.68	0.6	6.12	479.72	152	0	0	0	385.32
2020-10-15	12:45:00	83264	900	900	989001025043693	E:\CCI STUDY\GROUP B\GrBBASELINE	GrBBASELINE	6793.7	36.8818	105.167	59					129.119	179.103	171.971		339.72	825.88	764.64	47.48	135.36	118.92	155.56	15.88	72.64	127.4	276.64	32.96	7.96	26.4	27.2	16.92	21.52	221.64
2020-10-15	13:00:00	84164	900	900	989001025043693	E:\CCI STUDY\GROUP B\GrBBASELINE	GrBBASELINE	1832.54	36.8257	90.8601	15					145.826	132.335	124.132		28.84	876.08	172.16	0	727.84	0	6.76	0	0	64.64	108.44	3.64	663.2	53.32	0	0	0	203.84
2020-10-15	13:15:00	85064	900	900	989001025043693	E:\CCI STUDY\GROUP B\GrBBASELINE	GrBBASELINE	169.352	36.398	119.099	2					119.726	119.485	159.904		5.76	894.24	233.12	0	666.88	0	0	0	0	0.04	233.12	0	666.84	0	0	0	0	0
2020-10-15	13:30:00	85964	900	900	989001025043693	E:\CCI STUDY\GROUP B\GrBBASELINE	GrBBASELINE	115.126	36.1489	110.105	2					135.146	110.241	226.217		343.68	900	809.04	0	90.96	0	0	0	0	0.04	809.04	0	90.92	0	0	0	0	0
2020-10-15	13:45:00	86864	900	900	989001025043693	E:\CCI STUDY\GROUP B\GrBBASELINE	GrBBASELINE	174.219	36.3283	113.29	1					118.747	146.284	180.366		162.72	899.12	0	0	900	0	0	0	0	98.96	0	0	801.04	0	0	0	0	42.2
2020-10-15	14:00:00	87764	900	900	989001025043693	E:\CCI STUDY\GROUP B\GrBBASELINE	GrBBASELINE	6601.3	37.04	123.437	56					174.031	156.998	187.875		260.52	822.6	540.72	90.4	359.28	13.92	2.32	14.16	36.12	227.92	108.16	28.04	131.36	19.72	54.32	254.56	9.4	67.16
2020-10-15	14:15:00	88664	900	900	989001025043693	E:\CCI STUDY\GROUP B\GrBBASELINE	GrBBASELINE	13095.1	37.261	148.952	108					192.015	204.489	229.29		226.16	780.04	761.48	224.04	138.52	79.52	60.4	128.48	92.92	81.32	129.28	25.2	57.2	25.12	18.2	24.68	177.68	58.48
2020-10-15	14:30:00	89564	900	900	989001025043693	E:\CCI STUDY\GROUP B\GrBBASELINE	GrBBASELINE	8186.01	37.4169	99.4169	73					136.099	179.707	154.63		284.16	811	776.32	19.48	123.68	23.72	5.96	14.24	48.08	82.64	248.88	83.08	41.04	108.92	19.24	72.16	152.04	197.72
2020-10-15	14:45:00	90464	900	900	989001025043693	E:\CCI STUDY\GROUP B\GrBBASELINE	GrBBASELINE	524.677	37.0323	49.3048	4					54.7987	124.534	135.892		74	894.08	816.24	0	83.76	0	0	0	5	0	0	1.36	83.76	809.88	0	0	0	511.6
2020-10-15	15:00:00	91364	900	900	989001025043693	E:\CCI STUDY\GROUP B\GrBBASELINE	GrBBASELINE	536.101	36.4878	93.2462	5					119.242	140.883	142.565		329.76	900	797.6	0	102.4	0	0	0	0	0.04	112.44	0	102.36	685.16	0	0	0	156.28
2020-10-15	15:15:00	92264	900	900	989001025043693	E:\CCI STUDY\GROUP B\GrBBASELINE	GrBBASELINE	4738.45	36.9288	91.7011	39					148.794	107.733	161.507		129.44	854.44	475.48	23.52	424.52	4.8	11.52	2.6	9	14.32	238.12	10.68	410.2	188.12	1.16	9.48	0	228.2
2020-10-15	15:30:00	93164	900	900	989001025043693	E:\CCI STUDY\GROUP B\GrBBASELINE	GrBBASELINE	2564.12	37.1716	108.986	21					137.973	144.733	148.605		42.72	877.84	523.68	16.76	376.32	4.04	1.28	12.2	0.68	8.84	9.92	10.08	367.48	390.28	5.96	89.24	0	90.8
2020-10-15	15:45:00	94064	900	900	989001025043693	E:\CCI STUDY\GROUP B\GrBBASELINE	GrBBASELINE	1224.19	36.9093	114.247	11					189.976	147.806	126.202		60.28	887.08	856.28	5.56	43.72	0	5.96	0	3.72	9.44	0	4.12	34.28	0	3	839.48	0	20.32
2020-10-15	16:00:00	94964	900	900	989001025043693	E:\CCI STUDY\GROUP B\GrBBASELINE	GrBBASELINE	1443.18	36.8717	101.338	12					191.015	137.109	147.355		90.92	881.12	742.6	0	157.4	0	0	0	8.88	3.72	5.4	0	153.68	524.12	0	0	204.2	152.64
2020-10-15	16:15:00	95864	900	900	989001025043693	E:\CCI STUDY\GROUP B\GrBBASELINE	GrBBASELINE	5945.41	36.9098	140.662	51					227.19	166.351	190.908		215.52	842.72	712.04	211.4	187.96	36.8	26.28	309.56	14.56	9.08	94.28	44.6	178.88	81.56	10.36	15.2	78.84	73.52
2020-10-15	16:30:00	96764	900	900	989001025043693	E:\CCI STUDY\GROUP B\GrBBASELINE	GrBBASELINE	3091.09	37.0498	90.2885	29					151.224	194.584	111.329		445.12	875.72	634.92	59.44	265.08	0.48	2.48	49.12	2.12	0.56	47.48	206.28	264.52	113	55.44	158.52	0	275.96
2020-10-15	16:45:00	97664	900	900	989001025043693	E:\CCI STUDY\GROUP B\GrBBASELINE	GrBBASELINE	11551.4	37.5827	145.18	96					190.872	219.641	212.863		192.84	783.28	743.36	139.12	156.64	107.6	85.04	28.84	127.44	93.88	43.96	177.84	62.76	6.12	40.84	35.84	89.84	28.2
2020-10-15	17:00:00	98564	900	900	989001025043693	E:\CCI STUDY\GROUP B\GrBBASELINE	GrBBASELINE	13086.4	37.9741	129.878	110					202.573	190.815	208.195		267.84	736.8	678.36	85.28	221.64	72.32	98.92	60.36	227.12	112	43.56	84.36	109.64	28.36	39.08	17.36	6.92	84.48
2020-10-15	17:15:00	99464	900	900	989001025043693	E:\CCI STUDY\GROUP B\GrBBASELINE	GrBBASELINE	14750.9	37.9286	134.375	128					175.955	212.143	215.694		271.96	727.68	806.08	135.4	93.92	54.44	69.76	55.36	91.36	46.24	58.64	75.92	47.68	61.92	66.28	98.36	174.04	70.72
2020-10-15	17:30:00	100364	900	900	989001025043693	E:\CCI STUDY\GROUP B\GrBBASELINE	GrBBASELINE	2209.91	37.6384	109.454	19					201.269	188.612	154.731		42.72	881.16	878.96	74.04	21.04	0	0	0	29.96	4.76	0	6.48	16.28	281.12	22.8	304.68	233.92	184.2
2020-10-15	17:45:00	101264	900	900	989001025043693	E:\CCI STUDY\GROUP B\GrBBASELINE	GrBBASELINE	2835.85	36.9916	114.965	22					217.806	188.565	142.949		45.96	870.8	443	40.6	457	0	0	0	139.88	0	0	10.84	457	10	10.56	0.24	271.48	85.36
2020-10-15	18:00:00	102164	900	900	989001025043693	E:\CCI STUDY\GROUP B\GrBBASELINE	GrBBASELINE	13249.1	37.5787	121.672	120					191.761	234.021	174.074		286.72	753.16	710.36	58	189.64	140.16	113.04	41.12	249.96	111.36	21.2	41.68	78.28	33.68	11.64	30.08	27.8	86.76
2020-10-15	18:15:00	103064	900	900	989001025043693	E:\CCI STUDY\GROUP B\GrBBASELINE	GrBBASELINE	11653.5	38.1832	134.542	99					185.557	187.635	214.268		293	774.56	762	164.52	138	14.16	32.16	37.96	40.16	95.56	306.72	48.96	42.44	123.6	32.72	44.08	81.48	102.36
2020-10-15	18:30:00	103964	900	900	989001025043693	E:\CCI STUDY\GROUP B\GrBBASELINE	GrBBASELINE	7663.9	37.9538	128.654	64					216.19	169.359	191.767		100.08	814.24	593.28	86	306.72	82.44	125.44	109.6	117.64	298.28	35.36	64.64	8.44	7.56	1.12	41.44	8.04	80.48
2020-10-15	18:45:00	104864	900	900	989001025043693	E:\CCI STUDY\GROUP B\GrBBASELINE	GrBBASELINE	10364.1	38.2043	105.864	89					152.058	184.13	172.566		235.24	756.92	799.48	46.08	100.52	10	18.72	24.16	27.2	18.48	47.56	65.76	82.04	95.12	206.96	160.68	143.32	144.28
2020-10-15	19:00:00	105764	900	900	989001025043693	E:\CCI STUDY\GROUP B\GrBBASELINE	GrBBASELINE	11696.2	38.0656	122.118	97					210.321	161.972	191.389		230.44	784.32	574.48	99.8	325.52	55.24	65.76	29.08	78.32	214.56	86.24	47.08	110.96	15.28	42.8	76.44	78.24	121.52
2020-10-15	19:15:00	106664	900	900	989001025043693	E:\CCI STUDY\GROUP B\GrBBASELINE	GrBBASELINE	6241.74	37.7435	131.254	56					203.518	188.965	190.449		124.12	815	540.16	8.76	359.84	10.24	41.92	2.8	116.88	290.16	59.12	141.76	69.68	21.32	42.84	60.96	42.32	84.04
2020-10-15	19:30:00	107564	900	900	989001025043693	E:\CCI STUDY\GROUP B\GrBBASELINE	GrBBASELINE	5879.82	37.1005	121.152	53					156.791	188.298	167.769		131.96	842.96	667.96	21.48	232.04	13.36	9.24	1.92	16.96	142.68	13.24	4.16	89.36	486.24	7.16	114.04	1.64	55.8
2020-10-15	19:45:00	108464	900	900	989001025043693	E:\CCI STUDY\GROUP B\GrBBASELINE	GrBBASELINE	5173.39	37.5375	134.602	45					187.223	197.293	199.123		143.72	848.08	687.24	84.16	212.76	14.36	2.6	10.68	11.2	98.12	1.32	13.2	114.64	297.76	116.76	219.36	0	53.28
2020-10-15	20:00:00	109364	900	900	989001025043693	E:\CCI STUDY\GROUP B\GrBBASELINE	GrBBASELINE	4004.98	37.5573	121.604	37					192.478	163.325	175.166		79.48	838.24	824.24	8.16	75.76	14.32	6.08	6.2	9.84	0.36	30.16	15.88	75.4	338.52	12.88	390.36	0	86.76
2020-10-15	20:15:00	110264	900	900	989001025043693	E:\CCI STUDY\GROUP B\GrBBASELINE	GrBBASELINE	6136.77	37.4504	103.889	51					133.314	178.568	180.622		187.56	839.72	575.68	17.24	324.32	9.12	79.8	3.08	25.16	94.04	44.68	6.32	230.28	217.92	8.24	157.52	23.84	201.4
2020-10-15	20:30:00	111164	900	900	989001025043693	E:\CCI STUDY\GROUP B\GrBBASELINE	GrBBASELINE	12312.1	37.6006	109.238	105					162.673	166.298	176.72		233.6	751	572.08	21.92	327.92	29.48	70.8	25.72	24.16	222.4	45.84	41.2	105.52	75.24	25.12	192.84	41.68	118.4
2020-10-15	20:45:00	112064	900	900	989001025043693	E:\CCI STUDY\GROUP B\GrBBASELINE	GrBBASELINE	2047.08	37.5613	99.8007	19					165.836	151.243	181.478		126.88	880	883.92	30.44	16.08	0	0	0	0	0	0	0	16.08	83	195.44	605.48	0	176.68
2020-10-15	21:00:00	112964	900	900	989001025043693	E:\CCI STUDY\GROUP B\GrBBASELINE	GrBBASELINE	8902.92	37.7034	116.413	76					226.203	170.587	174.303		218.84	797.08	560.4	11.64	339.6	21.76	42.24	82.36	31.88	230.84	75.48	18.92	108.76	17.4	76.04	189.68	4.64	62.24
2020-10-15	21:15:00	113864	900	900	989001025043693	E:\CCI STUDY\GROUP B\GrBBASELINE	GrBBASELINE	9609.14	37.7415	141.784	76					225.92	196.622	217.982		144.24	802.6	684.36	119.84	215.64	41.84	139.8	72.28	114	192.92	48.72	7.08	22.72	18.92	6.76	206.56	28.4	29.24
2020-10-15	21:30:00	114764	900	900	989001025043693	E:\CCI STUDY\GROUP B\GrBBASELINE	GrBBASELINE	5186.24	37.8142	99.3594	43					130.723	206.557	214.381		199.88	851.64	722.44	26.52	177.56	0	0	0	0	0	1.88	83.28	177.56	43.6	402.84	190.84	0	184.2
2020-10-15	21:45:00	115664	900	900	989001025043693	E:\CCI STUDY\GROUP B\GrBBASELINE	GrBBASELINE	13261.4	37.8319	126.604	107					210.892	207.428	199.035		237	754.84	650.72	105.12	249.28	70.36	97.28	50.84	54.4	45.6	41.12	61.76	203.68	33.92	55.76	178.92	6.36	88
2020-10-15	22:00:00	116564	900	900	989001025043693	E:\CCI STUDY\GROUP B\GrBBASELINE	GrBBASELINE	9492.96	37.8959	129.397	85					176.967	213.3	216.173		152.8	801.68	656.16	91.68	243.84	78.68	97.76	121.52	38	128.8	26.64	11.84	115.04	117.6	11.24	127.68	25.2	77.96
2020-10-15	22:15:00	117464	900	900	989001025043693	E:\CCI STUDY\GROUP B\GrBBASELINE	GrBBASELINE	9383.86	37.9751	133.512	83					185.035	255.964	213.654		106.12	809.44	669.96	88.16	230.04	147.6	92.88	126.72	36.72	156.24	138.04	28.12	73.8	53.28	8.88	0.64	37.08	71.72
2020-10-15	22:30:00	118364	900	900	989001025043693	E:\CCI STUDY\GROUP B\GrBBASELINE	GrBBASELINE	8050.3	38.0157	120.401	67					148.465	221.255	194.856		143.56	810	477.24	20.84	422.76	16.56	28.6	27.8	42.16	346.88	12.8	4.76	75.88	74.6	24.48	105.16	140.32	62.8
2020-10-15	22:45:00	119264	900	900	989001025043693	E:\CCI STUDY\GROUP B\GrBBASELINE	GrBBASELINE	5822.12	37.8062	108.879	49					168.607	196.879	144.454		185.6	834.2	860.72	1.04	39.28	5.68	1.76	14.32	6.88	0.64	15.04	29.76	38.64	152.08	133.48	298.92	202.8	86.72
2020-10-15	23:00:00	120164	900	900	989001025043693	E:\CCI STUDY\GROUP B\GrBBASELINE	GrBBASELINE	10427.8	37.5213	113.767	92					204.284	188.708	181.193		153.48	766.76	821.12	52.04	78.88	48.16	49.56	36.44	50.72	13.36	12.12	13.12	65.52	89.44	8.6	187.12	325.84	117
2020-10-15	23:15:00	121064	900	900	989001025043693	E:\CCI STUDY\GROUP B\GrBBASELINE	GrBBASELINE	6590.1	37.8766	135.119	57					198.659	194.428	210.577		87	824.16	443.16	77.8	456.84	39.88	19.28	22.68	101	341.28	3.08	4.8	115.56	112.16	81.72	31.84	26.72	21.36
2020-10-15	23:30:00	121964	900	900	989001025043693	E:\CCI STUDY\GROUP B\GrBBASELINE	GrBBASELINE	9260.33	37.7963	135.459	79					179.474	180.638	226.667		118.04	796.16	423.28	73.8	476.72	12	26.6	39.2	176.96	144.28	8	44.28	332.44	55.36	15.48	36.72	8.68	46.32
2020-10-15	23:45:00	122864	900	900	989001025043693	E:\CCI STUDY\GROUP B\GrBBASELINE	GrBBASELINE	15210.9	37.7639	131.889	121					178.416	206.713	279.985		272.28	744.44	833	110.36	67	199.96	132.44	17.08	91.52	36.84	24.68	63.2	30.16	83.56	113.24	77.16	30.16	90
2020-10-16	00:00:00	123764	900	900	989001025043693	E:\CCI STUDY\GROUP B\GrBBASELINE	GrBBASELINE	8337.35	37.7189	104.961	79					146.705	179.228	209.435		314.16	820.32	749.32	14.12	150.68	67.52	88.68	20.2	40.08	58.44	107.28	10.64	92.24	57.36	0.56	168.88	188.12	140.12
2020-10-16	00:15:00	124664	900	900	989001025043693	E:\CCI STUDY\GROUP B\GrBBASELINE	GrBBASELINE	7587.44	37.5454	154.484	66					206.292	205.991	252.163		96.68	828.28	709.96	194.88	190.04	59.08	81.64	13.24	201.16	133.52	0	29.52	56.52	12.4	193.64	119.28	0	27.24
2020-10-16	00:30:00	125564	900	900	989001025043693	E:\CCI STUDY\GROUP B\GrBBASELINE	GrBBASELINE	8620.19	37.6532	132.958	82					194.566	172.701	199.048		109.72	801.64	659.16	83.76	240.84	73.72	2.68	2.4	73.16	86.2	16.36	88.76	154.64	145.68	100.56	155.84	0	55.24
2020-10-16	00:45:00	126464	900	900	989001025043693	E:\CCI STUDY\GROUP B\GrBBASELINE	GrBBASELINE	8957.52	37.739	123.682	78					171.305	197.792	189.076		150.44	801.16	445.56	21.44	454.44	9	10.36	27.64	30.4	268.8	74.4	8.52	185.64	229.6	48.68	1.12	5.84	51.72
2020-10-16	01:00:00	127364	900	900	989001025043693	E:\CCI STUDY\GROUP B\GrBBASELINE	GrBBASELINE	3158.73	37.4451	121.507	31					164.161	214.89	137.64		202.96	875.72	746.68	43.48	153.32	7.48	32.72	6.48	0	147.32	92.32	2.36	6	92.32	5.32	153.84	353.84	24.4
2020-10-16	01:15:00	128264	900	900	989001025043693	E:\CCI STUDY\GROUP B\GrBBASELINE	GrBBASELINE	6153.86	37.2742	125.511	57					197.948	165.625	187.026		104.8	832.44	833.04	63.64	66.96	5	8	12.6	11.28	30.32	15.64	6.2	36.64	55.72	86.88	618.2	13.52	32.8
2020-10-16	01:30:00	129164	900	900	989001025043693	E:\CCI STUDY\GROUP B\GrBBASELINE	GrBBASELINE	2309.72	37.4947	69.281	23					134.632	158.726	117.911		402.92	884.28	707.2	8.2	192.8	2.36	3.4	0	11.04	93.04	0.8	1.8	99.76	93.32	7.48	334.52	252.48	276.6
2020-10-16	01:45:00	130064	900	900	989001025043693	E:\CCI STUDY\GROUP B\GrBBASELINE	GrBBASELINE	3250.26	37.5735	91.0362	28					143.636	129.239	197.574		198.08	867.52	515.84	3.64	384.16	0	3.16	0.56	9.12	175.68	0	2.76	208.48	300.56	0	127.6	72.08	161.24
2020-10-16	02:00:00	130964	900	900	989001025043693	E:\CCI STUDY\GROUP B\GrBBASELINE	GrBBASELINE	916.1	37.4017	55.3675	10					149.045	162.84	56.1864		128.68	889.6	330.32	0	569.68	0	0	0	0	0.12	0	0	569.56	27.24	0	303.08	0	432.32
2020-10-16	02:15:00	131864	900	900	989001025043693	E:\CCI STUDY\GROUP B\GrBBASELINE	GrBBASELINE	1213.64	37.4199	86.0483	10					106.239	133.102	162.414		213.72	891.52	878.32	6.4	21.68	0	7.16	0	0.04	3.6	0	0	18.08	629.64	0	115.16	126.32	236
2020-10-16	02:30:00	132764	900	900	989001025043693	E:\CCI STUDY\GROUP B\GrBBASELINE	GrBBASELINE	4377.6	37.2617	83.1369	40					150.59	128.302	168.041		273.32	856.92	724.48	35.44	175.52	39.04	28.24	12.88	14.8	169.84	0.68	4.76	5.68	99.24	8.32	342.8	173.72	308.72
2020-10-16	02:45:00	133664	900	900	989001025043693	E:\CCI STUDY\GROUP B\GrBBASELINE	GrBBASELINE	477.999	37.1722	60.8064	4					107.514	108.996	142.057		26.44	896.36	900	0	0	0	0	0	0	0	0	0	0	0	266.64	287.52	345.84	460.48
2020-10-16	03:00:00	134564	900	900	989001025043693	E:\CCI STUDY\GROUP B\GrBBASELINE	GrBBASELINE	5827.27	37.0568	100.097	54					179.684	181.169	134.528		148.72	843.92	697.8	8.36	202.2	3.44	6.96	1.16	3.68	57.92	0.08	6.52	144.28	272.64	1.04	181.36	220.92	139.04
2020-10-16	03:15:00	135464	900	900	989001025043693	E:\CCI STUDY\GROUP B\GrBBASELINE	GrBBASELINE	5150.07	37.4143	91.5963	42					208.18	218.367	118.077		99.52	848.4	779.24	4.2	120.76	9.6	23.04	5.88	0	28.8	33.4	0.48	91.96	178.96	2.24	103.32	422.32	222.52
2020-10-16	03:30:00	136364	900	900	989001025043693	E:\CCI STUDY\GROUP B\GrBBASELINE	GrBBASELINE	2748.68	37.5113	93.4659	24					256.438	145.724	103.002		62.64	872.48	862.68	0	37.32	0	23.56	0	0.44	6.04	0	0.88	31.28	510.16	3.8	293.6	30.24	206.36
2020-10-16	03:45:00	137264	900	900	989001025043693	E:\CCI STUDY\GROUP B\GrBBASELINE	GrBBASELINE	2546.69	38.2301	98.8446	19					185.542	232.906	136.225		218.2	870.72	881.08	18.6	18.92	11.48	42.84	34.76	12.88	0	0	9.76	18.92	267.4	57.16	135	309.8	182.2
2020-10-16	04:00:00	138164	900	900	989001025043693	E:\CCI STUDY\GROUP B\GrBBASELINE	GrBBASELINE	3411.18	37.2649	159.079	28					197.561	268.572	267.301		65.8	865.24	892.12	260.08	7.88	227.36	19.28	30.32	1.8	3.52	42.36	0.8	4.36	87.04	0	2.32	480.84	22.6
2020-10-16	04:15:00	139064	900	900	989001025043693	E:\CCI STUDY\GROUP B\GrBBASELINE	GrBBASELINE	527.5	36.8595	126.046	5					143.579	164.819	224.555		82.56	894	817.12	17.96	82.88	0	0	0	0	0	0	0	82.88	300.44	0	68.68	448	25.64
2020-10-16	04:30:00	139964	900	900	989001025043693	E:\CCI STUDY\GROUP B\GrBBASELINE	GrBBASELINE	0	36.7173	83.3874	0					117.418	198.019	279.635		0	900	900	27.96	0	0	0	0	0	0	0	0	0	0	0	0	900	355.68
2020-10-16	04:45:00	140864	900	900	989001025043693	E:\CCI STUDY\GROUP B\GrBBASELINE	GrBBASELINE	0	37.0134	57.6231	0					66.9545	178.588	216.288		0	900	900	0	0	0	0	0	0	0	0	0	0	0	0	464.28	435.72	461.64
2020-10-16	05:00:00	141764	900	900	989001025043693	E:\CCI STUDY\GROUP B\GrBBASELINE	GrBBASELINE	408	36.7377	60.559	3					76.3051	151.262	198.08		31.64	895.6	637.2	0	262.8	0	0	0	0	0	0	0	262.8	24.72	0	179.96	432.52	465.36
2020-10-16	05:15:00	142664	900	900	989001025043693	E:\CCI STUDY\GROUP B\GrBBASELINE	GrBBASELINE	716.976	36.7703	71.3135	6					95.7786	135.995	176.58		42.32	894.32	900	0	0	0	0	0	0	0	0	0	0	747.8	0	0	152.2	360.2
2020-10-16	05:30:00	143564	900	900	989001025043693	E:\CCI STUDY\GROUP B\GrBBASELINE	GrBBASELINE	119.499	36.4342	36.3151	1					76.0053	181.235	87.9157		134.36	900	900	0	0	0	0	0	0	0	0	0	0	564.96	0	0	335.04	633.6
2020-10-16	05:45:00	144464	900	900	989001025043693	E:\CCI STUDY\GROUP B\GrBBASELINE	GrBBASELINE	0	36.6251	84.2377	0					138.634	149.451	133.045		0	900	900	0	0	0	0	0	0	0	0	0	0	900	0	0	0	290.8
2020-10-16	06:00:00	145364	900	900	989001025043693	E:\CCI STUDY\GROUP B\GrBBASELINE	GrBBASELINE	1157.86	36.7748	64.3103	11					109.144	120.54	115.412		54.8	890.4	886.56	0.4	13.44	0	0	0	0	0	0	0	13.44	829.44	0.6	56.52	0	395.76
2020-10-16	06:15:00	146264	900	900	989001025043693	E:\CCI STUDY\GROUP B\GrBBASELINE	GrBBASELINE	15134.7	37.3183	123.614	127					170.806	174.496	221.339		322.76	738.6	588.48	105.88	311.52	21.6	76.64	103.6	32.52	66.52	94.16	40.6	245	186.04	18	15.32	0	132.4
2020-10-16	06:30:00	147164	900	900	989001025043693	E:\CCI STUDY\GROUP B\GrBBASELINE	GrBBASELINE	9118.38	37.3019	138.339	81					182.112	176.886	234.317		162.6	780.6	837.76	147.84	62.24	4.48	8.28	14	70.28	35.16	27.56	139.52	27.08	39.12	455.84	78.68	0	75.64
2020-10-16	06:45:00	148064	900	900	989001025043693	E:\CCI STUDY\GROUP B\GrBBASELINE	GrBBASELINE	7828.03	37.1813	186.778	66					252.948	208.831	294.342		103.44	820.32	752.04	386.68	147.96	210.32	130.04	111.96	80.24	134	96.84	2.48	13.96	44.8	0	46.24	29.12	81.48
2020-10-16	07:00:00	148964	900	900	989001025043693	E:\CCI STUDY\GROUP B\GrBBASELINE	GrBBASELINE	3871.88	37.3383	114.333	40					131.878	160.096	145.552		69.32	855.16	743.48	0	156.52	0	0	0	14.64	137.16	7.2	79.6	19.36	562.76	5.96	4.72	68.6	77.52
2020-10-16	07:15:00	149864	900	900	989001025043693	E:\CCI STUDY\GROUP B\GrBBASELINE	GrBBASELINE	90.068	36.7597	103.154	1					103.154	111.72	125.084		155.44	900	488.04	0	411.96	0	0	0	0	0	0	0	411.96	52.32	0	0	435.72	71.84
2020-10-16	07:30:00	150764	900	900	989001025043693	E:\CCI STUDY\GROUP B\GrBBASELINE	GrBBASELINE	29.4343	36.228	31.7832	0					88.0108	83.2926	130.004		50.8	900	900	0	0	0	0	0	0	0	0	0	0	900	0	0	0	655.04
2020-10-16	07:45:00	151664	900	900	989001025043693	E:\CCI STUDY\GROUP B\GrBBASELINE	GrBBASELINE	0	36.1074	113.638	0					168.999	124.188	119.5		0	900	900	0	0	0	0	0	0	0	0	0	0	900	0	0	0	0
2020-10-16	08:00:00	152564	900	900	989001025043693	E:\CCI STUDY\GROUP B\GrBBASELINE	GrBBASELINE	0	36.1861	109.735	0					160.818	110.027	120.094		0	900	900	0	0	0	0	0	0	0	0	0	0	900	0	0	0	6.04
2020-10-16	08:15:00	153464	900	900	989001025043693	E:\CCI STUDY\GROUP B\GrBBASELINE	GrBBASELINE	1111.57	36.2872	64.7896	12					107.821	131.37	87.3437		551.92	898.8	886.48	0	13.52	0	0	0	0	0	0	0	13.52	377.76	13.4	387.4	107.92	344.24
2020-10-16	08:30:00	154364	900	900	989001025043693	E:\CCI STUDY\GROUP B\GrBBASELINE	GrBBASELINE	955.978	36.4162	71.0425	8					120.12	135.162	141.505		134.68	896.44	820.64	0	79.36	0	0	0	0	0	0	0	79.36	65.36	0	561.76	193.52	361.16
2020-10-16	08:45:00	155264	900	900	989001025043693	E:\CCI STUDY\GROUP B\GrBBASELINE	GrBBASELINE	1894.21	36.8227	110.295	17					151.701	174.192	135.125		81.36	882.4	98.6	27	801.4	11.76	3.12	12.52	0	94.12	6.52	0	707.28	0	0	52.32	12.36	55.92
2020-10-16	09:00:00	156164	900	900	989001025043693	E:\CCI STUDY\GROUP B\GrBBASELINE	GrBBASELINE	169.352	36.4098	71.6542	2					160.366	95.965	142.815		2.28	897.72	649.36	0	250.64	0	0	0	0	108.4	185.08	0	142.24	464.28	0	0	0	374
2020-10-16	09:15:00	157064	900	900	989001025043693	E:\CCI STUDY\GROUP B\GrBBASELINE	GrBBASELINE	358.499	36.4184	71.7672	3					110.99	104.083	126.58		5.92	894.08	129.56	0	770.44	0	0	0	0	0	0	0	770.44	129.56	0	0	0	350.56
2020-10-16	09:30:00	157964	900	900	989001025043693	E:\CCI STUDY\GROUP B\GrBBASELINE	GrBBASELINE	119.5	36.34	57.6946	0					143.363	57.8796	122.04		4.8	898.64	464.28	0	435.72	0	0	0	0	0	0	0	435.72	464.28	0	0	0	464.28
2020-10-16	09:45:00	158864	900	900	989001025043693	E:\CCI STUDY\GROUP B\GrBBASELINE	GrBBASELINE	0	36.0343	0	0					57.8539	61.6461	151.133		0	900	900	0	0	0	0	0	0	0	0	0	0	435.72	0	0	464.28	900
2020-10-16	10:00:00	159764	900	900	989001025043693	E:\CCI STUDY\GROUP B\GrBBASELINE	GrBBASELINE	606.109	36.077	76.2845	4					109.424	124.483	120.186		81.04	899.08	588.92	0	311.08	0	0	0	0	14.32	0	0	296.76	0	0	0	588.92	317.48
2020-10-16	10:15:00	160664	900	900	989001025043693	E:\CCI STUDY\GROUP B\GrBBASELINE	GrBBASELINE	238.999	36.1799	77.299	2					134.985	144.505	110.222		39.16	898.84	900	0	0	0	0	0	0	0	0	0	0	0	0	372.44	527.56	302.36
2020-10-16	10:30:00	161564	900	900	989001025043693	E:\CCI STUDY\GROUP B\GrBBASELINE	GrBBASELINE	2060.52	35.9961	102.787	18					129.928	138.808	140.941		96.16	876.72	729.2	0	170.8	0	0	0	0	0	0	0	170.8	410.84	0	184.68	133.68	109.56
2020-10-16	10:45:00	162464	900	900	989001025043693	E:\CCI STUDY\GROUP B\GrBBASELINE	GrBBASELINE	2740.25	36.5651	106.551	22					157.658	112.602	141.338		113.2	873.68	723.08	7.96	176.92	4.16	0	3.72	3.84	50.56	20.24	1.68	126.36	3.4	10.2	665.16	10.68	96.56
2020-10-16	11:00:00	163364	900	900	989001025043693	E:\CCI STUDY\GROUP B\GrBBASELINE	GrBBASELINE	239	35.8814	119.334	2					158.93	136.519	119.524		1.2	898.8	899.4	0	0.6	0	0	0	0	0	0	0	0.6	0	0	899.4	0	0.48
2020-10-16	11:15:00	164264	900	900	989001025043693	E:\CCI STUDY\GROUP B\GrBBASELINE	GrBBASELINE	127.401	36.013	119.505	1					144.421	172.697	127.183		1.52	898.8	876.4	0	23.6	0	0	0	0	0	0	0	23.6	0	0	876.4	0	0
2020-10-16	11:30:00	165164	900	900	989001025043693	E:\CCI STUDY\GROUP B\GrBBASELINE	GrBBASELINE	828.616	36.362	65.3646	7					83.3632	121.627	128.996		208.92	889.96	855.16	0	44.84	0	0	0	0	0	0	0	44.84	455.6	0	109.48	290.08	412.88
2020-10-16	11:45:00	166064	900	900	989001025043693	E:\CCI STUDY\GROUP B\GrBBASELINE	GrBBASELINE	407.999	36.2622	113.52	4					117.248	158.087	152.769		81.24	892.84	899.96	0	0.04	0	0	0	0	0	0	0	0.04	131.88	0	764.52	3.56	9.88
2020-10-16	12:00:00	166964	900	900	989001025043693	E:\CCI STUDY\GROUP B\GrBBASELINE	GrBBASELINE	0	35.9034	119.5	0					119.5	123.551	168.999		0	900	900	0	0	0	0	0	0	0	0	0	0	0	0	900	0	0
2020-10-16	12:15:00	167864	900	900	989001025043693	E:\CCI STUDY\GROUP B\GrBBASELINE	GrBBASELINE	2529.15	36.7077	102.044	23					131.868	152.331	139.432		98.76	870.32	865.52	24.2	34.48	10.44	14.16	0.88	5.56	10.16	7.88	2.16	24.32	303.48	0	394.28	126.68	157.76
2020-10-16	12:30:00	168764	900	900	989001025043693	E:\CCI STUDY\GROUP B\GrBBASELINE	GrBBASELINE	4901.5	36.972	106.667	41					149.575	154.643	156.514		253.28	850.08	637.2	12.76	262.8	3.48	4.12	6.08	8.04	176.88	116	10.24	85.92	316.84	0	6.04	166.36	145.92
2020-10-16	12:45:00	169664	900	900	989001025043693	E:\CCI STUDY\GROUP B\GrBBASELINE	GrBBASELINE	1369.35	36.536	107.272	11					143.154	196.379	142.375		25.08	882.28	564.24	0	335.76	0	0	0	0	22.28	208.84	0	313.48	355.4	0	0	0	133.72
2020-10-16	13:00:00	170564	900	900	989001025043693	E:\CCI STUDY\GROUP B\GrBBASELINE	GrBBASELINE	0	36.4364	97.4498	0					100.507	147.97	146.034		0	900	900	0	0	0	0	0	0	0	0	0	0	900	0	0	0	70.72
2020-10-16	13:15:00	171464	900	900	989001025043693	E:\CCI STUDY\GROUP B\GrBBASELINE	GrBBASELINE	887.898	36.5478	66.3236	7					133.707	71.986	168.527		109.24	895.92	874.56	0	25.44	0	0	0	12.16	16.16	280.76	0	9.28	581.64	0	0	0	141.04
2020-10-16	13:30:00	172364	900	900	989001025043693	E:\CCI STUDY\GROUP B\GrBBASELINE	GrBBASELINE	359	36.8745	68.9458	3					119.5	69.4555	228.37		3.12	896.88	898.96	0	1.04	0	0	0	0	0	2.6	0	1.04	896.36	0	0	0	335.88
2020-10-16	13:45:00	173264	900	900	989001025043693	E:\CCI STUDY\GROUP B\GrBBASELINE	GrBBASELINE	10987.1	36.8619	120.767	99					160.199	167.99	232.186		222.72	796.84	834.72	165.76	65.28	23.64	59.16	149.48	50.96	27.72	126.96	34.76	37.56	228.24	81.48	55.64	24.4	189.72
2020-10-16	14:00:00	174164	900	900	989001025043693	E:\CCI STUDY\GROUP B\GrBBASELINE	GrBBASELINE	10636.1	37.3519	141.333	97					197.025	148.78	269.862		238.64	784.64	562.48	199.88	337.52	58.36	97.68	21.12	103.52	257.32	100.52	56.44	80.2	29.28	35	60.56	0	51.4
2020-10-16	14:15:00	175064	900	900	989001025043693	E:\CCI STUDY\GROUP B\GrBBASELINE	GrBBASELINE	6931.92	37.4401	108.55	59					152.575	160.05	205.125		146.04	814.8	520.4	34.56	379.6	5.88	63.04	0	34.56	278.72	15.72	35.96	100.88	66.52	21.68	247.76	29.28	125.8
2020-10-16	14:30:00	175964	900	900	989001025043693	E:\CCI STUDY\GROUP B\GrBBASELINE	GrBBASELINE	4089.41	37.161	124.329	36					142.449	186.234	157.414		63.08	849.04	857.32	81.28	42.68	4.64	3.48	70.28	0	1.96	67.48	0	40.72	232.52	36.04	404.2	38.68	50.28
2020-10-16	14:45:00	176864	900	900	989001025043693	E:\CCI STUDY\GROUP B\GrBBASELINE	GrBBASELINE	0	36.7041	119.586	0					148.409	258.213	121.255		0	900	900	0	0	0	0	0	0	0	0	0	0	0	0	900	0	0
2020-10-16	15:00:00	177764	900	900	989001025043693	E:\CCI STUDY\GROUP B\GrBBASELINE	GrBBASELINE	119.5	36.573	100.793	1					234.821	238.586	101.216		1.24	898.76	900	0	0	0	0	0	0	0	0	0	0	0	0	295.52	604.48	141.96
2020-10-16	15:15:00	178664	900	900	989001025043693	E:\CCI STUDY\GROUP B\GrBBASELINE	GrBBASELINE	10.6053	36.7831	119.395	0					119.395	253.98	119.503		17.76	900	900	0	0	0	0	0	0	0	0	0	0	0	0	0	900	0
2020-10-16	15:30:00	179564	900	900	989001025043693	E:\CCI STUDY\GROUP B\GrBBASELINE	GrBBASELINE	1175.22	37.4234	74.8021	11					103.779	165.248	106.743		233.56	894.6	873.48	0	26.52	0	0	0	0	0	0	0	26.52	520.24	0	270.96	82.28	319.16
2020-10-16	15:45:00	180464	900	900	989001025043693	E:\CCI STUDY\GROUP B\GrBBASELINE	GrBBASELINE	10133.1	37.563	127.041	89					213.384	155.56	229.813		199.52	794.28	397.92	48.16	502.08	35.08	48.28	36.24	134.68	464.48	24.8	40.8	37.6	35.24	10.72	26.36	5.72	60.28
2020-10-16	16:00:00	181364	900	900	989001025043693	E:\CCI STUDY\GROUP B\GrBBASELINE	GrBBASELINE	6876.18	37.4403	86.3495	59					161.884	146.424	152.709		276	836.88	777.88	22.76	122.12	12.56	8.84	7.48	49.32	53.8	35.72	196.44	68.32	66.28	85.44	198.32	117.48	280.64
2020-10-16	16:15:00	182264	900	900	989001025043693	E:\CCI STUDY\GROUP B\GrBBASELINE	GrBBASELINE	5366.19	37.65	131.647	50					226.013	179.864	208.215		136.16	846.12	854.28	183.28	45.72	8.64	6.08	7.64	1.68	11.56	7.04	5.48	34.16	96.6	614.76	66.2	40.16	106.92
2020-10-16	16:30:00	183164	900	900	989001025043693	E:\CCI STUDY\GROUP B\GrBBASELINE	GrBBASELINE	5528.06	37.5145	148.189	49					217.227	215.349	192.953		122.24	844.4	569.64	305.88	330.36	2.12	9.36	5.68	4.2	278.04	34.64	41.44	52.32	9.32	399.96	62.92	0	90.4
2020-10-16	16:45:00	184064	900	900	989001025043693	E:\CCI STUDY\GROUP B\GrBBASELINE	GrBBASELINE	2086.76	37.1986	116.163	17					213.829	155.679	167.625		89.04	878.6	807.6	9.96	92.4	0	0	0	0	0	3.6	7.36	92.4	587.84	10.36	133.2	65.24	78.12
2020-10-16	17:00:00	184964	900	900	989001025043693	E:\CCI STUDY\GROUP B\GrBBASELINE	GrBBASELINE	3289.43	37.5278	112.822	29					197.526	151.984	153.082		54.32	859.84	571.2	12.64	328.8	0.48	3.92	4.72	0.96	3.16	6.12	73.56	325.64	447.72	0	33.72	0	58.56
2020-10-16	17:15:00	185864	900	900	989001025043693	E:\CCI STUDY\GROUP B\GrBBASELINE	GrBBASELINE	10921.4	37.8118	134.896	94					176.503	185.826	272.938		214.2	777.72	775.84	128.64	124.16	16.56	50.48	100.2	32.84	111.64	112.28	359.2	12.52	30	51.16	23.12	0	98.2
2020-10-16	17:30:00	186764	900	900	989001025043693	E:\CCI STUDY\GROUP B\GrBBASELINE	GrBBASELINE	8857.52	37.9377	113.936	84					167.289	152.589	230.076		257.48	818.12	516.48	69.44	383.52	18.08	9.36	10.04	36.36	272.12	235.28	12.36	111.4	88.56	51.68	54.76	0	112.32
2020-10-16	17:45:00	187664	900	900	989001025043693	E:\CCI STUDY\GROUP B\GrBBASELINE	GrBBASELINE	4073.55	37.5807	117.098	38					179.877	165.592	160.409		139.64	864.32	431.84	0	468.16	0	0.04	6.6	7	17.8	106.8	7.76	450.36	195.44	11.52	92.2	4.48	95.8
2020-10-16	18:00:00	188564	900	900	989001025043693	E:\CCI STUDY\GROUP B\GrBBASELINE	GrBBASELINE	7859.62	37.658	134.039	66					213.512	199.487	192.939		193.72	821.04	613.68	56.92	286.32	20.84	20.16	17.88	13.76	227.36	3.88	35.88	58.96	117.96	129.32	49.36	204.64	47.64
2020-10-16	18:15:00	189464	900	900	989001025043693	E:\CCI STUDY\GROUP B\GrBBASELINE	GrBBASELINE	12582.8	37.9902	100.712	111					167.779	182.719	182.114		297.6	769.48	625.92	39.24	274.08	11.08	69.56	77	38.28	195.84	82	74.84	78.24	138.36	68.88	58.12	7.8	189.68
2020-10-16	18:30:00	190364	900	900	989001025043693	E:\CCI STUDY\GROUP B\GrBBASELINE	GrBBASELINE	8525.75	38.0314	123.438	78					195.166	218.331	159.499		201.24	816.92	658.36	71.52	241.64	4.96	7.44	6	52.84	175.08	124	39.04	66.56	39.48	98.52	216.76	69.32	129.04
2020-10-16	18:45:00	191264	900	900	989001025043693	E:\CCI STUDY\GROUP B\GrBBASELINE	GrBBASELINE	13344.5	37.8092	130.706	117					195.718	195.776	210.079		217.88	762.04	678.88	95.36	221.12	113.08	73.04	26.32	32.92	158.96	78.28	11.64	62.16	86.64	33.52	68.36	155.08	85.2
2020-10-16	19:00:00	192164	900	900	989001025043693	E:\CCI STUDY\GROUP B\GrBBASELINE	GrBBASELINE	9885.28	37.7915	108.441	80					183.08	158.361	160.474		296.64	806.08	486.4	11.08	413.6	0.08	60.76	9.92	87	182.48	71.64	47.64	231.12	112.76	19.52	61.76	15.32	98
2020-10-16	19:15:00	193064	900	900	989001025043693	E:\CCI STUDY\GROUP B\GrBBASELINE	GrBBASELINE	2799.99	37.5195	124.059	24					243.421	149.825	215.277		75.36	869.2	859.24	53.68	40.76	0	0	0	0	2.4	24.2	36.84	38.36	105.76	0.04	405.64	286.76	50.52
2020-10-16	19:30:00	193964	900	900	989001025043693	E:\CCI STUDY\GROUP B\GrBBASELINE	GrBBASELINE	478.002	37.0046	190.613	4					296.474	257.452	261.051		12.8	897.04	900	417.4	0	0	0	0	0	0	0	0	0	30.44	0	1.08	868.48	3.6
2020-10-16	19:45:00	194864	900	900	989001025043693	E:\CCI STUDY\GROUP B\GrBBASELINE	GrBBASELINE	0	36.9269	165.48	0					211.558	249.681	246.923		0	900	900	244.64	0	0	0	0	0	0	0	0	0	0	0	0	900	0
2020-10-16	20:00:00	195764	900	900	989001025043693	E:\CCI STUDY\GROUP B\GrBBASELINE	GrBBASELINE	0	37.3368	74.9443	0					82.3758	300.129	244.895		0	900	900	0	0	0	0	0	0	0	0	0	0	0	0	464.28	435.72	333.12
2020-10-16	20:15:00	196664	900	900	989001025043693	E:\CCI STUDY\GROUP B\GrBBASELINE	GrBBASELINE	1174.51	36.8923	141.496	11					162.353	179.467	233.644		70.28	888.24	848.64	152.32	51.36	0	0	0	0	0	0	0	51.36	157.88	313.32	377.44	0	7.28
2020-10-16	20:30:00	197564	900	900	989001025043693	E:\CCI STUDY\GROUP B\GrBBASELINE	GrBBASELINE	527.487	36.8694	82.4414	4					138.868	128.144	182.943		151.92	899.12	717	0	183	0	0	0	0	0	0	0	183	0	0	509.68	207.32	309.8
2020-10-16	20:45:00	198464	900	900	989001025043693	E:\CCI STUDY\GROUP B\GrBBASELINE	GrBBASELINE	10877	37.5935	118.392	96					200.765	173.669	207.118		174.96	772.92	617.08	124.48	282.92	25.72	124.6	47.04	21.8	141.08	18.92	21.48	141.84	241.28	15.56	81.48	19.2	142.68
2020-10-16	21:00:00	199364	900	900	989001025043693	E:\CCI STUDY\GROUP B\GrBBASELINE	GrBBASELINE	8651.01	37.5775	157.793	77					225.561	194.024	205.733		179.84	808.48	415.36	279.84	484.64	69.4	15.16	51.88	66.68	434.68	16.68	38.72	49.96	87.72	49.08	7.56	12.48	67.8
2020-10-16	21:15:00	200264	900	900	989001025043693	E:\CCI STUDY\GROUP B\GrBBASELINE	GrBBASELINE	9172.05	37.7712	114.366	76					166.453	200.113	205.934		270.04	808.28	710.24	56.68	189.76	0.04	77.8	37.52	11.76	128.6	266.28	24.6	61.16	203.64	41.84	11.28	35.48	132.2
2020-10-16	21:30:00	201164	900	900	989001025043693	E:\CCI STUDY\GROUP B\GrBBASELINE	GrBBASELINE	9841.85	37.8178	111.719	84					197.666	162.927	177.704		204.96	782.08	622.96	32.92	277.04	4.24	26.56	36.84	55.16	56.92	138.64	21.08	220.12	103.12	3.8	211.08	22.44	124.16
2020-10-16	21:45:00	202064	900	900	989001025043693	E:\CCI STUDY\GROUP B\GrBBASELINE	GrBBASELINE	9611.73	37.781	107.024	80					189.331	156.161	156.015		257.44	794.72	469.76	15.84	430.24	13.16	50.52	52.64	54.44	386.84	95.16	45	43.4	30.56	9.72	85.76	32.8	93.44
2020-10-16	22:00:00	202964	900	900	989001025043693	E:\CCI STUDY\GROUP B\GrBBASELINE	GrBBASELINE	11665.4	37.6732	138.926	108					201.288	211.661	211.518		239.12	776.52	610.12	122	289.88	38.16	60.72	14.36	83.28	243.2	88.48	42.28	46.68	116.8	44.96	54.96	66.12	56.4
2020-10-16	22:15:00	203864	900	900	989001025043693	E:\CCI STUDY\GROUP B\GrBBASELINE	GrBBASELINE	9573.64	37.9007	128.32	88					201.948	191.951	192.838		171.12	797.4	784.32	91.48	115.68	41.64	145.48	36.64	96.12	25.72	38.56	12.96	89.96	129.16	14.84	240.48	28.44	84.48
2020-10-16	22:30:00	204764	900	900	989001025043693	E:\CCI STUDY\GROUP B\GrBBASELINE	GrBBASELINE	3428.55	37.5532	100.562	28					143.687	242.833	153.102		48.28	866.04	693.24	0	206.76	5.52	5.28	3.56	2.32	0.24	2.76	0	206.52	33.72	0	326.28	313.8	150.12
2020-10-16	22:45:00	205664	900	900	989001025043693	E:\CCI STUDY\GROUP B\GrBBASELINE	GrBBASELINE	11965	37.7861	134.402	103					208.512	245.85	183.842		193.8	780.16	818.96	173.76	81.04	2.12	20	75.68	30.96	26.96	49.76	126.4	54.08	106.76	181.32	154.68	71.28	105.72
2020-10-16	23:00:00	206564	900	900	989001025043693	E:\CCI STUDY\GROUP B\GrBBASELINE	GrBBASELINE	8983.1	38.0604	150.296	78					228.387	221.022	200.247		211.08	803.04	450.28	167.04	449.72	39.68	61.04	67.04	107.52	406	68.8	17.08	43.72	47.44	21.44	15.44	4.8	32.52
2020-10-16	23:15:00	207464	900	900	989001025043693	E:\CCI STUDY\GROUP B\GrBBASELINE	GrBBASELINE	9169.44	38.0194	166.458	79					226.321	233.617	256.819		172	794.04	796.4	278.88	103.6	188.24	34.72	18.72	61.72	45.96	99.12	68.44	57.64	165.88	107	40.56	12	51.08
2020-10-16	23:30:00	208364	900	900	989001025043693	E:\CCI STUDY\GROUP B\GrBBASELINE	GrBBASELINE	11093.4	38.0022	118.048	100					217.884	165.015	216.908		190.36	770.4	842.48	66.6	57.52	80.56	80.68	53.36	38.48	16.88	208.4	19.12	40.64	100	0.96	160.8	100.12	105.96
2020-10-16	23:45:00	209264	900	900	989001025043693	E:\CCI STUDY\GROUP B\GrBBASELINE	GrBBASELINE	11754	37.9822	136.148	105					204.549	194.896	234.413		215.16	781.36	597.8	100	302.2	22.84	26.72	65.24	55	159.56	40.16	70.68	142.64	46	140.84	130.32	0	52.96
2020-10-17	00:00:00	210164	900	900	989001025043693	E:\CCI STUDY\GROUP B\GrBBASELINE	GrBBASELINE	12858.8	38.0286	127.684	103					178.784	170.62	232.631		194.64	758.92	530.84	71.6	369.16	124.44	48.72	75.92	64.2	309.48	129.56	10.52	59.68	60.4	1.96	15.12	0	94.96
2020-10-17	00:15:00	211064	900	900	989001025043693	E:\CCI STUDY\GROUP B\GrBBASELINE	GrBBASELINE	13138.9	38.4467	135.267	120					202.277	183.877	210.586		220.16	750.44	736.44	151.68	163.56	58.72	114.56	17.52	29.44	83.04	221.64	43.84	80.52	193.96	0.8	20	35.96	66.44
2020-10-17	00:30:00	211964	900	900	989001025043693	E:\CCI STUDY\GROUP B\GrBBASELINE	GrBBASELINE	9918.92	38.1108	134.657	84					182.473	205.173	221.045		155.32	783.04	703.24	96.44	196.76	60.2	28.32	5.64	106.28	125.84	75.16	45.72	70.92	177.08	91.6	74.32	38.92	46.32
2020-10-17	00:45:00	212864	900	900	989001025043693	E:\CCI STUDY\GROUP B\GrBBASELINE	GrBBASELINE	9119.77	37.8847	127.909	79					206.226	186.015	204.357		158.56	797.28	723.6	44.8	176.4	17.72	53.92	15.04	28.24	90.52	131.92	24.32	85.88	186.28	55.68	111	99.48	55.84
2020-10-17	01:00:00	213764	900	900	989001025043693	E:\CCI STUDY\GROUP B\GrBBASELINE	GrBBASELINE	8084.93	38.0301	139.641	73					214.404	224.023	203.777		173.48	804.92	714.28	221.44	185.72	14.48	17.64	227.64	20.24	16.6	28.32	91.12	169.12	82.36	32.6	165.8	34.08	110.8
2020-10-17	01:15:00	214664	900	900	989001025043693	E:\CCI STUDY\GROUP B\GrBBASELINE	GrBBASELINE	15787.8	37.8615	151.075	135					218.394	228.831	246.097		197	747.48	749.2	187.72	150.8	57.76	131	96.08	44.36	22.84	37.92	92	127.96	115.52	40.48	115.72	18.36	50.68
2020-10-17	01:30:00	215564	900	900	989001025043693	E:\CCI STUDY\GROUP B\GrBBASELINE	GrBBASELINE	6169.41	37.6768	128.244	53					205.815	195.389	179.303		162.16	846.68	708.92	127.96	191.08	2.4	14.24	16.28	2.88	102	9.68	34.92	89.08	366	152.04	49.6	60.88	66.72
2020-10-17	01:45:00	216464	900	900	989001025043693	E:\CCI STUDY\GROUP B\GrBBASELINE	GrBBASELINE	5546.34	37.563	125.784	48					271.542	167.408	193.563		63.72	846.28	870.08	49.48	29.92	1.64	14.6	33.6	69.28	8.2	10.68	38.2	21.72	62.12	5.84	14.24	619.88	56.52
2020-10-17	02:00:00	217364	900	900	989001025043693	E:\CCI STUDY\GROUP B\GrBBASELINE	GrBBASELINE	2829.48	37.4894	119.113	24					208.763	190.141	154.467		45.8	863.52	745.12	61.28	154.88	0	6.24	0	11.8	0.44	0	3	154.44	557.48	0	11.72	154.88	76.84
2020-10-17	02:15:00	218264	900	900	989001025043693	E:\CCI STUDY\GROUP B\GrBBASELINE	GrBBASELINE	7921.62	37.7094	125.32	67					207.432	204.208	178.469		383.28	822.96	754.92	53.64	145.08	51.92	71.64	3.2	137.36	11.28	128.12	56.96	133.8	193.96	61.28	36.84	13.64	52.92
2020-10-17	02:30:00	219164	900	900	989001025043693	E:\CCI STUDY\GROUP B\GrBBASELINE	GrBBASELINE	703.425	37.0223	78.8982	8					184.801	85.3382	179.106		12.24	897.6	899.32	0	0.68	0	0	0	0	0	0	0	0.68	58.52	0.6	840.2	0	302.44
2020-10-17	02:45:00	220064	900	900	989001025043693	E:\CCI STUDY\GROUP B\GrBBASELINE	GrBBASELINE	4309.47	37.423	111.111	36					152.285	152.325	146.709		104	852.24	713.12	0	186.88	0	0	0	2.12	1.76	5.36	7.52	185.12	69	171.24	417.8	40.08	66.52
2020-10-17	03:00:00	220964	900	900	989001025043693	E:\CCI STUDY\GROUP B\GrBBASELINE	GrBBASELINE	3498.84	37.3217	113.861	29					178.766	174.218	180.977		100.4	861.16	644.52	13.48	255.48	1.12	3.68	0	18.72	219.92	50.72	6.24	35.56	0	128.96	399.2	35.88	59.8
2020-10-17	03:15:00	221864	900	900	989001025043693	E:\CCI STUDY\GROUP B\GrBBASELINE	GrBBASELINE	2401.68	37.6619	127.044	21					195.221	226.804	156.062		184.68	879.44	759.84	137.8	140.16	0	4	3.2	2.88	3.96	6.88	0.84	136.2	0	493.16	74.6	174.28	57.36
2020-10-17	03:30:00	222764	900	900	989001025043693	E:\CCI STUDY\GROUP B\GrBBASELINE	GrBBASELINE	1031.74	37.6566	71.8406	9					119.762	126.575	132.712		22.4	890.6	884.32	11.84	15.68	0	0	0	0	0.56	1.4	0.8	15.12	313.92	124.28	443.92	0	327.84
2020-10-17	03:45:00	223664	900	900	989001025043693	E:\CCI STUDY\GROUP B\GrBBASELINE	GrBBASELINE	267.21	37.2762	139.21	3					161.421	228.786	176.198		10.8	900	897.28	0	2.72	0	0	0	0	0	0	0	2.72	122.68	771.92	2.68	0	22.24
2020-10-17	04:00:00	224564	900	900	989001025043693	E:\CCI STUDY\GROUP B\GrBBASELINE	GrBBASELINE	0	37.1829	164.182	0					213.05	287.119	168.999		0	900	900	0	0	0	0	0	0	0	0	0	0	0	900	0	0	0
2020-10-17	04:15:00	225464	900	900	989001025043693	E:\CCI STUDY\GROUP B\GrBBASELINE	GrBBASELINE	478	36.6062	119.202	4					121.952	175.28	240.658		8.04	891.96	900	0	0	0	0	0	0	0	0	50.84	0	0	846.8	2.36	0	2
2020-10-17	04:30:00	226364	900	900	989001025043693	E:\CCI STUDY\GROUP B\GrBBASELINE	GrBBASELINE	1002.15	36.5384	131.906	9					173.722	183.927	266.985		39.56	886.92	882.56	47.28	17.44	0	0	0	0	0	0	3.84	17.44	0	623.64	255.08	0	55.72
2020-10-17	04:45:00	227264	900	900	989001025043693	E:\CCI STUDY\GROUP B\GrBBASELINE	GrBBASELINE	8518.94	36.9867	141.27	72					232.736	211.672	202.642		97.72	821.76	819.52	129.2	80.48	11.48	88.6	11.04	93.28	21.12	14.48	206.04	59.36	20.28	109.6	264.72	0	28.12
2020-10-17	05:00:00	228164	900	900	989001025043693	E:\CCI STUDY\GROUP B\GrBBASELINE	GrBBASELINE	6513.4	36.9612	115.807	56					184.777	157.167	180.965		105.16	814.76	718.32	16.84	181.68	17	18.44	3.04	37.16	158.76	12.24	1.96	22.92	191.84	1.04	202.6	233	87.32
2020-10-17	05:15:00	229064	900	900	989001025043693	E:\CCI STUDY\GROUP B\GrBBASELINE	GrBBASELINE	6965.59	37.3112	123.226	63					206.856	168.933	193.631		89.64	825	722.92	45.16	177.08	7	8	0	3.28	9.28	2.96	5.72	167.8	335.88	12.08	265.04	82.96	68.96
2020-10-17	05:30:00	229964	900	900	989001025043693	E:\CCI STUDY\GROUP B\GrBBASELINE	GrBBASELINE	10568.2	37.3182	153.844	91					216.55	276.55	214.918		126.8	794.24	844.92	197.56	55.08	168.28	105.04	231.08	42.4	52.88	72.48	4.28	2.2	95.36	37.84	88.16	0	24.12
2020-10-17	05:45:00	230864	900	900	989001025043693	E:\CCI STUDY\GROUP B\GrBBASELINE	GrBBASELINE	7060.87	37.3059	109.289	60					193.591	147.675	160.189		154.64	841.48	756.04	15.52	143.96	0	0	0	19.68	38.32	57.84	34.96	105.64	209.88	16.24	274.16	143.28	87
2020-10-17	06:00:00	231764	900	900	989001025043693	E:\CCI STUDY\GROUP B\GrBBASELINE	GrBBASELINE	4052.29	37.1787	116.412	38					149.262	141.613	192.987		139.92	863.24	726.76	50.28	173.24	4.8	1.28	0	1.84	2.2	1.16	49.12	171.04	42.68	93.84	277.32	254.72	97.92
2020-10-17	06:15:00	232664	900	900	989001025043693	E:\CCI STUDY\GROUP B\GrBBASELINE	GrBBASELINE	1314.49	36.7526	109.524	11					195.983	119.211	191.241		61.8	893.96	900	0	0	0	0	0	0	0	0	0	0	0	0	419.84	480.16	77.32
2020-10-17	06:30:00	233564	900	900	989001025043693	E:\CCI STUDY\GROUP B\GrBBASELINE	GrBBASELINE	576.997	36.7115	111.318	4					198.812	118.994	153.835		15.36	896.16	865.8	0	34.2	0	0	0	0	0	0	0	34.2	0	0	1.4	864.4	55.48
2020-10-17	06:45:00	234464	900	900	989001025043693	E:\CCI STUDY\GROUP B\GrBBASELINE	GrBBASELINE	665.921	36.482	66.8545	5					135.059	90.518	117.265		269.12	893	406.36	0	493.64	0	0	0	0	0	0	0	493.64	0	0	168.76	237.6	347.64
2020-10-17	07:00:00	235364	900	900	989001025043693	E:\CCI STUDY\GROUP B\GrBBASELINE	GrBBASELINE	199.673	36.3865	74.0727	1					123.042	90.8857	120.372		297.2	900	435.72	0	464.28	0	0	0	0	0	0	0	464.28	0	0	174.24	261.48	339.08
2020-10-17	07:15:00	236264	900	900	989001025043693	E:\CCI STUDY\GROUP B\GrBBASELINE	GrBBASELINE	534.419	36.2613	85.1188	6					85.7042	142.486	144.431		29.8	898.8	456.8	0	443.2	0	0	0	0	0	0	0	443.2	441.92	7.44	7.44	0	247.6
2020-10-17	07:30:00	237164	900	900	989001025043693	E:\CCI STUDY\GROUP B\GrBBASELINE	GrBBASELINE	119.491	36.1953	86.3905	1					130.378	152.447	86.3905		360.2	900	900	0	0	0	0	0	0	0	0	0	0	650.64	0	0	249.36	219.96
2020-10-17	07:45:00	238064	900	900	989001025043693	E:\CCI STUDY\GROUP B\GrBBASELINE	GrBBASELINE	169.352	35.9842	82.2417	1					164.052	175.326	125.344		2	898	513	0	387	0	0	0	0	387	0	0	0	77.28	0	0	435.72	441.56
2020-10-17	08:00:00	238964	900	900	989001025043693	E:\CCI STUDY\GROUP B\GrBBASELINE	GrBBASELINE	0	35.8369	143.643	0					143.635	203.131	191.228		0	900	464.28	0	435.72	0	0	0	0	435.72	0	0	0	464.28	0	0	0	0
2020-10-17	08:15:00	239864	900	900	989001025043693	E:\CCI STUDY\GROUP B\GrBBASELINE	GrBBASELINE	1382.33	35.9239	105.685	15					115.962	166.896	139.754		22.84	883.4	877.64	0	22.36	0	0	0	0	0	0	0.36	22.36	751.04	2.12	2.28	121.84	106.44
2020-10-17	08:30:00	240764	900	900	989001025043693	E:\CCI STUDY\GROUP B\GrBBASELINE	GrBBASELINE	1386.51	36.4527	110.296	11					146.229	177.432	135.721		50.6	888.28	501.32	61.88	398.68	55.56	4.52	0	0.96	0.44	0.44	8.44	398.24	48.6	0	0	382.8	172.28
2020-10-17	08:45:00	241664	900	900	989001025043693	E:\CCI STUDY\GROUP B\GrBBASELINE	GrBBASELINE	366.069	36.4554	119.89	2					120.018	169.096	120.571		4.72	895.28	895.36	2.12	4.64	0	0	0	0	2.6	0	0	2.04	895.36	0	0	0	0
2020-10-17	09:00:00	242564	900	900	989001025043693	E:\CCI STUDY\GROUP B\GrBBASELINE	GrBBASELINE	119.5	36.2426	82.7152	1					124.562	128.045	53.1866		1.2	898.8	900	0	0	0	0	0	0	0	0	0	0	155.56	0	0	744.44	242.2
2020-10-17	09:15:00	243464	900	900	989001025043693	E:\CCI STUDY\GROUP B\GrBBASELINE	GrBBASELINE	0	36.0418	61.1707	0					142.961	139.401	61.6461		0	900	900	0	0	0	0	0	0	0	0	0	0	0	0	464.28	435.72	438.88
2020-10-17	09:30:00	244364	900	900	989001025043693	E:\CCI STUDY\GROUP B\GrBBASELINE	GrBBASELINE	0	35.8624	119.5	0					119.549	159.635	119.5		0	900	900	0	0	0	0	0	0	0	0	0	0	0	0	900	0	0
2020-10-17	09:45:00	245264	900	900	989001025043693	E:\CCI STUDY\GROUP B\GrBBASELINE	GrBBASELINE	238.994	35.7452	113.972	2					144.643	136.523	113.972		81.04	900	900	0	0	0	0	0	0	0	0	0	0	0	0	816.6	83.4	31.32
2020-10-17	10:00:00	246164	900	900	989001025043693	E:\CCI STUDY\GROUP B\GrBBASELINE	GrBBASELINE	363.461	35.8457	97.4873	4					130.691	132.888	112.306		333.64	900	876.24	0	23.76	0	0	0	0	0	0	0	23.76	209.88	0	666.36	0	128
2020-10-17	10:15:00	247064	900	900	989001025043693	E:\CCI STUDY\GROUP B\GrBBASELINE	GrBBASELINE	44.5806	35.8216	67.066	0					98.3146	147.578	117.899		102.56	900	900	0	0	0	0	0	0	0	0	0	0	0	0	900	0	382.64
2020-10-17	10:30:00	247964	900	900	989001025043693	E:\CCI STUDY\GROUP B\GrBBASELINE	GrBBASELINE	0	35.8938	106.862	0					193.409	169.026	119.5		0	900	900	0	0	0	0	0	0	0	0	0	0	0	0	900	0	91.44
2020-10-17	10:45:00	248864	900	900	989001025043693	E:\CCI STUDY\GROUP B\GrBBASELINE	GrBBASELINE	2409.27	36.4952	87.1659	20					115.049	150.409	127.973		183.64	862.92	826.32	42.84	73.68	3.64	13	26.6	1.08	0.44	5.2	0	73.24	10.84	0	337.64	428.32	271.48
2020-10-17	11:00:00	249764	900	900	989001025043693	E:\CCI STUDY\GROUP B\GrBBASELINE	GrBBASELINE	766.474	36.4095	48.7387	7					90.9084	144.233	125.786		96.52	885.92	899.96	0	0.04	0	0	0	0	0	0	0	0.04	62.6	0	271.8	565.56	525.76
2020-10-17	11:15:00	250664	900	900	989001025043693	E:\CCI STUDY\GROUP B\GrBBASELINE	GrBBASELINE	0	35.8674	68.0312	0					125.853	89.1199	126.173		0	900	435.72	0	464.28	0	0	0	0	0	0	0	464.28	0	0	435.72	0	378
2020-10-17	11:30:00	251564	900	900	989001025043693	E:\CCI STUDY\GROUP B\GrBBASELINE	GrBBASELINE	238.997	36.1466	113.919	2					168.999	113.919	139.44		60.76	900	93.52	0	806.48	0	0	0	0	0	0	0	806.48	0	0	93.52	0	36.88
2020-10-17	11:45:00	252464	900	900	989001025043693	E:\CCI STUDY\GROUP B\GrBBASELINE	GrBBASELINE	119.504	36.1107	93.2977	1					119.535	124.155	128.134		163.6	900	719.56	0	180.44	0	0	0	0	0	0	0	180.44	0	0	719.56	0	187
2020-10-17	12:00:00	253364	900	900	989001025043693	E:\CCI STUDY\GROUP B\GrBBASELINE	GrBBASELINE	238.998	35.9027	45.8858	2					139.994	88.8657	81.1272		177.6	900	900	0	0	0	0	0	0	0	0	0	0	0	0	611	289	540.68
2020-10-17	12:15:00	254264	900	900	989001025043693	E:\CCI STUDY\GROUP B\GrBBASELINE	GrBBASELINE	0	35.4574	60.8268	0					147.134	62.2595	119.817		0	900	900	0	0	0	0	0	0	0	0	0	0	0	0	900	0	439.4
2020-10-17	12:30:00	255164	900	900	989001025043693	E:\CCI STUDY\GROUP B\GrBBASELINE	GrBBASELINE	349.569	35.9825	97.9635	3					113.269	111.582	145.522		109.24	900	852.88	0	47.12	0	0	0	0	0	0	0	47.12	0.88	0	754.84	97.16	150.2
2020-10-17	12:45:00	256064	900	900	989001025043693	E:\CCI STUDY\GROUP B\GrBBASELINE	GrBBASELINE	6360.61	36.9256	119.738	55					156.7	157.254	162.996		252.52	836.8	611.72	109.84	288.28	3.48	33.56	70.36	13.16	6.64	5.68	29.4	281.64	319.92	32.16	104	0	104.68
2020-10-17	13:00:00	256964	900	900	989001025043693	E:\CCI STUDY\GROUP B\GrBBASELINE	GrBBASELINE	1603.06	36.9395	82.4172	13					113.803	144.752	115.066		250.6	894.56	649.16	0	250.84	0	0	0	0	0	0	0	250.84	113	0	329.76	206.4	268
2020-10-17	13:15:00	257864	900	900	989001025043693	E:\CCI STUDY\GROUP B\GrBBASELINE	GrBBASELINE	886.85	36.281	92.1163	7					104.837	149.137	134.506		26	887.2	732.92	0	167.08	0	0	0	0	0	11.32	0	167.08	721.6	0	0	0	175.88
2020-10-17	13:30:00	258764	900	435.72	989001025043693	E:\CCI STUDY\GROUP B\GrBBASELINE	GrBBASELINE	119.5	36.2012	118.855	1					121.832	156.319	271.028		1.2	434.52	435.72	0	0	0	0	0	0	0	0	0	0	20.72	0	0	415	1.24

## Sheet: 985,141,000,928,723
date	time	time since start (s)	bin duration (s)	effective bin duration (s)	subject	folder	study name	distance (mm)	temperature (C)	separation (mm)	transition	separation 985141000928712 (mm)	separation 989001025043666 (mm)	separation 989001025043695 (mm)	separation 985141000928707 (mm)	separation 985141000928723 (mm)	separation 985141000928730 (mm)	separation 989001025043662 (mm)	separation 989001025043693 (mm)	mobile (s)	static (s)	thigmotactic (s)	isolated (s)	in centre zones (s)	antenna1.0 (s)	antenna2.0 (s)	antenna3.0 (s)	antenna4.0 (s)	antenna5.0 (s)	antenna6.0 (s)	antenna7.0 (s)	antenna8.0 (s)	antenna9.0 (s)	antenna10.0 (s)	antenna11.0 (s)	antenna12.0 (s)	Test seperation (s)
2020-10-14	13:30:00	0	900	464.28	985141000928723	E:\CCI STUDY\GROUP B\GrBBASELINE	GrBBASELINE	2856.13	34.4791	118.787	23						144.725	258.044	206.027	47.24	427.76	421.84	0	42.44	296.12	101.8	6.08	5.36	38.72	6.44	0	3.72	6.04	0	0	0	21.44
2020-10-14	13:45:00	464	900	900	985141000928723	E:\CCI STUDY\GROUP B\GrBBASELINE	GrBBASELINE	2946.5	34.7495	160.865	25						236.021	247.278	258.714	33.44	866.56	882.64	178.88	17.36	96.72	36.32	731.04	18.56	17.36	0	0	0	0	0	0	0	8.16
2020-10-14	14:00:00	1364	900	900	985141000928723	E:\CCI STUDY\GROUP B\GrBBASELINE	GrBBASELINE	9219.98	35.6432	120.791	78						148.838	219.804	210.423	145.2	783.72	729.92	54.48	170.08	36.64	11.72	283.84	259.96	124.4	12.72	50.24	45.68	33.48	29	8.76	3.56	90
2020-10-14	14:15:00	2264	900	900	985141000928723	E:\CCI STUDY\GROUP B\GrBBASELINE	GrBBASELINE	6370.25	36.2015	130.851	52						168.729	226.62	221.444	83.08	828.04	800.92	18.88	99.08	34.2	86.24	222.48	391.28	91.28	13.28	16.32	7.8	27	10.12	0	0	54.24
2020-10-14	14:30:00	3164	900	900	985141000928723	E:\CCI STUDY\GROUP B\GrBBASELINE	GrBBASELINE	4739.29	35.9534	121.654	39						155.577	210.047	190.38	82.64	850	572.12	11.96	327.88	0	0	0	498.88	327.88	0	73.24	0	0	0	0	0	41.16
2020-10-14	14:45:00	4064	900	900	985141000928723	E:\CCI STUDY\GROUP B\GrBBASELINE	GrBBASELINE	2644.02	36.4008	117.938	25						125.168	174.2	164.332	66.28	869.36	264.52	13.52	635.48	17.32	12.04	0	225.8	635.48	0	9.36	0	0	0	0	0	24.92
2020-10-14	15:00:00	4964	900	900	985141000928723	E:\CCI STUDY\GROUP B\GrBBASELINE	GrBBASELINE	6728.89	36.3754	72.3472	49						87.1242	192.459	152.29	116.44	820.96	619.52	11.72	280.48	11.8	20.24	23.64	382.68	278.8	1.08	132.44	1.68	11.68	10.88	12.36	12.72	348.08
2020-10-14	15:15:00	5864	900	900	985141000928723	E:\CCI STUDY\GROUP B\GrBBASELINE	GrBBASELINE	7514.07	36.4628	94.6585	64						123.098	188.573	178.173	152.84	818.08	636.92	0	263.08	0.04	6	0	433.92	111.64	0	68.12	151.44	83.36	12.48	33	0	190.84
2020-10-14	15:30:00	6764	900	900	985141000928723	E:\CCI STUDY\GROUP B\GrBBASELINE	GrBBASELINE	2239.81	36.3846	128.864	18						192.469	157.638	206.809	27.04	874.16	431.88	1.24	468.12	0	0	0	59	363.44	0	61.08	104.68	0	0	311.8	0	7.8
2020-10-14	15:45:00	7664	900	900	985141000928723	E:\CCI STUDY\GROUP B\GrBBASELINE	GrBBASELINE	3153.02	36.6601	116.462	30						128.714	174.588	205.665	80.4	853.2	340.44	20.48	559.56	27.16	10.68	0	197.44	556.96	0	60.84	2.6	13.96	18.08	4.8	7.48	34.8
2020-10-14	16:00:00	8564	900	900	985141000928723	E:\CCI STUDY\GROUP B\GrBBASELINE	GrBBASELINE	3538.35	36.6154	121.083	33						152.478	214.784	167.986	33.32	870.28	860.2	14.24	39.8	13.76	0.56	0	160.84	34.44	27.36	657.68	5.36	0	0	0	0	49.6
2020-10-14	16:15:00	9464	900	900	985141000928723	E:\CCI STUDY\GROUP B\GrBBASELINE	GrBBASELINE	3295.1	36.6668	112.026	31						190.612	155.262	145.717	57.2	862.08	471.32	16.2	428.68	0	0	0	93.28	384.04	8.68	330.76	44.64	0	0	38.6	0	82.8
2020-10-14	16:30:00	10364	900	900	985141000928723	E:\CCI STUDY\GROUP B\GrBBASELINE	GrBBASELINE	4182.1	36.4139	116.084	37						168.673	209.964	214.242	77.92	852.12	797.4	39.12	102.6	11.84	26.44	16.64	21.92	67.76	0	54.6	34.84	5.12	7.12	639.92	13.8	167.48
2020-10-14	16:45:00	11264	900	900	985141000928723	E:\CCI STUDY\GROUP B\GrBBASELINE	GrBBASELINE	836.5	36.5964	122.755	7						159.975	215.297	193.879	42.6	893.16	591.28	7.88	308.72	0	0	0	0	0	0	0	308.72	0	0	591.28	0	53.84
2020-10-14	17:00:00	12164	900	900	985141000928723	E:\CCI STUDY\GROUP B\GrBBASELINE	GrBBASELINE	3616.31	37.1738	118.153	30						155.943	145.805	177.33	102.88	858.16	144.96	17.72	755.04	30.12	3.04	4	15.4	89.88	18.12	23.04	665.16	9.6	7.28	34.36	0	47.12
2020-10-14	17:15:00	13064	900	900	985141000928723	E:\CCI STUDY\GROUP B\GrBBASELINE	GrBBASELINE	9497.45	37.1368	126.408	78						162.398	196.056	206.721	164.48	797.6	593.88	72.24	306.12	186.68	19.68	78.12	91.44	77.56	19	58.32	228.56	55.72	48.8	18.2	17.92	72.08
2020-10-14	17:30:00	13964	900	900	985141000928723	E:\CCI STUDY\GROUP B\GrBBASELINE	GrBBASELINE	8111.25	37.1743	117.962	56						180.887	163.152	160.312	200	830.84	263.28	21.04	636.72	33.64	7.36	19	31.52	196.92	5.4	49.16	439.8	58.88	17.52	22.52	18.28	51.8
2020-10-14	17:45:00	14864	900	900	985141000928723	E:\CCI STUDY\GROUP B\GrBBASELINE	GrBBASELINE	1689.32	37.2007	101.545	9						209.867	139.423	146.666	95.04	881.28	147	0	753	0	0	0	0	741.48	0	0	11.52	147	0	0	0	194.48
2020-10-14	18:00:00	15764	900	900	985141000928723	E:\CCI STUDY\GROUP B\GrBBASELINE	GrBBASELINE	4185.34	37.3578	121.069	34						196.136	136.184	188.889	147.64	860.68	167	35.36	733	20.36	10.64	0	78.2	504.68	13.56	3.76	228.32	6.16	0	34.32	0	55.32
2020-10-14	18:15:00	16664	900	900	985141000928723	E:\CCI STUDY\GROUP B\GrBBASELINE	GrBBASELINE	8215.51	37.3181	87.7616	74						182.002	151.99	137.662	192.2	798.72	405.4	21.72	494.6	4.72	16.96	13.04	28.2	251.68	55.4	27.52	242.92	226.24	0.04	26.48	6.8	242.32
2020-10-14	18:30:00	17564	900	900	985141000928723	E:\CCI STUDY\GROUP B\GrBBASELINE	GrBBASELINE	7435.56	37.8153	132.438	69						220.701	218.677	194.517	247.64	826.2	658.44	126.44	241.56	17.44	47.84	239.64	52.88	146.92	33.68	46.28	94.64	147.04	27.76	39.44	6.44	80.12
2020-10-14	18:45:00	18464	900	900	985141000928723	E:\CCI STUDY\GROUP B\GrBBASELINE	GrBBASELINE	7075.18	37.6816	121.288	54						173.134	190.071	167.421	178.8	810.08	420.24	40.48	479.76	22.56	87.96	27.92	32.12	138.2	31.96	26.64	341.56	13.08	71.92	90.68	15.4	42.76
2020-10-14	19:00:00	19364	900	900	985141000928723	E:\CCI STUDY\GROUP B\GrBBASELINE	GrBBASELINE	8329.94	37.3048	133.448	73						189.001	191.863	225.674	161.2	797.4	720.24	108.96	179.76	156.56	64.2	15.28	10.32	68.68	7.6	39.44	111.08	10.92	45.96	95	274.96	45.72
2020-10-14	19:15:00	20264	900	900	985141000928723	E:\CCI STUDY\GROUP B\GrBBASELINE	GrBBASELINE	5542.34	37.2242	124.455	48						174.137	156.789	212.121	111.2	846	496.96	28.72	403.04	6.92	12.76	33.04	28.92	307.16	3.44	22.04	95.88	20.92	21.08	81.64	266.2	38.28
2020-10-14	19:30:00	21164	900	900	985141000928723	E:\CCI STUDY\GROUP B\GrBBASELINE	GrBBASELINE	9922.49	37.4745	119.604	82						193.405	205.559	171.428	152.8	790.44	536	40.08	364	14.84	54.56	30.08	35.88	242.4	236.2	23.52	121.6	4.24	13.4	56.44	66.84	52.8
2020-10-14	19:45:00	22064	900	900	985141000928723	E:\CCI STUDY\GROUP B\GrBBASELINE	GrBBASELINE	1481.84	37.5727	138.814	11						211.168	192.203	167.801	20.44	884.64	179.64	49.32	720.36	0	0	0	0	383.28	13.68	0	337.08	165.96	0	0	0	26
2020-10-14	20:00:00	22964	900	900	985141000928723	E:\CCI STUDY\GROUP B\GrBBASELINE	GrBBASELINE	3411.4	37.5919	111.22	26						217.854	194.513	132.03	114.08	863.4	501.72	9.16	398.28	234.36	0	0	195.64	245.84	0	0	152.44	71.72	0	0	0	112
2020-10-14	20:15:00	23864	900	900	985141000928723	E:\CCI STUDY\GROUP B\GrBBASELINE	GrBBASELINE	15750	38.0489	140.043	132						224.915	243.188	192.003	220.48	715.72	688.16	122.16	211.84	121.36	196.6	108.56	42.52	63.2	25.88	28.84	148.64	54.44	45.28	59.6	5.08	49.6
2020-10-14	20:30:00	24764	900	900	985141000928723	E:\CCI STUDY\GROUP B\GrBBASELINE	GrBBASELINE	11542.6	38.1197	110.811	99						208.629	171.982	177.375	303.16	765.52	738.4	39.44	161.6	64.64	107.96	134.24	149.28	62.16	17.2	75.68	99.44	69.24	21.52	69.16	29.48	119.36
2020-10-14	20:45:00	25664	900	900	985141000928723	E:\CCI STUDY\GROUP B\GrBBASELINE	GrBBASELINE	5866.66	38.1585	110.659	49						238.58	161.61	175.065	175.56	828.88	757.48	39	142.52	184.68	44.8	0	13.72	50.96	0	6.04	91.56	85	15.76	74.04	333.44	97.52
2020-10-14	21:00:00	26564	900	900	985141000928723	E:\CCI STUDY\GROUP B\GrBBASELINE	GrBBASELINE	1191.83	37.5964	131.169	10						228.438	224.992	165.056	16.72	883.28	880.12	21.92	19.88	0	0	0	1.04	16.4	0	3.36	3.48	628.2	0	36.8	210.72	8.08
2020-10-14	21:15:00	27464	900	900	985141000928723	E:\CCI STUDY\GROUP B\GrBBASELINE	GrBBASELINE	12836.2	38.3267	126.034	109						244.588	256.387	169.273	292.64	736.16	736.76	99.76	163.24	54.2	261.24	27.2	30.16	101.88	124.72	38.72	61.36	31.28	56.76	77.84	34.64	103.56
2020-10-14	21:30:00	28364	900	900	985141000928723	E:\CCI STUDY\GROUP B\GrBBASELINE	GrBBASELINE	4771.26	38.4569	125.709	42						218.598	179.731	150.2	203.2	851.2	417.28	50.76	482.72	6.48	41.08	64.28	87.44	402.96	34.36	16	79.76	22.24	11.36	75.6	58.44	65.04
2020-10-14	21:45:00	29264	900	900	985141000928723	E:\CCI STUDY\GROUP B\GrBBASELINE	GrBBASELINE	8520.82	38.176	129.14	72						187.302	216.052	229.805	156	808.28	686.28	89.72	213.72	52.16	16.52	26.52	38.12	16.48	15.4	28.56	197.24	119.28	14.32	143.84	231.56	94
2020-10-14	22:00:00	30164	900	900	985141000928723	E:\CCI STUDY\GROUP B\GrBBASELINE	GrBBASELINE	1800.57	37.6783	135.764	15						184.357	196.574	197.816	32.92	872.92	865	88.88	35	0	0	0	0	0.04	0	0	34.96	553.8	0	11.8	299.4	26.68
2020-10-14	22:15:00	31064	900	900	985141000928723	E:\CCI STUDY\GROUP B\GrBBASELINE	GrBBASELINE	2178.27	37.5462	110.668	19						222.957	187.638	122.91	170.96	871.8	853.52	24.68	46.48	13.2	25.6	0	13.44	2.8	0.36	0	43.68	471.52	0	27.68	301.72	92.24
2020-10-14	22:30:00	31964	900	900	985141000928723	E:\CCI STUDY\GROUP B\GrBBASELINE	GrBBASELINE	3648.69	37.3959	112.358	30						215.135	183.476	125.906	123.2	862.08	854.24	3.52	45.76	5.24	0	0	4.72	18.68	0.04	3.32	27.08	759.28	5.76	17.92	57.96	40.88
2020-10-14	22:45:00	32864	900	900	985141000928723	E:\CCI STUDY\GROUP B\GrBBASELINE	GrBBASELINE	10550.1	37.3161	117.943	86						192.365	195.141	146.648	135.56	795.64	510.88	30.96	389.12	65.48	167.84	27.2	35.36	123.8	62.44	13.84	265.32	58.52	7.76	61.44	11	69.12
2020-10-14	23:00:00	33764	900	900	985141000928723	E:\CCI STUDY\GROUP B\GrBBASELINE	GrBBASELINE	10671.5	37.5967	134.246	92						221.367	205.098	177.802	196.24	775.44	661.96	115.2	238.04	38.2	180.76	78.64	51.48	136.64	52.44	24.32	101.4	71.72	7.68	64.32	92.4	84.32
2020-10-14	23:15:00	34664	900	900	985141000928723	E:\CCI STUDY\GROUP B\GrBBASELINE	GrBBASELINE	10497.5	37.9867	124.971	93						160.484	187.459	191.737	185.84	785.8	451.84	62.76	448.16	22.44	36.2	88.76	46.52	198.08	54.24	15.64	250.08	28.92	38.24	99.88	21	74.08
2020-10-14	23:30:00	35564	900	900	985141000928723	E:\CCI STUDY\GROUP B\GrBBASELINE	GrBBASELINE	7104.2	38.173	122.614	58						202.752	207.547	180.316	158.68	809.6	725.28	86.6	174.72	9.68	200.84	96.72	46.68	63	81.2	137.2	111.72	0	26.8	111.48	14.68	111.28
2020-10-14	23:45:00	36464	900	900	985141000928723	E:\CCI STUDY\GROUP B\GrBBASELINE	GrBBASELINE	5995.46	38.0348	123.706	49						148.186	177.474	180.473	122.36	815.6	448.44	92.32	451.56	32.24	28.24	65.88	14.72	393.72	209.72	11.88	57.84	5.16	4.44	42.32	33.84	62.4
2020-10-15	00:00:00	37364	900	900	985141000928723	E:\CCI STUDY\GROUP B\GrBBASELINE	GrBBASELINE	6454.01	37.8019	132.765	61						217.425	187.657	169.236	169.36	842.8	717.8	32.6	182.2	0	0.64	16.32	68.36	79.52	28.72	26.08	102.68	33.4	289.84	82.32	172.12	72.32
2020-10-15	00:15:00	38264	900	900	985141000928723	E:\CCI STUDY\GROUP B\GrBBASELINE	GrBBASELINE	4666.44	37.4864	119.961	40						161.656	134.967	228.917	81.84	849.48	470.2	21.76	429.8	1.8	7.84	12.16	5.36	223.72	390.2	4.24	206.08	0	0	0	48.6	15.08
2020-10-15	00:30:00	39164	900	900	985141000928723	E:\CCI STUDY\GROUP B\GrBBASELINE	GrBBASELINE	1060.56	37.0161	77.9931	10						179.334	99.2841	187.574	86.76	888.64	548.04	2.64	351.96	0	0	0	0	4.72	354.08	8.64	347.24	181.92	3.4	0	0	306.88
2020-10-15	00:45:00	40064	900	900	985141000928723	E:\CCI STUDY\GROUP B\GrBBASELINE	GrBBASELINE	4872.3	37.0144	78.4897	43						118.418	148.141	124.926	238.56	838.04	761.32	0	138.68	0	10.92	5.92	19.84	19.84	223.36	26.84	118.84	451.48	11.28	11.68	0	314.44
2020-10-15	01:00:00	40964	900	900	985141000928723	E:\CCI STUDY\GROUP B\GrBBASELINE	GrBBASELINE	1155.45	37.2734	73.1343	10						134.236	135.112	113.606	363.16	892.12	410.44	7	489.56	0.36	7	0	0.44	2.04	47.64	175.92	487.52	179.08	0	0	0	384
2020-10-15	01:15:00	41864	900	900	985141000928723	E:\CCI STUDY\GROUP B\GrBBASELINE	GrBBASELINE	3024.83	37.2849	108.697	24						171.891	176.841	160.676	386.64	868.44	792.44	0.16	107.56	0.04	13.96	0	4.96	1.76	192.24	126.52	105.8	367.72	0	0	87	90.44
2020-10-15	01:30:00	42764	900	900	985141000928723	E:\CCI STUDY\GROUP B\GrBBASELINE	GrBBASELINE	9265.03	37.2952	104.781	82						157.211	203.396	217.255	195.28	786.6	787.8	37.64	112.2	35.04	277.36	96.84	36.08	71.64	97.24	9.76	40.56	202.84	8.48	20.2	3.96	182.36
2020-10-15	01:45:00	43664	900	900	985141000928723	E:\CCI STUDY\GROUP B\GrBBASELINE	GrBBASELINE	7106.49	37.3275	129.763	61						181.824	227.797	166.668	132.64	820.48	623.24	62.16	276.76	141.24	122.04	45.12	135.48	193.68	133.6	16.2	83.08	20.56	8.08	0.92	0	57.48
2020-10-15	02:00:00	44564	900	900	985141000928723	E:\CCI STUDY\GROUP B\GrBBASELINE	GrBBASELINE	1932.64	36.5812	93.0776	16						193.068	115.556	136.288	301.4	888.28	757.8	0	142.2	0	0	0	0	115.24	263.68	0	26.96	126.88	0	133.56	233.68	179.48
2020-10-15	02:15:00	45464	900	900	985141000928723	E:\CCI STUDY\GROUP B\GrBBASELINE	GrBBASELINE	527.502	36.7848	105.759	4						207.779	160.507	143.398	17.52	896.44	900	0	0	0	0	0	0	0	0	0	0	101.76	0	497.48	300.76	124.56
2020-10-15	02:30:00	46364	900	900	985141000928723	E:\CCI STUDY\GROUP B\GrBBASELINE	GrBBASELINE	2114.33	37.3561	36.9384	17						110.783	122.809	140.392	64.76	875.36	899.6	12.64	0.4	0	11.76	1.16	4.92	0.4	0	22.28	0	254.76	5	29.64	570.08	622.72
2020-10-15	02:45:00	47264	900	900	985141000928723	E:\CCI STUDY\GROUP B\GrBBASELINE	GrBBASELINE	408.007	37.2194	74.7595	2						305.773	95.6069	141.279	357.24	897.84	900	0	0	0	0	0	0	0	0	0	0	80.04	0	641.12	178.84	306.88
2020-10-15	03:00:00	48164	900	900	985141000928723	E:\CCI STUDY\GROUP B\GrBBASELINE	GrBBASELINE	477.993	37.4994	33.4041	4						204.194	35.0852	133.179	108.4	894	900	0	0	0	0	0	0	0	0	0	0	0	0	264.28	635.72	638.92
2020-10-15	03:15:00	49064	900	900	985141000928723	E:\CCI STUDY\GROUP B\GrBBASELINE	GrBBASELINE	4177.91	37.1491	119.473	38						186.801	155.341	177.947	110.08	866.28	850.6	48.28	49.4	6.2	14.44	87.04	24.84	5.44	11.36	9.2	43.96	429.28	5.24	217.2	45.8	52.4
2020-10-15	03:30:00	49964	900	900	985141000928723	E:\CCI STUDY\GROUP B\GrBBASELINE	GrBBASELINE	119.5	36.7719	124.187	1						152.185	148.446	141.928	1.12	898.88	259.52	0	640.48	0	0	0	0	0	0	0	640.48	259.52	0	0	0	18.88
2020-10-15	03:45:00	50864	900	900	985141000928723	E:\CCI STUDY\GROUP B\GrBBASELINE	GrBBASELINE	0	36.8485	65.1797	0						117.271	141.767	94.3577	0	900	464.28	0	435.72	0	0	0	0	0	0	0	435.72	464.28	0	0	0	486.72
2020-10-15	04:00:00	51764	900	900	985141000928723	E:\CCI STUDY\GROUP B\GrBBASELINE	GrBBASELINE	119.998	36.8073	128.509	1						137.865	145.457	147.351	80.76	900	900	0	0	0	0	0	0	0	194.68	0	0	705.32	0	0	0	0
2020-10-15	04:15:00	52664	900	900	985141000928723	E:\CCI STUDY\GROUP B\GrBBASELINE	GrBBASELINE	189.546	36.6284	115.259	2						116.293	177.873	157.983	69.6	897.6	890.52	0	9.48	0	0	0	0	0	47.4	0	9.48	843.12	0	0	0	0.04
2020-10-15	04:30:00	53564	900	900	985141000928723	E:\CCI STUDY\GROUP B\GrBBASELINE	GrBBASELINE	331.186	36.3337	53.2046	3						97.1578	189.803	132.767	233.84	900	265.56	0	634.44	0	0	0	0	49.4	265.56	0	585.04	0	0	0	0	496.48
2020-10-15	04:45:00	54464	900	900	985141000928723	E:\CCI STUDY\GROUP B\GrBBASELINE	GrBBASELINE	1591.94	36.2177	54.9997	13						104.735	188.751	101.917	246.04	892.16	510.76	0	389.24	0	0	0	0	302.36	125.6	0	86.88	385.16	0	0	0	453.92
2020-10-15	05:00:00	55364	900	900	985141000928723	E:\CCI STUDY\GROUP B\GrBBASELINE	GrBBASELINE	477.999	36.2275	117.249	4						120.759	202.809	142.585	27.4	893.92	476.32	0	423.68	0	0	0	0	0	0	0	423.68	476.32	0	0	0	130.6
2020-10-15	05:15:00	56264	900	900	985141000928723	E:\CCI STUDY\GROUP B\GrBBASELINE	GrBBASELINE	4362.66	36.8971	116.092	38						142.829	203.894	145.135	79.6	843.6	841.16	14.32	58.84	16.12	14.44	14.36	18.44	48.6	1.52	4	10.24	711.04	10.2	30.8	20.24	33.16
2020-10-15	05:30:00	57164	900	900	985141000928723	E:\CCI STUDY\GROUP B\GrBBASELINE	GrBBASELINE	9675.3	37.2748	142.241	85						182.496	198.028	217.256	153.64	785.2	421.2	130.36	478.8	72.32	33.88	73.32	14.44	382.36	97.64	9.4	96.44	22.96	45.12	33.2	18.92	55.76
2020-10-15	05:45:00	58064	900	900	985141000928723	E:\CCI STUDY\GROUP B\GrBBASELINE	GrBBASELINE	4919.47	37.4044	97.5868	41						151.901	172.961	121.52	420.2	848.44	666.72	32.88	233.28	1.44	26.88	34.08	4.32	122.84	170.48	27.32	110.44	79.56	4.68	20.6	297.36	173.32
2020-10-15	06:00:00	58964	900	900	985141000928723	E:\CCI STUDY\GROUP B\GrBBASELINE	GrBBASELINE	4447.29	37.2558	81.3558	38						104.552	165.523	145.45	107.76	854.04	84.76	3.2	815.24	2.92	1.88	4.28	0.52	388.52	13.68	40.32	426.72	0	2.12	19.04	0	267.76
2020-10-15	06:15:00	59864	900	900	985141000928723	E:\CCI STUDY\GROUP B\GrBBASELINE	GrBBASELINE	480	36.6248	128.779	3						149.447	184.359	185.345	6	896.56	0	0	900	0	0	0	0	681.96	0	0	218.04	0	0	0	0	10.68
2020-10-15	06:30:00	60764	900	900	985141000928723	E:\CCI STUDY\GROUP B\GrBBASELINE	GrBBASELINE	1007.85	36.306	93.2028	8						119.281	147.187	169.067	24.72	889.72	595.2	0	304.8	0	0	0	0	264.52	41.6	0	40.28	553.6	0	0	0	173.04
2020-10-15	06:45:00	61664	900	900	985141000928723	E:\CCI STUDY\GROUP B\GrBBASELINE	GrBBASELINE	599.5	36.1138	98.3176	5						157.989	205.666	109.737	10.88	895.2	893.88	0	6.12	0	0	0	0	6.12	696.36	0	0	197.52	0	0	0	172.96
2020-10-15	07:00:00	62564	900	900	985141000928723	E:\CCI STUDY\GROUP B\GrBBASELINE	GrBBASELINE	1397.82	35.9524	102.331	14						135.73	175.283	112.435	125	880.76	174.96	0	725.04	0	0	0	0	0.2	126.6	0	724.84	48.36	0	0	0	85.76
2020-10-15	07:15:00	63464	900	900	985141000928723	E:\CCI STUDY\GROUP B\GrBBASELINE	GrBBASELINE	3177.88	36.0504	102.804	30						165.503	176.607	114.78	181.2	854.36	92.76	0	807.24	0	0	0	0	84.96	35.88	0	722.28	56.88	0	0	0	110.48
2020-10-15	07:30:00	64364	900	900	985141000928723	E:\CCI STUDY\GROUP B\GrBBASELINE	GrBBASELINE	2137.95	35.8482	104.508	18						114.489	184.794	123.301	54	871.68	75.12	0	824.88	0	0	0	0	98.56	75.12	0	726.32	0	0	0	0	95.92
2020-10-15	07:45:00	65264	900	900	985141000928723	E:\CCI STUDY\GROUP B\GrBBASELINE	GrBBASELINE	1037.41	35.9212	99.9645	7						107.37	206.748	164.282	25.36	892.8	6.56	0	893.44	0	0	0	0	608.96	6.56	0	284.48	0	0	0	0	136.44
2020-10-15	08:00:00	66164	900	900	985141000928723	E:\CCI STUDY\GROUP B\GrBBASELINE	GrBBASELINE	0	35.7102	90.5133	0						120	110.698	132.697	0	900	0	0	900	0	0	0	0	0	0	0	900	0	0	0	0	213.56
2020-10-15	08:15:00	67064	900	900	985141000928723	E:\CCI STUDY\GROUP B\GrBBASELINE	GrBBASELINE	706.75	35.9694	46.5857	5						62.4865	142.129	92.0835	497.92	892.92	27.72	0	872.28	0	0	0	0	623.04	27.72	0	249.24	0	0	0	0	560.76
2020-10-15	08:30:00	67964	900	900	985141000928723	E:\CCI STUDY\GROUP B\GrBBASELINE	GrBBASELINE	232.545	36.1315	56.4684	2						87.9559	128.705	86.3947	503.16	900	0	0	900	0	0	0	0	167.72	0	0	732.28	0	0	0	0	519.92
2020-10-15	08:45:00	68864	900	900	985141000928723	E:\CCI STUDY\GROUP B\GrBBASELINE	GrBBASELINE	2908.76	36.2977	100.5	25						132.515	129.69	111.715	190.44	868.72	224.36	0	675.64	6.08	6	32.04	2.8	27.08	162.2	5.12	648.56	0	0.68	9.44	0	80.28
2020-10-15	09:00:00	69764	900	900	985141000928723	E:\CCI STUDY\GROUP B\GrBBASELINE	GrBBASELINE	1255.61	36.6314	102.124	12						115.533	140.374	120.885	58.32	886.84	120.72	0	779.28	0	0	0	0	464.44	92.88	0	314.84	27.84	0	0	0	104.2
2020-10-15	09:15:00	70664	900	900	985141000928723	E:\CCI STUDY\GROUP B\GrBBASELINE	GrBBASELINE	1691.44	36.2252	97.0923	17						118.494	140.511	115.498	120.28	874.12	811.84	0	88.16	0	0	0	0	30.52	801.68	2.6	57.64	7.56	0	0	0	135.04
2020-10-15	09:30:00	71564	900	900	985141000928723	E:\CCI STUDY\GROUP B\GrBBASELINE	GrBBASELINE	409.354	36.127	101.816	4						159.442	109.873	122.515	188.44	897.44	799.08	0	100.92	0	0	0	0	0.04	675.92	0	100.88	123.16	0	0	0	97.76
2020-10-15	09:45:00	72464	900	900	985141000928723	E:\CCI STUDY\GROUP B\GrBBASELINE	GrBBASELINE	944.204	36.1336	99.77	9						131.122	122.55	128.5	45.2	889.64	328.4	0	571.6	0	0	0	0	45.6	287.76	1.52	526	39.12	0	0	0	141.72
2020-10-15	10:00:00	73364	900	900	985141000928723	E:\CCI STUDY\GROUP B\GrBBASELINE	GrBBASELINE	360	35.9744	122.597	3						138.459	149.767	149.734	3.52	896.48	0	0	900	0	0	0	0	181.92	0	0	718.08	0	0	0	0	0
2020-10-15	10:15:00	74264	900	900	985141000928723	E:\CCI STUDY\GROUP B\GrBBASELINE	GrBBASELINE	408.852	35.6941	57.7198	4						126.485	101.017	139.337	2.68	897.32	466.04	0	433.96	0	0	0	0	93.12	1.76	0	340.84	464.28	0	0	0	465.84
2020-10-15	10:30:00	75164	900	900	985141000928723	E:\CCI STUDY\GROUP B\GrBBASELINE	GrBBASELINE	2652.54	35.7835	57.2185	21						127.965	107.816	122.011	57.52	863.64	305.12	0	594.88	0	0	0	0	436.24	21.36	0	158.64	283.76	0	0	0	448.96
2020-10-15	10:45:00	76064	900	900	985141000928723	E:\CCI STUDY\GROUP B\GrBBASELINE	GrBBASELINE	2249.67	36.2867	107.493	17						149.729	145.543	137.902	125.92	878.96	621.04	0	278.96	0	0	0	0	269.52	434	4.6	9.44	182.44	0	0	0	95.52
2020-10-15	11:00:00	76964	900	900	985141000928723	E:\CCI STUDY\GROUP B\GrBBASELINE	GrBBASELINE	837.498	36.4856	108.619	7						147.701	184.889	124.986	19.56	892.68	222.76	0	677.24	0	0	0	0	677.24	197.32	0	0	25.44	0	0	0	36.92
2020-10-15	11:15:00	77864	900	900	985141000928723	E:\CCI STUDY\GROUP B\GrBBASELINE	GrBBASELINE	0	36.2414	113.568	0						151.195	151.212	146.693	0	900	435.72	0	464.28	0	0	0	0	464.28	435.72	0	0	0	0	0	0	3.12
2020-10-15	11:30:00	78764	900	900	985141000928723	E:\CCI STUDY\GROUP B\GrBBASELINE	GrBBASELINE	308.103	36.2871	45.3759	3						115.494	88.7531	128.192	121.28	899.92	549.36	0	350.64	0	0	0	0	350.64	188.76	0	0	360.6	0	0	0	496.04
2020-10-15	11:45:00	79664	900	900	985141000928723	E:\CCI STUDY\GROUP B\GrBBASELINE	GrBBASELINE	51.3694	36.2971	13.9154	0						177.853	15.7846	141.187	83.8	900	900	0	0	0	0	0	0	0	0	0	0	900	0	0	0	811.36
2020-10-15	12:00:00	80564	900	900	985141000928723	E:\CCI STUDY\GROUP B\GrBBASELINE	GrBBASELINE	155.253	36.2104	22.2729	1						150.446	22.2729	151.424	156.12	900	725.88	0	174.12	0	0	0	0	0	0	0	174.12	725.88	0	0	0	718.52
2020-10-15	12:15:00	81464	900	900	985141000928723	E:\CCI STUDY\GROUP B\GrBBASELINE	GrBBASELINE	3835.56	36.333	103.561	31						117.904	118.613	134.192	328.84	859.6	697.56	0	202.44	12.12	1.76	11.36	16.32	46.64	629.92	7	155.8	0.88	5.48	1.6	11.12	46.08
2020-10-15	12:30:00	82364	900	900	985141000928723	E:\CCI STUDY\GROUP B\GrBBASELINE	GrBBASELINE	1998.13	36.5655	73.7931	18						155.585	165.161	85.9807	50.88	871.48	115.12	25.36	784.88	25	10.16	41.72	0	0.04	16.04	2.76	784.84	4.8	0	1.52	13.12	360
2020-10-15	12:45:00	83264	900	900	985141000928723	E:\CCI STUDY\GROUP B\GrBBASELINE	GrBBASELINE	1008.35	36.1181	99.0834	8						140.359	137.402	129.119	24.68	887.56	35.12	0	864.88	0	0	0	0	680.24	29.04	0	184.64	6.08	0	0	0	87.6
2020-10-15	13:00:00	84164	900	900	985141000928723	E:\CCI STUDY\GROUP B\GrBBASELINE	GrBBASELINE	2072.34	35.7956	109.044	16						127.118	195.269	145.826	104.88	875	552.68	0	347.32	0	0	0	0	211.08	499.92	0	136.24	52.76	0	0	0	57.64
2020-10-15	13:15:00	85064	900	900	985141000928723	E:\CCI STUDY\GROUP B\GrBBASELINE	GrBBASELINE	0	35.7197	119.56	0						169.352	243.474	119.726	0	900	0	0	900	0	0	0	0	900	0	0	0	0	0	0	0	0.68
2020-10-15	13:30:00	85964	900	900	985141000928723	E:\CCI STUDY\GROUP B\GrBBASELINE	GrBBASELINE	240	35.6857	110.343	2						143.802	217.124	135.146	2.36	897.64	0	0	900	0	0	0	0	439.08	0	0	460.92	0	0	0	0	0
2020-10-15	13:45:00	86864	900	900	985141000928723	E:\CCI STUDY\GROUP B\GrBBASELINE	GrBBASELINE	1366.52	35.9192	102.177	12						115.721	258.378	118.747	103.6	884.68	86.76	0	813.24	3.04	4.04	1.4	0	744.92	78.28	0	68.32	0	0	0	0	93.36
2020-10-15	14:00:00	87764	900	900	985141000928723	E:\CCI STUDY\GROUP B\GrBBASELINE	GrBBASELINE	985.922	36.2603	85.8719	7						149.355	120.363	174.031	239.04	893.72	553.6	0	346.4	0	0	0	0	79.96	13.68	0	266.44	94.92	0	0	445	255.28
2020-10-15	14:15:00	88664	900	900	985141000928723	E:\CCI STUDY\GROUP B\GrBBASELINE	GrBBASELINE	1783.62	35.3491	107.251	15						162.316	153.182	192.015	123.32	889.56	776.88	9.6	123.12	0	0	0	0	44.24	46.84	0	78.88	701.88	0	0	28.16	103.8
2020-10-15	14:30:00	89564	900	900	985141000928723	E:\CCI STUDY\GROUP B\GrBBASELINE	GrBBASELINE	1175.7	36.1547	90.4849	11						170.939	117.598	136.099	37.68	880.2	829.52	0	70.48	0	0	0	0.04	48.96	81.08	26.6	21.52	710.88	10.92	0	0	206.28
2020-10-15	14:45:00	90464	900	900	985141000928723	E:\CCI STUDY\GROUP B\GrBBASELINE	GrBBASELINE	887.857	36.122	46.9456	7						143.484	124.329	54.7987	72.6	891.44	600.76	0	299.24	0	0	0	0	65.68	4.64	0	233.56	596.12	0	0	0	529.64
2020-10-15	15:00:00	91364	900	900	985141000928723	E:\CCI STUDY\GROUP B\GrBBASELINE	GrBBASELINE	1963.41	36.3488	97.908	14						165.071	140.609	119.242	56.84	880.2	325.28	10.32	574.72	6.68	0.36	0	5.72	104.4	23.4	0	470.32	250.44	0	26.64	12.04	108.16
2020-10-15	15:15:00	92264	900	900	985141000928723	E:\CCI STUDY\GROUP B\GrBBASELINE	GrBBASELINE	2466.32	36.7712	99.7458	22						129.327	123.26	148.794	143.04	878.24	786.32	1.76	113.68	0.36	6.28	2.52	0.12	105.16	67.56	5.52	8.52	414.68	1.36	104.68	183.24	110.64
2020-10-15	15:30:00	93164	900	900	985141000928723	E:\CCI STUDY\GROUP B\GrBBASELINE	GrBBASELINE	2752.21	36.4547	97.9362	24						142.741	114.728	137.973	180.36	873.28	873.68	15.32	26.32	9.88	1.16	0	16.24	9.8	7.8	6.16	16.52	416.32	0	289.04	127.08	185.28
2020-10-15	15:45:00	94064	900	900	985141000928723	E:\CCI STUDY\GROUP B\GrBBASELINE	GrBBASELINE	6193.44	37.0945	124.658	57						133.674	185.566	189.976	160.4	838.48	642.16	72.76	257.84	28.84	13.64	18.56	34.52	172.2	13.28	11.12	85.64	471.84	22.16	22.68	5.52	107.04
2020-10-15	16:00:00	94964	900	900	985141000928723	E:\CCI STUDY\GROUP B\GrBBASELINE	GrBBASELINE	4698.08	37.513	134.24	36						179.33	210.75	191.015	51.72	848.28	869.24	131.4	30.76	91.8	8.76	17.56	209	16.12	0.52	20.4	14.64	103.08	0.76	227.32	190.04	89
2020-10-15	16:15:00	95864	900	900	985141000928723	E:\CCI STUDY\GROUP B\GrBBASELINE	GrBBASELINE	3940.95	37.2224	99.7662	33						172.53	142.788	227.19	105.48	870.4	796.6	65.76	103.4	5.04	23.4	37.6	120.6	22.56	1.88	256.64	80.84	276.12	10.16	33.56	31.6	210.04
2020-10-15	16:30:00	96764	900	900	985141000928723	E:\CCI STUDY\GROUP B\GrBBASELINE	GrBBASELINE	457.511	36.8794	98.0987	3						170.958	136.582	151.224	150.48	900	832.68	0	67.32	0	0	0	0	0	0	0	67.32	539.24	0	0	293.44	136.2
2020-10-15	16:45:00	97664	900	900	985141000928723	E:\CCI STUDY\GROUP B\GrBBASELINE	GrBBASELINE	10113.2	37.6477	107.448	85						153.277	164.224	190.872	215.68	786.72	443.48	54	456.52	4.64	28.52	52.08	85	37.12	83.76	28.16	419.4	2.08	12.48	28.6	118.16	128.08
2020-10-15	17:00:00	98564	900	900	985141000928723	E:\CCI STUDY\GROUP B\GrBBASELINE	GrBBASELINE	7272.55	37.469	132.489	57						177.476	196.019	202.573	184.28	806.68	715.56	106.36	184.44	14.4	46.72	27.4	55.44	129.88	40.88	132.92	54.56	306.84	42.68	44.08	4.2	68.32
2020-10-15	17:15:00	99464	900	900	985141000928723	E:\CCI STUDY\GROUP B\GrBBASELINE	GrBBASELINE	5653.77	37.4307	118.743	44						148.92	163.364	175.955	76.8	837.32	486.32	16.88	413.68	0.04	16.2	4.72	14.92	64.36	4.16	11.04	349.32	398.92	30.36	0	5.96	17.6
2020-10-15	17:30:00	100364	900	900	985141000928723	E:\CCI STUDY\GROUP B\GrBBASELINE	GrBBASELINE	13151.7	36.3498	116.695	116						169.238	192.416	201.269	321.72	761.04	659.88	82.36	240.12	65.2	97.6	61.16	44.84	137.8	79.08	71.12	102.32	180.72	38.48	13.8	7.88	132.32
2020-10-15	17:45:00	101264	900	900	985141000928723	E:\CCI STUDY\GROUP B\GrBBASELINE	GrBBASELINE	7244.62	36.346	140.544	63						179.009	233.27	217.806	279.8	821.2	827.72	170	72.28	16.64	195.08	15.48	63.16	41.76	75.88	148.64	30.52	51.52	66.92	12.28	182.12	80.44
2020-10-15	18:00:00	102164	900	900	985141000928723	E:\CCI STUDY\GROUP B\GrBBASELINE	GrBBASELINE	8769.53	36.3718	145.072	75						270.631	222.784	191.761	138	798.08	799.16	220.88	100.84	168.6	183.76	83.24	55.04	24.12	62.16	15.2	76.72	16.84	138.6	55.68	20.04	86.88
2020-10-15	18:15:00	103064	900	900	985141000928723	E:\CCI STUDY\GROUP B\GrBBASELINE	GrBBASELINE	6673.12	36.2024	140.919	58						195.703	239.529	185.557	244.28	843.04	751.44	187.96	148.56	127.56	97.6	49.72	44.08	123.2	72.2	45	25.36	105.44	100.68	104.2	4.96	72.72
2020-10-15	18:30:00	103964	900	900	985141000928723	E:\CCI STUDY\GROUP B\GrBBASELINE	GrBBASELINE	9593.49	36.2404	116.06	81						175.992	168.216	216.19	173.28	799.88	640.32	35	259.68	46.72	35.16	11.04	40.92	42.6	25.88	180.56	217.08	4.36	25.92	234.6	35.16	77.84
2020-10-15	18:45:00	104864	900	900	985141000928723	E:\CCI STUDY\GROUP B\GrBBASELINE	GrBBASELINE	4602.81	36.1608	110.415	37						163.785	174.85	152.058	194.72	851.08	591.48	48.88	308.52	4.28	9	3.4	34.72	266.28	5.44	25	42.24	25.68	163.76	304.32	15.88	160.48
2020-10-15	19:00:00	105764	900	900	985141000928723	E:\CCI STUDY\GROUP B\GrBBASELINE	GrBBASELINE	6986.7	36.191	129.867	64						191.068	207.568	210.321	147.84	828.16	787.84	125.84	112.16	162.08	160.96	118.52	46.2	22.8	19.44	13.52	89.36	101.56	44.28	82.68	38.6	111.4
2020-10-15	19:15:00	106664	900	900	985141000928723	E:\CCI STUDY\GROUP B\GrBBASELINE	GrBBASELINE	6477.54	36.1692	174.509	53						296.107	273.273	203.518	84.72	827.6	823.84	263.44	76.16	485.88	77.4	78.48	33.48	9.68	36.68	19.04	66.48	5.8	10.72	63.56	12.8	25.84
2020-10-15	19:30:00	107564	900	900	985141000928723	E:\CCI STUDY\GROUP B\GrBBASELINE	GrBBASELINE	8152.07	36.057	125.864	69						184.646	203.166	156.791	207.96	819.72	480.6	40.2	419.4	5.52	39.28	4.52	26.04	237.92	61.72	92.72	181.48	120.68	99.48	26.16	4.48	35.72
2020-10-15	19:45:00	108464	900	900	985141000928723	E:\CCI STUDY\GROUP B\GrBBASELINE	GrBBASELINE	985.703	35.7384	128.101	8						169.763	199.613	187.223	21.92	887.88	86.12	0.68	813.88	0	0	0	0	810.2	21.32	0	3.68	44.76	0	20.04	0	28.2
2020-10-15	20:00:00	109364	900	900	985141000928723	E:\CCI STUDY\GROUP B\GrBBASELINE	GrBBASELINE	1016.11	35.3119	127.831	4						166.198	164.403	192.478	10.92	889.08	11.12	2.44	888.88	0	0	0	0	888.88	0	0	0	11.12	0	0	0	0
2020-10-15	20:15:00	110264	900	900	985141000928723	E:\CCI STUDY\GROUP B\GrBBASELINE	GrBBASELINE	3379.72	35.7138	119.974	34						193.15	198.178	133.314	82.08	858.32	655.28	38.72	244.72	0	0	0	0	225.84	88.92	1.12	18.88	565.24	0	0	0	120.16
2020-10-15	20:30:00	111164	900	900	985141000928723	E:\CCI STUDY\GROUP B\GrBBASELINE	GrBBASELINE	3938.79	35.6572	108.274	31						135.011	190.29	162.673	212.48	859.08	596.64	4.72	303.36	8.76	33.44	9.36	1.48	152.72	8.52	8.08	150.64	493.76	0	25.6	7.64	91.76
2020-10-15	20:45:00	112064	900	900	985141000928723	E:\CCI STUDY\GROUP B\GrBBASELINE	GrBBASELINE	8484.57	36.043	102.575	75						151.105	188.662	165.836	359.84	820.72	669.04	11.08	230.96	10.84	35.72	6.2	19.68	215.68	47.76	49.52	15.28	4.84	173.64	186.72	134.12	144.96
2020-10-15	21:00:00	112964	900	900	985141000928723	E:\CCI STUDY\GROUP B\GrBBASELINE	GrBBASELINE	10538.7	35.9977	158.861	94						234.555	217.357	226.203	184.96	780.4	621.16	180.8	278.84	106.2	63	73.88	28.08	243.88	14.52	21.88	34.96	99.52	57.28	112.72	44.08	19.88
2020-10-15	21:15:00	113864	900	900	985141000928723	E:\CCI STUDY\GROUP B\GrBBASELINE	GrBBASELINE	11785.1	36.0304	133.251	107						179.785	200.122	225.92	181.56	774.48	581.76	119.4	318.24	36.84	35.6	94.28	9.36	283.72	91.04	22.32	34.52	147.32	25.4	33.04	86.56	57.96
2020-10-15	21:30:00	114764	900	900	985141000928723	E:\CCI STUDY\GROUP B\GrBBASELINE	GrBBASELINE	3300.5	35.5047	105.19	28						224.615	249.599	130.723	52.2	866.08	822.24	41.84	77.76	0.04	2.2	3.6	2.16	46	3.88	6.24	31.76	73.12	241.2	459.8	30	187.84
2020-10-15	21:45:00	115664	900	900	985141000928723	E:\CCI STUDY\GROUP B\GrBBASELINE	GrBBASELINE	12920.4	36.0961	134.195	110						209.536	235.902	210.892	193	750.4	762.04	164.04	137.96	163.6	166.52	41.2	35.88	84.2	50.24	41.36	53.76	161.4	59.48	39.12	3.24	89.96
2020-10-15	22:00:00	116564	900	900	985141000928723	E:\CCI STUDY\GROUP B\GrBBASELINE	GrBBASELINE	10563.7	36.1054	114.353	93						192.428	172.708	176.967	239.84	782.52	478.84	50.4	421.16	23.12	60.52	43.44	191.84	332.56	83.52	38.04	88.6	0.32	24.08	5.64	8.32	98.44
2020-10-15	22:15:00	117464	900	900	985141000928723	E:\CCI STUDY\GROUP B\GrBBASELINE	GrBBASELINE	9442.26	35.7995	148.394	82						258.4	222.339	185.035	135.08	803.32	582.16	159.72	317.84	94.04	81.4	77.92	28.72	277.44	227.08	1.16	40.4	39.12	18.12	10.12	4.48	61.04
2020-10-15	22:30:00	118364	900	900	985141000928723	E:\CCI STUDY\GROUP B\GrBBASELINE	GrBBASELINE	10898.2	35.9165	118.364	97						217.641	218.054	148.465	244.04	775.68	691.2	40.24	208.8	63.76	147.44	115.92	26.48	110.2	11.8	62.08	98.6	126.56	28.04	13.08	96.04	95.12
2020-10-15	22:45:00	119264	900	900	985141000928723	E:\CCI STUDY\GROUP B\GrBBASELINE	GrBBASELINE	7871.16	35.887	118.365	70						190.699	178.956	168.607	185.36	803.52	638.04	67.52	261.96	40	24.88	20.28	10.72	200.2	6.72	40.28	61.76	157.72	152.16	101.64	83.64	100.72
2020-10-15	23:00:00	120164	900	900	985141000928723	E:\CCI STUDY\GROUP B\GrBBASELINE	GrBBASELINE	13738.1	35.9625	115.31	116						187.966	170.768	204.284	464.16	762.4	547.48	73.12	352.52	32	28.8	20.76	48.28	163.16	89.44	36.68	189.36	81.28	90	106.88	13.36	91.68
2020-10-15	23:15:00	121064	900	900	985141000928723	E:\CCI STUDY\GROUP B\GrBBASELINE	GrBBASELINE	7328.95	36.0347	124.948	65						173.93	209.68	198.659	141.56	821.16	669.8	47	230.2	20.76	91.16	14.28	25.76	138.48	211.2	20.52	91.72	71.6	51.16	4.2	159.16	74.84
2020-10-15	23:30:00	121964	900	900	985141000928723	E:\CCI STUDY\GROUP B\GrBBASELINE	GrBBASELINE	8447.14	35.8086	153.899	67						249.15	261.682	179.474	103.52	812.76	794.64	247.72	105.36	86.64	129.84	64.12	79.8	68.8	219.16	62.4	36.56	104.68	8.84	21.8	17.36	63.28
2020-10-15	23:45:00	122864	900	900	985141000928723	E:\CCI STUDY\GROUP B\GrBBASELINE	GrBBASELINE	9605.17	35.7582	158.483	84						238.708	321.605	178.416	135.92	813.32	720.24	243.68	179.76	217.12	155.56	80	82.12	111	14.2	34.84	68.76	12.12	95.84	28.44	0	50.4
2020-10-16	00:00:00	123764	900	900	985141000928723	E:\CCI STUDY\GROUP B\GrBBASELINE	GrBBASELINE	9837.84	35.8747	114.501	86						181.025	219.505	146.705	197.68	798.56	577.4	99.2	322.6	4.88	141.24	27	25.24	177.72	13.64	26.4	144.88	41.6	96.36	88.6	112.44	162.92
2020-10-16	00:15:00	124664	900	900	985141000928723	E:\CCI STUDY\GROUP B\GrBBASELINE	GrBBASELINE	10162.8	35.7134	131.223	91						165.795	238.655	206.292	163.28	786.6	653	60.28	247	40	14.12	9.4	72.32	109.52	160.92	215.68	137.48	23.92	71.84	19.64	25.16	30.88
2020-10-16	00:30:00	125564	900	900	985141000928723	E:\CCI STUDY\GROUP B\GrBBASELINE	GrBBASELINE	11284.6	35.6727	142.694	95						176.935	231.819	194.566	162.76	772.88	640.04	149.72	259.96	69.8	40.04	12.96	84.16	68.16	85.92	117.12	191.8	60.68	17.4	97.64	54.32	103.88
2020-10-16	00:45:00	126464	900	900	985141000928723	E:\CCI STUDY\GROUP B\GrBBASELINE	GrBBASELINE	8860.46	35.6639	139.012	69						220.245	223.171	171.305	153.2	807.08	641.28	129	258.72	27.32	133.12	35.32	63.72	167.2	32.16	21.2	91.52	201.52	6.6	10.48	109.84	47.88
2020-10-16	01:00:00	127364	900	900	985141000928723	E:\CCI STUDY\GROUP B\GrBBASELINE	GrBBASELINE	1653.85	35.7826	109.054	15						156.758	146.08	164.161	122.44	871.36	398.04	0	501.96	0	0	0	0	0.04	29.08	2.8	501.92	148.8	157.36	32.16	27.84	40.24
2020-10-16	01:15:00	128264	900	900	985141000928723	E:\CCI STUDY\GROUP B\GrBBASELINE	GrBBASELINE	7980.61	35.6745	134.25	66						232.751	155.283	197.948	194.2	820.24	604.76	111.44	295.24	30.52	151.04	39.8	13.16	72.88	9.96	15.48	222.36	186.8	0	153.36	4.64	79.24
2020-10-16	01:30:00	129164	900	900	985141000928723	E:\CCI STUDY\GROUP B\GrBBASELINE	GrBBASELINE	1152.21	35.5999	101.193	10						145.932	141.818	134.632	54.76	889.28	863.92	0	36.08	0	0	0	0	7.88	40.16	0	28.2	709.96	0	0	113.8	52.08
2020-10-16	01:45:00	130064	900	900	985141000928723	E:\CCI STUDY\GROUP B\GrBBASELINE	GrBBASELINE	0	35.4586	114.538	0						197.57	192.911	143.636	0	900	900	0	0	0	0	0	0	0	0	0	0	0	0	0	900	61.24
2020-10-16	02:00:00	130964	900	900	985141000928723	E:\CCI STUDY\GROUP B\GrBBASELINE	GrBBASELINE	0	35.2499	129.583	0						193.59	145.485	149.045	0	900	900	0	0	0	0	0	0	0	0	0	0	0	0	0	900	0
2020-10-16	02:15:00	131864	900	900	985141000928723	E:\CCI STUDY\GROUP B\GrBBASELINE	GrBBASELINE	0	34.9818	103.126	0						170.677	148.005	106.239	0	900	900	0	0	0	0	0	0	0	0	0	0	0	0	0	900	114.08
2020-10-16	02:30:00	132764	900	900	985141000928723	E:\CCI STUDY\GROUP B\GrBBASELINE	GrBBASELINE	0	35.1134	90.6229	0						175.936	115.937	150.59	0	900	900	0	0	0	0	0	0	0	0	0	0	0	0	0	900	177.76
2020-10-16	02:45:00	133664	900	900	985141000928723	E:\CCI STUDY\GROUP B\GrBBASELINE	GrBBASELINE	656.323	34.929	48.7166	5						96.6288	149.135	107.514	19.92	892.88	900	0	0	0	0	0	0	0	0	10.76	0	0	5.96	15.8	867.48	522.48
2020-10-16	03:00:00	134564	900	900	985141000928723	E:\CCI STUDY\GROUP B\GrBBASELINE	GrBBASELINE	9346.54	35.6627	120.049	82						165.718	207.996	179.684	198.44	807.68	472.24	62.72	427.76	36.32	83.84	10.28	39.76	106.04	73.92	34.16	321.72	135.52	12.4	39.4	6.64	89.52
2020-10-16	03:15:00	135464	900	900	985141000928723	E:\CCI STUDY\GROUP B\GrBBASELINE	GrBBASELINE	12520.6	35.8746	132.432	105						222.588	202.313	208.18	223.28	763.64	690.56	152.16	209.44	23.8	77.76	43.88	33.6	132.32	18.96	98.56	77.12	165.88	82.2	88.08	57.84	140.32
2020-10-16	03:30:00	136364	900	900	985141000928723	E:\CCI STUDY\GROUP B\GrBBASELINE	GrBBASELINE	9363.22	35.8538	205.859	80						228.547	316.179	256.438	115.2	811.56	770.48	493.12	129.52	133.48	162.44	149.24	126.92	65.6	152.92	15.4	63.92	10.28	0	3.56	16.24	6.16
2020-10-16	03:45:00	137264	900	900	985141000928723	E:\CCI STUDY\GROUP B\GrBBASELINE	GrBBASELINE	7622.28	35.9174	138.716	62						222.181	208.803	185.542	94.96	817.04	752.28	164.28	147.72	44.36	11.6	1.64	65.16	41.52	18.48	128.76	106.2	274.72	183.72	23	0.84	59.6
2020-10-16	04:00:00	138164	900	900	985141000928723	E:\CCI STUDY\GROUP B\GrBBASELINE	GrBBASELINE	8787.3	35.8431	128.814	75						202.849	198.059	197.561	120.24	813.92	688.56	80.44	211.44	14.08	71.64	70.44	23.24	14.2	13.88	66.6	197.24	48.84	141.68	128.88	109.28	56.24
2020-10-16	04:15:00	139064	900	900	985141000928723	E:\CCI STUDY\GROUP B\GrBBASELINE	GrBBASELINE	1043.78	35.5959	119.157	8						168.463	207.474	143.579	49.72	890.72	579.04	13.36	320.96	0	0	0	0	0	0	26.56	320.96	101.84	0	12.04	438.6	18.96
2020-10-16	04:30:00	139964	900	900	985141000928723	E:\CCI STUDY\GROUP B\GrBBASELINE	GrBBASELINE	4479.9	35.8113	78.2103	40						166.567	219.295	117.418	110.6	853.64	752.52	33.64	147.48	2.92	7.6	20.96	5.48	92.68	99.64	11.96	54.8	233.88	14.12	0	355.96	364.52
2020-10-16	04:45:00	140864	900	900	985141000928723	E:\CCI STUDY\GROUP B\GrBBASELINE	GrBBASELINE	239	35.5777	66.0016	2						186.247	270.119	66.9545	3.48	896.52	900	0	0	0	0	0	0	0	0	0	0	0	0	40	860	396.16
2020-10-16	05:00:00	141764	900	900	985141000928723	E:\CCI STUDY\GROUP B\GrBBASELINE	GrBBASELINE	0	35.5687	76.1106	0						175.762	257.135	76.3051	0	900	900	0	0	0	0	0	0	0	0	0	0	0	0	0	900	431.64
2020-10-16	05:15:00	142664	900	900	985141000928723	E:\CCI STUDY\GROUP B\GrBBASELINE	GrBBASELINE	260.848	35.0853	90.0812	2						197.925	188.844	95.7786	33.28	896.44	900	0	0	0	0	0	0	0	0	0	0	311.4	0	144.44	444.16	257.76
2020-10-16	05:30:00	143564	900	900	985141000928723	E:\CCI STUDY\GROUP B\GrBBASELINE	GrBBASELINE	97.6527	35.187	76.0054	1						252.35	146.453	76.0053	73.12	900	900	0	0	0	0	0	0	0	0	0	0	0	0	28.36	871.64	324.08
2020-10-16	05:45:00	144464	900	900	985141000928723	E:\CCI STUDY\GROUP B\GrBBASELINE	GrBBASELINE	93.2931	35.0501	132.396	1						242.622	208.729	138.634	212.2	900	900	0	0	0	0	0	0	0	0	0	0	0	0	387.96	512.04	4.36
2020-10-16	06:00:00	145364	900	900	985141000928723	E:\CCI STUDY\GROUP B\GrBBASELINE	GrBBASELINE	4677.72	35.439	78.7662	44						153.285	139.77	109.144	342.64	858.56	870.72	55.64	29.28	27.16	5.52	10	4.56	6.2	41.12	12.28	23.08	373.4	9.4	289.12	98.16	355.08
2020-10-16	06:15:00	146264	900	900	985141000928723	E:\CCI STUDY\GROUP B\GrBBASELINE	GrBBASELINE	10740.4	35.851	133.507	92						203.684	262.827	170.806	208.48	790.92	767.8	153.16	132.2	103.36	173.44	43.08	20.76	82.8	98.44	12.44	49.4	221.28	46.76	48.24	0	135.08
2020-10-16	06:30:00	147164	900	900	985141000928723	E:\CCI STUDY\GROUP B\GrBBASELINE	GrBBASELINE	6744.34	35.7603	116.053	53						164.794	159.53	182.112	93.68	829.16	568.04	63.36	331.96	1.76	2.8	15.08	13.56	28.4	65.12	64.28	303.56	272.24	33.76	47.76	51.68	95.08
2020-10-16	06:45:00	148064	900	900	985141000928723	E:\CCI STUDY\GROUP B\GrBBASELINE	GrBBASELINE	3711.29	35.8106	99.4948	39						131.522	127.187	252.948	71.6	853.36	651.16	4.36	248.84	0	0	0	2.72	1.12	3.24	0.52	247.72	327.16	4.52	82.88	230.12	148.6
2020-10-16	07:00:00	148964	900	900	985141000928723	E:\CCI STUDY\GROUP B\GrBBASELINE	GrBBASELINE	151.451	35.3624	99.0169	1						107.954	157.653	131.878	65.36	898.92	900	0	0	0	0	0	0	0	0	0	0	252.28	0	0	647.72	149.68
2020-10-16	07:15:00	149864	900	900	985141000928723	E:\CCI STUDY\GROUP B\GrBBASELINE	GrBBASELINE	87.552	34.9971	6.83968	1						8.56652	160.106	103.154	176.16	900	900	0	0	0	0	0	0	0	0	0	0	844.08	0	0	55.92	860.8
2020-10-16	07:30:00	150764	900	900	985141000928723	E:\CCI STUDY\GROUP B\GrBBASELINE	GrBBASELINE	0	34.956	45.8179	0						124.733	108.398	88.0108	0	900	900	0	0	0	0	0	0	0	0	0	0	435.72	0	464.28	0	552.64
2020-10-16	07:45:00	151664	900	900	985141000928723	E:\CCI STUDY\GROUP B\GrBBASELINE	GrBBASELINE	0	35.104	119.5	0						156.744	119.5	168.999	0	900	900	0	0	0	0	0	0	0	0	0	0	0	0	900	0	0
2020-10-16	08:00:00	152564	900	900	985141000928723	E:\CCI STUDY\GROUP B\GrBBASELINE	GrBBASELINE	196.419	35.1659	101.429	2						144.484	101.459	160.818	37.8	900	900	0	0	0	0	0	0	0	0	0	0	1.52	0	760.96	137.52	136.76
2020-10-16	08:15:00	153464	900	900	985141000928723	E:\CCI STUDY\GROUP B\GrBBASELINE	GrBBASELINE	401.084	35.334	83.5798	3						151.54	98.5217	107.821	70.48	896.08	900	0	0	0	0	0	0	0	0	0	0	247.04	0	0	652.96	201.84
2020-10-16	08:30:00	154364	900	900	985141000928723	E:\CCI STUDY\GROUP B\GrBBASELINE	GrBBASELINE	358.5	34.9063	107.691	3						145.24	179.167	120.12	10.76	896.72	900	0	0	0	0	0	0	0	0	0	0	514.6	0	0	385.4	57.64
2020-10-16	08:45:00	155264	900	900	985141000928723	E:\CCI STUDY\GROUP B\GrBBASELINE	GrBBASELINE	358.5	34.9529	107.79	3						162.887	114.774	151.701	11.76	896.48	875.52	0	24.48	0	0	0	0	0	0	0	24.48	468.24	0	0	407.28	83.32
2020-10-16	09:00:00	156164	900	900	985141000928723	E:\CCI STUDY\GROUP B\GrBBASELINE	GrBBASELINE	0	35.1156	101.145	0						109.755	136.594	160.366	0	900	900	0	0	0	0	0	0	0	0	0	0	0	0	0	900	117.88
2020-10-16	09:15:00	157064	900	900	985141000928723	E:\CCI STUDY\GROUP B\GrBBASELINE	GrBBASELINE	238.989	35.1307	74.7085	2						108.808	122.573	110.99	139.88	900	656.6	0	243.4	0	0	0	0	0	0	0	243.4	75.88	0	0	580.72	325.48
2020-10-16	09:30:00	157964	900	900	985141000928723	E:\CCI STUDY\GROUP B\GrBBASELINE	GrBBASELINE	0	35.4205	119.5	0						119.5	142.317	143.363	0	900	900	0	0	0	0	0	0	0	0	0	0	0	0	0	900	0
2020-10-16	09:45:00	158864	900	900	985141000928723	E:\CCI STUDY\GROUP B\GrBBASELINE	GrBBASELINE	0	35.254	57.8539	0						119.5	132.436	57.8539	0	900	900	0	0	0	0	0	0	0	0	0	0	0	0	0	900	464.28
2020-10-16	10:00:00	159764	900	900	985141000928723	E:\CCI STUDY\GROUP B\GrBBASELINE	GrBBASELINE	1209.72	35.2022	78.5877	8						127.605	121.847	109.424	21.44	885.64	419.12	6.6	480.88	6.36	0	0	0	1.44	0	12.44	479.44	0	0	0	400.32	318.04
2020-10-16	10:15:00	160664	900	900	985141000928723	E:\CCI STUDY\GROUP B\GrBBASELINE	GrBBASELINE	7537.43	35.1695	85.2234	67						141.464	124.239	134.985	127.16	816.88	679.84	48.48	220.16	6.56	8.36	23.56	13.68	25.4	26.52	20.72	194.76	321.12	8.68	106.52	144.12	287.2
2020-10-16	10:30:00	161564	900	900	985141000928723	E:\CCI STUDY\GROUP B\GrBBASELINE	GrBBASELINE	791.217	34.7376	71.2431	8						119.113	130.003	129.928	9.88	892.64	827.32	0	72.68	0	0	0	0	0	0.04	0	72.68	92.2	0	0	735.08	337.04
2020-10-16	10:45:00	162464	900	900	985141000928723	E:\CCI STUDY\GROUP B\GrBBASELINE	GrBBASELINE	239	34.8009	110.282	2						114.714	121.773	157.658	2.48	897.52	866.52	0	33.48	0	0	0	0	0	0	0	33.48	866.52	0	0	0	58.88
2020-10-16	11:00:00	163364	900	900	985141000928723	E:\CCI STUDY\GROUP B\GrBBASELINE	GrBBASELINE	1012.42	35.1031	67.1339	10						86.3886	100.835	158.93	263.6	895.04	899.4	0	0.6	0	0	0	0	0	0	0	0.6	757.12	0.6	0.6	141.08	395.84
2020-10-16	11:15:00	164264	900	900	985141000928723	E:\CCI STUDY\GROUP B\GrBBASELINE	GrBBASELINE	119.5	34.7936	15.6253	1						77.1953	72.6666	144.421	1.2	898.8	900	0	0	0	0	0	0	0	0	0	0	429.92	0	0	470.08	781.8
2020-10-16	11:30:00	165164	900	900	985141000928723	E:\CCI STUDY\GROUP B\GrBBASELINE	GrBBASELINE	0	34.8696	69.1179	0						149.671	113.378	83.3632	0	900	900	0	0	0	0	0	0	0	0	0	0	0	0	0	900	363.76
2020-10-16	11:45:00	166064	900	900	985141000928723	E:\CCI STUDY\GROUP B\GrBBASELINE	GrBBASELINE	239	34.8115	117.248	2						189.837	125.278	117.248	2.32	897.68	900	0	0	0	0	0	0	0	0	0	0	0	0	3.6	896.4	2
2020-10-16	12:00:00	166964	900	900	985141000928723	E:\CCI STUDY\GROUP B\GrBBASELINE	GrBBASELINE	0	34.8785	119.5	0						164.439	119.5	119.5	0	900	900	0	0	0	0	0	0	0	0	0	0	0	0	0	900	0
2020-10-16	12:15:00	167864	900	900	985141000928723	E:\CCI STUDY\GROUP B\GrBBASELINE	GrBBASELINE	2765.95	34.8339	103.944	24						157.513	124.613	131.868	54.44	852.8	803.72	0	96.28	0	0	0	2.2	2.04	3.4	5.8	94.24	103.6	2.36	217.56	468.8	102.64
2020-10-16	12:30:00	168764	900	900	985141000928723	E:\CCI STUDY\GROUP B\GrBBASELINE	GrBBASELINE	3111.51	35.5167	96.538	29						145.715	153.675	149.575	255.64	861.76	751.04	9.64	148.96	8.08	0.52	0	2.16	63.48	143.76	0	85.48	251.48	0	0	345.04	157.6
2020-10-16	12:45:00	169664	900	900	985141000928723	E:\CCI STUDY\GROUP B\GrBBASELINE	GrBBASELINE	1603.55	35.6114	102.519	15						186.693	174.001	143.154	136.56	883.24	868.84	9.56	31.16	1.04	0.76	9.12	1.04	3.12	18.28	0	28.04	129.52	0	48.92	660.16	125.48
2020-10-16	13:00:00	170564	900	900	985141000928723	E:\CCI STUDY\GROUP B\GrBBASELINE	GrBBASELINE	601.689	35.1199	85.526	6						109.791	191.256	100.507	272.68	895.32	707.64	0	192.36	0	0	0	0	0	0.04	0	192.36	148.76	0	0	558.84	194.44
2020-10-16	13:15:00	171464	900	900	985141000928723	E:\CCI STUDY\GROUP B\GrBBASELINE	GrBBASELINE	0	34.8367	93.9753	0						130.846	126.98	133.707	0	900	0	0	900	0	0	0	0	0	0	0	900	0	0	0	0	192.44
2020-10-16	13:30:00	172364	900	900	985141000928723	E:\CCI STUDY\GROUP B\GrBBASELINE	GrBBASELINE	0	34.7665	82.4958	0						94.3228	172.886	119.5	0	900	0	0	900	0	0	0	0	0	0	0	900	0	0	0	0	234.56
2020-10-16	13:45:00	173264	900	900	985141000928723	E:\CCI STUDY\GROUP B\GrBBASELINE	GrBBASELINE	1528.12	35.4805	83.0313	16						135.634	128.624	160.199	72.12	879.84	830.88	0	69.12	0	0	0	0	0.08	80.96	0	69.04	749.92	0	0	0	259.28
2020-10-16	14:00:00	174164	900	900	985141000928723	E:\CCI STUDY\GROUP B\GrBBASELINE	GrBBASELINE	1903.73	35.5859	100.23	18						116.289	130.686	197.025	30.52	881.32	852.44	4.12	47.56	3.24	8.68	0	0.32	1.92	62.2	4.88	45.64	725.84	0	19.28	28	132.6
2020-10-16	14:15:00	175064	900	900	985141000928723	E:\CCI STUDY\GROUP B\GrBBASELINE	GrBBASELINE	5150.94	35.5969	112.557	47						157.942	163.209	152.575	206.6	851.6	790.76	33.92	109.24	12.16	60.44	6.4	10.16	11.44	96.24	11.64	97.8	509.4	2	58.68	23.64	89.76
2020-10-16	14:30:00	175964	900	900	985141000928723	E:\CCI STUDY\GROUP B\GrBBASELINE	GrBBASELINE	1042.27	35.0352	112.11	9						144.409	145.754	142.449	47.08	889.44	337.56	0	562.44	0	0	0	0	0	0	0	562.44	251.92	0	85.64	0	43.2
2020-10-16	14:45:00	176864	900	900	985141000928723	E:\CCI STUDY\GROUP B\GrBBASELINE	GrBBASELINE	1704.77	35.4974	119.294	14						161.166	153.32	148.409	21.6	878.92	381.96	1.64	518.04	1.36	7.84	4.56	0.12	37.44	0	0	480.6	368.08	0	0	0	4.12
2020-10-16	15:00:00	177764	900	900	985141000928723	E:\CCI STUDY\GROUP B\GrBBASELINE	GrBBASELINE	7916.44	35.4594	134.553	64						208.188	223.376	234.821	106.8	823.4	781.24	116.36	118.76	47.2	252.72	42.92	28.72	15.4	10.84	26.48	103.36	23.92	1.08	260	87.36	107.92
2020-10-16	15:15:00	178664	900	900	985141000928723	E:\CCI STUDY\GROUP B\GrBBASELINE	GrBBASELINE	0	35.33	119.395	0						253.132	168.999	119.395	0	900	900	0	0	0	0	0	0	0	0	0	0	0	0	900	0	0
2020-10-16	15:30:00	179564	900	900	985141000928723	E:\CCI STUDY\GROUP B\GrBBASELINE	GrBBASELINE	119.503	35.2827	102.976	1						173.643	144.308	103.779	143.08	900	900	0	0	0	0	0	0	0	0	0	0	0	0	233.64	666.36	107.92
2020-10-16	15:45:00	180464	900	900	985141000928723	E:\CCI STUDY\GROUP B\GrBBASELINE	GrBBASELINE	478	35.0014	115.868	4						164.724	145.176	213.384	3.72	896.28	900	0	0	0	0	0	0	0	0	0	0	665.52	0	0	234.48	46.52
2020-10-16	16:00:00	181364	900	900	985141000928723	E:\CCI STUDY\GROUP B\GrBBASELINE	GrBBASELINE	3227.92	35.7377	113.312	31						153.316	158.58	161.884	55.8	865.56	864.88	84.24	35.12	2.04	59.84	10.88	1.6	3.44	0	397	31.68	209.08	0	167.28	17.16	135.08
2020-10-16	16:15:00	182264	900	900	985141000928723	E:\CCI STUDY\GROUP B\GrBBASELINE	GrBBASELINE	13443.1	35.6851	125.797	114						202.178	179.051	226.013	231.08	764.24	730.16	133.12	169.84	39.36	169.36	43.08	53.6	65.72	41.44	188.8	104.12	29.32	63.92	67.16	34.12	112.76
2020-10-16	16:30:00	183164	900	900	985141000928723	E:\CCI STUDY\GROUP B\GrBBASELINE	GrBBASELINE	6260.36	35.5952	143.098	55						202.07	180.321	217.227	89.12	835.84	774.88	111	125.12	1.76	100.2	46.6	75.28	20.36	10.16	36.04	104.76	481.56	18.44	2.2	2.64	18.32
2020-10-16	16:45:00	184064	900	900	985141000928723	E:\CCI STUDY\GROUP B\GrBBASELINE	GrBBASELINE	3511.11	36.035	133.495	32						183.835	201.209	213.829	69.4	868.84	867.8	148.32	32.2	0	42.44	57.52	1.88	24.76	0	234.72	7.44	240.2	236.16	1.8	53.08	110.64
2020-10-16	17:00:00	184964	900	900	985141000928723	E:\CCI STUDY\GROUP B\GrBBASELINE	GrBBASELINE	10085.1	36.1096	151.162	86						200.277	307.306	197.526	248.84	807.24	802.56	257.4	97.44	37.36	319.04	12.4	81.4	55.12	64.28	223.08	42.32	5.16	38.76	21.08	0	142
2020-10-16	17:15:00	185864	900	900	985141000928723	E:\CCI STUDY\GROUP B\GrBBASELINE	GrBBASELINE	2572.57	35.8413	125.689	26						165.236	151.685	176.503	214.88	878	443.52	33.84	456.48	4.72	23.68	3.12	2.08	11.56	4.16	3	444.92	223.32	0	179.44	0	32.48
2020-10-16	17:30:00	186764	900	900	985141000928723	E:\CCI STUDY\GROUP B\GrBBASELINE	GrBBASELINE	11647.7	35.8398	118.261	105						162.194	233.95	167.289	193.72	799.32	648.44	90.8	251.56	10.96	104.48	15	56.96	75.36	169.16	74.72	176.2	130.8	53.36	33	0	123.08
2020-10-16	17:45:00	187664	900	900	985141000928723	E:\CCI STUDY\GROUP B\GrBBASELINE	GrBBASELINE	11317.4	35.9123	142.668	100						207.048	249.286	179.877	304.52	794.72	717.2	188.12	182.8	9.68	134.88	54.72	59.32	157.92	106.6	65.8	24.88	140.28	128.56	17.36	0	80.16
2020-10-16	18:00:00	188564	900	900	985141000928723	E:\CCI STUDY\GROUP B\GrBBASELINE	GrBBASELINE	6831.06	35.842	137.354	60						196.108	193.279	213.512	219.68	834.88	778.68	184.36	121.32	0	103.84	0	19.28	34.04	39.32	156.84	87.28	120.88	195.84	102.36	40.32	87.2
2020-10-16	18:15:00	189464	900	900	985141000928723	E:\CCI STUDY\GROUP B\GrBBASELINE	GrBBASELINE	14330.8	36.0982	123.997	124						192.816	207.182	167.779	342.28	753.36	782.16	90.56	117.84	14.4	186.6	81.92	27.28	66.68	102.44	93.24	51.16	97.88	72.44	60.4	45.56	96.44
2020-10-16	18:30:00	190364	900	900	985141000928723	E:\CCI STUDY\GROUP B\GrBBASELINE	GrBBASELINE	8638.92	36.0404	114.68	76						187.985	162.607	195.166	235.92	821.92	795.24	36.32	104.76	33.6	15.04	12.44	53.52	31.56	77	141.6	73.2	52.24	125.12	187.76	96.92	131.8
2020-10-16	18:45:00	191264	900	900	985141000928723	E:\CCI STUDY\GROUP B\GrBBASELINE	GrBBASELINE	9708.73	35.7405	131.73	91						176.71	201.479	195.718	139.12	794.36	663.2	77.72	236.8	18.04	25.44	18.32	40.28	186.28	18.8	69.64	50.52	36.16	57.48	172.6	206.44	47.92
2020-10-16	19:00:00	192164	900	900	985141000928723	E:\CCI STUDY\GROUP B\GrBBASELINE	GrBBASELINE	8394.67	35.7623	137.919	73						198.72	230.501	183.08	124.64	814.12	743.56	139.4	156.44	17.12	103.96	214.76	49.04	143.52	73.52	16.96	12.92	122.48	13.4	111.56	20.76	105.84
2020-10-16	19:15:00	193064	900	900	985141000928723	E:\CCI STUDY\GROUP B\GrBBASELINE	GrBBASELINE	7092.58	35.5397	178.817	57						230.865	229.722	243.421	100.36	831.68	651	280.68	249	23.2	102.44	208.32	32.88	128.92	53.88	70.16	120.08	131.16	7.92	21.04	0	10.8
2020-10-16	19:30:00	193964	900	900	985141000928723	E:\CCI STUDY\GROUP B\GrBBASELINE	GrBBASELINE	16011.4	35.7373	140.681	128						219.108	194.444	296.474	201.48	742.76	832.72	140.76	67.28	154.4	168.08	109.24	62.44	36.36	87.76	72.24	30.92	126.2	7.16	45.2	0	60.44
2020-10-16	19:45:00	194864	900	900	985141000928723	E:\CCI STUDY\GROUP B\GrBBASELINE	GrBBASELINE	11114.6	35.6337	127.744	95						189.663	196.663	211.558	144.64	783.08	745.2	49.44	154.8	12.96	25.32	79.64	12	105.28	50.2	51.84	49.52	109.08	170.76	233.4	0	49.76
2020-10-16	20:00:00	195764	900	900	985141000928723	E:\CCI STUDY\GROUP B\GrBBASELINE	GrBBASELINE	935.496	35.5064	71.7725	7						295.311	235.003	82.3758	26.4	887.8	885.28	0	14.72	0	0	0	0	0	0	25.6	14.72	0	16.52	712.12	131.04	347.2
2020-10-16	20:15:00	196664	900	900	985141000928723	E:\CCI STUDY\GROUP B\GrBBASELINE	GrBBASELINE	0	35.1692	140.65	0						273.466	252.678	162.353	0	900	900	137.48	0	0	0	0	0	0	0	0	0	0	0	0	900	8.16
2020-10-16	20:30:00	197564	900	900	985141000928723	E:\CCI STUDY\GROUP B\GrBBASELINE	GrBBASELINE	0	35.0354	129.849	0						198.443	214.066	138.868	0	900	900	0	0	0	0	0	0	0	0	0	0	464.28	0	0	435.72	0
2020-10-16	20:45:00	198464	900	900	985141000928723	E:\CCI STUDY\GROUP B\GrBBASELINE	GrBBASELINE	955.999	35.1985	129.114	8						179.15	245.77	200.765	17.72	891.8	900	176.04	0	0	0	0	0	0	0	0	0	264.76	0	172.6	462.64	141.84
2020-10-16	21:00:00	199364	900	900	985141000928723	E:\CCI STUDY\GROUP B\GrBBASELINE	GrBBASELINE	7455.46	35.0005	95.5783	65						131.943	180.62	225.561	413.76	816.6	733.84	10.76	166.16	28.84	84.96	30.56	9.28	63.12	53.44	5.68	103.04	86.92	1.76	257.24	175.16	186.68
2020-10-16	21:15:00	200264	900	900	985141000928723	E:\CCI STUDY\GROUP B\GrBBASELINE	GrBBASELINE	11017.3	35.6023	120.949	95						185.965	180.706	166.453	239.48	792.64	465.52	26.56	434.48	26.6	80.32	4.24	36.44	220.32	229.88	22	214.16	36.24	9.28	19.56	0.96	57.88
2020-10-16	21:30:00	201164	900	900	985141000928723	E:\CCI STUDY\GROUP B\GrBBASELINE	GrBBASELINE	11414.3	35.9118	139.009	97						201.904	201.194	197.666	229.6	793.76	541.76	153.08	358.24	129.52	87.96	69.12	55.12	210.64	85.8	18.24	147.6	42.6	16.92	4.6	31.88	72.48
2020-10-16	21:45:00	202064	900	900	985141000928723	E:\CCI STUDY\GROUP B\GrBBASELINE	GrBBASELINE	8717.16	35.7345	141.63	82						213.608	194.008	189.331	122.56	810.64	751.6	168.88	148.4	36.12	95.08	67.48	74.6	15.84	17.56	56.08	132.56	119.12	240.92	41.52	3.12	54.88
2020-10-16	22:00:00	202964	900	900	985141000928723	E:\CCI STUDY\GROUP B\GrBBASELINE	GrBBASELINE	10561.8	36.0101	134.674	94						222.648	223.824	201.288	274.68	784.68	769.52	162.72	130.48	16.68	60.12	30.8	99.6	90.2	19.84	163.16	40.28	20.08	309.52	42.64	7.08	79.68
2020-10-16	22:15:00	203864	900	900	985141000928723	E:\CCI STUDY\GROUP B\GrBBASELINE	GrBBASELINE	13532.5	35.9585	130.232	120						189.043	185.575	201.948	332.88	756.24	621.16	94.04	278.84	61.8	57.76	107.64	48.8	202.08	122.52	31.88	76.76	144.8	0.88	33.48	11.6	59.44
2020-10-16	22:30:00	204764	900	900	985141000928723	E:\CCI STUDY\GROUP B\GrBBASELINE	GrBBASELINE	3497.59	35.5485	132.727	29						263.125	193.058	143.687	136.52	865.72	875.88	156.68	24.12	7.28	0.56	132.76	42.36	1.36	6.36	1.84	22.76	287.48	26.96	198.76	171.52	111.36
2020-10-16	22:45:00	205664	900	900	985141000928723	E:\CCI STUDY\GROUP B\GrBBASELINE	GrBBASELINE	1148.28	35.3674	149.784	12						268.862	205.296	208.512	70.52	892.96	898.2	217.32	1.8	0	0	0	0	0.04	0	0	1.76	81.68	0	5	811.52	60.12
2020-10-16	23:00:00	206564	900	900	985141000928723	E:\CCI STUDY\GROUP B\GrBBASELINE	GrBBASELINE	7715.48	35.2619	123.999	65						226.201	163.184	228.387	115.52	819	804.36	73.44	95.64	17.16	33.24	9.28	10.36	19.84	73.88	37.16	75.8	139.8	11.2	19.16	453.12	64.36
2020-10-16	23:15:00	207464	900	900	985141000928723	E:\CCI STUDY\GROUP B\GrBBASELINE	GrBBASELINE	9840.45	35.935	135.264	87						184.943	247.431	226.321	287.44	804.96	682.16	140.2	217.84	17.48	204.52	16.8	53.84	136.56	53.76	73.24	81.28	121.96	63.8	14.16	62.6	69.6
2020-10-16	23:30:00	208364	900	900	985141000928723	E:\CCI STUDY\GROUP B\GrBBASELINE	GrBBASELINE	17201	35.7819	159.401	151						216.85	280.097	217.884	225.24	710.96	849.52	293.96	50.48	191.28	81.08	176.56	54.76	28.6	147.8	50.44	21.88	71.2	20.12	48.28	8	59.04
2020-10-16	23:45:00	209264	900	900	985141000928723	E:\CCI STUDY\GROUP B\GrBBASELINE	GrBBASELINE	11319.7	35.7147	140.678	101						194.677	256.63	204.549	136.2	796.92	633.84	133.16	266.16	93.56	100.24	100.24	60.04	155.08	132.88	28.96	111.08	38.56	9.48	69.44	0.44	36.8
2020-10-17	00:00:00	210164	900	900	985141000928723	E:\CCI STUDY\GROUP B\GrBBASELINE	GrBBASELINE	16703.6	35.8313	112.402	140						189.545	202.279	178.784	230.16	711.28	810.88	24.8	89.12	21.6	97.56	109.32	20.24	46.2	261.6	72.48	42.92	117.92	14.2	20.84	75.12	120.28
2020-10-17	00:15:00	211064	900	900	985141000928723	E:\CCI STUDY\GROUP B\GrBBASELINE	GrBBASELINE	11956.1	36.0392	107.405	104						158.548	210.379	202.277	165	779.32	772.08	78.36	127.92	91.36	167.8	165.44	38.88	31.24	105	1.96	96.68	110.68	0	0	90.96	185.4
2020-10-17	00:30:00	211964	900	900	985141000928723	E:\CCI STUDY\GROUP B\GrBBASELINE	GrBBASELINE	11847.4	35.7515	121.607	106						178.937	240.024	182.473	182.36	756.72	786.8	63.48	113.2	14.84	96.48	30.16	73.8	66.96	108.08	68.92	46.24	127.52	188.92	47.92	30.16	65.36
2020-10-17	00:45:00	212864	900	900	985141000928723	E:\CCI STUDY\GROUP B\GrBBASELINE	GrBBASELINE	13892.4	35.7167	127.013	124						219.182	188.22	206.226	281.6	752.52	803.96	97.44	96.04	40.92	185.04	129.6	13.44	30.2	74.56	127.64	65.84	114.88	21.16	62.88	33.84	71.96
2020-10-17	01:00:00	213764	900	900	985141000928723	E:\CCI STUDY\GROUP B\GrBBASELINE	GrBBASELINE	9005.95	35.7073	124.198	72						256.496	169.556	214.404	158.8	804.12	823.4	95	76.6	66.52	8.32	71.68	4.44	8.2	31.52	32.28	68.4	64.84	347.36	156.2	40.24	104.56
2020-10-17	01:15:00	214664	900	900	985141000928723	E:\CCI STUDY\GROUP B\GrBBASELINE	GrBBASELINE	3875.37	35.4182	131.592	31						253.173	190.113	218.394	53.52	846.48	825.2	97.68	74.8	4.72	1.28	12.68	2.92	0.04	2.6	314.36	74.76	5.92	413.24	67.48	0	87.2
2020-10-17	01:30:00	215564	900	900	985141000928723	E:\CCI STUDY\GROUP B\GrBBASELINE	GrBBASELINE	7414.31	35.8193	149.534	65						197.518	251.286	205.815	121.48	820.6	706.92	155.32	193.08	37.48	45.84	13.16	41.52	172.28	18.76	182.28	20.8	105.84	211.08	19.4	31.56	56.32
2020-10-17	01:45:00	216464	900	900	985141000928723	E:\CCI STUDY\GROUP B\GrBBASELINE	GrBBASELINE	8191.65	35.8057	190.601	70						222.513	305.302	271.542	197.96	817.16	718.36	403.08	181.64	55.56	207.08	189.2	40.44	151.56	90.64	74.52	30.08	17	0	13	30.92	25.6
2020-10-17	02:00:00	217364	900	900	985141000928723	E:\CCI STUDY\GROUP B\GrBBASELINE	GrBBASELINE	14988.6	36.0561	164.961	133						208.964	276.559	208.763	221.48	751.28	696.44	296.6	203.56	70.6	172.68	117.4	76.64	60.2	112.36	21.8	143.36	42.24	22.92	54.28	5.52	72.64
2020-10-17	02:15:00	218264	900	900	985141000928723	E:\CCI STUDY\GROUP B\GrBBASELINE	GrBBASELINE	7355.44	35.7042	163.185	65						215.927	226.527	207.432	102.4	821.44	637.2	219.16	262.8	18.04	189.88	21.48	72.64	43.04	7.96	26.48	219.76	285.16	0	15.56	0	52.56
2020-10-17	02:30:00	219164	900	900	985141000928723	E:\CCI STUDY\GROUP B\GrBBASELINE	GrBBASELINE	8054.24	35.4903	145.193	68						195.308	203.9	184.801	127.6	816.76	749.72	153.76	150.28	100.12	24	98.04	35.52	23.04	15.12	18.8	127.24	54.76	178.32	30.44	194.6	42.16
2020-10-17	02:45:00	220064	900	900	985141000928723	E:\CCI STUDY\GROUP B\GrBBASELINE	GrBBASELINE	3048.48	35.616	109.358	29						166.42	178.639	152.285	48.4	868.76	867.64	0	32.36	0	0	0	0	14.92	0	0	17.44	79	12.6	61.44	714.6	72.36
2020-10-17	03:00:00	220964	900	900	985141000928723	E:\CCI STUDY\GROUP B\GrBBASELINE	GrBBASELINE	0	35.2006	138.443	0						172.56	151.434	178.766	0	900	900	0	0	0	0	0	0	0	0	0	0	900	0	0	0	1.28
2020-10-17	03:15:00	221864	900	900	985141000928723	E:\CCI STUDY\GROUP B\GrBBASELINE	GrBBASELINE	721.641	34.8963	123.977	7						234.931	141.058	195.221	8.36	891.64	898.96	1.24	1.04	0	1.64	0	0	0.56	1.96	0	0.48	586.64	0	0	308.72	1.12
2020-10-17	03:30:00	222764	900	900	985141000928723	E:\CCI STUDY\GROUP B\GrBBASELINE	GrBBASELINE	239.005	35.0694	73.8538	2						124.213	132.909	119.762	163.48	896.12	658.32	0	241.68	0	0	0	0	0	0	0	241.68	0	0	570.08	88.24	324.84
2020-10-17	03:45:00	223664	900	900	985141000928723	E:\CCI STUDY\GROUP B\GrBBASELINE	GrBBASELINE	358.446	35.3656	108.887	3						134.573	131.71	161.421	327.84	897.6	788.84	0	111.16	0	0	0	0	0	0	0	111.16	0	0	566.24	222.6	76.92
2020-10-17	04:00:00	224564	900	900	985141000928723	E:\CCI STUDY\GROUP B\GrBBASELINE	GrBBASELINE	358.465	35.0831	135.024	3						228.401	155.35	213.05	368.2	900	900	0	0	0	0	0	0	0	0	0	0	0	0	195.48	704.52	35.28
2020-10-17	04:15:00	225464	900	900	985141000928723	E:\CCI STUDY\GROUP B\GrBBASELINE	GrBBASELINE	0	35.1679	118.431	0						124.115	131.51	121.952	0	900	900	0	0	0	0	0	0	0	0	0	0	0	0	900	0	2
2020-10-17	04:30:00	226364	900	900	985141000928723	E:\CCI STUDY\GROUP B\GrBBASELINE	GrBBASELINE	3646.01	35.0946	118.156	30						170.163	219.021	173.722	87.32	864.28	872.8	14.36	27.2	6.44	10	9.88	5.04	18.08	26.32	19.68	9.12	3.84	41.52	341.64	408.44	38.72
2020-10-17	04:45:00	227264	900	900	985141000928723	E:\CCI STUDY\GROUP B\GrBBASELINE	GrBBASELINE	25612.8	35.7639	117.486	234						292.367	132.26	232.736	328.52	634	646.52	41.44	253.48	82.64	278.76	75.16	39.32	189.04	103.12	6.44	64.44	51.8	0	1.36	7.92	97.28
2020-10-17	05:00:00	228164	900	900	985141000928723	E:\CCI STUDY\GROUP B\GrBBASELINE	GrBBASELINE	16052.9	35.9906	120.825	147						172.026	196.381	184.777	226.68	737.04	705.88	94.04	194.12	22.72	60.52	164.28	22.32	55.6	169.52	15.8	138.52	243.08	4.2	0	3.44	98.12
2020-10-17	05:15:00	229064	900	900	985141000928723	E:\CCI STUDY\GROUP B\GrBBASELINE	GrBBASELINE	15575.7	35.7658	121.571	132						153.234	209.411	206.856	196.28	740.8	534.76	53.68	365.24	41.32	39.08	40.84	69.12	283.24	62.68	15.8	82	39.44	149	6.6	70.88	63.84
2020-10-17	05:30:00	229964	900	900	985141000928723	E:\CCI STUDY\GROUP B\GrBBASELINE	GrBBASELINE	11849.6	35.7924	141.239	98						195.965	217.686	216.55	162.52	765.68	736.68	172.92	163.32	52.92	47.56	64.48	28.24	124.64	236.8	74.48	38.68	99.12	70.72	43.8	18.56	50.72
2020-10-17	05:45:00	230864	900	900	985141000928723	E:\CCI STUDY\GROUP B\GrBBASELINE	GrBBASELINE	4526.36	35.6545	141.049	47						183.98	213.546	193.591	107.12	844.76	822.24	202.32	77.76	63.4	5.08	123.44	7.72	27.48	80.44	1.72	50.28	423.68	0	12.64	104.12	74.56
2020-10-17	06:00:00	231764	900	900	985141000928723	E:\CCI STUDY\GROUP B\GrBBASELINE	GrBBASELINE	4005.13	35.8188	104.089	36						135.678	205.687	149.262	86.32	849.96	858.8	0	41.2	0	0	0	5.16	27.08	13.48	12.44	14.12	302.24	24.8	207.92	292.76	115.36
2020-10-17	06:15:00	232664	900	900	985141000928723	E:\CCI STUDY\GROUP B\GrBBASELINE	GrBBASELINE	7664.75	35.5354	133.43	69						184.912	187.131	195.983	81.16	828.56	514.04	82.96	385.96	7.48	29.04	79.08	4.08	143.4	75.4	31.6	242.56	68.32	47.44	28.16	143.44	14.28
2020-10-17	06:30:00	233564	900	900	985141000928723	E:\CCI STUDY\GROUP B\GrBBASELINE	GrBBASELINE	15071.1	35.3789	129.277	147						178.819	160.094	198.812	213.6	762.8	422.64	96.72	477.36	14.96	16.68	21.44	36.4	143.92	82.36	18.16	333.44	115.64	33.04	2.96	81	84.8
2020-10-17	06:45:00	234464	900	900	985141000928723	E:\CCI STUDY\GROUP B\GrBBASELINE	GrBBASELINE	2173.45	35.7298	117.211	19						172.06	134.233	135.059	22.24	877.76	835.12	26.52	64.88	7.56	9	13.88	0.04	4	0	12.6	60.88	778.96	0	0	13.08	7.08
2020-10-17	07:00:00	235364	900	900	985141000928723	E:\CCI STUDY\GROUP B\GrBBASELINE	GrBBASELINE	0	34.9575	114.021	0						168.999	119.5	123.042	0	900	900	0	0	0	0	0	0	0	0	0	0	900	0	0	0	0
2020-10-17	07:15:00	236264	900	900	985141000928723	E:\CCI STUDY\GROUP B\GrBBASELINE	GrBBASELINE	119.5	35.2717	85.5419	1						157.077	131.404	85.7042	1.16	898.84	683.4	0	216.6	0	0	0	0	0	0	0	216.6	683.4	0	0	0	247.6
2020-10-17	07:30:00	237164	900	900	985141000928723	E:\CCI STUDY\GROUP B\GrBBASELINE	GrBBASELINE	0	34.8336	119.5	0						119.5	168.999	130.378	0	900	0	0	900	0	0	0	0	0	0	0	900	0	0	0	0	0
2020-10-17	07:45:00	238064	900	900	985141000928723	E:\CCI STUDY\GROUP B\GrBBASELINE	GrBBASELINE	119.5	34.5461	118.692	1						141.124	147.354	164.052	1.32	898.68	393.36	0	506.64	0	0	0	0	0	0	0	506.64	393.36	0	0	0	5.84
2020-10-17	08:00:00	238964	900	900	985141000928723	E:\CCI STUDY\GROUP B\GrBBASELINE	GrBBASELINE	0	34.9752	119.5	0						143.464	145.035	143.635	0	900	435.72	0	464.28	0	0	0	0	0	0	0	464.28	435.72	0	0	0	0
2020-10-17	08:15:00	239864	900	900	985141000928723	E:\CCI STUDY\GROUP B\GrBBASELINE	GrBBASELINE	1763.64	34.8859	88.1351	17						134.445	136.507	115.962	361.76	883.12	287.32	1.92	612.68	1.64	1.32	0	0.52	1.76	1.76	0	610.92	93.44	0	96.76	91.88	220.64
2020-10-17	08:30:00	240764	900	900	985141000928723	E:\CCI STUDY\GROUP B\GrBBASELINE	GrBBASELINE	119.492	34.6973	67.7224	1						130.722	96.9861	146.229	369.56	900	900	0	0	0	0	0	0	0	0	0	0	0	0	660.64	239.36	413.44
2020-10-17	08:45:00	241664	900	900	985141000928723	E:\CCI STUDY\GROUP B\GrBBASELINE	GrBBASELINE	0	34.9013	61.6461	0						119.5	0	120.018	0	900	435.72	0	464.28	0	0	0	0	0	0	0	464.28	0	0	0	435.72	435.72
2020-10-17	09:00:00	242564	900	900	985141000928723	E:\CCI STUDY\GROUP B\GrBBASELINE	GrBBASELINE	238.999	34.7351	116.926	2						153.657	124.932	124.562	26.28	898.84	624.8	0	275.2	0	0	0	0	0	0	0	275.2	624.8	0	0	0	17.24
2020-10-17	09:15:00	243464	900	900	985141000928723	E:\CCI STUDY\GROUP B\GrBBASELINE	GrBBASELINE	119.5	35.1469	92.2193	1						134.598	121.555	142.961	1.2	898.8	862.44	0	37.56	0	0	0	0	0	0	0	37.56	862.44	0	0	0	186.76
2020-10-17	09:30:00	244364	900	900	985141000928723	E:\CCI STUDY\GROUP B\GrBBASELINE	GrBBASELINE	119.5	34.755	104.455	1						104.455	168.933	119.549	1.08	898.92	1.04	0	898.96	0	0	0	0	0	0	0	898.96	1.04	0	0	0	0.96
2020-10-17	09:45:00	245264	900	900	985141000928723	E:\CCI STUDY\GROUP B\GrBBASELINE	GrBBASELINE	119.5	34.571	69.5683	1						70.9346	141.074	144.643	1.28	898.72	552.36	0	347.64	0	0	0	0	0	0	0	347.64	552.36	0	0	0	423
2020-10-17	10:00:00	246164	900	900	985141000928723	E:\CCI STUDY\GROUP B\GrBBASELINE	GrBBASELINE	0	34.5844	99.1307	0						124.669	119.5	130.691	0	900	900	0	0	0	0	0	0	0	0	0	0	900	0	0	0	128
2020-10-17	10:15:00	247064	900	900	985141000928723	E:\CCI STUDY\GROUP B\GrBBASELINE	GrBBASELINE	1822.34	34.6871	71.139	15						152.228	130.141	98.3146	22.76	877.24	894.68	15.32	5.32	1.88	6	7.28	3.76	3.64	5.52	15.56	1.68	459.52	11.8	383.36	0	384.04
2020-10-17	10:30:00	247964	900	900	985141000928723	E:\CCI STUDY\GROUP B\GrBBASELINE	GrBBASELINE	3683.3	35.1493	144.524	31						163.315	227.167	193.409	186.16	865.84	396.96	274.4	503.04	23.76	25.36	221.08	4.84	20.64	17.48	4.28	482.4	0.52	6.32	93.32	0	91.44
2020-10-17	10:45:00	248864	900	900	985141000928723	E:\CCI STUDY\GROUP B\GrBBASELINE	GrBBASELINE	975.904	35.2544	73.7235	7						127.29	103.725	115.049	275.36	897.32	892.28	0	7.72	0	0	0	0	0	0	0	7.72	365.36	0	364.88	162.04	304.04
2020-10-17	11:00:00	249764	900	900	985141000928723	E:\CCI STUDY\GROUP B\GrBBASELINE	GrBBASELINE	425.476	34.9864	83.2087	3						140.259	151.937	90.9084	38.84	894.88	900	0	0	0	0	0	0	0	0	0	0	102.52	0	694.36	103.12	243.2
2020-10-17	11:15:00	250664	900	900	985141000928723	E:\CCI STUDY\GROUP B\GrBBASELINE	GrBBASELINE	239.002	34.3308	105.271	2						130.64	136.152	125.853	100.12	897.32	559.84	0	340.16	0	0	0	0	0	0	0	340.16	117.64	0	95.56	346.64	96.24
2020-10-17	11:30:00	251564	900	435.72	985141000928723	E:\CCI STUDY\GROUP B\GrBBASELINE	GrBBASELINE	0	34.4037	119.346	0						119.5	119.346	168.999	0	435.72	435.72	0	0	0	0	0	0	0	0	0	0	0	0	0	435.72	0.52
2020-10-17	11:45:00	252464	900	464.28	985141000928723	E:\CCI STUDY\GROUP B\GrBBASELINE	GrBBASELINE	21.1223	34.8625	0.59871	0						119.443	0.59871	119.535	26.28	464.28	464.28	0	0	0	0	0	0	0	0	0	0	0	0	0	464.28	464.28
2020-10-17	12:00:00	253364	900	900	985141000928723	E:\CCI STUDY\GROUP B\GrBBASELINE	GrBBASELINE	398.697	35.2652	95.862	4						133.713	102.886	139.994	608.28	898.84	888	0	12	0	0	0	0	0	0	0	12	746.56	0	0	141.44	137.68
2020-10-17	12:15:00	254264	900	900	985141000928723	E:\CCI STUDY\GROUP B\GrBBASELINE	GrBBASELINE	58.0834	35.1709	100.566	0						112.723	134.156	147.134	415.24	900	464.28	0	435.72	0	0	0	0	0	0	0	435.72	464.28	0	0	0	156.44
2020-10-17	12:30:00	255164	900	900	985141000928723	E:\CCI STUDY\GROUP B\GrBBASELINE	GrBBASELINE	358.5	34.8996	80.9792	3						157.787	97.4169	113.269	3.56	896.44	900	0	0	0	0	0	0	0	0	0	0	137.16	0	0	762.84	284.84
2020-10-17	12:45:00	256064	900	900	985141000928723	E:\CCI STUDY\GROUP B\GrBBASELINE	GrBBASELINE	1197.77	34.6021	107.115	12						180.715	123.579	156.7	13.6	886.4	793.32	0	106.68	0	0	0	0	0.04	0	0	106.64	0.6	0	218.04	574.68	67.48
2020-10-17	13:00:00	256964	900	900	985141000928723	E:\CCI STUDY\GROUP B\GrBBASELINE	GrBBASELINE	3469.47	35.1816	74.9678	30						158.114	102.557	113.803	78.52	853.96	882.92	12.04	17.08	8.48	5.2	0	0	11.52	9.16	2.64	5.56	182	9.16	348.92	317.36	320.64
2020-10-17	13:15:00	257864	900	900	985141000928723	E:\CCI STUDY\GROUP B\GrBBASELINE	GrBBASELINE	527.55	34.8036	59.6615	4						127.961	101.55	104.837	278.8	898.8	713.52	0	186.48	0	0	0	0	0	0	0	186.48	284.56	0	178.56	250.4	409.72
2020-10-17	13:30:00	258764	900	435.72	985141000928723	E:\CCI STUDY\GROUP B\GrBBASELINE	GrBBASELINE	0	34.5216	119.114	0						129.617	245.525	121.832	0	435.72	435.72	0	0	0	0	0	0	0	0	0	0	0	0	435.72	0	0

## Sheet: 985,141,000,928,730
date	time	time since start (s)	bin duration (s)	effective bin duration (s)	subject	folder	study name	distance (mm)	temperature (C)	separation (mm)	transition	separation 985141000928712 (mm)	separation 989001025043666 (mm)	separation 989001025043695 (mm)	separation 985141000928707 (mm)	separation 985141000928723 (mm)	separation 985141000928730 (mm)	separation 989001025043662 (mm)	separation 989001025043693 (mm)	mobile (s)	static (s)	thigmotactic (s)	isolated (s)	in centre zones (s)	antenna1.0 (s)	antenna2.0 (s)	antenna3.0 (s)	antenna4.0 (s)	antenna5.0 (s)	antenna6.0 (s)	antenna7.0 (s)	antenna8.0 (s)	antenna9.0 (s)	antenna10.0 (s)	antenna11.0 (s)	antenna12.0 (s)	Test seperation (s)
2020-10-14	13:30:00	0	900	464.28	985141000928730	E:\CCI STUDY\GROUP B\GrBBASELINE	GrBBASELINE	4106.65	32.9037	121.499	29					144.725		210.736	179.605	100.64	419	375.08	27.08	89.2	47.16	11.84	0	288.04	89.2	4.76	7.12	0	0.44	0.88	7.12	7.72	30.24
2020-10-14	13:45:00	464	900	900	985141000928730	E:\CCI STUDY\GROUP B\GrBBASELINE	GrBBASELINE	4143.78	32.8993	134.278	34					236.021		189.155	184.043	101.88	853.36	588.96	114.08	311.04	7.4	28.4	0	422.04	273.08	0	27.4	37.96	10.72	93	0	0	62.72
2020-10-14	14:00:00	1364	900	900	985141000928730	E:\CCI STUDY\GROUP B\GrBBASELINE	GrBBASELINE	4166.17	33.595	103.571	36					148.838		200.924	166.733	174.04	864.32	531.04	22.52	368.96	7	122.12	0	379.08	360.4	8.6	0.92	8.56	8.96	2.16	1.08	1.12	157.04
2020-10-14	14:15:00	2264	900	900	985141000928730	E:\CCI STUDY\GROUP B\GrBBASELINE	GrBBASELINE	1401.5	35.1329	133.004	12					168.729		211.895	208.023	30.16	881.56	421.4	59.08	478.6	40.56	222.48	120.52	4.76	443.48	33.08	0	35.12	0	0	0	0	50.96
2020-10-14	14:30:00	3164	900	900	985141000928730	E:\CCI STUDY\GROUP B\GrBBASELINE	GrBBASELINE	3904.64	36.2324	131.382	32					155.577		295.901	240.885	107.08	852.68	835.44	98.6	64.56	443.12	13	9.36	91.36	23.8	18.28	8.92	40.76	27.88	98.04	112.6	12.88	65.76
2020-10-14	14:45:00	4064	900	900	985141000928730	E:\CCI STUDY\GROUP B\GrBBASELINE	GrBBASELINE	2660.56	36.7438	117.38	21					125.168		195.57	214.939	85.4	877.8	816	18.08	84	81.04	85.16	30.96	588.08	84	0	30.76	0	0	0	0	0	42.72
2020-10-14	15:00:00	4964	900	900	985141000928730	E:\CCI STUDY\GROUP B\GrBBASELINE	GrBBASELINE	1773.69	37.0713	58.4154	14					87.1242		168.85	152.547	312.32	885.12	633.56	0	266.44	0	0	0	614.28	260.08	0	19.28	6.36	0	0	0	0	443.8
2020-10-14	15:15:00	5864	900	900	985141000928730	E:\CCI STUDY\GROUP B\GrBBASELINE	GrBBASELINE	1722.95	36.9197	103.156	14					123.098		177.608	195.142	142.84	881.56	395.52	15.24	504.48	0	12.64	0	348.96	429.56	0	0	74.92	0	0	33.92	0	148.04
2020-10-14	15:30:00	6764	900	900	985141000928730	E:\CCI STUDY\GROUP B\GrBBASELINE	GrBBASELINE	2805.93	36.8705	127.819	23					192.469		168.537	197.786	143.64	873.6	335.8	2.68	564.2	0	0	26.84	14.56	389.36	29.2	15.4	174.84	0	23.8	193.72	32.28	66.88
2020-10-14	15:45:00	7664	900	900	985141000928730	E:\CCI STUDY\GROUP B\GrBBASELINE	GrBBASELINE	5742.33	37.3012	107.135	50					128.714		188.262	203.933	364.8	825.6	542.08	25.2	357.92	102.4	120.56	33.88	177.4	279.76	3.04	75.56	78.16	4.24	10.76	14.24	0	92.56
2020-10-14	16:00:00	8564	900	900	985141000928730	E:\CCI STUDY\GROUP B\GrBBASELINE	GrBBASELINE	2063.72	37.2645	96.636	16					152.478		151.155	142.717	259.6	882.96	282.36	0.24	617.64	0	130.32	0	87.28	100.56	0	24.44	517.08	2.08	8.52	23.84	5.88	217.16
2020-10-14	16:15:00	9464	900	900	985141000928730	E:\CCI STUDY\GROUP B\GrBBASELINE	GrBBASELINE	5098.68	37.1637	133.584	42					190.612		167.602	245.82	89	845.72	761.32	114.04	138.68	24.68	0	0	21.72	23.36	0	0	115.32	428.24	2.32	240.52	43.84	114.12
2020-10-14	16:30:00	10364	900	900	985141000928730	E:\CCI STUDY\GROUP B\GrBBASELINE	GrBBASELINE	1293.99	36.6507	125.363	10					168.673		175.566	187.202	16.76	891.88	706.84	0	193.16	0	0	0	0	0	0	0	193.16	696.96	0	0	9.88	49.6
2020-10-14	16:45:00	11264	900	900	985141000928730	E:\CCI STUDY\GROUP B\GrBBASELINE	GrBBASELINE	2045.2	37.1365	134.003	17					159.975		207.83	216.784	153.48	884.68	710	0	190	0	0	0	211.84	73.88	0	5.88	116.12	455.04	0	21.96	15.28	49.16
2020-10-14	17:00:00	12164	900	900	985141000928730	E:\CCI STUDY\GROUP B\GrBBASELINE	GrBBASELINE	7203.91	37.4434	119.525	63					155.943		179.748	218.981	161.96	808.96	605.6	24.36	294.4	0.08	14.28	4.96	173.8	234.88	18.4	37.6	59.52	10.96	62.04	178.36	105.12	84.92
2020-10-14	17:15:00	13064	900	900	985141000928730	E:\CCI STUDY\GROUP B\GrBBASELINE	GrBBASELINE	5660.08	37.3383	106.29	52					162.398		150.414	206.209	154.64	826.96	313.72	38.44	586.28	0	16.84	11.16	163.56	484.88	32.56	41	101.4	14.88	0	0	33.72	151
2020-10-14	17:30:00	13964	900	900	985141000928730	E:\CCI STUDY\GROUP B\GrBBASELINE	GrBBASELINE	7021.42	37.1757	137.904	58					180.887		201.083	220.743	115.36	807.36	738.76	67.92	161.24	38.84	21.92	25.8	67.8	107.2	3.6	88.36	54.04	16.28	113.8	332.32	30.04	43.16
2020-10-14	17:45:00	14864	900	900	985141000928730	E:\CCI STUDY\GROUP B\GrBBASELINE	GrBBASELINE	2454.78	37.4184	156.766	20					209.867		171.477	268.495	97.76	870.72	722.76	116.68	177.24	0	0	0	36.44	148.16	0	42.76	29.08	0	34.04	603.2	6.32	18.48
2020-10-14	18:00:00	15764	900	900	985141000928730	E:\CCI STUDY\GROUP B\GrBBASELINE	GrBBASELINE	5764.16	37.4851	127.266	54					196.136		189.999	188.285	178.64	845.84	812.8	17.92	87.2	0.8	3.48	54	23.24	32.24	65.84	14.08	54.96	10.32	42.92	157.08	441.04	50.68
2020-10-14	18:15:00	16664	900	900	985141000928730	E:\CCI STUDY\GROUP B\GrBBASELINE	GrBBASELINE	6572.61	37.4085	124.334	55					182.002		207.335	180.07	181.12	828.64	657.28	24.84	242.72	45.32	16.96	17.68	13.6	199.6	30.32	7.92	43.12	74.92	8.72	255.04	186.8	99.36
2020-10-14	18:30:00	17564	900	900	985141000928730	E:\CCI STUDY\GROUP B\GrBBASELINE	GrBBASELINE	2805.09	37.1639	147.216	24					220.701		180.731	270.855	36.76	863.24	881.4	140.52	18.6	0	0	0	0	0.04	0	0	18.56	293.72	0	202.04	385.64	20.64
2020-10-14	18:45:00	18464	900	900	985141000928730	E:\CCI STUDY\GROUP B\GrBBASELINE	GrBBASELINE	5888.38	37.4636	122.452	51					173.134		217.737	165.055	99.96	840.88	713.04	40.16	186.96	19.04	38.36	15.96	30.56	45.96	23.36	18.76	141	244.96	2.36	295.56	24.12	39.32
2020-10-14	19:00:00	19364	900	900	985141000928730	E:\CCI STUDY\GROUP B\GrBBASELINE	GrBBASELINE	11427.2	37.721	120.662	99					189.001		188.731	202.559	311.6	779.4	700.08	61.16	199.92	28.96	95.48	51.24	67.72	58.96	22.32	82.04	140.96	7.84	66.92	247.44	30.12	93.28
2020-10-14	19:15:00	20264	900	900	985141000928730	E:\CCI STUDY\GROUP B\GrBBASELINE	GrBBASELINE	8317.39	37.7457	125.263	71					174.137		179.337	239.01	192.56	805.16	834.32	29.88	65.68	10.84	179.68	53.84	33.2	40.96	48.56	40.8	24.72	42.48	17.4	376.04	31.48	19.6
2020-10-14	19:30:00	21164	900	900	985141000928730	E:\CCI STUDY\GROUP B\GrBBASELINE	GrBBASELINE	9738.66	37.7289	146.582	79					193.405		192.238	254.523	215.8	787.28	770.32	204.04	129.68	178.44	11.08	2.4	429.52	99.76	25.2	77.04	29.92	0	10.48	29.48	6.68	81
2020-10-14	19:45:00	22064	900	900	985141000928730	E:\CCI STUDY\GROUP B\GrBBASELINE	GrBBASELINE	10506.4	37.7853	137.183	83					211.168		190.189	221.104	210.64	770.08	859.28	108.84	40.72	22.12	108.76	31.44	46.88	4.08	44.96	87.28	36.64	3.84	181.12	268.76	64.12	60.8
2020-10-14	20:00:00	22964	900	900	985141000928730	E:\CCI STUDY\GROUP B\GrBBASELINE	GrBBASELINE	10489.4	37.7613	161.345	90					217.854		216.342	249.556	222.4	786.96	789.72	214.4	110.28	58.36	44.52	93.48	98.4	15.04	19.16	82.72	95.24	25.6	106.48	181.96	79.04	20.6
2020-10-14	20:15:00	23864	900	900	985141000928730	E:\CCI STUDY\GROUP B\GrBBASELINE	GrBBASELINE	10145	37.6595	126.817	83					224.915		201.779	203.286	178.56	776.76	659.96	89.56	240.04	163.24	173.04	93.68	49.16	82.16	36.88	28.28	157.88	11.28	19.36	80.2	4.84	67.04
2020-10-14	20:30:00	24764	900	900	985141000928730	E:\CCI STUDY\GROUP B\GrBBASELINE	GrBBASELINE	12151.5	37.7314	136.042	108					208.629		194.837	208.071	255.08	771.24	712.64	89.28	187.36	18.76	55.48	96.68	118.08	42.2	77.48	20.72	145.16	104.48	17	165.12	38.84	86.28
2020-10-14	20:45:00	25664	900	900	985141000928730	E:\CCI STUDY\GROUP B\GrBBASELINE	GrBBASELINE	9713.78	37.618	142.571	86					238.58		213.091	208.99	241.16	788.84	594.24	172.44	305.76	41.28	30.92	25.56	115.16	175.44	44.36	43.36	130.32	44	25.12	190.56	33.92	81.48
2020-10-14	21:00:00	26564	900	900	985141000928730	E:\CCI STUDY\GROUP B\GrBBASELINE	GrBBASELINE	13718.1	37.5196	138.251	117					228.438		187.516	234.541	228.44	736.72	710.76	134.64	189.24	151.32	114.52	58.72	19.2	107.76	27.8	28.92	81.48	8.4	16.76	108.64	176.48	62.56
2020-10-14	21:15:00	27464	900	900	985141000928730	E:\CCI STUDY\GROUP B\GrBBASELINE	GrBBASELINE	6669.84	37.4435	133.05	58					244.588		179.739	238.73	142.04	814.72	820.36	110.56	79.64	3	0.36	5.72	17.32	21.96	6.88	16.68	57.68	187.48	27.76	191.4	363.76	47.56
2020-10-14	21:30:00	28364	900	900	985141000928730	E:\CCI STUDY\GROUP B\GrBBASELINE	GrBBASELINE	1323.69	37.2851	114.457	11					218.598		198.045	131.952	31.6	882.88	900	64.04	0	0	0	0	0	0	0	0	0	471.44	0	0	428.56	187.96
2020-10-14	21:45:00	29264	900	900	985141000928730	E:\CCI STUDY\GROUP B\GrBBASELINE	GrBBASELINE	11513	37.4069	123.69	95					187.302		198.785	183.606	294.8	764.36	520.6	40.52	379.4	31.56	32.8	12.36	81	287.24	49.52	90.48	92.16	39.4	18.96	72.28	92.24	81.64
2020-10-14	22:00:00	30164	900	900	985141000928730	E:\CCI STUDY\GROUP B\GrBBASELINE	GrBBASELINE	8454.52	37.8749	131.377	76					184.357		172.866	189.729	174.68	812.96	422.16	59.88	477.84	36.84	0	0	113.64	113.24	65.2	51.16	364.6	4.04	18.92	82.32	50.04	29.56
2020-10-14	22:15:00	31064	900	900	985141000928730	E:\CCI STUDY\GROUP B\GrBBASELINE	GrBBASELINE	10865.8	37.8114	142.873	91					222.957		171.516	222.346	182.4	779.72	537.52	129.52	362.48	85	20.08	16.76	121.96	162.52	25.8	95.48	199.96	0	4.96	143.72	23.76	30.4
2020-10-14	22:30:00	31964	900	900	985141000928730	E:\CCI STUDY\GROUP B\GrBBASELINE	GrBBASELINE	12010	37.7249	149.493	94					215.135		187.557	240.727	193.92	779.24	758.44	188.32	141.56	107.6	4.92	82.84	110.6	58.32	39.48	64.88	83.24	5.8	47.6	241.56	53.16	20.92
2020-10-14	22:45:00	32864	900	900	985141000928730	E:\CCI STUDY\GROUP B\GrBBASELINE	GrBBASELINE	10098.5	37.7358	125.773	88					192.365		203.526	176.111	169.84	780.08	704.52	43.36	195.48	62.08	55.36	151.6	291	103.28	32.04	76.44	92.2	4.4	16.84	1.72	13.04	65.84
2020-10-14	23:00:00	33764	900	900	985141000928730	E:\CCI STUDY\GROUP B\GrBBASELINE	GrBBASELINE	16782.9	37.6274	123.107	141					221.367		166.124	193.219	266.96	701.96	576.64	60.2	323.36	21.16	67.32	109.76	22.92	99.24	96.48	40.36	224.12	64.6	50.72	39.84	63.48	71.16
2020-10-14	23:15:00	34664	900	900	985141000928730	E:\CCI STUDY\GROUP B\GrBBASELINE	GrBBASELINE	12395.9	37.5538	111.431	106					160.484		200.312	157.96	318.56	755.52	663	16.68	237	26.2	9.04	17.84	86.28	142	116.52	223.64	95	35.2	64.4	68.4	15.48	98.52
2020-10-14	23:30:00	35564	900	900	985141000928730	E:\CCI STUDY\GROUP B\GrBBASELINE	GrBBASELINE	13334.2	37.4279	125.603	114					202.752		165.209	187.825	227.56	744.96	483.28	80.96	416.72	21	81.16	50.88	23.08	87.24	13	31.76	329.48	69.92	20.64	70.68	101.16	65.36
2020-10-14	23:45:00	36464	900	900	985141000928730	E:\CCI STUDY\GROUP B\GrBBASELINE	GrBBASELINE	2362.31	37.3466	109.213	20					148.186		136.707	137.245	104.16	860.08	256.2	20.56	643.8	21.52	0.04	10.16	12.32	62.96	178.12	0.08	580.84	29.68	4.12	0	0.16	96
2020-10-15	00:00:00	37364	900	900	985141000928730	E:\CCI STUDY\GROUP B\GrBBASELINE	GrBBASELINE	119.997	36.7843	76.3972	1					217.425		80.568	159.144	166.56	900	900	0	0	0	0	0	0	0	604.28	0	0	295.72	0	0	0	307.96
2020-10-15	00:15:00	38264	900	900	985141000928730	E:\CCI STUDY\GROUP B\GrBBASELINE	GrBBASELINE	4469.08	36.9468	119.417	31					161.656		133.301	190.824	93.68	851.92	566.72	10.32	333.28	0.52	2.56	4.2	3.88	89.08	350.12	6.32	244.2	120.92	0	78.2	0	5.32
2020-10-15	00:30:00	39164	900	900	985141000928730	E:\CCI STUDY\GROUP B\GrBBASELINE	GrBBASELINE	3880.97	36.8401	148.351	35					179.334		190.863	215.554	50.28	849.72	765.28	234.12	134.72	19.04	0.48	7.88	13.76	83.92	102.24	9.48	50.8	81.24	397.88	133.28	0	132.08
2020-10-15	00:45:00	40064	900	900	985141000928730	E:\CCI STUDY\GROUP B\GrBBASELINE	GrBBASELINE	3983.78	36.7932	104.392	33					118.418		184.767	179.96	125.84	850.96	475.08	27.2	424.92	4.6	0.6	31.52	5.6	215.88	299.32	2.28	209.04	2.68	12.24	100.52	15.72	140.16
2020-10-15	01:00:00	40964	900	900	985141000928730	E:\CCI STUDY\GROUP B\GrBBASELINE	GrBBASELINE	3109.78	36.9614	78.4643	26					134.236		137.583	135.864	403.68	873.04	562.92	11.76	337.08	3.52	3.2	6.6	57.56	133.08	12.04	24.28	204	163.68	3.36	157.2	131.48	307.56
2020-10-15	01:15:00	41864	900	900	985141000928730	E:\CCI STUDY\GROUP B\GrBBASELINE	GrBBASELINE	5855.97	37.1973	122.971	47					171.891		200.757	150.289	179.88	836.8	495	46	405	21.4	116.96	113.92	4.6	54.76	59.2	25.84	350.24	15.2	8.84	96	33.04	50.52
2020-10-15	01:30:00	42764	900	900	985141000928730	E:\CCI STUDY\GROUP B\GrBBASELINE	GrBBASELINE	4464.55	37.1383	91.8945	42					157.211		127.766	226.114	108.68	848.32	547.84	4.96	352.16	0	0	0	0	72.28	398.88	0	279.88	148.96	0	0	0	194.04
2020-10-15	01:45:00	43664	900	900	985141000928730	E:\CCI STUDY\GROUP B\GrBBASELINE	GrBBASELINE	2207.2	36.9534	128.073	17					181.824		161.645	203.483	44.4	870.4	650.16	0	249.84	0	0.04	6.4	2.92	136.84	515.08	0	113	121	0	4.72	0	20.48
2020-10-15	02:00:00	44564	900	900	985141000928730	E:\CCI STUDY\GROUP B\GrBBASELINE	GrBBASELINE	3289.76	37.0134	142.029	28					193.068		161.512	191.734	70.08	864.88	222.44	156.68	677.56	138.28	0	6.64	10.48	89.04	32.36	0.88	588.52	13.08	15.88	4.84	0	79.4
2020-10-15	02:15:00	45464	900	900	985141000928730	E:\CCI STUDY\GROUP B\GrBBASELINE	GrBBASELINE	6200.12	36.9141	124.636	50					207.779		170.477	188.79	142.8	822.96	410.56	60.16	489.44	2	12.32	21.52	21.64	407.8	193.76	26.48	81.64	65.04	8.32	59.48	0	111.48
2020-10-15	02:30:00	46364	900	900	985141000928730	E:\CCI STUDY\GROUP B\GrBBASELINE	GrBBASELINE	7144.26	37.1485	79.8828	71					110.783		173.564	151.044	161.24	837.04	502.2	20.24	397.8	0	0	0	49.64	58.04	0	4.36	339.76	339.28	5.36	2.92	100.64	362.6
2020-10-15	02:45:00	47264	900	900	985141000928730	E:\CCI STUDY\GROUP B\GrBBASELINE	GrBBASELINE	4318.68	37.031	250.127	36					305.773		345.768	270.903	48.12	851.88	800.44	668.8	99.56	375.36	8.24	133.12	149.52	90.64	2.24	16.96	8.92	0	28.76	86.24	0	76.96
2020-10-15	03:00:00	48164	900	900	985141000928730	E:\CCI STUDY\GROUP B\GrBBASELINE	GrBBASELINE	9536.76	37.1482	126.98	78					204.194		210.467	136.536	157.8	776.08	630.32	184.44	269.68	76.24	14.24	0	41.32	109.56	135.6	32.76	160.12	212.2	36.2	60.92	20.84	241.4
2020-10-15	03:15:00	49064	900	900	985141000928730	E:\CCI STUDY\GROUP B\GrBBASELINE	GrBBASELINE	5785.63	37.0316	144.319	51					186.801		238.145	172.02	83.16	845.56	489.36	133.2	410.64	111.88	6.4	9.72	5	202.28	237.84	0	208.36	109.56	0	8.96	0	106
2020-10-15	03:30:00	49964	900	900	985141000928730	E:\CCI STUDY\GROUP B\GrBBASELINE	GrBBASELINE	817.707	36.8343	152.158	6					152.185		238.407	253.096	19.08	892.64	876.12	0	23.88	0	0	0	0	0	856.8	0	23.88	19.32	0	0	0	18.88
2020-10-15	03:45:00	50864	900	900	985141000928730	E:\CCI STUDY\GROUP B\GrBBASELINE	GrBBASELINE	6235.61	36.4994	117.184	57					117.271		206.762	172.32	513.6	836.12	298.24	0	601.76	0	0	0	0	170.84	282.48	0	430.92	15.76	0	0	0	136.32
2020-10-15	04:00:00	51764	900	900	985141000928730	E:\CCI STUDY\GROUP B\GrBBASELINE	GrBBASELINE	2495.58	36.6293	137.804	8					137.865		202.04	203.07	218.4	887.44	127.04	0	772.96	0	0	0	0	276.28	127.04	0	496.68	0	0	0	0	0
2020-10-15	04:15:00	52664	900	900	985141000928730	E:\CCI STUDY\GROUP B\GrBBASELINE	GrBBASELINE	2821.48	36.1561	110.203	15					116.293		163.741	159.967	78.48	879.04	7.8	0	892.2	0	0	0	0	119.36	7.8	0	772.84	0	0	0	0	35.48
2020-10-15	04:30:00	53564	900	900	985141000928730	E:\CCI STUDY\GROUP B\GrBBASELINE	GrBBASELINE	936.203	36.114	72.5821	8					97.1578		228.319	163.463	12.08	887.92	644.88	81.68	255.12	0	0	230.64	2.52	0.76	407.4	0	254.36	4.32	0	0	0	460.44
2020-10-15	04:45:00	54464	900	900	985141000928730	E:\CCI STUDY\GROUP B\GrBBASELINE	GrBBASELINE	6626.9	36.1817	101.861	58					104.735		175.712	156.275	117	833.08	764.72	0	135.28	0	0	0	0	6.4	417.24	1.2	128.88	346.28	0	0	0	137
2020-10-15	05:00:00	55364	900	900	985141000928730	E:\CCI STUDY\GROUP B\GrBBASELINE	GrBBASELINE	1107.56	36.3648	116.531	9					120.759		211.715	210.355	23.16	892.64	888.2	0	11.8	0	0	0	0	11.8	674.96	0	0	213.24	0	0	0	149.88
2020-10-15	05:15:00	56264	900	900	985141000928730	E:\CCI STUDY\GROUP B\GrBBASELINE	GrBBASELINE	2748.1	36.335	133.865	27					142.829		196.935	233.294	26.16	873.84	783.48	103.44	116.52	0.04	0	7.32	9.8	1.28	732.44	33.88	115.24	0	0	0	0	7.4
2020-10-15	05:30:00	57164	900	900	985141000928730	E:\CCI STUDY\GROUP B\GrBBASELINE	GrBBASELINE	358.997	36.1919	113.265	3					182.496		189.463	122.734	36.96	898.8	847.52	0	52.48	0	0	0	0	0	29	0	52.48	818.52	0	0	0	21.2
2020-10-15	05:45:00	58064	900	900	985141000928730	E:\CCI STUDY\GROUP B\GrBBASELINE	GrBBASELINE	379.616	36.2651	110.686	4					151.901		156.543	117.099	6.6	893.4	197.28	0	702.72	0	0	0	0	0.04	25.6	0	702.68	171.68	0	0	0	51.64
2020-10-15	06:00:00	58964	900	900	985141000928730	E:\CCI STUDY\GROUP B\GrBBASELINE	GrBBASELINE	1034.59	36.0205	89.4151	8					104.552		152.103	123.464	57.56	889.08	456.28	0	443.72	0	0	0	0	0	0	0	443.72	456.28	0	0	0	225.56
2020-10-15	06:15:00	59864	900	900	985141000928730	E:\CCI STUDY\GROUP B\GrBBASELINE	GrBBASELINE	916.218	36.1488	112.808	9					149.447		164.579	179.808	166	885.8	662	52.4	238	0	0	0	0	0	151.52	0.04	238	437.12	70.96	2.36	0	167
2020-10-15	06:30:00	60764	900	900	985141000928730	E:\CCI STUDY\GROUP B\GrBBASELINE	GrBBASELINE	797.413	36.0095	104.799	8					119.281		153.596	160.7	27.28	884.8	33.24	0	866.76	0	0	0	0	1.32	11.84	0	865.44	21.4	0	0	0	87.84
2020-10-15	06:45:00	61664	900	900	985141000928730	E:\CCI STUDY\GROUP B\GrBBASELINE	GrBBASELINE	0	35.8601	129.559	0					157.989		168.831	150.3	0	900	0	0	900	0	0	0	0	0	0	0	900	0	0	0	0	4.16
2020-10-15	07:00:00	62564	900	900	985141000928730	E:\CCI STUDY\GROUP B\GrBBASELINE	GrBBASELINE	7563.76	36.5354	121.347	60					135.73		236.942	161.245	229.36	816.52	527	51.8	373	23.2	12.6	14.36	112.84	262	187.84	30.24	111	43.08	9.16	93.68	0	53.16
2020-10-15	07:15:00	63464	900	900	985141000928730	E:\CCI STUDY\GROUP B\GrBBASELINE	GrBBASELINE	8898.67	36.8991	134.722	78					165.503		237.894	191.858	151.12	788.68	727.6	260.68	172.4	14.64	41.32	183.64	65.08	31.56	78.28	180.4	140.84	0	8	33	123.24	174.48
2020-10-15	07:30:00	64364	900	900	985141000928730	E:\CCI STUDY\GROUP B\GrBBASELINE	GrBBASELINE	5167.9	36.787	105.957	45					114.489		231.483	153.394	95.96	856.2	233	37.28	667	14.24	19.6	3.8	0.08	474.24	69.04	21.44	192.76	36.28	0	68.52	0	131.32
2020-10-15	07:45:00	65264	900	900	985141000928730	E:\CCI STUDY\GROUP B\GrBBASELINE	GrBBASELINE	2193.48	36.5878	96.0083	19					107.37		154.996	157.821	147.84	880.44	103	0	797	0	0	0	0	330	103	0	467	0	0	0	0	157.88
2020-10-15	08:00:00	66164	900	900	985141000928730	E:\CCI STUDY\GROUP B\GrBBASELINE	GrBBASELINE	0	36.3665	119.667	0					120		135.182	195.578	0	900	0	0	900	0	0	0	0	900	0	0	0	0	0	0	0	0
2020-10-15	08:15:00	67064	900	900	985141000928730	E:\CCI STUDY\GROUP B\GrBBASELINE	GrBBASELINE	478	36.2965	62.467	3					62.4865		161.486	131.873	10.8	894	104.92	0	795.08	0	0	0	0	795.08	104.92	0	0	0	0	0	0	456.24
2020-10-15	08:30:00	67964	900	900	985141000928730	E:\CCI STUDY\GROUP B\GrBBASELINE	GrBBASELINE	0	36.0597	87.8237	0					87.9559		169.352	123.917	0	900	0	0	900	0	0	0	0	900	0	0	0	0	0	0	0	156.24
2020-10-15	08:45:00	68864	900	900	985141000928730	E:\CCI STUDY\GROUP B\GrBBASELINE	GrBBASELINE	1940.19	36.1224	86.894	18					132.515		147.331	100.47	52.64	884.08	229.28	0	670.72	2.12	0.88	9.16	0.88	473.76	206.44	7.72	196.96	2.08	0	0	0	189.96
2020-10-15	09:00:00	69764	900	900	985141000928730	E:\CCI STUDY\GROUP B\GrBBASELINE	GrBBASELINE	479	36.1338	99.8421	4					115.533		139.1	122.22	51.28	898.8	5.36	0	894.64	0	0	0	0	372.56	0	0	522.08	5.36	0	0	0	128.28
2020-10-15	09:15:00	70664	900	900	985141000928730	E:\CCI STUDY\GROUP B\GrBBASELINE	GrBBASELINE	119.999	35.8172	111.978	1					118.494		117.697	164.637	61.68	900	0	0	900	0	0	0	0	838.16	0	0	61.84	0	0	0	0	15.56
2020-10-15	09:30:00	71564	900	900	985141000928730	E:\CCI STUDY\GROUP B\GrBBASELINE	GrBBASELINE	2869.35	36.2862	72.5919	25					159.442		86.3413	150.371	332.76	874	330.8	0	569.2	0.04	2.92	0	74.24	454.12	6.4	202.88	115.08	20.6	0	23.72	0	349.04
2020-10-15	09:45:00	72464	900	900	985141000928730	E:\CCI STUDY\GROUP B\GrBBASELINE	GrBBASELINE	2150.87	36.048	100.791	18					131.122		115.647	168.718	168.96	877.28	819.36	15.56	80.64	5.52	2.28	33.16	108.88	79.88	164.72	0.8	0.76	436.12	6	4.96	56.92	174.64
2020-10-15	10:00:00	73364	900	900	985141000928730	E:\CCI STUDY\GROUP B\GrBBASELINE	GrBBASELINE	119.5	36.0848	129.772	1					138.459		148.174	150.49	1.2	898.8	900	53.2	0	0	0	0	0	0	0	0	0	790.56	0	0	109.44	0
2020-10-15	10:15:00	74264	900	900	985141000928730	E:\CCI STUDY\GROUP B\GrBBASELINE	GrBBASELINE	407.999	35.9805	123.173	4					126.485		154.345	174.888	4.4	895.6	561.2	95.08	338.8	0	0	0	0	0	0	0	338.8	322.6	0	1.56	237.04	126.04
2020-10-15	10:30:00	75164	900	900	985141000928730	E:\CCI STUDY\GROUP B\GrBBASELINE	GrBBASELINE	1753.05	35.7697	110.367	15					127.965		150.773	147.845	42.32	868.56	319.52	0	580.48	0	0	0	65.88	11.84	0	52.2	568.64	83.16	0	6.32	111.96	95.44
2020-10-15	10:45:00	76064	900	900	985141000928730	E:\CCI STUDY\GROUP B\GrBBASELINE	GrBBASELINE	2390	36.1989	106.767	21					149.729		186.459	141.699	311.64	887	400.48	3.88	499.52	0	0	0	120.12	305.8	0	182.36	193.72	5.28	0	80.44	12.28	111.32
2020-10-15	11:00:00	76964	900	900	985141000928730	E:\CCI STUDY\GROUP B\GrBBASELINE	GrBBASELINE	1451.52	36.215	114.409	13					147.701		204.334	127.532	179.76	891.36	756.08	0	143.92	0	0	0	50.72	92.48	0	0	51.44	704.2	0.6	0.56	0	32.28
2020-10-15	11:15:00	77864	900	900	985141000928730	E:\CCI STUDY\GROUP B\GrBBASELINE	GrBBASELINE	3121.83	36.2683	83.5968	27					151.195		134.757	94.9808	526.12	860.56	438.72	0	461.28	0	0	0	0	0.04	179.92	105.56	461.24	75.92	0	77.32	0	241.8
2020-10-15	11:30:00	78764	900	900	985141000928730	E:\CCI STUDY\GROUP B\GrBBASELINE	GrBBASELINE	115.12	36.3982	85.4574	1					115.494		157.035	97.3513	354.16	900	0	0	900	0	0	0	0	730.44	0	0	169.56	0	0	0	0	289.08
2020-10-15	11:45:00	79664	900	900	985141000928730	E:\CCI STUDY\GROUP B\GrBBASELINE	GrBBASELINE	164.317	36.3715	103.748	2					177.853		184.455	103.853	386.32	900	187.28	0	712.72	0	0	0	0.04	712.72	0	187.24	0	0	0	0	0	116.76
2020-10-15	12:00:00	80564	900	900	985141000928730	E:\CCI STUDY\GROUP B\GrBBASELINE	GrBBASELINE	391.97	36.2978	84.1041	4					150.446		161.553	84.9165	14.08	897.76	170.28	0	729.72	0	0	0	0	729.44	158.16	12.12	0.28	0	0	0	0	264.8
2020-10-15	12:15:00	81464	900	900	985141000928730	E:\CCI STUDY\GROUP B\GrBBASELINE	GrBBASELINE	719.998	35.9628	101.897	6					117.904		159.735	140.894	142.08	893	0	0	900	0	0	0	0	746.52	0	0	153.48	0	0	0	0	82.96
2020-10-15	12:30:00	82364	900	900	985141000928730	E:\CCI STUDY\GROUP B\GrBBASELINE	GrBBASELINE	594.341	35.7325	123.432	5					155.585		201.507	131.436	61.56	896.52	644.8	0	255.2	0	0	0	0	255.2	609	0	0	35.8	0	0	0	15.44
2020-10-15	12:45:00	83264	900	900	985141000928730	E:\CCI STUDY\GROUP B\GrBBASELINE	GrBBASELINE	3525.68	36.2704	106.825	33					140.359		143.897	179.103	238.64	858.4	566.12	0	333.88	38.68	4.76	15.04	3.84	64.64	67.16	89.72	269.24	346.92	0	0	0	69
2020-10-15	13:00:00	84164	900	900	985141000928730	E:\CCI STUDY\GROUP B\GrBBASELINE	GrBBASELINE	398.234	35.925	112.457	4					127.118		200.324	132.335	66.08	897.48	817.52	0	82.48	0	0	0	0.04	7.92	0	46.64	74.56	770.84	0	0	0	36
2020-10-15	13:15:00	85064	900	900	985141000928730	E:\CCI STUDY\GROUP B\GrBBASELINE	GrBBASELINE	0	35.9406	118.972	0					169.352		156.568	119.485	0	900	900	0	0	0	0	0	0	0	0	0	0	900	0	0	0	1.28
2020-10-15	13:30:00	85964	900	900	985141000928730	E:\CCI STUDY\GROUP B\GrBBASELINE	GrBBASELINE	0	35.9387	109.932	0					143.802		119.5	110.241	0	900	900	0	0	0	0	0	0	0	0	0	0	900	0	0	0	0
2020-10-15	13:45:00	86864	900	900	985141000928730	E:\CCI STUDY\GROUP B\GrBBASELINE	GrBBASELINE	817.697	35.9626	99.8425	7					115.721		206.084	146.284	115.48	896.24	811.4	0	88.6	0	0	0	0	0.04	618.4	0	88.56	193	0	0	0	118.92
2020-10-15	14:00:00	87764	900	900	985141000928730	E:\CCI STUDY\GROUP B\GrBBASELINE	GrBBASELINE	5513.52	36.0055	101.134	48					149.355		155.298	156.998	111.4	848.08	757.56	9.04	142.44	1.8	0	0	11.32	48.12	377.44	20.2	94.32	320.56	10.84	8.48	6.92	115.92
2020-10-15	14:15:00	88664	900	900	985141000928730	E:\CCI STUDY\GROUP B\GrBBASELINE	GrBBASELINE	7906.09	36.5049	118.059	72					162.316		179.336	204.489	270.76	776.84	545.72	41	354.28	18.2	11.08	91.32	50.52	56.84	133.44	132.56	297.44	90.56	5.04	1.64	11.36	72.96
2020-10-15	14:30:00	89564	900	900	985141000928730	E:\CCI STUDY\GROUP B\GrBBASELINE	GrBBASELINE	4715.41	36.6195	109.537	43					170.939		131.988	179.707	88.44	846	547.48	1.32	352.52	1.24	3.76	0	42.28	299.08	224.84	167.4	53.44	0	7.88	13.72	86.36	104.88
2020-10-15	14:45:00	90464	900	900	985141000928730	E:\CCI STUDY\GROUP B\GrBBASELINE	GrBBASELINE	0	36.1944	119.504	0					143.484		214.309	124.534	0	900	900	0	0	0	0	0	0	0	0	0	0	0	0	0	900	0
2020-10-15	15:00:00	91364	900	900	985141000928730	E:\CCI STUDY\GROUP B\GrBBASELINE	GrBBASELINE	239	36.1002	117.425	2					165.071		217.046	140.883	2.24	897.76	900	0	0	0	0	0	0	0	0	0	0	0	0	40.56	859.44	18.04
2020-10-15	15:15:00	92264	900	900	985141000928730	E:\CCI STUDY\GROUP B\GrBBASELINE	GrBBASELINE	1126.89	36.1986	80.5477	9					129.327		153.394	107.733	313.96	889.64	547.24	4.88	352.76	0	0	0	0	0	8.48	0	352.76	421.52	0	0	117.24	294.28
2020-10-15	15:30:00	93164	900	900	985141000928730	E:\CCI STUDY\GROUP B\GrBBASELINE	GrBBASELINE	3866.49	36.4998	82.6769	33					142.741		117.834	144.733	139.24	856.68	602.32	48.16	297.68	7.24	15	35.92	6.84	11.96	21.12	3.72	285.72	116.16	4.36	83.92	308.04	327.12
2020-10-15	15:45:00	94064	900	900	985141000928730	E:\CCI STUDY\GROUP B\GrBBASELINE	GrBBASELINE	2263.71	36.4794	102.633	18					133.674		136.201	147.806	203.56	881.64	562.48	1.88	337.52	0	2.44	0	5.84	24.52	7.12	0	313	489.68	0	16.32	41.08	111.12
2020-10-15	16:00:00	94964	900	900	985141000928730	E:\CCI STUDY\GROUP B\GrBBASELINE	GrBBASELINE	1133.41	36.6666	124.532	9					179.33		181.462	137.109	101.52	891.16	311.36	8.12	588.64	0	0	0	0	17.8	250.04	1.48	570.84	0	0	59.84	0	32.36
2020-10-15	16:15:00	95864	900	900	985141000928730	E:\CCI STUDY\GROUP B\GrBBASELINE	GrBBASELINE	7350.37	36.9751	102.934	71					172.53		158.023	166.351	133.24	813.16	670.48	15.92	229.52	18.88	27.72	20.2	39.84	225.24	13.56	12.36	4.28	415.2	30.04	27.88	64.8	153.36
2020-10-15	16:30:00	96764	900	900	985141000928730	E:\CCI STUDY\GROUP B\GrBBASELINE	GrBBASELINE	5488.93	36.9953	133.607	48					170.958		154.029	194.584	199.24	833.6	758.76	147.8	141.24	50.12	66.64	51.68	52.56	118.52	59.36	53.92	22.72	356.8	2.4	33.2	32.08	44.64
2020-10-15	16:45:00	97664	900	900	985141000928730	E:\CCI STUDY\GROUP B\GrBBASELINE	GrBBASELINE	239	36.6177	123.959	2					153.277		190.651	219.641	2.08	897.92	898.92	19.72	1.08	0	0	0	0	0	0	0	1.08	898.92	0	0	0	7.88
2020-10-15	17:00:00	98564	900	900	985141000928730	E:\CCI STUDY\GROUP B\GrBBASELINE	GrBBASELINE	5766.67	36.6616	125.611	53					177.476		191.861	190.815	91.24	829.04	632.88	78.32	267.12	0	8.36	49.56	47.96	129.12	183.04	11.16	138	296.36	16.2	1.88	18.36	89.24
2020-10-15	17:15:00	99464	900	900	985141000928730	E:\CCI STUDY\GROUP B\GrBBASELINE	GrBBASELINE	5422.63	36.9154	119.78	47					148.92		188.42	212.143	139.2	831.44	392.4	23.92	507.6	26.44	6.52	8.84	57.44	272.32	37.36	15.48	235.28	31.72	18.08	154.44	36.08	57.68
2020-10-15	17:30:00	100364	900	900	985141000928730	E:\CCI STUDY\GROUP B\GrBBASELINE	GrBBASELINE	6610.98	37.4405	125.451	58					169.238		163.79	188.612	176.92	834.24	439.68	76.36	460.32	35.8	39.72	27.4	76.16	124.6	3.04	34.52	335.72	10.64	86.12	126.28	0	41.64
2020-10-15	17:45:00	101264	900	900	985141000928730	E:\CCI STUDY\GROUP B\GrBBASELINE	GrBBASELINE	3274.28	37.2658	108.681	24					179.009		175.547	188.565	91	861.48	826.92	66.56	73.08	8.56	1.12	79.64	20.96	27.64	3.2	2.32	45.44	19.6	131.48	292.84	267.2	188.4
2020-10-15	18:00:00	102164	900	900	985141000928730	E:\CCI STUDY\GROUP B\GrBBASELINE	GrBBASELINE	6446.8	37.5182	149.197	56					270.631		186.321	234.021	223.16	833.16	676.12	207.76	223.88	24.04	23.6	24.56	20.68	36.84	10.92	15.48	187.04	37.2	74.84	291.2	153.6	57.36
2020-10-15	18:15:00	103064	900	900	985141000928730	E:\CCI STUDY\GROUP B\GrBBASELINE	GrBBASELINE	7216.79	37.7579	111.41	58					195.703		157.229	187.635	213.08	828.2	432.4	13.36	467.6	19.8	31.52	20.24	25.48	174.88	23.88	30.32	292.72	45.28	0	144	91.88	72.28
2020-10-15	18:30:00	103964	900	900	985141000928730	E:\CCI STUDY\GROUP B\GrBBASELINE	GrBBASELINE	8802.75	37.6864	115.503	78					175.992		176.491	169.359	304.48	804.96	521.64	26.16	378.36	8.36	10	11.44	48.24	187.8	132.56	68.92	190.56	173.6	19.92	36	12.6	71.36
2020-10-15	18:45:00	104864	900	900	985141000928730	E:\CCI STUDY\GROUP B\GrBBASELINE	GrBBASELINE	6862.49	38.0338	101.76	57					163.785		152.07	184.13	307.6	841.28	577.48	19.92	322.52	5.04	49.68	29.4	5.52	6.92	24.52	49.84	315.6	90.2	44.32	86.24	192.72	143.48
2020-10-15	19:00:00	105764	900	900	985141000928730	E:\CCI STUDY\GROUP B\GrBBASELINE	GrBBASELINE	9630.86	37.484	109.922	84					191.068		187.006	161.972	197	806	578.92	51.2	321.08	48.96	26.52	35.6	39.92	228.96	10.64	17.04	92.12	5.04	24.48	236.36	134.36	127.24
2020-10-15	19:15:00	106664	900	900	985141000928730	E:\CCI STUDY\GROUP B\GrBBASELINE	GrBBASELINE	4534.07	37.7476	153.487	37					296.107		201.71	188.965	102.92	843.24	714.2	170.24	185.8	41.72	50.32	47.88	24.8	109.92	40.92	64.72	75.88	7.64	158	275.52	2.68	51.16
2020-10-15	19:30:00	107564	900	900	985141000928730	E:\CCI STUDY\GROUP B\GrBBASELINE	GrBBASELINE	8375.49	37.6474	121.146	67					184.646		177.433	188.298	188.76	803.36	621.68	43.36	278.32	58	56.76	99.92	13.24	144.56	35.64	52.04	133.76	5.04	15.92	241.88	43.24	61.36
2020-10-15	19:45:00	108464	900	900	985141000928730	E:\CCI STUDY\GROUP B\GrBBASELINE	GrBBASELINE	7358.96	37.6292	111.229	68					169.763		165.887	197.293	213.68	827.4	721.64	2.8	178.36	14.56	148.28	26.76	26.16	14	35.64	27.6	164.36	73.36	33.36	335.92	0	71.52
2020-10-15	20:00:00	109364	900	900	985141000928730	E:\CCI STUDY\GROUP B\GrBBASELINE	GrBBASELINE	4604.63	37.6291	112.878	41					166.198		178.699	163.325	151.56	836.56	640.2	1.28	259.8	0	0.96	10.12	1.68	0.92	145.64	20.72	258.88	188.92	27.44	209.76	34.96	124.64
2020-10-15	20:15:00	110264	900	900	985141000928730	E:\CCI STUDY\GROUP B\GrBBASELINE	GrBBASELINE	4360.24	37.1628	128.038	37					193.15		212.116	178.568	176.32	856.4	538.4	31.44	361.6	192.08	51.56	42.6	21.36	195.56	36.32	0.96	166.04	72.44	71.64	31.4	18.04	58.52
2020-10-15	20:30:00	111164	900	900	985141000928730	E:\CCI STUDY\GROUP B\GrBBASELINE	GrBBASELINE	5024.4	36.9031	116.459	44					135.011		191.262	166.298	93.6	844.88	281.72	26.96	618.28	24.08	6.92	6.64	1.4	90.92	171.68	0.04	527.36	29.32	2.84	38.8	0	47.16
2020-10-15	20:45:00	112064	900	900	985141000928730	E:\CCI STUDY\GROUP B\GrBBASELINE	GrBBASELINE	2358.63	37.487	117.868	19					151.105		158.608	151.243	33.12	875	193	4.2	707	0	33	0	15.92	56.64	31	3.52	650.36	48.84	60.72	0	0	31.88
2020-10-15	21:00:00	112964	900	900	985141000928730	E:\CCI STUDY\GROUP B\GrBBASELINE	GrBBASELINE	8415.69	37.3546	115.113	77					234.555		172.003	170.587	195	821.48	657.4	13.52	242.6	24.32	30.12	42.32	39.12	100.8	4.08	172.76	141.8	26.24	271.12	40.36	6.96	51.8
2020-10-15	21:15:00	113864	900	900	985141000928730	E:\CCI STUDY\GROUP B\GrBBASELINE	GrBBASELINE	7543.94	37.7431	128.1	66					179.785		217.4	196.622	291.68	822.04	697.44	50.56	202.56	13.6	21.2	11.52	24.48	30.72	70.8	153.6	171.84	119.28	142.36	94.44	46.16	52.28
2020-10-15	21:30:00	114764	900	900	985141000928730	E:\CCI STUDY\GROUP B\GrBBASELINE	GrBBASELINE	10165.1	37.4932	141.968	95					224.615		186.856	206.557	213.04	776.6	404.24	181.12	495.76	38.64	59.84	20.56	48.88	423.6	29.56	54.2	72.16	15.12	32.68	71.44	33.32	68.68
2020-10-15	21:45:00	115664	900	900	985141000928730	E:\CCI STUDY\GROUP B\GrBBASELINE	GrBBASELINE	7812.63	37.707	130.063	71					209.536		246.183	207.428	180.08	808	764.36	121.68	135.64	128.28	75.8	93.04	22.2	44.68	13.48	92.92	90.96	4.56	287.04	24.32	22.72	94.12
2020-10-15	22:00:00	116564	900	900	985141000928730	E:\CCI STUDY\GROUP B\GrBBASELINE	GrBBASELINE	9917.61	37.7565	139.908	84					192.428		225.022	213.3	189.96	791.08	758.52	152.56	141.48	156.12	81.72	130.36	54.36	58.4	13.4	50.68	83.08	39.92	166.2	55.96	9.8	54.24
2020-10-15	22:15:00	117464	900	900	985141000928730	E:\CCI STUDY\GROUP B\GrBBASELINE	GrBBASELINE	7181.75	37.6713	154.222	59					258.4		200.752	255.964	118.2	815.12	691.04	148.28	208.96	3	6.68	0	2.6	1.76	30.24	44.6	207.2	21.08	409.68	147.4	25.76	13.04
2020-10-15	22:30:00	118364	900	900	985141000928730	E:\CCI STUDY\GROUP B\GrBBASELINE	GrBBASELINE	7597.8	37.5766	136.772	65					217.641		210.714	221.255	117.92	822.56	572.44	140.12	327.56	165.36	87.36	64.2	55.68	236.52	21.68	19.8	91.04	36.92	64.6	14.84	42	86.08
2020-10-15	22:45:00	119264	900	900	985141000928730	E:\CCI STUDY\GROUP B\GrBBASELINE	GrBBASELINE	4631.47	37.5053	137.916	44					190.699		184.025	196.879	148.96	845.28	619.36	172.68	280.64	1.88	0	0	6.56	132.76	120.48	5.2	147.88	176.32	115.36	34.68	158.88	83.8
2020-10-15	23:00:00	120164	900	900	985141000928730	E:\CCI STUDY\GROUP B\GrBBASELINE	GrBBASELINE	11922	37.4939	114.337	102					187.966		183.467	188.708	257.92	781.88	696.48	76.56	203.52	35.24	23.48	51.12	39.48	87.48	22.12	31.12	116.04	95.12	58.72	222.92	117.16	120.16
2020-10-15	23:15:00	121064	900	900	985141000928730	E:\CCI STUDY\GROUP B\GrBBASELINE	GrBBASELINE	9621.37	37.5024	124.723	80					173.93		239.587	194.428	183.96	789.52	675.32	33.04	224.68	109.36	69.52	175.32	71.04	101.08	8.12	20.96	123.6	84.56	47.96	84.36	4.12	54.8
2020-10-15	23:30:00	121964	900	900	985141000928730	E:\CCI STUDY\GROUP B\GrBBASELINE	GrBBASELINE	8936.09	37.5691	151.7	76					249.15		260.378	180.638	138.56	803.68	778.6	132.28	121.4	99.16	23.88	26.32	36.28	26.04	15.04	75.68	95.36	44.68	452.24	5.32	0	25.28
2020-10-15	23:45:00	122864	900	900	985141000928730	E:\CCI STUDY\GROUP B\GrBBASELINE	GrBBASELINE	12659.4	37.341	144.084	114					238.708		206.894	206.713	209.08	731.36	713.32	114.08	186.68	21.56	26.56	15.08	18	70.28	227.12	50.8	116.4	243.88	67.88	42.44	0	17.4
2020-10-16	00:00:00	123764	900	900	985141000928730	E:\CCI STUDY\GROUP B\GrBBASELINE	GrBBASELINE	9332.68	37.1708	132.353	80					181.025		180.876	179.228	131.08	796.76	478.08	49.4	421.92	9.2	4.32	10.68	13.16	135.24	147.36	37.96	286.68	4.24	14.68	55.96	180.52	11.72
2020-10-16	00:15:00	124664	900	900	985141000928730	E:\CCI STUDY\GROUP B\GrBBASELINE	GrBBASELINE	5904.65	37.1693	122.554	50					165.795		189.281	205.991	130.48	833.32	532.36	52.8	367.64	0.76	6	4.04	18.64	162.48	192	36.8	205.16	21.12	30.24	98.84	123.92	42.96
2020-10-16	00:30:00	125564	900	900	985141000928730	E:\CCI STUDY\GROUP B\GrBBASELINE	GrBBASELINE	2789.35	36.6787	108.433	24					176.935		188.11	172.701	106.2	871.4	869.36	52.28	30.64	0	0	0	0	26.52	227.28	0.64	4.12	68.52	0	549.64	23.28	185.52
2020-10-16	00:45:00	126464	900	900	985141000928730	E:\CCI STUDY\GROUP B\GrBBASELINE	GrBBASELINE	0	36.5168	116.405	0					220.245		138.392	197.792	0	900	900	0	0	0	0	0	0	0	0	0	0	0	0	900	0	41.12
2020-10-16	01:00:00	127364	900	900	985141000928730	E:\CCI STUDY\GROUP B\GrBBASELINE	GrBBASELINE	119.5	36.689	121.594	1					156.758		149.485	214.89	3.48	896.52	900	10.36	0	0	0	0	0	0	0	0	0	0	494.72	405.28	0	43.6
2020-10-16	01:15:00	128264	900	900	985141000928730	E:\CCI STUDY\GROUP B\GrBBASELINE	GrBBASELINE	1624.9	36.5314	133.548	12					232.751		217.037	165.625	44.92	885.92	808.24	118.88	91.76	0	3	4.72	0	74.24	0	5	17.52	217.04	567.8	0	10.68	40.92
2020-10-16	01:30:00	129164	900	900	985141000928730	E:\CCI STUDY\GROUP B\GrBBASELINE	GrBBASELINE	832.71	36.2662	112.689	5					145.932		198.945	158.726	19.96	891.96	6.96	0	893.04	0	0	0	0	422.96	0	0	470.08	6.96	0	0	0	119.56
2020-10-16	01:45:00	130064	900	900	985141000928730	E:\CCI STUDY\GROUP B\GrBBASELINE	GrBBASELINE	2195.11	36.6899	112.941	18					197.57		176.726	129.239	100.2	876.64	112.88	14.32	787.12	2.52	0.72	7.04	3.52	195.72	51.32	20.36	591.4	27.4	0	0	0	100.16
2020-10-16	02:00:00	130964	900	900	985141000928730	E:\CCI STUDY\GROUP B\GrBBASELINE	GrBBASELINE	1688.05	36.2855	141.041	14					193.59		188.865	162.84	59.32	877.36	847.16	9.16	52.84	0	0	0	0.04	50.8	2.72	27.4	2.04	332.28	465.12	19.6	0	1.4
2020-10-16	02:15:00	131864	900	900	985141000928730	E:\CCI STUDY\GROUP B\GrBBASELINE	GrBBASELINE	591.994	36.2423	121.072	6					170.677		147.026	133.102	14.88	893.48	128	0	772	0	0	0	0	77.76	0	0	694.24	128	0	0	0	12.56
2020-10-16	02:30:00	132764	900	900	985141000928730	E:\CCI STUDY\GROUP B\GrBBASELINE	GrBBASELINE	2631.72	36.8082	111.462	23					175.936		137.566	128.302	62.96	869.72	109.24	18.8	790.76	0	0	0	0	121	1.84	0	669.76	67.8	0	39.6	0	74.8
2020-10-16	02:45:00	133664	900	900	985141000928730	E:\CCI STUDY\GROUP B\GrBBASELINE	GrBBASELINE	597.51	36.8607	83.6861	5					96.6288		143.649	108.996	116.44	893.36	867.2	0	32.8	0	0	0	0	0	0	0	32.8	2.8	0	691.12	173.28	268.2
2020-10-16	03:00:00	134564	900	900	985141000928730	E:\CCI STUDY\GROUP B\GrBBASELINE	GrBBASELINE	11872.6	37.1016	128.383	100					165.718		248.671	181.169	233.64	754.72	578.72	86.12	321.28	99.88	15.56	12.24	37.44	205.2	37.28	42.72	116.08	93.8	203.52	35.16	1.12	97.56
2020-10-16	03:15:00	135464	900	900	985141000928730	E:\CCI STUDY\GROUP B\GrBBASELINE	GrBBASELINE	5141.89	37.1821	155.353	44					222.588		223.512	218.367	165.88	846.56	773.76	251.24	126.24	107.48	29.68	19.8	8.88	93.8	148.04	7.48	32.44	141.84	263.56	39.24	7.76	77.24
2020-10-16	03:30:00	136364	900	900	985141000928730	E:\CCI STUDY\GROUP B\GrBBASELINE	GrBBASELINE	9526.46	37.2958	126.133	83					228.547		188.409	145.724	147.32	785.64	619.52	30.2	280.48	0.68	8.76	0.72	3.44	49	266.76	7.04	231.48	145.16	74.28	111.8	0.88	27.52
2020-10-16	03:45:00	137264	900	900	985141000928730	E:\CCI STUDY\GROUP B\GrBBASELINE	GrBBASELINE	9514.2	37.0772	169.642	88					222.181		263.708	232.906	176.84	799.12	745.76	296.08	154.24	148.32	122.92	188.6	24.16	20.76	71.12	115.16	133.48	17.88	17.12	28.44	12.04	33.68
2020-10-16	04:00:00	138164	900	900	985141000928730	E:\CCI STUDY\GROUP B\GrBBASELINE	GrBBASELINE	1726.36	36.8533	160.571	16					202.849		231.135	268.572	41.12	884.48	899.92	239.56	0.08	0	0	0	0	0	0	7.12	0.08	19.84	366.76	194.36	311.84	29.2
2020-10-16	04:15:00	139064	900	900	985141000928730	E:\CCI STUDY\GROUP B\GrBBASELINE	GrBBASELINE	1763.82	36.2924	125.184	18					168.463		188.973	164.819	25	878.68	883.24	16	16.76	0	0	0	0	3.8	592.52	0.04	12.96	286.6	4.08	0	0	29
2020-10-16	04:30:00	139964	900	900	985141000928730	E:\CCI STUDY\GROUP B\GrBBASELINE	GrBBASELINE	5255.44	36.4428	120.177	49					166.567		163.366	198.019	61.4	839.84	581.2	16.48	318.8	0	0	0	0	28.44	449.8	0	290.36	130	1.04	0.36	0	25.12
2020-10-16	04:45:00	140864	900	900	985141000928730	E:\CCI STUDY\GROUP B\GrBBASELINE	GrBBASELINE	597.427	36.3248	173.028	9					186.247		201.098	178.588	17.84	891.68	19.56	4.24	880.44	0	0	0	0	742.12	6.32	0	138.32	13.24	0	0	0	1.2
2020-10-16	05:00:00	141764	900	900	985141000928730	E:\CCI STUDY\GROUP B\GrBBASELINE	GrBBASELINE	614.029	36.2824	133.839	4					175.762		188.043	151.262	6.92	893.08	709.56	0	190.44	0	0	0	0	188.64	310.6	0	1.8	398.96	0	0	0	12.56
2020-10-16	05:15:00	142664	900	900	985141000928730	E:\CCI STUDY\GROUP B\GrBBASELINE	GrBBASELINE	1209.75	36.2596	118.852	12					197.925		224.15	135.995	11.72	888.28	886.04	5.32	13.96	0	0	0	0	10.8	853.16	0	3.16	32.88	0	0	0	14.52
2020-10-16	05:30:00	143564	900	900	985141000928730	E:\CCI STUDY\GROUP B\GrBBASELINE	GrBBASELINE	2511.28	35.9446	139.417	23					252.35		150.333	181.235	29.12	875.64	426.16	0	473.84	0	0	0	0	466.88	426.16	0	6.96	0	0	0	0	6.72
2020-10-16	05:45:00	144464	900	900	985141000928730	E:\CCI STUDY\GROUP B\GrBBASELINE	GrBBASELINE	1900.55	35.8233	125.666	8					242.622		151.803	149.451	40.88	872.28	195.04	0	704.96	0	0	0	0	578.44	193.76	0	126.52	1.28	0	0	0	57.48
2020-10-16	06:00:00	145364	900	900	985141000928730	E:\CCI STUDY\GROUP B\GrBBASELINE	GrBBASELINE	6897.53	36.4943	94.6905	56					153.285		169.565	120.54	168.4	835.52	640.92	37.76	259.08	9.36	3.48	1.04	6.4	102.64	170.72	8	156.44	234.24	26	174.76	6.92	242.76
2020-10-16	06:15:00	146264	900	900	985141000928730	E:\CCI STUDY\GROUP B\GrBBASELINE	GrBBASELINE	11396.6	36.9964	117.979	107					203.684		169.103	174.496	205.48	783.08	579.04	66.88	320.96	25.6	15.44	12.6	17.24	98.56	27.84	28.92	222.4	162.68	100.24	181.6	6.88	123.48
2020-10-16	06:30:00	147164	900	900	985141000928730	E:\CCI STUDY\GROUP B\GrBBASELINE	GrBBASELINE	4455.28	36.9553	99.5775	38					164.794		118.318	176.886	132.16	855	833.16	10.6	66.84	0	0	2.44	0.52	12.36	25	1.04	54.48	252.4	0	423.08	128.68	153.2
2020-10-16	06:45:00	148064	900	900	985141000928730	E:\CCI STUDY\GROUP B\GrBBASELINE	GrBBASELINE	4188.34	36.7398	101.811	34					131.522		150.957	208.831	167.76	858.76	622.44	8.88	277.56	3.52	1.28	8.48	0	125.44	18	0.24	152.12	330.6	5.36	254.96	0	136.4
2020-10-16	07:00:00	148964	900	900	985141000928730	E:\CCI STUDY\GROUP B\GrBBASELINE	GrBBASELINE	1421.22	36.3102	102.691	12					107.954		126.966	160.096	40.52	887.12	762.92	0	137.08	0	0	0	0	10.92	18.64	0	126.16	76.72	0	510.48	157.08	100.12
2020-10-16	07:15:00	149864	900	900	985141000928730	E:\CCI STUDY\GROUP B\GrBBASELINE	GrBBASELINE	0	35.9277	8.56652	0					8.56652		165.175	111.72	0	900	900	0	0	0	0	0	0	0	0	0	0	900	0	0	0	824.48
2020-10-16	07:30:00	150764	900	900	985141000928730	E:\CCI STUDY\GROUP B\GrBBASELINE	GrBBASELINE	239.016	35.9901	82.4667	2					124.733		148.834	83.2926	146.48	898.84	278.88	0	621.12	0	0	0	0	0	0	0	621.12	278.88	0	0	0	266.96
2020-10-16	07:45:00	151664	900	900	985141000928730	E:\CCI STUDY\GROUP B\GrBBASELINE	GrBBASELINE	406.946	35.8983	124.182	3					156.744		193.351	124.188	5.64	895.6	0	0	900	0	0	0	0	342.2	0	0	557.8	0	0	0	0	0
2020-10-16	08:00:00	152564	900	900	985141000928730	E:\CCI STUDY\GROUP B\GrBBASELINE	GrBBASELINE	1131.38	35.9868	110.024	12					144.484		172.891	110.027	22.6	879.84	5.84	0	894.16	0	0	0	0	216.92	0	0	677.24	5.84	0	0	0	5.36
2020-10-16	08:15:00	153464	900	900	985141000928730	E:\CCI STUDY\GROUP B\GrBBASELINE	GrBBASELINE	1036.91	36.0053	117.671	10					151.54		186.613	131.37	13.96	886.04	425	30.56	475	0	0	0	0	121.16	142.6	0	353.84	282.4	0	0	0	44.8
2020-10-16	08:30:00	154364	900	900	985141000928730	E:\CCI STUDY\GROUP B\GrBBASELINE	GrBBASELINE	2370.47	36.0621	107.976	23					145.24		154.572	135.162	102.6	873.68	126.36	11.56	773.64	0.52	2.4	8.24	12.72	70.6	57.64	0	703.04	32.52	0	10.68	1.64	85.52
2020-10-16	08:45:00	155264	900	900	985141000928730	E:\CCI STUDY\GROUP B\GrBBASELINE	GrBBASELINE	2246.42	36.2337	104.859	17					162.887		145.125	174.192	112.44	880.84	890.2	62.56	9.8	4.04	1.28	57.52	0.04	7.96	167.08	2.68	1.84	165.76	0	27.16	464.64	169.68
2020-10-16	09:00:00	156164	900	900	985141000928730	E:\CCI STUDY\GROUP B\GrBBASELINE	GrBBASELINE	478.079	36.108	59.9792	4					109.755		134.773	95.965	545.72	898.8	707.44	0	192.56	0	0	0	0	0	0	0	192.56	572.2	0	0	135.24	362.52
2020-10-16	09:15:00	157064	900	900	985141000928730	E:\CCI STUDY\GROUP B\GrBBASELINE	GrBBASELINE	408.024	35.89	92.3971	3					108.808		163.689	104.083	116.8	895.64	844.72	0	55.28	0	0	0	0	0	0	0	55.28	821.52	0	0	23.2	192.2
2020-10-16	09:30:00	157964	900	900	985141000928730	E:\CCI STUDY\GROUP B\GrBBASELINE	GrBBASELINE	0	35.9417	57.8539	0					119.5		146.163	57.8796	0	900	900	0	0	0	0	0	0	0	0	0	0	900	0	0	0	464.28
2020-10-16	09:45:00	158864	900	900	985141000928730	E:\CCI STUDY\GROUP B\GrBBASELINE	GrBBASELINE	0	36.0499	61.3301	0					119.5		155.544	61.6461	0	900	900	0	0	0	0	0	0	0	0	0	0	900	0	0	0	437.72
2020-10-16	10:00:00	159764	900	900	985141000928730	E:\CCI STUDY\GROUP B\GrBBASELINE	GrBBASELINE	478	35.961	117.897	4					127.605		163.596	124.483	4.64	895.36	833.16	0	66.84	0	0	0	0	0	0	0	66.84	802.44	0	0	30.72	0.56
2020-10-16	10:15:00	160664	900	900	985141000928730	E:\CCI STUDY\GROUP B\GrBBASELINE	GrBBASELINE	888.356	35.7801	115.919	7					141.464		156.373	144.505	52.08	888.32	669.8	0	230.2	0	0	0	0	67.72	14.32	0	162.48	433.84	0	0	221.64	25.36
2020-10-16	10:30:00	161564	900	900	985141000928730	E:\CCI STUDY\GROUP B\GrBBASELINE	GrBBASELINE	4051.84	36.3144	91.691	38					119.113		153.683	138.808	351.16	862.04	588.76	36.68	311.24	11.92	9.88	12.36	9.16	20.64	0.4	11.84	290.6	112.2	17.84	207.04	196.12	204.6
2020-10-16	10:45:00	162464	900	900	985141000928730	E:\CCI STUDY\GROUP B\GrBBASELINE	GrBBASELINE	597.498	36.0114	104.341	5					114.714		164.526	112.602	22.68	892.88	69.44	0	830.56	0	0	0	0	0	0	0	830.56	69.44	0	0	0	103.6
2020-10-16	11:00:00	163364	900	900	985141000928730	E:\CCI STUDY\GROUP B\GrBBASELINE	GrBBASELINE	717.001	36.2869	81.9222	6					86.3886		151.076	136.519	52.28	893.04	318.32	0	581.68	0	0	0	0	0	0	0	581.68	318.32	0	0	0	276.44
2020-10-16	11:15:00	164264	900	900	985141000928730	E:\CCI STUDY\GROUP B\GrBBASELINE	GrBBASELINE	504.593	36.291	65.6019	4					77.1953		122.685	172.697	33.16	895.32	799.68	0	100.32	0	0	0	0	68.08	15.08	0	32.24	784.6	0	0	0	430.92
2020-10-16	11:30:00	165164	900	900	985141000928730	E:\CCI STUDY\GROUP B\GrBBASELINE	GrBBASELINE	514.323	36.2506	108.659	4					149.671		129.466	121.627	259.04	896.36	384.16	0	515.84	0	0	0	0	35.24	0	0	480.6	384.16	0	0	0	111
2020-10-16	11:45:00	166064	900	900	985141000928730	E:\CCI STUDY\GROUP B\GrBBASELINE	GrBBASELINE	2190.59	36.0878	106.613	22					189.837		106.705	158.087	39.92	875	196.48	0	703.52	0	0	0	0	162.68	196.48	0	540.84	0	0	0	0	71.04
2020-10-16	12:00:00	166964	900	900	985141000928730	E:\CCI STUDY\GROUP B\GrBBASELINE	GrBBASELINE	358.499	36.1889	109.106	3					164.439		109.106	123.551	32.36	898.72	78.24	0	821.76	0	0	0	0	0	0	0	821.76	78.24	0	0	0	75.64
2020-10-16	12:15:00	167864	900	900	985141000928730	E:\CCI STUDY\GROUP B\GrBBASELINE	GrBBASELINE	4894.1	36.2073	102.637	45					157.513		130.548	152.331	142.36	836	257.76	6.92	642.24	4.64	3.4	5	0	104.32	154.96	4.88	537.92	66.4	4.24	14.24	0	61.96
2020-10-16	12:30:00	168764	900	900	985141000928730	E:\CCI STUDY\GROUP B\GrBBASELINE	GrBBASELINE	4193.74	36.4626	100.464	37					145.715		137.594	154.643	100.68	847.6	354.2	19.52	545.8	0	0	7.16	0.48	50	148.84	17.52	495.8	168.32	10.04	1.84	0	179.08
2020-10-16	12:45:00	169664	900	900	985141000928730	E:\CCI STUDY\GROUP B\GrBBASELINE	GrBBASELINE	3878.53	36.4834	138.171	32					186.693		174.785	196.379	170.24	869.04	830.84	153.48	69.16	8.28	3.64	137.68	9.28	38.6	85.44	15.24	30.56	73.12	0	498.16	0	62.64
2020-10-16	13:00:00	170564	900	900	985141000928730	E:\CCI STUDY\GROUP B\GrBBASELINE	GrBBASELINE	2490.23	36.0579	100.131	20					109.791		174.546	147.97	85.84	872.48	656.6	0	243.4	0	0	0	0	37.84	64.6	0	205.56	6.64	0	543.76	41.6	133.52
2020-10-16	13:15:00	171464	900	900	985141000928730	E:\CCI STUDY\GROUP B\GrBBASELINE	GrBBASELINE	728.807	36.05	66.2063	6					130.846		160.869	71.986	236.76	886.88	702.8	0	197.2	0	0	0	0	197.2	541.64	0	0	161.16	0	0	0	143.88
2020-10-16	13:30:00	172364	900	900	985141000928730	E:\CCI STUDY\GROUP B\GrBBASELINE	GrBBASELINE	306.486	36.2332	44.871	2					94.3228		196.896	69.4555	482.76	900	618.36	0	281.64	0	0	0	0	0	256.44	0	281.64	361.92	0	0	0	569.16
2020-10-16	13:45:00	173264	900	900	985141000928730	E:\CCI STUDY\GROUP B\GrBBASELINE	GrBBASELINE	620.58	36.183	123.059	5					135.634		198.433	167.99	64.36	889.4	0	0	900	0	0	0	0	437.2	0	0	462.8	0	0	0	0	67.88
2020-10-16	14:00:00	174164	900	900	985141000928730	E:\CCI STUDY\GROUP B\GrBBASELINE	GrBBASELINE	3556.68	36.2322	95.3582	31					116.289		185.171	148.78	202	861.64	216.12	0.96	683.88	0	1.76	8.44	0	140.6	103.12	0	543.28	102.8	0	0	0	150.8
2020-10-16	14:15:00	175064	900	900	985141000928730	E:\CCI STUDY\GROUP B\GrBBASELINE	GrBBASELINE	6144.1	36.5219	122.754	57					157.942		199.756	160.05	183.96	816.44	317.36	22.4	582.64	8.96	16.48	7.52	1.72	250.08	56.32	17.4	332.56	176.68	4.76	27.52	0	74.84
2020-10-16	14:30:00	175964	900	900	985141000928730	E:\CCI STUDY\GROUP B\GrBBASELINE	GrBBASELINE	5427.43	36.6468	124.092	44					144.409		209.384	186.234	191.32	842.48	713.6	76.64	186.4	20.88	32.32	4.8	13	131.4	52.88	233.28	55	124.2	54.28	176.16	1.8	66.44
2020-10-16	14:45:00	176864	900	900	985141000928730	E:\CCI STUDY\GROUP B\GrBBASELINE	GrBBASELINE	2530.72	36.3526	154.617	23					161.166		237.99	258.213	20.16	879.84	870.4	46.12	29.6	4.4	1.96	17.96	20.8	26.52	727.04	59.68	3.08	35.44	3.12	0	0	4.12
2020-10-16	15:00:00	177764	900	900	985141000928730	E:\CCI STUDY\GROUP B\GrBBASELINE	GrBBASELINE	479.991	36.3072	143.686	4					208.188		166.554	238.586	60.28	896.6	900	117.72	0	0	0	0	0	0	812.8	0	0	87.2	0	0	0	38.8
2020-10-16	15:15:00	178664	900	900	985141000928730	E:\CCI STUDY\GROUP B\GrBBASELINE	GrBBASELINE	0	36.4287	145.432	0					253.132		145.459	253.98	0	900	435.72	0	464.28	0	0	0	0	464.28	435.72	0	0	0	0	0	0	0
2020-10-16	15:30:00	179564	900	900	985141000928730	E:\CCI STUDY\GROUP B\GrBBASELINE	GrBBASELINE	928.49	36.5908	115.702	6					173.643		116.889	165.248	13.44	888.24	314.84	0	585.16	0	0	0	0	262.36	8.44	0	322.8	164.92	0	141.48	0	114.6
2020-10-16	15:45:00	180464	900	900	985141000928730	E:\CCI STUDY\GROUP B\GrBBASELINE	GrBBASELINE	4389.4	36.4891	120.131	37					164.724		210.809	155.56	110.88	849.92	212.32	26.16	687.68	13.92	29.36	5.16	3.08	200.96	13.68	6.88	486.72	17.2	0	67.4	55.64	52.96
2020-10-16	16:00:00	181364	900	900	985141000928730	E:\CCI STUDY\GROUP B\GrBBASELINE	GrBBASELINE	1255.91	36.5794	102.807	12					153.316		139.541	146.424	129.44	881.96	582.48	55.88	317.52	0	0	0	0	7.16	0.04	3.12	310.36	1.04	533.72	44.56	0	173.2
2020-10-16	16:15:00	182264	900	900	985141000928730	E:\CCI STUDY\GROUP B\GrBBASELINE	GrBBASELINE	4283.25	36.4029	137.687	38					202.178		200.205	179.864	221.96	855.84	794.84	273.48	105.16	0.04	3	4	6.44	99.12	8.16	165	6.04	69	77.6	141.44	320.16	164.64
2020-10-16	16:30:00	183164	900	900	985141000928730	E:\CCI STUDY\GROUP B\GrBBASELINE	GrBBASELINE	766.501	36.5572	156.113	6					202.07		243.238	215.349	9.92	890.08	773.44	209.56	126.56	0	0	0	0	0	0	0	126.56	0	0	119.28	654.16	27.48
2020-10-16	16:45:00	184064	900	900	985141000928730	E:\CCI STUDY\GROUP B\GrBBASELINE	GrBBASELINE	2139.85	36.89	120.687	21					183.835		192.155	155.679	48.12	877.72	707.96	97.72	192.04	0.48	3.16	9.04	0.48	118.92	1.72	1.56	73.12	0	115.96	369.88	205.68	137.88
2020-10-16	17:00:00	184964	900	900	985141000928730	E:\CCI STUDY\GROUP B\GrBBASELINE	GrBBASELINE	4009.4	36.7801	110.571	35					200.277		193.926	151.984	151.92	850.44	686.36	34.16	213.64	0	5.44	8.92	3.84	162.16	39.48	96.08	51.48	13.88	149.92	368.8	0	99.2
2020-10-16	17:15:00	185864	900	900	985141000928730	E:\CCI STUDY\GROUP B\GrBBASELINE	GrBBASELINE	2893.94	36.7232	126.898	24					165.236		241.402	185.826	38.12	872.44	763.36	10.72	136.64	2.28	4.48	13	23.44	136.4	8.68	95.68	0.24	19.36	538.12	58.32	0	65.72
2020-10-16	17:30:00	186764	900	900	985141000928730	E:\CCI STUDY\GROUP B\GrBBASELINE	GrBBASELINE	3853.86	37.4422	119.93	31					162.194		170.587	152.589	90.08	858.48	634.68	53.56	265.32	27.96	48.08	0	39.72	24.36	1	1.36	240.96	498.64	3.88	14.04	0	62.12
2020-10-16	17:45:00	187664	900	900	985141000928730	E:\CCI STUDY\GROUP B\GrBBASELINE	GrBBASELINE	6233.29	37.9457	126.647	55					207.048		214.33	165.592	224.08	823.6	648.56	34.2	251.44	34.88	19.28	3.2	61.04	11.28	21.32	91.6	240.16	50.56	345.28	21.4	0	100.36
2020-10-16	18:00:00	188564	900	900	985141000928730	E:\CCI STUDY\GROUP B\GrBBASELINE	GrBBASELINE	10449	38.0363	127.438	88					196.108		173.944	199.487	340.52	790.4	676.6	108.64	223.4	9.72	63.8	12.04	54.2	106.76	63.36	41.6	116.64	258.08	79	84.92	9.88	82.52
2020-10-16	18:15:00	189464	900	900	985141000928730	E:\CCI STUDY\GROUP B\GrBBASELINE	GrBBASELINE	7958.86	37.9471	121.816	66					192.816		184.35	182.719	305.08	803.68	654.2	114.44	245.8	49.36	83.44	32.28	27.68	154.92	29.52	74.64	90.88	182.04	127.68	41.68	5.88	147.56
2020-10-16	18:30:00	190364	900	900	985141000928730	E:\CCI STUDY\GROUP B\GrBBASELINE	GrBBASELINE	10320.4	37.5857	147.918	88					187.985		211.636	218.331	216.48	781	604.72	164.2	295.28	24.36	20.32	44.44	21.64	269.96	42.92	27.16	25.32	224.52	32.72	61.04	105.6	85.8
2020-10-16	18:45:00	191264	900	900	985141000928730	E:\CCI STUDY\GROUP B\GrBBASELINE	GrBBASELINE	3372.46	37.6123	120.122	29					176.71		169.716	195.776	90.56	866.64	781.8	60	118.2	0	17.8	0	1.56	63.4	13.88	33.6	54.8	476.32	14.28	76.4	147.96	81.28
2020-10-16	19:00:00	192164	900	900	985141000928730	E:\CCI STUDY\GROUP B\GrBBASELINE	GrBBASELINE	5574.52	37.4459	110.487	53					198.72		189.531	158.361	92.24	845.88	399.08	46.72	500.92	29.76	16.48	4.24	14.84	126.6	0	45.88	374.32	47.84	62.28	177.76	0	138.12
2020-10-16	19:15:00	193064	900	900	985141000928730	E:\CCI STUDY\GROUP B\GrBBASELINE	GrBBASELINE	2204.26	37.6801	111.689	18					230.865		172.623	149.825	206.6	881.08	539.16	41.88	360.84	0	0	0	0	72.96	4	50.56	287.88	193.68	105.68	42.16	143.08	126.52
2020-10-16	19:30:00	193964	900	900	985141000928730	E:\CCI STUDY\GROUP B\GrBBASELINE	GrBBASELINE	7334.85	37.6891	155.318	65					219.108		198.589	257.452	142.8	808.28	633.36	256.8	266.64	40.64	18.12	3.44	93.4	146.84	40.48	241.16	119.8	14.24	152.56	29.32	0	49
2020-10-16	19:45:00	194864	900	900	985141000928730	E:\CCI STUDY\GROUP B\GrBBASELINE	GrBBASELINE	9185.12	37.9118	137.536	80					189.663		170.218	249.681	183.64	802.24	568.52	152.36	331.48	39.28	52.08	162.76	58.2	15.48	28.92	86.08	316	69.4	55.24	16.56	0	64.88
2020-10-16	20:00:00	195764	900	900	985141000928730	E:\CCI STUDY\GROUP B\GrBBASELINE	GrBBASELINE	5753.47	37.4848	167.353	49					295.311		191.924	300.129	130.8	841.36	820.12	298.6	79.88	390.76	58.32	59.84	46.24	14.8	16.24	1.76	65.08	199.96	36.56	10.44	0	51.16
2020-10-16	20:15:00	196664	900	900	985141000928730	E:\CCI STUDY\GROUP B\GrBBASELINE	GrBBASELINE	3291.55	37.1288	142.71	32					273.466		176.027	179.467	46.8	861.84	711.2	160.6	188.8	31.8	2.84	8.28	235.72	28.8	3.08	418.72	160	8.4	0	2.36	0	75.88
2020-10-16	20:30:00	197564	900	900	985141000928730	E:\CCI STUDY\GROUP B\GrBBASELINE	GrBBASELINE	1945.54	37.3002	118.363	20					198.443		212.471	128.144	107.72	879.68	829.48	30.68	70.52	0	0.84	2.16	0.48	1.6	0	232	68.92	5.88	235.12	353	0	82.88
2020-10-16	20:45:00	198464	900	900	985141000928730	E:\CCI STUDY\GROUP B\GrBBASELINE	GrBBASELINE	7873.54	37.4588	132.496	67					179.15		208.867	173.669	234.04	787.32	707.12	139.44	192.88	13	26.84	25.64	16.2	24.84	42.44	29.84	168.04	124.04	154.76	234.68	39.68	82.2
2020-10-16	21:00:00	199364	900	900	985141000928730	E:\CCI STUDY\GROUP B\GrBBASELINE	GrBBASELINE	7601.12	37.4553	101.096	63					131.943		166.465	194.024	147.04	797.68	611.48	14.92	288.52	20.28	53.88	47.76	12.56	254.24	21.84	19.12	34.28	122.6	15.68	292.04	5.72	152.88
2020-10-16	21:15:00	200264	900	900	985141000928730	E:\CCI STUDY\GROUP B\GrBBASELINE	GrBBASELINE	7734.73	37.7359	126.046	65					185.965		211.383	200.113	203.12	815.24	842.36	118.56	57.64	105.04	96.6	80.24	116.52	34.36	51.44	23.76	23.28	213.76	72.48	68.32	14.2	130.36
2020-10-16	21:30:00	201164	900	900	985141000928730	E:\CCI STUDY\GROUP B\GrBBASELINE	GrBBASELINE	5798.35	37.7997	124.444	47					201.904		186.843	162.927	153.6	826.4	675.36	104.36	224.64	10.72	21.6	0.04	19.68	140.36	82.12	71.72	84.28	283.32	39.12	73.24	73.8	84.28
2020-10-16	21:45:00	202064	900	900	985141000928730	E:\CCI STUDY\GROUP B\GrBBASELINE	GrBBASELINE	8741.16	37.8312	106.172	73					213.608		146.2	156.161	301.76	797	439.12	1.68	460.88	9	46.4	20.8	56.12	324.16	61.72	13.36	136.72	212.16	10	9.56	0	139.16
2020-10-16	22:00:00	202964	900	900	985141000928730	E:\CCI STUDY\GROUP B\GrBBASELINE	GrBBASELINE	6799.2	37.9663	149.531	58					222.648		236.668	211.661	181.32	825.56	819.08	175.6	80.92	23.12	29.68	27.4	44.92	24.88	5.44	27.92	56.04	328.24	270.68	45.36	16.32	52.04
2020-10-16	22:15:00	203864	900	900	985141000928730	E:\CCI STUDY\GROUP B\GrBBASELINE	GrBBASELINE	8491.3	37.8501	124.835	70					189.043		197.373	191.951	225.92	801.08	578.04	77.76	321.96	129.96	57.88	26.28	44.44	151.48	21.2	8.44	170.48	199.96	0	88.08	1.8	93.24
2020-10-16	22:30:00	204764	900	900	985141000928730	E:\CCI STUDY\GROUP B\GrBBASELINE	GrBBASELINE	6238.5	37.7318	166.239	53					263.125		193.569	242.833	146.04	828.68	707.52	295.52	192.48	222.08	45.2	33.36	32.84	135.84	22.44	17.84	56.64	217.64	1.36	16.76	98	104.68
2020-10-16	22:45:00	205664	900	900	985141000928730	E:\CCI STUDY\GROUP B\GrBBASELINE	GrBBASELINE	9505.25	37.8152	160.09	85					268.862		199.671	245.85	197.8	787.96	746.04	280	153.96	150.84	21.92	118.96	56.64	124.88	205.2	4.28	29.08	130.8	48.96	8.44	0	72.64
2020-10-16	23:00:00	206564	900	900	985141000928730	E:\CCI STUDY\GROUP B\GrBBASELINE	GrBBASELINE	8010.24	37.7891	133.997	68					226.201		168.438	221.022	170.64	815.84	778.04	151.96	121.96	52.92	19.64	25.08	19	99	87.76	23.08	22.96	76.72	204.16	56.04	213.64	62.68
2020-10-16	23:15:00	207464	900	900	985141000928730	E:\CCI STUDY\GROUP B\GrBBASELINE	GrBBASELINE	10155.4	37.7801	127.589	86					184.943		223.608	233.617	177.64	776.84	686.8	134.64	213.2	121.4	91.6	23.8	6.4	164.04	54.48	3.56	49.16	275.08	19.48	43.6	47.4	109
2020-10-16	23:30:00	208364	900	900	985141000928730	E:\CCI STUDY\GROUP B\GrBBASELINE	GrBBASELINE	7993.2	37.883	104.721	67					216.85		181.284	165.015	277.72	800.32	765.44	53.32	134.56	22.32	17.32	0	43.4	125.28	64.32	78.32	9.28	283.72	91.36	78.12	86.56	154.04
2020-10-16	23:45:00	209264	900	900	985141000928730	E:\CCI STUDY\GROUP B\GrBBASELINE	GrBBASELINE	10795.7	37.9268	138.002	97					194.677		233.714	194.896	295.08	784.16	687.96	116.44	212.04	64.44	37.28	3.84	109.28	98.72	54.2	185.96	113.32	57.68	63.56	103.4	8.32	44.52
2020-10-17	00:00:00	210164	900	900	985141000928730	E:\CCI STUDY\GROUP B\GrBBASELINE	GrBBASELINE	17052.5	37.8689	127.355	153					189.545		243.621	170.62	263.28	715.12	704.04	29.8	195.96	147.4	107.8	46.52	81	106.64	116.8	135.6	89.32	49.56	0	19.36	0	91.88
2020-10-17	00:15:00	211064	900	900	985141000928730	E:\CCI STUDY\GROUP B\GrBBASELINE	GrBBASELINE	12058.2	37.8901	102.959	103					158.548		218.253	183.877	272.92	766.88	782.76	47.32	117.24	59.68	138.6	117.64	36.64	44.2	105.2	16.36	73.04	158.36	13.6	65.04	71.64	181.72
2020-10-17	00:30:00	211964	900	900	985141000928730	E:\CCI STUDY\GROUP B\GrBBASELINE	GrBBASELINE	10165.2	37.6806	127.976	86					178.937		253.911	205.173	169.2	779.48	705.12	89.16	194.88	171.16	56.36	26.32	49.28	186.72	151.32	8.76	8.16	23.8	55.84	100.96	61.32	47.72
2020-10-17	00:45:00	212864	900	900	985141000928730	E:\CCI STUDY\GROUP B\GrBBASELINE	GrBBASELINE	9589.07	37.7152	120.698	82					219.182		203.287	186.015	176.04	768.68	842.24	39.12	57.76	51.64	67.6	83.16	53.96	16.92	34.2	130.12	40.84	101.56	171.92	57.36	90.72	84.96
2020-10-17	01:00:00	213764	900	900	985141000928730	E:\CCI STUDY\GROUP B\GrBBASELINE	GrBBASELINE	10321.3	37.7696	176.489	82					256.496		227.298	224.023	286.24	784.24	762.2	368.44	137.8	128.72	52.16	143.72	210.92	47.4	30.68	19.68	90.4	24.2	9.52	87.2	55.4	69.48
2020-10-17	01:15:00	214664	900	900	985141000928730	E:\CCI STUDY\GROUP B\GrBBASELINE	GrBBASELINE	10044.9	37.5775	152	86					253.173		214.778	228.831	155.72	770.2	565.68	201.08	334.32	90	146	103.36	47.8	203.96	24.8	27.72	130.36	20.88	72.72	19.08	13.32	56.84
2020-10-17	01:30:00	215564	900	900	985141000928730	E:\CCI STUDY\GROUP B\GrBBASELINE	GrBBASELINE	12338.1	37.6407	139.582	99					197.518		242.705	195.389	233.2	740.08	643.08	108.08	256.92	57.56	64.28	32.04	144.2	49.28	144.72	40.4	207.64	108.36	7.44	36.64	7.44	37.24
2020-10-17	01:45:00	216464	900	900	985141000928730	E:\CCI STUDY\GROUP B\GrBBASELINE	GrBBASELINE	7006.73	37.4957	126.976	61					222.513		185.754	167.408	92.32	832.08	797.56	65.56	102.44	26.28	6.68	18.08	2.76	2.36	13.36	35.96	100.08	585.32	55.76	43.16	10.2	36.8
2020-10-17	02:00:00	217364	900	900	985141000928730	E:\CCI STUDY\GROUP B\GrBBASELINE	GrBBASELINE	5826.12	36.9606	130.176	53					208.964		194.441	190.141	108.36	812.08	788.52	127.12	111.48	11.92	109.56	0	11.12	18.44	5.24	260.56	93.04	72.2	28.44	222.52	66.96	90.08
2020-10-17	02:15:00	218264	900	900	985141000928730	E:\CCI STUDY\GROUP B\GrBBASELINE	GrBBASELINE	647.004	36.7903	116.583	5					215.927		152.232	204.208	28.44	889.36	890.48	0	9.52	0	0	0	0	0	0	0	9.52	85.44	0	784.36	20.68	40.28
2020-10-17	02:30:00	219164	900	900	985141000928730	E:\CCI STUDY\GROUP B\GrBBASELINE	GrBBASELINE	312.855	37.1733	80.9652	3					195.308		135.272	85.3382	3.24	896.76	342.6	0	557.4	0	0	0	0	0	0	0.52	557.4	0	1	341.08	0	286.56
2020-10-17	02:45:00	220064	900	900	985141000928730	E:\CCI STUDY\GROUP B\GrBBASELINE	GrBBASELINE	1617.58	37.2318	124.282	13					166.42		206.037	152.325	29.76	884.32	527.08	13.12	372.92	0	12.2	0	1.92	97.2	4.44	102.92	275.72	345.48	42.8	7.04	10.28	19.56
2020-10-17	03:00:00	220964	900	900	985141000928730	E:\CCI STUDY\GROUP B\GrBBASELINE	GrBBASELINE	4106.71	36.966	116.193	32					172.56		210.943	174.218	160.92	840.64	833.52	16.04	66.48	12.8	3.44	0	18.6	44.68	9.12	3.04	21.8	1.52	166.68	309.24	309.08	51.64
2020-10-17	03:15:00	221864	900	900	985141000928730	E:\CCI STUDY\GROUP B\GrBBASELINE	GrBBASELINE	10815.6	36.958	179.093	98					234.931		248.098	226.804	174.32	775.2	626.8	355.88	273.2	88.28	53.6	37.56	154.76	217.2	45.56	33.72	56	37.32	68.72	73.32	33.96	57.52
2020-10-17	03:30:00	222764	900	900	985141000928730	E:\CCI STUDY\GROUP B\GrBBASELINE	GrBBASELINE	7017.43	37.1311	91.3116	66					124.213		188.595	126.575	184.32	822.96	640.4	41.4	259.6	8.32	5.92	27.48	0	7.2	2.64	42.76	252.4	102.8	274.04	176.44	0	237.8
2020-10-17	03:45:00	223664	900	900	985141000928730	E:\CCI STUDY\GROUP B\GrBBASELINE	GrBBASELINE	2774.47	36.9827	103.165	24					134.573		125.332	228.786	109.64	861.96	692.96	0	207.04	0	0	0	0	5.88	9.64	0.04	201.16	636.84	2.96	0	43.48	105.84
2020-10-17	04:00:00	224564	900	900	985141000928730	E:\CCI STUDY\GROUP B\GrBBASELINE	GrBBASELINE	1035.35	36.9448	154.131	7					228.401		159.548	287.119	14.96	888.76	802.64	307.32	97.36	307.52	0	0	0	3.48	0	0	93.88	458.84	0	0	36.28	128.2
2020-10-17	04:15:00	225464	900	900	985141000928730	E:\CCI STUDY\GROUP B\GrBBASELINE	GrBBASELINE	478.001	36.6681	115.31	4					124.115		147.818	175.28	8.28	891.72	85.04	0	814.96	0	0	0	0	0	0	0	814.96	85.04	0	0	0	24.04
2020-10-17	04:30:00	226364	900	900	985141000928730	E:\CCI STUDY\GROUP B\GrBBASELINE	GrBBASELINE	358.5	36.4616	126.099	3					170.163		198.645	183.927	2.76	897.24	471.36	1.52	428.64	0	0	0	0	0	0	0	428.64	308.12	0	0	163.24	26.48
2020-10-17	04:45:00	227264	900	900	985141000928730	E:\CCI STUDY\GROUP B\GrBBASELINE	GrBBASELINE	362.353	36.3953	183.13	2					292.367		276.432	211.672	8.44	897.76	821.2	399.8	78.8	0	0	0	0	0	0	0	78.8	43.8	0	0	777.4	3.76
2020-10-17	05:00:00	228164	900	900	985141000928730	E:\CCI STUDY\GROUP B\GrBBASELINE	GrBBASELINE	5592.77	36.8552	104.818	47					172.026		152.127	157.167	154.88	828.4	427.4	21.24	472.6	11	3.76	0	9.88	44.2	5.88	5.44	428.4	282.84	10.64	73.68	24.28	159.8
2020-10-17	05:15:00	229064	900	900	985141000928730	E:\CCI STUDY\GROUP B\GrBBASELINE	GrBBASELINE	8669.29	37.1642	111.605	74					153.234		204.861	168.933	178.76	781.92	514.12	20.08	385.88	23.92	10.8	33.36	31.16	191.8	63.28	21.36	194.08	141.72	24.56	124.4	39.56	87.28
2020-10-17	05:30:00	229964	900	900	985141000928730	E:\CCI STUDY\GROUP B\GrBBASELINE	GrBBASELINE	6212.75	37.0235	151.767	49					195.965		210.016	276.55	117.36	830.28	754.84	185.64	145.16	0	11.2	25.68	0	13.92	36.52	2.28	131.24	254.24	33.84	178.32	212.76	33.64
2020-10-17	05:45:00	230864	900	900	985141000928730	E:\CCI STUDY\GROUP B\GrBBASELINE	GrBBASELINE	3684.19	36.4841	111.428	31					183.98		178.543	147.675	53.96	855.72	724.24	0	175.76	0	0	0	0	7.28	4.72	0	168.48	2.36	0	249.32	467.84	57.12
2020-10-17	06:00:00	231764	900	900	985141000928730	E:\CCI STUDY\GROUP B\GrBBASELINE	GrBBASELINE	2753.02	36.1652	105.005	23					135.678		176.214	141.613	46.16	877	218.56	4.2	681.44	0	0	0	0	92.76	3.64	1.28	588.68	101.2	34.96	77.48	0	74.04
2020-10-17	06:15:00	232664	900	900	985141000928730	E:\CCI STUDY\GROUP B\GrBBASELINE	GrBBASELINE	597.499	35.8839	114.405	5					184.912		181.725	119.211	12.2	891.52	533.16	0	366.84	0	0	0	0	0	0	0	366.84	2.44	0	424.72	106	31.2
2020-10-17	06:30:00	233564	900	900	985141000928730	E:\CCI STUDY\GROUP B\GrBBASELINE	GrBBASELINE	0	35.9988	117.782	0					178.819		180.26	118.994	0	900	900	0	0	0	0	0	0	0	0	0	0	0	0	900	0	3.68
2020-10-17	06:45:00	234464	900	900	985141000928730	E:\CCI STUDY\GROUP B\GrBBASELINE	GrBBASELINE	0	36.0688	90.2031	0					172.06		127.324	90.518	0	900	900	0	0	0	0	0	0	0	0	0	0	0	0	900	0	167.68
2020-10-17	07:00:00	235364	900	900	985141000928730	E:\CCI STUDY\GROUP B\GrBBASELINE	GrBBASELINE	0	36.195	90.8857	0					168.999		119.5	90.8857	0	900	900	0	0	0	0	0	0	0	0	0	0	0	0	900	0	168.4
2020-10-17	07:15:00	236264	900	900	985141000928730	E:\CCI STUDY\GROUP B\GrBBASELINE	GrBBASELINE	0	35.8615	118.428	0					157.077		119.5	142.486	0	900	900	0	0	0	0	0	0	0	0	0	0	0	0	900	0	0
2020-10-17	07:30:00	237164	900	900	985141000928730	E:\CCI STUDY\GROUP B\GrBBASELINE	GrBBASELINE	0	35.6309	119.5	0					119.5		119.5	152.447	0	900	900	0	0	0	0	0	0	0	0	0	0	0	0	900	0	0
2020-10-17	07:45:00	238064	900	900	985141000928730	E:\CCI STUDY\GROUP B\GrBBASELINE	GrBBASELINE	0	35.7433	119.5	0					141.124		119.5	175.326	0	900	900	0	0	0	0	0	0	0	0	0	0	0	0	900	0	0
2020-10-17	08:00:00	238964	900	900	985141000928730	E:\CCI STUDY\GROUP B\GrBBASELINE	GrBBASELINE	0	35.8135	119.5	0					143.464		119.5	203.131	0	900	900	0	0	0	0	0	0	0	0	0	0	0	0	900	0	0
2020-10-17	08:15:00	239864	900	900	985141000928730	E:\CCI STUDY\GROUP B\GrBBASELINE	GrBBASELINE	7372.45	36.5433	114.42	68					134.445		181.746	166.896	187.76	810.64	524.2	57.4	375.8	21.44	13.6	24.52	35.68	124.8	41.48	35.4	251	18.92	17.6	296	19.56	86.32
2020-10-17	08:30:00	240764	900	900	985141000928730	E:\CCI STUDY\GROUP B\GrBBASELINE	GrBBASELINE	3811.97	36.5628	106.225	32					130.722		144.904	177.432	50.28	861.84	776.6	137	123.4	14.4	52.96	13.36	0	65.52	5.16	1.04	57.88	208.56	0.04	476.84	4.24	263.8
2020-10-17	08:45:00	241664	900	900	985141000928730	E:\CCI STUDY\GROUP B\GrBBASELINE	GrBBASELINE	0	36.167	119.5	0					119.5		119.5	169.096	0	900	900	0	0	0	0	0	0	0	0	0	0	0	0	900	0	0
2020-10-17	09:00:00	242564	900	900	985141000928730	E:\CCI STUDY\GROUP B\GrBBASELINE	GrBBASELINE	0	36.1198	92.9225	0					153.657		66.3134	128.045	0	900	900	0	0	0	0	0	0	0	0	0	0	0	0	900	0	173.96
2020-10-17	09:15:00	243464	900	900	985141000928730	E:\CCI STUDY\GROUP B\GrBBASELINE	GrBBASELINE	720.637	36.4908	91.8114	8					134.598		150.083	139.401	328.32	890.76	894.6	0	5.4	0	0	0	0	2.44	0	1.04	2.96	319.08	135.2	439.28	0	189.92
2020-10-17	09:30:00	244364	900	900	985141000928730	E:\CCI STUDY\GROUP B\GrBBASELINE	GrBBASELINE	65.8193	35.9167	104.455	1					104.455		122.086	159.635	418.56	900	868.04	0	31.96	0	0	0	0	0	0	0	31.96	868.04	0	0	0	0.96
2020-10-17	09:45:00	245264	900	900	985141000928730	E:\CCI STUDY\GROUP B\GrBBASELINE	GrBBASELINE	1368.35	35.8951	70.935	5					70.9346		157.814	136.523	394.44	883.56	107.56	0	792.44	0	0	0	0	56.56	0.96	0	735.88	106.6	0	0	0	423
2020-10-17	10:00:00	246164	900	900	985141000928730	E:\CCI STUDY\GROUP B\GrBBASELINE	GrBBASELINE	627.555	35.7674	116.664	5					124.669		188.931	132.888	76.56	895.04	113.32	0	786.68	0	0	0	0	104.64	113.32	0	682.04	0	0	0	0	0
2020-10-17	10:15:00	247064	900	900	985141000928730	E:\CCI STUDY\GROUP B\GrBBASELINE	GrBBASELINE	169.353	35.6869	147.22	3					152.228		177.55	147.578	3.4	896.6	2.32	0	897.68	0	0	0	0	380.8	0	0	516.88	2.32	0	0	0	1.4
2020-10-17	10:30:00	247964	900	900	985141000928730	E:\CCI STUDY\GROUP B\GrBBASELINE	GrBBASELINE	84.6762	35.9661	115.708	1					163.315		119.608	169.026	1.2	898.8	899.16	0	0.84	0	0	0	0	0.84	0	0	0	899.16	0	0	0	0
2020-10-17	10:45:00	248864	900	900	985141000928730	E:\CCI STUDY\GROUP B\GrBBASELINE	GrBBASELINE	578.705	35.7905	106.597	6					127.29		138.917	150.409	19.12	893.72	438.68	0	461.32	0	0	0	0	1.24	16.68	0	460.08	422	0	0	0	53.52
2020-10-17	11:00:00	249764	900	900	985141000928730	E:\CCI STUDY\GROUP B\GrBBASELINE	GrBBASELINE	987.549	35.7114	99.7834	10					140.259		130.373	144.233	25	886.04	483.48	0	416.52	0	0	0	0	1.32	30.96	0	415.2	452.52	0	0	0	128.8
2020-10-17	11:15:00	250664	900	900	985141000928730	E:\CCI STUDY\GROUP B\GrBBASELINE	GrBBASELINE	1563.17	35.9374	82.0554	14					130.64		139.897	89.1199	16.92	883.08	891.24	8	8.76	0.48	1.88	1.32	0.48	4.24	0	0.64	4.52	124.88	4.92	756.64	0	291.8
2020-10-17	11:30:00	251564	900	900	985141000928730	E:\CCI STUDY\GROUP B\GrBBASELINE	GrBBASELINE	119.5	35.4876	113.919	1					119.5		150.543	113.919	0.92	899.08	770.56	0	129.44	0	0	0	0	0	0	0	129.44	0	0	770.56	0	36.88
2020-10-17	11:45:00	252464	900	900	985141000928730	E:\CCI STUDY\GROUP B\GrBBASELINE	GrBBASELINE	288.488	35.66	94.1964	2					119.443		132.556	124.155	251.76	898.6	626.12	0	273.88	0	0	0	0	0	0	0	273.88	604.96	0	21.16	0	187
2020-10-17	12:00:00	253364	900	900	985141000928730	E:\CCI STUDY\GROUP B\GrBBASELINE	GrBBASELINE	1294	35.6849	77.9838	11					133.713		139.464	88.8657	54.12	882.84	523.56	0	376.44	0	0	0	0	0	0	0	376.44	47.64	0	475.92	0	278.44
2020-10-17	12:15:00	254264	900	900	985141000928730	E:\CCI STUDY\GROUP B\GrBBASELINE	GrBBASELINE	836.5	35.7657	42.7792	8					112.723		142.66	62.2595	78.12	891.76	474.2	0	425.8	0	0	0	0	0	0	0	425.8	30.32	0	443.88	0	590.48
2020-10-17	12:30:00	255164	900	900	985141000928730	E:\CCI STUDY\GROUP B\GrBBASELINE	GrBBASELINE	238.998	35.6295	107.455	2					157.787		138.787	111.582	98.92	899.08	89.96	0	810.04	0	0	0	0	0	0	0	810.04	0	0	89.96	0	76.6
2020-10-17	12:45:00	256064	900	900	985141000928730	E:\CCI STUDY\GROUP B\GrBBASELINE	GrBBASELINE	4448.31	36.175	122.158	38					180.715		162.302	157.254	149.68	860.56	581.44	98.2	318.56	45.08	48.4	5.72	2.52	18.8	48.56	4.8	299.76	223.92	6.68	0	195.76	94.2
2020-10-17	13:00:00	256964	900	900	985141000928730	E:\CCI STUDY\GROUP B\GrBBASELINE	GrBBASELINE	2747.17	36.1571	111.081	22					158.114		136.933	144.752	102.36	870.76	861.96	100.12	38.04	13.72	13.24	33.04	2.64	7.8	73.76	0	30.24	241.24	0	296.12	188.2	170.04
2020-10-17	13:15:00	257864	900	900	985141000928730	E:\CCI STUDY\GROUP B\GrBBASELINE	GrBBASELINE	717.004	35.7011	117.061	6					127.961		145.426	149.137	17.24	893.76	688.88	0	211.12	0	0	0	0	0	0	0	211.12	0	0	688.88	0	15.6
2020-10-17	13:30:00	258764	900	435.72	985141000928730	E:\CCI STUDY\GROUP B\GrBBASELINE	GrBBASELINE	239	36.0148	117.8	2					129.617		167.462	156.319	5.88	429.84	89.88	0	345.84	0	0	0	0	0	0	0	345.84	89.88	0	0	0	3.2

## Sheet: 989001025043662
date	time	time since start (s)	bin duration (s)	distance (mm)	temperature (C)	separation (mm)	transition
2020-10-14	13:30:00	0	900	13057.9	37.9137	150.561	111
2020-10-14	13:45:00	464	900	16546	37.9329	132.178	144
2020-10-14	14:00:00	1364	900	13345.5	37.7212	144.304	115
2020-10-14	14:15:00	2264	900	14948.6	37.6861	135.309	126
2020-10-14	14:30:00	3164	900	8876.1	37.615	151.258	79
2020-10-14	14:45:00	4064	900	10182.9	37.5828	129.092	92
2020-10-14	15:00:00	4964	900	11157.5	37.2505	130.738	96
2020-10-14	15:15:00	5864	900	4278.21	37.2243	139.858	37
2020-10-14	15:30:00	6764	900	478	37.2085	130.467	4
2020-10-14	15:45:00	7664	900	2889.18	37.2316	128.883	23
2020-10-14	16:00:00	8564	900	3741.2	37.13	126.346	32
2020-10-14	16:15:00	9464	900	13359.2	37.6037	107.442	120
2020-10-14	16:30:00	10364	900	7154.6	37.7686	110.13	64
2020-10-14	16:45:00	11264	900	10764.3	37.8432	144.187	97
2020-10-14	17:00:00	12164	900	13537.7	37.6575	116.086	114
2020-10-14	17:15:00	13064	900	7862.19	37.6402	110.847	65
2020-10-14	17:30:00	13964	900	3276.06	37.5122	131.436	31
2020-10-14	17:45:00	14864	900	1034.95	37.5177	132.284	11
2020-10-14	18:00:00	15764	900	8545.74	37.3765	113.485	82
2020-10-14	18:15:00	16664	900	10156.3	37.3306	111.765	89
2020-10-14	18:30:00	17564	900	9610.63	37.5653	138.278	80
2020-10-14	18:45:00	18464	900	10408.3	37.54	139.082	90
2020-10-14	19:00:00	19364	900	5479.44	37.3857	122.78	46
2020-10-14	19:15:00	20264	900	2160.84	37.1629	131.782	18
2020-10-14	19:30:00	21164	900	15165.4	37.5112	134.18	133
2020-10-14	19:45:00	22064	900	14057.8	37.7461	124.359	119
2020-10-14	20:00:00	22964	900	9917.47	37.6806	143.136	91
2020-10-14	20:15:00	23864	900	10780.2	37.7297	149.128	96
2020-10-14	20:30:00	24764	900	12557.1	37.8424	118.017	111
2020-10-14	20:45:00	25664	900	9618.17	37.6908	127.058	89
2020-10-14	21:00:00	26564	900	13826.5	37.6297	133.938	124
2020-10-14	21:15:00	27464	900	12869.3	37.9389	128.905	117
2020-10-14	21:30:00	28364	900	13216.3	37.8546	123.529	109
2020-10-14	21:45:00	29264	900	16936	37.8271	127.516	144
2020-10-14	22:00:00	30164	900	9281.02	37.7318	117.172	82
2020-10-14	22:15:00	31064	900	12774.3	37.7863	122.135	107
2020-10-14	22:30:00	31964	900	13850.9	37.6325	137.408	119
2020-10-14	22:45:00	32864	900	12813.9	37.6246	138.583	111
2020-10-14	23:00:00	33764	900	12453.2	37.5414	124.848	106
2020-10-14	23:15:00	34664	900	2595.61	37.0338	133.805	22
2020-10-14	23:30:00	35564	900	2158.6	37.3174	130.248	17
2020-10-14	23:45:00	36464	900	1986.26	37.22	61.1537	16
2020-10-15	00:00:00	37364	900	0	37.353	57.3976	0
2020-10-15	00:15:00	38264	900	2128.43	37.0345	118.019	18
2020-10-15	00:30:00	39164	900	867.513	37.168	90.8919	8
2020-10-15	00:45:00	40064	900	1804.2	36.4394	77.6055	15
2020-10-15	01:00:00	40964	900	119.499	36.4149	66.5463	1
2020-10-15	01:15:00	41864	900	2421.56	36.6283	128.198	21
2020-10-15	01:30:00	42764	900	5049.6	36.4656	102.065	44
2020-10-15	01:45:00	43664	900	478.002	36.6953	139.583	4
2020-10-15	02:00:00	44564	900	0	36.8764	90.3838	0
2020-10-15	02:15:00	45464	900	5167.37	36.8025	112.859	45
2020-10-15	02:30:00	46364	900	2876.92	36.8112	55.5485	29
2020-10-15	02:45:00	47264	900	0	36.8866	95.6069	0
2020-10-15	03:00:00	48164	900	0	36.7993	32.3686	0
2020-10-15	03:15:00	49064	900	514.64	36.1595	110.009	6
2020-10-15	03:30:00	49964	900	358.5	36.2884	83.8872	3
2020-10-15	03:45:00	50864	900	358.5	36.582	58.4998	3
2020-10-15	04:00:00	51764	900	0	36.5475	6.40785	0
2020-10-15	04:15:00	52664	900	7915.96	36.9528	112.673	73
2020-10-15	04:30:00	53564	900	17161.4	37.4226	156.62	148
2020-10-15	04:45:00	54464	900	8564.36	37.6699	147.94	72
2020-10-15	05:00:00	55364	900	12412.8	37.458	170.321	105
2020-10-15	05:15:00	56264	900	11215.3	37.5355	161.028	96
2020-10-15	05:30:00	57164	900	14794.7	37.7049	130.13	133
2020-10-15	05:45:00	58064	900	9076.02	37.6701	104.928	78
2020-10-15	06:00:00	58964	900	7387.31	37.5989	104.994	67
2020-10-15	06:15:00	59864	900	7967.45	37.367	112.333	69
2020-10-15	06:30:00	60764	900	2798.95	37.2904	111.167	30
2020-10-15	06:45:00	61664	900	479	36.8365	129.079	4
2020-10-15	07:00:00	62564	900	0	36.7127	119.152	0
2020-10-15	07:15:00	63464	900	431.28	36.8641	103.642	6
2020-10-15	07:30:00	64364	900	0	36.4707	119.5	0
2020-10-15	07:45:00	65264	900	2912.26	36.6655	107.204	31
2020-10-15	08:00:00	66164	900	821.155	37.8164	89.3843	7
2020-10-15	08:15:00	67064	900	43.2151	36.6208	104.938	0
2020-10-15	08:30:00	67964	900	0	36.1947	108.355	0
2020-10-15	08:45:00	68864	900	240	36.6218	102.066	2
2020-10-15	09:00:00	69764	900	0	36.7185	97.9859	0
2020-10-15	09:15:00	70664	900	2084.44	36.4871	95.2959	17
2020-10-15	09:30:00	71564	900	1006.35	36.688	58.7129	9
2020-10-15	09:45:00	72464	900	747.054	36.4117	90.9459	7
2020-10-15	10:00:00	73364	900	0	37.0009	7.42872	0
2020-10-15	10:15:00	74264	900	1538.56	36.8045	70.3697	11
2020-10-15	10:30:00	75164	900	3046.71	36.8171	75.2851	26
2020-10-15	10:45:00	76064	900	4603.6	36.9765	103.916	43
2020-10-15	11:00:00	76964	900	1846.36	36.3934	110.04	16
2020-10-15	11:15:00	77864	900	4823.25	36.5458	91.34	44
2020-10-15	11:30:00	78764	900	0	36.7989	69.284	0
2020-10-15	11:45:00	79664	900	4219.66	36.5741	13.4859	46
2020-10-15	12:00:00	80564	900	0	36.5308	22.2729	0
2020-10-15	12:15:00	81464	900	0	36.8967	72.206	0
2020-10-15	12:30:00	82364	900	2495.23	36.6495	137.855	24
2020-10-15	12:45:00	83264	900	6179.53	36.6662	100.64	57
2020-10-15	13:00:00	84164	900	10775.7	36.7166	109.041	92
2020-10-15	13:15:00	85064	900	4291.98	36.9209	120.599	41
2020-10-15	13:30:00	85964	900	0	36.8489	119.5	0
2020-10-15	13:45:00	86864	900	0	36.8035	159.585	0
2020-10-15	14:00:00	87764	900	646.998	36.9157	99.7106	5
2020-10-15	14:15:00	88664	900	4836.39	36.6133	122.955	39
2020-10-15	14:30:00	89564	900	239	36.281	101.165	2
2020-10-15	14:45:00	90464	900	1480.08	36.6671	118.005	12
2020-10-15	15:00:00	91364	900	5647.46	36.8764	110.116	49
2020-10-15	15:15:00	92264	900	5721.54	37.056	106.322	48
2020-10-15	15:30:00	93164	900	53.6057	36.3852	62.7829	0
2020-10-15	15:45:00	94064	900	0	36.5495	112.891	0
2020-10-15	16:00:00	94964	900	3260.5	36.8944	103.856	28
2020-10-15	16:15:00	95864	900	985.85	36.8738	105.511	8
2020-10-15	16:30:00	96764	900	2764.34	36.9212	84.7347	20
2020-10-15	16:45:00	97664	900	13128.6	37.2692	123.91	109
2020-10-15	17:00:00	98564	900	7476.63	37.345	136.796	64
2020-10-15	17:15:00	99464	900	11674.3	37.342	118.35	104
2020-10-15	17:30:00	100364	900	7361.46	37.3458	103.637	64
2020-10-15	17:45:00	101264	900	3070.41	37.1928	111.72	27
2020-10-15	18:00:00	102164	900	14853.5	37.488	115.183	135
2020-10-15	18:15:00	103064	900	10035.1	37.5224	127.499	86
2020-10-15	18:30:00	103964	900	10647	37.6877	108.521	94
2020-10-15	18:45:00	104864	900	6361.56	37.6592	99.8712	50
2020-10-15	19:00:00	105764	900	765.414	36.8737	126.328	8
2020-10-15	19:15:00	106664	900	0	37.2986	159.341	0
2020-10-15	19:30:00	107564	900	3542.14	36.8954	120.247	29
2020-10-15	19:45:00	108464	900	5500.67	36.9498	121.018	50
2020-10-15	20:00:00	109364	900	6573.78	37.2858	96.4095	54
2020-10-15	20:15:00	110264	900	5884.23	37.4886	129.192	52
2020-10-15	20:30:00	111164	900	7390.51	37.5305	128.912	63
2020-10-15	20:45:00	112064	900	10165.9	37.6355	109.534	85
2020-10-15	21:00:00	112964	900	11008.2	37.7857	117.649	97
2020-10-15	21:15:00	113864	900	10206.8	37.664	134.791	84
2020-10-15	21:30:00	114764	900	14751.1	37.5937	135.923	128
2020-10-15	21:45:00	115664	900	9252.31	37.9422	141.426	81
2020-10-15	22:00:00	116564	900	14252.9	37.8111	130.414	121
2020-10-15	22:15:00	117464	900	12074.9	37.7598	132.024	108
2020-10-15	22:30:00	118364	900	7547.69	37.6914	133.569	67
2020-10-15	22:45:00	119264	900	3583.37	37.5991	108.132	29
2020-10-15	23:00:00	120164	900	9303.8	37.3697	123.849	81
2020-10-15	23:15:00	121064	900	5375.15	37.3114	141.143	45
2020-10-15	23:30:00	121964	900	1607.2	36.7357	170.755	14
2020-10-15	23:45:00	122864	900	646.998	36.5418	171.399	6
2020-10-16	00:00:00	123764	900	478.001	36.8939	146.067	4
2020-10-16	00:15:00	124664	900	2272.99	36.9796	162.863	23
2020-10-16	00:30:00	125564	900	5049.81	37.0665	139.101	44
2020-10-16	00:45:00	126464	900	5961.93	36.8716	116.643	52
2020-10-16	01:00:00	127364	900	2112.45	36.6993	111.463	16
2020-10-16	01:15:00	128264	900	8981.79	36.9093	122.734	77
2020-10-16	01:30:00	129164	900	2409.98	37.6262	88.9534	24
2020-10-16	01:45:00	130064	900	641.475	36.339	153.538	6
2020-10-16	02:00:00	130964	900	795.316	36.8178	56.0374	8
2020-10-16	02:15:00	131864	900	358.5	36.4336	122.518	3
2020-10-16	02:30:00	132764	900	1999.02	36.5114	103.837	19
2020-10-16	02:45:00	133664	900	627.204	36.7207	120.196	4
2020-10-16	03:00:00	134564	900	647	36.5899	116.985	6
2020-10-16	03:15:00	135464	900	836.518	36.8913	90.7072	7
2020-10-16	03:30:00	136364	900	1104.66	36.6473	95.9107	10
2020-10-16	03:45:00	137264	900	2302.65	37.0333	112.204	23
2020-10-16	04:00:00	138164	900	8377	37.0696	160.993	70
2020-10-16	04:15:00	139064	900	9555.75	37.183	144.988	85
2020-10-16	04:30:00	139964	900	10199.3	37.435	137.915	93
2020-10-16	04:45:00	140864	900	9716.38	37.5583	143.55	81
2020-10-16	05:00:00	141764	900	9373.89	37.5052	162.165	85
2020-10-16	05:15:00	142664	900	9423.5	37.4306	133.012	88
2020-10-16	05:30:00	143564	900	2583.87	37.5999	78.4306	23
2020-10-16	05:45:00	144464	900	9537.26	37.3268	93.0252	85
2020-10-16	06:00:00	145364	900	408.004	37.0206	105.924	4
2020-10-16	06:15:00	146264	900	717.001	36.8113	133.03	6
2020-10-16	06:30:00	147164	900	1364.02	36.6452	98.4628	11
2020-10-16	06:45:00	148064	900	1359.33	36.7043	110.987	12
2020-10-16	07:00:00	148964	900	993.495	37.0164	116.397	7
2020-10-16	07:15:00	149864	900	119.5	36.3478	121.333	1
2020-10-16	07:30:00	150764	900	358.496	36.6816	105.733	3
2020-10-16	07:45:00	151664	900	0	36.8317	119.5	0
2020-10-16	08:00:00	152564	900	239.002	36.4402	101.459	3
2020-10-16	08:15:00	153464	900	119.5	36.0509	64.1092	1
2020-10-16	08:30:00	154364	900	7061.03	36.5065	104.91	61
2020-10-16	08:45:00	155264	900	1415.29	36.7613	90.6206	14
2020-10-16	09:00:00	156164	900	752.037	36.412	103.851	5
2020-10-16	09:15:00	157064	900	0	36.017	119.391	0
2020-10-16	09:30:00	157964	900	119.5	36.1261	119.347	1
2020-10-16	09:45:00	158864	900	478	36.3412	119.196	4
2020-10-16	10:00:00	159764	900	0	35.7697	117.929	0
2020-10-16	10:15:00	160664	900	2796.51	36.3699	80.0086	28
2020-10-16	10:30:00	161564	900	7532.12	36.5527	86.8377	71
2020-10-16	10:45:00	162464	900	119.5	36.2502	119.197	1
2020-10-16	11:00:00	163364	900	0	36.85	100.748	0
2020-10-16	11:15:00	164264	900	119.5	36.722	72.5893	1
2020-10-16	11:30:00	165164	900	239	36.4169	90.0174	2
2020-10-16	11:45:00	166064	900	119.5	36.471	100.99	1
2020-10-16	12:00:00	166964	900	0	36.544	109.106	0
2020-10-16	12:15:00	167864	900	3541.37	36.4966	88.6376	29
2020-10-16	12:30:00	168764	900	2412.69	36.6007	90.7809	22
2020-10-16	12:45:00	169664	900	1369.57	36.4253	125.682	10
2020-10-16	13:00:00	170564	900	3762.77	36.4244	131.67	33
2020-10-16	13:15:00	171464	900	12442.1	36.7027	97.7612	108
2020-10-16	13:30:00	172364	900	12696.3	37.2485	156.381	109
2020-10-16	13:45:00	173264	900	2830.63	37.4778	117.637	27
2020-10-16	14:00:00	174164	900	239	36.3978	124.063	2
2020-10-16	14:15:00	175064	900	0	36.4283	118.267	0
2020-10-16	14:30:00	175964	900	478.004	36.7701	114.619	4
2020-10-16	14:45:00	176864	900	238.997	36.8839	119.595	2
2020-10-16	15:00:00	177764	900	119.499	36.7175	84.5163	2
2020-10-16	15:15:00	178664	900	0	36.4364	119.503	0
2020-10-16	15:30:00	179564	900	625.702	36.8319	81.5058	4
2020-10-16	15:45:00	180464	900	3617.83	37.1957	121.408	30
2020-10-16	16:00:00	181364	900	8081.7	37.2457	86.1974	72
2020-10-16	16:15:00	182264	900	9970.7	37.3622	122.906	93
2020-10-16	16:30:00	183164	900	13803.1	37.5842	120.114	122
2020-10-16	16:45:00	184064	900	7394.29	37.3331	114.272	66
2020-10-16	17:00:00	184964	900	0	36.8053	131.136	0
2020-10-16	17:15:00	185864	900	0	36.6017	142.274	0
2020-10-16	17:30:00	186764	900	0	36.9665	134.346	0
2020-10-16	17:45:00	187664	900	2118.5	36.8193	136.719	20
2020-10-16	18:00:00	188564	900	8436.49	37.1723	109.371	73
2020-10-16	18:15:00	189464	900	17790.8	37.7035	122.737	149
2020-10-16	18:30:00	190364	900	7974.35	37.5865	101.899	67
2020-10-16	18:45:00	191264	900	10630.8	37.753	128.883	94
2020-10-16	19:00:00	192164	900	11139.5	37.7617	121.206	95
2020-10-16	19:15:00	193064	900	9080.51	37.7042	121.834	80
2020-10-16	19:30:00	193964	900	14605.2	37.6298	141.318	133
2020-10-16	19:45:00	194864	900	7390.23	37.6351	132.913	65
2020-10-16	20:00:00	195764	900	12702	37.804	139.985	113
2020-10-16	20:15:00	196664	900	15285.2	37.9409	149.01	133
2020-10-16	20:30:00	197564	900	10341.3	37.7769	136.542	87
2020-10-16	20:45:00	198464	900	11238.1	37.7363	152.548	97
2020-10-16	21:00:00	199364	900	10200	37.7165	117.361	87
2020-10-16	21:15:00	200264	900	13071.9	37.7853	121.547	118
2020-10-16	21:30:00	201164	900	15640.5	37.6395	126.037	134
2020-10-16	21:45:00	202064	900	11344.6	37.6983	102.826	102
2020-10-16	22:00:00	202964	900	10727.5	37.6435	137.139	92
2020-10-16	22:15:00	203864	900	10554.8	37.5674	126.214	92
2020-10-16	22:30:00	204764	900	9442	37.6151	98.8367	85
2020-10-16	22:45:00	205664	900	13247.9	37.4683	123.958	120
2020-10-16	23:00:00	206564	900	5853.08	37.3373	108.604	48
2020-10-16	23:15:00	207464	900	1477.95	36.7082	141.274	14
2020-10-16	23:30:00	208364	900	1941.39	36.7139	132.624	17
2020-10-16	23:45:00	209264	900	1655.27	36.479	160.658	16
2020-10-17	00:00:00	210164	900	8351.91	37.1819	154.107	78
2020-10-17	00:15:00	211064	900	6592.88	37.1292	138.88	54
2020-10-17	00:30:00	211964	900	1292.44	36.9594	162.339	10
2020-10-17	00:45:00	212864	900	6954.43	37.0244	136.431	55
2020-10-17	01:00:00	213764	900	7966.97	37.2112	105.899	69
2020-10-17	01:15:00	214664	900	9140.27	37.0336	117.473	75
2020-10-17	01:30:00	215564	900	2638.71	37.0932	145.937	23
2020-10-17	01:45:00	216464	900	646.999	37.1259	143.703	5
2020-10-17	02:00:00	217364	900	1972.3	36.7825	115.749	18
2020-10-17	02:15:00	218264	900	4171.15	37.2359	117.551	35
2020-10-17	02:30:00	219164	900	2747.51	37.1142	119.192	25
2020-10-17	02:45:00	220064	900	3148.56	37.0429	115.876	27
2020-10-17	03:00:00	220964	900	1323.32	36.8714	138.538	9
2020-10-17	03:15:00	221864	900	2373.3	36.4609	120.515	18
2020-10-17	03:30:00	222764	900	353.03	37.1301	110.684	3
2020-10-17	03:45:00	223664	900	1489.37	36.8814	110.437	11
2020-10-17	04:00:00	224564	900	0	37.0753	125.188	0
2020-10-17	04:15:00	225464	900	2302.86	36.9451	119.314	21
2020-10-17	04:30:00	226364	900	3812.35	37.2147	176.447	30
2020-10-17	04:45:00	227264	900	7932.41	37.3746	119.716	65
2020-10-17	05:00:00	228164	900	13171.1	37.6682	112.563	113
2020-10-17	05:15:00	229064	900	12084.4	37.6821	135.436	109
2020-10-17	05:30:00	229964	900	10545.8	37.728	141.902	93
2020-10-17	05:45:00	230864	900	4443.53	37.6658	118.973	35
2020-10-17	06:00:00	231764	900	8638.78	37.274	133.481	74
2020-10-17	06:15:00	232664	900	7488.08	37.1311	133.683	61
2020-10-17	06:30:00	233564	900	4096.62	37.3741	125.964	36
2020-10-17	06:45:00	234464	900	2283.65	37.2497	93.6738	23
2020-10-17	07:00:00	235364	900	0	36.4069	94.8378	0
2020-10-17	07:15:00	236264	900	0	36.2751	119.39	0
2020-10-17	07:30:00	237164	900	0	36.1134	86.3905	0
2020-10-17	07:45:00	238064	900	0	35.5823	61.6461	0
2020-10-17	08:00:00	238964	900	0	36.2413	119.5	0
2020-10-17	08:15:00	239864	900	1782.97	36.4429	105.623	18
2020-10-17	08:30:00	240764	900	1255.52	36.5763	55.6387	11
2020-10-17	08:45:00	241664	900	0	36.1849	0	0
2020-10-17	09:00:00	242564	900	119.494	36.4454	25.7722	1
2020-10-17	09:15:00	243464	900	0	36.4104	61.6461	0
2020-10-17	09:30:00	244364	900	0	36.5605	119.5	0
2020-10-17	09:45:00	245264	900	239.002	36.0771	113.972	2
2020-10-17	10:00:00	246164	900	0	36.563	111.376	0
2020-10-17	10:15:00	247064	900	0	36.1065	117.899	0
2020-10-17	10:30:00	247964	900	0	36.1553	119.401	0
2020-10-17	10:45:00	248864	900	2324.85	36.461	73.9974	19
2020-10-17	11:00:00	249764	900	4641.09	36.5942	87.3628	43
2020-10-17	11:15:00	250664	900	653.92	36.3069	117.631	7
2020-10-17	11:30:00	251564	900	119.5	36.5222	121.144	1
2020-10-17	11:45:00	252464	900	0	36.4839	66.7973	0
2020-10-17	12:00:00	253364	900	0	36.3441	61.883	0
2020-10-17	12:15:00	254264	900	239	36.3631	118.78	2
2020-10-17	12:30:00	255164	900	1821.05	36.7275	91.4158	18
2020-10-17	12:45:00	256064	900	597.498	36.0488	111.926	5
2020-10-17	13:00:00	256964	900	1198.86	36.4864	68.3226	10
2020-10-17	13:15:00	257864	900	1731.37	36.8837	94.5819	13
2020-10-17	13:30:00	258764	900	6391.88	37.0579	157.308	59
