# Supplementary material for: Deep learning for behaviour classification in a preclinical brain injury model
Source: PLoS One. 2022 Jun 15;17(6):e0268962. doi: 10.1371/journal.pone.0268962 (PMC9200342; doi:10.1371/journal.pone.0268962)
Supplement: S1 File — (ZIP) [file pone.0268962.s002.zip › Supplementary_data/CRANIO.GrD.csv]

date	time	time since start (s)	bin duration (s)	distance (mm)	temperature (C)	separation (mm)	transition
01/03/2021	11:00:00	0	900	119.5000458	36.00129318	123.9314346	1
01/03/2021	11:15:00	126	900	0	35.28122711	153.0876617	0
01/03/2021	11:30:00	1026	900	168.9968567	34.84154892	124.9070587	1
01/03/2021	11:45:00	1926	900	358.5001526	34.72031784	155.5667267	3
01/03/2021	12:00:00	2826	900	358.5	34.86976242	119.2842789	3
01/03/2021	12:15:00	3726	900	337.9967651	34.72410202	119.414978	3
01/03/2021	12:30:00	4626	900	527.4981689	35.19742203	91.31513214	4
01/03/2021	12:45:00	5526	900	3070.016602	35.33618164	90.11598206	24
01/03/2021	13:00:00	6426	900	766.458374	35.4917717	135.3976288	6
01/03/2021	13:15:00	7326	900	238.9990082	35.13489532	117.2591324	2
01/03/2021	13:30:00	8226	900	407.9946594	34.83098984	106.6524353	3
01/03/2021	13:45:00	9126	900	358.5003662	35.32135391	114.1352997	3
01/03/2021	14:00:00	10026	900	5476.92627	35.47354889	89.80997467	44
01/03/2021	14:15:00	10926	900	5880.746582	35.07514954	116.9710312	45
01/03/2021	14:30:00	11826	900	2546.770752	35.50393295	104.1387482	23
01/03/2021	14:45:00	12726	900	478.0041199	35.79774857	134.5825195	4
01/03/2021	15:00:00	13626	900	0	35.04512024	145.5898438	0
01/03/2021	15:15:00	14526	900	119.4999542	35.07858276	128.6040497	1
01/03/2021	15:30:00	15426	900	527.4994507	34.92364883	159.5092926	3
01/03/2021	15:45:00	16326	900	885.9501953	34.9709053	136.3071594	7
01/03/2021	16:00:00	17226	900	1174.540649	35.05673981	126.6623535	9
01/03/2021	16:15:00	18126	900	119.4978943	35.0303154	84.91152954	1
01/03/2021	16:30:00	19026	900	1033.684448	35.31888962	84.70681763	11
01/03/2021	16:45:00	19926	900	527.5089722	35.00527191	105.2732239	4
01/03/2021	17:00:00	20826	900	239.0006561	34.47267914	111.2743759	2
01/03/2021	17:15:00	21726	900	527.4985962	34.8307457	115.2694473	4
01/03/2021	17:30:00	22626	900	7634.992676	35.33005524	149.5024414	69
01/03/2021	17:45:00	23526	900	956.0089111	35.30426025	138.6085968	8
01/03/2021	18:00:00	24426	900	576.9975586	35.46793747	132.3912354	4
01/03/2021	18:15:00	25326	900	13889.58301	35.50404739	139.4577332	120
01/03/2021	18:30:00	26226	900	8986.787109	35.10653687	169.8855591	77
01/03/2021	18:45:00	27126	900	12113.68555	35.24555969	147.8983154	112
01/03/2021	19:00:00	28026	900	13623.24609	35.26265335	129.0296631	111
01/03/2021	19:15:00	28926	900	10926.45996	35.14218903	138.9420166	89
01/03/2021	19:30:00	29826	900	2415.070801	34.99108887	112.4092407	23
01/03/2021	19:45:00	30726	900	2256.351074	34.97694016	133.6768188	18
01/03/2021	20:00:00	31626	900	17233.14648	35.35054398	138.4817505	158
01/03/2021	20:15:00	32526	900	10865.94629	35.30202103	146.4018707	89
01/03/2021	20:30:00	33426	900	4689.822266	35.40736771	160.6844025	46
01/03/2021	20:45:00	34326	900	3364.376465	35.10979462	146.3835297	26
01/03/2021	21:00:00	35226	900	239	35.06846237	116.2656021	2
01/03/2021	21:15:00	36126	900	3476.018311	35.26273346	121.7000885	32
01/03/2021	21:30:00	37026	900	9464.408203	35.300354	141.3074493	79
01/03/2021	21:45:00	37926	900	4961.92041	35.02345276	160.9267731	41
01/03/2021	22:00:00	38826	900	9319.310547	35.02664566	128.2029114	78
01/03/2021	22:15:00	39726	900	6612.066406	35.30876541	160.4488068	53
01/03/2021	22:30:00	40626	900	2344.332275	35.21831512	112.4489212	22
01/03/2021	22:45:00	41526	900	1664.463745	34.69781113	141.9745483	17
01/03/2021	23:00:00	42426	900	1314.497803	35.18527985	158.446991	11
01/03/2021	23:15:00	43326	900	1323.41748	34.7028656	148.2219543	12
01/03/2021	23:30:00	44226	900	10310.55273	35.22301483	128.0762177	90
01/03/2021	23:45:00	45126	900	5534.59668	35.29011536	149.6266479	44
02/03/2021	00:00:00	46026	900	5510.25	35.21930313	199.7099152	47
02/03/2021	00:15:00	46926	900	4156.244629	35.25055695	117.3551407	30
02/03/2021	00:30:00	47826	900	646.9979858	35.67121887	154.1575165	6
02/03/2021	00:45:00	48726	900	388.3750916	35.18138123	154.7003479	3
02/03/2021	01:00:00	49626	900	378.1235046	34.79423523	154.2015381	3
02/03/2021	01:15:00	50526	900	0	34.30173874	119.4025116	0
02/03/2021	01:30:00	51426	900	457.4970398	34.76185989	117.4735641	4
02/03/2021	01:45:00	52326	900	1804.857056	34.77229309	130.2949524	16
02/03/2021	02:00:00	53226	900	1093.461426	34.71802902	128.7300873	10
02/03/2021	02:15:00	54126	900	1870.943848	35.38438797	134.784317	15
02/03/2021	02:30:00	55026	900	1483.489502	35.00790787	146.6589355	12
02/03/2021	02:45:00	55926	900	8788.675781	35.40638351	163.5594177	73
02/03/2021	03:00:00	56826	900	7574.772949	34.85703659	164.6406555	66
02/03/2021	03:15:00	57726	900	5198.862793	34.87582779	130.9371185	42
02/03/2021	03:30:00	58626	900	3173.169922	35.04296875	154.4745789	25
02/03/2021	03:45:00	59526	900	5968.055176	35.10200119	180.6353149	54
02/03/2021	04:00:00	60426	900	8992.036133	35.15169144	164.0771637	77
02/03/2021	04:15:00	61326	900	4104.135254	35.23103714	174.5125732	34
02/03/2021	04:30:00	62226	900	10300.93164	35.30994415	165.3411713	87
02/03/2021	04:45:00	63126	900	8889.855469	35.00215912	184.2307892	74
02/03/2021	05:00:00	64026	900	11067.34766	35.2020607	139.9357452	102
02/03/2021	05:15:00	64926	900	11830.18652	35.33033752	135.806778	103
02/03/2021	05:30:00	65826	900	18056.14063	35.26446152	152.1567993	169
02/03/2021	05:45:00	66726	900	8352.043945	35.23488235	149.4842834	70
02/03/2021	06:00:00	67626	900	8008.986816	35.25496292	153.3499451	70
02/03/2021	06:15:00	68526	900	9446.461914	35.21762848	179.085022	83
02/03/2021	06:30:00	69426	900	9864.327148	35.54103851	152.2993317	89
02/03/2021	06:45:00	70326	900	5898.341797	35.40857315	146.1488037	49
02/03/2021	07:00:00	71226	900	6886.22998	35.29899979	154.2513275	59
02/03/2021	07:15:00	72126	900	4513.280273	35.34755707	131.0380554	40
02/03/2021	07:30:00	73026	900	356.5792542	34.95649719	133.7669525	4
02/03/2021	07:45:00	73926	900	2352.151855	34.78344727	120.1446915	18
02/03/2021	08:00:00	74826	900	1124.991333	35.03778458	62.55786514	9
02/03/2021	08:15:00	75726	900	2328.49292	35.46199417	127.8127441	19
02/03/2021	08:30:00	76626	900	4097.535156	35.04206085	113.4854126	37
02/03/2021	08:45:00	77526	900	1821.48877	35.50465012	107.7645416	14
02/03/2021	09:00:00	78426	900	479.8144226	34.73332214	105.8875656	4
02/03/2021	09:15:00	79326	900	715.184021	34.34782791	98.90097046	5
02/03/2021	09:30:00	80226	900	576.9972534	34.33816147	128.5662384	4
02/03/2021	09:45:00	81126	900	914.9974365	34.08727646	110.850853	6
02/03/2021	10:00:00	82026	900	5193.848145	34.78248978	147.4662628	42
02/03/2021	10:15:00	82926	900	478.0000916	35.28999329	123.2797318	4
02/03/2021	10:30:00	83826	900	1462.877441	34.97903442	117.4442215	11
02/03/2021	10:45:00	84726	900	477.9997253	35.05798721	125.8827744	4
02/03/2021	11:00:00	85626	900	119.5	35.15822983	133.2648163	1
02/03/2021	11:15:00	86526	900	0	33.97129059	119.5	0
02/03/2021	11:30:00	87426	900	239.0005951	34.3353653	119.5772018	2
02/03/2021	11:45:00	88326	900	2830.866943	35.50298309	136.9361267	23
02/03/2021	12:00:00	89226	900	4028.749512	35.41888428	138.930069	32
02/03/2021	12:15:00	90126	900	1892.501099	35.48620605	135.0779266	15
02/03/2021	12:30:00	91026	900	239.0000916	35.46926117	117.157402	2
02/03/2021	12:45:00	91926	900	935.9967041	34.89070129	123.5599747	7
02/03/2021	13:00:00	92826	900	6188.599609	34.74895096	205.9230499	52
02/03/2021	13:15:00	93726	900	4295.606934	35.00792313	131.2728271	36
02/03/2021	13:30:00	94626	900	3351.037598	35.3924675	99.47947693	36
02/03/2021	13:45:00	95526	900	119.5009995	34.60453415	117.2370148	1
02/03/2021	14:00:00	96426	900	0	34.85805511	119.0911255	0
02/03/2021	14:15:00	97326	900	1652.560059	34.90961838	122.7439194	13
02/03/2021	14:30:00	98226	900	478.0001526	34.9249115	125.0525742	4
02/03/2021	14:45:00	99126	900	119.4999542	34.08427429	123.6369629	1
02/03/2021	15:00:00	100026	900	935.4992065	35.07723236	83.02664185	7
02/03/2021	15:15:00	100926	900	457.4891663	34.76218033	122.502388	3
02/03/2021	15:30:00	101826	900	3340.998779	35.10310364	80.91925049	28
02/03/2021	15:45:00	102726	900	337.9976501	34.65733719	118.7237778	3
02/03/2021	16:00:00	103626	900	0	35.18792725	113.6961365	0
02/03/2021	16:15:00	104526	900	696.4974365	34.34725189	124.1979904	5
02/03/2021	16:30:00	105426	900	865.4938965	35.24004745	129.3336029	8
02/03/2021	16:45:00	106326	900	4187.772461	35.3081398	128.8029022	34
02/03/2021	17:00:00	107226	900	3885.577148	35.07262039	144.9389954	35
02/03/2021	17:15:00	108126	900	478.000885	35.4562149	119.8184586	4
02/03/2021	17:30:00	109026	900	239.0001068	35.26002502	123.4022751	2
02/03/2021	17:45:00	109926	900	815.9974976	35.46323776	101.8165741	6
02/03/2021	18:00:00	110826	900	10182.15625	35.26636124	149.1330719	86
02/03/2021	18:15:00	111726	900	5023.06543	35.41858673	134.742691	40
02/03/2021	18:30:00	112626	900	8906.447266	35.1574707	132.1166382	74
02/03/2021	18:45:00	113526	900	10603.18359	35.25704193	166.254303	95
02/03/2021	19:00:00	114426	900	10708.01563	35.58098984	139.515274	92
02/03/2021	19:15:00	115326	900	1075.505249	35.22753143	137.2149506	9
02/03/2021	19:30:00	116226	900	11925.71289	35.49795532	136.6867065	96
02/03/2021	19:45:00	117126	900	16426.00391	34.97732925	153.5727692	139
02/03/2021	20:00:00	118026	900	6211.347168	35.19335175	140.0297699	52
02/03/2021	20:15:00	118926	900	6200.655762	35.02755356	166.105072	49
02/03/2021	20:30:00	119826	900	1632.044678	35.05355453	98.93255615	12
02/03/2021	20:45:00	120726	900	1293.99939	34.74966812	186.2822723	10
02/03/2021	21:00:00	121626	900	6039.178711	35.58834076	173.9251709	53
02/03/2021	21:15:00	122526	900	10400.48535	35.19556046	171.8883209	87
02/03/2021	21:30:00	123426	900	9472.978516	35.01599884	152.1304626	80
02/03/2021	21:45:00	124326	900	9469.702148	35.2359848	147.6794739	79
02/03/2021	22:00:00	125226	900	1457.065308	36.0069313	155.1966705	11
02/03/2021	22:15:00	126126	900	1876.241211	35.37100983	151.5757599	15
02/03/2021	22:30:00	127026	900	239.0001221	34.88800812	122.7176208	2
02/03/2021	22:45:00	127926	900	0	34.70421219	102.1164703	0
02/03/2021	23:00:00	128826	900	9575.708984	35.33818817	251.2498016	80
02/03/2021	23:15:00	129726	900	9948.417969	35.27545166	146.8742828	82
02/03/2021	23:30:00	130626	900	7981.114746	35.23165512	147.4463959	69
02/03/2021	23:45:00	131526	900	885.9987793	35.37008286	197.0437927	7
03/03/2021	00:00:00	132426	900	1660.99292	35.04003143	150.0625153	13
03/03/2021	00:15:00	133326	900	0	34.95201111	207.1954498	0
03/03/2021	00:30:00	134226	900	2579.342773	35.46194839	152.0979614	22
03/03/2021	00:45:00	135126	900	440.6689453	35.76408386	91.30606842	3
03/03/2021	01:00:00	136026	900	1148.740967	35.52395248	112.4233475	11
03/03/2021	01:15:00	136926	900	1726.85144	35.4564209	120.6498566	15
03/03/2021	01:30:00	137826	900	6813.660156	35.17568588	167.3930511	59
03/03/2021	01:45:00	138726	900	5046.009277	35.01192093	170.6563873	44
03/03/2021	02:00:00	139626	900	7258.216797	35.15393066	189.0075989	59
03/03/2021	02:15:00	140526	900	2758.691895	35.35354996	175.5988617	21
03/03/2021	02:30:00	141426	900	5617.583496	35.38776779	223.7315826	51
03/03/2021	02:45:00	142326	900	7344.553223	35.33488464	202.6511078	69
03/03/2021	03:00:00	143226	900	790.8475952	35.35871506	145.2627716	7
03/03/2021	03:15:00	144126	900	3764.304932	35.46445084	134.6901093	36
03/03/2021	03:30:00	145026	900	11047.11426	35.41655731	143.048996	100
03/03/2021	03:45:00	145926	900	6901.262207	35.49916458	154.1165161	60
03/03/2021	04:00:00	146826	900	9246.46875	35.7061348	144.6505127	75
03/03/2021	04:15:00	147726	900	9625.557617	35.35466766	149.1938324	83
03/03/2021	04:30:00	148626	900	7411.415039	35.402668	136.5249176	59
03/03/2021	04:45:00	149526	900	12796.66016	35.64715958	121.6015091	107
03/03/2021	05:00:00	150426	900	9459.665039	35.63123703	155.2437744	88
03/03/2021	05:15:00	151326	900	15961.45508	35.55923462	144.4093018	136
03/03/2021	05:30:00	152226	900	10854.31836	35.60785675	126.415947	100
03/03/2021	05:45:00	153126	900	7326.367676	35.3620491	132.9532318	61
03/03/2021	06:00:00	154026	900	4610.960938	35.34175491	162.0012207	36
03/03/2021	06:15:00	154926	900	7143.057129	35.21621323	169.2514954	58
03/03/2021	06:30:00	155826	900	8392.479492	35.35874557	164.8498077	73
03/03/2021	06:45:00	156726	900	2870.850586	35.82520294	90.02761841	22
03/03/2021	07:00:00	157626	900	815.9957275	35.26407242	135.8995667	6
03/03/2021	07:15:00	158526	900	0	34.25487518	136.1727295	0
03/03/2021	07:30:00	159426	900	0	34.27304077	119.5	0
03/03/2021	07:45:00	160326	900	5768.496094	35.43175125	136.4923706	58
03/03/2021	08:00:00	161226	900	238.9610138	35.33282471	116.1927643	2
03/03/2021	08:15:00	162126	900	238.9850464	34.61977768	107.5891876	2
03/03/2021	08:30:00	163026	900	1012.421509	34.86169052	117.8125	10
03/03/2021	08:45:00	163926	900	1762.364502	34.47978973	112.3550415	14
03/03/2021	09:00:00	164826	900	2551.39502	34.78611755	148.1032867	23
03/03/2021	09:15:00	165726	900	477.9988708	34.55817032	131.3588104	4
03/03/2021	09:30:00	166626	900	119.4984436	34.53077316	128.5264282	1
03/03/2021	09:45:00	167526	900	239.0000763	34.49731064	141.010437	2
03/03/2021	10:00:00	168426	900	478.0000305	34.38717651	145.3370209	4
03/03/2021	10:15:00	169326	900	631.9451294	34.4777565	192.0882874	6
03/03/2021	10:30:00	170226	900	2050.831543	34.52629089	134.3684845	16
03/03/2021	10:45:00	171126	900	5391.283203	34.89912796	178.1031036	48
03/03/2021	11:00:00	172026	900	1110.770996	35.14559555	120.2508774	10
03/03/2021	11:15:00	172926	900	407.99823	34.9447937	119.65242	3
03/03/2021	11:30:00	173826	900	8356.989258	34.53582382	155.1365356	69
03/03/2021	11:45:00	174726	900	6255.909668	35.23106766	150.5317078	54
03/03/2021	12:00:00	175626	900	6435.705566	35.5283432	157.9719849	51
03/03/2021	12:15:00	176526	900	1996.01062	35.46873093	195.3405151	19
03/03/2021	12:30:00	177426	900	2154.407227	35.3318367	160.6486664	19
03/03/2021	12:45:00	178326	900	1967.948242	35.27393723	189.7271729	17
03/03/2021	13:00:00	179226	900	2633.978027	35.07169342	217.7375946	23
03/03/2021	13:15:00	180126	900	119.5000076	35.59592056	224.7280884	2
03/03/2021	13:30:00	181026	900	0	35.65338898	222.8493805	0
03/03/2021	13:45:00	181926	900	457.4964905	34.91819382	120.4842529	3
03/03/2021	14:00:00	182826	900	696.4940796	35.03013611	103.8441086	5
03/03/2021	14:15:00	183726	900	239.0062103	35.0201683	76.62228394	2
03/03/2021	14:30:00	184626	900	119.4929581	34.96602631	58.23510742	1
03/03/2021	14:45:00	185526	900	2762.563232	35.28980255	133.6802063	27
03/03/2021	15:00:00	186426	900	9037.104492	35.54492188	146.2506256	84
03/03/2021	15:15:00	187326	900	3185.219727	35.21710968	155.6959686	28
03/03/2021	15:30:00	188226	900	733.2793579	35.73437119	145.779007	7
03/03/2021	15:45:00	189126	900	0	35.16033173	162.4315186	0
03/03/2021	16:00:00	190026	900	119.9999847	34.78413773	128.2265625	1
03/03/2021	16:15:00	190926	900	952.4847412	35.72100449	145.2261047	6
03/03/2021	16:30:00	191826	900	0	34.66376495	158.0210724	0
03/03/2021	16:45:00	192726	900	0	34.69659042	156.7982178	0
03/03/2021	17:00:00	193626	900	240	35.27939606	164.6632843	2
03/03/2021	17:15:00	194526	900	1520.497314	34.86359406	170.4179077	12
03/03/2021	17:30:00	195426	900	1368.784668	34.95503616	121.4224243	11
03/03/2021	17:45:00	196326	900	0	34.81628799	149.7190247	0
03/03/2021	18:00:00	197226	900	5128.776855	35.56723785	162.0222321	44
03/03/2021	18:15:00	198126	900	9274.491211	35.5443573	163.2805023	69
03/03/2021	18:30:00	199026	900	10519.34375	35.78686523	174.27565	96
03/03/2021	18:45:00	199926	900	8808.599609	34.99753952	169.3920441	75
03/03/2021	19:00:00	200826	900	388.368927	35.06537628	216.0789795	3
03/03/2021	19:15:00	201726	900	7064.963867	35.13909149	150.2750092	65
03/03/2021	19:30:00	202626	900	0	34.51251984	110.8613358	0
03/03/2021	19:45:00	203526	900	3597.95166	34.48497391	159.6927185	33
03/03/2021	20:00:00	204426	900	528.852356	34.92187119	118.0948105	4
03/03/2021	20:15:00	205326	900	599.9994507	34.66051865	73.76971436	5
03/03/2021	20:30:00	206226	900	3948.302979	35.19278336	181.6218567	32
03/03/2021	20:45:00	207126	900	10612.52832	35.42383957	192.7071075	84
03/03/2021	21:00:00	208026	900	3131.718994	35.3787117	241.7881775	27
03/03/2021	21:15:00	208926	900	905.5708008	35.63464355	146.2943268	9
03/03/2021	21:30:00	209826	900	358.499939	35.89196396	147.8024597	3
03/03/2021	21:45:00	210726	900	338.6193237	35.54890823	124.4852905	2
03/03/2021	22:00:00	211626	900	427.8745728	34.9408493	263.3394775	4
03/03/2021	22:15:00	212526	900	3158.986572	35.26862335	284.6104736	30
03/03/2021	22:30:00	213426	900	4650.961914	34.6662674	170.8500824	36
03/03/2021	22:45:00	214326	900	5787.602051	35.07187271	208.6764832	49
03/03/2021	23:00:00	215226	900	4021.980957	34.98832703	239.7814484	30
03/03/2021	23:15:00	216126	900	1821.980957	35.54683685	181.6341705	14
03/03/2021	23:30:00	217026	900	358.4892883	35.25996017	120.9938431	3
03/03/2021	23:45:00	217926	900	527.4988403	35.12104416	221.8008881	5
04/03/2021	00:00:00	218826	900	358.5021667	34.67975616	251.7481384	3
04/03/2021	00:15:00	219726	900	239.0005035	35.57133865	116.3748245	2
04/03/2021	00:30:00	220626	900	119.5001831	35.88199615	132.2263336	2
04/03/2021	00:45:00	221526	900	1350.644043	34.71941757	124.390976	14
04/03/2021	01:00:00	222426	900	478.000061	34.72625351	128.8913727	4
04/03/2021	01:15:00	223326	900	6529.263672	35.61978912	214.3941803	61
04/03/2021	01:30:00	224226	900	5567.37207	35.24416733	262.0409546	48
04/03/2021	01:45:00	225126	900	5223.186035	34.93387222	275.1368103	47
04/03/2021	02:00:00	226026	900	358.4978943	35.58325958	136.3905945	3
04/03/2021	02:15:00	226926	900	646.9935303	34.9057312	193.3274231	5
04/03/2021	02:30:00	227826	900	646.9980469	34.73085785	282.098175	5
04/03/2021	02:45:00	228726	900	7781.953125	35.12644577	220.4503632	60
04/03/2021	03:00:00	229626	900	8682.09668	34.71255112	244.1970825	66
04/03/2021	03:15:00	230526	900	4263.529297	34.92822647	238.3297577	34
04/03/2021	03:30:00	231426	900	4705.216309	35.42546082	240.8668671	38
04/03/2021	03:45:00	232326	900	3030.215332	35.32743835	293.0352783	25
04/03/2021	04:00:00	233226	900	5972.444824	34.98326874	200.2249603	52
04/03/2021	04:15:00	234126	900	6048.162598	35.18524551	226.8736267	50
04/03/2021	04:30:00	235026	900	7293.251953	35.09476471	223.6735382	63
04/03/2021	04:45:00	235926	900	10410.15625	35.32408524	273.5794373	93
04/03/2021	05:00:00	236826	900	5665.246582	35.31626511	219.8256378	49
04/03/2021	05:15:00	237726	900	8749.095703	35.27396011	210.5143738	67
04/03/2021	05:30:00	238626	900	6738.121094	35.29853821	214.2534485	56
04/03/2021	05:45:00	239526	900	6304.037109	35.17811966	237.162262	52
04/03/2021	06:00:00	240426	900	6286.04248	35.40811539	169.4343414	53
04/03/2021	06:15:00	241326	900	4209.991699	35.38542175	198.9349518	36
04/03/2021	06:30:00	242226	900	119.5	35.57076263	161.8565369	1
04/03/2021	06:45:00	243126	900	119.5000381	34.63011932	119.6248093	1
04/03/2021	07:00:00	244026	900	0	35.11793518	119.5	0
04/03/2021	07:15:00	244926	900	848.2243652	35.26428986	119.4309769	10
04/03/2021	07:30:00	245826	900	239.0001068	34.84573746	104.2135773	2
04/03/2021	07:45:00	246726	900	1906.831543	35.26332092	119.1303329	16
04/03/2021	08:00:00	247626	900	2872.623047	35.42604446	174.7733612	21
04/03/2021	08:15:00	248526	900	358.4977417	35.22172928	118.4436874	3
04/03/2021	08:30:00	249426	900	0	35.20196152	119.5	0
04/03/2021	08:45:00	250326	900	119.4996567	35.02243042	119.0327148	1
04/03/2021	09:00:00	251226	900	795.494873	35.04590988	135.8844757	5
04/03/2021	09:15:00	252126	900	6148.480957	35.27994537	168.2619171	55
04/03/2021	09:30:00	253026	900	1955.641968	35.46785736	186.4478607	19
04/03/2021	09:45:00	253926	900	358.499054	35.43964005	182.2255859	2
04/03/2021	10:00:00	254826	900	0	35.07201767	129.5311279	0
04/03/2021	10:15:00	255726	900	0	34.65052032	119.5	0
04/03/2021	10:30:00	256626	900	1603.500122	34.73175812	113.6394653	13
04/03/2021	10:45:00	257526	900	2561.559082	35.41048431	120.7883987	26
04/03/2021	11:00:00	258426	900	0	35.15357208	119.5	0
01/03/2021	11:00:00	0	900	0	34.63926697	115.3426361	0
01/03/2021	11:15:00	126	900	1209.999878	35.04868698	138.0338898	10
01/03/2021	11:30:00	1026	900	0	33.88058472	125.7209015	0
01/03/2021	11:45:00	1926	900	168.9984741	34.69841766	119.4750214	1
01/03/2021	12:00:00	2826	900	527.4941406	34.70658493	104.3154526	4
01/03/2021	12:15:00	3726	900	119.4999542	33.61862564	88.39016724	1
01/03/2021	12:30:00	4626	900	407.9942932	34.10488892	108.5133209	4
01/03/2021	12:45:00	5526	900	4520.819824	34.61701202	128.5358124	39
01/03/2021	13:00:00	6426	900	239.000061	34.98620224	46.92340088	2
01/03/2021	13:15:00	7326	900	0	34.41094971	47.77396774	0
01/03/2021	13:30:00	8226	900	0	34.06617355	119.4754333	0
01/03/2021	13:45:00	9126	900	239.0005646	34.14309311	94.91905212	2
01/03/2021	14:00:00	10026	900	238.9999542	34.82814789	117.148674	2
01/03/2021	14:15:00	10926	900	358.5003967	33.88031006	132.9900055	3
01/03/2021	14:30:00	11826	900	597.4937134	34.11969757	127.0838852	5
01/03/2021	14:45:00	12726	900	1843.17041	34.44021606	114.780014	17
01/03/2021	15:00:00	13626	900	477.9957581	36.08961868	119.6446533	3
01/03/2021	15:15:00	14526	900	0	35.21966553	119.5	0
01/03/2021	15:30:00	15426	900	4208.612305	34.73933029	96.97665405	36
01/03/2021	15:45:00	16326	900	1653.200317	34.3927536	122.6943359	15
01/03/2021	16:00:00	17226	900	238.999939	34.63539505	131.1365509	2
01/03/2021	16:15:00	18126	900	0	34.71939468	72.7074585	0
01/03/2021	16:30:00	19026	900	766.4962769	34.39379501	110.5464096	6
01/03/2021	16:45:00	19926	900	2758.572266	34.33724976	115.6042328	25
01/03/2021	17:00:00	20826	900	477.9994812	33.73631287	159.0707397	3
01/03/2021	17:15:00	21726	900	239.0005951	33.72415161	121.4315338	2
01/03/2021	17:30:00	22626	900	3398.855225	34.2560463	115.7625656	33
01/03/2021	17:45:00	23526	900	8831.057617	34.09844589	147.4355927	76
01/03/2021	18:00:00	24426	900	2553.891846	34.61222076	133.1487274	20
01/03/2021	18:15:00	25326	900	12526.25098	34.19797897	134.5449371	105
01/03/2021	18:30:00	26226	900	14759.66406	34.16260147	134.7488403	133
01/03/2021	18:45:00	27126	900	17150.63086	34.11836243	139.9539032	155
01/03/2021	19:00:00	28026	900	12602.95996	34.12272644	145.3027649	106
01/03/2021	19:15:00	28926	900	14711.96191	34.24316025	146.8825684	133
01/03/2021	19:30:00	29826	900	2276.658936	34.68896484	68.59894562	21
01/03/2021	19:45:00	30726	900	3515.235596	34.74391937	135.5445862	31
01/03/2021	20:00:00	31626	900	13902.22754	34.11618423	144.5279388	118
01/03/2021	20:15:00	32526	900	11478.82129	33.7345314	159.8016052	99
01/03/2021	20:30:00	33426	900	6504.955078	34.23424911	157.7199707	55
01/03/2021	20:45:00	34326	900	358.500061	35.02491379	147.8974457	3
01/03/2021	21:00:00	35226	900	169.0046844	34.4129982	140.9161835	1
01/03/2021	21:15:00	36126	900	6868.571289	34.63237381	133.6665497	58
01/03/2021	21:30:00	37026	900	15033.24121	33.92161179	133.5543518	136
01/03/2021	21:45:00	37926	900	10248.90332	33.77125549	141.4961243	88
01/03/2021	22:00:00	38826	900	7364.493652	34.09040451	129.0905457	66
01/03/2021	22:15:00	39726	900	3904.116699	34.66444778	184.1773987	32
01/03/2021	22:30:00	40626	900	2168.115967	34.51921844	120.9462585	21
01/03/2021	22:45:00	41526	900	6091.711914	34.52781296	135.9078674	55
01/03/2021	23:00:00	42426	900	12456.44434	34.05848312	172.747406	103
01/03/2021	23:15:00	43326	900	11959.97754	34.0655899	147.326004	104
01/03/2021	23:30:00	44226	900	8572.631836	34.18490601	135.066452	80
01/03/2021	23:45:00	45126	900	4509.793945	34.08501053	177.1927032	40
02/03/2021	00:00:00	46026	900	193.3551025	34.63582611	163.0775757	1
02/03/2021	00:15:00	46926	900	597.5021362	34.47259521	129.1343842	5
02/03/2021	00:30:00	47826	900	1652.487183	34.50912094	151.948288	13
02/03/2021	00:45:00	48726	900	1681.980469	35.200634	144.7380219	15
02/03/2021	01:00:00	49626	900	8956.514648	34.17983246	150.8058472	80
02/03/2021	01:15:00	50526	900	0	33.91259384	119.5	0
02/03/2021	01:30:00	51426	900	717.0031738	34.47422409	115.0746536	6
02/03/2021	01:45:00	52326	900	4036.033447	34.88471985	131.5865631	32
02/03/2021	02:00:00	53226	900	6618.826172	34.35655975	143.337738	57
02/03/2021	02:15:00	54126	900	4080.561523	34.97515106	111.4367142	38
02/03/2021	02:30:00	55026	900	1463.564941	34.73265457	146.8158875	14
02/03/2021	02:45:00	55926	900	8006.819336	34.20896149	142.4671021	67
02/03/2021	03:00:00	56826	900	10384.88477	33.67667389	174.7829285	88
02/03/2021	03:15:00	57726	900	7080.17334	33.71723557	160.6681519	60
02/03/2021	03:30:00	58626	900	12888.74121	33.58472824	222.5714264	117
02/03/2021	03:45:00	59526	900	2747.094971	33.79085922	154.4022369	24
02/03/2021	04:00:00	60426	900	4478.481445	33.90975189	145.7427979	35
02/03/2021	04:15:00	61326	900	11214.76074	33.98669052	158.9705505	102
02/03/2021	04:30:00	62226	900	9242.537109	33.97294617	170.3029175	76
02/03/2021	04:45:00	63126	900	8365.509766	33.92536545	154.4929657	72
02/03/2021	05:00:00	64026	900	9172.875	34.1709938	129.6323853	80
02/03/2021	05:15:00	64926	900	13149.20508	34.04141235	137.2312012	103
02/03/2021	05:30:00	65826	900	14125.05176	33.88024521	134.2213745	126
02/03/2021	05:45:00	66726	900	8833.460938	34.02580643	140.3624725	66
02/03/2021	06:00:00	67626	900	7397.058594	34.0100708	169.2166748	61
02/03/2021	06:15:00	68526	900	6959.657227	34.08996201	179.9827271	63
02/03/2021	06:30:00	69426	900	1726.349731	34.32946777	170.8423157	15
02/03/2021	06:45:00	70326	900	1603.002808	34.03229904	162.9739685	13
02/03/2021	07:00:00	71226	900	1576.141602	34.36535645	130.4018555	14
02/03/2021	07:15:00	72126	900	1098.269775	34.7436409	128.8562927	10
02/03/2021	07:30:00	73026	900	1876.509888	34.73109055	129.2487946	15
02/03/2021	07:45:00	73926	900	935.4940796	34.09245682	123.0242691	7
02/03/2021	08:00:00	74826	900	1566.372192	34.04782486	132.5942993	15
02/03/2021	08:15:00	75726	900	418.2867737	35.19003296	116.6056671	4
02/03/2021	08:30:00	76626	900	1414.7146	34.89582825	107.0411224	12
02/03/2021	08:45:00	77526	900	526.2489014	34.7231102	105.3974075	4
02/03/2021	09:00:00	78426	900	696.4976807	34.52555084	100.8202362	5
02/03/2021	09:15:00	79326	900	1527.041626	34.73604584	94.41841888	16
02/03/2021	09:30:00	80226	900	1400.679565	34.3264389	137.1956329	12
02/03/2021	09:45:00	81126	900	8363.640625	33.51415253	193.5738068	72
02/03/2021	10:00:00	82026	900	8025.938965	33.87393188	168.8419037	65
02/03/2021	10:15:00	82926	900	5146.205078	33.9262619	130.822403	46
02/03/2021	10:30:00	83826	900	3509.356934	34.32933426	110.2825546	29
02/03/2021	10:45:00	84726	900	0	34.53218842	136.4753723	0
02/03/2021	11:00:00	85626	900	119.4999924	34.16395187	138.5202942	1
02/03/2021	11:15:00	86526	900	119.4999924	34.24637222	126.5158463	1
02/03/2021	11:30:00	87426	900	0	33.8643074	156.6874847	0
02/03/2021	11:45:00	88326	900	239.000061	33.98278046	129.5995178	2
02/03/2021	12:00:00	89226	900	1176.675537	34.27225494	134.8209839	10
02/03/2021	12:15:00	90126	900	717.0020142	34.89728546	77.6307373	6
02/03/2021	12:30:00	91026	900	576.9849854	35.08776093	117.3999329	6
02/03/2021	12:45:00	91926	900	0	34.79656219	119.5	0
02/03/2021	13:00:00	92826	900	1708.922363	34.63741684	117.5694427	15
02/03/2021	13:15:00	93726	900	984.9922485	34.61423111	110.0429535	9
02/03/2021	13:30:00	94626	900	1244.496704	34.77605438	103.3582001	10
02/03/2021	13:45:00	95526	900	6092.808105	34.12424469	131.0921631	54
02/03/2021	14:00:00	96426	900	1894.102417	34.57936478	119.2842789	16
02/03/2021	14:15:00	97326	900	119.5	34.52974319	124.7836304	1
02/03/2021	14:30:00	98226	900	597.5003052	34.24962616	119.4032211	5
02/03/2021	14:45:00	99126	900	1012.404053	34.51000595	85.73950958	9
02/03/2021	15:00:00	100026	900	4247.170898	34.81680679	126.4592438	47
02/03/2021	15:15:00	100926	900	653.9204102	34.36445999	131.1380463	7
02/03/2021	15:30:00	101826	900	119.4999542	34.64897156	125.749176	1
02/03/2021	15:45:00	102726	900	1008.427979	34.57244492	118.521347	9
02/03/2021	16:00:00	103626	900	475.0465698	34.88161087	96.11017609	4
02/03/2021	16:15:00	104526	900	1005.499512	34.36117935	85.79314423	8
02/03/2021	16:30:00	105426	900	646.9984131	33.92797089	131.8641968	6
02/03/2021	16:45:00	106326	900	6284.692383	34.12220001	141.6172943	61
02/03/2021	17:00:00	107226	900	9012.368164	34.0508461	138.0613403	81
02/03/2021	17:15:00	108126	900	1417.35083	34.75740433	139.2475128	15
02/03/2021	17:30:00	109026	900	358.5003052	34.32651901	167.140625	3
02/03/2021	17:45:00	109926	900	4264.817871	34.98531342	118.5690918	36
02/03/2021	18:00:00	110826	900	8054.214844	34.24266815	141.1122437	65
02/03/2021	18:15:00	111726	900	3801.351563	34.75951385	106.3263245	34
02/03/2021	18:30:00	112626	900	16195.60938	34.2063942	141.728302	140
02/03/2021	18:45:00	113526	900	13249.78906	33.90730667	148.8766937	117
02/03/2021	19:00:00	114426	900	11500.73535	34.09480667	133.129303	103
02/03/2021	19:15:00	115326	900	5352.961426	34.4978981	126.2908325	43
02/03/2021	19:30:00	116226	900	8272.745117	34.13669968	138.3108826	68
02/03/2021	19:45:00	117126	900	15637.10645	33.91563797	163.212204	138
02/03/2021	20:00:00	118026	900	12200.64355	34.04501343	141.9525452	103
02/03/2021	20:15:00	118926	900	1611.491333	34.71127319	192.871582	14
02/03/2021	20:30:00	119826	900	6459.912598	34.13004303	147.6309509	53
02/03/2021	20:45:00	120726	900	13264.07129	33.84078217	178.8000793	106
02/03/2021	21:00:00	121626	900	3410.268066	34.43402863	151.7689819	27
02/03/2021	21:15:00	122526	900	3841.197998	34.74834824	170.3649597	35
02/03/2021	21:30:00	123426	900	12180.1582	33.81833267	146.085907	103
02/03/2021	21:45:00	124326	900	14195.7627	34.02386856	142.1202545	123
02/03/2021	22:00:00	125226	900	886.0027466	35.09221268	143.1292572	7
02/03/2021	22:15:00	126126	900	4542.879395	33.99987411	177.7694702	36
02/03/2021	22:30:00	127026	900	2512.897217	34.44062424	153.77388	24
02/03/2021	22:45:00	127926	900	16110.79102	34.13049316	231.128418	138
02/03/2021	23:00:00	128826	900	1425.111084	34.90722656	126.3791428	12
02/03/2021	23:15:00	129726	900	498.8460693	34.49627686	149.3872375	4
02/03/2021	23:30:00	130626	900	9371.463867	34.29828262	141.9791718	79
02/03/2021	23:45:00	131526	900	8411.683594	34.21837234	165.9066925	67
03/03/2021	00:00:00	132426	900	7050.068359	34.49102402	191.465683	61
03/03/2021	00:15:00	133326	900	12292.49023	33.81625366	160.7960052	99
03/03/2021	00:30:00	134226	900	7489.569336	33.8082428	136.0399323	67
03/03/2021	00:45:00	135126	900	226.2219696	34.86421585	82.26005554	2
03/03/2021	01:00:00	136026	900	288.508728	35.37995148	104.760376	2
03/03/2021	01:15:00	136926	900	0	34.44538498	124.7587433	0
03/03/2021	01:30:00	137826	900	0	34.94449997	114.6944122	0
03/03/2021	01:45:00	138726	900	872.7902832	34.26324463	136.2550201	7
03/03/2021	02:00:00	139626	900	815.9970703	34.64659119	171.8574371	6
03/03/2021	02:15:00	140526	900	8614.624023	34.3235321	137.4059296	79
03/03/2021	02:30:00	141426	900	8983.481445	33.79474258	176.5576324	75
03/03/2021	02:45:00	142326	900	3379.677734	34.51076508	139.151123	30
03/03/2021	03:00:00	143226	900	2976.815186	34.52175522	189.6876373	24
03/03/2021	03:15:00	144126	900	5943.532715	34.54883575	146.2095795	50
03/03/2021	03:30:00	145026	900	12583.69336	33.6811409	156.2324219	111
03/03/2021	03:45:00	145926	900	5521.954102	33.75767517	148.4075165	52
03/03/2021	04:00:00	146826	900	4374.635742	34.2633934	170.7076721	37
03/03/2021	04:15:00	147726	900	12976.4082	33.77119827	146.7086182	109
03/03/2021	04:30:00	148626	900	9218.818359	33.85878372	135.5218964	79
03/03/2021	04:45:00	149526	900	9192.045898	33.90148163	134.348938	75
03/03/2021	05:00:00	150426	900	12478.38477	34.25933075	160.1776276	101
03/03/2021	05:15:00	151326	900	17122.30273	33.93049622	151.9450226	149
03/03/2021	05:30:00	152226	900	10239.98145	34.20146561	119.2556763	93
03/03/2021	05:45:00	153126	900	9110.956055	33.76301193	134.5916595	78
03/03/2021	06:00:00	154026	900	6133.035156	33.86569595	189.391449	57
03/03/2021	06:15:00	154926	900	7036.001953	34.19961166	157.0779266	64
03/03/2021	06:30:00	155826	900	3365.50708	34.60073471	164.9169159	24
03/03/2021	06:45:00	156726	900	1195.080322	35.47406769	97.16146851	10
03/03/2021	07:00:00	157626	900	3731.638428	34.93789291	154.4670258	33
03/03/2021	07:15:00	158526	900	1189.362671	34.719841	136.6257782	11
03/03/2021	07:30:00	159426	900	770.3525391	34.73664093	120.6595688	6
03/03/2021	07:45:00	160326	900	6462.277832	34.59978485	149.3287506	55
03/03/2021	08:00:00	161226	900	865.7068481	34.93455505	101.2230759	8
03/03/2021	08:15:00	162126	900	1675.023315	34.44370651	118.2527008	14
03/03/2021	08:30:00	163026	900	119.4999542	34.99794769	89.29587555	1
03/03/2021	08:45:00	163926	900	1005.985596	35.05322647	120.7088776	8
03/03/2021	09:00:00	164826	900	7494.280762	34.13824844	146.9129333	75
03/03/2021	09:15:00	165726	900	4099.439941	34.35381317	134.322937	45
03/03/2021	09:30:00	166626	900	407.9738464	34.09465408	100.9264221	2
03/03/2021	09:45:00	167526	900	1575.050659	34.84132385	126.1483078	17
03/03/2021	10:00:00	168426	900	1785.73645	33.75159836	124.0429077	18
03/03/2021	10:15:00	169326	900	1195.009888	33.78957367	116.5450363	10
03/03/2021	10:30:00	170226	900	0	33.96462631	143.4784851	0
03/03/2021	10:45:00	171126	900	1512.513306	33.64385223	117.8631668	13
03/03/2021	11:00:00	172026	900	408.0092163	34.40901947	121.3246307	3
03/03/2021	11:15:00	172926	900	239.0000763	33.66480637	142.499649	2
03/03/2021	11:30:00	173826	900	10577.53125	33.97422791	148.1199036	92
03/03/2021	11:45:00	174726	900	22022.46094	34.4162941	153.1746826	187
03/03/2021	12:00:00	175626	900	22833.64453	34.41408157	146.8202515	196
03/03/2021	12:15:00	176526	900	13343.07129	34.14995956	173.6215515	121
03/03/2021	12:30:00	177426	900	12095.77832	33.71871948	166.2899628	104
03/03/2021	12:45:00	178326	900	5973.054199	34.27952194	163.4415894	53
03/03/2021	13:00:00	179226	900	2470.842041	34.45133209	146.504425	19
03/03/2021	13:15:00	180126	900	0	33.98774338	155.1235199	0
03/03/2021	13:30:00	181026	900	1365.996216	33.59401703	159.7971802	11
03/03/2021	13:45:00	181926	900	514.5898438	34.62659836	120.0982666	5
03/03/2021	14:00:00	182826	900	0	35.29264832	102.3953094	0
03/03/2021	14:15:00	183726	900	597.5008545	36.65712738	109.2554092	5
03/03/2021	14:30:00	184626	900	238.996521	34.8450737	107.2829971	2
03/03/2021	14:45:00	185526	900	2934.347412	34.09699631	120.808754	23
03/03/2021	15:00:00	186426	900	15323.96387	33.87438202	153.6766052	129
03/03/2021	15:15:00	187326	900	9626.615234	34.04434586	155.6959686	76
03/03/2021	15:30:00	188226	900	2148.481934	34.22378159	145.779007	19
03/03/2021	15:45:00	189126	900	534.420166	35.03473663	162.4315186	6
03/03/2021	16:00:00	190026	900	119.4999542	34.62188721	128.2265625	1
03/03/2021	16:15:00	190926	900	478.0003357	34.87802887	145.2261047	4
03/03/2021	16:30:00	191826	900	119.4999542	34.98299789	158.0210724	1
03/03/2021	16:45:00	192726	900	3364.069824	34.62900543	156.7982178	29
03/03/2021	17:00:00	193626	900	119.4999542	34.72699356	164.6632843	1
03/03/2021	17:15:00	194526	900	4288.132813	34.55936813	170.4179077	41
03/03/2021	17:30:00	195426	900	0	34.70782089	121.4224243	0
03/03/2021	17:45:00	196326	900	1295.496826	35.39915466	149.7190247	11
03/03/2021	18:00:00	197226	900	8353.331055	34.34247208	162.0222321	69
03/03/2021	18:15:00	198126	900	12091.11523	34.08443832	163.2805023	101
03/03/2021	18:30:00	199026	900	15967.09766	34.21640778	174.27565	129
03/03/2021	18:45:00	199926	900	12655.83594	33.96495438	169.3920441	108
03/03/2021	19:00:00	200826	900	13449.75293	33.75066757	216.0789795	117
03/03/2021	19:15:00	201726	900	2142.376221	34.38283539	150.2750092	18
03/03/2021	19:30:00	202626	900	240.0095215	33.9840126	110.8613358	2
03/03/2021	19:45:00	203526	900	11376.04883	34.03662109	159.6927185	93
03/03/2021	20:00:00	204426	900	119.9955292	34.36178207	118.0948105	1
03/03/2021	20:15:00	205326	900	697.2059326	34.27531815	73.76971436	5
03/03/2021	20:30:00	206226	900	11572.91504	33.99552917	181.6218567	90
03/03/2021	20:45:00	207126	900	9844.613281	33.69999313	192.7071075	80
03/03/2021	21:00:00	208026	900	2324.334961	33.79281235	241.7881775	20
03/03/2021	21:15:00	208926	900	358.499939	34.75172424	146.2943268	3
03/03/2021	21:30:00	209826	900	408.0137329	34.8331337	147.8024597	3
03/03/2021	21:45:00	210726	900	214.666748	35.03542328	124.4852905	2
03/03/2021	22:00:00	211626	900	11304.31543	33.82193756	263.3394775	96
03/03/2021	22:15:00	212526	900	6315.349609	33.92181778	284.6104736	49
03/03/2021	22:30:00	213426	900	7427.98584	33.90134811	170.8500824	63
03/03/2021	22:45:00	214326	900	9703.638672	33.74925232	208.6764832	81
03/03/2021	23:00:00	215226	900	527.4987793	34.35967636	239.7814484	3
03/03/2021	23:15:00	216126	900	358.500824	34.66429901	181.6341705	3
03/03/2021	23:30:00	217026	900	2916.240234	34.87149048	120.9938431	24
03/03/2021	23:45:00	217926	900	9480.664063	34.56499863	221.8008881	81
04/03/2021	00:00:00	218826	900	7827.434082	33.97258377	251.7481384	70
04/03/2021	00:15:00	219726	900	2120.855957	34.0534935	116.3748245	16
04/03/2021	00:30:00	220626	900	288.4838257	34.07193756	132.2263336	2
04/03/2021	00:45:00	221526	900	597.5036011	34.29101563	124.390976	5
04/03/2021	01:00:00	222426	900	0	34.4993782	128.8913727	0
04/03/2021	01:15:00	223326	900	238.9992523	33.78496552	214.3941803	1
04/03/2021	01:30:00	224226	900	1582.49231	33.95728683	262.0409546	12
04/03/2021	01:45:00	225126	900	2852.797852	33.54066467	275.1368103	22
04/03/2021	02:00:00	226026	900	3568.293945	35.07181549	136.3905945	26
04/03/2021	02:15:00	226926	900	4370.757813	34.51448059	193.3274231	41
04/03/2021	02:30:00	227826	900	12092.33984	33.67206573	282.098175	99
04/03/2021	02:45:00	228726	900	8818.424805	33.59304428	220.4503632	77
04/03/2021	03:00:00	229626	900	11950.15137	33.66518402	244.1970825	91
04/03/2021	03:15:00	230526	900	10005.88574	34.37002945	238.3297577	85
04/03/2021	03:30:00	231426	900	4703.314453	33.79761505	240.8668671	40
04/03/2021	03:45:00	232326	900	0	33.75774002	293.0352783	0
04/03/2021	04:00:00	233226	900	2833.624756	33.77959824	200.2249603	24
04/03/2021	04:15:00	234126	900	11702.09082	33.84476852	226.8736267	104
04/03/2021	04:30:00	235026	900	4068.270508	33.88259125	223.6735382	35
04/03/2021	04:45:00	235926	900	7228.105469	33.90964508	273.5794373	57
04/03/2021	05:00:00	236826	900	6237.431641	33.78836441	219.8256378	53
04/03/2021	05:15:00	237726	900	6050.837402	34.2659111	210.5143738	50
04/03/2021	05:30:00	238626	900	7268.708984	34.14741135	214.2534485	60
04/03/2021	05:45:00	239526	900	10960.36328	34.33287048	237.162262	96
04/03/2021	06:00:00	240426	900	2814.590088	34.23036575	169.4343414	27
04/03/2021	06:15:00	241326	900	11128.66895	34.05010605	198.9349518	99
04/03/2021	06:30:00	242226	900	14412.49805	33.67991257	161.8565369	136
04/03/2021	06:45:00	243126	900	289.3523254	34.55768585	119.6248093	3
04/03/2021	07:00:00	244026	900	0	34.73749542	119.5	0
04/03/2021	07:15:00	244926	900	0	34.4568634	119.4309769	0
04/03/2021	07:30:00	245826	900	646.9986572	34.14841461	104.2135773	5
04/03/2021	07:45:00	246726	900	0	33.74297333	119.1303329	0
04/03/2021	08:00:00	247626	900	4432.597168	34.0314064	174.7733612	37
04/03/2021	08:15:00	248526	900	949.6826172	34.54051971	118.4436874	9
04/03/2021	08:30:00	249426	900	0	34.37111664	119.5	0
04/03/2021	08:45:00	250326	900	119.5000381	34.50490189	119.0327148	1
04/03/2021	09:00:00	251226	900	1196.500244	34.47313309	135.8844757	10
04/03/2021	09:15:00	252126	900	477.9986572	34.08937073	168.2619171	4
04/03/2021	09:30:00	253026	900	6136.941895	33.93935394	186.4478607	52
04/03/2021	09:45:00	253926	900	4014.37085	33.83298492	182.2255859	38
04/03/2021	10:00:00	254826	900	240.0027771	34.97311783	129.5311279	2
04/03/2021	10:15:00	255726	900	0	34.48981094	119.5	0
04/03/2021	10:30:00	256626	900	716.9971313	34.19054031	113.6394653	6
04/03/2021	10:45:00	257526	900	238.9999695	34.36255646	120.7883987	1
04/03/2021	11:00:00	258426	900	0	34.03856277	119.5	0
01/03/2021	11:00:00	0	900	2271.267578	34.84664917	123.5311203	18
01/03/2021	11:15:00	126	900	527.4990234	35.26279831	157.2400818	4
01/03/2021	11:30:00	1026	900	915.0039063	35.06424332	135.2046051	7
01/03/2021	11:45:00	1926	900	0	34.44467545	120.3134766	0
01/03/2021	12:00:00	2826	900	168.9985199	34.62312698	104.3586655	1
01/03/2021	12:15:00	3726	900	0	34.66711044	88.30516815	0
01/03/2021	12:30:00	4626	900	696.4851685	34.73274231	94.86094666	5
01/03/2021	12:45:00	5526	900	5654.757813	34.53747559	105.8792572	46
01/03/2021	13:00:00	6426	900	2189.607666	35.52235031	44.45674133	16
01/03/2021	13:15:00	7326	900	696.4887085	36.20794296	40.12546539	6
01/03/2021	13:30:00	8226	900	477.9997559	34.47732544	106.6193771	4
01/03/2021	13:45:00	9126	900	836.5014038	34.18663788	86.92164612	7
01/03/2021	14:00:00	10026	900	238.9996643	34.38304901	103.0990906	2
01/03/2021	14:15:00	10926	900	239.000061	34.55319214	119.0580444	2
01/03/2021	14:30:00	11826	900	1013.181885	34.8596344	103.9571762	8
01/03/2021	14:45:00	12726	900	280.7898254	34.86777115	123.1975327	2
01/03/2021	15:00:00	13626	900	0	34.28562927	142.483551	0
01/03/2021	15:15:00	14526	900	0	34.66582108	119.5	0
01/03/2021	15:30:00	15426	900	2613.089844	35.00549316	86.2042923	23
01/03/2021	15:45:00	16326	900	23369.64453	34.70289612	139.6233063	213
01/03/2021	16:00:00	17226	900	11220.83008	34.8346405	157.9732971	102
01/03/2021	16:15:00	18126	900	734.4959106	35.1739502	115.131546	6
01/03/2021	16:30:00	19026	900	1005.54071	34.70205307	88.8309021	9
01/03/2021	16:45:00	19926	900	527.4986572	34.72784424	97.811203	4
01/03/2021	17:00:00	20826	900	358.4994507	35.19787979	112.2287903	3
01/03/2021	17:15:00	21726	900	2395.400635	35.10671234	132.274826	28
01/03/2021	17:30:00	22626	900	1985.859863	34.87762451	128.7432098	18
01/03/2021	17:45:00	23526	900	12147.36133	34.80905151	137.6975403	109
01/03/2021	18:00:00	24426	900	16550.16797	34.74143219	150.5176849	142
01/03/2021	18:15:00	25326	900	964.425354	34.8682251	152.4658203	8
01/03/2021	18:30:00	26226	900	717.0004883	34.94763184	188.3429718	6
01/03/2021	18:45:00	27126	900	16837.72266	34.98603439	155.7631073	139
01/03/2021	19:00:00	28026	900	13908.58789	34.75292969	137.1697998	131
01/03/2021	19:15:00	28926	900	23953.70117	34.84431458	139.8937073	217
01/03/2021	19:30:00	29826	900	10698.89551	35.0076561	94.4665451	92
01/03/2021	19:45:00	30726	900	2911.970947	35.74665833	132.9505157	26
01/03/2021	20:00:00	31626	900	25868.23242	34.6574707	140.5813599	226
01/03/2021	20:15:00	32526	900	17340.59961	34.65130615	154.45784	152
01/03/2021	20:30:00	33426	900	13343.92188	34.50942612	149.2215271	120
01/03/2021	20:45:00	34326	900	17341.69727	34.8143425	175.2002869	151
01/03/2021	21:00:00	35226	900	18469.07227	34.80612946	139.7539825	158
01/03/2021	21:15:00	36126	900	1055.851563	35.07798767	133.3108521	9
01/03/2021	21:30:00	37026	900	1299.936035	35.16477203	142.9123383	12
01/03/2021	21:45:00	37926	900	442.999115	35.38692474	152.4589691	2
01/03/2021	22:00:00	38826	900	3236.604736	34.5472374	142.3302917	29
01/03/2021	22:15:00	39726	900	11980.9043	34.62646866	155.187561	106
01/03/2021	22:30:00	40626	900	7712.29541	34.59630585	137.5728607	69
01/03/2021	22:45:00	41526	900	17114.64453	34.83538437	125.1044769	160
01/03/2021	23:00:00	42426	900	16080.54004	34.91016006	150.0564423	143
01/03/2021	23:15:00	43326	900	19416.50391	34.69392014	150.3328857	177
01/03/2021	23:30:00	44226	900	18947.69727	34.83701706	163.9210205	178
01/03/2021	23:45:00	45126	900	6057.202637	34.90472794	142.1201172	53
02/03/2021	00:00:00	46026	900	120	35.56074905	148.0814362	1
02/03/2021	00:15:00	46926	900	120	34.91558075	126.3418655	1
02/03/2021	00:30:00	47826	900	120	34.70675659	229.8798828	1
02/03/2021	00:45:00	48726	900	0	34.7762413	148.3981171	0
02/03/2021	01:00:00	49626	900	0	34.42670441	162.8276825	0
02/03/2021	01:15:00	50526	900	338.7049866	34.27129364	169.1197052	2
02/03/2021	01:30:00	51426	900	3706.496338	34.82077789	149.1376038	31
02/03/2021	01:45:00	52326	900	10524.38281	34.88093567	171.8557892	87
02/03/2021	02:00:00	53226	900	11432.46289	34.96760178	152.0968781	98
02/03/2021	02:15:00	54126	900	10377.67578	35.06330872	132.1938171	87
02/03/2021	02:30:00	55026	900	3415.628906	34.91809845	180.9935455	29
02/03/2021	02:45:00	55926	900	1819.687134	35.42327881	193.2401123	10
02/03/2021	03:00:00	56826	900	1939.166626	34.87358093	195.2730713	20
02/03/2021	03:15:00	57726	900	5901.503906	34.70607376	224.3446503	52
02/03/2021	03:30:00	58626	900	597.499939	35.30225372	156.6455078	5
02/03/2021	03:45:00	59526	900	13720.73438	34.66706848	144.158844	116
02/03/2021	04:00:00	60426	900	17208.60156	35.09157181	129.5995178	143
02/03/2021	04:15:00	61326	900	15009.75391	34.53866577	160.3773651	131
02/03/2021	04:30:00	62226	900	14367.7959	34.70882797	143.6294708	135
02/03/2021	04:45:00	63126	900	13357.54492	34.78126526	144.2185974	121
02/03/2021	05:00:00	64026	900	9543.419922	34.84279633	153.1861725	94
02/03/2021	05:15:00	64926	900	17113.31445	34.76807404	147.7225189	159
02/03/2021	05:30:00	65826	900	17621.32422	34.70690918	128.408905	155
02/03/2021	05:45:00	66726	900	12797.16895	34.59571075	163.9853058	123
02/03/2021	06:00:00	67626	900	8383.798828	34.74305725	144.6493378	67
02/03/2021	06:15:00	68526	900	14053.76563	34.6663208	168.2549591	128
02/03/2021	06:30:00	69426	900	9369.515625	34.96656036	142.141861	77
02/03/2021	06:45:00	70326	900	7277.99707	34.79614258	131.3957672	67
02/03/2021	07:00:00	71226	900	1294.045532	34.84018326	123.0362244	10
02/03/2021	07:15:00	72126	900	696.5341797	34.53164291	124.1532898	5
02/03/2021	07:30:00	73026	900	597.494873	35.11495972	129.2489166	5
02/03/2021	07:45:00	73926	900	707.5644531	34.89428711	117.9054871	5
02/03/2021	08:00:00	74826	900	4135.429199	34.85103607	70.18869781	33
02/03/2021	08:15:00	75726	900	239.0001068	35.00991821	143.8795471	2
02/03/2021	08:30:00	76626	900	1012.421631	34.50333786	130.9587402	10
02/03/2021	08:45:00	77526	900	735.350708	34.39586639	132.7360535	9
02/03/2021	09:00:00	78426	900	478.0001526	34.43349838	162.1122131	4
02/03/2021	09:15:00	79326	900	288.4977722	34.64396286	129.3830109	2
02/03/2021	09:30:00	80226	900	3493.510986	34.60422897	124.1187668	30
02/03/2021	09:45:00	81126	900	519.7317505	33.75960159	111.5621338	4
02/03/2021	10:00:00	82026	900	7622.657715	34.74475861	145.9849701	67
02/03/2021	10:15:00	82926	900	6530.470703	34.54359818	136.5178528	55
02/03/2021	10:30:00	83826	900	8075.71582	34.79057693	166.1313934	70
02/03/2021	10:45:00	84726	900	1005.466248	35.79694366	119.6053772	8
02/03/2021	11:00:00	85626	900	358.5001831	35.25944901	168.3690186	3
02/03/2021	11:15:00	86526	900	0	34.1810379	119.5	0
02/03/2021	11:30:00	87426	900	168.9985504	34.42193604	122.234436	1
02/03/2021	11:45:00	88326	900	597.5018311	34.63986206	127.6345673	5
02/03/2021	12:00:00	89226	900	6053.794434	34.86357498	130.1552887	50
02/03/2021	12:15:00	90126	900	2736.318848	35.36254501	82.38524628	23
02/03/2021	12:30:00	91026	900	168.9983673	35.29898453	119.6946411	2
02/03/2021	12:45:00	91926	900	0	34.48487854	119.5	0
02/03/2021	13:00:00	92826	900	358.5005188	34.64064789	117.5392761	3
02/03/2021	13:15:00	93726	900	1532.985474	34.70251846	111.3953781	12
02/03/2021	13:30:00	94626	900	407.9981995	35.27469635	133.1302643	2
02/03/2021	13:45:00	95526	900	0	34.65542603	116.4893341	0
02/03/2021	14:00:00	96426	900	0	34.9043541	119.4725647	0
02/03/2021	14:15:00	97326	900	407.9995728	35.16948318	126.4517899	4
02/03/2021	14:30:00	98226	900	239.0027771	34.78079987	110.9820328	2
02/03/2021	14:45:00	99126	900	168.9872589	34.74619293	83.86489105	1
02/03/2021	15:00:00	100026	900	956.013916	34.90829849	84.79840851	8
02/03/2021	15:15:00	100926	900	239.0001068	34.36381149	122.3694763	2
02/03/2021	15:30:00	101826	900	766.4873047	35.12659836	74.7749176	7
02/03/2021	15:45:00	102726	900	696.487915	34.99211502	118.3296356	7
02/03/2021	16:00:00	103626	900	646.9968872	34.61844254	108.2046967	6
02/03/2021	16:15:00	104526	900	407.978363	35.18787003	80.34933472	3
02/03/2021	16:30:00	105426	900	4801.495605	35.33116913	140.5215149	42
02/03/2021	16:45:00	106326	900	11667.28027	34.44967651	143.84021	94
02/03/2021	17:00:00	107226	900	15605.74609	34.50346756	168.5596008	137
02/03/2021	17:15:00	108126	900	1451.836914	34.56978989	121.5228806	12
02/03/2021	17:30:00	109026	900	358.5001526	34.5927124	123.8176804	3
02/03/2021	17:45:00	109926	900	239.0001678	34.46500015	126.4535217	2
02/03/2021	18:00:00	110826	900	2704.626953	35.09930038	117.9240646	20
02/03/2021	18:15:00	111726	900	5289.625977	35.27754593	120.0392914	43
02/03/2021	18:30:00	112626	900	11041.49414	35.0622406	147.5255737	93
02/03/2021	18:45:00	113526	900	6744.089844	34.92308426	176.5469666	61
02/03/2021	19:00:00	114426	900	16470.66797	34.66646957	124.5304871	149
02/03/2021	19:15:00	115326	900	17909.48633	34.99185181	139.069458	169
02/03/2021	19:30:00	116226	900	25920.12305	34.71969223	152.240036	234
02/03/2021	19:45:00	117126	900	24440.9375	34.64463806	161.4282837	225
02/03/2021	20:00:00	118026	900	18757.05078	34.49729538	132.5532837	161
02/03/2021	20:15:00	118926	900	18050.0293	34.67687225	145.1218109	152
02/03/2021	20:30:00	119826	900	1582.488892	35.28398514	105.7650986	12
02/03/2021	20:45:00	120726	900	13084.25391	35.09144592	164.138855	109
02/03/2021	21:00:00	121626	900	15930.88281	34.79857254	189.3849182	129
02/03/2021	21:15:00	122526	900	14289.0459	34.81676102	146.6672821	135
02/03/2021	21:30:00	123426	900	13779.64551	34.9014473	146.6931763	114
02/03/2021	21:45:00	124326	900	13914.43164	34.85734558	149.9445648	114
02/03/2021	22:00:00	125226	900	10844.05371	34.90576553	239.6329041	99
02/03/2021	22:15:00	126126	900	5308.302734	34.99152374	151.2472534	44
02/03/2021	22:30:00	127026	900	836.50177	35.84036255	118.1023102	7
02/03/2021	22:45:00	127926	900	1034.496094	35.38709259	104.2651978	10
02/03/2021	23:00:00	128826	900	4889.163086	35.11923218	128.1636353	42
02/03/2021	23:15:00	129726	900	11718.67676	34.43017197	134.5018311	103
02/03/2021	23:30:00	130626	900	12696.97852	34.67065811	165.9367065	107
02/03/2021	23:45:00	131526	900	16750.72266	34.60865402	178.7171173	146
03/03/2021	00:00:00	132426	900	13921.45996	34.76237869	170.6596069	132
03/03/2021	00:15:00	133326	900	12147.18262	34.72527695	158.356842	107
03/03/2021	00:30:00	134226	900	15430.27832	34.75821304	182.5034485	139
03/03/2021	00:45:00	135126	900	7984.567871	34.82477951	173.4401703	73
03/03/2021	01:00:00	136026	900	1508.812134	35.64305115	122.9364243	12
03/03/2021	01:15:00	136926	900	120.0007629	35.54621506	121.3950424	1
03/03/2021	01:30:00	137826	900	1056.201782	35.26836014	125.4435196	11
03/03/2021	01:45:00	138726	900	3914.393799	35.05216217	119.9524002	34
03/03/2021	02:00:00	139626	900	9738.339844	35.03137207	140.8481293	76
03/03/2021	02:15:00	140526	900	8787.447266	34.92511368	136.5998688	75
03/03/2021	02:30:00	141426	900	15108.71582	34.49536514	160.9615021	133
03/03/2021	02:45:00	142326	900	4819.666504	34.89205933	140.8428955	41
03/03/2021	03:00:00	143226	900	2858.651367	35.19187546	180.3792267	26
03/03/2021	03:15:00	144126	900	11871.9873	34.51914597	191.4884949	102
03/03/2021	03:30:00	145026	900	14456.38281	34.54632568	166.2991943	122
03/03/2021	03:45:00	145926	900	11110.67578	34.68549347	148.0030518	93
03/03/2021	04:00:00	146826	900	11777.2832	34.61625671	157.6592407	98
03/03/2021	04:15:00	147726	900	19412.79102	34.64284897	179.9181976	169
03/03/2021	04:30:00	148626	900	18097.87695	34.70150757	140.7767792	156
03/03/2021	04:45:00	149526	900	12498.08691	34.68879318	131.6051941	103
03/03/2021	05:00:00	150426	900	14175.71191	34.38120651	156.5623474	118
03/03/2021	05:15:00	151326	900	15072.01172	34.72948837	160.8022156	141
03/03/2021	05:30:00	152226	900	11253.60254	34.67877579	128.3891602	103
03/03/2021	05:45:00	153126	900	11256.74023	34.52837372	163.9174652	91
03/03/2021	06:00:00	154026	900	10699.84082	34.96959305	151.9922485	94
03/03/2021	06:15:00	154926	900	10282.3418	34.66556549	147.5784607	91
03/03/2021	06:30:00	155826	900	10372.93555	34.6838913	163.7469177	88
03/03/2021	06:45:00	156726	900	3676.340088	35.30335999	105.8367538	37
03/03/2021	07:00:00	157626	900	935.4963989	35.12437057	127.2120667	7
03/03/2021	07:15:00	158526	900	119.4999924	34.61135101	135.0774078	1
03/03/2021	07:30:00	159426	900	0	34.90214157	119.4146118	0
03/03/2021	07:45:00	160326	900	766.5012817	34.65166855	139.2421722	6
03/03/2021	08:00:00	161226	900	119.5069809	35.43930435	98.5502243	1
03/03/2021	08:15:00	162126	900	119.5	34.78440094	122.4352188	1
03/03/2021	08:30:00	163026	900	313.7076416	34.78802109	75.48974609	2
03/03/2021	08:45:00	163926	900	382.7404785	34.68875504	92.06240845	3
03/03/2021	09:00:00	164826	900	7705.404785	34.54232407	152.2870789	64
03/03/2021	09:15:00	165726	900	6381.936035	34.87295151	131.088028	62
03/03/2021	09:30:00	166626	900	716.9995117	34.66797638	102.2253342	6
03/03/2021	09:45:00	167526	900	119.5	34.2048378	126.2320557	1
03/03/2021	10:00:00	168426	900	358.5003052	34.29407883	123.573143	3
03/03/2021	10:15:00	169326	900	2413.799072	34.60197067	110.9689255	17
03/03/2021	10:30:00	170226	900	362.7351685	35.05656815	118.9618301	3
03/03/2021	10:45:00	171126	900	2762.50415	35.03822708	127.6706238	24
03/03/2021	11:00:00	172026	900	1029.856812	34.93647385	121.1609802	10
03/03/2021	11:15:00	172926	900	40.78730774	35.16120148	119.8213654	0
03/03/2021	11:30:00	173826	900	4242.705566	34.62973785	144.1148987	41
03/03/2021	11:45:00	174726	900	30893.5625	34.39567947	168.5140839	277
03/03/2021	12:00:00	175626	900	28329.02148	34.26952362	175.4388885	253
03/03/2021	12:15:00	176526	900	15099.41504	34.47144699	185.7626648	120
03/03/2021	12:30:00	177426	900	8742.895508	34.75125122	163.661377	72
03/03/2021	12:45:00	178326	900	7203.643555	34.7519989	207.0338898	60
03/03/2021	13:00:00	179226	900	4435.269531	34.79220963	150.9741974	40
03/03/2021	13:15:00	180126	900	3286.981201	35.11739349	142.4707489	29
03/03/2021	13:30:00	181026	900	4413.436035	34.82455444	144.1100006	37
03/03/2021	13:45:00	181926	900	6196.646973	34.47631836	232.8431396	48
03/03/2021	14:00:00	182826	900	9677.938477	35.05079269	185.3801727	67
03/03/2021	14:15:00	183726	900	2623.62793	35.090168	168.9133606	22
03/03/2021	14:30:00	184626	900	1154.007935	35.830513	73.64293671	8
03/03/2021	14:45:00	185526	900	10517.95898	34.97529984	150.6039124	87
03/03/2021	15:00:00	186426	900	20311.28125	34.76090622	134.3015289	178
01/03/2021	11:00:00	0	900	1147.030518	36.62830734	129.1916046	9
01/03/2021	11:15:00	115	900	7888.442383	36.5308075	120.4359741	69
01/03/2021	11:30:00	1015	900	338.7048035	36.34406662	114.3515015	3
01/03/2021	11:45:00	1915	900	338.7049255	36.27045059	96.14574432	4
01/03/2021	12:00:00	2815	900	181.4250488	35.82912064	117.4123917	2
01/03/2021	12:15:00	3715	900	536.5655518	35.68671417	97.76573181	4
01/03/2021	12:30:00	4615	900	1175.203247	36.06977463	110.3364029	10
01/03/2021	12:45:00	5515	900	3278.11499	35.60114288	138.1076813	28
01/03/2021	13:00:00	6415	900	12492.08594	36.16669846	119.7789307	105
01/03/2021	13:15:00	7315	900	6049.323242	36.64657593	108.9788666	48
01/03/2021	13:30:00	8215	900	391.2371216	36.49370193	86.77563477	3
01/03/2021	13:45:00	9115	900	0	36.10612869	119.5	0
01/03/2021	14:00:00	10015	900	0	36.1130867	126.3002548	0
01/03/2021	14:15:00	10915	900	816.0204468	36.26451111	116.155777	6
01/03/2021	14:30:00	11815	900	119.4990463	36.18519592	77.05445862	1
01/03/2021	14:45:00	12715	900	119.5006104	36.08823395	112.1300888	1
01/03/2021	15:00:00	13615	900	609.732666	36.03737259	103.6654587	5
01/03/2021	15:15:00	14515	900	2954.406494	36.43677139	113.9560013	23
01/03/2021	15:30:00	15415	900	119.5	36.7752037	119.2316208	1
01/03/2021	15:45:00	16315	900	0	36.24451828	114.8096466	0
01/03/2021	16:00:00	17215	900	816.0189209	35.551548	94.14517975	6
01/03/2021	16:15:00	18115	900	407.9988403	36.00811005	108.5309753	3
01/03/2021	16:30:00	19015	900	8633.900391	36.4681015	112.5489883	68
01/03/2021	16:45:00	19915	900	576.9973145	36.60057068	87.58338165	4
01/03/2021	17:00:00	20815	900	358.5000916	36.31557846	116.8806915	3
01/03/2021	17:15:00	21715	900	4246.20752	36.2178154	105.841011	36
01/03/2021	17:30:00	22615	900	17762.50195	36.66932297	201.198761	155
01/03/2021	17:45:00	23515	900	478.0003052	36.9221077	115.7758026	4
01/03/2021	18:00:00	24415	900	4089.923828	36.58152771	111.7694855	36
01/03/2021	18:15:00	25315	900	12635.25977	37.08775711	150.6199799	110
01/03/2021	18:30:00	26215	900	13468.35547	37.30033875	132.9441071	127
01/03/2021	18:45:00	27115	900	16059.43848	36.99729538	142.1767426	141
01/03/2021	19:00:00	28015	900	19280.09375	37.34931946	142.9206848	180
01/03/2021	19:15:00	28915	900	14230.40332	37.39144135	123.8945999	128
01/03/2021	19:30:00	29815	900	239.0001984	37.07678604	116.3633804	2
01/03/2021	19:45:00	30715	900	239.5001678	36.7181015	126.5331879	2
01/03/2021	20:00:00	31615	900	1348.830811	36.69188309	153.7433472	14
01/03/2021	20:15:00	32515	900	16648.02148	37.09770584	118.8358536	144
01/03/2021	20:30:00	33415	900	20316.38086	37.36568451	156.9451904	180
01/03/2021	20:45:00	34315	900	17426.85156	37.50071335	121.7155075	150
01/03/2021	21:00:00	35215	900	17358.99023	37.52852631	171.3505402	145
01/03/2021	21:15:00	36115	900	21388.24219	37.52034378	128.4439392	189
01/03/2021	21:30:00	37015	900	19784.32422	37.51349258	161.2467957	184
01/03/2021	21:45:00	37915	900	11497.23047	37.42741013	151.9690552	100
01/03/2021	22:00:00	38815	900	2860.862305	37.23110199	224.1965179	23
01/03/2021	22:15:00	39715	900	0	36.37948227	276.5967407	0
01/03/2021	22:30:00	40615	900	239.0068054	35.86556625	277.5551758	2
01/03/2021	22:45:00	41515	900	4232.638184	35.95066452	217.8486633	46
01/03/2021	23:00:00	42415	900	18583.84375	36.91934586	139.5045624	177
01/03/2021	23:15:00	43315	900	25250.84766	37.38070297	147.4558716	221
01/03/2021	23:30:00	44215	900	10934.71094	37.39717102	147.914505	100
01/03/2021	23:45:00	45115	900	22439.95117	37.43143463	134.0291138	208
02/03/2021	00:00:00	46015	900	10818.16211	37.46388245	130.228363	92
02/03/2021	00:15:00	46915	900	4787.722656	37.10531616	140.5230865	46
02/03/2021	00:30:00	47815	900	1749.85144	36.64064026	178.9985046	14
02/03/2021	00:45:00	48715	900	3312.586426	36.66409302	168.6388702	22
02/03/2021	01:00:00	49615	900	119.5005188	36.4559288	124.6694794	1
02/03/2021	01:15:00	50515	900	11048.96191	36.51763153	134.0877228	100
02/03/2021	01:30:00	51415	900	14229.66016	37.35306549	116.1028366	127
02/03/2021	01:45:00	52315	900	15374.82617	37.42288589	158.460022	142
02/03/2021	02:00:00	53215	900	11291.26172	37.23241806	145.0485382	88
02/03/2021	02:15:00	54115	900	6169.457031	37.11524963	151.1533356	46
02/03/2021	02:30:00	55015	900	8603.047852	36.96949005	154.399826	72
02/03/2021	02:45:00	55915	900	13673.7793	37.36864471	154.957489	121
02/03/2021	03:00:00	56815	900	16927.74219	37.17749405	137.1243134	153
02/03/2021	03:15:00	57715	900	13641.21484	37.55176163	124.5377808	115
02/03/2021	03:30:00	58615	900	12668.25879	37.3619194	153.8162994	114
02/03/2021	03:45:00	59515	900	18118.81836	37.35635376	164.9226379	161
02/03/2021	04:00:00	60415	900	18290.25586	37.34832382	144.6479492	151
02/03/2021	04:15:00	61315	900	28048.51953	37.48721695	167.1596375	250
02/03/2021	04:30:00	62215	900	8641.800781	37.45500946	129.8299255	74
02/03/2021	04:45:00	63115	900	16712.58398	37.36535645	133.1182098	149
02/03/2021	05:00:00	64015	900	22861.80273	37.2908783	148.5103302	203
02/03/2021	05:15:00	64915	900	11946.80273	37.16123962	170.6533813	116
02/03/2021	05:30:00	65815	900	16942.48047	37.03105164	154.7636871	157
02/03/2021	05:45:00	66715	900	4722.937988	37.14865112	151.7634583	38
02/03/2021	06:00:00	67615	900	1273.380371	36.62070465	177.5080719	5
02/03/2021	06:15:00	68515	900	529.352478	36.02951431	148.3266449	4
02/03/2021	06:30:00	69415	900	1571.774902	36.08219147	126.0138779	13
02/03/2021	06:45:00	70315	900	3071.312012	36.06428909	114.7784195	23
02/03/2021	07:00:00	71215	900	8482.046875	36.37911987	107.0770569	71
02/03/2021	07:15:00	72115	900	7111.953125	36.60649872	193.6515808	56
02/03/2021	07:30:00	73015	900	3139.871582	36.73178482	114.9974136	27
02/03/2021	07:45:00	73915	900	338.7046814	36.49475861	10.0895853	4
02/03/2021	08:00:00	74815	900	240.0003357	36.34308243	34.91276932	2
02/03/2021	08:15:00	75715	900	1586.511475	35.92473221	103.9352036	13
02/03/2021	08:30:00	76615	900	1714.953857	35.96899414	100.8198242	13
02/03/2021	08:45:00	77515	900	358.2254944	35.91815186	142.0686951	3
02/03/2021	09:00:00	78415	900	2201.58374	36.34688187	118.4332809	12
02/03/2021	09:15:00	79315	900	119.9999695	36.27855301	83.05579376	1
02/03/2021	09:30:00	80215	900	1616.115479	35.75022507	112.3081894	15
02/03/2021	09:45:00	81115	900	5720.474609	35.96214294	132.4629974	48
02/03/2021	10:00:00	82015	900	197.3272705	36.12085342	78.74443054	1
02/03/2021	10:15:00	82915	900	373.7783203	36.08451843	123.6073303	2
02/03/2021	10:30:00	83815	900	0	35.93782043	142.7651062	0
02/03/2021	10:45:00	84715	900	0	36.03644943	119.2731857	0
02/03/2021	11:00:00	85615	900	0	35.7809906	101.6003647	0
02/03/2021	11:15:00	86515	900	289.3526001	36.05018234	146.4427185	3
02/03/2021	11:30:00	87415	900	896.9416504	35.93486023	119.3012314	7
02/03/2021	11:45:00	88315	900	5295.609863	36.00938034	121.7004013	45
02/03/2021	12:00:00	89215	900	12941.33301	36.33412933	117.8143997	106
02/03/2021	12:15:00	90115	900	4589.741211	36.61014557	118.017952	36
02/03/2021	12:30:00	91015	900	3694.188965	36.6485939	135.7309723	31
02/03/2021	12:45:00	91915	900	0	36.16067886	73.86799622	0
02/03/2021	13:00:00	92815	900	193.349411	35.75966263	103.8879547	1
02/03/2021	13:15:00	93715	900	239.0001526	35.23381805	119.54319	2
02/03/2021	13:30:00	94615	900	337.9979553	35.6029129	118.8310089	3
02/03/2021	13:45:00	95515	900	119.5004272	35.57064438	36.01330948	1
02/03/2021	14:00:00	96415	900	0	35.73554611	0	0
02/03/2021	14:15:00	97315	900	169.3523712	35.80097961	0.09784808	2
02/03/2021	14:30:00	98215	900	576.9741211	35.79753494	56.53547287	7
02/03/2021	14:45:00	99115	900	119.4986267	35.77898788	90.14242554	1
02/03/2021	15:00:00	100015	900	119.4999695	35.79599762	126.8008652	1
02/03/2021	15:15:00	100915	900	358.5003052	35.68967056	124.2768478	3
02/03/2021	15:30:00	101815	900	1857.3573	36.09575653	110.5142365	15
02/03/2021	15:45:00	102715	900	240.0068512	36.16891861	117.5261459	2
02/03/2021	16:00:00	103615	900	359.4995728	36.21255112	110.8263702	3
02/03/2021	16:15:00	104515	900	0	36.19808197	162.6727753	0
02/03/2021	16:30:00	105415	900	120.0000534	36.12828827	115.7097092	1
02/03/2021	16:45:00	106315	900	2987.645508	35.87248993	131.3064728	26
02/03/2021	17:00:00	107215	900	11403.48242	36.74076843	147.3488159	93
02/03/2021	17:15:00	108115	900	14408.96484	36.95220947	133.4294739	124
02/03/2021	17:30:00	109015	900	9173.608398	36.83900452	142.9677429	77
02/03/2021	17:45:00	109915	900	267.4341125	36.36804581	167.3051605	3
02/03/2021	18:00:00	110815	900	3684.772949	36.2145462	81.80548096	37
02/03/2021	18:15:00	111715	900	18174.88086	37.09096146	137.4890442	160
02/03/2021	18:30:00	112615	900	14265.23828	37.38471222	142.6835175	123
02/03/2021	18:45:00	113515	900	20939.59766	37.27827072	134.7616882	179
02/03/2021	19:00:00	114415	900	11959.33691	37.37174606	143.1072845	102
02/03/2021	19:15:00	115315	900	11872.66309	37.4626236	137.717392	103
02/03/2021	19:30:00	116215	900	7970.352051	37.43714905	124.930069	69
02/03/2021	19:45:00	117115	900	239.0002747	36.72582626	102.2760925	2
02/03/2021	20:00:00	118015	900	10341.44531	36.82535553	120.051033	93
02/03/2021	20:15:00	118915	900	18513.06055	37.29419708	135.427948	165
02/03/2021	20:30:00	119815	900	20261.91797	37.40776443	144.527771	175
02/03/2021	20:45:00	120715	900	12364.67969	37.47446823	145.7808075	112
02/03/2021	21:00:00	121615	900	5925.71582	37.66061401	145.0904846	53
02/03/2021	21:15:00	122515	900	19210.54688	37.4699707	122.0988464	172
02/03/2021	21:30:00	123415	900	3578.797607	37.29827881	118.9323349	29
02/03/2021	21:45:00	124315	900	328.7745972	36.74994278	165.5500183	3
02/03/2021	22:00:00	125215	900	239.0001984	36.41090775	178.5626526	2
02/03/2021	22:15:00	126115	900	6053.047363	36.55534744	101.3334198	46
02/03/2021	22:30:00	127015	900	11552.37891	37.0712738	116.3264694	90
02/03/2021	22:45:00	127915	900	13728.61035	37.41368484	136.0989838	117
02/03/2021	23:00:00	128815	900	14871.52539	37.44988632	127.6878433	133
02/03/2021	23:15:00	129715	900	14578.97559	37.31490707	134.3188019	120
02/03/2021	23:30:00	130615	900	7417.181152	37.53834534	128.6607513	66
02/03/2021	23:45:00	131515	900	8617.269531	37.43362808	197.3487091	76
03/03/2021	00:00:00	132415	900	7506.326172	37.13858414	151.8105469	64
03/03/2021	00:15:00	133315	900	2861.484619	36.90484619	146.3433075	24
03/03/2021	00:30:00	134215	900	671.355835	36.91271591	127.9150085	6
03/03/2021	00:45:00	135115	900	2480.766113	36.45594025	141.7498474	3
03/03/2021	01:00:00	136015	900	4098.805176	36.39974594	199.2649078	38
03/03/2021	01:15:00	136915	900	589.9460449	36.35651016	178.9847565	4
03/03/2021	01:30:00	137815	900	9750.200195	36.44911957	164.796051	88
03/03/2021	01:45:00	138715	900	8175.796875	37.20183945	169.4702606	64
03/03/2021	02:00:00	139615	900	14206.00684	37.48194885	156.1118622	122
03/03/2021	02:15:00	140515	900	13424.1582	37.17954636	145.5782623	123
03/03/2021	02:30:00	141415	900	13071.03223	37.45155716	133.8429871	119
03/03/2021	02:45:00	142315	900	16616.875	37.54091263	111.9362411	155
03/03/2021	03:00:00	143215	900	13321.23242	37.41298676	134.5413666	117
03/03/2021	03:15:00	144115	900	16071.24512	37.58611298	142.0330353	148
03/03/2021	03:30:00	145015	900	12572.03906	37.49628448	145.5440369	110
03/03/2021	03:45:00	145915	900	16113.29297	37.36979294	139.8774414	147
03/03/2021	04:00:00	146815	900	14934.54785	37.42767334	111.2266541	137
03/03/2021	04:15:00	147715	900	14570.35449	37.52332687	121.7707367	136
03/03/2021	04:30:00	148615	900	13106.73828	37.16564941	141.9361877	111
03/03/2021	04:45:00	149515	900	15671.83496	37.26708984	141.5656433	148
03/03/2021	05:00:00	150415	900	13620.54688	37.18101501	160.9319305	123
03/03/2021	05:15:00	151315	900	18177.1875	37.20867157	147.108963	168
03/03/2021	05:30:00	152215	900	16894.84766	37.02790451	143.5905914	156
03/03/2021	05:45:00	153115	900	34523.71094	37.03453445	155.5247955	325
03/03/2021	06:00:00	154015	900	2583.763672	37.01429749	163.3407745	19
03/03/2021	06:15:00	154915	900	0	36.40585709	146.3369751	0
03/03/2021	06:30:00	155815	900	119.5000839	35.87556458	113.7858963	0
03/03/2021	06:45:00	156715	900	358.5003357	36.19269562	60.39517593	3
03/03/2021	07:00:00	157615	900	0	35.81785583	117.9541626	0
03/03/2021	07:15:00	158515	900	0	35.79921341	119.5	0
03/03/2021	07:30:00	159415	900	5898.669922	35.89491272	136.6762695	54
03/03/2021	07:45:00	160315	900	8552.613281	36.20623779	173.6000977	73
03/03/2021	08:00:00	161215	900	2283.348389	36.44974518	129.1944427	20
03/03/2021	08:15:00	162115	900	119.5	35.90003967	126.3964691	1
03/03/2021	08:30:00	163015	900	0	35.97565842	103.829567	0
03/03/2021	08:45:00	163915	900	0	35.65908432	119.5	0
03/03/2021	09:00:00	164815	900	478.017334	35.42448425	119.3119812	4
03/03/2021	09:15:00	165715	900	0	35.72524643	119.5	0
03/03/2021	09:30:00	166615	900	358.4934998	36.34225845	116.3009033	3
03/03/2021	09:45:00	167515	900	4260.711426	36.16565704	96.85393524	35
03/03/2021	10:00:00	168415	900	2965.741699	36.70220566	118.0027008	26
03/03/2021	10:15:00	169315	900	6743.010254	36.38153839	122.950592	57
03/03/2021	10:30:00	170215	900	119.5006485	36.34428787	141.5046997	1
03/03/2021	10:45:00	171115	900	0	36.30062866	111.9542007	0
03/03/2021	11:00:00	172015	900	358.4963379	36.17108154	134.3375092	3
03/03/2021	11:15:00	172915	900	168.9984741	36.02520752	166.3103485	1
03/03/2021	11:30:00	173815	900	358.4995728	35.70030975	84.08351135	3
03/03/2021	11:45:00	174715	900	6560.608887	35.93455505	95.29292297	57
03/03/2021	12:00:00	175615	900	16684.37305	36.76622391	153.0074615	145
03/03/2021	12:15:00	176515	900	6119.549316	37.04985046	144.2695923	49
03/03/2021	12:30:00	177415	900	8902.348633	37.04349899	167.9268646	68
03/03/2021	12:45:00	178315	900	11656.88574	37.0557251	147.0436707	95
03/03/2021	13:00:00	179215	900	3249.832764	36.85197449	141.5237427	28
03/03/2021	13:15:00	180115	900	4285.256348	37.11795425	129.1464539	43
03/03/2021	13:30:00	181015	900	8833.548828	36.89480972	162.0709686	80
03/03/2021	13:45:00	181915	900	0	36.9397583	119.9725113	0
03/03/2021	14:00:00	182815	900	0	36.29521179	120.1874313	0
03/03/2021	14:15:00	183715	900	0	35.98904037	126.6192017	0
03/03/2021	14:30:00	184615	900	0	35.62981796	120	0
03/03/2021	14:45:00	185515	900	0	35.70341873	120.0258789	0
03/03/2021	15:00:00	186415	900	1878.94165	36.61423492	123.4632187	17
03/03/2021	15:15:00	187315	900	1494.258301	36.94060135	120.1796188	15
03/03/2021	15:30:00	188215	900	477.9991455	36.43965149	121.9187012	4
03/03/2021	15:45:00	189115	900	0	36.01158905	120	0
03/03/2021	16:00:00	190015	900	0	36.12944412	120.8291779	0
03/03/2021	16:15:00	190915	900	0	35.90537643	119.251709	0
03/03/2021	16:30:00	191815	900	717.0030518	36.26803207	112.3707352	5
03/03/2021	16:45:00	192715	900	2044.354858	36.45756531	82.95539093	19
03/03/2021	17:00:00	193615	900	359.0038147	36.24475861	55.89943314	3
03/03/2021	17:15:00	194515	900	119.4999542	35.8992691	145.6960602	1
03/03/2021	17:30:00	195415	900	2384.839844	36.55262375	134.821106	20
03/03/2021	17:45:00	196315	900	0	36.42760849	117.9907684	0
03/03/2021	18:00:00	197215	900	5374.417969	36.35187912	111.5613556	43
03/03/2021	18:15:00	198115	900	13482.45801	37.38721848	119.7158585	123
03/03/2021	18:30:00	199015	900	8281.228516	37.30303574	144.651062	73
03/03/2021	18:45:00	199915	900	17634.75781	37.42108154	123.4151077	155
03/03/2021	19:00:00	200815	900	11958.43164	37.41543198	136.0404968	105
03/03/2021	19:15:00	201715	900	7329.225098	37.53004456	159.9191284	60
03/03/2021	19:30:00	202615	900	12944.46484	37.44279861	138.533783	109
03/03/2021	19:45:00	203515	900	3534.020264	37.14548874	56.70866013	32
03/03/2021	20:00:00	204415	900	0	36.72257614	0	0
03/03/2021	20:15:00	205315	900	891.7945557	36.85794449	4.873710632	7
03/03/2021	20:30:00	206215	900	9671.697266	36.93555832	72.02474213	86
03/03/2021	20:45:00	207115	900	11765.06738	37.19939041	148.3124237	107
03/03/2021	21:00:00	208015	900	14952.93555	37.20355606	137.7488403	135
03/03/2021	21:15:00	208915	900	9492.498047	37.23052597	144.7948608	85
03/03/2021	21:30:00	209815	900	7333.285645	37.36032867	147.4747314	64
03/03/2021	21:45:00	210715	900	2332.180664	37.06370163	254.7727051	16
03/03/2021	22:00:00	211615	900	545.3774414	36.74851608	125.704422	4
03/03/2021	22:15:00	212515	900	0	36.39354706	49.22485733	0
03/03/2021	22:30:00	213415	900	1934.953125	36.31931305	102.9572144	17
03/03/2021	22:45:00	214315	900	12795.32227	36.80928421	141.533905	120
03/03/2021	23:00:00	215215	900	16822.46484	37.19894409	146.6694946	151
03/03/2021	23:15:00	216115	900	21212.46094	37.40377045	117.6494675	186
03/03/2021	23:30:00	217015	900	10951.71387	37.41128159	127.8610764	98
03/03/2021	23:45:00	217915	900	12047.10645	37.40587616	130.9940948	112
04/03/2021	00:00:00	218815	900	16570.95703	37.3495903	136.2171631	142
04/03/2021	00:15:00	219715	900	12048.45215	37.28465271	136.3475342	111
04/03/2021	00:30:00	220615	900	2489.017334	36.96520233	126.7428589	21
04/03/2021	00:45:00	221515	900	836.5026245	36.6042366	117.8617859	7
04/03/2021	01:00:00	222415	900	1467.024292	36.3780899	113.9071655	14
04/03/2021	01:15:00	223315	900	6598.321777	36.81348801	127.7911758	53
04/03/2021	01:30:00	224215	900	8960.525391	37.28219604	130.7728882	77
04/03/2021	01:45:00	225115	900	8858.054688	37.37633133	133.1208038	74
04/03/2021	02:00:00	226015	900	10310.18359	37.39757919	143.6325836	92
04/03/2021	02:15:00	226915	900	8071.856445	37.15737915	138.5508423	74
04/03/2021	02:30:00	227815	900	7962.001465	37.10438538	124.7153702	71
04/03/2021	02:45:00	228715	900	10498.82129	37.28001022	146.706192	90
04/03/2021	03:00:00	229615	900	9062.132813	37.29481506	153.9516754	80
04/03/2021	03:15:00	230515	900	12315.12988	37.21209717	164.1348419	107
04/03/2021	03:30:00	231415	900	10470.5625	37.39568329	98.00769806	92
04/03/2021	03:45:00	232315	900	8157.125488	37.20544815	146.0398712	72
04/03/2021	04:00:00	233215	900	12162.375	37.21195984	120.707634	113
04/03/2021	04:15:00	234115	900	19011.03711	37.23420334	145.8261719	173
04/03/2021	04:30:00	235015	900	10605.15137	37.20955658	132.6031189	102
04/03/2021	04:45:00	235915	900	15392.43262	37.12776566	144.4843903	122
04/03/2021	05:00:00	236815	900	16885.20313	37.23143387	150.2391357	163
04/03/2021	05:15:00	237715	900	16919.06055	37.16375351	138.3627777	158
04/03/2021	05:30:00	238615	900	14253.125	37.24290848	133.7933502	125
04/03/2021	05:45:00	239515	900	22209.28711	37.14932632	149.5195618	187
04/03/2021	06:00:00	240415	900	19863.56641	36.88629913	156.3872833	178
04/03/2021	06:15:00	241315	900	16077.45703	36.84921265	161.1686401	140
04/03/2021	06:30:00	242215	900	2200.51123	36.34463501	137.7757263	23
04/03/2021	06:45:00	243115	900	119.5	36.38492966	133.9671783	1
04/03/2021	07:00:00	244015	900	0	36.14247131	153.683136	0
04/03/2021	07:15:00	244915	900	0	36.03210449	126.0576477	0
04/03/2021	07:30:00	245815	900	6750.928223	36.59285736	140.128952	52
04/03/2021	07:45:00	246715	900	8658.647461	36.66978455	146.6322937	67
04/03/2021	08:00:00	247615	900	1902.910889	36.62825394	146.2273865	16
04/03/2021	08:15:00	248515	900	0	36.20925522	162.6310425	0
04/03/2021	08:30:00	249415	900	894.8741455	35.63761902	117.2255783	9
04/03/2021	08:45:00	250315	900	119.5	35.89702988	120.0057297	1
04/03/2021	09:00:00	251215	900	193.5789337	36.04528809	119.9807816	2
04/03/2021	09:15:00	252115	900	1175.710938	35.92302322	119.1115112	9
04/03/2021	09:30:00	253015	900	119.5028992	36.01813889	55.28137207	1
04/03/2021	09:45:00	253915	900	651.7327271	36.25648117	65.16200256	6
04/03/2021	10:00:00	254815	900	169.3511047	35.79340744	89.75839233	1
04/03/2021	10:15:00	255715	900	119.9983521	35.8084259	113.8436661	1
04/03/2021	10:30:00	256615	900	120.0033264	35.69039917	111.6358337	1
04/03/2021	10:45:00	257515	900	241.1372681	36.09050369	119.3010025	2
04/03/2021	11:00:00	258415	900	695.3573608	35.77190781	114.647789	6
01/03/2021	11:00:00	0	900	1056.204956	33.46176147	116.2605515	8
01/03/2021	11:15:00	115	900	8183.319824	33.07131577	99.42545319	70
01/03/2021	11:30:00	1015	900	0	34.46760941	68.72148895	0
01/03/2021	11:45:00	1915	900	103.5690308	33.62774277	43.20398331	1
01/03/2021	12:00:00	2815	900	16.42902565	33.14349747	117.638443	0
01/03/2021	12:15:00	3715	900	0	33.1943512	118.6126785	0
01/03/2021	12:30:00	4615	900	1239.088867	32.89582825	128.2099609	14
01/03/2021	12:45:00	5515	900	3162.269775	32.91334534	133.9901886	28
01/03/2021	13:00:00	6415	900	7114.960449	32.97278595	123.9441986	64
01/03/2021	13:15:00	7315	900	4959.900879	33.49433136	113.9454651	38
01/03/2021	13:30:00	8215	900	4670.449707	33.74720383	67.11691284	44
01/03/2021	13:45:00	9115	900	0	34.26126099	119.5	0
01/03/2021	14:00:00	10015	900	119.5	33.80418777	97.30233002	1
01/03/2021	14:15:00	10915	900	717.0006714	33.85209656	132.151474	6
01/03/2021	14:30:00	11815	900	239.0038757	34.14390182	121.2250214	2
01/03/2021	14:45:00	12715	900	1293.805786	32.89608002	118.5746078	16
01/03/2021	15:00:00	13615	900	3.279599905	32.89582825	103.6532898	0
01/03/2021	15:15:00	14515	900	235.7035675	33.14728165	76.17636871	2
01/03/2021	15:30:00	15415	900	0	33.35997391	119.5618896	0
01/03/2021	15:45:00	16315	900	119.4999695	33.45161438	112.1928635	1
01/03/2021	16:00:00	17215	900	358.5001526	32.9319458	99.29501343	3
01/03/2021	16:15:00	18115	900	0	32.90563965	99.36540985	0
01/03/2021	16:30:00	19015	900	119.5000992	33.66312408	78.43518829	1
01/03/2021	16:45:00	19915	900	717.0003052	33.64299393	92.16703033	6
01/03/2021	17:00:00	20815	900	10269.19238	33.00192642	169.3744049	89
01/03/2021	17:15:00	21715	900	5316.353027	33.28196335	105.9159698	48
01/03/2021	17:30:00	22615	900	1054.997437	33.51728439	125.6694412	8
01/03/2021	17:45:00	23515	900	0	33.12234879	119.1306534	0
01/03/2021	18:00:00	24415	900	1297.203247	33.17341614	108.4668198	11
01/03/2021	18:15:00	25315	900	1716.485962	33.43099594	121.7110443	14
01/03/2021	18:30:00	26215	900	11668.44727	33.04695511	157.0722961	105
01/03/2021	18:45:00	27115	900	8731.524414	32.95428848	136.3583832	76
01/03/2021	19:00:00	28015	900	11217.61621	33.02748108	128.6513214	99
01/03/2021	19:15:00	28915	900	8091.556152	32.9485321	158.08461	65
01/03/2021	19:30:00	29815	900	387.4338074	33.0346489	119.5484695	6
01/03/2021	19:45:00	30715	900	119.4963074	33.12333298	127.6950455	1
01/03/2021	20:00:00	31615	900	808.9799805	32.90180206	130.094101	6
01/03/2021	20:15:00	32515	900	5336.065918	33.11548233	141.2146912	43
01/03/2021	20:30:00	33415	900	12708.51855	33.08765411	149.2318573	109
01/03/2021	20:45:00	34315	900	6785.94043	33.18570328	158.0909576	64
01/03/2021	21:00:00	35215	900	7517.945313	33.25593567	130.3220673	67
01/03/2021	21:15:00	36115	900	5977.550293	32.92717743	170.5905304	53
01/03/2021	21:30:00	37015	900	2212.708008	32.93732071	116.1127777	20
01/03/2021	21:45:00	37915	900	0	33.83081818	103.3034897	0
01/03/2021	22:00:00	38815	900	119.5	33.02120209	120.3915482	1
01/03/2021	22:15:00	39715	900	119.4999542	32.89582825	233.3289337	1
01/03/2021	22:30:00	40615	900	239.000061	32.89582825	84.70690918	2
01/03/2021	22:45:00	41515	900	597.4998169	32.97776031	88.37699127	5
01/03/2021	23:00:00	42415	900	6283.75	33.14858246	112.57901	52
01/03/2021	23:15:00	43315	900	7765.085449	32.98123169	149.5911713	68
01/03/2021	23:30:00	44215	900	3776.366699	33.45457077	108.1052094	34
01/03/2021	23:45:00	45115	900	6346.074219	33.26966476	149.15625	59
02/03/2021	00:00:00	46015	900	0	33.05368805	173.7604675	0
02/03/2021	00:15:00	46915	900	239.000061	33.07292557	147.6604919	2
02/03/2021	00:30:00	47815	900	238.9999695	33.17747498	127.4623566	2
02/03/2021	00:45:00	48715	900	1600.838257	32.90310287	200.13974	13
02/03/2021	01:00:00	49615	900	5768.985352	32.96012497	124.978363	46
02/03/2021	01:15:00	50515	900	2422.134277	32.94726181	177.9161835	20
02/03/2021	01:30:00	51415	900	717.005249	33.02383423	134.3127747	6
02/03/2021	01:45:00	52315	900	238.9690552	32.89582825	111.8407364	2
02/03/2021	02:00:00	53215	900	1726.851074	33.20735931	116.4397659	15
02/03/2021	02:15:00	54115	900	5933.181152	32.92161179	136.4788818	50
02/03/2021	02:30:00	55015	900	2235.414795	33.00942612	138.9749298	18
02/03/2021	02:45:00	55915	900	3085.146973	33.2147789	214.9352264	26
02/03/2021	03:00:00	56815	900	1315.980469	32.9648819	173.6273956	11
02/03/2021	03:15:00	57715	900	2172.418701	32.897892	115.6545258	16
02/03/2021	03:30:00	58615	900	2256.98291	33.30272675	115.3566208	20
02/03/2021	03:45:00	59515	900	4785.169434	33.23148727	170.9624481	39
02/03/2021	04:00:00	60415	900	3773.023438	33.08683777	155.1077728	30
02/03/2021	04:15:00	61315	900	1723.493774	32.94787979	143.8090668	13
02/03/2021	04:30:00	62215	900	2333.147705	33.30306625	145.1232605	20
02/03/2021	04:45:00	63115	900	239.0001678	32.9748764	177.0986786	2
02/03/2021	05:00:00	64015	900	1478.139038	33.00795746	171.6708221	12
02/03/2021	05:15:00	64915	900	3072.062012	32.9096756	117.4729538	24
02/03/2021	05:30:00	65815	900	740.7202148	32.99863434	157.4037628	6
02/03/2021	05:45:00	66715	900	3468.694824	32.89582825	185.8949738	27
02/03/2021	06:00:00	67615	900	6013.505859	32.89582825	171.5810852	52
02/03/2021	06:15:00	68515	900	6842.904785	32.92277527	159.2388458	55
02/03/2021	06:30:00	69415	900	10463.50195	32.89582825	162.3233032	89
02/03/2021	06:45:00	70315	900	6268.490723	32.89938354	197.1827087	52
02/03/2021	07:00:00	71215	900	4083.308105	33.12163544	130.1750031	39
02/03/2021	07:15:00	72115	900	238.9981232	32.98082352	119.9799881	2
02/03/2021	07:30:00	73015	900	613.3040771	32.92299652	134.1838226	5
02/03/2021	07:45:00	73915	900	103.7135162	33.48667908	22.14357567	1
02/03/2021	08:00:00	74815	900	239.000824	33.41831207	112.8258209	2
02/03/2021	08:15:00	75715	900	288.4951782	32.96484756	112.8593521	3
02/03/2021	08:30:00	76615	900	168.9870148	32.89582825	112.2781754	1
02/03/2021	08:45:00	77515	900	193.3549957	32.89582825	159.5268402	3
02/03/2021	09:00:00	78415	900	119.4999237	33.02012634	131.6296844	1
02/03/2021	09:15:00	79315	900	337.9968262	33.03940201	76.61358643	3
02/03/2021	09:30:00	80215	900	5635.591309	33.19477081	115.0095215	50
02/03/2021	09:45:00	81115	900	7588.398438	32.97568512	147.9866333	62
02/03/2021	10:00:00	82015	900	1042.47876	33.37530518	118.4542923	10
02/03/2021	10:15:00	82915	900	1862.882324	32.97571564	127.7139206	20
02/03/2021	10:30:00	83815	900	0	33.18228531	151.6500397	0
02/03/2021	10:45:00	84715	900	0	32.89582825	119.5	0
02/03/2021	11:00:00	85615	900	677.4087524	32.94865417	117.6582031	8
02/03/2021	11:15:00	86515	900	0	32.89582825	147.480896	0
02/03/2021	11:30:00	87415	900	0	32.89582825	119.5	0
02/03/2021	11:45:00	88315	900	119.4999542	32.89582825	78.39569092	1
02/03/2021	12:00:00	89215	900	239.0000305	33.28724289	121.0192413	2
02/03/2021	12:15:00	90115	900	4888.34375	33.05541611	117.935257	40
02/03/2021	12:30:00	91015	900	7975.932617	33.14796829	145.9912109	69
02/03/2021	12:45:00	91915	900	2841.480713	33.39197922	80.42847443	24
02/03/2021	13:00:00	92815	900	358.5271912	33.01081085	72.26695251	3
02/03/2021	13:15:00	93715	900	577.6873779	33.12260056	75.93951416	4
02/03/2021	13:30:00	94615	900	0	33.09111023	116.5735321	0
02/03/2021	13:45:00	95515	900	0	32.93577194	70.64308929	0
02/03/2021	14:00:00	96415	900	0	33.05189896	0	0
02/03/2021	14:15:00	97315	900	0	32.89610672	0.09784808	0
02/03/2021	14:30:00	98215	900	2552.73291	33.13677597	58.99702835	24
02/03/2021	14:45:00	99115	900	3163.366699	33.55587387	94.42781067	24
02/03/2021	15:00:00	100015	900	0	32.89907455	0	0
02/03/2021	15:15:00	100915	900	0	32.89582825	0	0
02/03/2021	15:30:00	101815	900	428.8380432	32.90023422	62.64302826	3
02/03/2021	15:45:00	102715	900	3899.524658	33.55619812	148.6963348	33
02/03/2021	16:00:00	103615	900	1213.34436	33.08211517	118.3596802	9
02/03/2021	16:15:00	104515	900	0	32.94890976	162.6727753	0
02/03/2021	16:30:00	105415	900	407.9984741	33.59587097	119.9718857	4
02/03/2021	16:45:00	106315	900	337.9968567	32.93881226	118.0819244	4
02/03/2021	17:00:00	107215	900	2112.509766	33.60445023	105.7541428	17
02/03/2021	17:15:00	108115	900	6059.724609	33.3699913	143.8032837	55
02/03/2021	17:30:00	109015	900	2427.276611	32.89706039	123.3185196	23
02/03/2021	17:45:00	109915	900	119.5000992	33.04065323	117.34198	1
02/03/2021	18:00:00	110815	900	4475.444824	33.61631393	83.5050354	40
02/03/2021	18:15:00	111715	900	8999.317383	33.23967361	144.8422546	75
02/03/2021	18:30:00	112615	900	10233.80176	33.48682404	140.7273254	83
02/03/2021	18:45:00	113515	900	13035.45703	33.03076553	143.8760529	106
02/03/2021	19:00:00	114415	900	7250.836426	33.3294754	139.2951965	64
02/03/2021	19:15:00	115315	900	8434.979492	33.52539063	193.858017	72
02/03/2021	19:30:00	116215	900	6002.265137	33.09376526	117.3698196	51
02/03/2021	19:45:00	117115	900	154.7215729	34.14742661	100.9355774	1
02/03/2021	20:00:00	118015	900	635.0419312	33.31600189	133.1358795	8
02/03/2021	20:15:00	118915	900	3275.067871	32.95576096	129.295166	29
02/03/2021	20:30:00	119815	900	5965.677734	33.03307343	162.4517517	48
02/03/2021	20:45:00	120715	900	4038.893799	33.09295654	119.7176132	33
02/03/2021	21:00:00	121615	900	2527.721191	32.97970581	254.5374603	21
02/03/2021	21:15:00	122515	900	9767.295898	33.09000015	131.0826874	85
02/03/2021	21:30:00	123415	900	4242.142578	33.33749008	159.515686	37
02/03/2021	21:45:00	124315	900	2212.438721	33.90024567	135.2957001	19
02/03/2021	22:00:00	125215	900	239.999939	32.91994858	138.4544067	2
02/03/2021	22:15:00	126115	900	578.7007446	33.1862793	102.7001648	4
02/03/2021	22:30:00	127015	900	458.7051086	32.91825485	153.1616821	5
02/03/2021	22:45:00	127915	900	0	33.0007019	140.9319611	0
02/03/2021	23:00:00	128815	900	0	33.62710953	133.863739	0
02/03/2021	23:15:00	129715	900	5040.115723	33.67898941	134.8271942	47
02/03/2021	23:30:00	130615	900	5133.932129	32.9587822	221.9608917	45
02/03/2021	23:45:00	131515	900	4793.895996	33.56629562	151.3565674	40
03/03/2021	00:00:00	132415	900	2809.209717	33.41784286	118.9563446	23
03/03/2021	00:15:00	133315	900	5420.408691	33.07268143	148.2806702	51
03/03/2021	00:30:00	134215	900	4387.418945	33.06798172	176.1929169	38
03/03/2021	00:45:00	135115	900	5312.919434	32.90739441	164.3704071	47
03/03/2021	01:00:00	136015	900	358.5003967	33.53662872	169.1039886	3
03/03/2021	01:15:00	136915	900	0	32.97717285	193.8448639	0
03/03/2021	01:30:00	137815	900	2183.850098	33.03462982	172.1815033	16
03/03/2021	01:45:00	138715	900	276.7006836	32.95142746	238.8179932	2
03/03/2021	02:00:00	139615	900	3098.85376	33.05746078	137.877533	23
03/03/2021	02:15:00	140515	900	7214.073242	33.4798584	187.2013397	65
03/03/2021	02:30:00	141415	900	1245.350464	32.96449661	113.0031586	10
03/03/2021	02:45:00	142315	900	3570.743896	33.29738235	156.7929993	28
03/03/2021	03:00:00	143215	900	7642.271973	33.09773254	121.8543472	69
03/03/2021	03:15:00	144115	900	2777.741455	32.89822388	168.6824188	24
03/03/2021	03:30:00	145015	900	1337.203247	32.98588181	100.9456024	12
03/03/2021	03:45:00	145915	900	6825.977051	33.01517105	134.5744934	54
03/03/2021	04:00:00	146815	900	1712.776123	32.94621658	122.5144577	14
03/03/2021	04:15:00	147715	900	1638.665405	33.05709839	153.2796936	13
03/03/2021	04:30:00	148615	900	6617.446777	32.95746231	124.6135559	56
03/03/2021	04:45:00	149515	900	717.0009766	33.12704086	219.7872162	6
03/03/2021	05:00:00	150415	900	1195.996704	33.10555267	193.5865326	9
03/03/2021	05:15:00	151315	900	2700.133545	32.9702301	173.0210571	25
03/03/2021	05:30:00	152215	900	4610.979004	32.91946793	182.0462494	33
03/03/2021	05:45:00	153115	900	8811.182617	32.90326309	140.6645813	67
03/03/2021	06:00:00	154015	900	4366.439453	32.94142532	144.9848022	34
03/03/2021	06:15:00	154915	900	7484.875	32.92810822	146.6443329	69
03/03/2021	06:30:00	155815	900	9514.347656	32.89582825	194.6822052	84
03/03/2021	06:45:00	156715	900	7475.449707	32.89582825	141.6818237	61
03/03/2021	07:00:00	157615	900	6008.675781	32.94696426	165.1911926	48
03/03/2021	07:15:00	158515	900	8759.164063	32.89582825	137.8406677	73
03/03/2021	07:30:00	159415	900	407.9988708	32.96477127	136.0368042	3
03/03/2021	07:45:00	160315	900	1434.027222	33.62109756	147.4330292	12
03/03/2021	08:00:00	161215	900	478.0026855	33.63421249	128.385025	4
03/03/2021	08:15:00	162115	900	0	33.26616287	104.2252426	0
03/03/2021	08:30:00	163015	900	119.4999542	33.04549408	103.829567	1
03/03/2021	08:45:00	163915	900	0	33.75050735	119.5	0
03/03/2021	09:00:00	164815	900	0	33.5837822	119.6659317	0
03/03/2021	09:15:00	165715	900	0	33.60305405	119.5	0
03/03/2021	09:30:00	166615	900	119.4994812	33.02795792	117.1587219	1
03/03/2021	09:45:00	167515	900	2011.851563	33.62792206	98.93497467	17
03/03/2021	10:00:00	168415	900	358.4974976	33.54045486	130.7391052	3
03/03/2021	10:15:00	169315	900	597.4994507	33.08244705	136.4754028	6
03/03/2021	10:30:00	170215	900	597.4991455	33.13212967	143.5936584	5
03/03/2021	10:45:00	171115	900	3818.117432	33.55263519	106.706192	38
03/03/2021	11:00:00	172015	900	0	32.90258789	22.43567276	0
03/03/2021	11:15:00	172915	900	0	33.06761551	166.4025726	0
03/03/2021	11:30:00	173815	900	677.4088745	32.89582825	125.7889862	4
03/03/2021	11:45:00	174715	900	2684.65625	32.94504166	123.9217987	23
03/03/2021	12:00:00	175615	900	4349.066895	33.18473434	189.2167969	39
03/03/2021	12:15:00	176515	900	1344.11853	33.01028442	134.9411316	10
03/03/2021	12:30:00	177415	900	4032.422119	33.59434128	135.6183319	34
03/03/2021	12:45:00	178315	900	4659.202148	33.09627914	129.895401	43
03/03/2021	13:00:00	179215	900	891.2773438	33.19064713	175.053772	8
03/03/2021	13:15:00	180115	900	4709.606934	33.10013962	116.9618988	41
03/03/2021	13:30:00	181015	900	960.7472534	33.21881485	110.103775	9
03/03/2021	13:45:00	181915	900	408.852417	32.89582825	119.3794327	3
03/03/2021	14:00:00	182815	900	0	33.02545929	119.3985748	0
03/03/2021	14:15:00	183715	900	238.9998016	32.89582825	132.8633118	2
03/03/2021	14:30:00	184615	900	534.4193115	33.45290375	119.3914642	6
03/03/2021	14:45:00	185515	900	0	32.98727036	119.5184326	0
03/03/2021	15:00:00	186415	900	0	32.89582825	119.5	0
03/03/2021	15:15:00	187315	900	239.9993439	33.32671356	119.5716019	2
03/03/2021	15:30:00	188215	900	2676.064453	33.14756393	123.663414	23
03/03/2021	15:45:00	189115	900	0	32.89582825	119.5	0
03/03/2021	16:00:00	190015	900	0	32.89582825	120.7393875	0
03/03/2021	16:15:00	190915	900	1131.932617	33.19745636	113.3063889	11
03/03/2021	16:30:00	191815	900	120.0006561	33.42444611	111.9298782	1
03/03/2021	16:45:00	192715	900	837.5137939	33.45861435	84.25843048	7
03/03/2021	17:00:00	193615	900	528.3533936	33.9699707	84.82247162	5
03/03/2021	17:15:00	194515	900	3600.859619	33.45126724	119.2070313	30
03/03/2021	17:30:00	195415	900	817.3519287	33.32658768	118.8629761	6
03/03/2021	17:45:00	196315	900	0	32.9743576	117.5254669	0
03/03/2021	18:00:00	197215	900	1816.509644	33.19394302	121.9108124	15
03/03/2021	18:15:00	198115	900	4870.859863	33.22217178	125.4262238	40
03/03/2021	18:30:00	199015	900	8886.703125	33.03616714	147.6515961	75
03/03/2021	18:45:00	199915	900	11012.71582	33.00265884	163.5086517	96
03/03/2021	19:00:00	200815	900	11820.06543	32.97492599	120.1747589	104
03/03/2021	19:15:00	201715	900	9092.633789	33.12276077	153.2911835	89
03/03/2021	19:30:00	202615	900	7956.833984	32.90291595	134.3804779	69
03/03/2021	19:45:00	203515	900	4001.257568	32.90300751	59.16816711	33
03/03/2021	20:00:00	204415	900	0	32.89582825	0	0
03/03/2021	20:15:00	205315	900	0	32.89582825	3.619930983	0
03/03/2021	20:30:00	206215	900	0	33.08811188	79.2270813	0
03/03/2021	20:45:00	207115	900	2558.841797	33.05810165	162.5347748	21
03/03/2021	21:00:00	208015	900	6865.410645	33.09347153	147.8843384	59
03/03/2021	21:15:00	208915	900	5088.187988	32.98757935	140.4789734	40
03/03/2021	21:30:00	209815	900	1529.811768	33.42541885	151.3857574	14
03/03/2021	21:45:00	210715	900	0	33.06103897	217.3396149	0
03/03/2021	22:00:00	211615	900	1107.924927	32.92197418	133.2137604	10
03/03/2021	22:15:00	212515	900	7167.508789	32.90074539	280.5823669	60
03/03/2021	22:30:00	213415	900	8239.693359	32.90261459	225.5586243	69
03/03/2021	22:45:00	214315	900	6574.750488	32.90534592	176.0971375	58
03/03/2021	23:00:00	215215	900	5139.675293	32.93915939	173.2046509	49
03/03/2021	23:15:00	216115	900	790.8538818	33.34044266	158.7644958	6
03/03/2021	23:30:00	217015	900	0	32.92243576	156.872757	0
03/03/2021	23:45:00	217915	900	407.9985352	33.63952637	167.353363	3
04/03/2021	00:00:00	218815	900	238.9999084	33.26721573	170.7020721	2
04/03/2021	00:15:00	219715	900	1682.69873	33.21645737	160.918457	16
04/03/2021	00:30:00	220615	900	3158.331055	33.31768417	118.5333481	27
04/03/2021	00:45:00	221515	900	8181.880371	33.21960449	209.8344879	69
04/03/2021	01:00:00	222415	900	4267.993164	32.95299149	185.8587036	36
04/03/2021	01:15:00	223315	900	8327.694336	32.9173317	180.4400482	71
04/03/2021	01:30:00	224215	900	836.4998779	33.42336273	144.6503143	6
04/03/2021	01:45:00	225115	900	597.5006714	32.98844528	186.7933807	5
04/03/2021	02:00:00	226015	900	119.5	33.00972366	194.4789734	1
04/03/2021	02:15:00	226915	900	2777.709961	33.19297409	132.2578735	24
04/03/2021	02:30:00	227815	900	3249.550049	33.37424469	136.6286469	30
04/03/2021	02:45:00	228715	900	3192.622559	33.30315399	124.0392761	28
04/03/2021	03:00:00	229615	900	3252.622803	33.6625824	122.1738129	30
04/03/2021	03:15:00	230515	900	5052.681641	32.91490173	151.7278595	45
04/03/2021	03:30:00	231415	900	4056.547852	32.91379547	149.9289398	34
04/03/2021	03:45:00	232315	900	3116.668945	33.06102371	80.28488159	26
04/03/2021	04:00:00	233215	900	4360.887207	33.08106613	140.5672455	40
04/03/2021	04:15:00	234115	900	10975.6748	32.9405098	179.5210266	96
04/03/2021	04:30:00	235015	900	6861.533691	32.90523148	157.3203735	58
04/03/2021	04:45:00	235915	900	7707.447266	32.91933441	184.5020752	73
04/03/2021	05:00:00	236815	900	3216.911621	33.05895996	159.7978973	29
04/03/2021	05:15:00	237715	900	8187.641602	32.93823242	146.2863464	77
04/03/2021	05:30:00	238615	900	6207.189453	32.92584229	140.1777954	53
04/03/2021	05:45:00	239515	900	5995.59082	32.97128677	187.3092194	56
04/03/2021	06:00:00	240415	900	12279.18555	32.92056274	151.1500397	99
04/03/2021	06:15:00	241315	900	12143.76953	32.94676208	153.9173431	103
04/03/2021	06:30:00	242215	900	9134.539063	32.89582825	144.0128632	78
04/03/2021	06:45:00	243115	900	5061.086914	32.90118408	142.2040405	42
04/03/2021	07:00:00	244015	900	119.4999771	33.18370438	188.6059113	0
04/03/2021	07:15:00	244915	900	0	33.51472855	125.5145569	0
04/03/2021	07:30:00	245815	900	0	32.89582825	140.9018402	0
04/03/2021	07:45:00	246715	900	119.5	33.24620438	128.5550842	1
04/03/2021	08:00:00	247615	900	0	32.97664642	155.7943573	0
04/03/2021	08:15:00	248515	900	0	32.89582825	162.6376648	0
04/03/2021	08:30:00	249415	900	3025.383545	33.05381012	118.5315094	25
04/03/2021	08:45:00	250315	900	0	33.00897598	119.5	0
04/03/2021	09:00:00	251215	900	0	32.89582825	119.4804001	0
04/03/2021	09:15:00	252115	900	479.011261	33.03956223	111.2466812	4
04/03/2021	09:30:00	253015	900	239.5001831	33.30046844	114.3419113	2
04/03/2021	09:45:00	253915	900	120.0000458	33.66107559	97.54631042	1
04/03/2021	10:00:00	254815	900	358.4999695	33.49890518	96.4965744	3
04/03/2021	10:15:00	255715	900	0	33.68394852	119.5214691	0
04/03/2021	10:30:00	256615	900	0	33.69517899	111.2207413	0
04/03/2021	10:45:00	257515	900	534.420166	33.01206207	119.6669998	6
04/03/2021	11:00:00	258415	900	239.4841003	32.89888	75.91867065	2
01/03/2021	11:00:00	0	900	1056.702759	36.5427742	141.8069916	9
01/03/2021	11:15:00	115	900	11479.75586	36.72063065	112.1506577	93
01/03/2021	11:30:00	1015	900	375.4342651	36.86216354	71.87537384	3
01/03/2021	11:45:00	1915	900	0	36.07997513	92.07339478	0
01/03/2021	12:00:00	2815	900	0	35.76869965	119.4032593	0
01/03/2021	12:15:00	3715	900	239.0001831	35.81244278	103.9479446	2
01/03/2021	12:30:00	4615	900	358.5419006	35.91481018	110.7524643	3
01/03/2021	12:45:00	5515	900	5435.347656	35.88875961	125.6490021	48
01/03/2021	13:00:00	6415	900	12677.3623	36.0644989	132.9082336	111
01/03/2021	13:15:00	7315	900	1340.743164	35.98937607	127.7185593	14
01/03/2021	13:30:00	8215	900	337.9971619	35.54373169	103.8493118	2
01/03/2021	13:45:00	9115	900	0	35.29608536	119.5	0
01/03/2021	14:00:00	10015	900	501.8476868	35.60330582	96.6419754	4
01/03/2021	14:15:00	10915	900	4006.924805	36.42955399	120.2377777	34
01/03/2021	14:30:00	11815	900	119.5	36.35586166	78.18645477	1
01/03/2021	14:45:00	12715	900	119.5	36.21234131	114.1820297	1
01/03/2021	15:00:00	13615	900	0	36.21393585	119.3626862	0
01/03/2021	15:15:00	14515	900	358.5141907	35.96871185	75.25886536	3
01/03/2021	15:30:00	15415	900	119.4999237	35.72000122	119.2316208	1
01/03/2021	15:45:00	16315	900	1224.70459	36.01116562	104.2910233	9
01/03/2021	16:00:00	17215	900	7374.214355	35.97870636	161.8895569	59
01/03/2021	16:15:00	18115	900	1982.596802	35.97173309	97.82929993	17
01/03/2021	16:30:00	19015	900	400.5019531	36.03988266	58.34962845	3
01/03/2021	16:45:00	19915	900	1593.838623	36.49879456	96.91239929	15
01/03/2021	17:00:00	20815	900	597.5014038	35.74969482	131.2939148	5
01/03/2021	17:15:00	21715	900	0	36.09874344	118.2196579	0
01/03/2021	17:30:00	22615	900	4294.879883	36.62424469	128.811615	31
01/03/2021	17:45:00	23515	900	15833.91797	36.6387558	157.6611786	140
01/03/2021	18:00:00	24415	900	6466.609863	37.00550842	120.3134232	54
01/03/2021	18:15:00	25315	900	2180.448242	37.10318756	115.8002701	15
01/03/2021	18:30:00	26215	900	12519.60254	37.64580536	134.5477753	112
01/03/2021	18:45:00	27115	900	16150.52539	38.14057159	130.0404663	140
01/03/2021	19:00:00	28015	900	13618.59961	38.25337601	138.6182098	121
01/03/2021	19:15:00	28915	900	13071.74121	38.16379929	125.2772522	112
01/03/2021	19:30:00	29815	900	12591.33984	38.14686203	176.0693817	100
01/03/2021	19:45:00	30715	900	11497.86621	37.93603516	177.666214	93
01/03/2021	20:00:00	31615	900	8962.972656	37.85610962	157.9924164	75
01/03/2021	20:15:00	32515	900	10771.27637	37.50749588	132.12854	87
01/03/2021	20:30:00	33415	900	15021.75977	37.50046539	123.7289581	128
01/03/2021	20:45:00	34315	900	13265.77344	37.40465927	125.43927	113
01/03/2021	21:00:00	35215	900	10935.5625	37.37891006	118.8851089	93
01/03/2021	21:15:00	36115	900	11680.18359	37.34185028	113.7295227	107
01/03/2021	21:30:00	37015	900	13307.2793	37.48290253	97.95631409	116
01/03/2021	21:45:00	37915	900	0	37.26775742	93.24937439	0
01/03/2021	22:00:00	38815	900	991.9417114	36.60184097	98.41517639	11
01/03/2021	22:15:00	39715	900	0	36.10098267	0	0
01/03/2021	22:30:00	40615	900	0	36.05986786	84.70690918	0
01/03/2021	22:45:00	41515	900	358.5012207	36.10274887	87.56098175	3
01/03/2021	23:00:00	42415	900	8908.224609	36.63023758	96.87185669	79
01/03/2021	23:15:00	43315	900	13426.04004	37.39318848	135.1078491	114
01/03/2021	23:30:00	44215	900	9645.9375	37.44459152	117.9118881	81
01/03/2021	23:45:00	45115	900	10741.40625	37.5058403	126.2599106	96
02/03/2021	00:00:00	46015	900	6926.771973	37.39038467	130.8800659	62
02/03/2021	00:15:00	46915	900	8084.455566	37.39728165	98.5814209	71
02/03/2021	00:30:00	47815	900	8083.812012	37.19790268	119.3758087	71
02/03/2021	00:45:00	48715	900	6091	36.81988144	141.2982788	53
02/03/2021	01:00:00	49615	900	358.4990845	36.22898102	122.7340775	3
02/03/2021	01:15:00	50515	900	1044.516357	36.57691193	134.7809296	10
02/03/2021	01:30:00	51415	900	4648.825195	36.70123672	143.6330414	37
02/03/2021	01:45:00	52315	900	2979.505615	36.36711502	133.7900391	27
02/03/2021	02:00:00	53215	900	7824.671387	37.17491531	110.6084747	69
02/03/2021	02:15:00	54115	900	10618.09961	37.25260162	125.7636108	93
02/03/2021	02:30:00	55015	900	9520.512695	37.41832733	121.4675446	84
02/03/2021	02:45:00	55915	900	7466.652344	37.40093994	144.0088501	61
02/03/2021	03:00:00	56815	900	6981.498535	37.08840942	124.1898422	53
02/03/2021	03:15:00	57715	900	6433.666504	37.15854263	105.5860977	56
02/03/2021	03:30:00	58615	900	2297.376221	36.42059326	115.9809418	19
02/03/2021	03:45:00	59515	900	13023.19434	36.51255417	131.3369751	113
02/03/2021	04:00:00	60415	900	10042.97559	37.39319611	154.5440063	94
02/03/2021	04:15:00	61315	900	8440.892578	37.48015976	127.2513428	76
02/03/2021	04:30:00	62215	900	8019.874512	37.48487091	144.6779022	69
02/03/2021	04:45:00	63115	900	10068.62598	37.49935532	147.7221375	89
02/03/2021	05:00:00	64015	900	11916.28027	37.46459961	163.8530731	107
02/03/2021	05:15:00	64915	900	9140.348633	37.38845444	124.8209305	82
02/03/2021	05:30:00	65815	900	9054.624023	37.31494522	153.1544495	87
02/03/2021	05:45:00	66715	900	10020.27246	37.31975937	135.3303528	81
02/03/2021	06:00:00	67615	900	5571.414063	36.92190552	144.8452454	45
02/03/2021	06:15:00	68515	900	7543.442383	36.814785	155.1875153	69
02/03/2021	06:30:00	69415	900	3751.459229	36.46801758	135.6064148	34
02/03/2021	06:45:00	70315	900	408.0003357	36.04468155	113.4199142	4
02/03/2021	07:00:00	71215	900	1125.029907	35.66449356	91.42610931	10
02/03/2021	07:15:00	72115	900	0	36.18670654	119.7019882	0
02/03/2021	07:30:00	73015	900	5794.547363	36.1581955	115.4383087	49
02/03/2021	07:45:00	73915	900	271.5320129	36.08461761	94.24649048	2
02/03/2021	08:00:00	74815	900	337.9976501	35.96913147	38.02357483	4
02/03/2021	08:15:00	75715	900	289.3529968	36.17909241	114.8265305	2
02/03/2021	08:30:00	76615	900	119.5009842	36.15880585	101.1941528	1
02/03/2021	08:45:00	77515	900	597.5004272	36.45408249	139.7482758	5
02/03/2021	09:00:00	78415	900	0	36.25850677	118.0792542	0
02/03/2021	09:15:00	79315	900	3556.582764	36.33557892	75.15856171	28
02/03/2021	09:30:00	80215	900	8112.351074	36.18890762	126.0528336	67
02/03/2021	09:45:00	81115	900	2431.966309	36.07309341	146.30336	23
02/03/2021	10:00:00	82015	900	2549.323242	36.01776886	80.13504791	23
02/03/2021	10:15:00	82915	900	9404.15625	35.94774628	126.4543991	81
02/03/2021	10:30:00	83815	900	1434.491943	36.07173538	142.6841888	12
02/03/2021	10:45:00	84715	900	13.25131035	35.8380928	119.7461472	0
02/03/2021	11:00:00	85615	900	733.8355713	35.76291275	102.7192764	5
02/03/2021	11:15:00	86515	900	0	35.70178986	146.3787994	0
02/03/2021	11:30:00	87415	900	0	36.27974319	118.8716965	0
02/03/2021	11:45:00	88315	900	3083.136963	35.81322861	76.59270477	22
02/03/2021	12:00:00	89215	900	7909.331543	35.56036758	102.8928299	62
02/03/2021	12:15:00	90115	900	12977.83594	36.17867661	147.6069489	110
02/03/2021	12:30:00	91015	900	6470.584961	36.57562637	127.7132034	60
02/03/2021	12:45:00	91915	900	1182.989868	36.3945694	118.5935974	9
02/03/2021	13:00:00	92815	900	119.4998703	36.05944824	60.16631699	1
02/03/2021	13:15:00	93715	900	0	36.19223404	75.93493652	0
02/03/2021	13:30:00	94615	900	359.0001831	36.00523758	116.8717804	3
02/03/2021	13:45:00	95515	900	121.7752609	35.36332321	79.25240326	1
02/03/2021	14:00:00	96415	900	236.7216492	35.48370743	123.1586685	2
02/03/2021	14:15:00	97315	900	337.9968872	35.69989395	119.2689896	3
02/03/2021	14:30:00	98215	900	9285.703125	35.89404297	140.4479065	81
02/03/2021	14:45:00	99115	900	914.9969482	36.37772369	126.638176	9
02/03/2021	15:00:00	100015	900	576.9980469	36.23669052	111.5261078	4
02/03/2021	15:15:00	100915	900	0	36.46795654	0	0
02/03/2021	15:30:00	101815	900	675.2001953	35.81886292	70.41880798	5
02/03/2021	15:45:00	102715	900	1153.985474	35.62750626	113.325676	11
02/03/2021	16:00:00	103615	900	4224.302246	36.341465	122.6148758	36
02/03/2021	16:15:00	104515	900	508.0560608	36.46652985	174.0214386	5
02/03/2021	16:30:00	105415	900	239.4941711	36.26869202	113.0812988	1
02/03/2021	16:45:00	106315	900	112.9015656	36.33013916	118.5298538	0
02/03/2021	17:00:00	107215	900	3662.886719	36.87547684	98.68689728	32
02/03/2021	17:15:00	108115	900	9105.49707	36.84300995	126.967514	81
02/03/2021	17:30:00	109015	900	0	36.57774353	119.8061218	0
02/03/2021	17:45:00	109915	900	338.3556519	37.25368881	117.6880341	2
02/03/2021	18:00:00	110815	900	5965.484863	37.15416336	132.8165131	53
02/03/2021	18:15:00	111715	900	12087.25293	37.66671753	141.5598145	104
02/03/2021	18:30:00	112615	900	14417.55859	37.92334366	162.8956909	129
02/03/2021	18:45:00	113515	900	13457.81641	38.20862198	136.7612	118
02/03/2021	19:00:00	114415	900	10433.01563	38.10164642	125.0653076	82
02/03/2021	19:15:00	115315	900	10334.91797	38.07673264	131.2465973	92
02/03/2021	19:30:00	116215	900	8358.667969	37.63998032	187.9472504	76
02/03/2021	19:45:00	117115	900	8549.87793	37.63448715	215.7887268	81
02/03/2021	20:00:00	118015	900	9263.860352	37.48265076	144.2079163	81
02/03/2021	20:15:00	118915	900	12299.07813	37.69504929	123.1571121	108
02/03/2021	20:30:00	119815	900	12195.66895	37.56291199	134.5553436	111
02/03/2021	20:45:00	120715	900	10957.60449	37.51016235	104.487236	99
02/03/2021	21:00:00	121615	900	4539.262695	37.34076309	159.0463409	40
02/03/2021	21:15:00	122515	900	2633.727295	36.78316498	111.7412796	20
02/03/2021	21:30:00	123415	900	3543.671143	36.96500397	97.84059143	45
02/03/2021	21:45:00	124315	900	3468.28833	36.85115433	137.7637939	32
02/03/2021	22:00:00	125215	900	10610.15527	37.40651703	157.2880096	101
02/03/2021	22:15:00	126115	900	12022.21484	37.57184601	148.844696	106
02/03/2021	22:30:00	127015	900	7993.85791	37.5223465	111.3883743	66
02/03/2021	22:45:00	127915	900	10412.90332	37.53029633	144.7450562	90
02/03/2021	23:00:00	128815	900	11798.32324	37.44865417	139.5051727	99
02/03/2021	23:15:00	129715	900	7826.908203	37.11087799	147.8805847	67
02/03/2021	23:30:00	130615	900	885.920105	36.9466095	128.1651611	9
02/03/2021	23:45:00	131515	900	695.80896	36.74929428	159.9638977	6
03/03/2021	00:00:00	132415	900	1293.992065	36.5912056	129.1210327	10
03/03/2021	00:15:00	133315	900	0	36.68379974	130.0786438	0
03/03/2021	00:30:00	134215	900	3717.734131	37.06301498	113.2627411	30
03/03/2021	00:45:00	135115	900	10406.80273	37.34591675	164.9287415	93
03/03/2021	01:00:00	136015	900	7458.327148	37.49589539	184.3926849	63
03/03/2021	01:15:00	136915	900	10402.8125	37.48737335	213.136673	93
03/03/2021	01:30:00	137815	900	7288.350098	37.13259125	160.8428192	62
03/03/2021	01:45:00	138715	900	1075.997803	37.22771454	138.1464081	9
03/03/2021	02:00:00	139615	900	4828.313477	37.28385544	109.881134	45
03/03/2021	02:15:00	140515	900	12260.12598	37.41030121	139.0597229	101
03/03/2021	02:30:00	141415	900	8386.707031	37.02159119	112.3788147	70
03/03/2021	02:45:00	142315	900	12868.37012	37.32596207	129.8622284	115
03/03/2021	03:00:00	143215	900	7833.830078	37.40811157	142.7163849	71
03/03/2021	03:15:00	144115	900	8768.292969	37.20907211	142.9239044	74
03/03/2021	03:30:00	145015	900	2563.664063	36.79055405	156.2865906	23
03/03/2021	03:45:00	145915	900	12618.93066	37.12131882	159.7971497	111
03/03/2021	04:00:00	146815	900	11049.01563	37.44810104	128.7682495	102
03/03/2021	04:15:00	147715	900	6346.82373	37.32556152	141.4263153	52
03/03/2021	04:30:00	148615	900	9389.154297	37.50928879	119.4414368	77
03/03/2021	04:45:00	149515	900	5637.570801	37.52745056	157.9078217	49
03/03/2021	05:00:00	150415	900	8238.205078	37.51085281	164.1339264	76
03/03/2021	05:15:00	151315	900	8109.856934	37.43560028	153.5863342	72
03/03/2021	05:30:00	152215	900	7599.57373	37.20425415	140.1381531	63
03/03/2021	05:45:00	153115	900	16929.32227	37.33964539	138.879364	153
03/03/2021	06:00:00	154015	900	9725.292969	37.16003799	144.0476532	82
03/03/2021	06:15:00	154915	900	5180.405273	36.75073242	138.2592316	44
03/03/2021	06:30:00	155815	900	239.0001068	36.45606232	116.7278748	2
03/03/2021	06:45:00	156715	900	0	36.39382553	61.64402771	0
03/03/2021	07:00:00	157615	900	0	36.37560272	130.7681274	0
03/03/2021	07:15:00	158515	900	119.5	36.42127609	137.8406677	1
03/03/2021	07:30:00	159415	900	7275.118164	36.25253296	147.6057739	61
03/03/2021	07:45:00	160315	900	2328.702148	36.36859894	111.620369	22
03/03/2021	08:00:00	161215	900	795.4940186	35.97410965	122.7678986	5
03/03/2021	08:15:00	162115	900	0	35.52685928	119.5	0
03/03/2021	08:30:00	163015	900	119.4999542	35.98551941	119.5064011	1
03/03/2021	08:45:00	163915	900	239.0013733	36.1562767	119.7929459	2
03/03/2021	09:00:00	164815	900	597.5013428	36.14199066	118.8960876	5
03/03/2021	09:15:00	165715	900	0	36.31455231	119.5	0
03/03/2021	09:30:00	166615	900	0	36.17385101	121.2992554	0
03/03/2021	09:45:00	167515	900	239.0015564	35.95537949	26.98235512	2
03/03/2021	10:00:00	168415	900	4511.310547	36.2211647	146.0342712	38
03/03/2021	10:15:00	169315	900	6684.881836	36.38011551	139.569519	59
03/03/2021	10:30:00	170215	900	772.5696411	35.9434967	211.6483612	7
03/03/2021	10:45:00	171115	900	0	35.56442642	108.9848557	0
03/03/2021	11:00:00	172015	900	168.9986267	36.06997681	22.43567276	1
03/03/2021	11:15:00	172915	900	119.5005646	36.36080933	166.3103485	1
03/03/2021	11:30:00	173815	900	119.4891739	36.04283524	84.08351135	1
03/03/2021	11:45:00	174715	900	4659.523438	35.74354935	129.3454742	38
03/03/2021	12:00:00	175615	900	9368.609375	36.69542313	142.1417694	78
03/03/2021	12:15:00	176515	900	6835.780762	36.61248779	173.5149536	53
03/03/2021	12:30:00	177415	900	3714.1604	36.44638824	134.0645752	34
03/03/2021	12:45:00	178315	900	2506.994629	36.37579346	158.6499329	23
03/03/2021	13:00:00	179215	900	358.500061	36.25193787	134.9200439	3
03/03/2021	13:15:00	180115	900	358.5001221	36.28917313	115.3739548	3
03/03/2021	13:30:00	181015	900	717.0059204	36.15409851	113.8905792	6
03/03/2021	13:45:00	181915	900	0	36.14397812	119.3843765	0
03/03/2021	14:00:00	182815	900	280.1178589	36.2128067	119.3985748	0
03/03/2021	14:15:00	183715	900	3970.27124	36.6035347	125.4245453	32
03/03/2021	14:30:00	184615	900	0	36.32105255	119.3724136	0
03/03/2021	14:45:00	185515	900	119.5	36.05099106	119.5184326	1
03/03/2021	15:00:00	186415	900	0	36.00247955	119.3997803	0
03/03/2021	15:15:00	187315	900	0	36.15756989	119.1191254	0
03/03/2021	15:30:00	188215	900	0	35.87188721	120.3615189	0
03/03/2021	15:45:00	189115	900	0	36.20734024	119.5	0
03/03/2021	16:00:00	190015	900	1113.532104	36.22818756	121.6194458	10
03/03/2021	16:15:00	190915	900	1224.494995	36.34546661	111.8641586	9
03/03/2021	16:30:00	191815	900	0	36.18349075	124.5733795	0
03/03/2021	16:45:00	192715	900	119.5007248	36.0656395	101.1495132	1
03/03/2021	17:00:00	193615	900	2901.655518	36.32569122	41.99322891	23
03/03/2021	17:15:00	194515	900	0	36.20199585	151.6374359	0
03/03/2021	17:30:00	195415	900	1723.842773	36.70458221	121.8005219	15
03/03/2021	17:45:00	196315	900	8342.416016	36.99795151	156.3769379	76
03/03/2021	18:00:00	197215	900	6193.517578	37.3947525	139.156311	61
03/03/2021	18:15:00	198115	900	5924.984375	37.51966476	116.8153458	50
03/03/2021	18:30:00	199015	900	10837.49121	37.84609222	131.1925659	97
03/03/2021	18:45:00	199915	900	8956.839844	38.05172348	117.3742523	83
03/03/2021	19:00:00	200815	900	11640.20801	38.32427216	112.6058807	98
03/03/2021	19:15:00	201715	900	10569.94336	38.17728043	175.9488831	89
03/03/2021	19:30:00	202615	900	9564.057617	38.07549667	118.092186	80
03/03/2021	19:45:00	203515	900	12106.52832	37.97280884	153.618515	109
03/03/2021	20:00:00	204415	900	6131.632324	37.73620987	193.4431763	56
03/03/2021	20:15:00	205315	900	8959.193359	37.90004349	201.2866058	73
03/03/2021	20:30:00	206215	900	9172.951172	37.5667038	145.6626129	73
03/03/2021	20:45:00	207115	900	9616.424805	37.59394455	141.2015533	82
03/03/2021	21:00:00	208015	900	9253.717773	37.47211075	138.6102295	88
03/03/2021	21:15:00	208915	900	8924.62793	37.07563019	124.5677185	70
03/03/2021	21:30:00	209815	900	5743.472656	37.2733345	143.4380646	47
03/03/2021	21:45:00	210715	900	0	36.49793243	217.0264893	0
03/03/2021	22:00:00	211615	900	522.8197021	36.43844604	161.4167328	6
03/03/2021	22:15:00	212515	900	1224.951416	36.37033463	50.49665451	10
03/03/2021	22:30:00	213415	900	576.9845581	36.52031708	107.3213882	5
03/03/2021	22:45:00	214315	900	646.9983521	36.23996735	189.8273163	5
03/03/2021	23:00:00	215215	900	13918.88574	36.94218826	153.8210602	124
03/03/2021	23:15:00	216115	900	8330.361328	37.6075592	115.649498	72
03/03/2021	23:30:00	217015	900	6543.286621	37.57671356	130.7681427	59
03/03/2021	23:45:00	217915	900	10534.45117	37.67719269	143.9332123	93
04/03/2021	00:00:00	218815	900	14197.95605	37.59825897	146.1452942	119
04/03/2021	00:15:00	219715	900	12640.25391	37.54782104	131.3020325	113
04/03/2021	00:30:00	220615	900	0	37.13425827	114.3601685	0
04/03/2021	00:45:00	221515	900	1645.63623	36.66135788	118.3319702	13
04/03/2021	01:00:00	222415	900	527.4992676	36.46190643	129.2198944	4
04/03/2021	01:15:00	223315	900	3007.960449	36.41516113	140.0771942	25
04/03/2021	01:30:00	224215	900	7028.337891	36.86504364	137.2438812	58
04/03/2021	01:45:00	225115	900	4958.976563	37.21975327	125.8936234	42
04/03/2021	02:00:00	226015	900	13934.64063	37.56170273	135.6342163	124
04/03/2021	02:15:00	226915	900	10111.02734	37.26949692	171.5326691	91
04/03/2021	02:30:00	227815	900	4565.781738	37.2865181	159.9483795	38
04/03/2021	02:45:00	228715	900	4643.853516	37.17621613	143.1352539	41
04/03/2021	03:00:00	229615	900	597.5025635	36.5579567	154.6640625	5
04/03/2021	03:15:00	230515	900	4632.123047	36.54396057	152.6142731	36
04/03/2021	03:30:00	231415	900	5300.630371	36.96089554	158.4667511	46
04/03/2021	03:45:00	232315	900	6113.621094	37.15145111	80.31809235	58
04/03/2021	04:00:00	233215	900	10197.75488	37.13573456	130.6405182	88
04/03/2021	04:15:00	234115	900	10530.81836	37.49346161	161.0413055	94
04/03/2021	04:30:00	235015	900	9125.177734	37.3493309	136.2632294	76
04/03/2021	04:45:00	235915	900	9429.836914	37.47492599	142.5214539	79
04/03/2021	05:00:00	236815	900	10409.35645	37.40586853	153.2372284	90
04/03/2021	05:15:00	237715	900	12263.8584	37.41783905	172.0665894	109
04/03/2021	05:30:00	238615	900	9719.236328	37.43347168	143.3170166	81
04/03/2021	05:45:00	239515	900	9937.420898	37.20259094	162.3226166	76
04/03/2021	06:00:00	240415	900	21487.3457	37.31113434	136.5853882	174
04/03/2021	06:15:00	241315	900	16107.79688	37.2278595	167.7768097	140
04/03/2021	06:30:00	242215	900	5378.155762	36.71459198	183.6027069	42
04/03/2021	06:45:00	243115	900	2643.503174	36.76750946	133.9436798	22
04/03/2021	07:00:00	244015	900	6721.769043	36.73762512	133.4833221	54
04/03/2021	07:15:00	244915	900	1516.775269	36.25240326	124.436554	14
04/03/2021	07:30:00	245815	900	359.4997253	36.25263214	139.5255585	3
04/03/2021	07:45:00	246715	900	478.4999084	35.72023773	127.0298309	4
04/03/2021	08:00:00	247615	900	360	35.82325363	125.7515259	3
04/03/2021	08:15:00	248515	900	119.9999847	35.92601776	162.9141846	1
04/03/2021	08:30:00	249415	900	239.9998932	35.76091766	117.6466217	2
04/03/2021	08:45:00	250315	900	0	35.91842651	119.5	0
04/03/2021	09:00:00	251215	900	0	35.93837738	119.4869995	0
04/03/2021	09:15:00	252115	900	478.5001526	36.18641663	110.6848984	4
04/03/2021	09:30:00	253015	900	5477.09375	36.57852173	96.80942535	47
04/03/2021	09:45:00	253915	900	408.8501892	36.12513733	85.88802338	3
04/03/2021	10:00:00	254815	900	599.5012817	36.1730957	114.5463333	5
04/03/2021	10:15:00	255715	900	159.8855133	35.78623199	114.0364685	1
04/03/2021	10:30:00	256615	900	248.9001617	36.18185425	113.7658005	2
04/03/2021	10:45:00	257515	900	1012.863403	35.79828644	119.6513443	10
04/03/2021	11:00:00	258415	900	119.5	35.77558517	96.38464355	1
