# Supplementary material for: Deep learning for behaviour classification in a preclinical brain injury model
Source: PLoS One. 2022 Jun 15;17(6):e0268962. doi: 10.1371/journal.pone.0268962 (PMC9200342; doi:10.1371/journal.pone.0268962)
Supplement: S1 File — (ZIP) [file pone.0268962.s002.zip › Supplementary_data/NAIVE.BASELINEGrCA1.csv]

date	time	time since start (s)	bin duration (s)	distance (mm)	temperature (C)	separation (mm)	transition
15/02/2021	12:30:00	0	900	5825.458984	37.14251328	157.88237	51
15/02/2021	12:45:00	407	900	12212.72559	37.23456573	154.1834412	107
15/02/2021	13:00:00	1307	900	6353.234863	37.22208405	146.1733704	54
15/02/2021	13:15:00	2207	900	2941.322754	37.22996902	94.89808655	26
15/02/2021	13:30:00	3107	900	191.385025	37.10059357	116.7008438	2
15/02/2021	13:45:00	4007	900	167.1080017	37.15078735	117.71418	1
15/02/2021	14:00:00	4907	900	358.499939	37.10571289	136.9859314	3
15/02/2021	14:15:00	5807	900	358.5019531	37.06492615	114.9883804	3
15/02/2021	14:30:00	6707	900	8803.451172	37.00332642	162.3873749	75
15/02/2021	14:45:00	7607	900	4147.202148	37.36608887	133.8223724	35
15/02/2021	15:00:00	8507	900	239.0000763	36.95589828	141.8041229	2
15/02/2021	15:15:00	9407	900	717.0021362	36.99250412	118.1355591	5
15/02/2021	15:30:00	10307	900	119.4999695	36.85398483	122.467392	1
15/02/2021	15:45:00	11207	900	0	36.83867264	168.9896088	0
15/02/2021	16:00:00	12107	900	0	36.61393738	137.0882263	0
15/02/2021	16:15:00	13007	900	2385.932617	36.73392105	112.7526779	18
15/02/2021	16:30:00	13907	900	6194.78418	36.92876434	111.8969345	54
15/02/2021	16:45:00	14807	900	1194.999512	36.97525406	116.944725	10
15/02/2021	17:00:00	15707	900	2249.999023	37.00758362	129.4015045	19
15/02/2021	17:15:00	16607	900	9285.72168	37.42865372	138.3847198	79
15/02/2021	17:30:00	17507	900	9161.03418	36.97965622	147.1539612	78
15/02/2021	17:45:00	18407	900	8495.44043	36.02189636	194.828598	79
15/02/2021	18:00:00	19307	900	1954.802612	35.50953293	143.5388794	16
15/02/2021	18:15:00	20207	900	3378.519043	35.59609604	113.3010101	28
15/02/2021	18:30:00	21107	900	10631.9375	34.67051315	146.4418182	94
15/02/2021	18:45:00	22007	900	10278.83203	34.62316513	169.72995	94
15/02/2021	19:00:00	22907	900	9130.186523	34.31689835	169.8286133	82
15/02/2021	19:15:00	23807	900	5848.995605	34.32607269	139.0372772	51
15/02/2021	19:30:00	24707	900	4451.529297	34.18667603	168.6647491	38
15/02/2021	19:45:00	25607	900	8428.245117	34.21068573	138.0628204	73
15/02/2021	20:00:00	26507	900	8284.543945	34.27241516	158.0974579	68
15/02/2021	20:15:00	27407	900	5713.619629	34.25084305	144.459549	50
15/02/2021	20:30:00	28307	900	6087.23877	35.32424164	186.0533905	47
15/02/2021	20:45:00	29207	900	4861.734863	37.35026932	144.9147186	38
15/02/2021	21:00:00	30107	900	1534.527832	37.23100662	158.4200897	13
15/02/2021	21:15:00	31007	900	6364.008789	37.42770004	129.4759369	54
15/02/2021	21:30:00	31907	900	1133.48999	37.27319717	121.0465851	7
15/02/2021	21:45:00	32807	900	576.9969482	36.92039871	83.6697464	4
15/02/2021	22:00:00	33707	900	238.9985962	37.01837921	126.6295319	2
15/02/2021	22:15:00	34607	900	5586.422852	37.05913544	141.2669373	45
15/02/2021	22:30:00	35507	900	4653.070801	34.73369598	150.1622925	39
15/02/2021	22:45:00	36407	900	5742.811035	35.10046005	137.8054352	48
15/02/2021	23:00:00	37307	900	3918.339111	34.63978577	115.4595871	36
15/02/2021	23:15:00	38207	900	1730.162598	35.33139801	118.2124481	16
15/02/2021	23:30:00	39107	900	3232.856689	35.58773422	111.7009125	25
15/02/2021	23:45:00	40007	900	1124.9823	35.86241531	113.3436584	9
16/02/2021	00:00:00	40907	900	4273.734863	36.4563942	125.7474365	36
16/02/2021	00:15:00	41807	900	3568.729248	36.39916992	186.8871765	26
16/02/2021	00:30:00	42707	900	3822.570313	36.7405777	180.0125427	33
16/02/2021	00:45:00	43607	900	4800.692871	36.81790924	170.6632385	44
16/02/2021	01:00:00	44507	900	6666.600586	37.1676178	176.2230377	58
16/02/2021	01:15:00	45407	900	2625.711182	37.24739456	167.1154785	22
16/02/2021	01:30:00	46307	900	9958.262695	36.97277069	172.120285	85
16/02/2021	01:45:00	47207	900	6005.974121	37.1603775	146.7185822	54
16/02/2021	02:00:00	48107	900	4733.68457	37.00710678	179.7767181	41
16/02/2021	02:15:00	49007	900	4072.433105	37.08710098	139.3105164	37
16/02/2021	02:30:00	49907	900	2448.05957	36.92724609	134.1687622	21
16/02/2021	02:45:00	50807	900	4917.40918	36.95484161	144.0924225	46
16/02/2021	03:00:00	51707	900	597.5040894	36.55768204	131.4355621	5
16/02/2021	03:15:00	52607	900	2043.061401	36.31545258	129.4521179	17
16/02/2021	03:30:00	53507	900	723.5239258	35.93894577	177.8242035	4
16/02/2021	03:45:00	54407	900	145.8190765	36.0745163	185.0561371	0
16/02/2021	04:00:00	55307	900	2987.486328	36.29763031	189.6147156	25
16/02/2021	04:15:00	56207	900	4203.32666	36.41760635	101.2529144	37
16/02/2021	04:30:00	57107	900	626.6569824	36.28394318	125.4649658	6
16/02/2021	04:45:00	58007	900	865.7015991	36.37240982	105.2896194	8
16/02/2021	05:00:00	58907	900	0	36.20360947	119.513031	0
16/02/2021	05:15:00	59807	900	657.6113892	36.18952179	124.886879	6
16/02/2021	05:30:00	60707	900	2830.38623	36.45401001	130.6236267	24
16/02/2021	05:45:00	61607	900	119.5001907	36.44013214	132.9943848	1
16/02/2021	06:00:00	62507	900	2052.015869	36.4197998	130.1718597	21
16/02/2021	06:15:00	63407	900	8247.617188	36.42993927	130.8999481	74
16/02/2021	06:30:00	64307	900	5579.862305	36.83178711	211.6082611	47
16/02/2021	06:45:00	65207	900	6491.991211	36.87213516	118.6216583	53
16/02/2021	07:00:00	66107	900	6289.245605	37.05832672	135.7684479	53
16/02/2021	07:15:00	67007	900	5196.854492	36.97772598	132.3231812	45
16/02/2021	07:30:00	67907	900	4772.651367	36.74549103	142.1574249	38
16/02/2021	07:45:00	68807	900	3830.650146	36.64654922	129.0532379	32
16/02/2021	08:00:00	69707	900	2349.282715	36.70201874	129.4505615	21
16/02/2021	08:15:00	70607	900	1639.290161	36.41588974	116.7981644	14
16/02/2021	08:30:00	71507	900	0	36.3720932	167.6842041	0
16/02/2021	08:45:00	72407	900	1885.057861	36.25056839	105.5558243	17
16/02/2021	09:00:00	73307	900	815.9963379	36.20382309	99.32175446	6
16/02/2021	09:15:00	74207	900	540.5776978	36.09127045	92.4621582	4
16/02/2021	09:30:00	75107	900	0	36.15867615	119.3163986	0
16/02/2021	09:45:00	76007	900	1994.347412	36.13097763	130.399826	17
16/02/2021	10:00:00	76907	900	3714.958008	36.13337326	96.51321411	33
16/02/2021	10:15:00	77807	900	597.4989014	35.63557434	110.7578964	5
16/02/2021	10:30:00	78707	900	2079.194336	35.96297455	64.68270874	17
16/02/2021	10:45:00	79607	900	7377.09375	36.24876404	139.2382355	66
16/02/2021	11:00:00	80507	900	3082.933594	36.68118668	110.2300568	21
16/02/2021	11:15:00	81407	900	806.0708618	36.3040657	94.86009216	7
16/02/2021	11:30:00	82307	900	239.0001526	35.74771118	116.009552	2
16/02/2021	11:45:00	83207	900	597.5008545	35.99021912	106.5338593	5
16/02/2021	12:00:00	84107	900	2737.826172	36.0680542	124.7314758	24
16/02/2021	12:15:00	85007	900	5001.477539	36.37217331	116.9604874	45
16/02/2021	12:30:00	85907	900	337.9969177	35.96449661	116.0860367	2
16/02/2021	12:45:00	86807	900	442.9997559	35.71237564	119.4527359	4
16/02/2021	13:00:00	87707	900	696.4963379	35.799263	126.1370697	4
16/02/2021	13:15:00	88607	900	0	35.9600296	119.5	0
16/02/2021	13:30:00	89507	900	3513.314941	36.03010941	145.8423767	28
16/02/2021	13:45:00	90407	900	885.9984741	36.3360405	108.7265701	7
16/02/2021	14:00:00	91307	900	358.5003357	35.9190712	88.66040039	3
16/02/2021	14:15:00	92207	900	119.5000839	35.60276031	119.1573105	1
16/02/2021	14:30:00	93107	900	886.99646	35.75688553	108.6422577	7
16/02/2021	14:45:00	94007	900	0	35.89180374	50.38913345	0
16/02/2021	15:00:00	94907	900	358.4998169	35.66086578	108.5765915	3
16/02/2021	15:15:00	95807	900	653.9196777	35.59981918	51.32995605	7
16/02/2021	15:30:00	96707	900	8536.208008	35.958992	122.4426422	65
16/02/2021	15:45:00	97607	900	5252.523438	36.26669312	134.5368042	47
16/02/2021	16:00:00	98507	900	238.9999847	36.17798233	102.4307022	2
16/02/2021	16:15:00	99407	900	527.4971924	35.86649323	85.3841629	5
16/02/2021	16:30:00	100307	900	1663.285278	35.69771957	101.5756912	12
16/02/2021	16:45:00	101207	900	497.0700378	37.49446487	58.77242661	5
16/02/2021	17:00:00	102107	900	2940.659668	35.75800323	140.3248138	24
16/02/2021	17:15:00	103007	900	3255.832764	36.15641785	142.0594177	25
16/02/2021	17:30:00	103907	900	1309.886963	35.78440094	132.3738098	12
16/02/2021	17:45:00	104807	900	2081.484863	36.1222496	95.06320953	17
16/02/2021	18:00:00	105707	900	4750.327148	36.03949356	135.125061	44
16/02/2021	18:15:00	106607	900	4315.421387	35.73777771	138.4376526	39
16/02/2021	18:30:00	107507	900	9719.450195	36.6868782	143.737915	79
16/02/2021	18:45:00	108407	900	5764.40918	36.6425209	150.6579742	49
16/02/2021	19:00:00	109307	900	4043.866699	36.12612915	167.8856049	34
16/02/2021	19:15:00	110207	900	6830.754395	35.90185928	134.9627991	57
16/02/2021	19:30:00	111107	900	6108.827637	35.81340027	178.7490692	53
16/02/2021	19:45:00	112007	900	5540.35791	35.90635681	161.3556671	51
16/02/2021	20:00:00	112907	900	7062.870605	36.49639893	140.5905609	62
16/02/2021	20:15:00	113807	900	6669.202637	36.39274597	130.4653168	56
16/02/2021	20:30:00	114707	900	1393.488037	36.52730942	124.0116806	11
16/02/2021	20:45:00	115607	900	4690.874512	36.38216782	115.3996658	34
16/02/2021	21:00:00	116507	900	239.000061	36.30302048	172.6590881	2
16/02/2021	21:15:00	117407	900	168.9985046	35.87112045	99.95800781	1
16/02/2021	21:30:00	118307	900	119.5046921	35.70339966	139.9680176	1
16/02/2021	21:45:00	119207	900	407.9996033	36.06138611	117.5939102	4
16/02/2021	22:00:00	120107	900	2257.909912	35.97706223	133.0900116	20
16/02/2021	22:15:00	121007	900	288.5010681	36.02296448	111.6428223	2
16/02/2021	22:30:00	121907	900	1626.060547	35.85289001	102.9445801	14
16/02/2021	22:45:00	122807	900	2161.989502	35.68174362	108.7950668	17
16/02/2021	23:00:00	123707	900	3831.118164	35.58757782	118.1637802	27
16/02/2021	23:15:00	124607	900	885.9960938	35.60894012	130.1002502	7
16/02/2021	23:30:00	125507	900	836.4994507	35.50677109	116.819252	7
16/02/2021	23:45:00	126407	900	8219.321289	36.13470459	211.2513123	73
17/02/2021	00:00:00	127307	900	1521.077393	36.35412598	155.1334229	13
17/02/2021	00:15:00	128207	900	3356.881836	36.33739853	189.5443115	32
17/02/2021	00:30:00	129107	900	2197.494873	36.27256012	246.7778931	17
17/02/2021	00:45:00	130007	900	6276.808105	36.57568359	173.201767	55
17/02/2021	01:00:00	130907	900	7997.517578	36.55485153	126.3814316	68
17/02/2021	01:15:00	131807	900	7926.279297	36.60715866	184.0243683	70
17/02/2021	01:30:00	132707	900	7049.411621	36.54935074	163.8453064	67
17/02/2021	01:45:00	133607	900	4492.790039	36.75522995	174.542572	38
17/02/2021	02:00:00	134507	900	5776.52002	36.72800446	137.5384369	51
17/02/2021	02:15:00	135407	900	5439.667969	36.5190239	147.3212738	50
17/02/2021	02:30:00	136307	900	5288.464355	36.31099319	106.2984238	43
17/02/2021	02:45:00	137207	900	6772.276855	35.59134293	157.7332458	56
17/02/2021	03:00:00	138107	900	4671.354004	35.936203	141.9988708	44
17/02/2021	03:15:00	139007	900	7228.415527	35.87670135	159.2203827	58
17/02/2021	03:30:00	139907	900	5473.847656	35.90837097	169.575119	43
17/02/2021	03:45:00	140807	900	3780.051025	36.21596527	160.6740417	32
17/02/2021	04:00:00	141707	900	5408.536621	36.06211853	139.0037231	46
17/02/2021	04:15:00	142607	900	119.4999924	35.49369049	143.2110443	1
17/02/2021	04:30:00	143507	900	1370.146851	35.80060959	88.81707764	15
17/02/2021	04:45:00	144407	900	959.8544312	36.21752548	141.4178314	8
17/02/2021	05:00:00	145307	900	1443.346924	36.32187653	114.1404877	11
17/02/2021	05:15:00	146207	900	1580.102661	35.89510727	220.8072662	13
17/02/2021	05:30:00	147107	900	2959.544189	36.03495407	178.6034393	29
17/02/2021	05:45:00	148007	900	3115.730957	35.53784561	146.7185211	25
17/02/2021	06:00:00	148907	900	6806.571777	35.71358871	162.6247406	55
17/02/2021	06:15:00	149807	900	3605.506104	35.63396454	173.8744965	31
17/02/2021	06:30:00	150707	900	8284.785156	35.99262619	115.9343185	73
17/02/2021	06:45:00	151607	900	3065.993896	35.99458313	107.1572113	24
17/02/2021	07:00:00	152507	900	2373.346924	36.27113724	115.5965805	19
17/02/2021	07:15:00	153407	900	1131.921143	35.99001694	146.6769257	11
17/02/2021	07:30:00	154307	900	359.500061	36.10178375	108.6306915	3
17/02/2021	07:45:00	155207	900	119.5000458	36.04288864	65.18578339	1
17/02/2021	08:00:00	156107	900	478.999054	36.32542801	32.56169891	4
17/02/2021	08:15:00	157007	900	598.0201416	35.71540451	39.00667953	5
17/02/2021	08:30:00	157907	900	120.0002594	35.35435867	48.39389038	1
17/02/2021	08:45:00	158807	900	835.7963257	35.82699203	55.58061218	7
17/02/2021	09:00:00	159707	900	577.7153931	35.99328613	40.50271225	5
17/02/2021	09:15:00	160607	900	477.9882813	36.0544281	104.0006332	4
17/02/2021	09:30:00	161507	900	1589.510498	35.70340729	152.3427582	13
17/02/2021	09:45:00	162407	900	3362.846436	35.91641998	64.20640564	28
17/02/2021	10:00:00	163307	900	915.2094116	36.05287933	103.2468643	8
17/02/2021	10:15:00	164207	900	0	35.95425797	119.5	0
17/02/2021	10:30:00	165107	900	0	35.97996902	119.5	0
17/02/2021	10:45:00	166007	900	119.4999924	36.10255432	119.5014648	1
17/02/2021	11:00:00	166907	900	0	35.93045425	120.4643555	0
17/02/2021	11:15:00	167807	900	0	35.48972321	121.9290695	0
17/02/2021	11:30:00	168707	900	1619.265747	35.86639404	73.12785339	13
17/02/2021	11:45:00	169607	900	6582.389648	35.52836227	148.672348	57
17/02/2021	12:00:00	170507	900	9156.959961	35.9785614	143.1544037	74
17/02/2021	12:15:00	171407	900	1244.494263	36.23927307	119.7110214	10
17/02/2021	12:30:00	172307	900	0	35.94483185	139.3612823	0
17/02/2021	12:45:00	173207	900	1177.12439	36.31624603	126.8223343	11
17/02/2021	13:00:00	174107	900	719.6872559	35.98764038	142.5900726	7
17/02/2021	13:15:00	175007	900	0	35.60275269	119.3221741	0
17/02/2021	13:30:00	175907	900	108.5562744	35.50944138	128.0301056	1
17/02/2021	13:45:00	176807	900	747.0575562	35.70883179	136.7132263	7
17/02/2021	14:00:00	177707	900	1608.80896	36.04445648	75.03122711	15
17/02/2021	14:15:00	178607	900	0	35.62831116	116.5992203	0
17/02/2021	14:30:00	179507	900	119.4999542	35.82057953	136.8812103	1
17/02/2021	14:45:00	180407	900	0	35.63353729	123.0240479	0
17/02/2021	15:00:00	181307	900	1518.294678	35.8707428	134.7246552	11
17/02/2021	15:15:00	182207	900	4239.42627	35.16240692	173.2158813	38
17/02/2021	15:30:00	183107	900	1465.421753	35.64064407	114.1912308	12
17/02/2021	15:45:00	184007	900	0	35.66631317	68.69975281	0
17/02/2021	16:00:00	184907	900	239.0002136	35.4874649	117.0414429	2
17/02/2021	16:15:00	185807	900	0	35.86323166	121.6191635	0
17/02/2021	16:30:00	186707	900	1443.976074	35.84759903	98.65312958	13
17/02/2021	16:45:00	187607	900	1215.342773	35.98776245	116.8622894	9
17/02/2021	17:00:00	188507	900	1918.003418	36.07029724	141.6955719	14
17/02/2021	17:15:00	189407	900	1056.336792	35.50008774	117.7243195	8
17/02/2021	17:30:00	190307	900	1398.687012	35.8303566	123.3324585	12
17/02/2021	17:45:00	191207	900	1732.47522	35.48316956	127.2500916	16
17/02/2021	18:00:00	192107	900	4316.161621	36.14669037	182.8274994	43
17/02/2021	18:15:00	193007	900	5954.725098	36.22039032	130.4769287	49
17/02/2021	18:30:00	193907	900	5141.197754	36.3520546	138.4919281	42
17/02/2021	18:45:00	194807	900	6220.075195	36.33199692	164.7297974	53
17/02/2021	19:00:00	195707	900	6675.070801	36.36674881	162.4052277	58
17/02/2021	19:15:00	196607	900	2748.66748	36.38128281	172.0519409	22
17/02/2021	19:30:00	197507	900	3721.544434	36.07939911	165.947113	32
17/02/2021	19:45:00	198407	900	7378.641113	36.31997299	163.8327179	60
17/02/2021	20:00:00	199307	900	4538.999023	36.18888474	118.8953629	38
17/02/2021	20:15:00	200207	900	6797.998535	36.27199554	182.3661041	60
17/02/2021	20:30:00	201107	900	2841.575195	36.45925522	130.6231079	24
17/02/2021	20:45:00	202007	900	468.8568726	35.59037781	129.6555176	6
17/02/2021	21:00:00	202907	900	0	35.93640518	118.0364685	0
17/02/2021	21:15:00	203807	900	956.0007324	35.95357895	110.8174667	8
17/02/2021	21:30:00	204707	900	0	35.34564972	105.8352127	0
17/02/2021	21:45:00	205607	900	0	35.22502136	112.7532196	0
17/02/2021	22:00:00	206507	900	1393.993286	35.55432129	131.0457916	10
17/02/2021	22:15:00	207407	900	119.4999542	35.50819397	146.2971344	1
17/02/2021	22:30:00	208307	900	2666.699219	35.67934799	183.1035309	20
17/02/2021	22:45:00	209207	900	0	35.65144348	83.81967163	0
17/02/2021	23:00:00	210107	900	577.3800049	35.71794128	151.3079834	4
17/02/2021	23:15:00	211007	900	3315.881836	35.56734467	113.4308243	27
17/02/2021	23:30:00	211907	900	1848.336426	35.8103981	155.4857483	15
17/02/2021	23:45:00	212807	900	3891.021973	35.62674332	161.68927	33
18/02/2021	00:00:00	213707	900	5481.837402	35.78826141	130.9289246	44
18/02/2021	00:15:00	214607	900	7255.588867	35.90293503	159.5632782	62
18/02/2021	00:30:00	215507	900	2649.883057	35.81838989	157.6308289	20
18/02/2021	00:45:00	216407	900	2351.67334	35.69058228	259.6803894	19
18/02/2021	01:00:00	217307	900	5634.281738	35.41192627	116.5562439	52
18/02/2021	01:15:00	218207	900	6123.669922	35.56062698	207.0580597	51
18/02/2021	01:30:00	219107	900	5956.719238	35.89128494	173.8420563	49
18/02/2021	01:45:00	220007	900	6328.28418	35.65702057	209.2103119	55
18/02/2021	02:00:00	220907	900	4847.86084	35.7473259	167.4797516	43
18/02/2021	02:15:00	221807	900	1973.941528	36.23219299	181.2874298	15
18/02/2021	02:30:00	222707	900	8605.139648	35.87649918	135.0989838	69
18/02/2021	02:45:00	223607	900	2812.852783	35.84514999	152.0381165	25
18/02/2021	03:00:00	224507	900	8436.9375	36.0265007	187.8851929	74
18/02/2021	03:15:00	225407	900	8091.03125	35.86008453	154.6676483	73
18/02/2021	03:30:00	226307	900	6779.743164	36.01645279	158.397644	59
18/02/2021	03:45:00	227207	900	2973.355957	35.83459854	138.7684326	23
18/02/2021	04:00:00	228107	900	5064.645996	36.07569885	174.2354279	46
18/02/2021	04:15:00	229007	900	4716.780762	35.7666626	162.1442261	38
18/02/2021	04:30:00	229907	900	3049.520996	35.96981812	157.6362	26
18/02/2021	04:45:00	230807	900	5566.936523	35.82985687	166.7323303	50
18/02/2021	05:00:00	231707	900	5904.373047	35.66083908	155.7726746	54
18/02/2021	05:15:00	232607	900	4020.678955	35.73987961	160.9424286	36
18/02/2021	05:30:00	233507	900	6659.370117	35.76194	156.435257	60
18/02/2021	05:45:00	234407	900	6870.598633	36.07167816	129.2728119	57
18/02/2021	06:00:00	235307	900	3820.116211	35.99451447	134.4597931	34
18/02/2021	06:15:00	236207	900	238.9998627	35.62939835	182.1792755	2
18/02/2021	06:30:00	237107	900	0	35.41904068	236.8300018	0
18/02/2021	06:45:00	238007	900	119.4999542	35.42001343	236.3408203	1
18/02/2021	07:00:00	238907	900	478.0003662	35.74325943	247.6220856	4
18/02/2021	07:15:00	239807	900	830.4824829	35.83955765	192.335556	9
18/02/2021	07:30:00	240707	900	553.3026123	36.29481506	131.7419128	5
18/02/2021	07:45:00	241607	900	359.5008545	36.20688629	43.98786545	3
18/02/2021	08:00:00	242507	900	0	35.01422119	84.55265045	0
18/02/2021	08:15:00	243407	900	358.53125	35.14003754	117.8143005	3
18/02/2021	08:30:00	244307	900	120.0000153	35.63665771	157.0039978	1
18/02/2021	08:45:00	245207	900	822.913208	35.61794281	117.075119	8
18/02/2021	09:00:00	246107	900	5214.543945	35.69615936	147.2752838	44
18/02/2021	09:15:00	247007	900	0	35.66697693	118.2501755	0
18/02/2021	09:30:00	247907	900	0	35.11700439	119.4388199	0
18/02/2021	09:45:00	248807	900	0	35.4709549	119.5	0
18/02/2021	10:00:00	249707	900	2587.672363	35.35600662	120.0041351	30
18/02/2021	10:15:00	250607	900	0	35.38865662	119.5	0
18/02/2021	10:30:00	251507	900	815.9978638	35.81443024	137.6552734	6
18/02/2021	10:45:00	252407	900	935.4730225	35.61174774	115.7593002	7
18/02/2021	11:00:00	253307	900	407.9999084	35.39575577	99.80027771	4
18/02/2021	11:15:00	254207	900	839.2751465	35.56825638	122.828537	10
18/02/2021	11:30:00	255107	900	0	35.31097412	119.5415573	0
18/02/2021	11:45:00	256007	900	0	35.51278687	65.32666779	0
18/02/2021	12:00:00	256907	900	2065.570068	35.63908768	101.5277786	19
18/02/2021	12:15:00	257807	900	239.9958496	35.47492218	101.8592682	2
18/02/2021	12:30:00	258707	900	478.0020752	35.9006691	152.594986	4
15/02/2021	12:30:00	0	900	7514.796387	34.62915421	131.4858246	72
15/02/2021	12:45:00	407	900	13322.40332	34.24347687	193.3037567	124
15/02/2021	13:00:00	1307	900	4410.369629	34.29711533	121.5706253	37
15/02/2021	13:15:00	2207	900	358.4958496	35.14423752	122.7366333	2
15/02/2021	13:30:00	3107	900	119.4994507	35.49153137	95.95059967	1
15/02/2021	13:45:00	4007	900	239.0000458	35.16121292	125.1999969	2
15/02/2021	14:00:00	4907	900	0	35.0681076	67.34312439	0
15/02/2021	14:15:00	5807	900	4064.05249	35.51767349	126.4208984	37
15/02/2021	14:30:00	6707	900	3713.74707	35.10467529	130.2441711	31
15/02/2021	14:45:00	7607	900	956.0015869	35.62421799	118.0746994	8
15/02/2021	15:00:00	8507	900	6500.903809	34.94957352	171.7263489	55
15/02/2021	15:15:00	9407	900	1446.719482	34.17896271	117.3746109	12
15/02/2021	15:30:00	10307	900	338.7052917	35.77375412	122.4721222	4
15/02/2021	15:45:00	11207	900	119.5	35.4645462	168.9896088	1
15/02/2021	16:00:00	12107	900	239.0001526	34.8032608	138.0504456	2
15/02/2021	16:15:00	13007	900	836.4996338	34.7286377	108.2874908	7
15/02/2021	16:30:00	13907	900	477.9964294	35.01183701	93.64316559	4
15/02/2021	16:45:00	14807	900	119.5	34.77711868	85.81526947	1
15/02/2021	17:00:00	15707	900	168.9950409	34.37180328	40.81687546	2
15/02/2021	17:15:00	16607	900	5974.132324	36.7403183	127.1173859	54
15/02/2021	17:30:00	17507	900	8805.881836	37.24955368	179.9243469	77
15/02/2021	17:45:00	18407	900	1390.701782	37.24799347	152.8753357	10
15/02/2021	18:00:00	19307	900	13606.63379	37.17238998	163.9407959	120
15/02/2021	18:15:00	20207	900	7970.24707	37.41296005	140.5721588	72
15/02/2021	18:30:00	21107	900	9873.157227	37.38874054	160.5558929	84
15/02/2021	18:45:00	22007	900	13227.81641	37.44548798	153.1477966	118
15/02/2021	19:00:00	22907	900	10342.48633	37.44509506	176.0290222	87
15/02/2021	19:15:00	23807	900	766.5126953	37.43699646	116.3267441	6
15/02/2021	19:30:00	24707	900	1611.052002	37.28540802	119.3907089	14
15/02/2021	19:45:00	25607	900	11832.65527	37.38113403	178.6009369	104
15/02/2021	20:00:00	26507	900	9241.174805	37.11246872	185.4294739	75
15/02/2021	20:15:00	27407	900	10961.01563	37.40019989	164.9628296	90
15/02/2021	20:30:00	28307	900	8972.286133	37.50837326	162.9645081	76
15/02/2021	20:45:00	29207	900	6507.509277	37.43445969	152.555603	55
15/02/2021	21:00:00	30107	900	7040.084961	37.64109802	133.1947632	60
15/02/2021	21:15:00	31007	900	1005.499268	37.01425934	122.9551697	9
15/02/2021	21:30:00	31907	900	901.5457153	36.79853439	107.3028336	7
15/02/2021	21:45:00	32807	900	342.9230652	36.47868347	95.3238678	3
15/02/2021	22:00:00	33707	900	958.0004272	36.52851868	37.57246017	8
15/02/2021	22:15:00	34607	900	6522.904297	36.69221115	147.9744263	55
15/02/2021	22:30:00	35507	900	5842.274414	36.99045944	116.9416122	50
15/02/2021	22:45:00	36407	900	3051.974365	36.634655	108.6168976	33
15/02/2021	23:00:00	37307	900	358.4996033	36.49205399	114.6419144	3
15/02/2021	23:15:00	38207	900	1037.522095	36.65802383	117.2652969	9
15/02/2021	23:30:00	39107	900	119.5012894	36.26716995	109.5312424	1
15/02/2021	23:45:00	40007	900	716.9985962	36.39084625	119.3588638	6
16/02/2021	00:00:00	40907	900	6229.581055	36.73040771	142.9483032	55
16/02/2021	00:15:00	41807	900	5692.997559	36.83833694	155.7312775	53
16/02/2021	00:30:00	42707	900	7038.139648	37.08614349	137.9049072	60
16/02/2021	00:45:00	43607	900	5811.567871	36.94672394	156.2717133	51
16/02/2021	01:00:00	44507	900	6969.520508	36.93860626	154.9033813	59
16/02/2021	01:15:00	45407	900	945.9313354	36.61673737	135.3236237	8
16/02/2021	01:30:00	46307	900	12194.6084	37.01755905	161.8140717	107
16/02/2021	01:45:00	47207	900	7966.723145	37.10858917	145.4419403	70
16/02/2021	02:00:00	48107	900	7900.953125	37.36650085	180.6775513	70
16/02/2021	02:15:00	49007	900	6180.072266	37.14457321	155.829895	49
16/02/2021	02:30:00	49907	900	6604.67627	37.05299377	142.060791	54
16/02/2021	02:45:00	50807	900	6811.692383	37.05990219	172.7906494	57
16/02/2021	03:00:00	51707	900	5783.678223	37.16888046	138.8344727	50
16/02/2021	03:15:00	52607	900	7414.48877	37.19472122	214.0034485	67
16/02/2021	03:30:00	53507	900	5293.62793	37.0826416	162.8122406	42
16/02/2021	03:45:00	54407	900	716.9994507	36.54899979	128.7810822	6
16/02/2021	04:00:00	55307	900	47.05702591	36.36637497	137.0756073	0
16/02/2021	04:15:00	56207	900	480.4355164	36.68181992	117.6796417	4
16/02/2021	04:30:00	57107	900	1098.427856	36.21332169	129.4493713	7
16/02/2021	04:45:00	58007	900	1041.453857	36.36508179	128.7741089	10
16/02/2021	05:00:00	58907	900	119.4999619	36.34989166	119.3420258	1
16/02/2021	05:15:00	59807	900	749.4780273	36.2872963	121.9425354	6
16/02/2021	05:30:00	60707	900	7199.157227	36.86288452	154.3828583	59
16/02/2021	05:45:00	61607	900	5611.803711	37.14422226	148.5135498	48
16/02/2021	06:00:00	62507	900	10475.2334	37.17670441	166.1069794	97
16/02/2021	06:15:00	63407	900	7030.987305	37.31298065	162.2691956	65
16/02/2021	06:30:00	64307	900	8610.785156	37.33309555	164.207077	73
16/02/2021	06:45:00	65207	900	9069.455078	37.25786209	134.1751251	77
16/02/2021	07:00:00	66107	900	6101.594238	37.25350189	155.6578217	59
16/02/2021	07:15:00	67007	900	5539.884766	37.1406517	144.5518799	53
16/02/2021	07:30:00	67907	900	6712.722168	37.0630188	140.8724365	57
16/02/2021	07:45:00	68807	900	3420.983398	36.83164597	132.8936615	30
16/02/2021	08:00:00	69707	900	6856.716309	36.77926636	121.2349091	57
16/02/2021	08:15:00	70607	900	2407.263916	36.77787399	126.6452255	19
16/02/2021	08:30:00	71507	900	1005.499451	36.16560745	120.6726685	8
16/02/2021	08:45:00	72407	900	239.0002136	36.4144783	121.5823593	2
16/02/2021	09:00:00	73307	900	0	36.18257904	118.3555756	0
16/02/2021	09:15:00	74207	900	935.5168457	36.25363159	138.2646027	8
16/02/2021	09:30:00	75107	900	4450.417969	36.37385941	133.8043365	38
16/02/2021	09:45:00	76007	900	1579.801147	36.66292953	126.5503464	14
16/02/2021	10:00:00	76907	900	4652.005371	36.74110413	110.3836441	43
16/02/2021	10:15:00	77807	900	632.8788452	36.26478195	95.67284393	5
16/02/2021	10:30:00	78707	900	85.03385162	36.07911301	87.12888336	1
16/02/2021	10:45:00	79607	900	3166.807617	36.22563934	111.9298553	24
16/02/2021	11:00:00	80507	900	239.0001068	36.2784729	114.3592758	2
16/02/2021	11:15:00	81407	900	1466.221558	36.32018661	96.88308716	13
16/02/2021	11:30:00	82307	900	238.997345	36.33980942	109.3784637	2
16/02/2021	11:45:00	83207	900	865.50354	36.22347641	106.7037659	6
16/02/2021	12:00:00	84107	900	597.5067749	36.51741791	116.4498901	5
16/02/2021	12:15:00	85007	900	7953.92334	36.39093399	182.5391693	67
16/02/2021	12:30:00	85907	900	1646.155396	35.96391678	89.28128052	14
16/02/2021	12:45:00	86807	900	88.3242569	36.16669846	111.6850967	1
16/02/2021	13:00:00	87707	900	716.9972534	36.38000488	54.25971222	6
16/02/2021	13:15:00	88607	900	0	35.8864975	119.5	0
16/02/2021	13:30:00	89507	900	670.2792969	35.72099304	99.45020294	7
16/02/2021	13:45:00	90407	900	358.500061	35.75900269	104.6178436	3
16/02/2021	14:00:00	91307	900	119.5009003	35.80889511	88.66040039	1
16/02/2021	14:15:00	92207	900	119.5001984	36.10962296	119.1573105	1
16/02/2021	14:30:00	93107	900	576.9265747	36.21325684	98.45715332	5
16/02/2021	14:45:00	94007	900	816.0106201	35.97492599	70.89651489	6
16/02/2021	15:00:00	94907	900	576.9966431	36.19740677	118.7976685	4
16/02/2021	15:15:00	95807	900	119.5	35.81485367	117.6114807	1
16/02/2021	15:30:00	96707	900	11412.0918	36.09971619	104.2475891	99
16/02/2021	15:45:00	97607	900	4864.263184	36.3645134	117.0357971	41
16/02/2021	16:00:00	98507	900	4283.448242	36.3742218	128.7782135	40
16/02/2021	16:15:00	99407	900	506.2105103	36.56184006	132.5211182	4
16/02/2021	16:30:00	100307	900	507.1335754	36.61076355	128.4479065	5
16/02/2021	16:45:00	101207	900	119.4999542	36.43684387	112.1541519	1
16/02/2021	17:00:00	102107	900	8194.459961	36.45357132	190.5970154	75
16/02/2021	17:15:00	103007	900	4404.078125	36.12232208	110.2771759	36
16/02/2021	17:30:00	103907	900	564.0652466	36.45992279	128.7706146	4
16/02/2021	17:45:00	104807	900	1746.872437	36.46138763	88.24681854	15
16/02/2021	18:00:00	105707	900	7788.622559	36.21762848	128.7932892	65
16/02/2021	18:15:00	106607	900	8746.90332	36.06275177	143.9548492	79
16/02/2021	18:30:00	107507	900	9492.770508	35.92427444	144.272171	80
16/02/2021	18:45:00	108407	900	5001.398926	35.62245941	153.4000854	43
16/02/2021	19:00:00	109307	900	3001.169434	35.92916107	116.1918259	28
16/02/2021	19:15:00	110207	900	6556.281738	35.87421799	135.7433319	54
16/02/2021	19:30:00	111107	900	8676.578125	35.79737473	154.0905304	76
16/02/2021	19:45:00	112007	900	5303.126465	35.72127914	156.5745087	43
16/02/2021	20:00:00	112907	900	5866.638184	35.77059555	172.9154053	49
16/02/2021	20:15:00	113807	900	7209.283203	36.1148262	128.3503723	60
16/02/2021	20:30:00	114707	900	2762.547119	35.87154007	107.0248795	22
16/02/2021	20:45:00	115607	900	7240.712402	35.81739044	143.0595551	64
16/02/2021	21:00:00	116507	900	3669.231201	35.83463287	178.0418396	29
16/02/2021	21:15:00	117407	900	851.4365845	35.92533493	124.2417297	8
16/02/2021	21:30:00	118307	900	238.999939	35.88667679	142.1717682	2
16/02/2021	21:45:00	119207	900	841.2763672	35.5186348	124.4889526	8
16/02/2021	22:00:00	120107	900	1068.157715	35.62420273	130.0254669	8
16/02/2021	22:15:00	121007	900	0	36.05356598	124.1141891	0
16/02/2021	22:30:00	121907	900	358.4990234	36.00132751	95.34860229	3
16/02/2021	22:45:00	122807	900	2180.937988	35.45148468	124.4519882	19
16/02/2021	23:00:00	123707	900	3610.721436	35.53806686	140.0814056	33
16/02/2021	23:15:00	124607	900	4676.05127	35.32088852	128.4204865	40
16/02/2021	23:30:00	125507	900	7161.25293	35.44256973	129.0501709	64
16/02/2021	23:45:00	126407	900	3459.215088	35.43183136	155.3557892	28
17/02/2021	00:00:00	127307	900	0	36.11869812	136.8101044	0
17/02/2021	00:15:00	128207	900	478.000946	36.1300087	132.128067	4
17/02/2021	00:30:00	129107	900	885.9979858	35.98480225	139.4555969	7
17/02/2021	00:45:00	130007	900	1104.84436	35.93089294	202.0630646	9
17/02/2021	01:00:00	130907	900	9575.243164	35.58285141	149.2727661	83
17/02/2021	01:15:00	131807	900	5770.846191	35.47389603	147.1026306	52
17/02/2021	01:30:00	132707	900	8429.962891	35.60517883	158.3498383	73
17/02/2021	01:45:00	133607	900	5795.777344	35.54039383	145.7315826	51
17/02/2021	02:00:00	134507	900	8369.481445	35.63239288	172.5883636	74
17/02/2021	02:15:00	135407	900	2910.178467	35.69900131	168.6307831	25
17/02/2021	02:30:00	136307	900	4934.839844	36.00844955	143.1667938	45
17/02/2021	02:45:00	137207	900	10381.64551	35.62187195	141.6699371	87
17/02/2021	03:00:00	138107	900	6050.285156	35.6253624	161.177063	53
17/02/2021	03:15:00	139007	900	4856.38916	35.9762764	146.3234253	40
17/02/2021	03:30:00	139907	900	2223.665283	35.81882095	133.0483093	16
17/02/2021	03:45:00	140807	900	9368.742188	35.64032745	137.4607849	84
17/02/2021	04:00:00	141707	900	4843.797852	35.49304962	180.3164368	39
17/02/2021	04:15:00	142607	900	3003.997803	35.85856628	131.2291718	24
17/02/2021	04:30:00	143507	900	2452.064453	34.98367691	114.6043091	22
17/02/2021	04:45:00	144407	900	5532.781738	35.11328506	117.7355423	3
17/02/2021	05:00:00	145307	900	3197.362793	35.20577621	133.247757	1
17/02/2021	05:15:00	146207	900	1006.997986	35.29412842	196.5237579	8
17/02/2021	05:30:00	147107	900	1272.933716	35.55669022	165.6533508	12
17/02/2021	05:45:00	148007	900	8383.081055	35.65513992	152.8444214	75
17/02/2021	06:00:00	148907	900	6445.996094	35.43258286	160.9926758	57
17/02/2021	06:15:00	149807	900	3621.202881	35.61511993	190.2071381	33
17/02/2021	06:30:00	150707	900	6851.618164	35.89377213	115.1540985	60
17/02/2021	06:45:00	151607	900	8474.592773	35.95034027	140.0682983	72
17/02/2021	07:00:00	152507	900	4633.74707	35.62990952	137.9886932	40
17/02/2021	07:15:00	153407	900	3173.895264	35.86072922	145.8424683	28
17/02/2021	07:30:00	154307	900	2520.994629	35.91750336	81.65246582	22
17/02/2021	07:45:00	155207	900	982.0563965	35.58731842	33.23664093	11
17/02/2021	08:00:00	156107	900	0	35.00753784	53.68180084	0
17/02/2021	08:15:00	157007	900	0	35.81565094	85.12911987	0
17/02/2021	08:30:00	157907	900	0	35.75699615	51.4940834	0
17/02/2021	08:45:00	158807	900	597.4994507	35.46254349	92.92745972	5
17/02/2021	09:00:00	159707	900	0	35.21839523	40.69860458	0
17/02/2021	09:15:00	160607	900	960.3513184	35.76293945	113.2785873	9
17/02/2021	09:30:00	161507	900	6600.402832	35.27349854	174.39505	60
17/02/2021	09:45:00	162407	900	1561.201904	35.55514908	65.90402985	13
17/02/2021	10:00:00	163307	900	239.0055389	35.9840126	89.90652466	2
17/02/2021	10:15:00	164207	900	0	35.67854309	119.5	0
17/02/2021	10:30:00	165107	900	0	34.83951569	97.5173111	0
17/02/2021	10:45:00	166007	900	0	35.74320221	108.806076	0
17/02/2021	11:00:00	166907	900	238.9987946	35.67155457	110.2404327	2
17/02/2021	11:15:00	167807	900	597.5005493	35.59608841	116.0623322	4
17/02/2021	11:30:00	168707	900	896.3835449	35.49865723	101.1553802	7
17/02/2021	11:45:00	169607	900	5366.589355	35.17359161	153.7989655	50
17/02/2021	12:00:00	170507	900	11830.98633	35.38727951	145.1479645	102
17/02/2021	12:15:00	171407	900	3337.168213	35.69667435	145.3215637	25
17/02/2021	12:30:00	172307	900	1582.698608	35.66968155	146.0139008	14
17/02/2021	12:45:00	173207	900	120.0000229	35.66288757	118.1270905	1
17/02/2021	13:00:00	174107	900	3332.505127	36.0044136	114.7103806	34
17/02/2021	13:15:00	175007	900	0	36.28923416	119.3768005	0
17/02/2021	13:30:00	175907	900	1133.868652	36.25772476	117.7148666	11
17/02/2021	13:45:00	176807	900	0	35.73509979	132.7176514	0
17/02/2021	14:00:00	177707	900	0	36.04346466	113.9970322	0
17/02/2021	14:15:00	178607	900	0	36.16754532	80.27294159	0
17/02/2021	14:30:00	179507	900	752.2614746	36.23574829	89.95166779	8
17/02/2021	14:45:00	180407	900	1169.463013	35.8186264	122.5409775	10
17/02/2021	15:00:00	181307	900	3269.022949	35.65219879	184.9376831	29
17/02/2021	15:15:00	182207	900	3384.820068	35.15232468	136.3402405	30
17/02/2021	15:30:00	183107	900	240.0384369	35.75180054	126.1259918	2
17/02/2021	15:45:00	184007	900	10495.44434	36.43871689	116.7131119	102
17/02/2021	16:00:00	184907	900	1075.998169	36.04258347	120.1186523	9
17/02/2021	16:15:00	185807	900	119.4955902	35.7611351	103.5518875	1
17/02/2021	16:30:00	186707	900	239.5000458	36.06118774	55.4828949	2
17/02/2021	16:45:00	187607	900	1198.48999	35.7964859	62.64853287	10
17/02/2021	17:00:00	188507	900	7192.634277	35.02665329	203.9782257	63
17/02/2021	17:15:00	189407	900	2831.696533	35.25284576	119.9877777	31
17/02/2021	17:30:00	190307	900	239.0001984	35.38120651	130.7155609	2
17/02/2021	17:45:00	191207	900	293.1039429	35.41585922	126.7147369	3
17/02/2021	18:00:00	192107	900	1866.18103	34.99259186	143.9316864	16
17/02/2021	18:15:00	193007	900	10722.5625	35.33078766	130.9597778	100
17/02/2021	18:30:00	193907	900	7178.793945	35.46857071	158.1758423	64
17/02/2021	18:45:00	194807	900	2040.487183	35.49869537	179.1850739	16
17/02/2021	19:00:00	195707	900	5257.580566	35.68707657	185.7896729	40
17/02/2021	19:15:00	196607	900	2434.153564	35.67012024	142.1898499	21
17/02/2021	19:30:00	197507	900	140.1034241	35.60761261	222.1197815	1
17/02/2021	19:45:00	198407	900	3440.410645	35.32404327	154.7649689	30
17/02/2021	20:00:00	199307	900	7128.102051	35.3850975	178.1594849	62
17/02/2021	20:15:00	200207	900	5332.896484	35.46099091	156.8825378	43
17/02/2021	20:30:00	201107	900	3294.786377	35.59864044	148.4678345	29
17/02/2021	20:45:00	202007	900	2509.203125	35.75217056	137.1168365	18
17/02/2021	21:00:00	202907	900	1075.498169	35.62448502	116.1292191	9
17/02/2021	21:15:00	203807	900	407.9981384	35.47652054	115.4152908	3
17/02/2021	21:30:00	204707	900	239.000351	35.55880737	135.4489899	2
17/02/2021	21:45:00	205607	900	5050.22998	36.12836456	175.2895966	45
17/02/2021	22:00:00	206507	900	5499.580566	36.91068268	251.5160217	50
17/02/2021	22:15:00	207407	900	3834.645996	36.92804718	214.731308	18
17/02/2021	22:30:00	208307	900	3763.808838	36.64057922	141.9815216	29
17/02/2021	22:45:00	209207	900	407.9991455	35.58631516	82.24804688	3
17/02/2021	23:00:00	210107	900	358.5000916	35.36231613	137.2820129	3
17/02/2021	23:15:00	211007	900	885.9837646	35.16827011	115.6195221	7
17/02/2021	23:30:00	211907	900	119.4999237	35.34496689	114.7696762	1
17/02/2021	23:45:00	212807	900	1363.995117	35.66824341	180.0780182	12
18/02/2021	00:00:00	213707	900	9295.767578	35.23320389	137.0936737	80
18/02/2021	00:15:00	214607	900	8482.052734	35.06049347	145.3730469	73
18/02/2021	00:30:00	215507	900	7632.606934	34.77091217	177.9902039	66
18/02/2021	00:45:00	216407	900	2040.339966	35.51565933	135.9075012	17
18/02/2021	01:00:00	217307	900	1798.332153	35.62154388	156.4479523	16
18/02/2021	01:15:00	218207	900	4880.463379	35.21974564	197.3503571	41
18/02/2021	01:30:00	219107	900	5742.666016	35.82339859	174.0447235	50
18/02/2021	01:45:00	220007	900	7962.126953	35.34784317	172.6281891	64
18/02/2021	02:00:00	220907	900	3603.36377	35.33301926	165.7800598	29
18/02/2021	02:15:00	221807	900	3292.110352	35.93964005	145.9446259	25
18/02/2021	02:30:00	222707	900	9522.614258	35.45320511	144.5673828	84
18/02/2021	02:45:00	223607	900	6067.299805	35.59212112	121.7159882	57
18/02/2021	03:00:00	224507	900	4953.306641	35.5573349	175.7945099	48
18/02/2021	03:15:00	225407	900	4538.756348	35.88399124	180.8735046	42
18/02/2021	03:30:00	226307	900	5315.089844	35.67979431	154.2216644	43
18/02/2021	03:45:00	227207	900	7600.925781	35.53965759	140.4468842	58
18/02/2021	04:00:00	228107	900	3454.091064	35.43587494	178.6829681	30
18/02/2021	04:15:00	229007	900	11327.84277	35.32667542	166.2235413	98
18/02/2021	04:30:00	229907	900	3118.922607	35.55397415	255.6260071	28
18/02/2021	04:45:00	230807	900	7671.873047	35.32273483	176.7769623	66
18/02/2021	05:00:00	231707	900	7953.133789	35.57962799	146.4021149	77
18/02/2021	05:15:00	232607	900	9022.314453	35.63269043	150.6382294	69
18/02/2021	05:30:00	233507	900	4246.733887	35.5162735	172.283783	38
18/02/2021	05:45:00	234407	900	3101.010742	35.84331894	122.7157669	26
18/02/2021	06:00:00	235307	900	3684.493408	35.2917099	205.0341949	28
18/02/2021	06:15:00	236207	900	0	35.64330673	186.576355	0
18/02/2021	06:30:00	237107	900	598.4988403	34.94791031	119.2464218	5
18/02/2021	06:45:00	238007	900	2209.494141	35.76975632	137.472168	16
18/02/2021	07:00:00	238907	900	2539.854248	35.63288498	93.0005188	23
18/02/2021	07:15:00	239807	900	205.4780273	35.8067627	135.1518707	2
18/02/2021	07:30:00	240707	900	0	35.17293549	108.9098129	0
18/02/2021	07:45:00	241607	900	0	35.80572128	66.35691071	0
18/02/2021	08:00:00	242507	900	290.1298218	36.14989471	74.00489807	2
18/02/2021	08:15:00	243407	900	1539.085205	36.11180115	73.96910095	12
18/02/2021	08:30:00	244307	900	0	35.40620422	119.5	0
18/02/2021	08:45:00	245207	900	0	35.33988953	117.4680634	0
18/02/2021	09:00:00	246107	900	816.9650269	35.27479172	126.1962128	7
18/02/2021	09:15:00	247007	900	238.5348511	36.02199554	108.9912186	2
18/02/2021	09:30:00	247907	900	0	35.15164566	103.0724106	0
18/02/2021	09:45:00	248807	900	0	35.66523361	119.5	0
18/02/2021	10:00:00	249707	900	0	35.65142059	119.5954132	0
18/02/2021	10:15:00	250607	900	238.9984436	35.96292877	119.9709091	2
18/02/2021	10:30:00	251507	900	3665.13208	35.10813522	205.1052399	31
18/02/2021	10:45:00	252407	900	2098.14502	35.43758011	123.4149857	18
18/02/2021	11:00:00	253307	900	1965.716187	35.24080658	113.9011993	17
18/02/2021	11:15:00	254207	900	1684.29126	34.96733856	124.8322144	13
18/02/2021	11:30:00	255107	900	0	35.56286621	119.556366	0
18/02/2021	11:45:00	256007	900	0	35.55752182	65.32666779	0
18/02/2021	12:00:00	256907	900	1103.932251	35.67954636	91.45291901	11
18/02/2021	12:15:00	257807	900	578.2006226	35.23269272	102.2185593	6
18/02/2021	12:30:00	258707	900	120	35.54077911	156.2976532	1
15/02/2021	12:30:00	0	900	6016.433105	37.47945023	160.8695068	53
15/02/2021	12:45:00	407	900	14090.04883	37.84519577	176.2605743	123
15/02/2021	13:00:00	1307	900	7827.789063	37.88352203	145.7595062	69
15/02/2021	13:15:00	2207	900	5452.914551	37.55348206	100.4164658	44
15/02/2021	13:30:00	3107	900	1685.637451	37.50703812	95.44663239	15
15/02/2021	13:45:00	4007	900	1174.295532	37.31117249	125.4792099	10
15/02/2021	14:00:00	4907	900	71.13910675	37.15652084	63.83108902	0
15/02/2021	14:15:00	5807	900	1561.977661	37.27932358	108.1912079	11
15/02/2021	14:30:00	6707	900	8085.85498	37.22242355	124.751564	65
15/02/2021	14:45:00	7607	900	7375.973633	37.38037872	129.3204956	59
15/02/2021	15:00:00	8507	900	2638.492432	37.28134537	157.0874481	18
15/02/2021	15:15:00	9407	900	506.9911804	36.66397095	121.2468643	3
15/02/2021	15:30:00	10307	900	0	37	119.5	0
15/02/2021	16:00:00	12107	900	1902.008301	36.80935669	155.4680176	17
15/02/2021	16:15:00	13007	900	1715.788574	37.26240158	103.3849411	15
15/02/2021	16:30:00	13907	900	1034.485962	36.55507278	117.9651413	7
15/02/2021	16:45:00	14807	900	1293.917969	37.16604614	91.8033371	11
15/02/2021	17:00:00	15707	900	0	37.30970001	49.67582321	0
15/02/2021	17:15:00	16607	900	6811.653809	37.1770401	129.8290405	51
15/02/2021	17:30:00	17507	900	6595.128906	37.49471664	153.9750214	50
15/02/2021	17:45:00	18407	900	10081.72266	37.6275444	142.2874756	83
15/02/2021	18:00:00	19307	900	836.4956055	37.538414	117.319397	7
15/02/2021	18:15:00	20207	900	1104.496704	37.37902069	121.5627136	8
15/02/2021	18:30:00	21107	900	8470.725586	37.7416954	137.5062256	70
15/02/2021	18:45:00	22007	900	12400.75586	38.07404327	159.9139862	108
15/02/2021	19:00:00	22907	900	17431.27734	37.85772705	145.3310852	150
15/02/2021	19:15:00	23807	900	3683.648682	37.88573456	113.3695145	30
15/02/2021	19:30:00	24707	900	1224.057617	37.65115738	115.0854416	9
15/02/2021	19:45:00	25607	900	3870.755371	37.40733719	146.8708191	37
15/02/2021	20:00:00	26507	900	13755.7666	37.87392807	148.474472	122
15/02/2021	20:15:00	27407	900	10374.63477	38.00780106	131.8301392	94
15/02/2021	20:30:00	28307	900	11950.14355	38.1888237	185.8682404	108
15/02/2021	20:45:00	29207	900	12366.69824	37.8415451	138.7148743	111
15/02/2021	21:00:00	30107	900	10917.61914	37.87238312	145.9482269	94
15/02/2021	21:15:00	31007	900	9071.124023	37.9211235	132.0045776	77
15/02/2021	21:30:00	31907	900	7898.5	37.6635704	116.3644409	69
15/02/2021	21:45:00	32807	900	750.9648438	37.37611008	71.45871735	6
15/02/2021	22:00:00	33707	900	458.7532654	37.11293793	36.34200668	4
15/02/2021	22:15:00	34607	900	1174.496826	36.92220688	147.4082184	9
15/02/2021	22:30:00	35507	900	1483.502808	36.78187561	112.4111862	13
15/02/2021	22:45:00	36407	900	597.5003052	36.77830124	103.028656	5
15/02/2021	23:00:00	37307	900	1054.999878	36.72177887	117.1769791	9
15/02/2021	23:15:00	38207	900	5364.132324	36.840065	127.2159882	46
15/02/2021	23:30:00	39107	900	4420.937012	36.87358093	127.0359879	34
15/02/2021	23:45:00	40007	900	2873.068604	36.8533287	111.7639084	26
16/02/2021	00:00:00	40907	900	2342.783691	36.85981369	137.8242188	21
16/02/2021	00:15:00	41807	900	5450.617676	36.79329681	167.8498383	46
16/02/2021	00:30:00	42707	900	6591.592773	37.26564407	158.4511261	52
16/02/2021	00:45:00	43607	900	6568.081055	37.41713715	173.5235748	58
16/02/2021	01:00:00	44507	900	8201.533203	37.20499802	140.8571625	72
16/02/2021	01:15:00	45407	900	4500.555176	37.30731201	118.2252808	36
16/02/2021	01:30:00	46307	900	8351.011719	37.08873367	139.9497681	78
16/02/2021	01:45:00	47207	900	6897.07373	37.15793228	141.0711517	57
16/02/2021	02:00:00	48107	900	8721.420898	37.18813705	172.4927673	75
16/02/2021	02:15:00	49007	900	2231.17041	37.12395477	145.9337921	18
16/02/2021	02:30:00	49907	900	1214.21167	36.63999176	167.0063171	10
16/02/2021	02:45:00	50807	900	3619.103271	36.69686127	130.420929	30
16/02/2021	03:00:00	51707	900	3258.309814	36.60389328	112.5562592	29
16/02/2021	03:15:00	52607	900	1632.348389	36.62373734	126.7158813	13
16/02/2021	03:30:00	53507	900	9878.536133	37.28202057	140.9517212	92
16/02/2021	03:45:00	54407	900	4142.717773	37.07422638	125.5626144	31
16/02/2021	04:00:00	55307	900	358.5003357	36.74067307	121.8582535	3
16/02/2021	04:15:00	56207	900	231.0058136	36.65644836	82.75943756	2
16/02/2021	04:30:00	57107	900	416.0005188	36.33803177	123.0598755	3
16/02/2021	04:45:00	58007	900	887.0028687	36.27143478	109.7088852	7
16/02/2021	05:00:00	58907	900	238.999649	36.31276703	119.3484421	2
16/02/2021	05:15:00	59807	900	119.4999924	36.28413391	122.093399	1
16/02/2021	05:30:00	60707	900	3071.817627	36.33633041	124.0314865	26
16/02/2021	05:45:00	61607	900	193.3551941	36.20837402	135.8672638	2
16/02/2021	06:00:00	62507	900	1612.654297	36.42950058	123.9353409	13
16/02/2021	06:15:00	63407	900	11979.12207	36.72953796	126.7825851	108
16/02/2021	06:30:00	64307	900	10724.02148	37.12955856	169.3912506	94
16/02/2021	06:45:00	65207	900	5740.98584	37.19377899	133.4901428	46
16/02/2021	07:00:00	66107	900	5505.538086	37.19524002	179.4036255	49
16/02/2021	07:15:00	67007	900	5311.366699	37.03821564	99.36243439	40
16/02/2021	07:30:00	67907	900	6062.131348	36.99782181	118.999321	50
16/02/2021	07:45:00	68807	900	4661.177734	36.83581543	116.8051224	35
16/02/2021	08:00:00	69707	900	478.0129089	36.37466049	111.9481812	4
16/02/2021	08:15:00	70607	900	717.0004883	36.27578735	115.7714767	6
16/02/2021	08:30:00	71507	900	2397.200684	36.37871552	116.6355362	19
16/02/2021	08:45:00	72407	900	696.4936523	36.17988205	104.8257751	5
16/02/2021	09:00:00	73307	900	2510.760498	36.40470123	100.4514694	22
16/02/2021	09:15:00	74207	900	226.35495	36.35585403	87.98782349	1
16/02/2021	09:30:00	75107	900	0	36.10032272	119.3721313	0
16/02/2021	09:45:00	76007	900	0	35.78409576	121.0057144	0
16/02/2021	10:00:00	76907	900	478.0001526	36.11110687	185.7977753	4
16/02/2021	10:15:00	77807	900	1870.979248	36.15778732	148.6334686	15
16/02/2021	10:30:00	78707	900	719.6138916	35.96334076	71.89933777	8
16/02/2021	10:45:00	79607	900	4623.957031	35.85068512	105.0803452	40
16/02/2021	11:00:00	80507	900	4603.104492	36.26176834	117.1842575	42
16/02/2021	11:15:00	81407	900	3925.758789	36.39838791	118.5080032	35
16/02/2021	11:30:00	82307	900	8183.160156	36.58837891	121.96698	68
16/02/2021	11:45:00	83207	900	2850.038574	36.5447998	121.6039886	24
16/02/2021	12:00:00	84107	900	1437.850586	36.21036148	111.2127914	13
16/02/2021	12:15:00	85007	900	0	36.48885345	116.3887024	0
16/02/2021	12:30:00	85907	900	239.0002899	36.00012207	82.00085449	2
16/02/2021	12:45:00	86807	900	0	36.00050735	111.7546997	0
16/02/2021	13:00:00	87707	900	1518.506958	36.14689255	54.7909317	12
16/02/2021	13:15:00	88607	900	0	35.45965576	119.5	0
16/02/2021	13:30:00	89507	900	358.4994202	35.74531937	102.9731522	3
16/02/2021	13:45:00	90407	900	886.0656738	35.57732391	94.41984558	7
16/02/2021	14:00:00	91307	900	651.4074097	35.94573975	155.942215	3
16/02/2021	14:15:00	92207	900	478.0003662	36.16852951	119.5248871	4
16/02/2021	14:30:00	93107	900	407.9980164	36.20330429	85.81272888	4
16/02/2021	14:45:00	94007	900	541.5414429	36.07738113	100.2634201	5
16/02/2021	15:00:00	94907	900	344.443512	35.89425659	110.2493973	2
16/02/2021	15:15:00	95807	900	358.5032349	35.36632919	40.8311348	3
16/02/2021	15:30:00	96707	900	9443.573242	35.8741951	96.11787415	78
16/02/2021	15:45:00	97607	900	3096.68335	36.18339539	109.0720215	27
16/02/2021	16:00:00	98507	900	836.5149536	35.8850441	98.55509186	7
16/02/2021	16:15:00	99407	900	478.010498	35.94546509	85.44451904	4
16/02/2021	16:30:00	100307	900	1533.954712	36.34414291	108.6166992	14
16/02/2021	16:45:00	101207	900	504.1422424	36.41001511	61.12922668	4
16/02/2021	17:00:00	102107	900	2083.817139	36.02213669	149.3210144	16
16/02/2021	17:15:00	103007	900	3254.376709	36.10725403	123.3690186	29
16/02/2021	17:30:00	103907	900	2283.653809	36.29497528	140.127182	17
16/02/2021	17:45:00	104807	900	866.3530884	36.28020096	122.0968704	7
16/02/2021	18:00:00	105707	900	3225.323242	36.25888443	126.4209137	27
16/02/2021	18:15:00	106607	900	7255.519531	36.44161224	135.4392242	56
16/02/2021	18:30:00	107507	900	9856.451172	36.29779816	144.8138275	82
16/02/2021	18:45:00	108407	900	9809.117188	36.4372406	166.5343323	85
16/02/2021	19:00:00	109307	900	5473.595215	36.68862915	114.6464081	49
16/02/2021	19:15:00	110207	900	8927.113281	36.44113159	142.5039978	79
16/02/2021	19:30:00	111107	900	5675.233398	36.52109909	162.688797	50
16/02/2021	19:45:00	112007	900	8664.707031	36.36186218	139.4220276	75
16/02/2021	20:00:00	112907	900	10299.96289	36.56742477	137.0621796	83
16/02/2021	20:15:00	113807	900	7901.02002	36.5918541	132.514389	64
16/02/2021	20:30:00	114707	900	1562.216187	36.4983902	109.0801086	14
16/02/2021	20:45:00	115607	900	1483.489868	36.47659683	110.0679245	12
16/02/2021	21:00:00	116507	900	4375.816895	36.48503494	176.659668	35
16/02/2021	21:15:00	117407	900	1599.266479	36.42815399	98.60501099	13
16/02/2021	21:30:00	118307	900	0	35.81391144	141.4078827	0
16/02/2021	21:45:00	119207	900	0	36.25150681	119.7040634	0
16/02/2021	22:00:00	120107	900	1953.049805	36.01599884	127.7247009	17
16/02/2021	22:15:00	121007	900	4368.279297	36.21994019	117.466301	43
16/02/2021	22:30:00	121907	900	975.2098389	36.2400856	109.1210861	8
16/02/2021	22:45:00	122807	900	1543.351685	35.87001801	108.1943665	12
16/02/2021	23:00:00	123707	900	4897.562012	36.1996994	114.0366974	42
16/02/2021	23:15:00	124607	900	6820.290039	35.97737122	132.1121826	62
16/02/2021	23:30:00	125507	900	7175.099609	36.45149231	120.9835815	61
16/02/2021	23:45:00	126407	900	527.4989014	36.28859329	168.1003723	5
17/02/2021	00:00:00	127307	900	816.857666	36.43378067	137.1836853	6
17/02/2021	00:15:00	128207	900	119.4999542	36.26393509	131.1251373	1
17/02/2021	00:30:00	129107	900	2705.171631	36.5110321	130.6339722	23
17/02/2021	00:45:00	130007	900	6046.231445	36.34677887	154.8909149	47
17/02/2021	01:00:00	130907	900	8111.883789	36.33176041	130.3403931	72
17/02/2021	01:15:00	131807	900	4632.894531	36.51396561	135.7449036	40
17/02/2021	01:30:00	132707	900	9131.303711	36.57624817	159.2254181	78
17/02/2021	01:45:00	133607	900	5654.70459	36.59317017	161.7307587	54
17/02/2021	02:00:00	134507	900	4229.384277	36.56147385	141.0557861	34
17/02/2021	02:15:00	135407	900	5896.686035	36.5646019	163.0159607	54
17/02/2021	02:30:00	136307	900	3173.776123	36.689888	130.0038605	27
17/02/2021	02:45:00	137207	900	8800.012695	36.29846191	159.2013092	75
17/02/2021	03:00:00	138107	900	4457.10791	36.34098816	149.9669037	40
17/02/2021	03:15:00	139007	900	5322.204102	36.6769104	151.6711273	50
17/02/2021	03:30:00	139907	900	2778.621338	36.41877365	121.2744904	20
17/02/2021	03:45:00	140807	900	716.99823	36.33036423	133.0216217	6
17/02/2021	04:00:00	141707	900	119.5000763	36.47343063	156.6004486	1
17/02/2021	04:15:00	142607	900	358.5003662	36.17289352	125.7803421	3
17/02/2021	04:30:00	143507	900	119.5	36.17879868	118.3798447	1
17/02/2021	04:45:00	144407	900	2754.353271	36.40393066	118.0730362	22
17/02/2021	05:00:00	145307	900	407.9985657	35.95207214	121.4018326	3
17/02/2021	05:15:00	146207	900	832.1325684	36.22631836	207.7796936	8
17/02/2021	05:30:00	147107	900	517.2473755	35.81567764	175.4685822	3
17/02/2021	05:45:00	148007	900	2157.387451	36.00226212	164.2901611	19
17/02/2021	06:00:00	148907	900	5789.830566	36.03181839	179.900116	46
17/02/2021	06:15:00	149807	900	5661.01123	36.52695465	115.7782974	47
17/02/2021	06:30:00	150707	900	8961.788086	36.51208496	121.7454758	79
17/02/2021	06:45:00	151607	900	6103.354492	36.42239761	119.4986343	53
17/02/2021	07:00:00	152507	900	7029.535645	36.38520813	137.6041107	56
17/02/2021	07:15:00	153407	900	3604.773682	36.47160721	210.9926453	30
17/02/2021	07:30:00	154307	900	2196.946289	36.58226013	56.49865723	19
17/02/2021	07:45:00	155207	900	0	35.95630646	84.16280365	0
17/02/2021	08:00:00	156107	900	238.9938354	35.55838013	89.89714813	2
17/02/2021	08:15:00	157007	900	407.9824219	36.06259537	76.99230194	3
17/02/2021	08:30:00	157907	900	625.9037476	35.87331009	119.8259888	5
17/02/2021	08:45:00	158807	900	1413.532471	36.13965225	41.49592972	12
17/02/2021	09:00:00	159707	900	362.3479004	35.79158783	110.3737564	4
17/02/2021	09:15:00	160607	900	4540.74707	36.2878952	74.71024323	42
17/02/2021	09:30:00	161507	900	3631.841309	36.00969315	133.4691925	31
17/02/2021	09:45:00	162407	900	648.9243774	36.21860886	111.0393982	3
17/02/2021	10:00:00	163307	900	239.0000916	36.06711578	99.25939941	2
17/02/2021	10:15:00	164207	900	0	35.7154274	119.5	0
17/02/2021	10:30:00	165107	900	358.4961548	35.65067673	97.5173111	3
17/02/2021	10:45:00	166007	900	358.5000916	35.96200943	108.806076	3
17/02/2021	11:00:00	166907	900	597.5100098	35.82074356	110.2404327	4
17/02/2021	11:15:00	167807	900	1584.704224	36.15493011	114.080719	14
17/02/2021	11:30:00	168707	900	3347.636963	36.15165329	73.81710815	30
17/02/2021	11:45:00	169607	900	3086.987061	36.2611618	152.1712646	24
17/02/2021	12:00:00	170507	900	8297.624023	36.51102066	165.5329895	70
17/02/2021	12:15:00	171407	900	4441.757324	36.5161705	116.0025787	36
17/02/2021	12:30:00	172307	900	2446.337402	36.38582611	129.1035614	24
17/02/2021	12:45:00	173207	900	0	36.11754608	119.3784256	0
17/02/2021	13:00:00	174107	900	239	36.1870079	115.1957245	2
17/02/2021	13:15:00	175007	900	431.2797546	35.286026	119.2807007	6
17/02/2021	13:30:00	175907	900	178.9454193	35.61392975	117.1376419	1
17/02/2021	13:45:00	176807	900	1427.228271	35.99988937	137.6609497	15
17/02/2021	14:00:00	177707	900	1488.310791	35.75259781	70.36576843	12
17/02/2021	14:15:00	178607	900	1247.611694	35.66189575	82.57389069	12
17/02/2021	14:30:00	179507	900	598.4868164	35.69898987	90.20899963	5
17/02/2021	14:45:00	180407	900	1751.689209	36.01397324	124.0765991	20
17/02/2021	15:00:00	181307	900	119.4999542	35.66890717	135.5740814	1
17/02/2021	15:15:00	182207	900	1287.162231	35.80755997	143.5950317	11
17/02/2021	15:30:00	183107	900	359.0088501	35.57484055	102.5261078	3
17/02/2021	15:45:00	184007	900	936.0964355	35.85648727	39.4912262	7
17/02/2021	16:00:00	184907	900	0	35.45292664	117.4191437	0
17/02/2021	16:15:00	185807	900	119.5061569	35.51596832	103.5518875	1
17/02/2021	16:30:00	186707	900	119.4999924	36.25645065	74.03633881	1
17/02/2021	16:45:00	187607	900	2621.970459	36.1618042	86.32319641	23
17/02/2021	17:00:00	188507	900	1182.519653	36.31954193	138.1439362	9
17/02/2021	17:15:00	189407	900	597.9993896	36.13841629	130.2175598	5
17/02/2021	17:30:00	190307	900	1781.955444	35.99739075	129.8624573	15
17/02/2021	17:45:00	191207	900	478.0002747	35.7737236	122.7824783	4
17/02/2021	18:00:00	192107	900	6032.440918	36.08044434	144.5557861	53
17/02/2021	18:15:00	193007	900	4849.321289	36.33381271	140.3837433	37
17/02/2021	18:30:00	193907	900	6713.666992	36.30225372	129.5719147	55
17/02/2021	18:45:00	194807	900	6594.260254	36.29533768	167.6636658	58
17/02/2021	19:00:00	195707	900	9806.788086	36.27093506	157.5791626	84
17/02/2021	19:15:00	196607	900	6301.711426	36.41567993	148.306015	54
17/02/2021	19:30:00	197507	900	5633.860352	36.22794724	148.8567963	43
17/02/2021	19:45:00	198407	900	8950.652344	36.13583755	166.9929657	74
17/02/2021	20:00:00	199307	900	2373.197754	36.36959839	124.4615479	22
17/02/2021	20:15:00	200207	900	5748.878418	36.28779602	180.2693787	47
17/02/2021	20:30:00	201107	900	4686.736328	36.29069519	151.335495	37
17/02/2021	20:45:00	202007	900	8045.73291	36.13900757	180.7176514	69
17/02/2021	21:00:00	202907	900	2605.212646	36.1552124	143.2217102	23
17/02/2021	21:15:00	203807	900	5736.45752	36.58912659	106.6240768	46
17/02/2021	21:30:00	204707	900	3452.040283	36.44976044	101.1203003	28
17/02/2021	21:45:00	205607	900	288.4985046	35.84231949	110.884819	2
17/02/2021	22:00:00	206507	900	1124.992676	35.68543625	119.8104019	9
17/02/2021	22:15:00	207407	900	1464.498047	35.98912048	145.0290833	12
17/02/2021	22:30:00	208307	900	2849.838379	36.05369949	135.7361755	24
17/02/2021	22:45:00	209207	900	239.0000763	36.53962326	115.7798004	2
17/02/2021	23:00:00	210107	900	1698.605347	36.0997467	156.6314392	16
17/02/2021	23:15:00	211007	900	2821.029297	35.97357941	96.36448669	22
17/02/2021	23:30:00	211907	900	119.4988174	35.43523407	116.7511368	1
17/02/2021	23:45:00	212807	900	2574.974121	36.13500595	145.566391	24
18/02/2021	00:00:00	213707	900	7640.415527	36.17263794	137.583847	61
18/02/2021	00:15:00	214607	900	3498.548096	36.20643997	146.3804321	32
18/02/2021	00:30:00	215507	900	7610.383789	36.32276154	138.5901489	59
18/02/2021	00:45:00	216407	900	3120.574951	36.48532104	135.8565369	26
18/02/2021	01:00:00	217307	900	4888.063965	36.37638474	150.8856506	46
18/02/2021	01:15:00	218207	900	2587.295898	36.36280441	195.8760834	23
18/02/2021	01:30:00	219107	900	988.0510254	36.73034286	143.7895813	7
18/02/2021	01:45:00	220007	900	9052.974609	36.3429184	184.9061279	78
18/02/2021	02:00:00	220907	900	3546.733887	36.28870392	183.9055023	27
18/02/2021	02:15:00	221807	900	8735.762695	36.13573456	122.8607635	75
18/02/2021	02:30:00	222707	900	5225.421875	36.39745331	158.3419189	51
18/02/2021	02:45:00	223607	900	8512.396484	36.42586136	181.8184967	78
18/02/2021	03:00:00	224507	900	6458.336914	36.47107697	154.8364716	56
18/02/2021	03:15:00	225407	900	7132.34082	36.60683441	136.4884949	66
18/02/2021	03:30:00	226307	900	4599.913574	36.40101242	175.5258179	40
18/02/2021	03:45:00	227207	900	3141.330078	36.46461487	138.250061	26
18/02/2021	04:00:00	228107	900	4451.125488	36.436306	148.4151611	38
18/02/2021	04:15:00	229007	900	2061.397705	36.52193451	186.6592255	18
18/02/2021	04:30:00	229907	900	2324.666504	36.13315964	157.272049	22
18/02/2021	04:45:00	230807	900	478.0005798	36.32732391	156.6552277	4
18/02/2021	05:00:00	231707	900	1891.988159	36.72922897	162.1700897	16
18/02/2021	05:15:00	232607	900	8861.870117	36.15966034	147.5770264	83
18/02/2021	05:30:00	233507	900	9292.96582	36.19825363	175.6171722	74
18/02/2021	05:45:00	234407	900	8311.949219	36.30463791	133.969574	70
18/02/2021	06:00:00	235307	900	3056.703857	36.60868454	145.0127716	29
18/02/2021	06:15:00	236207	900	3900.306152	36.23688507	174.3567505	31
18/02/2021	06:30:00	237107	900	1217.506348	36.41122818	117.6727142	9
18/02/2021	06:45:00	238007	900	836.5023804	36.25963211	137.4658813	6
18/02/2021	07:00:00	238907	900	477.9997253	35.93865585	95.16693115	4
18/02/2021	07:15:00	239807	900	119.4999542	36.16856384	126.5361023	1
18/02/2021	07:30:00	240707	900	1435.840576	36.10007477	108.1797333	11
18/02/2021	07:45:00	241607	900	1923.582153	35.64324188	128.7833557	17
18/02/2021	08:00:00	242507	900	13.07333755	36.07019043	125.403389	0
18/02/2021	08:15:00	243407	900	760.8937378	35.79245758	63.5340538	8
18/02/2021	08:30:00	244307	900	0	35.54668427	119.5	0
18/02/2021	08:45:00	245207	900	239.5001373	35.13202667	130.9488983	2
18/02/2021	09:00:00	246107	900	2923.443359	35.71850586	111.1797256	26
18/02/2021	09:15:00	247007	900	1084.151001	36.0946579	109.7168198	11
18/02/2021	09:30:00	247907	900	676.1516113	36.02596283	103.059021	6
18/02/2021	09:45:00	248807	900	0	35.79140472	119.5	0
18/02/2021	10:00:00	249707	900	0	35.95836639	119.8097992	0
18/02/2021	10:15:00	250607	900	0	35.92382813	119.5	0
18/02/2021	10:30:00	251507	900	1124.990601	35.56738281	138.059494	9
18/02/2021	10:45:00	252407	900	0	35.52608871	115.5687103	0
18/02/2021	11:00:00	253307	900	1295.854492	35.76647568	96.68243408	11
18/02/2021	11:15:00	254207	900	597.500061	35.84910583	130.6839294	5
18/02/2021	11:30:00	255107	900	605.6549072	35.59056091	119.5672455	6
18/02/2021	11:45:00	256007	900	0	35.41044998	119.5	0
18/02/2021	12:00:00	256907	900	119.4990692	35.48769379	95.67788696	1
18/02/2021	12:15:00	257807	900	358.4936523	36.00664902	127.2328873	3
18/02/2021	12:30:00	258707	900	0	35.42424393	152.594986	0
