# Supplementary material for: Deep learning for behaviour classification in a preclinical brain injury model
Source: PLoS One. 2022 Jun 15;17(6):e0268962. doi: 10.1371/journal.pone.0268962 (PMC9200342; doi:10.1371/journal.pone.0268962)
Supplement: S1 File — (ZIP) [file pone.0268962.s002.zip › Supplementary_data/INJURYGrC_W1.xlsx]

## Sheet: 989001000000000
date	time	time since start (s)	bin duration (s)	effective bin duration (s)	subject	folder	study name	distance (mm)	temperature (C)	separation (mm)	transition	separation 989001025056288 (mm)	separation 989001025056295 (mm)	separation 989001025056248 (mm)	mobile (s)	thigmotactic (s)	isolated (s)	in centre zones (s)	antenna1.0 (s)	antenna2.0 (s)	antenna3.0 (s)	antenna4.0 (s)	antenna5.0 (s)	antenna6.0 (s)	antenna7.0 (s)	antenna8.0 (s)	antenna9.0 (s)	antenna10.0 (s)	antenna11.0 (s)	antenna12.0 (s)
2020-11-04	11:45:00	0	900	737.04	989001000000000	D:\Dropbox\Family Room\GROUP C\Gr3WEEK1	GrCCCI1WEEKPostSx	10040	35.8455	171.429	85	210.573		240.866	108.2	715.24	234.2	21.8	265.28	29.24	193.68	19.88	6.84	18.12	30.04	14.96	17.56	99.2	36.96	5.28
2020-11-04	12:00:00	737	900	900	989001000000000	D:\Dropbox\Family Room\GROUP C\Gr3WEEK1	GrCCCI1WEEKPostSx	8282.32	36.1044	172.754	66	194.505		284.298	85.08	838.28	203.56	61.72	413.24	60.36	133.36	20.76	3.72	16.48	42.48	58	13.4	138.2	0	0
2020-11-04	12:15:00	1637	900	900	989001000000000	D:\Dropbox\Family Room\GROUP C\Gr3WEEK1	GrCCCI1WEEKPostSx	14015.9	36.3444	215.388	127	253.736		242.177	138.04	752.88	426.6	147.12	63.68	53.44	94.8	68.2	79.56	8.4	132.84	67.56	30.2	291.16	10.16	0
2020-11-04	12:30:00	2537	900	900	989001000000000	D:\Dropbox\Family Room\GROUP C\Gr3WEEK1	GrCCCI1WEEKPostSx	3129.25	36.4921	345.032	27	362.723		388.665	29.4	896.48	814.8	3.52	8.6	1.24	0	11.88	2.28	25.12	13.84	1.24	6.24	803.36	26.2	0
2020-11-04	12:45:00	3437	900	900	989001000000000	D:\Dropbox\Family Room\GROUP C\Gr3WEEK1	GrCCCI1WEEKPostSx	16294.2	36.6233	173.028	146	192.936		238.497	201.16	773.08	292.28	126.92	128.4	59.48	61.24	36.4	78.8	107.52	41.12	48.12	30.44	258.36	24.2	25.92
2020-11-04	13:00:00	4337	900	900	989001000000000	D:\Dropbox\Family Room\GROUP C\Gr3WEEK1	GrCCCI1WEEKPostSx	6634.54	36.489	160.271	61	194.86		185.728	95.24	411.56	181.56	488.44	23.76	0.48	5.88	8.48	273.2	22.36	64	215.24	208.84	69.44	8.32	0
2020-11-04	13:15:00	5237	900	900	989001000000000	D:\Dropbox\Family Room\GROUP C\Gr3WEEK1	GrCCCI1WEEKPostSx	145.819	36.3244	166.638	0	227.455		169.348	3.4	0	0	900	0	0	0	0	900	0	0	0	0	0	0	0
2020-11-04	13:30:00	6137	900	900	989001000000000	D:\Dropbox\Family Room\GROUP C\Gr3WEEK1	GrCCCI1WEEKPostSx	924.427	36.2572	105.332	8	190.801		119.634	43.6	0	0	900	0	0	0	0	242.08	0	0	657.92	0	0	0	0
2020-11-04	13:45:00	7037	900	900	989001000000000	D:\Dropbox\Family Room\GROUP C\Gr3WEEK1	GrCCCI1WEEKPostSx	11286	35.91	130.068	114	176.483		144.351	89.96	234.04	172.28	665.96	18.56	17.28	3.84	3.12	156.28	153.4	20.28	509.68	0.64	13.6	3.32	0
2020-11-04	14:00:00	7937	900	900	989001000000000	D:\Dropbox\Family Room\GROUP C\Gr3WEEK1	GrCCCI1WEEKPostSx	7340.46	36.1639	241.868	82	245.821		241.9	41.88	677	660.28	223	0	0	0	0	213.52	660.72	16.28	9.48	0	0	0	0
2020-11-04	14:15:00	8837	900	900	989001000000000	D:\Dropbox\Family Room\GROUP C\Gr3WEEK1	GrCCCI1WEEKPostSx	2263.91	36.1188	184.381	17	206.295		184.425	25.24	159.44	152.12	740.56	51.32	93.08	0	8.68	555.44	4.68	1	185.12	0.68	0	0	0
2020-11-04	14:30:00	9737	900	900	989001000000000	D:\Dropbox\Family Room\GROUP C\Gr3WEEK1	GrCCCI1WEEKPostSx	10452.6	36.3233	145.662	103	174.73		170.344	208.88	327.2	93.84	572.8	50.92	9.36	0	23.84	170.96	50.2	107.48	401.84	13.92	13.68	0.48	57.32
2020-11-04	14:45:00	10637	900	900	989001000000000	D:\Dropbox\Family Room\GROUP C\Gr3WEEK1	GrCCCI1WEEKPostSx	0	36.0101	119.219	0	119.5		141.485	0	0	0	900	0	0	0	0	0	0	0	900	0	0	0	0
2020-11-04	15:00:00	11537	900	900	989001000000000	D:\Dropbox\Family Room\GROUP C\Gr3WEEK1	GrCCCI1WEEKPostSx	2419.31	35.9884	123.033	22	127.744		130.766	44.16	78.08	9.24	821.92	1.88	4.08	0	4.36	36.68	22.8	17.12	785.24	14.2	13.64	0	0
2020-11-04	15:15:00	12437	900	900	989001000000000	D:\Dropbox\Family Room\GROUP C\Gr3WEEK1	GrCCCI1WEEKPostSx	1429.35	35.9335	132.222	11	148.768		132.397	15.4	894.36	78.84	5.64	26.24	8.88	43.64	2.4	5.64	0.76	8.44	0	3.44	0	800.56	0
2020-11-04	15:30:00	13337	900	900	989001000000000	D:\Dropbox\Family Room\GROUP C\Gr3WEEK1	GrCCCI1WEEKPostSx	1637.77	35.8882	119.785	12	124.223		120.799	24.92	883.56	9.32	16.44	8.96	0	0	4.84	16.4	0.96	4.48	0.04	5.56	0	858.76	0
2020-11-04	15:45:00	14237	900	900	989001000000000	D:\Dropbox\Family Room\GROUP C\Gr3WEEK1	GrCCCI1WEEKPostSx	0	35.9431	118.849	0	118.849		142.052	0	900	0	0	0	0	0	0	0	0	0	0	0	0	900	0
2020-11-04	16:00:00	15137	900	900	989001000000000	D:\Dropbox\Family Room\GROUP C\Gr3WEEK1	GrCCCI1WEEKPostSx	0	35.7704	119.5	0	119.96		119.5	0	900	0	0	0	0	0	0	0	0	0	0	0	0	900	0
2020-11-04	16:15:00	16037	900	900	989001000000000	D:\Dropbox\Family Room\GROUP C\Gr3WEEK1	GrCCCI1WEEKPostSx	0	35.2951	106.527	0	106.88		316.205	0	900	0	0	0	0	0	0	0	0	0	0	0	0	900	0
2020-11-04	16:30:00	16937	900	900	989001000000000	D:\Dropbox\Family Room\GROUP C\Gr3WEEK1	GrCCCI1WEEKPostSx	0	35.2141	105.573	0	105.573		287.703	0	162.96	0	737.04	0	0	0	0	0	0	0	737.04	0	0	162.96	0
2020-11-04	16:45:00	17837	900	900	989001000000000	D:\Dropbox\Family Room\GROUP C\Gr3WEEK1	GrCCCI1WEEKPostSx	0	35.3594	104.663	0	104.663		358.321	0	737.04	0	162.96	0	0	0	0	0	0	0	162.96	0	0	737.04	0
2020-11-04	17:00:00	18737	900	900	989001000000000	D:\Dropbox\Family Room\GROUP C\Gr3WEEK1	GrCCCI1WEEKPostSx	3518.55	35.8267	104.816	32	145.785		157.143	287.68	859.16	16.28	40.84	0	6.36	0	3.52	9.16	2.88	141.6	31.68	48.24	78.8	577.76	0
2020-11-04	17:15:00	19637	900	900	989001000000000	D:\Dropbox\Family Room\GROUP C\Gr3WEEK1	GrCCCI1WEEKPostSx	119.5	35.8808	93.1241	1	146.071		152.485	1.28	900	0.8	0	0	0	0	0	0	0	0	0	0	57.52	842.48	0
2020-11-04	17:30:00	20537	900	900	989001000000000	D:\Dropbox\Family Room\GROUP C\Gr3WEEK1	GrCCCI1WEEKPostSx	0	35.6799	52.7575	0	52.7579		182.654	0	900	0	0	0	0	0	0	0	0	0	0	0	0	900	0
2020-11-04	17:45:00	21437	900	900	989001000000000	D:\Dropbox\Family Room\GROUP C\Gr3WEEK1	GrCCCI1WEEKPostSx	0	35.7361	118.423	0	118.423		168.966	0	900	0	0	0	0	0	0	0	0	0	0	0	0	900	0
2020-11-04	18:00:00	22337	900	900	989001000000000	D:\Dropbox\Family Room\GROUP C\Gr3WEEK1	GrCCCI1WEEKPostSx	0	35.439	116.886	0	117.055		216.817	0	900	0	0	0	0	0	0	0	0	0	0	0	0	900	0
2020-11-04	18:15:00	23237	900	900	989001000000000	D:\Dropbox\Family Room\GROUP C\Gr3WEEK1	GrCCCI1WEEKPostSx	647.998	35.1898	82.5567	4	106.194		135.675	14.64	900	0	0	0	0	0	4.36	0	0	128.6	0	0	41.24	725.8	0
2020-11-04	18:30:00	24137	900	900	989001000000000	D:\Dropbox\Family Room\GROUP C\Gr3WEEK1	GrCCCI1WEEKPostSx	700.375	35.158	143.159	7	177.237		256.631	7.6	894.2	206.64	5.8	0	0	0	1.8	4.76	18.32	0.68	1.04	1.04	3.56	868.8	0
2020-11-04	18:45:00	25037	900	900	989001000000000	D:\Dropbox\Family Room\GROUP C\Gr3WEEK1	GrCCCI1WEEKPostSx	0	35.6164	133.688	0	203.395		152.947	0	900	14.92	0	0	0	0	0	0	0	0	0	0	0	900	0
2020-11-04	19:00:00	25937	900	900	989001000000000	D:\Dropbox\Family Room\GROUP C\Gr3WEEK1	GrCCCI1WEEKPostSx	0	35.4487	119.5	0	126.108		164.644	0	900	0	0	0	0	0	0	0	0	0	0	0	0	900	0
2020-11-04	19:15:00	26837	900	900	989001000000000	D:\Dropbox\Family Room\GROUP C\Gr3WEEK1	GrCCCI1WEEKPostSx	0	35.2254	99.935	0	99.935		236.763	0	900	0	0	0	0	0	0	0	0	0	0	0	0	900	0
2020-11-04	19:30:00	27737	900	900	989001000000000	D:\Dropbox\Family Room\GROUP C\Gr3WEEK1	GrCCCI1WEEKPostSx	8324.42	36.007	135.078	71	230.18		186.851	106.56	824.56	234.36	75.44	106.44	11.04	149.16	61.96	69.76	11.2	245.28	5.68	16.36	52.16	159.36	11.6
2020-11-04	19:45:00	28637	900	900	989001000000000	D:\Dropbox\Family Room\GROUP C\Gr3WEEK1	GrCCCI1WEEKPostSx	0	36.3192	25.2647	0	49.2896		119.5	0	900	0	0	0	0	0	0	0	0	0	0	0	0	900	0
2020-11-04	20:00:00	29537	900	900	989001000000000	D:\Dropbox\Family Room\GROUP C\Gr3WEEK1	GrCCCI1WEEKPostSx	205.203	36.2283	138.223	2	195.925		159.878	1.72	165.4	0	734.6	0	0	0	0.04	734.6	0	2.4	0	0	0	162.96	0
2020-11-04	20:15:00	30437	900	900	989001000000000	D:\Dropbox\Family Room\GROUP C\Gr3WEEK1	GrCCCI1WEEKPostSx	541.147	36.2165	148.847	4	165.293		250.003	5.8	900	117.92	0	0	0	0	0	0	0	144.8	0	0	7.92	747.28	0
2020-11-04	20:30:00	31337	900	900	989001000000000	D:\Dropbox\Family Room\GROUP C\Gr3WEEK1	GrCCCI1WEEKPostSx	2833.26	36.4874	194.149	23	197.335		279.571	56.48	849.48	479.32	50.52	0	7.28	0	13.08	24.08	1.72	0.8	26.44	2.32	24.72	790.68	8.88
2020-11-04	20:45:00	32237	900	900	989001000000000	D:\Dropbox\Family Room\GROUP C\Gr3WEEK1	GrCCCI1WEEKPostSx	0	36.2673	51.5312	0	52.4674		134.334	0	900	0	0	0	0	0	0	0	0	0	0	0	0	900	0
2020-11-04	21:00:00	33137	900	900	989001000000000	D:\Dropbox\Family Room\GROUP C\Gr3WEEK1	GrCCCI1WEEKPostSx	4976.17	36.3478	97.2084	43	112.673		170.499	65.44	760.44	42.48	139.56	27.76	1.52	13.52	16.4	99	59.84	2.68	40.56	0	33.44	605.28	0
2020-11-04	21:15:00	34037	900	900	989001000000000	D:\Dropbox\Family Room\GROUP C\Gr3WEEK1	GrCCCI1WEEKPostSx	0	35.9692	100.006	0	100.006		191.937	0	900	0	0	0	0	0	0	0	0	0	0	0	0	900	0
2020-11-04	21:30:00	34937	900	900	989001000000000	D:\Dropbox\Family Room\GROUP C\Gr3WEEK1	GrCCCI1WEEKPostSx	2126.98	36.2794	122.269	17	148.736		215.569	33.2	733.44	68.88	166.56	81.52	2.16	0	0.08	20.64	6.24	16.64	145.92	9.48	7.2	610.12	0
2020-11-04	21:45:00	35837	900	900	989001000000000	D:\Dropbox\Family Room\GROUP C\Gr3WEEK1	GrCCCI1WEEKPostSx	7152.56	36.6555	134.229	60	165.959		183.847	98.04	779.76	53.24	120.24	111.52	39.96	18.84	60.72	73.2	3.64	157.2	47.04	0	3.16	380.68	4.04
2020-11-04	22:00:00	36737	900	900	989001000000000	D:\Dropbox\Family Room\GROUP C\Gr3WEEK1	GrCCCI1WEEKPostSx	661.017	36.3184	124.874	6	212.466		137.277	8.56	895.04	4.8	4.96	0	0	0	0	2.32	0	1.32	2.64	0	4.76	888.96	0
2020-11-04	22:15:00	37637	900	900	989001000000000	D:\Dropbox\Family Room\GROUP C\Gr3WEEK1	GrCCCI1WEEKPostSx	0	36.1666	107.802	0	151.31		119.381	0	900	0	0	0	0	0	0	0	0	0	0	0	0	900	0
2020-11-04	22:30:00	38537	900	900	989001000000000	D:\Dropbox\Family Room\GROUP C\Gr3WEEK1	GrCCCI1WEEKPostSx	11691.9	36.5664	160.778	101	186.436		218.856	167.44	642.36	182.32	257.64	87.68	33.32	72.2	87.76	256	138.88	34.8	1.64	33.36	28.12	113.72	12.52
2020-11-04	22:45:00	39437	900	900	989001000000000	D:\Dropbox\Family Room\GROUP C\Gr3WEEK1	GrCCCI1WEEKPostSx	4866.79	36.8037	80.9338	45	87.0367		187.095	288	877.72	46.4	22.28	24.08	9.6	13.24	0.52	19.4	25.84	39.88	2.88	6.52	99.16	536.24	122.64
2020-11-04	23:00:00	40337	900	900	989001000000000	D:\Dropbox\Family Room\GROUP C\Gr3WEEK1	GrCCCI1WEEKPostSx	143.867	36.6496	106.85	1	108.006		225.782	119.2	830.28	0	69.72	0	0	0	0	0	0	0	69.72	0	0	830.28	0
2020-11-04	23:15:00	41237	900	900	989001000000000	D:\Dropbox\Family Room\GROUP C\Gr3WEEK1	GrCCCI1WEEKPostSx	7074.38	37.1008	157.257	59	187.546		202.121	238	560.28	228	339.72	38.72	9.96	0	138	301.4	72.08	213.64	38.32	9.96	54.16	23.76	0
2020-11-04	23:30:00	42137	900	900	989001000000000	D:\Dropbox\Family Room\GROUP C\Gr3WEEK1	GrCCCI1WEEKPostSx	25.6719	36.428	120.761	0	121.769		167.782	10.36	900	0	0	0	0	0	0	0	0	0	0	0	0	900	0
2020-11-04	23:45:00	43037	900	900	989001000000000	D:\Dropbox\Family Room\GROUP C\Gr3WEEK1	GrCCCI1WEEKPostSx	6010.97	36.5068	152.105	59	192.063		196.673	136.96	819.08	179.72	80.92	154.64	11.36	1.64	80.52	67.12	15.56	3.6	13.8	18.84	147.64	186.36	198.92
2020-11-05	00:00:00	43937	900	900	989001000000000	D:\Dropbox\Family Room\GROUP C\Gr3WEEK1	GrCCCI1WEEKPostSx	393.248	36.476	100.536	4	200.32		105.266	24.48	893.36	50.24	6.64	0	0	0	0	0	0	0	6.64	5.2	0	227.72	660.44
2020-11-05	00:15:00	44837	900	900	989001000000000	D:\Dropbox\Family Room\GROUP C\Gr3WEEK1	GrCCCI1WEEKPostSx	11314.9	36.8894	153.178	100	162.969		229.667	144.08	704.6	196.12	195.4	143.72	16.88	35	109.72	157.88	45.8	104.36	37.52	70.04	16.56	0.04	162.48
2020-11-05	00:30:00	45737	900	900	989001000000000	D:\Dropbox\Family Room\GROUP C\Gr3WEEK1	GrCCCI1WEEKPostSx	2340	37.2873	223.37	22	237.01		273.618	38.92	839.6	518.96	60.4	4.6	0	0	0.44	8.48	0	88.68	51.92	0	668.32	77.56	0
2020-11-05	00:45:00	46637	900	900	989001000000000	D:\Dropbox\Family Room\GROUP C\Gr3WEEK1	GrCCCI1WEEKPostSx	951.226	36.755	135.212	6	174.132		168.145	15	900	67.36	0	0	0	0	1.08	0	0	98.68	0	0	800.24	0	0
2020-11-05	01:00:00	47537	900	900	989001000000000	D:\Dropbox\Family Room\GROUP C\Gr3WEEK1	GrCCCI1WEEKPostSx	119.5	36.4135	92.4365	1	111.658		134.62	1.2	900	0	0	0	0	0	0	0	0	382.72	0	0	517.28	0	0
2020-11-05	01:15:00	48437	900	900	989001000000000	D:\Dropbox\Family Room\GROUP C\Gr3WEEK1	GrCCCI1WEEKPostSx	791.352	36.7763	125.166	6	126.742		151.965	60.52	722.36	14.88	177.64	7.16	6.68	0	13.4	177.64	0	678.48	0	0	16.64	0	0
2020-11-05	01:30:00	49337	900	900	989001000000000	D:\Dropbox\Family Room\GROUP C\Gr3WEEK1	GrCCCI1WEEKPostSx	3253.41	36.8723	161.396	26	165.71		249.994	56.2	810.28	243.72	89.72	42.2	9.92	0	605.56	85.72	6	0	4	146.6	0	0	0
2020-11-05	01:45:00	50237	900	900	989001000000000	D:\Dropbox\Family Room\GROUP C\Gr3WEEK1	GrCCCI1WEEKPostSx	865.211	36.8305	136.19	8	155.166		177.229	8.4	894.36	124.36	5.64	112.4	0.76	0	23.68	0.68	2.68	0	4.96	8.4	0	746.44	0
2020-11-05	02:00:00	51137	900	900	989001000000000	D:\Dropbox\Family Room\GROUP C\Gr3WEEK1	GrCCCI1WEEKPostSx	0	36.5933	119.5	0	160.036		128.463	0	900	0	0	0	0	0	0	0	0	0	0	0	0	900	0
2020-11-05	02:15:00	52037	900	900	989001000000000	D:\Dropbox\Family Room\GROUP C\Gr3WEEK1	GrCCCI1WEEKPostSx	795.156	36.618	123.319	8	169.751		130.155	8.76	897.8	19.32	2.2	7.32	0.04	12.08	32.56	1.12	0	1.08	1.08	0	0	844.72	0
2020-11-05	02:30:00	52937	900	900	989001000000000	D:\Dropbox\Family Room\GROUP C\Gr3WEEK1	GrCCCI1WEEKPostSx	647.524	36.541	109.856	5	112.004		124.083	50.2	887.04	23.28	12.96	0	0	6.04	0	0	1.36	835.36	12.96	15.92	0	28.36	0
2020-11-05	02:45:00	53837	900	900	989001000000000	D:\Dropbox\Family Room\GROUP C\Gr3WEEK1	GrCCCI1WEEKPostSx	119.5	36.4311	124.857	1	124.926		255.702	12.2	900	0	0	0	0	0	0	0	0	240.24	0	0	659.76	0	0
2020-11-05	03:00:00	54737	900	900	989001000000000	D:\Dropbox\Family Room\GROUP C\Gr3WEEK1	GrCCCI1WEEKPostSx	3861.23	36.4447	146.147	33	147.583		234.86	110.32	821.68	174.56	78.32	136.16	8.96	10.36	28.72	38.76	5.28	5.04	39.56	9.92	604.16	13.08	0
2020-11-05	03:15:00	55637	900	900	989001000000000	D:\Dropbox\Family Room\GROUP C\Gr3WEEK1	GrCCCI1WEEKPostSx	407.996	36.8557	115.064	3	134.072		126.369	40.44	869.84	0	30.16	0	0	0	0	0	0	44.28	30.16	0	825.56	0	0
2020-11-05	03:30:00	56537	900	900	989001000000000	D:\Dropbox\Family Room\GROUP C\Gr3WEEK1	GrCCCI1WEEKPostSx	1648.24	36.2664	123.486	17	239.123		133.429	22.44	870.64	17	29.36	0	0	0	19.08	21.16	0	105.92	8.2	0	745.64	0	0
2020-11-05	03:45:00	57437	900	900	989001000000000	D:\Dropbox\Family Room\GROUP C\Gr3WEEK1	GrCCCI1WEEKPostSx	2578.61	36.6939	174.297	23	208.974		214.398	37.96	665.92	271.72	234.08	1.24	261.52	1.4	1.52	2.48	6.72	92.32	231.6	11.2	209.72	69.72	10.56
2020-11-05	04:00:00	58337	900	900	989001000000000	D:\Dropbox\Family Room\GROUP C\Gr3WEEK1	GrCCCI1WEEKPostSx	1991.21	36.9712	86.6206	16	102.958		146.777	61.6	404.52	12.08	495.48	0	0	0	0.08	7.12	0	4.44	488.36	0	1.8	382.12	16.08
2020-11-05	04:15:00	59237	900	900	989001000000000	D:\Dropbox\Family Room\GROUP C\Gr3WEEK1	GrCCCI1WEEKPostSx	836.501	36.5665	62.0949	7	62.0949		140.591	13.84	514.44	0	385.56	0	0	0	0	0	0	0	385.56	0	0	514.44	0
2020-11-05	04:30:00	60137	900	900	989001000000000	D:\Dropbox\Family Room\GROUP C\Gr3WEEK1	GrCCCI1WEEKPostSx	2360.11	36.2036	89.4846	18	89.535		162.011	47.88	488.08	40.16	411.92	7.36	2.6	9.12	3.88	13.44	6.56	0	398.48	67.88	0	390.68	0
2020-11-05	04:45:00	61037	900	900	989001000000000	D:\Dropbox\Family Room\GROUP C\Gr3WEEK1	GrCCCI1WEEKPostSx	477.999	36.8106	74.7374	4	78.4174		158.125	23.36	194.32	0	705.68	0	0	0	0	0	0	0	705.68	0	0	194.32	0
2020-11-05	05:00:00	61937	900	900	989001000000000	D:\Dropbox\Family Room\GROUP C\Gr3WEEK1	GrCCCI1WEEKPostSx	1244.47	36.8095	99.7588	10	114.258		119.454	190.76	622.08	0	277.92	0	0	0	0	0	0	3.6	277.92	0	0	618.48	0
2020-11-05	05:15:00	62837	900	900	989001000000000	D:\Dropbox\Family Room\GROUP C\Gr3WEEK1	GrCCCI1WEEKPostSx	3415.52	36.8951	109.631	29	132.159		185.728	86.76	640.8	158.68	259.2	27.28	0.64	9.52	162.72	0	1.08	64.28	259.2	4.96	34.28	335.36	0.68
2020-11-05	05:30:00	63737	900	900	989001000000000	D:\Dropbox\Family Room\GROUP C\Gr3WEEK1	GrCCCI1WEEKPostSx	169	37.031	57.8502	1	65.4849		113.819	274.88	900	0	0	0	0	0	0	0	0	145.16	0	0	0	754.84	0
2020-11-05	05:45:00	64637	900	900	989001000000000	D:\Dropbox\Family Room\GROUP C\Gr3WEEK1	GrCCCI1WEEKPostSx	119.497	36.066	110.79	1	153.052		110.79	181.48	900	0	0	0	0	0	0	0	0	636.04	0	0	263.96	0	0
2020-11-05	06:00:00	65537	900	900	989001000000000	D:\Dropbox\Family Room\GROUP C\Gr3WEEK1	GrCCCI1WEEKPostSx	119.5	36.0597	99.1122	1	125.161		105.547	3.24	900	0	0	0	0	0	0	0	0	209.92	0	0	690.08	0	0
2020-11-05	06:15:00	66437	900	900	989001000000000	D:\Dropbox\Family Room\GROUP C\Gr3WEEK1	GrCCCI1WEEKPostSx	120	36.1485	118.613	1	120.37		160.245	3.28	900	1.96	0	0	0	0	2.56	0	0	160.4	0	0	737.04	0	0
2020-11-05	06:30:00	67337	900	900	989001000000000	D:\Dropbox\Family Room\GROUP C\Gr3WEEK1	GrCCCI1WEEKPostSx	3816.97	36.3769	120.253	32	140.555		212.426	52.6	874.32	11.68	25.68	12.84	4.24	4.04	7.16	10.16	10.36	13.28	15.52	8.72	511.64	302.04	0
2020-11-05	06:45:00	68237	900	900	989001000000000	D:\Dropbox\Family Room\GROUP C\Gr3WEEK1	GrCCCI1WEEKPostSx	597.503	36.4251	71.8623	5	74.8731		208.698	76.04	648.32	0	251.68	0	0	0	0	0	0	314.28	251.68	0	272.44	61.6	0
2020-11-05	07:00:00	69137	900	900	989001000000000	D:\Dropbox\Family Room\GROUP C\Gr3WEEK1	GrCCCI1WEEKPostSx	1908.04	35.8167	123.674	11	127.494		210.125	29.04	584.16	101.4	315.84	0	0	0	556.12	0	0	28.04	315.84	0	0	0	0
2020-11-05	07:15:00	70037	900	900	989001000000000	D:\Dropbox\Family Room\GROUP C\Gr3WEEK1	GrCCCI1WEEKPostSx	5186.03	35.8139	149.702	51	182.007		197.492	122.6	753.8	85.6	146.2	0	0	0	601.12	62.6	0	152.68	83.6	0	0	0	0
2020-11-05	07:30:00	70937	900	900	989001000000000	D:\Dropbox\Family Room\GROUP C\Gr3WEEK1	GrCCCI1WEEKPostSx	6375.12	36.4415	140.489	50	164.836		228.348	67.56	816.04	52.72	83.96	161.6	1.88	12.04	206.6	58.8	32	355.56	25.16	30.36	4.6	8.28	3.12
2020-11-05	07:45:00	71837	900	900	989001000000000	D:\Dropbox\Family Room\GROUP C\Gr3WEEK1	GrCCCI1WEEKPostSx	6177.62	36.7878	126.372	51	153.78		207.369	104.16	617.12	55.52	282.88	0	23.88	5	216.92	223.48	4.6	28.92	59.4	5.72	224.28	99.56	8.24
2020-11-05	08:00:00	72737	900	900	989001000000000	D:\Dropbox\Family Room\GROUP C\Gr3WEEK1	GrCCCI1WEEKPostSx	119.5	36.544	144.676	1	255.803		160.149	0.92	900	132.48	0	0	0	0	0	0	0	39.88	0	0	860.12	0	0
2020-11-05	08:15:00	73637	900	900	989001000000000	D:\Dropbox\Family Room\GROUP C\Gr3WEEK1	GrCCCI1WEEKPostSx	2756.62	36.2436	96.515	26	143.651		127.541	293.96	821.16	12.84	78.84	0	1.8	0	31.08	70.72	6.92	149.2	8.12	3.12	534	95.04	0
2020-11-05	08:30:00	74537	900	900	989001000000000	D:\Dropbox\Family Room\GROUP C\Gr3WEEK1	GrCCCI1WEEKPostSx	14887.7	36.7141	135.913	137	175.915		163.407	185.84	793.8	135.4	106.2	18.24	19.08	9.32	96.08	79.92	4.52	162.48	26.28	1.72	273.12	188.56	20.68
2020-11-05	08:45:00	75437	900	900	989001000000000	D:\Dropbox\Family Room\GROUP C\Gr3WEEK1	GrCCCI1WEEKPostSx	14313.4	36.8136	185.275	124	201.303		233.297	159.84	695.72	345.56	204.28	158.36	57.08	45.36	99.76	134.12	19.28	59.2	70.16	43.28	73.88	139.52	0
2020-11-05	09:00:00	76337	900	900	989001000000000	D:\Dropbox\Family Room\GROUP C\Gr3WEEK1	GrCCCI1WEEKPostSx	7081.14	37.0943	220.096	55	234.185		298.084	90.28	789.8	640.76	110.2	377.92	68.72	43.32	102.08	80.56	161.48	4.76	29.64	17.24	4.6	9.68	0
2020-11-05	09:15:00	77237	900	900	989001000000000	D:\Dropbox\Family Room\GROUP C\Gr3WEEK1	GrCCCI1WEEKPostSx	7021.14	37.2355	235.046	59	259.822		294.188	76.24	864.28	679.8	35.72	484.68	47.76	114.44	9.48	35.68	103.44	27.6	0.04	56.08	0	20.8	0
2020-11-05	09:30:00	78137	900	900	989001000000000	D:\Dropbox\Family Room\GROUP C\Gr3WEEK1	GrCCCI1WEEKPostSx	7199.38	37.3553	250.418	61	295.421		298.261	85.92	883.92	674.44	16.08	609.4	149.8	17.32	57.12	13.16	13.96	8.4	2.92	27.56	0.32	0.04	0
2020-11-05	09:45:00	79037	900	900	989001000000000	D:\Dropbox\Family Room\GROUP C\Gr3WEEK1	GrCCCI1WEEKPostSx	13544.3	37.4605	226.595	115	293.631		249.057	169.16	850	625.44	50	322	94.6	112.8	32.2	27.36	141.04	53.52	22.64	31.6	26.92	32.4	2.92
2020-11-05	10:00:00	79937	900	900	989001000000000	D:\Dropbox\Family Room\GROUP C\Gr3WEEK1	GrCCCI1WEEKPostSx	7959.18	37.5482	225.773	69	319.045		240.843	82.04	879.6	676.44	20.4	496.8	60.48	114.52	6	20.4	107	23.56	0	59.64	6.8	0	4.8
2020-11-05	10:15:00	80837	900	900	989001000000000	D:\Dropbox\Family Room\GROUP C\Gr3WEEK1	GrCCCI1WEEKPostSx	15119.4	37.5739	232.899	133	256.864		286.966	175.56	846.64	653.8	53.36	238.12	123.04	97.52	47	45.08	272.8	3.2	8.28	52.12	0	9.76	3.08
2020-11-05	10:30:00	81737	900	900	989001000000000	D:\Dropbox\Family Room\GROUP C\Gr3WEEK1	GrCCCI1WEEKPostSx	12880.2	37.4854	219.766	115	278.419		250.694	125.36	803.84	512.96	96.16	108.8	118.96	208.68	17.12	74.04	246.44	0.6	22.12	94.76	1.12	0.88	6.48
2020-11-05	10:45:00	82637	900	900	989001000000000	D:\Dropbox\Family Room\GROUP C\Gr3WEEK1	GrCCCI1WEEKPostSx	13199.8	37.4957	204.987	115	240.453		246.771	148.16	795.24	403.52	104.76	42.28	122.36	190.52	12.28	93.44	123.32	90.12	11.32	173.52	20.56	10.96	9.32
2020-11-05	11:00:00	83537	900	900	989001000000000	D:\Dropbox\Family Room\GROUP C\Gr3WEEK1	GrCCCI1WEEKPostSx	10417.8	37.4953	234.874	88	272.886		291.286	101.24	847.36	524.52	52.64	72.2	224.04	207.72	17.52	48.64	124.76	12.92	4	74.56	0	0	113.64
2020-11-05	11:15:00	84437	900	900	989001000000000	D:\Dropbox\Family Room\GROUP C\Gr3WEEK1	GrCCCI1WEEKPostSx	15057.7	37.1889	185.673	130	196.617		263.638	184.32	819.36	343.72	80.64	18.24	68.44	280.12	46.6	64.16	120.84	6.8	16.48	176.36	0	77.2	24.76
2020-11-05	11:30:00	85337	900	900	989001000000000	D:\Dropbox\Family Room\GROUP C\Gr3WEEK1	GrCCCI1WEEKPostSx	13265.6	37.3338	197.23	107	241.542		248.324	151.96	818.12	401.88	81.88	22.28	26.52	441.92	35.52	47.68	136.32	15.6	34.2	53.8	11.72	32.12	42.32
2020-11-05	11:45:00	86237	900	900	989001000000000	D:\Dropbox\Family Room\GROUP C\Gr3WEEK1	GrCCCI1WEEKPostSx	13382.1	37.3944	217.129	118	305.347		250.964	143.84	858.12	494.92	41.88	23.88	109.36	335.36	17.16	27.64	75.4	68.76	14.24	22.6	125.08	0	80.52
2020-11-05	12:00:00	87137	900	900	989001000000000	D:\Dropbox\Family Room\GROUP C\Gr3WEEK1	GrCCCI1WEEKPostSx	2158.7	37.3045	108.471	20	108.656		131.214	37.12	764.84	0	135.16	0	0	0	0	0	0	0.04	135.16	3.28	547.72	213.8	0
2020-11-05	12:15:00	88037	900	900	989001000000000	D:\Dropbox\Family Room\GROUP C\Gr3WEEK1	GrCCCI1WEEKPostSx	2019.48	37.2792	117.914	17	153.836		150.677	24.4	601.68	1.56	298.32	0	0	0	0	0	0	107.6	298.32	0	481.68	12.4	0
2020-11-05	12:30:00	88937	900	900	989001000000000	D:\Dropbox\Family Room\GROUP C\Gr3WEEK1	GrCCCI1WEEKPostSx	1153.99	37.3353	117.003	9	117.739		120.232	38.16	164.84	0	735.16	0	0	0	0	0	0	0.04	735.16	0	138.64	26.16	0
2020-11-05	12:45:00	89837	900	900	989001000000000	D:\Dropbox\Family Room\GROUP C\Gr3WEEK1	GrCCCI1WEEKPostSx	6511.76	37.2579	199.679	55	221.397		209.474	104.92	743.6	363.4	156.4	4.48	1.24	274.28	3.72	5.76	77.44	15.88	150.64	62.08	259.36	34.12	11
2020-11-05	13:00:00	90737	900	900	989001000000000	D:\Dropbox\Family Room\GROUP C\Gr3WEEK1	GrCCCI1WEEKPostSx	0	36.8375	119.5	0	119.5		128.437	0	900	0	0	0	0	0	0	0	0	0	0	0	900	0	0
2020-11-05	13:15:00	91637	900	900	989001000000000	D:\Dropbox\Family Room\GROUP C\Gr3WEEK1	GrCCCI1WEEKPostSx	268.176	36.4604	114.944	2	114.944		136.737	14.72	900	0	0	0	0	0	0	0	0	0	0	0	866.68	33.32	0
2020-11-05	13:30:00	92537	900	900	989001000000000	D:\Dropbox\Family Room\GROUP C\Gr3WEEK1	GrCCCI1WEEKPostSx	5721.96	37.0583	124.535	55	212.482		151.068	197.72	510.88	23.04	389.12	4.8	1.8	168.24	11.2	13.12	27.64	85.6	376	37.92	23.32	150.36	0
2020-11-05	13:45:00	93437	900	900	989001000000000	D:\Dropbox\Family Room\GROUP C\Gr3WEEK1	GrCCCI1WEEKPostSx	6996.62	37.3261	177.687	66	170.522		181.884	81.32	874.6	241.2	25.4	31.84	8	64.32	112.92	14.12	39.76	105.2	11.28	35.76	472.92	3.88	0
2020-11-05	14:00:00	94337	900	900	989001000000000	D:\Dropbox\Family Room\GROUP C\Gr3WEEK1	GrCCCI1WEEKPostSx	0	37.4224	119.5	0			119.5	0	900	0	0	0	0	0	0	0	0	0	0	0	900	0	0
2020-11-05	14:15:00	95237	900	900	989001000000000	D:\Dropbox\Family Room\GROUP C\Gr3WEEK1	GrCCCI1WEEKPostSx	239.002	37.0915	24.6037	2	7.24419		129.856	89.36	900	0	0	0	0	0	0	0	0	0	0	0	855.32	44.68	0
2020-11-05	14:30:00	96137	900	900	989001000000000	D:\Dropbox\Family Room\GROUP C\Gr3WEEK1	GrCCCI1WEEKPostSx	0	37.306	10.5094	0	10.5094		166.093	0	900	0	0	0	0	0	0	0	0	0	0	0	900	0	0
2020-11-05	14:45:00	97037	900	900	989001000000000	D:\Dropbox\Family Room\GROUP C\Gr3WEEK1	GrCCCI1WEEKPostSx	3092.27	36.9056	25.0382	30	37.6416		165.56	95.56	868.92	22.8	31.08	2.24	7.44	14.16	9.04	21.32	3.32	12.72	9.76	6.92	783	16	14.08
2020-11-05	15:00:00	97937	900	900	989001000000000	D:\Dropbox\Family Room\GROUP C\Gr3WEEK1	GrCCCI1WEEKPostSx	981.643	36.6966	119.904	9	143.559		193.426	17.16	900	103.48	0	0	0	0	0	0	0	0	0	0	530.44	369.56	0
2020-11-05	15:15:00	98837	900	900	989001000000000	D:\Dropbox\Family Room\GROUP C\Gr3WEEK1	GrCCCI1WEEKPostSx	5782.21	37.0732	147.24	51	173.892		218.708	102.8	623.52	181.44	276.48	1.68	12.52	61.04	6.44	13.12	7.44	2.32	263.36	19.24	34.6	465.16	13.08
2020-11-05	15:30:00	99737	900	900	989001000000000	D:\Dropbox\Family Room\GROUP C\Gr3WEEK1	GrCCCI1WEEKPostSx	598.331	36.8122	68.813	5	72.2042		128.276	56.72	648.8	0	251.2	0	0	0	0	0	0	0.04	251.2	0	34.4	614.36	0
2020-11-05	15:45:00	100637	900	900	989001000000000	D:\Dropbox\Family Room\GROUP C\Gr3WEEK1	GrCCCI1WEEKPostSx	147.666	36.7521	108.92	1	109.037		120.291	22.92	882.32	0	17.68	0	0	0	0	0	0	0	17.68	0	0	882.32	0
2020-11-05	16:00:00	101537	900	900	989001000000000	D:\Dropbox\Family Room\GROUP C\Gr3WEEK1	GrCCCI1WEEKPostSx	766.527	37.0232	75.7657	7	75.7657		151.915	130.8	474.2	0	425.8	0	0	0	0	0	0	0	425.8	57.32	0	416.88	0
2020-11-05	16:15:00	102437	900	900	989001000000000	D:\Dropbox\Family Room\GROUP C\Gr3WEEK1	GrCCCI1WEEKPostSx	0	37.1402	94.9896	0	96.9618		135.303	0	737.04	0	162.96	0	0	0	0	0	0	0	162.96	0	0	737.04	0
2020-11-05	16:30:00	103337	900	900	989001000000000	D:\Dropbox\Family Room\GROUP C\Gr3WEEK1	GrCCCI1WEEKPostSx	527.498	36.9326	112.993	5	263.594		125.103	10.76	809.72	3	90.28	0	0	0	0	0	0	0	90.28	4.16	0	805.56	0
2020-11-05	16:45:00	104237	900	900	989001000000000	D:\Dropbox\Family Room\GROUP C\Gr3WEEK1	GrCCCI1WEEKPostSx	358.5	37.1143	47.4239	3	123.678		56.3863	13.08	659.16	0	240.84	0	0	0	0	0	0	0	240.84	0	0	659.16	0
2020-11-05	17:00:00	105137	900	900	989001000000000	D:\Dropbox\Family Room\GROUP C\Gr3WEEK1	GrCCCI1WEEKPostSx	478	36.6807	37.7474	4	127.362		45.4317	5.68	756.16	0	143.84	0	0	0	0	0	0	0	143.84	0	0	756.16	0
2020-11-05	17:15:00	106037	900	900	989001000000000	D:\Dropbox\Family Room\GROUP C\Gr3WEEK1	GrCCCI1WEEKPostSx	1005.49	37.0233	97.3293	8	103.121		224.48	89.2	363.6	0	536.4	0	0	0	0	0	0	0	536.4	0	108.36	255.24	0
2020-11-05	17:30:00	106937	900	900	989001000000000	D:\Dropbox\Family Room\GROUP C\Gr3WEEK1	GrCCCI1WEEKPostSx	238.984	36.8156	73.7892	2	94.4493		140.848	605.12	378.16	0	521.84	0	0	0	0	0	0	0	521.84	0	0	378.16	0
2020-11-05	17:45:00	107837	900	900	989001000000000	D:\Dropbox\Family Room\GROUP C\Gr3WEEK1	GrCCCI1WEEKPostSx	239	36.7457	84.0714	2	119.601		84.294	4.76	900	0	0	0	0	0	0	0	0	0	0	0	0	897.64	2.36
2020-11-05	18:00:00	108737	900	900	989001000000000	D:\Dropbox\Family Room\GROUP C\Gr3WEEK1	GrCCCI1WEEKPostSx	0	36.7427	70.1883	0	117.98		102.139	0	900	0	0	0	0	0	0	0	0	0	0	0	0	900	0
2020-11-05	18:15:00	109637	900	900	989001000000000	D:\Dropbox\Family Room\GROUP C\Gr3WEEK1	GrCCCI1WEEKPostSx	5748.37	36.3538	126.571	54	143.19		189.13	52.88	886.88	153.24	13.12	1.68	5.24	120.64	11.44	8.08	30.44	16.72	5.04	30.96	6.08	630.6	33.08
2020-11-05	18:30:00	110537	900	900	989001000000000	D:\Dropbox\Family Room\GROUP C\Gr3WEEK1	GrCCCI1WEEKPostSx	119.5	36.318	37.9003	1	63.4681		141.733	0.88	874.28	0	25.72	0	0	0	0	0	0	0	25.72	0	0	874.28	0
2020-11-05	18:45:00	111437	900	900	989001000000000	D:\Dropbox\Family Room\GROUP C\Gr3WEEK1	GrCCCI1WEEKPostSx	3041.65	36.4579	101.811	28	113.008		190.524	33.44	874.92	43.4	25.08	19.6	8.68	181.6	19.04	7.64	0.32	82.48	17.44	0	381.2	182	0
2020-11-05	19:00:00	112337	900	900	989001000000000	D:\Dropbox\Family Room\GROUP C\Gr3WEEK1	GrCCCI1WEEKPostSx	4337.07	36.9885	105.907	40	121.061		218.257	218.92	838.92	6.36	61.08	15.68	2.2	35.12	5.72	5.44	15.72	7.44	55.64	20.56	171.96	555.04	9.48
2020-11-05	19:15:00	113237	900	900	989001000000000	D:\Dropbox\Family Room\GROUP C\Gr3WEEK1	GrCCCI1WEEKPostSx	358.5	36.7554	81.0206	3	81.0735		134.706	4.8	900	0	0	0	0	0	0	0	0	0	0	0	621.76	278.24	0
2020-11-05	19:30:00	114137	900	900	989001000000000	D:\Dropbox\Family Room\GROUP C\Gr3WEEK1	GrCCCI1WEEKPostSx	358.5	36.6231	93.5722	3	94.2159		155.977	8.36	900	0	0	0	0	0	0	0	0	0	0	0	235.6	664.4	0
2020-11-05	19:45:00	115037	900	900	989001000000000	D:\Dropbox\Family Room\GROUP C\Gr3WEEK1	GrCCCI1WEEKPostSx	1871	36.7531	122.462	17	148.278		141.181	36.76	527.16	0	372.84	0	0	0	0	0	0	0.12	372.84	0	56.36	470.68	0
2020-11-05	20:00:00	115937	900	900	989001000000000	D:\Dropbox\Family Room\GROUP C\Gr3WEEK1	GrCCCI1WEEKPostSx	6026.39	37.1112	111.575	54	212.5		157.011	137	605.72	39.2	294.28	0	345.52	0.76	4.84	50.36	12.04	16.28	243.92	29.6	79.4	110.24	7.04
2020-11-05	20:15:00	116837	900	900	989001000000000	D:\Dropbox\Family Room\GROUP C\Gr3WEEK1	GrCCCI1WEEKPostSx	717.051	37.6048	125.414	6	165.127		159.39	272.56	755.36	116.16	144.64	0	0	0	0	0	0	194.6	144.64	0	0	558.4	2.36
2020-11-05	20:30:00	117737	900	900	989001000000000	D:\Dropbox\Family Room\GROUP C\Gr3WEEK1	GrCCCI1WEEKPostSx	0	37.1269	119.5	0	128.463		160.036	0	900	0	0	0	0	0	0	0	0	900	0	0	0	0	0
2020-11-05	20:45:00	118637	900	900	989001000000000	D:\Dropbox\Family Room\GROUP C\Gr3WEEK1	GrCCCI1WEEKPostSx	0	36.8282	123.558	0	123.557		168.999	0	900	0	0	0	0	0	0	0	0	900	0	0	0	0	0
2020-11-05	21:00:00	119537	900	900	989001000000000	D:\Dropbox\Family Room\GROUP C\Gr3WEEK1	GrCCCI1WEEKPostSx	478	36.9574	136.851	4	146.849		168.917	2.32	898.8	0	1.2	0	0	0	0	0	0	895.88	1.2	2.92	0	0	0
2020-11-05	21:15:00	120437	900	900	989001000000000	D:\Dropbox\Family Room\GROUP C\Gr3WEEK1	GrCCCI1WEEKPostSx	0	36.8866	141.694	0	163.103		153.468	0	900	0	0	0	0	0	0	0	0	900	0	0	0	0	0
2020-11-05	21:30:00	121337	900	900	989001000000000	D:\Dropbox\Family Room\GROUP C\Gr3WEEK1	GrCCCI1WEEKPostSx	4233.7	37.199	112.641	35	157.441		131.012	231.88	442.96	50.8	457.04	36.88	14.84	1.32	12.76	33.88	16.24	261.76	423.16	16.24	0	77.44	5.48
2020-11-05	21:45:00	122237	900	900	989001000000000	D:\Dropbox\Family Room\GROUP C\Gr3WEEK1	GrCCCI1WEEKPostSx	2307.54	37.0262	122.946	19	183.804		139.096	106.32	357.2	73.52	542.8	5.96	72.56	0.64	10.84	5	0	0.04	537.8	9.2	7.16	250.8	0
2020-11-05	22:00:00	123137	900	900	989001000000000	D:\Dropbox\Family Room\GROUP C\Gr3WEEK1	GrCCCI1WEEKPostSx	3638.87	37.1954	148.412	31	182.698		186.584	88.72	838.68	221.28	61.32	1.24	85.12	3.68	10.16	5	12.84	6.64	56.32	49.72	0	661.68	7.6
2020-11-05	22:15:00	124037	900	900	989001000000000	D:\Dropbox\Family Room\GROUP C\Gr3WEEK1	GrCCCI1WEEKPostSx	2180	37.154	94.1893	17	201.626		103.279	64.08	672.12	46.08	227.88	0	0	0	0	0	0	0	227.88	4.16	0	619	48.96
2020-11-05	22:30:00	124937	900	900	989001000000000	D:\Dropbox\Family Room\GROUP C\Gr3WEEK1	GrCCCI1WEEKPostSx	5697.1	37.2478	157.727	52	259.204		201.801	80.56	800.32	166.72	99.68	21.28	189.84	16.28	47	15.84	54.08	2.64	83.84	25.68	0	133.88	309.64
2020-11-05	22:45:00	125837	900	900	989001000000000	D:\Dropbox\Family Room\GROUP C\Gr3WEEK1	GrCCCI1WEEKPostSx	2316.45	37.1836	135.808	13	161.515		192.529	174.16	499.8	100.72	400.2	0	0	0	0	0	0	0	400.2	0	0	0	499.8
2020-11-05	23:00:00	126737	900	900	989001000000000	D:\Dropbox\Family Room\GROUP C\Gr3WEEK1	GrCCCI1WEEKPostSx	1830.02	37.3735	119.402	12	119.402		199.035	127.2	394.44	0	505.56	0	0	0	0	0	0	0	505.56	23.56	0	0	370.88
2020-11-05	23:15:00	127637	900	900	989001000000000	D:\Dropbox\Family Room\GROUP C\Gr3WEEK1	GrCCCI1WEEKPostSx	935.491	37.2509	133.976	7	153.065		186.21	63.16	874.96	0	25.04	0	0	0	0	0	0	0	25.04	0	4.76	47.4	822.8
2020-11-05	23:30:00	128537	900	900	989001000000000	D:\Dropbox\Family Room\GROUP C\Gr3WEEK1	GrCCCI1WEEKPostSx	3116.01	37.6571	89.6691	25	112.716		159.593	224.76	312.84	50.92	587.16	4.08	0	0	21.32	357.88	24.8	0.04	229.28	0	51.08	116.08	95.44
2020-11-05	23:45:00	129437	900	900	989001000000000	D:\Dropbox\Family Room\GROUP C\Gr3WEEK1	GrCCCI1WEEKPostSx	832.697	37.6581	129.029	6	129.858		151.755	31.4	674.84	40.4	225.16	0	0	13.32	0	0	11.56	0	225.16	6.28	626.56	0	17.12
2020-11-06	00:00:00	130337	900	900	989001000000000	D:\Dropbox\Family Room\GROUP C\Gr3WEEK1	GrCCCI1WEEKPostSx	849.254	37.0202	69.3454	6	124.591		115.922	158.64	885.4	0	14.6	0	0	0	0	0	0	0	14.6	0	40.44	447	397.96
2020-11-06	00:15:00	131237	900	900	989001000000000	D:\Dropbox\Family Room\GROUP C\Gr3WEEK1	GrCCCI1WEEKPostSx	408	36.9846	75.4807	3	106.794		97.3355	84.4	781.04	0	118.96	0	0	0	0	0	0	32.88	118.96	0	12.56	735.6	0
2020-11-06	00:30:00	132137	900	900	989001000000000	D:\Dropbox\Family Room\GROUP C\Gr3WEEK1	GrCCCI1WEEKPostSx	2469.36	36.9504	105.828	19	200.649		127.921	45.76	774.36	4.12	125.64	6.12	3.36	9.28	10.6	5.72	4.92	0	119.92	11.4	170.72	497.24	60.72
2020-11-06	00:45:00	133037	900	900	989001000000000	D:\Dropbox\Family Room\GROUP C\Gr3WEEK1	GrCCCI1WEEKPostSx	7952.49	37.2812	162.059	65	222.266		258.098	113.84	860.44	222.92	39.56	15.32	350.28	13.36	75.68	23.84	29.36	15.12	15.72	20.6	31.72	278.12	30.88
2020-11-06	01:00:00	133937	900	900	989001000000000	D:\Dropbox\Family Room\GROUP C\Gr3WEEK1	GrCCCI1WEEKPostSx	1058.86	37.4998	121.161	7	170.052		131.653	75.6	900	0	0	0	0	0	0	0	0	13.92	0	0	34.16	851.92	0
2020-11-06	01:15:00	134837	900	900	989001000000000	D:\Dropbox\Family Room\GROUP C\Gr3WEEK1	GrCCCI1WEEKPostSx	885.994	37.0455	124.835	7	139.569		162.4	60.6	570.8	19.2	329.2	0	0	0	0	0	0	0	329.2	0	0	467.88	102.92
2020-11-06	01:30:00	135737	900	900	989001000000000	D:\Dropbox\Family Room\GROUP C\Gr3WEEK1	GrCCCI1WEEKPostSx	1395.47	36.6917	97.1429	14	105.922		146.176	136.16	697.48	9.04	202.52	3.36	0	0	2.24	4.52	0	0.04	198	1.2	658.56	20.2	11.88
2020-11-06	01:45:00	136637	900	900	989001000000000	D:\Dropbox\Family Room\GROUP C\Gr3WEEK1	GrCCCI1WEEKPostSx	984.032	36.8999	49.6292	10	87.6967		118.481	208.08	393.2	0	506.8	0	0	0	0	0	0	156.12	506.8	0	237.08	0	0
2020-11-06	02:00:00	137537	900	900	989001000000000	D:\Dropbox\Family Room\GROUP C\Gr3WEEK1	GrCCCI1WEEKPostSx	120.508	36.6762	98.2362	1	140.456		98.2362	6.44	900	0	0	0	0	0	0	0	0	219.6	0	0	680.4	0	0
2020-11-06	02:15:00	138437	900	900	989001000000000	D:\Dropbox\Family Room\GROUP C\Gr3WEEK1	GrCCCI1WEEKPostSx	119.5	36.6363	119.856	1	150.061		119.914	1.32	900	0	0	0	0	0	0	0	0	0	0	0	342.64	557.36	0
2020-11-06	02:30:00	139337	900	900	989001000000000	D:\Dropbox\Family Room\GROUP C\Gr3WEEK1	GrCCCI1WEEKPostSx	119.5	36.8642	126.737	1	139.648		156.068	0.88	754	0	146	0	0	0	0	0	0	0	146	0	0	754	0
2020-11-06	02:45:00	140237	900	900	989001000000000	D:\Dropbox\Family Room\GROUP C\Gr3WEEK1	GrCCCI1WEEKPostSx	4792.82	37.0106	156.197	41	197.928		185.908	88.12	549.88	112.48	350.12	13.16	4.72	15.2	34.96	340.92	20.04	0.48	9.2	21.8	0	399.72	39.8
2020-11-06	03:00:00	141137	900	900	989001000000000	D:\Dropbox\Family Room\GROUP C\Gr3WEEK1	GrCCCI1WEEKPostSx	119.5	37.4893	94.6459	2	94.646		168.904	4.48	899.96	0	0.04	0	0	0	0	0	0	0	0.04	0	0	899.96	0
2020-11-06	03:15:00	142037	900	900	989001000000000	D:\Dropbox\Family Room\GROUP C\Gr3WEEK1	GrCCCI1WEEKPostSx	1696.26	37.0098	96.0767	12	138.109		111.519	313.52	872.44	28.36	27.56	0	0	0	6.64	26.88	0	250.68	0.68	0	0	609.16	5.96
2020-11-06	03:30:00	142937	900	900	989001000000000	D:\Dropbox\Family Room\GROUP C\Gr3WEEK1	GrCCCI1WEEKPostSx	4742.14	36.9887	201.809	43	293.434		203.956	82.88	427.64	296.8	472.36	13.6	25.44	158.64	141.16	468.04	37.76	4.16	4.32	8.2	0	18.48	20.2
2020-11-06	03:45:00	143837	900	900	989001000000000	D:\Dropbox\Family Room\GROUP C\Gr3WEEK1	GrCCCI1WEEKPostSx	3443.73	37.6103	90.6054	29	121.651		153.699	91.68	693.56	83.88	206.44	0	38.24	9.32	15.04	196.4	5.6	5.16	10.04	5.2	395.88	198.08	21.04
2020-11-06	04:00:00	144737	900	900	989001000000000	D:\Dropbox\Family Room\GROUP C\Gr3WEEK1	GrCCCI1WEEKPostSx	407.998	37.5033	72.0941	4	72.1496		148.165	3.56	898.28	0	1.72	0	0	0	0	0	0	0.04	1.72	0	375.76	522.48	0
2020-11-06	04:15:00	145637	900	900	989001000000000	D:\Dropbox\Family Room\GROUP C\Gr3WEEK1	GrCCCI1WEEKPostSx	597.5	37.4007	25.0617	5	28.8459		120.007	9	900	0	0	0	0	0	0	0	0	134.32	0	0	763.32	2.36	0
2020-11-06	04:30:00	146537	900	900	989001000000000	D:\Dropbox\Family Room\GROUP C\Gr3WEEK1	GrCCCI1WEEKPostSx	2256.85	37.2192	118.983	19	176.004		145.687	90.44	797.24	16.88	102.76	0	0	0	37.48	59.16	0	723.16	43.6	0	36.6	0	0
2020-11-06	04:45:00	147437	900	900	989001000000000	D:\Dropbox\Family Room\GROUP C\Gr3WEEK1	GrCCCI1WEEKPostSx	1176.32	37.0602	108.835	9	142.188		147.743	133.72	586.32	0	313.68	0	0	0	70.16	18.24	0	454.2	295.44	0	0	61.96	0
2020-11-06	05:00:00	148337	900	900	989001000000000	D:\Dropbox\Family Room\GROUP C\Gr3WEEK1	GrCCCI1WEEKPostSx	2378.97	37.1301	66.89	21	81.6741		176.909	113.08	850.36	48.68	49.64	0.04	18.52	0	109.64	14.68	0.4	591.36	34.96	0.88	113.28	6.96	9.28
2020-11-06	05:15:00	149237	900	900	989001000000000	D:\Dropbox\Family Room\GROUP C\Gr3WEEK1	GrCCCI1WEEKPostSx	1846.95	37.1116	140.909	18	141.51		204.67	263.4	572.92	3.56	327.08	0	0	0	304.68	247.32	0	253.6	79.76	3.88	0	10.76	0
2020-11-06	05:30:00	150137	900	900	989001000000000	D:\Dropbox\Family Room\GROUP C\Gr3WEEK1	GrCCCI1WEEKPostSx	3798.68	37.2523	113.582	34	119.009		151.775	116.08	818.28	131.2	81.72	0.6	0	4.72	49.56	1.56	23	580.84	80.16	3.12	0	49.24	107.2
2020-11-06	05:45:00	151037	900	900	989001000000000	D:\Dropbox\Family Room\GROUP C\Gr3WEEK1	GrCCCI1WEEKPostSx	120	37.0256	118.604	1	121.117		121.695	0.88	900	0	0	0	0	0	16.48	0	0	883.52	0	0	0	0	0
2020-11-06	06:00:00	151937	900	900	989001000000000	D:\Dropbox\Family Room\GROUP C\Gr3WEEK1	GrCCCI1WEEKPostSx	408.846	36.5223	116.506	3	116.506		132.583	53.64	743.76	0	156.24	0	0	0	35.8	0	0	707.96	156.24	0	0	0	0
2020-11-06	06:15:00	152837	900	900	989001000000000	D:\Dropbox\Family Room\GROUP C\Gr3WEEK1	GrCCCI1WEEKPostSx	886.003	36.2205	123.5	8	127.414		203.135	27.72	790.92	0.88	109.08	0	0	0	0	0	0	409.48	109.08	0	381.44	0	0
2020-11-06	06:30:00	153737	900	900	989001000000000	D:\Dropbox\Family Room\GROUP C\Gr3WEEK1	GrCCCI1WEEKPostSx	1125.01	36.4957	111.147	9	150.805		127.773	77.4	842.96	18.64	57.04	0	0	0	0	0	0	825.08	57.04	11.88	6	0	0
2020-11-06	06:45:00	154637	900	900	989001000000000	D:\Dropbox\Family Room\GROUP C\Gr3WEEK1	GrCCCI1WEEKPostSx	4052.85	37.1704	112.299	36	227.287		119.486	107.08	800.6	24.64	99.4	5.08	0.88	10.96	46.92	8.92	1.48	154.2	90.48	2.16	561.2	11.84	5.88
2020-11-06	07:00:00	155537	900	900	989001000000000	D:\Dropbox\Family Room\GROUP C\Gr3WEEK1	GrCCCI1WEEKPostSx	2397.71	37.3509	115.441	18	217.752		129.053	79	791.52	10.96	108.48	0	0	0	0	0	0	730.52	108.48	0	59.32	1.68	0
2020-11-06	07:15:00	156437	900	900	989001000000000	D:\Dropbox\Family Room\GROUP C\Gr3WEEK1	GrCCCI1WEEKPostSx	7008.08	37.0958	160.409	64	233.573		192.35	104.56	836.28	177.12	63.72	3.84	383.8	145.56	79.4	63.12	17.92	72.6	0.6	52.48	36.76	0	43.92
2020-11-06	07:30:00	157337	900	900	989001000000000	D:\Dropbox\Family Room\GROUP C\Gr3WEEK1	GrCCCI1WEEKPostSx	11969.6	37.3017	166.948	113	186.149		197.011	201.12	777.52	280.96	122.48	22.92	53.92	67.44	42.44	96.56	125.28	126.88	25.92	4.24	208.4	96.8	29.2
2020-11-06	07:45:00	158237	900	900	989001000000000	D:\Dropbox\Family Room\GROUP C\Gr3WEEK1	GrCCCI1WEEKPostSx	1969.94	37.4084	108.407	16	132.79		127.43	141.36	763.2	0	136.8	0	0	0	0	0	0	156.84	136.8	0	534.2	72.16	0
2020-11-06	08:00:00	159137	900	900	989001000000000	D:\Dropbox\Family Room\GROUP C\Gr3WEEK1	GrCCCI1WEEKPostSx	2202.83	37.2627	110.842	20	153.379		135.757	124.08	833.4	16	66.6	0	0	0	0	5.88	0	43	60.72	0.88	689.48	79.88	20.16
2020-11-06	08:15:00	160037	900	900	989001000000000	D:\Dropbox\Family Room\GROUP C\Gr3WEEK1	GrCCCI1WEEKPostSx	422.744	36.9355	71.9967	4	132.956		79.8937	71.4	491.16	0	408.84	0	0	0	0	252.48	0	0.04	156.36	0	477.2	13.92	0
2020-11-06	08:30:00	160937	900	163.04	989001000000000	D:\Dropbox\Family Room\GROUP C\Gr3WEEK1	GrCCCI1WEEKPostSx	0	36.6002	169	0	169.352		168.999	0	0	0	163.04	0	0	0	0	163.04	0	0	0	0	0	0	0
2020-11-06	08:45:00	161837	900	737.04	989001000000000	D:\Dropbox\Family Room\GROUP C\Gr3WEEK1	GrCCCI1WEEKPostSx	3745.57	37.0612	144.367	28	151.481		244.873	68.2	657.12	148.96	79.92	0	16.88	15	562.48	76.6	12.48	32.04	3.32	17.36	0	0	0.88
2020-11-06	09:00:00	162737	900	900	989001000000000	D:\Dropbox\Family Room\GROUP C\Gr3WEEK1	GrCCCI1WEEKPostSx	528.851	36.6431	154.209	4	202.879		194.763	14.84	894.88	30.32	5.12	0	0	0	789.52	5.12	0	105.36	0	0	0	0	0
2020-11-06	09:15:00	163637	900	900	989001000000000	D:\Dropbox\Family Room\GROUP C\Gr3WEEK1	GrCCCI1WEEKPostSx	0	36.6388	138.35	0	186.797		138.35	0	900	126.08	0	0	0	0	162.96	0	0	737.04	0	0	0	0	0
2020-11-06	09:30:00	164537	900	900	989001000000000	D:\Dropbox\Family Room\GROUP C\Gr3WEEK1	GrCCCI1WEEKPostSx	1804.7	36.7264	124.765	17	160.704		152.907	39.28	791.04	47.88	108.96	0	0	0	230.84	35.4	0	537.04	73.56	1.6	5.96	0	15.6
2020-11-06	09:45:00	165437	900	900	989001000000000	D:\Dropbox\Family Room\GROUP C\Gr3WEEK1	GrCCCI1WEEKPostSx	2535.11	36.5462	129.303	24	147.322		185.613	44.48	686.2	0	213.8	0	0	0	18.68	14.2	3.28	79.28	199.6	574.44	5.32	1.68	3.52
2020-11-06	10:00:00	166337	900	900	989001000000000	D:\Dropbox\Family Room\GROUP C\Gr3WEEK1	GrCCCI1WEEKPostSx	156.528	36.8578	16.2514	1	119.113		16.6969	14.56	893.32	0	6.68	0	0	0	0	0	0	0	6.68	0	893.32	0	0
2020-11-06	10:15:00	167237	900	900	989001000000000	D:\Dropbox\Family Room\GROUP C\Gr3WEEK1	GrCCCI1WEEKPostSx	0	36.5905	97.8625	0	123.504		97.8625	0	900	0	0	0	0	0	0	0	0	737.04	0	0	162.96	0	0
2020-11-06	10:30:00	168137	900	900	989001000000000	D:\Dropbox\Family Room\GROUP C\Gr3WEEK1	GrCCCI1WEEKPostSx	0	35.9356	21.6375	0	160.036		21.6375	0	900	0	0	0	0	0	0	0	0	162.96	0	0	737.04	0	0
2020-11-06	10:45:00	169037	900	900	989001000000000	D:\Dropbox\Family Room\GROUP C\Gr3WEEK1	GrCCCI1WEEKPostSx	2587.99	36.3601	88.9342	24	144.33		100.925	73.4	697.84	0	202.16	0	0	0	0	0	0	62.08	202.16	0	611.28	24.48	0
2020-11-06	11:00:00	169937	900	900	989001000000000	D:\Dropbox\Family Room\GROUP C\Gr3WEEK1	GrCCCI1WEEKPostSx	239.01	36.2412	110.058	2	160.239		130.877	160.6	900	0	0	0	0	0	0	0	0	267.64	0	0	632.36	0	0
2020-11-06	11:15:00	170837	900	900	989001000000000	D:\Dropbox\Family Room\GROUP C\Gr3WEEK1	GrCCCI1WEEKPostSx	696.512	36.1051	94.8085	5	110.883		112.945	39.16	671	0	229	0	0	0	0	0	0	0	229	0	176.2	484.24	10.56
2020-11-06	11:30:00	171737	900	900	989001000000000	D:\Dropbox\Family Room\GROUP C\Gr3WEEK1	GrCCCI1WEEKPostSx	597.506	36.4335	112.477	5	129.607		120.2	90.6	704.44	0	195.56	0	0	0	0	0	0	0	195.56	0	0	704.44	0
2020-11-06	11:45:00	172637	900	900	989001000000000	D:\Dropbox\Family Room\GROUP C\Gr3WEEK1	GrCCCI1WEEKPostSx	1413.5	36.1648	111.233	12	126.948		137.027	32	436.68	0	463.32	0	0	0	0	0	0	8.4	463.32	0	12.6	415.68	0
2020-11-06	12:00:00	173537	900	900	989001000000000	D:\Dropbox\Family Room\GROUP C\Gr3WEEK1	GrCCCI1WEEKPostSx	0	36.124	104.842	0	159.11		104.842	0	162.96	0	737.04	0	0	0	0	0	0	0	737.04	0	0	162.96	0
2020-11-06	12:15:00	174437	900	900	989001000000000	D:\Dropbox\Family Room\GROUP C\Gr3WEEK1	GrCCCI1WEEKPostSx	6648.59	36.3563	102.179	54	138.957		155.621	208.56	789.56	81.72	110.44	21	65.96	18.32	127.96	82.32	24.12	43.28	28.12	46.56	315.88	113.28	13.2
2020-11-06	12:30:00	175337	900	900	989001000000000	D:\Dropbox\Family Room\GROUP C\Gr3WEEK1	GrCCCI1WEEKPostSx	11061	36.8371	179.899	98	203.914		254.288	141.56	852.56	355.56	47.44	240.52	40	84.2	113.48	42.24	79.76	89	5.2	18.6	57.12	87.16	42.72
2020-11-06	12:45:00	176237	900	900	989001000000000	D:\Dropbox\Family Room\GROUP C\Gr3WEEK1	GrCCCI1WEEKPostSx	2568.5	37.5248	90.0594	20	122.105		105.536	168.12	899.96	0	0.04	0	0	0	0	0	8	22.08	0.04	57.92	80.68	729.44	1.84
2020-11-06	13:00:00	177137	900	900	989001000000000	D:\Dropbox\Family Room\GROUP C\Gr3WEEK1	GrCCCI1WEEKPostSx	613.86	37.072	85.0982	5	142.912		93.2947	287.24	657.64	0	242.36	0	0	0	0	0	0	334.92	242.36	0	156.84	165.88	0
2020-11-06	13:15:00	178037	900	900	989001000000000	D:\Dropbox\Family Room\GROUP C\Gr3WEEK1	GrCCCI1WEEKPostSx	391.678	36.4328	104.566	3	113.143		127.715	81.4	595.88	0	304.12	0	0	0	0	0	0	0	304.12	0	0	595.88	0
2020-11-06	13:30:00	178937	900	900	989001000000000	D:\Dropbox\Family Room\GROUP C\Gr3WEEK1	GrCCCI1WEEKPostSx	0	35.7031	119.5	0	134.023		131.208	0	737.04	0	162.96	0	0	0	0	0	0	737.04	162.96	0	0	0	0
2020-11-06	13:45:00	179837	900	900	989001000000000	D:\Dropbox\Family Room\GROUP C\Gr3WEEK1	GrCCCI1WEEKPostSx	1779.67	36.1671	111.925	14	120.051		145.81	54	837.08	0	62.92	0	0	0	0	0	0	563.92	62.92	2.04	17.68	253.44	0
2020-11-06	14:00:00	180737	900	900	989001000000000	D:\Dropbox\Family Room\GROUP C\Gr3WEEK1	GrCCCI1WEEKPostSx	239	36.0481	54.6793	2	55.9479		141.659	2.32	900	0	0	0	0	0	0	0	0	0	0	0	7.24	892.76	0
2020-11-06	14:15:00	181637	900	900	989001000000000	D:\Dropbox\Family Room\GROUP C\Gr3WEEK1	GrCCCI1WEEKPostSx	757.332	35.5818	93.9231	6	112.784		128.261	51.8	483.4	0	416.6	0	0	0	0	0	0	0	416.6	3.56	1.2	478.64	0
2020-11-06	14:30:00	182537	900	900	989001000000000	D:\Dropbox\Family Room\GROUP C\Gr3WEEK1	GrCCCI1WEEKPostSx	895.19	35.8415	111.032	7	171.256		128.847	57.72	537.76	0	362.24	0	0	0	0	0	0	0	362.24	0	8.04	529.72	0
2020-11-06	14:45:00	183437	900	900	989001000000000	D:\Dropbox\Family Room\GROUP C\Gr3WEEK1	GrCCCI1WEEKPostSx	239	35.9733	114.879	2	146.159		143.979	122.76	72.08	8.84	827.92	0	0	0	0	0	0	0	827.92	0	0	72.08	0
2020-11-06	15:00:00	184337	900	900	989001000000000	D:\Dropbox\Family Room\GROUP C\Gr3WEEK1	GrCCCI1WEEKPostSx	1104.49	36.0822	155.626	8	176.036		230.255	22.64	807.84	165.96	92.16	0	0	0	0	0	0	3.12	92.16	0	4.92	799.8	0
2020-11-06	15:15:00	185237	900	900	989001000000000	D:\Dropbox\Family Room\GROUP C\Gr3WEEK1	GrCCCI1WEEKPostSx	7345.73	36.7199	145.287	64	173.826		209.106	132.44	815.2	126.16	84.8	45.96	7.2	9.2	179.16	62.76	56.96	120.96	22.04	16.92	114.76	254.48	9.6
2020-11-06	15:30:00	186137	900	900	989001000000000	D:\Dropbox\Family Room\GROUP C\Gr3WEEK1	GrCCCI1WEEKPostSx	2996.04	37.0628	101.841	25	141.354		123.028	93.24	712.28	0	187.72	0	0	0	0	0	0	183.08	187.72	0	271.28	257.92	0
2020-11-06	15:45:00	187037	900	900	989001000000000	D:\Dropbox\Family Room\GROUP C\Gr3WEEK1	GrCCCI1WEEKPostSx	119.5	36.1664	52.4817	1	156.203		52.4817	2.48	900	0	0	0	0	0	0	0	0	0	0	0	395.28	504.72	0
2020-11-06	16:00:00	187937	900	900	989001000000000	D:\Dropbox\Family Room\GROUP C\Gr3WEEK1	GrCCCI1WEEKPostSx	358.5	35.8496	96.5733	3	136.794		121.971	9.56	602.72	0	297.28	0	0	0	0	0	0	439.76	297.28	0	0	162.96	0
2020-11-06	16:15:00	188837	900	900	989001000000000	D:\Dropbox\Family Room\GROUP C\Gr3WEEK1	GrCCCI1WEEKPostSx	1104.46	36.1583	79.2119	10	94.4643		120.803	142.52	725.4	0	174.6	0	0	0	0	0	0	86.92	174.6	0	638.48	0	0
2020-11-06	16:30:00	189737	900	900	989001000000000	D:\Dropbox\Family Room\GROUP C\Gr3WEEK1	GrCCCI1WEEKPostSx	2669.55	36.4705	115.744	24	161.062		122.604	470.56	256.28	0	643.72	0	0	0	0	0	0	86.4	643.72	107.48	60.44	1.96	0
2020-11-06	16:45:00	190637	900	900	989001000000000	D:\Dropbox\Family Room\GROUP C\Gr3WEEK1	GrCCCI1WEEKPostSx	1536.84	36.2691	118.5	13	169.134		124.849	66.52	315.72	0	584.28	0	0	0	0	0	0	115.88	584.28	0	199.84	0	0
2020-11-06	17:00:00	191537	900	900	989001000000000	D:\Dropbox\Family Room\GROUP C\Gr3WEEK1	GrCCCI1WEEKPostSx	3319.49	35.9991	124.429	30	202.013		128.359	88.8	856.04	6.52	43.96	0	0	0	8.24	6.24	0	80.56	37.72	1.24	162.2	603.8	0
2020-11-06	17:15:00	192437	900	900	989001000000000	D:\Dropbox\Family Room\GROUP C\Gr3WEEK1	GrCCCI1WEEKPostSx	3006.4	37.0605	115.575	22	162.74		136.966	138.12	707.2	6.68	192.8	0	0	0	50.64	0	0	28.72	192.8	17.24	229.8	371.36	9.44
2020-11-06	17:30:00	193337	900	900	989001000000000	D:\Dropbox\Family Room\GROUP C\Gr3WEEK1	GrCCCI1WEEKPostSx	666.144	37.0293	118.158	5	144.68		122.69	59.04	888.92	0	11.08	0	0	0	0	0	0	41.24	11.08	0	34.76	812.92	0
2020-11-06	17:45:00	194237	900	900	989001000000000	D:\Dropbox\Family Room\GROUP C\Gr3WEEK1	GrCCCI1WEEKPostSx	1399.35	36.4983	76.8579	15	148.047		90.2513	81.72	336.84	0	563.16	0	0	0	0	0	0	3.12	563.16	0	87.92	245.8	0
2020-11-06	18:00:00	195137	900	900	989001000000000	D:\Dropbox\Family Room\GROUP C\Gr3WEEK1	GrCCCI1WEEKPostSx	475.497	36.7075	104.209	4	148.179		122.274	54	617.04	0	282.96	0	0	0	0	0	0	0	282.96	0	0	617.04	0
2020-11-06	18:15:00	196037	900	900	989001000000000	D:\Dropbox\Family Room\GROUP C\Gr3WEEK1	GrCCCI1WEEKPostSx	2303.26	36.3132	102.832	18	197.588		110.359	128.56	629.36	12.2	270.64	0	0	0	0	0	0	19.16	270.64	12.52	236.8	360.88	0
2020-11-06	18:30:00	196937	900	900	989001000000000	D:\Dropbox\Family Room\GROUP C\Gr3WEEK1	GrCCCI1WEEKPostSx	6073.04	36.9414	122.336	53	222.838		125.552	102.36	740.12	5.64	159.88	0	0	0	9.4	2.56	0	9	157.32	21.36	51.32	646.64	2.4
2020-11-06	18:45:00	197837	900	900	989001000000000	D:\Dropbox\Family Room\GROUP C\Gr3WEEK1	GrCCCI1WEEKPostSx	6941.4	37.0845	197.49	56	220.403		231.197	201.64	666.88	483.28	233.12	12.36	53.04	98.92	285.04	65.8	76.48	22.2	167.32	22.08	36	52.96	7.8
2020-11-06	19:00:00	198737	900	900	989001000000000	D:\Dropbox\Family Room\GROUP C\Gr3WEEK1	GrCCCI1WEEKPostSx	2984.43	37.6083	136.114	25	170.707		147.38	43.92	885.8	102	14.2	0	0.6	101	15.52	12.96	15.84	2.16	1.24	18.16	0	728.32	4.2
2020-11-06	19:15:00	199637	900	900	989001000000000	D:\Dropbox\Family Room\GROUP C\Gr3WEEK1	GrCCCI1WEEKPostSx	239	37.174	122.927	2	139.163		155.93	9.24	504.84	0	395.16	0	0	0	0	0	0	0	395.16	0	0	504.84	0
2020-11-06	19:30:00	200537	900	900	989001000000000	D:\Dropbox\Family Room\GROUP C\Gr3WEEK1	GrCCCI1WEEKPostSx	2089.48	36.7358	116.628	17	156.56		151.795	51.88	363.64	0	536.36	0	0	0	0	0	0	19.36	536.36	5.36	129.92	209	0
2020-11-06	19:45:00	201437	900	900	989001000000000	D:\Dropbox\Family Room\GROUP C\Gr3WEEK1	GrCCCI1WEEKPostSx	2249.99	36.8065	112.11	17	156.476		123.403	116.36	844.52	0	55.48	0	0	0	0	0	0	426.32	55.48	0	400.56	17.64	0
2020-11-06	20:00:00	202337	900	900	989001000000000	D:\Dropbox\Family Room\GROUP C\Gr3WEEK1	GrCCCI1WEEKPostSx	1841.98	36.7776	126.318	15	153.008		206.814	53.4	806.88	26.32	93.12	0	0	0	0	0	0	46	93.12	0	63.32	697.56	0
2020-11-06	20:15:00	203237	900	900	989001000000000	D:\Dropbox\Family Room\GROUP C\Gr3WEEK1	GrCCCI1WEEKPostSx	4758.33	37.0149	142.76	48	200.162		163.482	60.2	669.84	73.48	230.16	0	0	0	0	0	0	19.2	230.16	0	198.68	451.96	0
2020-11-06	20:30:00	204137	900	900	989001000000000	D:\Dropbox\Family Room\GROUP C\Gr3WEEK1	GrCCCI1WEEKPostSx	8431.24	37.5707	125.576	65	165.146		161.826	216.6	629.96	80.64	270.04	5.32	1.28	0	107	144.28	49.8	75.04	125.76	14.28	160.8	198.12	18.32
2020-11-06	20:45:00	205037	900	900	989001000000000	D:\Dropbox\Family Room\GROUP C\Gr3WEEK1	GrCCCI1WEEKPostSx	886.008	37.3867	112.36	7	200.941		123.019	33.16	827.76	0	72.24	0	0	0	0	0	0	50.44	72.24	0	0	777.32	0
2020-11-06	21:00:00	205937	900	900	989001000000000	D:\Dropbox\Family Room\GROUP C\Gr3WEEK1	GrCCCI1WEEKPostSx	2797.36	37.3129	139.088	21	154.095		151.864	203.92	492.48	16.8	407.52	7.2	0.72	0	35.64	62.44	0.8	241.96	345.08	1.68	30.32	174.16	0
2020-11-06	21:15:00	206837	900	900	989001000000000	D:\Dropbox\Family Room\GROUP C\Gr3WEEK1	GrCCCI1WEEKPostSx	8251.97	37.6376	167.637	73	190.209		225.415	238.32	774.8	335.4	125.2	95.72	28.12	24.72	337.76	86.36	37.64	127.8	38.84	14.72	75.92	24.32	8.08
2020-11-06	21:30:00	207737	900	900	989001000000000	D:\Dropbox\Family Room\GROUP C\Gr3WEEK1	GrCCCI1WEEKPostSx	5863.11	37.786	143.552	46	195.136		175.292	85.2	723	169.68	177	37	37.96	42.32	30.96	140.2	36.04	3.64	36.8	22.68	25.88	486.52	0
2020-11-06	21:45:00	208637	900	900	989001000000000	D:\Dropbox\Family Room\GROUP C\Gr3WEEK1	GrCCCI1WEEKPostSx	1400.75	37.4459	107.191	11	153.062		138.102	75.36	534.88	0	365.12	0	0	0	0	0	0	48.08	365.12	0	0	486.8	0
2020-11-06	22:00:00	209537	900	900	989001000000000	D:\Dropbox\Family Room\GROUP C\Gr3WEEK1	GrCCCI1WEEKPostSx	3771.11	37.3268	110.793	31	130.818		153.271	97.96	668.8	55.32	231.2	12.36	2.6	0	13.04	12.6	65.8	136.8	218.6	13.88	118.04	304.64	1.64
2020-11-06	22:15:00	210437	900	900	989001000000000	D:\Dropbox\Family Room\GROUP C\Gr3WEEK1	GrCCCI1WEEKPostSx	3737.26	37.6066	128.368	31	207.407		156.384	92.24	650.96	68.88	249.04	75.92	0	2.24	7.24	74.96	12.08	1.32	174.08	3.88	429.16	117.08	2.04
2020-11-06	22:30:00	211337	900	900	989001000000000	D:\Dropbox\Family Room\GROUP C\Gr3WEEK1	GrCCCI1WEEKPostSx	6197.75	37.731	131.277	51	214.417		161.005	163.52	782.92	76.88	117.08	5.88	10.2	65.24	12.04	22.04	51.24	50.8	95.04	0	282.16	305.36	0
2020-11-06	22:45:00	212237	900	900	989001000000000	D:\Dropbox\Family Room\GROUP C\Gr3WEEK1	GrCCCI1WEEKPostSx	11935.9	37.8274	140.934	100	208.523		168.668	191.2	668	175.76	232	26.88	31.96	54.52	161	168.56	50.44	22.28	63.44	68.56	89.36	158.28	4.72
2020-11-06	23:00:00	213137	900	900	989001000000000	D:\Dropbox\Family Room\GROUP C\Gr3WEEK1	GrCCCI1WEEKPostSx	7862.21	38.1562	150.803	70	234.659		159.898	113.44	676.4	152.84	223.6	9.2	9.32	0	8.4	64.96	99.96	5.08	158.64	93.12	174.32	275.8	1.2
2020-11-06	23:15:00	214037	900	900	989001000000000	D:\Dropbox\Family Room\GROUP C\Gr3WEEK1	GrCCCI1WEEKPostSx	9114.85	37.6938	144.788	82	192.401		170.797	161.8	738.84	105.44	161.16	20.96	62.84	27.36	162.12	114.6	22.88	0	46.56	6.36	130.12	303.84	2.36
2020-11-06	23:30:00	214937	900	900	989001000000000	D:\Dropbox\Family Room\GROUP C\Gr3WEEK1	GrCCCI1WEEKPostSx	12580.7	37.7722	179.731	111	196.068		221.419	193.96	525.84	365.76	374.16	69.16	145.4	37.76	127.44	354.24	34	14.92	19.92	35.96	11.48	28.24	21.48
2020-11-06	23:45:00	215837	900	900	989001000000000	D:\Dropbox\Family Room\GROUP C\Gr3WEEK1	GrCCCI1WEEKPostSx	9657.25	37.7818	227.634	78	231.113		296.462	141.12	451.2	634.64	448.8	174.6	73.28	46.96	21.44	443.92	57.8	60.04	4.88	13.24	0	0.2	3.64
2020-11-07	00:00:00	216737	900	900	989001000000000	D:\Dropbox\Family Room\GROUP C\Gr3WEEK1	GrCCCI1WEEKPostSx	10676.9	37.7227	173.224	91	173.294		302.065	232.48	697.08	266.24	202.92	110.96	84.12	70.88	34.16	195.16	229.12	77.12	7.76	66.68	0.48	15.68	7.88
2020-11-07	00:15:00	217637	900	900	989001000000000	D:\Dropbox\Family Room\GROUP C\Gr3WEEK1	GrCCCI1WEEKPostSx	8797.53	37.5234	213.944	75	218.8		328.322	110.32	802.84	571.76	97.16	336.4	24.68	210.96	40	87.2	71.08	24.24	9.96	47.28	34.56	2.24	11.4
2020-11-07	00:30:00	218537	900	900	989001000000000	D:\Dropbox\Family Room\GROUP C\Gr3WEEK1	GrCCCI1WEEKPostSx	9670.35	37.5274	204.909	81	211.912		281.916	119	767.4	421.6	132.6	46.32	161.04	162.52	43.08	84.04	244.8	38.28	48.56	18.8	48.44	0	4.12
2020-11-07	00:45:00	219437	900	900	989001000000000	D:\Dropbox\Family Room\GROUP C\Gr3WEEK1	GrCCCI1WEEKPostSx	6925.96	37.5407	152.033	61	194.994		171.43	106.52	847.64	223.64	52.36	84.96	47.72	31.8	44.12	51.64	25.48	36.8	0.72	18.44	481.48	68	8.84
2020-11-07	01:00:00	220337	900	900	989001000000000	D:\Dropbox\Family Room\GROUP C\Gr3WEEK1	GrCCCI1WEEKPostSx	935.493	37.1628	123.206	8	161.095		188.177	54.76	813.6	0	86.4	0	0	0	0	0	0	0.04	86.4	0	547.4	266.16	0
2020-11-07	01:15:00	221237	900	900	989001000000000	D:\Dropbox\Family Room\GROUP C\Gr3WEEK1	GrCCCI1WEEKPostSx	477.998	36.9879	189.471	4	226.201		245.26	17.88	878.92	331.16	21.08	0	0	0	0	0	0	0	21.08	0	268.4	610.52	0
2020-11-07	01:30:00	222137	900	900	989001000000000	D:\Dropbox\Family Room\GROUP C\Gr3WEEK1	GrCCCI1WEEKPostSx	1730.99	36.6424	155.567	14	235.496		178.273	30.8	706.88	178.36	193.12	0	0	0	0	0	0	25.44	193.12	0	62.56	618.88	0
2020-11-07	01:45:00	223037	900	900	989001000000000	D:\Dropbox\Family Room\GROUP C\Gr3WEEK1	GrCCCI1WEEKPostSx	407.996	36.7488	132.997	3	265.234		140.392	58.68	900	0	0	0	0	0	0	0	0	70.48	0	0	283.84	545.68	0
2020-11-07	02:00:00	223937	900	900	989001000000000	D:\Dropbox\Family Room\GROUP C\Gr3WEEK1	GrCCCI1WEEKPostSx	238.999	36.2732	119.023	2	259.676		119.766	6.84	894.16	0	5.84	0	0	0	0	0	0	0	5.84	0	0	894.16	0
2020-11-07	02:15:00	224837	900	900	989001000000000	D:\Dropbox\Family Room\GROUP C\Gr3WEEK1	GrCCCI1WEEKPostSx	0	36.1591	119.9	0	312.316		121.261	0	900	0	0	0	0	0	0	0	0	0	0	0	0	900	0
2020-11-07	02:30:00	225737	900	900	989001000000000	D:\Dropbox\Family Room\GROUP C\Gr3WEEK1	GrCCCI1WEEKPostSx	647	36.4093	132.892	6	198.135		141.327	10.16	270.24	0	629.76	0	0	0	0	0	0	35.92	629.76	0	71.36	162.96	0
2020-11-07	02:45:00	226637	900	900	989001000000000	D:\Dropbox\Family Room\GROUP C\Gr3WEEK1	GrCCCI1WEEKPostSx	288.497	36.5507	119.384	2	185.483		121.182	25.96	82.72	0	817.28	0	0	0	0	0	0	13.64	817.28	0	69.08	0	0
2020-11-07	03:00:00	227537	900	900	989001000000000	D:\Dropbox\Family Room\GROUP C\Gr3WEEK1	GrCCCI1WEEKPostSx	10659.7	36.8459	170.237	83	242.591		185.07	166.32	520.04	267.88	379.96	207.36	48.6	32.84	83.64	158.72	49.6	26.2	221.24	12.88	25.24	3.68	30
2020-11-07	03:15:00	228437	900	900	989001000000000	D:\Dropbox\Family Room\GROUP C\Gr3WEEK1	GrCCCI1WEEKPostSx	8057.06	37.3655	165.31	67	230.544		191.5	173.52	825.2	272.96	74.8	31.36	8.32	28.04	388.32	55.16	33.52	28.64	19.64	9.72	142.56	151.16	3.56
2020-11-07	03:30:00	229337	900	900	989001000000000	D:\Dropbox\Family Room\GROUP C\Gr3WEEK1	GrCCCI1WEEKPostSx	8306.3	37.3438	206.413	68	257.87		241.478	127.6	828.36	424.8	71.64	137.6	126.6	90.36	368.28	62.64	41.96	12.16	9	18.56	4.92	15.28	12.64
2020-11-07	03:45:00	230237	900	900	989001000000000	D:\Dropbox\Family Room\GROUP C\Gr3WEEK1	GrCCCI1WEEKPostSx	10700.7	37.4994	212.556	83	301.074		215.339	151.4	785	552.28	115	313.56	175.04	28.56	153.32	91.04	61.48	16.32	23.96	10.28	20.8	0.48	5.16
2020-11-07	04:00:00	231137	900	900	989001000000000	D:\Dropbox\Family Room\GROUP C\Gr3WEEK1	GrCCCI1WEEKPostSx	12653.8	37.6231	183.334	106	214.279		231.148	165.92	797.24	337.08	102.76	226.52	80.24	30.72	146.28	86.24	235.24	0.8	16.52	42.88	0	25.24	9.32
2020-11-07	04:15:00	232037	900	900	989001000000000	D:\Dropbox\Family Room\GROUP C\Gr3WEEK1	GrCCCI1WEEKPostSx	8800	37.4709	163.311	71	174.011		251.186	149.28	602.16	248.44	297.84	118.2	96.88	23.84	114.88	288.32	71.44	30.4	9.52	16.48	29.08	80	20.96
2020-11-07	04:30:00	232937	900	900	989001000000000	D:\Dropbox\Family Room\GROUP C\Gr3WEEK1	GrCCCI1WEEKPostSx	6131.21	37.573	107.141	49	122.029		176.452	181.56	569.4	61.28	330.6	16.48	14.36	11.68	131.88	15	23.52	242.24	315.6	28.36	35.08	51.96	13.84
2020-11-07	04:45:00	233837	900	900	989001000000000	D:\Dropbox\Family Room\GROUP C\Gr3WEEK1	GrCCCI1WEEKPostSx	1433.97	37.479	116.193	11	151.046		138.572	42.52	585.84	0	314.16	0	0	0	0	0	0	370.2	314.16	0	197.4	18.24	0
2020-11-07	05:00:00	234737	900	900	989001000000000	D:\Dropbox\Family Room\GROUP C\Gr3WEEK1	GrCCCI1WEEKPostSx	597.499	36.9869	106.729	5	127.976		132.192	23.8	318.52	0	581.48	0	0	0	0	0	0	318.52	581.48	0	0	0	0
2020-11-07	05:15:00	235637	900	900	989001000000000	D:\Dropbox\Family Room\GROUP C\Gr3WEEK1	GrCCCI1WEEKPostSx	766.499	36.806	99.9538	7	128.696		104.549	7.32	269.04	0	630.96	0	0	0	0	0	0	97.04	630.96	0	19.6	152.4	0
2020-11-07	05:30:00	236537	900	900	989001000000000	D:\Dropbox\Family Room\GROUP C\Gr3WEEK1	GrCCCI1WEEKPostSx	3709.25	36.6039	123.588	31	133.088		153.515	63.88	273.48	88.4	626.52	24.92	16.24	15.52	7.6	33.68	7.56	181.56	592.84	1.8	9.96	0	8.32
2020-11-07	05:45:00	237437	900	900	989001000000000	D:\Dropbox\Family Room\GROUP C\Gr3WEEK1	GrCCCI1WEEKPostSx	3874.07	36.8639	140.039	29	169.125		165.135	118.64	753.16	112.96	146.84	56.2	27.64	15.6	4.92	122.84	120.32	367.64	24	2.72	2.6	154.32	1.2
2020-11-07	06:00:00	238337	900	900	989001000000000	D:\Dropbox\Family Room\GROUP C\Gr3WEEK1	GrCCCI1WEEKPostSx	0	36.8301	119.5	0	119.5		168.999	0	900	0	0	0	0	0	0	0	0	900	0	0	0	0	0
2020-11-07	06:15:00	239237	900	900	989001000000000	D:\Dropbox\Family Room\GROUP C\Gr3WEEK1	GrCCCI1WEEKPostSx	0	36.2756	119.5	0	120.547		144.878	0	900	0	0	0	0	0	0	0	0	900	0	0	0	0	0
2020-11-07	06:30:00	240137	900	900	989001000000000	D:\Dropbox\Family Room\GROUP C\Gr3WEEK1	GrCCCI1WEEKPostSx	2349	35.9042	146.836	19	166.881		231.699	62.52	758.36	123.92	141.64	0	0	0	0	0	0	375.04	141.64	1.04	69.96	312.32	0
2020-11-07	06:45:00	241037	900	900	989001000000000	D:\Dropbox\Family Room\GROUP C\Gr3WEEK1	GrCCCI1WEEKPostSx	4626.28	36.5561	146.982	41	204.854		164.023	109.64	678.32	33.84	221.68	7.68	6.08	0	3.56	6.52	0	532.8	215.16	7.4	17.28	96.28	7.24
2020-11-07	07:00:00	241937	900	900	989001000000000	D:\Dropbox\Family Room\GROUP C\Gr3WEEK1	GrCCCI1WEEKPostSx	597.501	36.8393	137.962	5	207.008		147.48	20.2	183.2	67.28	716.8	0	0	0	0	0	0	183.2	716.8	0	0	0	0
2020-11-07	07:15:00	242837	900	900	989001000000000	D:\Dropbox\Family Room\GROUP C\Gr3WEEK1	GrCCCI1WEEKPostSx	4716.82	36.6118	119.73	40	205.936		136.549	82.52	485.04	0.36	414.96	4.8	4.68	1.28	19.8	23.48	0	368.56	391.48	0	40.28	45.64	0
2020-11-07	07:30:00	243737	900	900	989001000000000	D:\Dropbox\Family Room\GROUP C\Gr3WEEK1	GrCCCI1WEEKPostSx	9055.32	37.4026	145.353	78	194.232		186.955	205.84	662.84	151.56	237.16	200.2	16.08	13.4	106.04	122.24	101.04	72.8	114.92	66.52	14.04	71.64	1.08
2020-11-07	07:45:00	244637	900	900	989001000000000	D:\Dropbox\Family Room\GROUP C\Gr3WEEK1	GrCCCI1WEEKPostSx	11156.1	37.5582	159.296	94	203.338		203	183	694.64	192.36	205.36	63.68	35	113.6	107.6	106.56	37.44	46.76	98.8	182.88	12.44	65.2	30.04
2020-11-07	08:00:00	245537	900	900	989001000000000	D:\Dropbox\Family Room\GROUP C\Gr3WEEK1	GrCCCI1WEEKPostSx	5932.77	37.4544	111.56	49	152.099		139.325	193.12	740.84	71.76	159.16	380.24	18.88	0	216.28	84.88	4.04	62.48	74.28	0	27.96	30.96	0
2020-11-07	08:15:00	246437	900	900	989001000000000	D:\Dropbox\Family Room\GROUP C\Gr3WEEK1	GrCCCI1WEEKPostSx	8241.02	37.2362	159.654	68	212.736		210.226	119	650.84	198.16	249.16	40.52	48.36	131.64	254.64	109.68	23.04	29.56	139.48	5.84	9.44	103.68	4.12
2020-11-07	08:30:00	247337	900	900	989001000000000	D:\Dropbox\Family Room\GROUP C\Gr3WEEK1	GrCCCI1WEEKPostSx	8062.76	37.1649	208.35	67	247.211		250.106	125.8	786.4	443.52	113.6	341.88	19.44	59.28	111.72	58.96	121.16	101.6	54.64	12	5.32	4.76	9.24
2020-11-07	08:45:00	248237	900	900	989001000000000	D:\Dropbox\Family Room\GROUP C\Gr3WEEK1	GrCCCI1WEEKPostSx	1583.13	37.1588	69.7229	14	184.64		102.647	33.96	891.68	0	8.32	0	0	0	0	1.28	9.08	0	7.04	40.72	0	603.76	238.12
2020-11-07	09:00:00	249137	900	900	989001000000000	D:\Dropbox\Family Room\GROUP C\Gr3WEEK1	GrCCCI1WEEKPostSx	119.508	36.4989	92.3471	1	118.814		119.917	238.08	299.92	0	600.08	0	0	0	0	0	0	0	600.08	0	0	136.96	162.96
2020-11-07	09:15:00	250037	900	900	989001000000000	D:\Dropbox\Family Room\GROUP C\Gr3WEEK1	GrCCCI1WEEKPostSx	0	36.3456	85.0953	0	85.2693		119.5	0	0	0	900	0	0	0	0	0	0	0	900	0	0	0	0
2020-11-07	09:30:00	250937	900	900	989001000000000	D:\Dropbox\Family Room\GROUP C\Gr3WEEK1	GrCCCI1WEEKPostSx	0	36.4373	12.3424	0	165.111		21.6375	0	737.04	0	162.96	0	0	0	0	0	0	0	162.96	0	0	737.04	0
2020-11-07	09:45:00	251837	900	900	989001000000000	D:\Dropbox\Family Room\GROUP C\Gr3WEEK1	GrCCCI1WEEKPostSx	0	36.2281	0.757756	0	141.044		1.32646	0	900	0	0	0	0	0	0	0	0	0	0	0	0	900	0
2020-11-07	10:00:00	252737	900	900	989001000000000	D:\Dropbox\Family Room\GROUP C\Gr3WEEK1	GrCCCI1WEEKPostSx	0	35.7067	0	0	132.335		0	0	900	0	0	0	0	0	0	0	0	0	0	0	0	900	0
2020-11-07	10:15:00	253637	900	900	989001000000000	D:\Dropbox\Family Room\GROUP C\Gr3WEEK1	GrCCCI1WEEKPostSx	0	35.9519	35.0422	0	69.6959		97.8625	0	162.96	0	737.04	0	0	0	0	0	0	0	737.04	0	0	162.96	0
2020-11-07	10:30:00	254537	900	900	989001000000000	D:\Dropbox\Family Room\GROUP C\Gr3WEEK1	GrCCCI1WEEKPostSx	119.503	36.1067	5.85728	1	52.7372		70.5422	83.72	368.72	0	531.28	0	0	0	0	0	0	0	531.28	0	0	368.72	0
2020-11-07	10:45:00	255437	900	900	989001000000000	D:\Dropbox\Family Room\GROUP C\Gr3WEEK1	GrCCCI1WEEKPostSx	717.001	36.134	122.341	6	149.983		179.964	9.16	399.64	108.72	500.36	0	0	0	0	0	0	42	500.36	0	0	357.64	0
2020-11-07	11:00:00	256337	900	900	989001000000000	D:\Dropbox\Family Room\GROUP C\Gr3WEEK1	GrCCCI1WEEKPostSx	0	35.8632	130.27	0	137.363		184.177	0	900	0	0	0	0	0	0	0	0	900	0	0	0	0	0
2020-11-07	11:15:00	257237	900	900	989001000000000	D:\Dropbox\Family Room\GROUP C\Gr3WEEK1	GrCCCI1WEEKPostSx	5233.04	36.536	139.879	49	140.677		206.384	151.68	819.72	156.68	80.28	10.88	7	140.08	18	24.4	21.2	603.6	55.88	3.28	0	1.68	14
2020-11-07	11:30:00	258137	900	900	989001000000000	D:\Dropbox\Family Room\GROUP C\Gr3WEEK1	GrCCCI1WEEKPostSx	1887.03	37.0221	124.406	16	125.34		177.734	30.88	876.6	35.6	23.4	0	14.56	21.76	3.68	19.88	1.36	812.44	3.52	5.32	0	0	17.48
2020-11-07	11:45:00	259037	900	162.88	989001000000000	D:\Dropbox\Family Room\GROUP C\Gr3WEEK1	GrCCCI1WEEKPostSx	119.505	36.4615	73.2176	1	73.2214		143.764	127.64	98.12	0	64.76	0	0	0	0	0	0	98.12	64.76	0	0	0	0

## Sheet: Sheet2
date	time	time since start (s)	bin duration (s)	effective bin duration (s)	subject	folder	study name	distance (mm)	temperature (C)	separation (mm)	transition	separation 989001025056288 (mm)	separation 989001025056295 (mm)	separation 989001025056248 (mm)	mobile (s)	thigmotactic (s)	isolated (s)	in centre zones (s)	antenna1.0 (s)	antenna2.0 (s)	antenna3.0 (s)	antenna4.0 (s)	antenna5.0 (s)	antenna6.0 (s)	antenna7.0 (s)	antenna8.0 (s)	antenna9.0 (s)	antenna10.0 (s)	antenna11.0 (s)	antenna12.0 (s)
2020-11-04	11:45:00	0	900	737.04	989001000000000	D:\Dropbox\Family Room\GROUP C\Gr3WEEK1	GrCCCI1WEEKPostSx	9962.98	33.3087	149.988	91		210.573	186.003	138.28	552.84	151.12	184.2	0	209.4	55.68	30.52	169.6	59.24	119.92	14.6	10.08	26.32	41.68	0
2020-11-04	12:00:00	737	900	900	989001000000000	D:\Dropbox\Family Room\GROUP C\Gr3WEEK1	GrCCCI1WEEKPostSx	3646.86	33.5576	152.147	30		194.505	218.263	44.76	485.64	118.32	414.36	0	373.28	42.08	1	414.36	44.88	24.4	0	0	0	0	0
2020-11-04	12:15:00	1637	900	900	989001000000000	D:\Dropbox\Family Room\GROUP C\Gr3WEEK1	GrCCCI1WEEKPostSx	5478.81	34.0956	151.084	56		253.736	172.501	164.28	806.44	165.4	93.56	0	614.44	0	1.92	65.72	159.72	30.36	27.84	0	0	0	0
2020-11-04	12:30:00	2537	900	900	989001000000000	D:\Dropbox\Family Room\GROUP C\Gr3WEEK1	GrCCCI1WEEKPostSx	0	34.4104	131.324	0		362.723	134.515	0	900	52.44	0	0	900	0	0	0	0	0	0	0	0	0	0
2020-11-04	12:45:00	3437	900	900	989001000000000	D:\Dropbox\Family Room\GROUP C\Gr3WEEK1	GrCCCI1WEEKPostSx	2810.72	33.6563	130.735	26		192.936	159.444	47.32	329.32	47.68	570.68	0.04	274.88	1.84	27.64	570.68	1.76	19.44	0	0	3.72	0	0
2020-11-04	13:00:00	4337	900	900	989001000000000	D:\Dropbox\Family Room\GROUP C\Gr3WEEK1	GrCCCI1WEEKPostSx	8991.88	32.9587	153.803	73		194.86	190.476	223.88	707.44	146.12	192.56	42.64	22.8	25.92	141.56	104.92	23.52	56.88	87.64	46.64	141.76	205.72	0
2020-11-04	13:15:00	5237	900	900	989001000000000	D:\Dropbox\Family Room\GROUP C\Gr3WEEK1	GrCCCI1WEEKPostSx	1606.72	34.1389	84.3961	13		227.455	84.3961	176.68	861.68	0	38.32	0	0	0	0	0	0	289.72	38.32	0	524.48	47.48	0
2020-11-04	13:30:00	6137	900	900	989001000000000	D:\Dropbox\Family Room\GROUP C\Gr3WEEK1	GrCCCI1WEEKPostSx	9567.48	33.1328	174.305	77		190.801	211.881	139.56	781.28	382.12	118.72	51.68	140.68	291.2	34.04	67.76	30.24	65.4	50.96	31.44	28.2	108.4	0
2020-11-04	13:45:00	7037	900	900	989001000000000	D:\Dropbox\Family Room\GROUP C\Gr3WEEK1	GrCCCI1WEEKPostSx	2163.03	33.4715	150.461	19		176.483	204.075	31.08	835.44	144.8	64.56	0.04	9.76	0	0.04	52.88	4.16	8.04	11.68	2.92	5.64	804.84	0
2020-11-04	14:00:00	7937	900	900	989001000000000	D:\Dropbox\Family Room\GROUP C\Gr3WEEK1	GrCCCI1WEEKPostSx	0	34.4996	168.901	0		245.821	168.999	0	900	0	0	0	0	0	0	0	0	0	0	0	0	900	0
2020-11-04	14:15:00	8837	900	900	989001000000000	D:\Dropbox\Family Room\GROUP C\Gr3WEEK1	GrCCCI1WEEKPostSx	0	35.1098	158.919	0		206.295	168.999	0	900	0	0	0	0	0	0	0	0	0	0	0	0	900	0
2020-11-04	14:30:00	9737	900	900	989001000000000	D:\Dropbox\Family Room\GROUP C\Gr3WEEK1	GrCCCI1WEEKPostSx	119.5	34.2653	144.975	1		174.73	197.209	1.04	892.6	41.72	7.4	0	0	0	0	0	0	0	7.4	0	0	892.6	0
2020-11-04	14:45:00	10637	900	900	989001000000000	D:\Dropbox\Family Room\GROUP C\Gr3WEEK1	GrCCCI1WEEKPostSx	0	34.8449	119.5	0		119.5	213.883	0	900	0	0	0	0	0	0	0	0	0	0	0	0	900	0
2020-11-04	15:00:00	11537	900	900	989001000000000	D:\Dropbox\Family Room\GROUP C\Gr3WEEK1	GrCCCI1WEEKPostSx	239	34.2239	124.815	2		127.744	179.502	2.12	856.92	13.44	43.08	0	0	0	0	0	0	0	43.08	0	0	856.92	0
2020-11-04	15:15:00	12437	900	900	989001000000000	D:\Dropbox\Family Room\GROUP C\Gr3WEEK1	GrCCCI1WEEKPostSx	795.509	33.6712	117.149	8		148.768	157.122	84.44	863.4	0	36.6	0	0	0	3.92	17	20.12	3.24	19.6	19.48	726.84	89.8	0
2020-11-04	15:30:00	13337	900	900	989001000000000	D:\Dropbox\Family Room\GROUP C\Gr3WEEK1	GrCCCI1WEEKPostSx	119.5	34.2493	118.312	1		124.223	166.179	1.2	900	0	0	0	0	0	0	0	0	0	0	0	848.92	51.08	0
2020-11-04	15:45:00	14237	900	900	989001000000000	D:\Dropbox\Family Room\GROUP C\Gr3WEEK1	GrCCCI1WEEKPostSx	119.5	33.9557	118.849	1		118.849	146.149	1.2	900	0	0	0	0	0	0	0	0	0	0	0	895.12	4.88	0
2020-11-04	16:00:00	15137	900	900	989001000000000	D:\Dropbox\Family Room\GROUP C\Gr3WEEK1	GrCCCI1WEEKPostSx	119.5	33.3404	119.506	1		119.96	168.521	1.08	900	0	0	0	0	0	0	0	0	8.52	0	0	891.48	0	0
2020-11-04	16:15:00	16037	900	900	989001000000000	D:\Dropbox\Family Room\GROUP C\Gr3WEEK1	GrCCCI1WEEKPostSx	900.048	34.4508	105.523	9		106.88	242.905	80.32	223.04	0	676.96	0	0	0	0.04	2.72	0	1.08	674.24	0	61.88	97.68	62.36
2020-11-04	16:30:00	16937	900	900	989001000000000	D:\Dropbox\Family Room\GROUP C\Gr3WEEK1	GrCCCI1WEEKPostSx	576.996	34.8796	105.573	5		105.573	371.394	7.08	843.88	0	56.12	0	0	0	0	0	0	0.04	56.12	0	2.44	841.4	0
2020-11-04	16:45:00	17837	900	900	989001000000000	D:\Dropbox\Family Room\GROUP C\Gr3WEEK1	GrCCCI1WEEKPostSx	119.5	34.7158	104.663	1		104.663	273.955	4.48	51.2	0	848.8	0	0	0	0	0	0	0	848.8	0	0	51.2	0
2020-11-04	17:00:00	18737	900	900	989001000000000	D:\Dropbox\Family Room\GROUP C\Gr3WEEK1	GrCCCI1WEEKPostSx	4110.3	33.3948	130.406	37		145.785	163.318	185.12	746.56	124.08	153.44	94.72	4.96	21.12	20.28	37.12	13.96	28.76	116.32	16.52	266.4	267.32	12.52
2020-11-04	17:15:00	19637	900	900	989001000000000	D:\Dropbox\Family Room\GROUP C\Gr3WEEK1	GrCCCI1WEEKPostSx	3817.53	33.4343	115.003	34		146.071	160.555	196.52	513.44	177.24	386.56	155.12	6.2	15.8	3.48	4.32	3.56	26.32	382.24	36.64	44.96	221.36	0
2020-11-04	17:30:00	20537	900	900	989001000000000	D:\Dropbox\Family Room\GROUP C\Gr3WEEK1	GrCCCI1WEEKPostSx	478	33.925	51.5601	4		52.7579	155.573	7.16	502.6	0	397.4	0	0	0	0	0	0	0	397.4	0	0	502.6	0
2020-11-04	17:45:00	21437	900	900	989001000000000	D:\Dropbox\Family Room\GROUP C\Gr3WEEK1	GrCCCI1WEEKPostSx	477.999	34.5654	118.423	4		118.423	120.734	14.32	15.12	0	884.88	0	0	0	0	0	0	0	884.88	5.32	0	9.8	0
2020-11-04	18:00:00	22337	900	900	989001000000000	D:\Dropbox\Family Room\GROUP C\Gr3WEEK1	GrCCCI1WEEKPostSx	1521.04	34.303	111.249	13		117.055	172.405	97.76	342.72	0	557.28	0	0	0	0	0	0	0.16	557.28	0	342.56	0	0
2020-11-04	18:15:00	23237	900	900	989001000000000	D:\Dropbox\Family Room\GROUP C\Gr3WEEK1	GrCCCI1WEEKPostSx	4604.83	33.6953	69.9314	38		106.194	105.829	196.88	596.68	23	303.32	14.96	8.88	3.52	10.96	18.04	30.76	31.48	285.28	0	42.2	453.92	0
2020-11-04	18:30:00	24137	900	900	989001000000000	D:\Dropbox\Family Room\GROUP C\Gr3WEEK1	GrCCCI1WEEKPostSx	7489.21	33.4038	124.651	66		177.237	200.654	190.52	642.72	102.88	257.28	12.76	31.04	15.68	44.72	87.04	195.08	46.76	170.24	40.84	99.44	156.4	0
2020-11-04	18:45:00	25037	900	900	989001000000000	D:\Dropbox\Family Room\GROUP C\Gr3WEEK1	GrCCCI1WEEKPostSx	3524.69	33.5183	154.255	30		203.395	183.85	158.48	716.72	179.36	183.28	0	6.56	197.84	9.84	42	95.96	48	141.28	15.72	342.8	0	0
2020-11-04	19:00:00	25937	900	900	989001000000000	D:\Dropbox\Family Room\GROUP C\Gr3WEEK1	GrCCCI1WEEKPostSx	120	33.9067	72.523	1		126.108	83.8047	5.08	162.96	0	737.04	0	0	0	0	49.56	0	0	687.48	0	162.96	0	0
2020-11-04	19:15:00	26837	900	900	989001000000000	D:\Dropbox\Family Room\GROUP C\Gr3WEEK1	GrCCCI1WEEKPostSx	696.434	33.6888	98.427	5		99.935	152.033	187.08	234.96	0	665.04	0	0	0	0	0	0	6.84	665.04	0	96.96	131.16	0
2020-11-04	19:30:00	27737	900	900	989001000000000	D:\Dropbox\Family Room\GROUP C\Gr3WEEK1	GrCCCI1WEEKPostSx	821.06	33.4535	164.522	7		230.18	203.995	17.92	758.12	176.6	141.88	0	0	0	0	10.64	0	3.76	131.24	0	5.68	748.68	0
2020-11-04	19:45:00	28637	900	900	989001000000000	D:\Dropbox\Family Room\GROUP C\Gr3WEEK1	GrCCCI1WEEKPostSx	1764.31	33.6656	27.3442	15		49.2896	122.079	29.88	757.2	18.44	142.8	9.92	9.6	0	0	134.44	0.28	0	8.36	12.88	14.84	709.68	0
2020-11-04	20:00:00	29537	900	900	989001000000000	D:\Dropbox\Family Room\GROUP C\Gr3WEEK1	GrCCCI1WEEKPostSx	0	34.5128	138.394	0		195.925	160.036	0	900	0	0	0	0	0	0	0	0	0	0	0	0	900	0
2020-11-04	20:15:00	30437	900	900	989001000000000	D:\Dropbox\Family Room\GROUP C\Gr3WEEK1	GrCCCI1WEEKPostSx	7510.14	33.8151	136.699	59		165.293	218.633	115.2	624.36	131.16	275.64	42.32	22.12	2.04	40.12	39.56	97.88	59.48	236.08	47.64	82.36	230.4	0
2020-11-04	20:30:00	31337	900	900	989001000000000	D:\Dropbox\Family Room\GROUP C\Gr3WEEK1	GrCCCI1WEEKPostSx	4947.49	33.6051	151.969	46		197.335	225.337	60.68	549.92	203	350.08	7.76	0	4.72	205.12	307.12	15.52	24.84	42.96	0	228	63.96	0
2020-11-04	20:45:00	32237	900	900	989001000000000	D:\Dropbox\Family Room\GROUP C\Gr3WEEK1	GrCCCI1WEEKPostSx	885.995	34.5677	50.2683	7		52.4674	126.582	87	797.48	0	102.52	0	0	0	0	0	0	21.84	102.52	0	132.92	512.28	130.44
2020-11-04	21:00:00	33137	900	900	989001000000000	D:\Dropbox\Family Room\GROUP C\Gr3WEEK1	GrCCCI1WEEKPostSx	886.857	34.0044	91.3104	7		112.673	139.58	18.6	381.2	116.8	518.8	0	0	0	5.28	2.2	116.48	0	516.6	0	0	259.44	0
2020-11-04	21:15:00	34037	900	900	989001000000000	D:\Dropbox\Family Room\GROUP C\Gr3WEEK1	GrCCCI1WEEKPostSx	717.001	33.6812	99.1023	6		100.006	171.835	12.88	146.8	0	753.2	0	0	0	0	0	0	0	753.2	0	0	146.8	0
2020-11-04	21:30:00	34937	900	900	989001000000000	D:\Dropbox\Family Room\GROUP C\Gr3WEEK1	GrCCCI1WEEKPostSx	4295.06	33.7015	124.152	42		148.736	205.702	113.24	471.96	88.56	428.04	33.64	8.2	0	47.36	73.8	99.32	60.4	354.24	0	97.04	126	0
2020-11-04	21:45:00	35837	900	900	989001000000000	D:\Dropbox\Family Room\GROUP C\Gr3WEEK1	GrCCCI1WEEKPostSx	8089.68	33.524	131.343	71		165.959	160.192	151.48	409.52	33.32	490.48	0	3.64	5.88	69	239.52	55	137.04	250.96	2.08	59.96	75.92	1
2020-11-04	22:00:00	36737	900	900	989001000000000	D:\Dropbox\Family Room\GROUP C\Gr3WEEK1	GrCCCI1WEEKPostSx	7751.96	33.4538	146.703	65		212.466	150.329	210.64	763.68	100.04	136.32	37.76	9.8	56.92	62.28	47.32	194.84	302.2	89	19.72	79.28	0.88	0
2020-11-04	22:15:00	37637	900	900	989001000000000	D:\Dropbox\Family Room\GROUP C\Gr3WEEK1	GrCCCI1WEEKPostSx	4519.88	33.7236	106.622	40		151.31	130.324	122.64	793.6	65.04	106.4	62.56	3.36	0	16.68	13.28	1.52	378.56	93.12	6.56	234.72	89.64	0
2020-11-04	22:30:00	38537	900	900	989001000000000	D:\Dropbox\Family Room\GROUP C\Gr3WEEK1	GrCCCI1WEEKPostSx	2682.17	34.3304	101.83	22		186.436	120.477	303.56	321.08	7.96	578.92	64.44	0	0	2.28	14.52	0	116.84	564.4	0	135.04	2.48	0
2020-11-04	22:45:00	39437	900	900	989001000000000	D:\Dropbox\Family Room\GROUP C\Gr3WEEK1	GrCCCI1WEEKPostSx	239	34.9696	72.0954	2		87.0367	144.468	4.8	464.8	0	435.2	0	0	0	0	0	0	0	435.2	0	0	464.8	0
2020-11-04	23:00:00	40337	900	900	989001000000000	D:\Dropbox\Family Room\GROUP C\Gr3WEEK1	GrCCCI1WEEKPostSx	1936.26	34.0804	106.295	19		108.006	178.813	72.6	195.56	0	704.44	0	0	0	0	0	0	2.64	704.44	2.96	151.84	38.12	0
2020-11-04	23:15:00	41237	900	900	989001000000000	D:\Dropbox\Family Room\GROUP C\Gr3WEEK1	GrCCCI1WEEKPostSx	478	33.9831	150.255	4		187.546	182.512	8	575.44	104.4	324.56	0	0	0	0	0	0	0	324.56	0	0	575.44	0
2020-11-04	23:30:00	42137	900	900	989001000000000	D:\Dropbox\Family Room\GROUP C\Gr3WEEK1	GrCCCI1WEEKPostSx	358.5	34.0738	119.134	3		121.769	125.948	4.76	43.76	0	856.24	0	0	0	0	0	0	43.76	856.24	0	0	0	0
2020-11-04	23:45:00	43037	900	900	989001000000000	D:\Dropbox\Family Room\GROUP C\Gr3WEEK1	GrCCCI1WEEKPostSx	239	33.4641	139.44	2		192.063	154.199	2.36	884.64	0	15.36	0	0	0	0	0	0	884.64	15.36	0	0	0	0
2020-11-05	00:00:00	43937	900	900	989001000000000	D:\Dropbox\Family Room\GROUP C\Gr3WEEK1	GrCCCI1WEEKPostSx	2698.47	33.1258	154.537	23		200.32	154.574	29.76	301.16	119.68	598.84	31.4	0	0	4.8	79.36	4.12	244.88	519.48	0	15.96	0	0
2020-11-05	00:15:00	44837	900	900	989001000000000	D:\Dropbox\Family Room\GROUP C\Gr3WEEK1	GrCCCI1WEEKPostSx	239	33.7181	114.361	2		162.969	119.617	5.96	2.96	0	897.04	0	0	0	0	0	0	0	897.04	2.96	0	0	0
2020-11-05	00:30:00	45737	900	900	989001000000000	D:\Dropbox\Family Room\GROUP C\Gr3WEEK1	GrCCCI1WEEKPostSx	3950.52	33.3921	135.452	33		237.01	154.32	96.96	739.2	108.16	160.8	252.12	30.8	6.12	200.2	13.6	40.72	66.56	147.2	1.68	18.36	114.76	7.88
2020-11-05	00:45:00	46637	900	900	989001000000000	D:\Dropbox\Family Room\GROUP C\Gr3WEEK1	GrCCCI1WEEKPostSx	3453.79	33.672	136.062	31		174.132	167.918	80.52	606.6	110.48	293.4	25.8	4.24	75.48	16.72	29.08	10.56	252.24	264.32	20.88	73.4	127.28	0
2020-11-05	01:00:00	47537	900	900	989001000000000	D:\Dropbox\Family Room\GROUP C\Gr3WEEK1	GrCCCI1WEEKPostSx	1921.79	34.2004	100.359	14		111.658	148.045	311.24	850.52	21.44	49.48	14.64	6.92	0	15.12	41.04	0	299.72	8.44	0	416.48	97.64	0
2020-11-05	01:15:00	48437	900	900	989001000000000	D:\Dropbox\Family Room\GROUP C\Gr3WEEK1	GrCCCI1WEEKPostSx	836.492	34.7565	114.741	7		126.742	154.042	28.44	267.92	0	632.08	0	0	0	0	0	0	257.8	632.08	0	0	10.12	0
2020-11-05	01:30:00	49337	900	900	989001000000000	D:\Dropbox\Family Room\GROUP C\Gr3WEEK1	GrCCCI1WEEKPostSx	2828.79	33.8962	126.282	22		165.71	152.838	63.64	787.32	14.16	112.68	65.6	2.24	11.28	0.6	30.72	7.4	647.48	81.96	0	26.52	26.2	0
2020-11-05	01:45:00	50237	900	900	989001000000000	D:\Dropbox\Family Room\GROUP C\Gr3WEEK1	GrCCCI1WEEKPostSx	0	34.3267	119.5	0		155.166	119.5	0	900	0	0	0	0	0	0	0	0	0	0	0	900	0	0
2020-11-05	02:00:00	51137	900	900	989001000000000	D:\Dropbox\Family Room\GROUP C\Gr3WEEK1	GrCCCI1WEEKPostSx	0	34.4566	119.5	0		160.036	119.5	0	900	0	0	0	0	0	0	0	0	737.04	0	0	162.96	0	0
2020-11-05	02:15:00	52037	900	900	989001000000000	D:\Dropbox\Family Room\GROUP C\Gr3WEEK1	GrCCCI1WEEKPostSx	0	34.3563	119.344	0		169.751	119.5	0	900	0	0	0	0	0	0	0	0	900	0	0	0	0	0
2020-11-05	02:30:00	52937	900	900	989001000000000	D:\Dropbox\Family Room\GROUP C\Gr3WEEK1	GrCCCI1WEEKPostSx	1174.5	33.9894	105.532	11		112.004	156.4	155	193.72	6.72	706.28	0	0	0	0	0	0	168.96	706.28	8.32	16.44	0	0
2020-11-05	02:45:00	53837	900	900	989001000000000	D:\Dropbox\Family Room\GROUP C\Gr3WEEK1	GrCCCI1WEEKPostSx	288.499	34.3339	120.851	3		124.926	209.383	3.76	690.48	0	209.52	0	0	0	0	0	0	558.08	209.52	0	132.4	0	0
2020-11-05	03:00:00	54737	900	900	989001000000000	D:\Dropbox\Family Room\GROUP C\Gr3WEEK1	GrCCCI1WEEKPostSx	1195	33.7342	120.669	10		147.583	158.174	25.84	900	0	0	0	0	0	0	0	0	832.28	0	0	67.72	0	0
2020-11-05	03:15:00	55637	900	900	989001000000000	D:\Dropbox\Family Room\GROUP C\Gr3WEEK1	GrCCCI1WEEKPostSx	1939.35	33.3273	123.328	16		134.072	158.363	50.88	696.32	58.12	203.68	5.48	3.6	0	0.76	48.16	0.56	656.08	155.52	0	13	16.84	0
2020-11-05	03:30:00	56537	900	900	989001000000000	D:\Dropbox\Family Room\GROUP C\Gr3WEEK1	GrCCCI1WEEKPostSx	6618.08	33.3576	207.912	55		239.123	228.657	230.16	616.8	557.64	283.2	74.96	74.6	18.84	101.32	203.48	122.12	82.6	79.72	10.04	57.24	75.08	0
2020-11-05	03:45:00	57437	900	900	989001000000000	D:\Dropbox\Family Room\GROUP C\Gr3WEEK1	GrCCCI1WEEKPostSx	4060.17	34.3264	142.857	33		208.974	147.917	156.56	639.28	82.4	260.72	5	10.56	3.88	10.04	3.08	52.12	200.88	257.64	48.76	10.08	297.96	0
2020-11-05	04:00:00	58337	900	900	989001000000000	D:\Dropbox\Family Room\GROUP C\Gr3WEEK1	GrCCCI1WEEKPostSx	489.384	34.1956	85.7418	3		102.958	139.766	15.16	539.12	0	360.88	0	0	0	0	0	0	491.68	360.88	0	0	47.44	0
2020-11-05	04:15:00	59237	900	900	989001000000000	D:\Dropbox\Family Room\GROUP C\Gr3WEEK1	GrCCCI1WEEKPostSx	0	33.2568	62.0949	0		62.0949	128.463	0	737.04	0	162.96	0	0	0	0	0	0	0	162.96	0	0	737.04	0
2020-11-05	04:30:00	60137	900	900	989001000000000	D:\Dropbox\Family Room\GROUP C\Gr3WEEK1	GrCCCI1WEEKPostSx	1582.49	33.9114	75.7641	14		89.535	121.748	30.84	842.92	0	57.08	0	0	0	0	0	0	0.08	57.08	0	16.56	815.6	10.68
2020-11-05	04:45:00	61037	900	900	989001000000000	D:\Dropbox\Family Room\GROUP C\Gr3WEEK1	GrCCCI1WEEKPostSx	2027.68	33.6076	58.2896	17		78.4174	129.102	188.96	470.92	0	429.08	0	0	0	0	0	0	138.84	429.08	0	93.76	238.32	0
2020-11-05	05:00:00	61937	900	900	989001000000000	D:\Dropbox\Family Room\GROUP C\Gr3WEEK1	GrCCCI1WEEKPostSx	1507.25	33.5043	108.603	14		114.258	148.961	465.48	353.36	18.8	546.64	0	0.24	16.36	1.64	0.68	2.88	263.04	545.96	0	0	69.2	0
2020-11-05	05:15:00	62837	900	900	989001000000000	D:\Dropbox\Family Room\GROUP C\Gr3WEEK1	GrCCCI1WEEKPostSx	3232.04	33.2534	75.4872	28		132.159	133.199	145.88	671.36	61.48	228.64	42.72	9.96	0	0.8	13.28	0	23.64	215.36	0	167.56	426.68	0
2020-11-05	05:30:00	63737	900	900	989001000000000	D:\Dropbox\Family Room\GROUP C\Gr3WEEK1	GrCCCI1WEEKPostSx	1104.45	33.4582	44.3205	8		65.4849	101.12	196.72	891.28	0	8.72	0	0	0	0	0	0	105.84	8.72	0	130.24	655.2	0
2020-11-05	05:45:00	64637	900	900	989001000000000	D:\Dropbox\Family Room\GROUP C\Gr3WEEK1	GrCCCI1WEEKPostSx	0	33.7295	121.619	0		153.052	137.327	0	900	0	0	0	0	0	0	0	0	0	0	0	0	900	0
2020-11-05	06:00:00	65537	900	900	989001000000000	D:\Dropbox\Family Room\GROUP C\Gr3WEEK1	GrCCCI1WEEKPostSx	1075.24	33.1851	110.789	9		125.161	143.041	111.36	891.08	39.28	8.92	39.56	0	0	1.04	4.28	0	55.08	4.64	0	253.4	542	0
2020-11-05	06:15:00	66437	900	900	989001000000000	D:\Dropbox\Family Room\GROUP C\Gr3WEEK1	GrCCCI1WEEKPostSx	239	33.6658	117.713	2		120.37	148.079	4.88	889.96	0	10.04	0	0	0	0	0	0	727	10.04	0	162.96	0	0
2020-11-05	06:30:00	67337	900	900	989001000000000	D:\Dropbox\Family Room\GROUP C\Gr3WEEK1	GrCCCI1WEEKPostSx	0	33.4781	116.356	0		140.555	159.972	0	900	7.8	0	0	0	0	0	0	0	900	0	0	0	0	0
2020-11-05	06:45:00	68237	900	900	989001000000000	D:\Dropbox\Family Room\GROUP C\Gr3WEEK1	GrCCCI1WEEKPostSx	119.5	34.0364	71.6851	1		74.8731	188.217	1.2	443.96	0	456.04	0	0	0	0	0	0	443.96	456.04	0	0	0	0
2020-11-05	07:00:00	69137	900	900	989001000000000	D:\Dropbox\Family Room\GROUP C\Gr3WEEK1	GrCCCI1WEEKPostSx	1333.22	33.4653	120.806	11		127.494	163.974	87.28	747.72	109.84	152.28	0	1.08	109.76	0.04	26.76	0	578.04	125.52	0	34.2	24.6	0
2020-11-05	07:15:00	70037	900	900	989001000000000	D:\Dropbox\Family Room\GROUP C\Gr3WEEK1	GrCCCI1WEEKPostSx	5062.13	33.1902	151.806	41		182.007	182.647	77.52	734.32	124	165.68	52.24	61.56	0	20.88	66	276.96	200.28	99.68	61	15.92	45.48	0
2020-11-05	07:30:00	70937	900	900	989001000000000	D:\Dropbox\Family Room\GROUP C\Gr3WEEK1	GrCCCI1WEEKPostSx	4814.72	33.483	143.509	40		164.836	182.829	72.56	539.12	72.88	360.88	37.04	75.52	0	146.08	341.64	0	256.52	19.24	0	12.88	11.08	0
2020-11-05	07:45:00	71837	900	900	989001000000000	D:\Dropbox\Family Room\GROUP C\Gr3WEEK1	GrCCCI1WEEKPostSx	6149.46	33.4267	128.372	54		153.78	207.189	85	769.64	57.24	130.36	15.52	22.08	0	31.8	57.68	70	316.96	72.68	27.96	50.08	235.24	0
2020-11-05	08:00:00	72737	900	900	989001000000000	D:\Dropbox\Family Room\GROUP C\Gr3WEEK1	GrCCCI1WEEKPostSx	3739.98	33.9613	191.441	31		255.803	210.951	92.2	830.8	469.56	69.2	2.44	16.68	80.56	312.08	40	78.88	69.16	29.2	211.28	27.64	32.08	0
2020-11-05	08:15:00	73637	900	900	989001000000000	D:\Dropbox\Family Room\GROUP C\Gr3WEEK1	GrCCCI1WEEKPostSx	3830.13	34.0722	126.367	31		143.651	142.727	109.72	555.56	144.04	344.44	0	7.84	1.76	21.2	301.56	64.48	32.04	42.88	1.88	36.48	389.88	0
2020-11-05	08:30:00	74537	900	900	989001000000000	D:\Dropbox\Family Room\GROUP C\Gr3WEEK1	GrCCCI1WEEKPostSx	7414.99	33.8721	111.932	69		175.915	141.189	174.88	833.56	98.12	66.44	8.4	9.72	24.8	12.6	38.16	38.88	56.84	28.28	26.88	163.88	481.84	9.72
2020-11-05	08:45:00	75437	900	900	989001000000000	D:\Dropbox\Family Room\GROUP C\Gr3WEEK1	GrCCCI1WEEKPostSx	2420.64	34.0138	118.846	21		201.303	136.313	63.4	883.36	2.16	16.64	0	0	0	0	0	0	630.2	16.64	0	198.76	54.4	0
2020-11-05	09:00:00	76337	900	900	989001000000000	D:\Dropbox\Family Room\GROUP C\Gr3WEEK1	GrCCCI1WEEKPostSx	599.736	34.3579	144.254	4		234.185	147.749	21.44	900	45	0	0	0	0	0	0	0	819.56	0	0	80.44	0	0
2020-11-05	09:15:00	77237	900	900	989001000000000	D:\Dropbox\Family Room\GROUP C\Gr3WEEK1	GrCCCI1WEEKPostSx	2011.34	34.4718	151.001	17		259.822	162.111	30.96	894.92	113.44	5.08	6.08	5.76	0	34.28	2.72	0	709.16	2.36	0	131.4	8.24	0
2020-11-05	09:30:00	78137	900	900	989001000000000	D:\Dropbox\Family Room\GROUP C\Gr3WEEK1	GrCCCI1WEEKPostSx	5490.7	34.604	152.719	50		295.421	163.472	59.36	881.92	62.56	18.08	0	7.8	0	129.92	8.28	40.36	106.04	9.8	1.52	329	266.32	0.96
2020-11-05	09:45:00	79037	900	900	989001000000000	D:\Dropbox\Family Room\GROUP C\Gr3WEEK1	GrCCCI1WEEKPostSx	4016.63	34.7735	152.111	32		293.631	162.796	54.36	865.24	80.24	34.76	3.64	0	0	8.56	0	0	235.84	34.76	0	165.76	451.44	0
2020-11-05	10:00:00	79937	900	900	989001000000000	D:\Dropbox\Family Room\GROUP C\Gr3WEEK1	GrCCCI1WEEKPostSx	3531.74	34.131	173.948	32		319.045	185.192	122.2	890.52	110.8	9.48	0.04	16.72	0	26.12	6.12	33.12	1.04	3.36	15.12	93.88	700.64	3.84
2020-11-05	10:15:00	80837	900	900	989001000000000	D:\Dropbox\Family Room\GROUP C\Gr3WEEK1	GrCCCI1WEEKPostSx	4197.99	34.306	143.735	37		256.864	147.076	45.12	586.64	22.72	313.36	0	0	0	0.04	8.8	12.04	256.12	304.56	30.68	100.4	187.36	0
2020-11-05	10:30:00	81737	900	900	989001000000000	D:\Dropbox\Family Room\GROUP C\Gr3WEEK1	GrCCCI1WEEKPostSx	4945.13	34.2682	192.651	45		278.419	218.471	67.64	862.72	332.36	37.28	202.32	20.76	0	0.36	29.2	4.12	88.92	8.08	90.24	63.92	392.08	0
2020-11-05	10:45:00	82637	900	900	989001000000000	D:\Dropbox\Family Room\GROUP C\Gr3WEEK1	GrCCCI1WEEKPostSx	8635.15	34.5809	170.896	82		240.453	189.751	89.4	832.84	211.72	67.16	1.6	0	0	3.96	18.2	33.88	64.24	48.96	296.52	23.92	268.56	140.16
2020-11-05	11:00:00	83537	900	900	989001000000000	D:\Dropbox\Family Room\GROUP C\Gr3WEEK1	GrCCCI1WEEKPostSx	7635.61	34.742	155.575	68		272.886	184.793	96.64	751.48	153.84	148.52	0	97.96	56.72	0.36	65.04	26.56	58.48	83.48	118.72	26.6	292.48	73.6
2020-11-05	11:15:00	84437	900	900	989001000000000	D:\Dropbox\Family Room\GROUP C\Gr3WEEK1	GrCCCI1WEEKPostSx	6535.26	34.4049	148.004	55		196.617	169.393	72.8	434.72	193	465.28	0	1.2	0	0.04	49.08	13.44	66.36	416.2	201.36	3.04	36	113.28
2020-11-05	11:30:00	85337	900	900	989001000000000	D:\Dropbox\Family Room\GROUP C\Gr3WEEK1	GrCCCI1WEEKPostSx	10460.1	34.1596	157.13	93		241.542	179.473	117.96	600.44	166.16	299.56	0	35.92	0	31.44	65.24	30.28	88.76	234.32	36.64	37.04	256.4	83.96
2020-11-05	11:45:00	86237	900	900	989001000000000	D:\Dropbox\Family Room\GROUP C\Gr3WEEK1	GrCCCI1WEEKPostSx	119.5	34.5454	179.07	1		305.347	207.826	1.2	900	347.32	0	0	0	0	0	0	0	0	0	0	622.88	277.12	0
2020-11-05	12:00:00	87137	900	900	989001000000000	D:\Dropbox\Family Room\GROUP C\Gr3WEEK1	GrCCCI1WEEKPostSx	717.005	34.8415	108.593	6		108.656	162.147	43.8	770.44	0	129.56	0	0	0	0	0	0	0	129.56	6.52	0	763.92	0
2020-11-05	12:15:00	88037	900	900	989001000000000	D:\Dropbox\Family Room\GROUP C\Gr3WEEK1	GrCCCI1WEEKPostSx	3660.15	34.6053	134.488	31		153.836	193.727	32.68	671.24	91.56	228.76	0.04	24.8	26.8	3.64	50.56	4.36	21	178.2	33.12	4.96	547.16	5.36
2020-11-05	12:30:00	88937	900	900	989001000000000	D:\Dropbox\Family Room\GROUP C\Gr3WEEK1	GrCCCI1WEEKPostSx	119.5	34.3787	116.999	1		117.739	167.589	1.2	900	0	0	0	0	0	0	0	0	0	0	0	25.48	874.52	0
2020-11-05	12:45:00	89837	900	900	989001000000000	D:\Dropbox\Family Room\GROUP C\Gr3WEEK1	GrCCCI1WEEKPostSx	597.5	34.04	140.173	5		221.397	162.526	4.76	900	0	0	0	0	0	0	0	0	0	0	0	117.04	782.96	0
2020-11-05	13:00:00	90737	900	900	989001000000000	D:\Dropbox\Family Room\GROUP C\Gr3WEEK1	GrCCCI1WEEKPostSx	0	34.9238	119.5	0		119.5	160.045	0	900	0	0	0	0	0	0	0	0	0	0	0	0	900	0
2020-11-05	13:15:00	91637	900	900	989001000000000	D:\Dropbox\Family Room\GROUP C\Gr3WEEK1	GrCCCI1WEEKPostSx	0	34.4042	114.944	0		114.944	153.279	0	900	0	0	0	0	0	0	0	0	0	0	0	0	900	0
2020-11-05	13:30:00	92537	900	900	989001000000000	D:\Dropbox\Family Room\GROUP C\Gr3WEEK1	GrCCCI1WEEKPostSx	1244.5	33.9349	167.133	11		212.482	205.666	17.88	898.28	222.04	1.72	0	0	0	0	0	0	0.04	1.72	0	851.08	45.36	1.8
2020-11-05	13:45:00	93437	900	162.96	989001000000000	D:\Dropbox\Family Room\GROUP C\Gr3WEEK1	GrCCCI1WEEKPostSx	168.998	33.1543	99.7665	2		170.522	99.9378	18.88	58.92	0	104.04	0	0	0	0	0	0	0.04	104.04	0	58.88	0	0
2020-11-05	14:15:00	95237	900	737.04	989001000000000	D:\Dropbox\Family Room\GROUP C\Gr3WEEK1	GrCCCI1WEEKPostSx	0	34.1936	7.2442	0		7.24419	139.39	0	737.04	0	0	0	0	0	0	0	0	0	0	0	737.04	0	0
2020-11-05	14:30:00	96137	900	900	989001000000000	D:\Dropbox\Family Room\GROUP C\Gr3WEEK1	GrCCCI1WEEKPostSx	179.25	34.1475	10.5094	2		10.5094	167.286	16.64	900	0	0	0	0	0	0	0	0	0	0	0	820.8	79.2	0
2020-11-05	14:45:00	97037	900	900	989001000000000	D:\Dropbox\Family Room\GROUP C\Gr3WEEK1	GrCCCI1WEEKPostSx	343.711	34.2135	26.1908	3		37.6416	164.916	102.76	900	0	0	0	0	0	0	0	0	0	0	0	842.64	57.36	0
2020-11-05	15:00:00	97937	900	900	989001000000000	D:\Dropbox\Family Room\GROUP C\Gr3WEEK1	GrCCCI1WEEKPostSx	2825.83	34.082	92.4241	23		143.559	129.138	332.36	694.64	60.56	205.36	1.24	12.4	136.68	0	3	4.28	0.04	202.36	9.32	82.84	447.84	0
2020-11-05	15:15:00	98837	900	900	989001000000000	D:\Dropbox\Family Room\GROUP C\Gr3WEEK1	GrCCCI1WEEKPostSx	3734.76	33.9481	140.268	31		173.892	233.498	96.84	859.64	153.84	40.36	0	0	90.76	28	3.68	9.36	14.08	36.68	26.36	360	331.08	0
2020-11-05	15:30:00	99737	900	900	989001000000000	D:\Dropbox\Family Room\GROUP C\Gr3WEEK1	GrCCCI1WEEKPostSx	518.021	34.2208	69.2738	4		72.2042	140.975	279.56	415.12	0	484.88	0	0	0	0	0	0	0	484.88	0	24	391.12	0
2020-11-05	15:45:00	100637	900	900	989001000000000	D:\Dropbox\Family Room\GROUP C\Gr3WEEK1	GrCCCI1WEEKPostSx	724.08	34.2012	108.463	7		109.037	161.709	182.48	85.32	0	814.68	0	0	0	0	0	0	0.04	814.68	2.96	12.76	69.56	0
2020-11-05	16:00:00	101537	900	900	989001000000000	D:\Dropbox\Family Room\GROUP C\Gr3WEEK1	GrCCCI1WEEKPostSx	241.312	34.2099	73.9865	2		75.7657	123.233	5.04	831.76	0	68.24	0	0	0	0	0	0	0	68.24	0	0	831.76	0
2020-11-05	16:15:00	102437	900	900	989001000000000	D:\Dropbox\Family Room\GROUP C\Gr3WEEK1	GrCCCI1WEEKPostSx	1532.75	34.7641	81.8463	13		96.9618	126.09	228.12	590.24	0	309.76	0	0	0	0	0	0	31.88	309.76	2.96	213.16	342.24	0
2020-11-05	16:30:00	103337	900	900	989001000000000	D:\Dropbox\Family Room\GROUP C\Gr3WEEK1	GrCCCI1WEEKPostSx	8410.71	33.7234	258.855	85		263.594	305.319	133.72	797.44	531.92	102.56	0	1.48	461.56	10.52	26.24	35.72	127.68	76.32	44.52	0.8	109.16	6
2020-11-05	16:45:00	104237	900	900	989001000000000	D:\Dropbox\Family Room\GROUP C\Gr3WEEK1	GrCCCI1WEEKPostSx	0	35.0026	99.1584	0		123.678	99.5329	0	900	0	0	0	0	0	0	0	0	162.96	0	0	737.04	0	0
2020-11-05	17:00:00	105137	900	900	989001000000000	D:\Dropbox\Family Room\GROUP C\Gr3WEEK1	GrCCCI1WEEKPostSx	0	34.7355	119.82	0		127.362	134.873	0	900	0	0	0	0	0	0	0	0	0	0	0	900	0	0
2020-11-05	17:15:00	106037	900	900	989001000000000	D:\Dropbox\Family Room\GROUP C\Gr3WEEK1	GrCCCI1WEEKPostSx	358.479	34.6309	103.122	3		103.121	273.725	124.84	834.56	0	65.44	0	0	0	0	0	0	0	65.44	0	400.52	434.04	0
2020-11-05	17:30:00	106937	900	900	989001000000000	D:\Dropbox\Family Room\GROUP C\Gr3WEEK1	GrCCCI1WEEKPostSx	4329.33	34.4894	88.7586	42		94.4493	176.869	176.68	427.72	56.68	472.28	0	1.24	25.4	15.28	3.84	12.76	144.08	468.44	118.8	0	107.2	2.96
2020-11-05	17:45:00	107837	900	900	989001000000000	D:\Dropbox\Family Room\GROUP C\Gr3WEEK1	GrCCCI1WEEKPostSx	942.418	35.0986	119.601	9		119.601	153.651	14.12	110.28	0	789.72	0	0	0	0	0	0	0	789.72	4.72	105.04	0.52	0
2020-11-05	18:00:00	108737	900	900	989001000000000	D:\Dropbox\Family Room\GROUP C\Gr3WEEK1	GrCCCI1WEEKPostSx	1013.98	34.588	117.521	9		117.98	118.988	60.76	329.56	0	570.44	0	0	0	0	0	0	0.12	570.44	0	329.44	0	0
2020-11-05	18:15:00	109637	900	900	989001000000000	D:\Dropbox\Family Room\GROUP C\Gr3WEEK1	GrCCCI1WEEKPostSx	3070.94	34.3372	96.5804	29		143.19	136.36	190.32	770.48	6.52	129.52	0	0	1.92	0	1.64	3.76	0.16	127.88	7.08	338.52	419.04	0
2020-11-05	18:30:00	110537	900	900	989001000000000	D:\Dropbox\Family Room\GROUP C\Gr3WEEK1	GrCCCI1WEEKPostSx	3042.32	34.9786	58.4307	26		63.4681	164.904	93.64	882.4	116.68	17.6	0	0.68	111.88	0.04	11.72	3.28	1.76	5.88	33.16	57	659.2	15.4
2020-11-05	18:45:00	111437	900	900	989001000000000	D:\Dropbox\Family Room\GROUP C\Gr3WEEK1	GrCCCI1WEEKPostSx	3574.46	34.6923	106.861	30		113.008	195.129	43.24	894.88	54.56	5.12	7.4	49.04	63.28	11.04	4.48	126.92	0	0.64	24.88	0	612.32	0
2020-11-05	19:00:00	112337	900	900	989001000000000	D:\Dropbox\Family Room\GROUP C\Gr3WEEK1	GrCCCI1WEEKPostSx	5237.8	34.963	108.975	50		121.061	198.595	125.72	427.92	23.08	472.08	0.04	79.88	3.24	4.36	3.68	8.72	7.48	468.4	15.52	229.24	79.44	0
2020-11-05	19:15:00	113237	900	900	989001000000000	D:\Dropbox\Family Room\GROUP C\Gr3WEEK1	GrCCCI1WEEKPostSx	68.899	35.0695	79.7631	1		81.0735	164.432	38.56	900	0	0	0	0	0	0	0	0	0	0	0	5.12	894.88	0
2020-11-05	19:30:00	114137	900	900	989001000000000	D:\Dropbox\Family Room\GROUP C\Gr3WEEK1	GrCCCI1WEEKPostSx	836.386	34.6797	92.9205	7		94.2159	140.36	226.36	705.56	0	194.44	0	0	0	0	0	0	3.68	194.44	0	282.4	419.48	0
2020-11-05	19:45:00	115037	900	900	989001000000000	D:\Dropbox\Family Room\GROUP C\Gr3WEEK1	GrCCCI1WEEKPostSx	2879.02	34.2528	134.519	22		148.278	170.63	114.24	704	130.68	196	0	6.04	6.8	7.84	81	113.6	42.64	115	24.92	21.68	480.48	0
2020-11-05	20:00:00	115937	900	900	989001000000000	D:\Dropbox\Family Room\GROUP C\Gr3WEEK1	GrCCCI1WEEKPostSx	836.502	34.2817	212.055	8		212.5	300.604	23.08	897.8	447.44	2.2	0	0	0	0	0	0	3.72	2.2	0	70.4	818.96	4.72
2020-11-05	20:15:00	116837	900	900	989001000000000	D:\Dropbox\Family Room\GROUP C\Gr3WEEK1	GrCCCI1WEEKPostSx	5014.53	33.976	122.014	42		165.127	142.928	86.48	638.92	75.32	261.08	9	6.16	28.28	5.96	228.2	11.68	81.84	32.88	30.12	39.52	426.36	0
2020-11-05	20:30:00	117737	900	900	989001000000000	D:\Dropbox\Family Room\GROUP C\Gr3WEEK1	GrCCCI1WEEKPostSx	0	34.8187	119.5	0		128.463	119.5	0	900	0	0	0	0	0	0	0	0	0	0	0	737.04	162.96	0
2020-11-05	20:45:00	118637	900	900	989001000000000	D:\Dropbox\Family Room\GROUP C\Gr3WEEK1	GrCCCI1WEEKPostSx	288.495	35.5765	107.387	3		123.557	107.387	118	165.8	0	734.2	0	0	0	0	0	0	0.04	734.2	0	74.76	91	0
2020-11-05	21:00:00	119537	900	900	989001000000000	D:\Dropbox\Family Room\GROUP C\Gr3WEEK1	GrCCCI1WEEKPostSx	1693.51	34.4743	137.281	16		146.849	153.095	58.84	667.08	15.92	232.92	9.28	1.24	1.56	0.04	181.28	2.44	0	51.64	112.76	539.76	0	0
2020-11-05	21:15:00	120437	900	900	989001000000000	D:\Dropbox\Family Room\GROUP C\Gr3WEEK1	GrCCCI1WEEKPostSx	4346.59	33.8904	120.625	37		163.103	158.645	51.52	646.2	39.56	253.8	0	0.04	0	102.16	243.04	39.28	13.44	10.76	20.88	53.84	416.56	0
2020-11-05	21:30:00	121337	900	900	989001000000000	D:\Dropbox\Family Room\GROUP C\Gr3WEEK1	GrCCCI1WEEKPostSx	119.5	34.4242	109.703	1		157.441	153.268	1.12	900	1.84	0	0	0	0	0	0	0	0	0	0	170.12	729.88	0
2020-11-05	21:45:00	122237	900	900	989001000000000	D:\Dropbox\Family Room\GROUP C\Gr3WEEK1	GrCCCI1WEEKPostSx	4630.73	34.7041	160.674	38		183.804	228.018	129.56	754.48	211.04	145.52	45.52	6.24	19.44	40.48	110.04	29.36	33.04	35.48	1.64	252.68	326.08	0
2020-11-05	22:00:00	123137	900	900	989001000000000	D:\Dropbox\Family Room\GROUP C\Gr3WEEK1	GrCCCI1WEEKPostSx	5103.2	34.1519	105.64	44		182.698	146.668	137.2	784	41.88	116	7.08	213.8	11.44	30.76	96	28.44	2.88	20	13.16	353.52	92	30.92
2020-11-05	22:15:00	124037	900	900	989001000000000	D:\Dropbox\Family Room\GROUP C\Gr3WEEK1	GrCCCI1WEEKPostSx	5318.33	34.2114	171.27	44		201.626	186.597	130.08	806.12	271.52	93.88	82.8	139.04	1	31.24	28.72	3.24	50.48	65.16	39.44	375	65.72	18.16
2020-11-05	22:30:00	124937	900	900	989001000000000	D:\Dropbox\Family Room\GROUP C\Gr3WEEK1	GrCCCI1WEEKPostSx	7959.53	34.9951	198.984	67		259.204	243.055	186.12	784.44	390.56	115.56	173.32	82.92	88.24	73.52	83.04	71.88	147.56	32.52	22.2	32.56	84.28	7.96
2020-11-05	22:45:00	125837	900	900	989001000000000	D:\Dropbox\Family Room\GROUP C\Gr3WEEK1	GrCCCI1WEEKPostSx	4208.15	35.3022	140.467	38		161.515	162.924	102.04	876.24	131.96	23.76	1.8	12.36	101.4	1.52	14.8	17.88	20.56	8.96	24.4	119.52	545.84	30.96
2020-11-05	23:00:00	126737	900	900	989001000000000	D:\Dropbox\Family Room\GROUP C\Gr3WEEK1	GrCCCI1WEEKPostSx	239.005	35.0932	118.205	2		119.402	124.392	71.52	795.12	0	104.88	0	0	0	0	0	0	0	104.88	0	0	795.12	0
2020-11-05	23:15:00	127637	900	900	989001000000000	D:\Dropbox\Family Room\GROUP C\Gr3WEEK1	GrCCCI1WEEKPostSx	288.498	34.6833	138.235	3		153.065	140.632	4.92	202.08	0	697.92	0	0	0	0	0	0	0.04	697.92	0	43.36	158.68	0
2020-11-05	23:30:00	128537	900	900	989001000000000	D:\Dropbox\Family Room\GROUP C\Gr3WEEK1	GrCCCI1WEEKPostSx	527.499	34.4381	89.014	3		112.716	114.621	12.84	159.56	0	740.44	0	0	0	0	0	0	0	740.44	0	113.32	46.24	0
2020-11-05	23:45:00	129437	900	900	989001000000000	D:\Dropbox\Family Room\GROUP C\Gr3WEEK1	GrCCCI1WEEKPostSx	239.003	35.0696	126.281	2		129.858	119.5	40.52	20.24	26.68	879.76	0	0	0	0	0	0	0	879.76	20.24	0	0	0
2020-11-06	00:00:00	130337	900	900	989001000000000	D:\Dropbox\Family Room\GROUP C\Gr3WEEK1	GrCCCI1WEEKPostSx	647	34.5798	122.47	6		124.591	169.556	39.04	349.96	0	550.04	0	0	0	0	0	0	0.04	550.04	0	16.24	333.68	0
2020-11-06	00:15:00	131237	900	900	989001000000000	D:\Dropbox\Family Room\GROUP C\Gr3WEEK1	GrCCCI1WEEKPostSx	601.354	34.1354	105.108	4		106.794	140.391	13.44	291.16	0	608.84	0	0	0	0	0	0	6.48	608.84	0	0	284.68	0
2020-11-06	00:30:00	132137	900	900	989001000000000	D:\Dropbox\Family Room\GROUP C\Gr3WEEK1	GrCCCI1WEEKPostSx	7027.32	34.3571	183.1	61		200.649	219.275	139.44	740.68	412.28	159.32	20.64	143.8	22.16	123.08	149.16	13.24	65.16	10.16	11.96	54.36	255.48	30.8
2020-11-06	00:45:00	133037	900	900	989001000000000	D:\Dropbox\Family Room\GROUP C\Gr3WEEK1	GrCCCI1WEEKPostSx	7342.71	34.5985	196.81	58		222.266	291.766	202.84	776.68	370.84	123.32	188.88	198.76	61.2	35.16	79.24	49.36	16.64	44.08	57.12	32.44	89.76	47.36
2020-11-06	01:00:00	133937	900	900	989001000000000	D:\Dropbox\Family Room\GROUP C\Gr3WEEK1	GrCCCI1WEEKPostSx	6639.41	34.548	143.832	55		170.052	180.963	139.84	561	167.24	339	54.92	0.12	34	107.12	25.44	7.24	97.88	313.56	78.28	87.56	57.12	36.76
2020-11-06	01:15:00	134837	900	900	989001000000000	D:\Dropbox\Family Room\GROUP C\Gr3WEEK1	GrCCCI1WEEKPostSx	815.997	34.8841	129.579	6		139.569	173.437	77.44	897	0	3	0	0	0	0	0	0	0	3	0	771.28	78.68	47.04
2020-11-06	01:30:00	135737	900	900	989001000000000	D:\Dropbox\Family Room\GROUP C\Gr3WEEK1	GrCCCI1WEEKPostSx	239	35.3338	98.8021	2		105.922	123.391	3.6	900	0	0	0	0	0	0	0	0	0	0	0	162.96	732.88	4.16
2020-11-06	01:45:00	136637	900	900	989001000000000	D:\Dropbox\Family Room\GROUP C\Gr3WEEK1	GrCCCI1WEEKPostSx	239	35.5727	79.0887	2		87.6967	140.681	2.52	181.92	0	718.08	0	0	0	0	0	0	0	718.08	0	0	181.92	0
2020-11-06	02:00:00	137537	900	900	989001000000000	D:\Dropbox\Family Room\GROUP C\Gr3WEEK1	GrCCCI1WEEKPostSx	119.5	34.4966	128.213	1		140.456	156.711	0.28	737.8	0	162.2	0	0	0	0	0	0	0	162.2	0	0	737.8	0
2020-11-06	02:15:00	138437	900	900	989001000000000	D:\Dropbox\Family Room\GROUP C\Gr3WEEK1	GrCCCI1WEEKPostSx	168.998	33.8527	117.686	1		150.061	136.418	3.16	900	0	0	0	0	0	0	0	0	558.68	0	0	0	341.32	0
2020-11-06	02:30:00	139337	900	900	989001000000000	D:\Dropbox\Family Room\GROUP C\Gr3WEEK1	GrCCCI1WEEKPostSx	288.497	34.434	79.722	2		139.648	79.722	165.36	817.32	0	82.68	0	0	0	0	0	0	587.32	82.68	0	230	0	0
2020-11-06	02:45:00	140237	900	900	989001000000000	D:\Dropbox\Family Room\GROUP C\Gr3WEEK1	GrCCCI1WEEKPostSx	0	34.2544	118.04	0		197.928	118.047	0	900	0	0	0	0	0	0	0	0	162.96	0	0	737.04	0	0
2020-11-06	03:00:00	141137	900	900	989001000000000	D:\Dropbox\Family Room\GROUP C\Gr3WEEK1	GrCCCI1WEEKPostSx	477.997	34.2145	90.2199	4		94.646	126.569	88.24	900	0	0	0	0	0	0	0	0	25.64	0	0	678.36	196	0
2020-11-06	03:15:00	142037	900	900	989001000000000	D:\Dropbox\Family Room\GROUP C\Gr3WEEK1	GrCCCI1WEEKPostSx	2538.08	33.6633	108.127	20		138.109	139.162	159.6	793.24	15.84	106.76	0	0	0	69.2	105.64	5.68	368.52	1.12	6.6	160.72	182.52	0
2020-11-06	03:30:00	142937	900	900	989001000000000	D:\Dropbox\Family Room\GROUP C\Gr3WEEK1	GrCCCI1WEEKPostSx	119.5	34.2771	117.662	1		293.434	117.723	2.28	900	0	0	0	0	0	0	0	0	0	0	0	880.68	19.32	0
2020-11-06	03:45:00	143837	900	900	989001000000000	D:\Dropbox\Family Room\GROUP C\Gr3WEEK1	GrCCCI1WEEKPostSx	478.001	34.6131	67.7301	4		121.651	120.413	11.92	900	1.64	0	0	0	0	0	0	0	0	0	0	890.2	5.96	3.84
2020-11-06	04:00:00	144737	900	900	989001000000000	D:\Dropbox\Family Room\GROUP C\Gr3WEEK1	GrCCCI1WEEKPostSx	239	33.7995	72.1109	2		72.1496	120.413	13.12	900	0	0	0	0	0	0	0	0	0	0	0	881.56	18.44	0
2020-11-06	04:15:00	145637	900	900	989001000000000	D:\Dropbox\Family Room\GROUP C\Gr3WEEK1	GrCCCI1WEEKPostSx	1282.44	33.9934	23.5134	11		28.8459	107.655	217.12	847.48	0	52.52	0	0	0	0	0	0	81.12	52.52	0	764.72	1.64	0
2020-11-06	04:30:00	146537	900	900	989001000000000	D:\Dropbox\Family Room\GROUP C\Gr3WEEK1	GrCCCI1WEEKPostSx	6958.4	33.478	166.445	55		176.004	223.267	168.84	672.92	336.64	227.08	102	173.52	11.4	19.08	47.84	27.44	183.2	179.24	6.68	82.2	55.72	11.68
2020-11-06	04:45:00	147437	900	900	989001000000000	D:\Dropbox\Family Room\GROUP C\Gr3WEEK1	GrCCCI1WEEKPostSx	3395.94	34.2881	138.292	30		142.188	187.264	93.2	709.6	181.88	190.4	39.76	132.28	7	28.24	31.56	2.8	470.92	158.84	0	28.6	0	0
2020-11-06	05:00:00	148337	900	900	989001000000000	D:\Dropbox\Family Room\GROUP C\Gr3WEEK1	GrCCCI1WEEKPostSx	2770.05	34.52	71.1215	22		81.6741	177.513	103.76	726.36	47.4	173.64	0	0	14.52	85.68	8.08	2.4	621.52	165.56	2.24	0	0	0
2020-11-06	05:15:00	149237	900	900	989001000000000	D:\Dropbox\Family Room\GROUP C\Gr3WEEK1	GrCCCI1WEEKPostSx	836.499	35.0088	126.769	8		141.51	150.276	14.12	416.76	0	483.24	0	0	0	0	0	0	406	483.24	0	10.76	0	0
2020-11-06	05:30:00	150137	900	900	989001000000000	D:\Dropbox\Family Room\GROUP C\Gr3WEEK1	GrCCCI1WEEKPostSx	836.495	34.2719	94.7246	7		119.009	144.707	44.12	435.44	0	464.56	0	0	0	0	0	0	435.44	464.56	0	0	0	0
2020-11-06	05:45:00	151037	900	900	989001000000000	D:\Dropbox\Family Room\GROUP C\Gr3WEEK1	GrCCCI1WEEKPostSx	562.499	34.0317	118.621	6		121.117	165.514	13.24	59.72	0	840.28	0	0	0	0	0	0	13.28	840.28	0	0	46.44	0
2020-11-06	06:00:00	151937	900	900	989001000000000	D:\Dropbox\Family Room\GROUP C\Gr3WEEK1	GrCCCI1WEEKPostSx	746	34.3328	97.6292	7		116.506	129.687	153.8	343.84	0	556.16	0	0	0	0	0	0	190.28	556.16	0	153.56	0	0
2020-11-06	06:15:00	152837	900	900	989001000000000	D:\Dropbox\Family Room\GROUP C\Gr3WEEK1	GrCCCI1WEEKPostSx	2039.67	34.2849	105.793	18		127.414	129.859	67.56	457.2	0	442.8	13.36	0	0	116.12	104.76	0	297.96	338.04	0.68	29.08	0	0
2020-11-06	06:30:00	153737	900	900	989001000000000	D:\Dropbox\Family Room\GROUP C\Gr3WEEK1	GrCCCI1WEEKPostSx	9291.84	34.4745	123.823	84		150.805	183.385	224.72	791.56	204.4	108.44	37.8	22.72	6.04	262.84	68.04	114.96	99.4	40.4	31.64	170.92	36.88	8.36
2020-11-06	06:45:00	154637	900	900	989001000000000	D:\Dropbox\Family Room\GROUP C\Gr3WEEK1	GrCCCI1WEEKPostSx	4844.65	34.2778	150.996	40		227.287	166.129	93.92	731.52	224.12	168.48	76	81.64	29.12	381.96	152.52	1.08	9.56	15.96	0	149.72	2.44	0
2020-11-06	07:00:00	155537	900	900	989001000000000	D:\Dropbox\Family Room\GROUP C\Gr3WEEK1	GrCCCI1WEEKPostSx	7674.91	34.2841	189.132	66		217.752	253.049	113.8	640.6	333	259.4	0	0.08	257.36	141.68	210.2	83.64	4.2	49.2	27.44	61.16	23.24	41.8
2020-11-06	07:15:00	156437	900	900	989001000000000	D:\Dropbox\Family Room\GROUP C\Gr3WEEK1	GrCCCI1WEEKPostSx	9712.41	34.9823	165.603	86		233.573	201.248	181.52	770.12	323.64	129.88	43.64	9.8	30.28	110.2	64.8	10.52	173.6	65.08	25.64	97.36	262.72	6.36
2020-11-06	07:30:00	157337	900	900	989001000000000	D:\Dropbox\Family Room\GROUP C\Gr3WEEK1	GrCCCI1WEEKPostSx	2652.16	35.0562	132.331	23		186.149	160.817	31.76	830.64	22.76	69.36	0	0	0	1.44	1.64	0	375.88	67.72	0	7.24	446.08	0
2020-11-06	07:45:00	158237	900	900	989001000000000	D:\Dropbox\Family Room\GROUP C\Gr3WEEK1	GrCCCI1WEEKPostSx	2926.03	34.9223	100.435	24		132.79	117.282	165.12	537.48	0	362.52	0	0	0	0	0	0	297.56	362.52	6.56	52	181.36	0
2020-11-06	08:00:00	159137	900	900	989001000000000	D:\Dropbox\Family Room\GROUP C\Gr3WEEK1	GrCCCI1WEEKPostSx	4300.23	34.8136	126.754	36		153.379	150.658	93.92	807.64	57	92.36	19.84	4.28	17.08	46.44	61.2	3.28	605.44	31.16	6.48	75.24	29.56	0
2020-11-06	08:15:00	160037	900	900	989001000000000	D:\Dropbox\Family Room\GROUP C\Gr3WEEK1	GrCCCI1WEEKPostSx	0	34.9888	132.346	0		132.956	181.128	0	900	0	0	0	0	0	0	0	0	900	0	0	0	0	0
2020-11-06	08:30:00	160937	900	163.04	989001000000000	D:\Dropbox\Family Room\GROUP C\Gr3WEEK1	GrCCCI1WEEKPostSx	0	34.6006	169.356	0		169.352	338.351	0	163.04	0	0	0	0	0	0	0	0	163.04	0	0	0	0	0
2020-11-06	08:45:00	161837	900	737.04	989001000000000	D:\Dropbox\Family Room\GROUP C\Gr3WEEK1	GrCCCI1WEEKPostSx	8061.49	34.183	142.629	65		151.481	257.392	159.52	458.52	140.88	278.52	45.44	84.28	54.8	147.12	266.28	62.04	37.48	12.24	27.36	0	0	0
2020-11-06	09:00:00	162737	900	900	989001000000000	D:\Dropbox\Family Room\GROUP C\Gr3WEEK1	GrCCCI1WEEKPostSx	1936.94	34.8229	133.308	15		202.879	179.698	586.68	709.4	16.12	190.6	0	0	9.36	113.84	190.6	6.8	7.44	0	10.08	300.52	261.36	0
2020-11-06	09:15:00	163637	900	900	989001000000000	D:\Dropbox\Family Room\GROUP C\Gr3WEEK1	GrCCCI1WEEKPostSx	7.35392	35.8867	119.446	0		186.797	119.446	36.68	900	0	0	0	0	0	0	0	0	0	0	0	0	900	0
2020-11-06	09:30:00	164537	900	900	989001000000000	D:\Dropbox\Family Room\GROUP C\Gr3WEEK1	GrCCCI1WEEKPostSx	4407.68	35.3945	120.201	32		160.704	156.786	87.96	788.32	23.64	111.68	8.04	0.64	3.4	76.64	58.88	3.36	84.68	52.8	21.56	8.72	581.28	0
2020-11-06	09:45:00	165437	900	900	989001000000000	D:\Dropbox\Family Room\GROUP C\Gr3WEEK1	GrCCCI1WEEKPostSx	984.989	35.1864	141.948	8		147.322	214.433	17.92	681.52	31.68	218.48	0	0	0	0	0	0	5.96	218.48	0	13.16	662.4	0
2020-11-06	10:00:00	166337	900	900	989001000000000	D:\Dropbox\Family Room\GROUP C\Gr3WEEK1	GrCCCI1WEEKPostSx	0	35.3545	118.775	0		119.113	125.288	0	900	0	0	0	0	0	0	0	0	0	0	0	0	900	0
2020-11-06	10:15:00	167237	900	900	989001000000000	D:\Dropbox\Family Room\GROUP C\Gr3WEEK1	GrCCCI1WEEKPostSx	478	35.3923	119.524	4		123.504	155.962	4.48	236.32	0	663.68	0	0	0	0	0	0	0	663.68	0	0	236.32	0
2020-11-06	10:30:00	168137	900	900	989001000000000	D:\Dropbox\Family Room\GROUP C\Gr3WEEK1	GrCCCI1WEEKPostSx	0	35.1722	160.037	0		160.036	168.999	0	0	0	900	0	0	0	0	0	0	0	900	0	0	0	0
2020-11-06	10:45:00	169037	900	900	989001000000000	D:\Dropbox\Family Room\GROUP C\Gr3WEEK1	GrCCCI1WEEKPostSx	1174.5	34.5555	116.136	9		144.33	137.174	28.72	300.04	0	599.96	0	0	0	0	0	0	213	599.96	0	48.88	38.16	0
2020-11-06	11:00:00	169937	900	900	989001000000000	D:\Dropbox\Family Room\GROUP C\Gr3WEEK1	GrCCCI1WEEKPostSx	3272.27	33.9289	135.442	27		160.239	177.942	50.4	446.96	181.64	453.04	0.04	169.6	8.88	21.24	25.08	0	82.08	427.96	10.48	142.24	3.52	8.88
2020-11-06	11:15:00	170837	900	900	989001000000000	D:\Dropbox\Family Room\GROUP C\Gr3WEEK1	GrCCCI1WEEKPostSx	2258.47	34.3934	98.9664	21		110.883	144.928	42.88	335.72	0	564.28	0	0	0	0	0	0	128.68	564.28	0	207.04	0	0
2020-11-06	11:30:00	171737	900	900	989001000000000	D:\Dropbox\Family Room\GROUP C\Gr3WEEK1	GrCCCI1WEEKPostSx	3515.58	35.0733	129.419	29		129.607	193.379	42.28	128.32	72.36	771.68	16.72	8.12	23.36	66.32	59.56	7.28	0	712.12	6.52	0	0	0
2020-11-06	11:45:00	172637	900	900	989001000000000	D:\Dropbox\Family Room\GROUP C\Gr3WEEK1	GrCCCI1WEEKPostSx	3610.93	34.3988	111.66	31		126.948	146.03	208.76	614.72	0	285.28	0	0	0	13.48	3.16	16.64	267.6	282.12	1.52	122.2	162.56	30.72
2020-11-06	12:00:00	173537	900	900	989001000000000	D:\Dropbox\Family Room\GROUP C\Gr3WEEK1	GrCCCI1WEEKPostSx	119.5	34.3033	125.198	1		159.11	135.061	1.2	900	0	0	0	0	0	0	0	0	342.6	0	0	557.4	0	0
2020-11-06	12:15:00	174437	900	900	989001000000000	D:\Dropbox\Family Room\GROUP C\Gr3WEEK1	GrCCCI1WEEKPostSx	671.354	34.3145	112.691	5		138.957	161.782	21.08	900	51.44	0	0	0	0	0	0	0	321.72	0	0	267.32	310.96	0
2020-11-06	12:30:00	175337	900	900	989001000000000	D:\Dropbox\Family Room\GROUP C\Gr3WEEK1	GrCCCI1WEEKPostSx	696.497	33.9536	134.119	5		203.914	141.796	13.44	241.24	54.32	658.76	0	0	0	0	0	0	121.24	658.76	0	10.28	109.72	0
2020-11-06	12:45:00	176237	900	900	989001000000000	D:\Dropbox\Family Room\GROUP C\Gr3WEEK1	GrCCCI1WEEKPostSx	0	34.4063	117.929	0		122.105	141.367	0	0	0	900	0	0	0	0	0	0	0	900	0	0	0	0
2020-11-06	13:00:00	177137	900	900	989001000000000	D:\Dropbox\Family Room\GROUP C\Gr3WEEK1	GrCCCI1WEEKPostSx	1727.07	34.5244	115.146	15		142.912	127.981	109.32	549.16	13.92	350.84	6.16	3.92	0	33.52	4.08	0	9.08	346.76	0	48.48	448	0
2020-11-06	13:15:00	178037	900	900	989001000000000	D:\Dropbox\Family Room\GROUP C\Gr3WEEK1	GrCCCI1WEEKPostSx	358.501	34.3688	113.08	3		113.143	147.226	23.04	327.72	0	572.28	0	0	0	0	0	0	0	572.28	0	0	325.36	2.36
2020-11-06	13:30:00	178937	900	900	989001000000000	D:\Dropbox\Family Room\GROUP C\Gr3WEEK1	GrCCCI1WEEKPostSx	239	34.3322	119.512	2		134.023	142.525	2.2	427.32	0	472.68	0	0	0	0	0	0	0	472.68	0	0	427.32	0
2020-11-06	13:45:00	179837	900	900	989001000000000	D:\Dropbox\Family Room\GROUP C\Gr3WEEK1	GrCCCI1WEEKPostSx	696.497	33.8809	102.021	5		120.051	120.069	8.24	170.52	0	729.48	0	0	0	0	0	0	160.4	729.48	0	10.12	0	0
2020-11-06	14:00:00	180737	900	900	989001000000000	D:\Dropbox\Family Room\GROUP C\Gr3WEEK1	GrCCCI1WEEKPostSx	288.493	34.9268	40.3017	2		55.9479	109.719	118.64	577.08	0	322.92	0	0	0	0	0	0	64.52	322.92	0	0	512.56	0
2020-11-06	14:15:00	181637	900	900	989001000000000	D:\Dropbox\Family Room\GROUP C\Gr3WEEK1	GrCCCI1WEEKPostSx	478.02	34.3719	91.7717	4		112.784	124.919	108.92	824.4	0	75.6	0	0	0	0	0	0	382.36	75.6	0	71.68	370.36	0
2020-11-06	14:30:00	182537	900	900	989001000000000	D:\Dropbox\Family Room\GROUP C\Gr3WEEK1	GrCCCI1WEEKPostSx	6127.63	33.7744	126.558	53		171.256	148.826	168.96	740.6	43.44	159.4	23.64	5.6	11.96	141.92	102.08	76.64	1.68	57.32	44.44	41.44	393.28	0
2020-11-06	14:45:00	183437	900	900	989001000000000	D:\Dropbox\Family Room\GROUP C\Gr3WEEK1	GrCCCI1WEEKPostSx	5531.23	34.3246	133.252	46		146.159	174.988	78.44	840.32	67.96	59.68	32.16	18.56	6.24	186	48.44	13.32	0	11.24	24.08	26.36	531.16	2.44
2020-11-06	15:00:00	184337	900	900	989001000000000	D:\Dropbox\Family Room\GROUP C\Gr3WEEK1	GrCCCI1WEEKPostSx	5237.02	35.0706	129.461	41		176.036	175.627	104.8	567.36	43	332.64	15.68	17.08	6.48	159.72	90.84	27.96	172.32	241.8	27.76	112.64	27.72	0
2020-11-06	15:15:00	185237	900	900	989001000000000	D:\Dropbox\Family Room\GROUP C\Gr3WEEK1	GrCCCI1WEEKPostSx	3467.77	35.5413	139.714	31		173.826	168.175	41.6	332.84	136.92	567.16	0	0	0	0	0	0	99.68	567.16	0	153.8	79.36	0
2020-11-06	15:30:00	186137	900	900	989001000000000	D:\Dropbox\Family Room\GROUP C\Gr3WEEK1	GrCCCI1WEEKPostSx	2082.05	35.161	120.718	16		141.354	153.65	131.88	294.88	44.92	605.12	9.48	5.04	0	172.08	7.68	0	47.56	597.44	0	20.92	39.8	0
2020-11-06	15:45:00	187037	900	900	989001000000000	D:\Dropbox\Family Room\GROUP C\Gr3WEEK1	GrCCCI1WEEKPostSx	0	34.6511	147.241	0		156.203	160.036	0	737.04	0	162.96	0	0	0	0	0	0	737.04	162.96	0	0	0	0
2020-11-06	16:00:00	187937	900	900	989001000000000	D:\Dropbox\Family Room\GROUP C\Gr3WEEK1	GrCCCI1WEEKPostSx	1307.84	34.6018	127.103	2		136.794	131.316	56.08	900	0	0	0	0	0	0	0	0	282	0	0	618	0	0
2020-11-06	16:15:00	188837	900	900	989001000000000	D:\Dropbox\Family Room\GROUP C\Gr3WEEK1	GrCCCI1WEEKPostSx	1091.61	34.6683	79.6316	10		94.4643	131.94	28.56	732.24	0	167.76	0	0	0	0	0	0	232.32	167.76	0	499.92	0	0
2020-11-06	16:30:00	189737	900	900	989001000000000	D:\Dropbox\Family Room\GROUP C\Gr3WEEK1	GrCCCI1WEEKPostSx	5687.05	35.1876	134.754	48		161.062	184.658	132.92	752.92	36.48	147.08	30.8	2.52	0.48	198.84	104.32	22.68	76.92	42.76	37.72	382.96	0	0
2020-11-06	16:45:00	190637	900	900	989001000000000	D:\Dropbox\Family Room\GROUP C\Gr3WEEK1	GrCCCI1WEEKPostSx	10720.3	35.1404	156.755	92		169.134	212.546	190.32	806.08	205.4	93.92	36.76	39.92	21.24	148.64	79.56	142.88	197.2	14.36	35.92	150.68	10.4	22.44
2020-11-06	17:00:00	191537	900	900	989001000000000	D:\Dropbox\Family Room\GROUP C\Gr3WEEK1	GrCCCI1WEEKPostSx	10476.1	35.5222	159.345	96		202.013	178.983	162.88	826.92	182.52	73.08	113.12	18.04	3.72	182.76	66	12.96	359.52	7.08	20.48	113.88	1.36	1.08
2020-11-06	17:15:00	192437	900	900	989001000000000	D:\Dropbox\Family Room\GROUP C\Gr3WEEK1	GrCCCI1WEEKPostSx	10105.5	36.3776	142.232	89		162.74	181.39	143.76	640.84	135.92	259.16	11.36	73.96	0	21.6	166.68	27.64	68.88	92.48	63.4	202.12	168.2	3.68
2020-11-06	17:30:00	193337	900	900	989001000000000	D:\Dropbox\Family Room\GROUP C\Gr3WEEK1	GrCCCI1WEEKPostSx	384.584	35.7508	117.512	3		144.68	139.799	105	537.56	0	362.44	0	0	0	0	0	0	474.68	362.44	0	62.88	0	0
2020-11-06	17:45:00	194237	900	900	989001000000000	D:\Dropbox\Family Room\GROUP C\Gr3WEEK1	GrCCCI1WEEKPostSx	2565.09	35.7021	128.652	24		148.047	147.087	121.48	883.04	123.08	16.96	8.52	114.56	0	16.24	7.32	0	35.32	9.64	1.36	445.48	257.64	3.92
2020-11-06	18:00:00	195137	900	900	989001000000000	D:\Dropbox\Family Room\GROUP C\Gr3WEEK1	GrCCCI1WEEKPostSx	4889.11	35.6212	109.726	44		148.179	135.486	82	625.76	164.52	274.24	59.04	4.08	0	149.8	24.24	2.56	83.64	250	15.48	215.56	90.76	4.84
2020-11-06	18:15:00	196037	900	900	989001000000000	D:\Dropbox\Family Room\GROUP C\Gr3WEEK1	GrCCCI1WEEKPostSx	7625.32	35.8311	147.891	61		197.588	164.775	258.88	640	257.36	260	58	30.8	18.52	24.4	223.64	67.24	250.16	36.36	59.6	69.16	27.16	34.96
2020-11-06	18:30:00	196937	900	900	989001000000000	D:\Dropbox\Family Room\GROUP C\Gr3WEEK1	GrCCCI1WEEKPostSx	9473.96	36.2179	196.359	79		222.838	227.62	189.92	743	435.52	157	109.64	23.72	13.84	308.76	82.4	48.36	61.44	74.6	123.36	0	22.92	30.96
2020-11-06	18:45:00	197837	900	900	989001000000000	D:\Dropbox\Family Room\GROUP C\Gr3WEEK1	GrCCCI1WEEKPostSx	2810.69	36.3413	110.186	27		220.403	128.549	85.72	844	0.8	56	0	0	0	119.76	3.84	0	65.76	52.16	0	38.24	620.24	0
2020-11-06	19:00:00	198737	900	900	989001000000000	D:\Dropbox\Family Room\GROUP C\Gr3WEEK1	GrCCCI1WEEKPostSx	646.983	35.4889	116.825	5		170.707	130.018	48.88	665.04	0	234.96	0	0	0	0	0	0	298.12	234.96	0	203.96	162.96	0
2020-11-06	19:15:00	199637	900	900	989001000000000	D:\Dropbox\Family Room\GROUP C\Gr3WEEK1	GrCCCI1WEEKPostSx	2427.92	35.0411	128.206	20		139.163	166.711	62.12	877.92	78.72	22.08	56.2	18.88	3.4	16.48	2.4	3.28	106.44	19.68	2.08	665.76	0	5.4
2020-11-06	19:30:00	200537	900	900	989001000000000	D:\Dropbox\Family Room\GROUP C\Gr3WEEK1	GrCCCI1WEEKPostSx	4210.56	35.6559	140.103	36		156.56	159.937	262.32	798.36	159.68	101.64	40.68	7.28	5.08	155.88	10.56	68.08	159.6	91.08	19.68	3.92	338.16	0
2020-11-06	19:45:00	201437	900	900	989001000000000	D:\Dropbox\Family Room\GROUP C\Gr3WEEK1	GrCCCI1WEEKPostSx	754.704	35.8949	131.376	5		156.476	142.424	107.44	391.6	95.44	508.4	0	0	0	134.52	0	0	0	508.4	3.72	0	253.36	0
2020-11-06	20:00:00	202337	900	900	989001000000000	D:\Dropbox\Family Room\GROUP C\Gr3WEEK1	GrCCCI1WEEKPostSx	9975.04	35.0628	127.771	84		153.008	191.852	166.52	541.24	18.12	358.76	15.44	0	0	119.92	31.6	6.48	69.04	327.16	20.12	225.16	80.32	4.76
2020-11-06	20:15:00	203237	900	900	989001000000000	D:\Dropbox\Family Room\GROUP C\Gr3WEEK1	GrCCCI1WEEKPostSx	11527.1	35.8548	146.212	101		200.162	176.937	219.64	743.08	175.76	156.92	37.6	27.36	40.96	251.84	100.48	43.84	61.68	56.44	10.56	235.8	29.84	3.6
2020-11-06	20:30:00	204137	900	900	989001000000000	D:\Dropbox\Family Room\GROUP C\Gr3WEEK1	GrCCCI1WEEKPostSx	13628.5	36.0918	130.683	120		165.146	170.742	350.32	756.6	120.4	143.4	53.88	21.2	6.88	135.68	96.16	40.12	34.44	47.24	118.12	56.24	230.2	59.84
2020-11-06	20:45:00	205037	900	900	989001000000000	D:\Dropbox\Family Room\GROUP C\Gr3WEEK1	GrCCCI1WEEKPostSx	7961.97	36.3118	181.833	67		200.941	215.274	238.44	660.08	411.08	239.92	61.6	20.68	22.52	296.44	81.2	24.44	37.44	158.72	41.36	33.12	79.12	43.36
2020-11-06	21:00:00	205937	900	900	989001000000000	D:\Dropbox\Family Room\GROUP C\Gr3WEEK1	GrCCCI1WEEKPostSx	2492.63	36.0852	144.74	22		154.095	189.456	26.8	752.92	55.48	147.08	13.84	10.96	4.84	313.76	5.92	0.76	75.52	141.16	2.24	218.92	112.08	0
2020-11-06	21:15:00	206837	900	900	989001000000000	D:\Dropbox\Family Room\GROUP C\Gr3WEEK1	GrCCCI1WEEKPostSx	1005.5	35.9516	126.361	8		190.209	147.517	20.52	900	0	0	0	0	0	0	0	0	326.68	0	0	407.72	165.6	0
2020-11-06	21:30:00	207737	900	900	989001000000000	D:\Dropbox\Family Room\GROUP C\Gr3WEEK1	GrCCCI1WEEKPostSx	4832.77	35.2101	126.012	41		195.136	151.72	78.2	776.12	176.24	123.88	17.4	21.16	4.24	188.68	13.72	10.08	42.04	110.16	20.64	243.96	227.92	0
2020-11-06	21:45:00	208637	900	900	989001000000000	D:\Dropbox\Family Room\GROUP C\Gr3WEEK1	GrCCCI1WEEKPostSx	1681.81	35.4058	123.693	14		153.062	145.216	51.68	843.88	254.08	56.12	0.08	3.6	0	159.92	1	89.68	70.48	55.12	0	162.96	357.16	0
2020-11-06	22:00:00	209537	900	900	989001000000000	D:\Dropbox\Family Room\GROUP C\Gr3WEEK1	GrCCCI1WEEKPostSx	7881.36	35.7935	111.946	68		130.818	187.599	178.88	781.52	69.16	118.48	11.56	29.76	9.56	276.64	46.92	47.52	52.68	71.56	7.64	122	223	1.16
2020-11-06	22:15:00	210437	900	900	989001000000000	D:\Dropbox\Family Room\GROUP C\Gr3WEEK1	GrCCCI1WEEKPostSx	16700.3	36.2461	172.287	144		207.407	215.858	316.96	762.16	347	137.84	109.52	31.44	22.32	204.2	85.56	87.68	61.44	52.28	37	63.88	117.16	27.52
2020-11-06	22:30:00	211337	900	900	989001000000000	D:\Dropbox\Family Room\GROUP C\Gr3WEEK1	GrCCCI1WEEKPostSx	16049.6	35.9343	171.745	139		214.417	206.443	257.96	745.36	275.96	154.64	105.6	25.48	16.52	260.76	130.84	62.56	72.4	23.8	148.56	14.92	28.8	9.76
2020-11-06	22:45:00	212237	900	900	989001000000000	D:\Dropbox\Family Room\GROUP C\Gr3WEEK1	GrCCCI1WEEKPostSx	11229.6	35.8547	165.763	91		208.523	197.21	189.44	808.52	325.6	91.48	155.28	13.28	82.12	309.64	76.8	146.32	9.92	14.68	36.2	7.64	29.8	18.32
2020-11-06	23:00:00	213137	900	900	989001000000000	D:\Dropbox\Family Room\GROUP C\Gr3WEEK1	GrCCCI1WEEKPostSx	10278.2	35.8548	170.759	92		234.659	200.554	139.72	831.24	284.68	68.76	238.04	92.04	35.56	198.56	47	42.68	24.84	21.76	73.2	39.96	1.16	85.2
2020-11-06	23:15:00	214037	900	900	989001000000000	D:\Dropbox\Family Room\GROUP C\Gr3WEEK1	GrCCCI1WEEKPostSx	8469.65	35.7193	146.505	65		192.401	172.768	143.44	580.44	98.6	319.56	24.48	7.36	3.6	24.56	89.88	28.24	19.2	229.68	132.12	49.88	231.24	59.76
2020-11-06	23:30:00	214937	900	900	989001000000000	D:\Dropbox\Family Room\GROUP C\Gr3WEEK1	GrCCCI1WEEKPostSx	2443.85	35.5534	123.811	21		196.068	134.912	29.88	623.68	36.32	276.32	10.2	10.96	6.16	293.12	11.6	0.96	0	264.72	1.16	1.8	294.24	5.08
2020-11-06	23:45:00	215837	900	900	989001000000000	D:\Dropbox\Family Room\GROUP C\Gr3WEEK1	GrCCCI1WEEKPostSx	119.5	35.7752	130.269	1		231.113	140.545	1.2	517.16	0	382.84	0	0	0	0	0	0	0	382.84	0	0	517.16	0
2020-11-07	00:00:00	216737	900	900	989001000000000	D:\Dropbox\Family Room\GROUP C\Gr3WEEK1	GrCCCI1WEEKPostSx	0	35.4069	147.496	0		173.294	168.999	0	0	0	900	0	0	0	0	0	0	0	900	0	0	0	0
2020-11-07	00:15:00	217637	900	900	989001000000000	D:\Dropbox\Family Room\GROUP C\Gr3WEEK1	GrCCCI1WEEKPostSx	239	35.3565	135.962	2		218.8	143.119	2.28	3.6	0	896.4	0	0	0	0	0	0	3.6	896.4	0	0	0	0
2020-11-07	00:30:00	218537	900	900	989001000000000	D:\Dropbox\Family Room\GROUP C\Gr3WEEK1	GrCCCI1WEEKPostSx	2238.69	35.2662	116.101	21		211.912	123.434	57.08	241.56	1.2	658.44	0.04	1.72	0	12.12	4.6	0	6.92	653.84	0	220.76	0	0
2020-11-07	00:45:00	219437	900	900	989001000000000	D:\Dropbox\Family Room\GROUP C\Gr3WEEK1	GrCCCI1WEEKPostSx	478.001	34.9337	113.2	4		194.994	130.393	11.84	404.36	0	495.64	0	0	0	0	0	0	0	495.64	0	345.2	59.16	0
2020-11-07	01:00:00	220337	900	900	989001000000000	D:\Dropbox\Family Room\GROUP C\Gr3WEEK1	GrCCCI1WEEKPostSx	2673.35	35.3515	126.929	23		161.095	157.105	49.04	241.6	58.24	658.4	49.24	7.64	1.76	25	57.32	0	4.52	601.08	0	99	54.44	0
2020-11-07	01:15:00	221237	900	900	989001000000000	D:\Dropbox\Family Room\GROUP C\Gr3WEEK1	GrCCCI1WEEKPostSx	7115.46	34.9659	134.595	62		226.201	141.117	134.08	383.96	76.8	516.04	46.12	70.52	41.56	158.16	148.24	17.32	8.24	367.8	20.04	6	3.56	12.44
2020-11-07	01:30:00	222137	900	900	989001000000000	D:\Dropbox\Family Room\GROUP C\Gr3WEEK1	GrCCCI1WEEKPostSx	9719.08	35.3985	166.903	82		235.496	211.171	189.36	761.16	342.44	138.84	169.92	97.52	2.36	54.92	112.16	149.12	49.52	26.68	59	48.8	112.6	17.4
2020-11-07	01:45:00	223037	900	900	989001000000000	D:\Dropbox\Family Room\GROUP C\Gr3WEEK1	GrCCCI1WEEKPostSx	10386.6	35.5745	207.777	87		265.234	229.613	151.4	731.52	546.4	168.48	210.24	133.48	12.36	102.28	122.96	125.24	16.64	45.52	43.28	19.92	52.36	15.72
2020-11-07	02:00:00	223937	900	900	989001000000000	D:\Dropbox\Family Room\GROUP C\Gr3WEEK1	GrCCCI1WEEKPostSx	12309.2	35.4819	251.888	108		259.676	288.285	166.8	676.52	711.92	223.48	57.36	166.4	33.56	199.16	202.08	57.68	17.6	21.4	23.32	0	0	121.44
2020-11-07	02:15:00	224837	900	900	989001000000000	D:\Dropbox\Family Room\GROUP C\Gr3WEEK1	GrCCCI1WEEKPostSx	6694.17	35.3099	299.407	58		312.316	321.317	99.76	810.84	801.76	89.16	78	359.12	101.04	165.72	76.2	53.32	31	12.96	3.24	6.56	12.84	0
2020-11-07	02:30:00	225737	900	900	989001000000000	D:\Dropbox\Family Room\GROUP C\Gr3WEEK1	GrCCCI1WEEKPostSx	13593.6	35.1927	184.679	122		198.135	247.335	208.72	846.56	347.88	53.44	55.16	95.2	12.4	182.12	46.04	64.16	13.2	7.4	198.64	11.08	29.84	184.76
2020-11-07	02:45:00	226637	900	900	989001000000000	D:\Dropbox\Family Room\GROUP C\Gr3WEEK1	GrCCCI1WEEKPostSx	10222.2	35.1328	170.136	83		185.483	242.676	110.08	759.44	297.24	140.56	229.4	41.6	27.32	170.4	74.76	8.32	15.12	65.8	82.4	80.6	74.32	29.96
2020-11-07	03:00:00	227537	900	900	989001000000000	D:\Dropbox\Family Room\GROUP C\Gr3WEEK1	GrCCCI1WEEKPostSx	4377.17	35.4022	161.161	36		242.591	178.987	65.28	837.04	299.4	62.96	3.6	0	0	10.28	1	0	114.48	61.96	4.68	116.92	582.4	4.68
2020-11-07	03:15:00	228437	900	900	989001000000000	D:\Dropbox\Family Room\GROUP C\Gr3WEEK1	GrCCCI1WEEKPostSx	11670.9	35.2136	137.191	96		230.544	160.709	153.4	852.36	121.32	47.64	98.4	42.88	9.32	114.72	38.64	80.28	51.68	9	1.88	414.36	27.92	10.92
2020-11-07	03:30:00	229337	900	900	989001000000000	D:\Dropbox\Family Room\GROUP C\Gr3WEEK1	GrCCCI1WEEKPostSx	7274.01	35.1366	104.752	61		257.87	138.802	93.8	890.4	29.08	9.6	41.72	17.36	19.96	110.52	7.16	3.84	94.56	2.44	3.12	288.36	307.88	3.08
2020-11-07	03:45:00	230237	900	900	989001000000000	D:\Dropbox\Family Room\GROUP C\Gr3WEEK1	GrCCCI1WEEKPostSx	239.002	35.3572	132.056	2		301.074	132.549	95.16	852.4	0	47.6	0	0	0	0	0	0	0	47.6	163.52	0	688.88	0
2020-11-07	04:00:00	231137	900	900	989001000000000	D:\Dropbox\Family Room\GROUP C\Gr3WEEK1	GrCCCI1WEEKPostSx	2018.91	35.4291	125.533	19		214.279	128.513	24.8	425.88	3.96	474.12	0	0	0	15.52	0	0	35.88	474.12	289.16	34.12	51.2	0
2020-11-07	04:15:00	232037	900	900	989001000000000	D:\Dropbox\Family Room\GROUP C\Gr3WEEK1	GrCCCI1WEEKPostSx	239.001	35.2886	128.401	2		174.011	134.552	21.44	120.48	0	779.52	0	0	0	0	0	0	120.48	779.52	0	0	0	0
2020-11-07	04:30:00	232937	900	900	989001000000000	D:\Dropbox\Family Room\GROUP C\Gr3WEEK1	GrCCCI1WEEKPostSx	4361.84	35.0086	99.1797	37		122.029	158.804	125.56	585.56	43.96	314.44	30.76	1.2	2.24	7.76	16	1.36	416.88	298.44	4.16	58.08	63.12	0
2020-11-07	04:45:00	233837	900	900	989001000000000	D:\Dropbox\Family Room\GROUP C\Gr3WEEK1	GrCCCI1WEEKPostSx	3267.09	35.2129	113.512	28		151.046	165.258	75.36	775.2	169.92	124.8	162.72	4.88	2.8	8.36	4.4	1.16	310.28	120.4	1.48	256.84	21.32	5.36
2020-11-07	05:00:00	234737	900	900	989001000000000	D:\Dropbox\Family Room\GROUP C\Gr3WEEK1	GrCCCI1WEEKPostSx	577.085	35.1116	98.3752	4		127.976	102.533	291.84	814.08	0	85.92	0	0	0	0	0	0	147.76	85.92	0	57.96	608.36	0
2020-11-07	05:15:00	235637	900	900	989001000000000	D:\Dropbox\Family Room\GROUP C\Gr3WEEK1	GrCCCI1WEEKPostSx	836.501	35.3015	124.069	7		128.696	160.3	11.64	831.04	0	68.96	0	0	0	0	0	0	801.84	68.96	0	4.76	24.44	0
2020-11-07	05:30:00	236537	900	900	989001000000000	D:\Dropbox\Family Room\GROUP C\Gr3WEEK1	GrCCCI1WEEKPostSx	885.999	34.9659	109.465	8		133.088	147.245	12.36	730.12	0	169.88	0	0	0	0	0	0	568.88	169.88	0	161.24	0	0
2020-11-07	05:45:00	237437	900	900	989001000000000	D:\Dropbox\Family Room\GROUP C\Gr3WEEK1	GrCCCI1WEEKPostSx	2373.35	34.9245	121.27	19		169.125	133.156	34	370.32	0	529.68	0	0	0	0	0	0	197.64	529.68	0	130.88	41.8	0
2020-11-07	06:00:00	238337	900	900	989001000000000	D:\Dropbox\Family Room\GROUP C\Gr3WEEK1	GrCCCI1WEEKPostSx	0	35.4774	119.5	0		119.5	119.5	0	0	0	900	0	0	0	0	0	0	0	900	0	0	0	0
2020-11-07	06:15:00	239237	900	900	989001000000000	D:\Dropbox\Family Room\GROUP C\Gr3WEEK1	GrCCCI1WEEKPostSx	119.5	35.7146	119.506	1		120.547	142.517	1.16	19.2	0	880.8	0	0	0	0	0	0	0	880.8	0	0	19.2	0
2020-11-07	06:30:00	240137	900	900	989001000000000	D:\Dropbox\Family Room\GROUP C\Gr3WEEK1	GrCCCI1WEEKPostSx	5125.79	35.0248	133.862	41		166.881	195.909	74.88	367.24	75.24	532.76	105.72	5.68	2.8	55.32	20.48	4.44	113.32	512.28	0	16.28	63.68	0
2020-11-07	06:45:00	241037	900	900	989001000000000	D:\Dropbox\Family Room\GROUP C\Gr3WEEK1	GrCCCI1WEEKPostSx	13647.6	35.447	172.99	112		204.854	232.56	331.92	683.2	351.92	216.8	273.72	99.76	17.04	90.52	180.16	64.04	20.72	36.64	34.56	38.76	33.76	10.32
2020-11-07	07:00:00	241937	900	900	989001000000000	D:\Dropbox\Family Room\GROUP C\Gr3WEEK1	GrCCCI1WEEKPostSx	10495.7	35.6358	198.008	93		207.008	290.597	172.36	807	477.44	93	340.84	101.2	39.16	88.4	87.64	92.16	20.16	5.36	63.2	0	30.96	30.92
2020-11-07	07:15:00	242837	900	900	989001000000000	D:\Dropbox\Family Room\GROUP C\Gr3WEEK1	GrCCCI1WEEKPostSx	9969.92	35.3959	192.431	85		205.936	267.984	150.64	762.16	449.32	137.84	256.2	153.08	42.12	152.64	110.72	43.84	47.16	27.12	9.8	30.28	17.36	9.68
2020-11-07	07:30:00	243737	900	900	989001000000000	D:\Dropbox\Family Room\GROUP C\Gr3WEEK1	GrCCCI1WEEKPostSx	14992.1	35.4845	164.315	134		194.232	242.726	200.8	804.04	239.76	95.96	159.68	138.96	106.52	158.96	88.56	50.52	29.48	7.4	20.68	22.68	69	47.56
2020-11-07	07:45:00	244637	900	900	989001000000000	D:\Dropbox\Family Room\GROUP C\Gr3WEEK1	GrCCCI1WEEKPostSx	12907.9	35.798	157.15	106		203.338	216.835	198	692.72	214.6	207.28	149.72	101.8	65.44	94.68	123.8	129.76	78.88	83.48	14.84	15.88	36.6	5.12
2020-11-07	08:00:00	245537	900	900	989001000000000	D:\Dropbox\Family Room\GROUP C\Gr3WEEK1	GrCCCI1WEEKPostSx	8341.63	35.7157	111.068	71		152.099	137.312	184.84	515.8	18.24	384.2	227.44	41.04	15.92	217.72	381.04	1.88	11.8	3.16	0	0	0	0
2020-11-07	08:15:00	246437	900	900	989001000000000	D:\Dropbox\Family Room\GROUP C\Gr3WEEK1	GrCCCI1WEEKPostSx	9890.99	35.3366	154.713	82		212.736	200.655	181.48	669.6	164.56	230.4	10.12	41.8	52.32	95.96	58.36	5.48	77.76	172.04	53.04	32.6	226	74.52
2020-11-07	08:30:00	247337	900	900	989001000000000	D:\Dropbox\Family Room\GROUP C\Gr3WEEK1	GrCCCI1WEEKPostSx	10457.2	35.4599	146.93	93		247.211	175.839	151.04	708.84	141.52	191.16	50.24	71.48	82.6	114.36	49.04	25.4	9.96	142.12	147.96	21.04	118.32	67.48
2020-11-07	08:45:00	248237	900	900	989001000000000	D:\Dropbox\Family Room\GROUP C\Gr3WEEK1	GrCCCI1WEEKPostSx	7459.1	35.356	147.09	72		184.64	182.691	69.72	552.72	249.48	347.28	170.68	8.56	5.08	110.2	30.32	34.6	12.52	316.96	61.08	0	0	150
2020-11-07	09:00:00	249137	900	900	989001000000000	D:\Dropbox\Family Room\GROUP C\Gr3WEEK1	GrCCCI1WEEKPostSx	6961.44	35.6158	105.334	62		118.814	162.275	90.04	816.64	15.92	83.36	12.68	1.8	0	73.76	9.16	36.76	498.48	74.2	17.6	61	2.16	112.4
2020-11-07	09:15:00	250037	900	900	989001000000000	D:\Dropbox\Family Room\GROUP C\Gr3WEEK1	GrCCCI1WEEKPostSx	1347.08	35.6562	85.2693	12		85.2693	190.713	311.6	179.64	0	720.36	0	0	0	0.04	459.52	0	158.16	260.84	21.44	0	0	0
2020-11-07	09:30:00	250937	900	900	989001000000000	D:\Dropbox\Family Room\GROUP C\Gr3WEEK1	GrCCCI1WEEKPostSx	2815.62	35.3946	165.111	22		165.111	186.748	39.04	2.2	408	897.8	0	0	0	0	502.32	2.2	0	395.48	0	0	0	0
2020-11-07	09:45:00	251837	900	900	989001000000000	D:\Dropbox\Family Room\GROUP C\Gr3WEEK1	GrCCCI1WEEKPostSx	120	35.195	140.859	1		141.044	141.075	1.2	0	161.36	900	0	0	0	0	161.6	0	0	738.4	0	0	0	0
2020-11-07	10:00:00	252737	900	900	989001000000000	D:\Dropbox\Family Room\GROUP C\Gr3WEEK1	GrCCCI1WEEKPostSx	480	35.2124	132.335	4		132.335	132.335	7.8	0	94.92	900	0	0	0	0	96.28	0	0	803.72	0	0	0	0
2020-11-07	10:15:00	253637	900	900	989001000000000	D:\Dropbox\Family Room\GROUP C\Gr3WEEK1	GrCCCI1WEEKPostSx	4085.01	34.7954	66.9384	37		69.6959	148.072	40.6	251.2	48.64	648.8	20.32	0.84	26.24	32.36	12.8	13.12	100.8	636	5.92	0	0	51.6
2020-11-07	10:30:00	254537	900	900	989001000000000	D:\Dropbox\Family Room\GROUP C\Gr3WEEK1	GrCCCI1WEEKPostSx	1384.78	34.9357	52.7372	12		52.7372	122.04	17.32	24.64	1.6	875.36	0.64	0.84	0	7.16	0.2	0.2	5.52	875.16	10.28	0	0	0
2020-11-07	10:45:00	255437	900	900	989001000000000	D:\Dropbox\Family Room\GROUP C\Gr3WEEK1	GrCCCI1WEEKPostSx	3397.95	34.8952	115.851	30		149.983	198.57	52.44	684.92	0	215.08	75.36	0.04	0	36	14.36	2.36	0	200.72	3.92	0	553.36	13.88
2020-11-07	11:00:00	256337	900	900	989001000000000	D:\Dropbox\Family Room\GROUP C\Gr3WEEK1	GrCCCI1WEEKPostSx	3312.18	34.6515	126.012	32		137.363	152.597	31.72	252.16	0	647.84	0	0	0	0	0	0	0.04	647.84	59.84	6.76	185.52	0
2020-11-07	11:15:00	257237	900	900	989001000000000	D:\Dropbox\Family Room\GROUP C\Gr3WEEK1	GrCCCI1WEEKPostSx	239	35.0036	112.36	2		140.677	120.011	2.4	9.68	0	890.32	0	0	0	0	0	0	9.68	890.32	0	0	0	0
2020-11-07	11:30:00	258137	900	900	989001000000000	D:\Dropbox\Family Room\GROUP C\Gr3WEEK1	GrCCCI1WEEKPostSx	0	34.952	118.766	0		125.34	119.5	0	0	0	900	0	0	0	0	0	0	0	900	0	0	0	0
2020-11-07	11:45:00	259037	900	162.88	989001000000000	D:\Dropbox\Family Room\GROUP C\Gr3WEEK1	GrCCCI1WEEKPostSx	120	34.6381	73.2214	1		73.2214	120.738	0.92	0	0	162.88	0	0	0	0	1.68	0	0	161.2	0	0	0	0

## Sheet: Sheet3
date	time	time since start (s)	bin duration (s)	distance (mm)	temperature (C)	separation (mm)	transition
2020-11-04	11:45:00	0	900	34318.4	37.2454	161.205	311
2020-11-04	12:00:00	737	900	18349.9	37.0341	194.445	160
2020-11-04	12:15:00	1637	900	16298.4	36.2293	148.635	153
2020-11-04	12:30:00	2537	900	11126.3	35.9227	125.26	104
2020-11-04	12:45:00	3437	900	25300.7	36.4095	142.91	224
2020-11-04	13:00:00	4337	900	11582.1	36.521	152.57	102
2020-11-04	13:15:00	5237	900	0	36.5468	84.3961	0
2020-11-04	13:30:00	6137	900	5847.14	35.3913	114.209	49
2020-11-04	13:45:00	7037	900	11955	35.7297	120.742	112
2020-11-04	14:00:00	7937	900	0	36.1997	165.473	0
2020-11-04	14:15:00	8837	900	0	36.3005	158.073	0
2020-11-04	14:30:00	9737	900	6605.9	35.9635	153.82	64
2020-11-04	14:45:00	10637	900	1154.11	35.4172	141.49	5
2020-11-04	15:00:00	11537	900	3240	36.525	128.69	28
2020-11-04	15:15:00	12437	900	327.889	36.3154	116.643	3
2020-11-04	15:30:00	13337	900	0	36.3852	119.088	0
2020-11-04	15:45:00	14237	900	119.5	36.7198	119.506	1
2020-11-04	16:00:00	15137	900	0	36.5359	119.5	0
2020-11-04	16:15:00	16037	900	1214.7	35.9475	236.662	9
2020-11-04	16:30:00	16937	900	0	36.4055	280.706	0
2020-11-04	16:45:00	17837	900	0	36.595	267.639	0
2020-11-04	17:00:00	18737	900	1933.06	35.8838	122.368	17
2020-11-04	17:15:00	19637	900	6137.5	35.6017	123.451	47
2020-11-04	17:30:00	20537	900	3647.61	34.6361	153.58	15
2020-11-04	17:45:00	21437	900	119.5	34.8476	120.424	1
2020-11-04	18:00:00	22337	900	12717	34.3868	162.619	92
2020-11-04	18:15:00	23237	900	902.844	35.1182	99.9091	10
2020-11-04	18:30:00	24137	900	8990.35	34.6038	182.497	82
2020-11-04	18:45:00	25037	900	8670.29	35.2017	130.898	77
2020-11-04	19:00:00	25937	900	355.211	35.49	73.3627	3
2020-11-04	19:15:00	26837	900	1404.33	35.5732	150.669	12
2020-11-04	19:30:00	27737	900	3907.31	34.5836	144.788	40
2020-11-04	19:45:00	28637	900	0	34.5732	118.36	0
2020-11-04	20:00:00	29537	900	0	34.8252	159.591	0
2020-11-04	20:15:00	30437	900	6478.9	34.5499	195.508	56
2020-11-04	20:30:00	31337	900	3160.46	35.9222	203.735	28
2020-11-04	20:45:00	32237	900	408.852	34.3785	119.509	3
2020-11-04	21:00:00	33137	900	2532.75	34.5593	126.529	22
2020-11-04	21:15:00	34037	900	3579.3	34.4706	154.734	28
2020-11-04	21:30:00	34937	900	9199.6	34.3949	167.425	81
2020-11-04	21:45:00	35837	900	7311.45	33.8086	141.44	66
2020-11-04	22:00:00	36737	900	1076.5	34.0292	117.924	9
2020-11-04	22:15:00	37637	900	168.998	34.6954	106.055	2
2020-11-04	22:30:00	38537	900	358.472	35.0674	110.163	3
2020-11-04	22:45:00	39437	900	168.998	35.0589	143.626	1
2020-11-04	23:00:00	40337	900	5008.1	34.1423	169.142	43
2020-11-04	23:15:00	41237	900	10392.4	34.3588	159.406	91
2020-11-04	23:30:00	42137	900	3332.17	34.1608	120.888	30
2020-11-04	23:45:00	43037	900	410.698	34.2317	136.113	3
2020-11-05	00:00:00	43937	900	119.501	33.9056	92.5091	1
2020-11-05	00:15:00	44837	900	0	33.9631	119.585	0
2020-11-05	00:30:00	45737	900	7166.71	34.0461	143.262	58
2020-11-05	00:45:00	46637	900	9147.08	34.1447	135.444	77
2020-11-05	01:00:00	47537	900	671.369	33.7304	117.842	5
2020-11-05	01:15:00	48437	900	0	34.0532	117.287	0
2020-11-05	01:30:00	49337	900	457.497	34.1236	139.87	4
2020-11-05	01:45:00	50237	900	0	34.126	119.5	0
2020-11-05	02:00:00	51137	900	0	34.4635	119.5	0
2020-11-05	02:15:00	52037	900	0	34.4117	119.484	0
2020-11-05	02:30:00	52937	900	0	33.8278	116.253	0
2020-11-05	02:45:00	53837	900	9481.93	33.9868	189.753	90
2020-11-05	03:00:00	54737	900	8574.57	34.0218	149.348	78
2020-11-05	03:15:00	55637	900	527.498	36.2605	119.263	5
2020-11-05	03:30:00	56537	900	1056	35.8807	119.318	8
2020-11-05	03:45:00	57437	900	358.5	34.5671	125.837	3
2020-11-05	04:00:00	58337	900	238.998	34.2326	132.183	2
2020-11-05	04:15:00	59237	900	0	34.0751	121.705	0
2020-11-05	04:30:00	60137	900	0	34.2941	118.056	0
2020-11-05	04:45:00	61037	900	0	34.5798	125.822	0
2020-11-05	05:00:00	61937	900	716.998	34.5331	114.932	6
2020-11-05	05:15:00	62837	900	1823.35	34.8756	122.724	14
2020-11-05	05:30:00	63737	900	407.999	34.2821	93.8454	3
2020-11-05	05:45:00	64637	900	119.5	33.8743	110.79	1
2020-11-05	06:00:00	65537	900	153.726	33.9344	96.1812	1
2020-11-05	06:15:00	66437	900	1648.48	34.6169	120.514	14
2020-11-05	06:30:00	67337	900	9400.79	34.0977	154.062	74
2020-11-05	06:45:00	68237	900	6186.81	34.099	177.796	56
2020-11-05	07:00:00	69137	900	0	33.756	138.838	0
2020-11-05	07:15:00	70037	900	8003.15	33.8151	153.444	72
2020-11-05	07:30:00	70937	900	11472.4	34.1484	155.726	107
2020-11-05	07:45:00	71837	900	15203.1	34.1308	167.583	134
2020-11-05	08:00:00	72737	900	2879.68	33.8766	129.4	22
2020-11-05	08:15:00	73637	900	6698.88	34.4042	95.5491	62
2020-11-05	08:30:00	74537	900	9255.27	33.6122	110.053	78
2020-11-05	08:45:00	75437	900	8700.7	33.6043	126.834	74
2020-11-05	09:00:00	76337	900	2983.11	33.4436	136.62	26
2020-11-05	09:15:00	77237	900	8362.88	33.5479	144.146	78
2020-11-05	09:30:00	78137	900	4826.5	33.7696	158.462	40
2020-11-05	09:45:00	79037	900	7907.88	33.584	146.466	72
2020-11-05	10:00:00	79937	900	1540.74	33.6758	165.85	14
2020-11-05	10:15:00	80837	900	3801.53	33.7215	145.038	35
2020-11-05	10:30:00	81737	900	6295.47	33.8101	188.188	57
2020-11-05	10:45:00	82637	900	6365.42	33.768	173.975	52
2020-11-05	11:00:00	83537	900	3950.54	33.7893	145.235	35
2020-11-05	11:15:00	84437	900	3271.13	34.2485	160.966	29
2020-11-05	11:30:00	85337	900	9834.31	34.2051	150.585	89
2020-11-05	11:45:00	86237	900	9807.58	33.9543	171.611	84
2020-11-05	12:00:00	87137	900	0	33.9782	124.349	0
2020-11-05	12:15:00	88037	900	4608.95	34.1978	138.109	39
2020-11-05	12:30:00	88937	900	0	34.6507	119.576	0
2020-11-05	12:45:00	89837	900	0	34.5888	140.929	0
2020-11-05	13:00:00	90737	900	1195	34.486	119.821	10
2020-11-05	13:15:00	91637	900	597.5	34.2926	121.237	6
2020-11-05	13:30:00	92537	900	6308.77	34.7661	143.748	55
2020-11-05	13:45:00	93437	900	577.165	35.4115	170.807	6
2020-11-05	14:00:00	94337	900	0	35.3462	119.5	0
2020-11-05	14:15:00	95237	900	119.5	34.7268	129.857	1
2020-11-05	14:30:00	96137	900	239	34.2975	164.43	2
2020-11-05	14:45:00	97037	900	0	34.4526	160.098	0
2020-11-05	15:00:00	97937	900	4566.45	33.7575	123.303	40
2020-11-05	15:15:00	98837	900	12983.5	33.4722	181.457	112
2020-11-05	15:30:00	99737	900	239	34.2508	116.292	2
2020-11-05	15:45:00	100637	900	0	33.4476	118.5	0
2020-11-05	16:00:00	101537	900	0	33.633	119.503	0
2020-11-05	16:15:00	102437	900	2378.5	34.056	105.801	21
2020-11-05	16:30:00	103337	900	0	33.9226	118.842	0
2020-11-05	16:45:00	104237	900	358.501	33.5769	22.948	3
2020-11-05	17:00:00	105137	900	3252.55	34.8544	45.1466	28
2020-11-05	17:15:00	106037	900	10217.2	34.2834	212.44	92
2020-11-05	17:30:00	106937	900	717	33.9007	132.207	6
2020-11-05	17:45:00	107837	900	238.997	33.3287	84.1855	1
2020-11-05	18:00:00	108737	900	2850.56	33.8136	70.7021	27
2020-11-05	18:15:00	109637	900	1895.32	33.6272	129.765	14
2020-11-05	18:30:00	110537	900	119.5	33.9425	137.822	1
2020-11-05	18:45:00	111437	900	2616.94	33.7538	166.912	26
2020-11-05	19:00:00	112337	900	11868.4	33.9834	175.514	106
2020-11-05	19:15:00	113237	900	288.499	34.0528	132.048	2
2020-11-05	19:30:00	114137	900	0	33.7973	128.055	0
2020-11-05	19:45:00	115037	900	407.999	34.1406	130.209	3
2020-11-05	20:00:00	115937	900	2249.1	33.538	156.477	22
2020-11-05	20:15:00	116837	900	7497.43	33.9319	119.534	64
2020-11-05	20:30:00	117737	900	0	34.7958	119.5	0
2020-11-05	20:45:00	118637	900	0	34.0437	107.387	0
2020-11-05	21:00:00	119537	900	0	33.8612	135.895	0
2020-11-05	21:15:00	120437	900	358.5	33.752	124.453	3
2020-11-05	21:30:00	121337	900	4713.27	34.7857	110.481	42
2020-11-05	21:45:00	122237	900	3407.15	34.5745	118.773	30
2020-11-05	22:00:00	123137	900	9991.99	33.9775	120.581	83
2020-11-05	22:15:00	124037	900	1029.6	34.2607	84.9376	9
2020-11-05	22:30:00	124937	900	3022.46	34.0146	152.962	26
2020-11-05	22:45:00	125837	900	836.5	34.2167	127.918	7
2020-11-05	23:00:00	126737	900	239	33.8845	124.392	2
2020-11-05	23:15:00	127637	900	119.498	34.6576	133.146	1
2020-11-05	23:30:00	128537	900	239	34.4661	96.7234	2
2020-11-05	23:45:00	129437	900	0	34.6165	118.24	0
2020-11-06	00:00:00	130337	900	4361.07	34.4792	101.914	37
2020-11-06	00:15:00	131237	900	1195.01	33.391	89.5946	10
2020-11-06	00:30:00	132137	900	597.497	33.7638	108.142	5
2020-11-06	00:45:00	133037	900	1582.49	33.7532	212.367	13
2020-11-06	01:00:00	133937	900	358.496	33.6757	121.27	3
2020-11-06	01:15:00	134837	900	2604.29	33.7777	132.333	22
2020-11-06	01:30:00	135737	900	2139.68	34.3054	110.192	18
2020-11-06	01:45:00	136637	900	597.501	33.7542	109.142	5
2020-11-06	02:00:00	137537	900	239	34.1976	98.2362	2
2020-11-06	02:15:00	138437	900	119.501	33.9022	117.706	1
2020-11-06	02:30:00	139337	900	94.4582	34.4958	79.722	1
2020-11-06	02:45:00	140237	900	25.0461	34.2509	117.94	0
2020-11-06	03:00:00	141137	900	0	33.8196	126.474	0
2020-11-06	03:15:00	142037	900	478.002	33.9365	93.7716	3
2020-11-06	03:30:00	142937	900	119.5	33.7532	117.126	1
2020-11-06	03:45:00	143837	900	0	33.9065	118.78	0
2020-11-06	04:00:00	144737	900	0	34.602	119.436	0
2020-11-06	04:15:00	145637	900	597.504	33.731	103.74	4
2020-11-06	04:30:00	146537	900	626.493	34.0049	123.266	4
2020-11-06	04:45:00	147437	900	239.002	34.1344	122.774	2
2020-11-06	05:00:00	148337	900	12294.2	35.0066	149.625	106
2020-11-06	05:15:00	149237	900	1257.29	34.2149	136.666	11
2020-11-06	05:30:00	150137	900	0	33.6223	121.042	0
2020-11-06	05:45:00	151037	900	0	33.3079	120.393	0
2020-11-06	06:00:00	151937	900	0	33.4875	99.2073	0
2020-11-06	06:15:00	152837	900	7103.97	33.7579	123.557	67
2020-11-06	06:30:00	153737	900	3564.57	33.3057	101.356	32
2020-11-06	06:45:00	154637	900	927.155	33.7836	112.206	7
2020-11-06	07:00:00	155537	900	5003.82	34.0931	122.6	39
2020-11-06	07:15:00	156437	900	6687.84	33.952	148.093	60
2020-11-06	07:30:00	157337	900	5291.99	33.4078	141.689	44
2020-11-06	07:45:00	158237	900	1931.9	33.6687	104.566	19
2020-11-06	08:00:00	159137	900	3257.76	33.6561	118.531	26
2020-11-06	08:15:00	160037	900	497.866	33.7628	71.8728	5
2020-11-06	08:30:00	160937	900	0	33.7986	169	0
2020-11-06	08:45:00	161837	900	3037.62	36.8504	219.252	32
2020-11-06	09:00:00	162737	900	119.5	36.3664	166.814	1
2020-11-06	09:15:00	163637	900	168.999	36.6206	119.446	1
2020-11-06	09:30:00	164537	900	4594.16	36.3717	133.628	36
2020-11-06	09:45:00	165437	900	9675.44	36.6559	169.22	78
2020-11-06	10:00:00	166337	900	1533.17	36.6868	16.0897	15
2020-11-06	10:15:00	167237	900	0	36.226	97.8625	0
2020-11-06	10:30:00	168137	900	0	36.0729	21.6375	0
2020-11-06	10:45:00	169037	900	59.75	35.8638	100.509	1
2020-11-06	11:00:00	169937	900	0	35.8961	128.712	0
2020-11-06	11:15:00	170837	900	1034.5	35.5036	109.069	9
2020-11-06	11:30:00	171737	900	358.5	35.4008	120.2	3
2020-11-06	11:45:00	172637	900	3474.96	35.6691	118.691	33
2020-11-06	12:00:00	173537	900	336.604	36.1833	104.842	3
2020-11-06	12:15:00	174437	900	3400.73	35.5981	126.077	28
2020-11-06	12:30:00	175337	900	5358.82	35.7848	127.59	47
2020-11-06	12:45:00	176237	900	3528.33	36.0604	91.3242	32
2020-11-06	13:00:00	177137	900	451.091	35.8429	80.7826	4
2020-11-06	13:15:00	178037	900	146.466	35.5095	111.651	1
2020-11-06	13:30:00	178937	900	239	35.3049	119.571	2
2020-11-06	13:45:00	179837	900	742.897	35.6389	110.487	6
2020-11-06	14:00:00	180737	900	716.871	35.3337	109.696	6
2020-11-06	14:15:00	181637	900	1178.35	35.4234	111.898	11
2020-11-06	14:30:00	182537	900	2475.44	35.643	117.402	24
2020-11-06	14:45:00	183437	900	5580.73	35.7969	118.729	47
2020-11-06	15:00:00	184337	900	6853.5	36.1938	159.805	59
2020-11-06	15:15:00	185237	900	16994.9	36.3113	140.695	152
2020-11-06	15:30:00	186137	900	2465.71	36.0776	108.511	22
2020-11-06	15:45:00	187037	900	0	35.8841	52.4817	0
2020-11-06	16:00:00	187937	900	0	36.1331	97.2706	0
2020-11-06	16:15:00	188837	900	0	36.173	116.039	0
2020-11-06	16:30:00	189737	900	0	35.778	114.669	0
2020-11-06	16:45:00	190637	900	0	35.4402	122.001	0
2020-11-06	17:00:00	191537	900	2942.57	35.6109	121.967	28
2020-11-06	17:15:00	192437	900	4549.6	36.8859	122.92	40
2020-11-06	17:30:00	193337	900	2735.24	35.6054	118.798	24
2020-11-06	17:45:00	194237	900	478.021	35.2658	77.127	4
2020-11-06	18:00:00	195137	900	2109.99	34.2086	97.1997	17
2020-11-06	18:15:00	196037	900	4878.71	34.0901	93.1968	42
2020-11-06	18:30:00	196937	900	2686.98	34.9644	123.86	23
2020-11-06	18:45:00	197837	900	3168.84	36.7254	118.49	28
2020-11-06	19:00:00	198737	900	1025.51	35.9443	117.635	10
2020-11-06	19:15:00	199637	900	7043.01	36.5162	123.45	69
2020-11-06	19:30:00	200537	900	1195	36.0717	118.307	10
2020-11-06	19:45:00	201437	900	885.998	35.9669	109.921	7
2020-11-06	20:00:00	202337	900	11633.7	36.8889	163.069	101
2020-11-06	20:15:00	203237	900	11950.5	36.6806	130.449	102
2020-11-06	20:30:00	204137	900	13509	36.486	136.448	118
2020-11-06	20:45:00	205037	900	1055	36.2698	114.569	10
2020-11-06	21:00:00	205937	900	1055	35.6471	137.8	8
2020-11-06	21:15:00	206837	900	576.996	36.0769	135.851	5
2020-11-06	21:30:00	207737	900	1363.95	35.6621	109.346	11
2020-11-06	21:45:00	208637	900	239.001	35.733	99.2545	2
2020-11-06	22:00:00	209537	900	6285.06	36.2465	137.963	49
2020-11-06	22:15:00	210437	900	5435.49	36.3965	129.689	48
2020-11-06	22:30:00	211337	900	4896.42	36.3793	132.98	44
2020-11-06	22:45:00	212237	900	10262	36.1266	134.333	89
2020-11-06	23:00:00	213137	900	8405.07	36.4189	130.862	73
2020-11-06	23:15:00	214037	900	3381.8	36.1514	139.221	30
2020-11-06	23:30:00	214937	900	2264.09	36.25	126.89	23
2020-11-06	23:45:00	215837	900	0	35.7518	139.771	0
2020-11-07	00:00:00	216737	900	0	35.729	163.864	0
2020-11-07	00:15:00	217637	900	597.5	35.7317	137.871	5
2020-11-07	00:30:00	218537	900	646.997	35.7353	119.577	6
2020-11-07	00:45:00	219437	900	1208.6	36.4185	122.97	12
2020-11-07	01:00:00	220337	900	5557.06	36.5091	137.797	51
2020-11-07	01:15:00	221237	900	7801.06	36.4637	132.365	67
2020-11-07	01:30:00	222137	900	7072.58	36.3377	136.376	61
2020-11-07	01:45:00	223037	900	717.005	35.9444	134.395	6
2020-11-07	02:00:00	223937	900	0	35.8257	119.766	0
2020-11-07	02:15:00	224837	900	239	36.251	118.512	2
2020-11-07	02:30:00	225737	900	478	36.5581	139.207	4
2020-11-07	02:45:00	226637	900	478	36.1434	113.071	4
2020-11-07	03:00:00	227537	900	5274.76	35.9962	128.506	42
2020-11-07	03:15:00	228437	900	1513.25	36.0962	127.154	14
2020-11-07	03:30:00	229337	900	815.996	34.122	129.244	7
2020-11-07	03:45:00	230237	900	682.019	34.1264	128.249	6
2020-11-07	04:00:00	231137	900	1248.36	34.5738	125.353	9
2020-11-07	04:15:00	232037	900	586.142	34.2285	126.425	5
2020-11-07	04:30:00	232937	900	6901.18	34.027	132.158	61
2020-11-07	04:45:00	233837	900	729.274	35.2994	115.202	6
2020-11-07	05:00:00	234737	900	494.614	34.7737	97.5135	3
2020-11-07	05:15:00	235637	900	0	34.0149	96.1343	0
2020-11-07	05:30:00	236537	900	597.498	34.5256	120.836	5
2020-11-07	05:45:00	237437	900	766.499	34.6483	119.699	6
2020-11-07	06:00:00	238337	900	0	35.3274	119.5	0
2020-11-07	06:15:00	239237	900	119.5	35.2305	119.513	1
2020-11-07	06:30:00	240137	900	8810.98	35.9637	167.982	73
2020-11-07	06:45:00	241037	900	5305.78	36.8645	145.224	47
2020-11-07	07:00:00	241937	900	4396.5	35.8951	137.708	38
2020-11-07	07:15:00	242837	900	1392.99	34.8818	132.54	10
2020-11-07	07:30:00	243737	900	7701.75	35.9216	162.798	60
2020-11-07	07:45:00	244637	900	5911.34	35.6522	151.312	51
2020-11-07	08:00:00	245537	900	5659.66	35.0208	103.558	47
2020-11-07	08:15:00	246437	900	11248.4	35.0187	154.299	94
2020-11-07	08:30:00	247337	900	9655.48	34.9155	147.55	80
2020-11-07	08:45:00	248237	900	597.524	34.6158	91.6156	5
2020-11-07	09:00:00	249137	900	119.5	34.5415	118.659	1
2020-11-07	09:15:00	250037	900	0	34.4532	119.5	0
2020-11-07	09:30:00	250937	900	0	34.2436	21.6375	0
2020-11-07	09:45:00	251837	900	929.146	35.1326	0.808909	9
2020-11-07	10:00:00	252737	900	0	34.5968	0	0
2020-11-07	10:15:00	253637	900	0	34.9036	97.8625	0
2020-11-07	10:30:00	254537	900	0	35.1115	70.5422	0
2020-11-07	10:45:00	255437	900	12124.1	35.7631	142.237	103
2020-11-07	11:00:00	256337	900	8706.12	35.5854	141.19	80
2020-11-07	11:15:00	257237	900	0	35.3246	119.77	0
2020-11-07	11:30:00	258137	900	0	34.4905	119.5	0
2020-11-07	11:45:00	259037	900	0	34.2986	119.5	0
