# Supplementary material for: Deep learning for behaviour classification in a preclinical brain injury model
Source: PLoS One. 2022 Jun 15;17(6):e0268962. doi: 10.1371/journal.pone.0268962 (PMC9200342; doi:10.1371/journal.pone.0268962)
Supplement: S1 File — (ZIP) [file pone.0268962.s002.zip › Supplementary_data/NAIVE.4A_baseline_2.xlsx]

## Sheet: Sheet1
date	time	time since start (s)	bin duration (s)	effective bin duration (s)	subject	folder	study name	distance (mm)	temperature (C)	separation (mm)	transition	separation 989001025043687 (mm)	separation 989001025056288 (mm)	separation 989001025043666 (mm)	mobile (s)	thigmotactic (s)	isolated (s)	in centre zones (s)	antenna1.0 (s)	antenna2.0 (s)	antenna3.0 (s)	antenna4.0 (s)	antenna5.0 (s)	antenna6.0 (s)	antenna7.0 (s)	antenna8.0 (s)	antenna9.0 (s)	antenna10.0 (s)	antenna11.0 (s)	antenna12.0 (s)
2021-02-19	10:15:00	0	900	741.48	989001025043666	D:\Dropbox\Family Room\GROUP 4\GROUP4A_baselinex2.c	Gr4A2ndroundBASELINE	7796.57	35.4779	143.144	67	195.805	186.409		111.48	548.48	150.92	193	12.88	14.48	153.6	7.56	102.12	47.88	2.76	90.88	204.4	9.32	3.56	92.04
2021-02-19	10:30:00	741	900	900	989001025043666	D:\Dropbox\Family Room\GROUP 4\GROUP4A_baselinex2.c	Gr4A2ndroundBASELINE	3298.11	35.9488	125.575	30	157.053	152.438		61.28	898.52	45.44	1.48	0	0	0	0	0.04	30.56	0	1.44	375.84	0	195.64	296.48
2021-02-19	10:45:00	1641	900	900	989001025043666	D:\Dropbox\Family Room\GROUP 4\GROUP4A_baselinex2.c	Gr4A2ndroundBASELINE	4064.02	35.7491	130.443	34	139.942	169.992		72.12	699	46.52	201	0	4.2	0	71.84	37	20.04	0	164	331.16	0	238.8	32.96
2021-02-19	11:00:00	2541	900	900	989001025043666	D:\Dropbox\Family Room\GROUP 4\GROUP4A_baselinex2.c	Gr4A2ndroundBASELINE	956	36.249	103.025	8	117.753	140.231		21.8	900	0	0	0	0	0	0	0	0	0	0	716.44	0	0	183.56
2021-02-19	11:15:00	3441	900	900	989001025043666	D:\Dropbox\Family Room\GROUP 4\GROUP4A_baselinex2.c	Gr4A2ndroundBASELINE	1478.24	36.1564	95.3883	14	99.0348	107.407		689.12	893.88	6.28	6.12	0	0	0	0	5.88	3.96	1.16	0.24	299.44	5.8	337.2	246.32
2021-02-19	11:30:00	4341	900	900	989001025043666	D:\Dropbox\Family Room\GROUP 4\GROUP4A_baselinex2.c	Gr4A2ndroundBASELINE	505.916	36.0542	106.97	4	111.912	128.602		262.4	739.68	0	160.32	0	0	0	0	0	0	0	160.32	581.32	0	0	158.36
2021-02-19	11:45:00	5241	900	900	989001025043666	D:\Dropbox\Family Room\GROUP 4\GROUP4A_baselinex2.c	Gr4A2ndroundBASELINE	239	35.6571	125.751	2	150.87	141.466		1.4	900	0	0	0	0	0	0	0	0	0	0	157.76	0	14.56	727.68
2021-02-19	12:00:00	6141	900	900	989001025043666	D:\Dropbox\Family Room\GROUP 4\GROUP4A_baselinex2.c	Gr4A2ndroundBASELINE	119.501	35.6264	97.1987	1	98.399	158.496		54.52	310.04	0	589.96	0	0	0	0	0	0	0	589.96	0	0	310.04	0
2021-02-19	12:15:00	7041	900	900	989001025043666	D:\Dropbox\Family Room\GROUP 4\GROUP4A_baselinex2.c	Gr4A2ndroundBASELINE	1795.59	35.7003	125.542	15	125.543	183.395		14.44	96.6	38.2	803.4	0.04	3.2	34.92	0	15.28	58.44	0	788.12	0	0	0	0
2021-02-19	12:30:00	7941	900	900	989001025043666	D:\Dropbox\Family Room\GROUP 4\GROUP4A_baselinex2.c	Gr4A2ndroundBASELINE	6313.93	35.4241	128.567	50	147.051	171.497		121	581.76	62.4	318.24	18.16	41.16	1.16	0	152.36	112	10.4	165.88	200.04	12.52	124.92	61.4
2021-02-19	12:45:00	8841	900	900	989001025043666	D:\Dropbox\Family Room\GROUP 4\GROUP4A_baselinex2.c	Gr4A2ndroundBASELINE	0	35.294	78.9079	0	119.497	78.9309		0	900	0	0	0	0	0	0	0	0	0	0	900	0	0	0
2021-02-19	13:00:00	9741	900	900	989001025043666	D:\Dropbox\Family Room\GROUP 4\GROUP4A_baselinex2.c	Gr4A2ndroundBASELINE	358.474	35.5405	120.729	3	141.449	127.269		459.16	900	0	0	0	0	0	0	0	0	0	0	206.32	0	228.84	464.84
2021-02-19	13:15:00	10641	900	900	989001025043666	D:\Dropbox\Family Room\GROUP 4\GROUP4A_baselinex2.c	Gr4A2ndroundBASELINE	1794.83	35.7873	64.3876	20	169.911	71.3679		250	780.56	93.28	119.44	58.8	4.92	0	0.12	116.12	135.76	3.32	3.32	526.6	0	0	51.04
2021-02-19	13:30:00	11541	900	900	989001025043666	D:\Dropbox\Family Room\GROUP 4\GROUP4A_baselinex2.c	Gr4A2ndroundBASELINE	1429.45	35.4152	143.083	14	191.087	182.885		229.4	893.44	196	6.56	0	0	0	0	3.32	646.36	3.28	3.24	196.32	0	0	47.48
2021-02-19	13:45:00	12441	900	900	989001025043666	D:\Dropbox\Family Room\GROUP 4\GROUP4A_baselinex2.c	Gr4A2ndroundBASELINE	1942.51	35.9014	117.219	16	137.827	156.624		307.04	894.4	0	5.6	0	4.96	0	0	5.56	249.88	0	0.04	313.68	0	17.4	308.48
2021-02-19	14:00:00	13341	900	900	989001025043666	D:\Dropbox\Family Room\GROUP 4\GROUP4A_baselinex2.c	Gr4A2ndroundBASELINE	2234.28	35.5922	117.43	20	161.832	126.553		204.08	755.24	56.12	144.76	0	34.76	21.64	0.04	143.2	61.4	0	1.56	316.28	0	107.48	213.64
2021-02-19	14:15:00	14241	900	900	989001025043666	D:\Dropbox\Family Room\GROUP 4\GROUP4A_baselinex2.c	Gr4A2ndroundBASELINE	0	35.2875	119.5	0	128.218	119.5		0	900	0	0	0	0	0	0	0	0	0	0	900	0	0	0
2021-02-19	14:30:00	15141	900	900	989001025043666	D:\Dropbox\Family Room\GROUP 4\GROUP4A_baselinex2.c	Gr4A2ndroundBASELINE	119.5	35.342	108.419	1	139.935	108.419		130.2	900	0	0	0	0	0	0	0	0	0	0	510.28	0	0	389.72
2021-02-19	14:45:00	16041	900	900	989001025043666	D:\Dropbox\Family Room\GROUP 4\GROUP4A_baselinex2.c	Gr4A2ndroundBASELINE	550.77	35.6372	109.305	6	128.65	130.928		41.44	899.36	70.92	0.64	70.96	0	0	0.08	0.32	0	0	0.32	345.28	0	0	483.04
2021-02-19	15:00:00	16941	900	900	989001025043666	D:\Dropbox\Family Room\GROUP 4\GROUP4A_baselinex2.c	Gr4A2ndroundBASELINE	0	35.1415	87.4541	0	96.6575	90.0074		0	900	0	0	0	0	0	0	0	0	0	0	900	0	0	0
2021-02-19	15:15:00	17841	900	900	989001025043666	D:\Dropbox\Family Room\GROUP 4\GROUP4A_baselinex2.c	Gr4A2ndroundBASELINE	0	35.0107	106.952	0	119.556	106.953		0	900	0	0	0	0	0	0	0	0	0	0	900	0	0	0
2021-02-19	15:30:00	18741	900	900	989001025043666	D:\Dropbox\Family Room\GROUP 4\GROUP4A_baselinex2.c	Gr4A2ndroundBASELINE	119.5	35.6427	93.2923	1	128.436	93.2923		1.16	900	0	0	0	0	0	0	0	0	0	0	737.36	0	0	162.64
2021-02-19	15:45:00	19641	900	900	989001025043666	D:\Dropbox\Family Room\GROUP 4\GROUP4A_baselinex2.c	Gr4A2ndroundBASELINE	359.5	35.6975	127.172	3	138.526	136.436		4.48	900	0	0	0	0	0	0	0	151.64	0	0	554.52	0	0	193.84
2021-02-19	16:00:00	20541	900	900	989001025043666	D:\Dropbox\Family Room\GROUP 4\GROUP4A_baselinex2.c	Gr4A2ndroundBASELINE	2209.84	35.45	122.64	18	124.114	200.166		26.08	898.84	5.24	1.16	0	0	0	0	1.08	6	0	0.08	582.84	0	67.24	242.76
2021-02-19	16:15:00	21441	900	900	989001025043666	D:\Dropbox\Family Room\GROUP 4\GROUP4A_baselinex2.c	Gr4A2ndroundBASELINE	867.429	35.2246	106.949	8	108.79	187.17		91.28	896.84	12	3.16	0	0	0	0	2.36	19.76	0	0.8	775.48	0	69.32	32.28
2021-02-19	16:30:00	22341	900	900	989001025043666	D:\Dropbox\Family Room\GROUP 4\GROUP4A_baselinex2.c	Gr4A2ndroundBASELINE	983.562	35.9654	116.998	9	117.492	229.418		121.64	899.96	0	0.04	0	0	0	0	0	31.8	0	0.04	427.32	0	38.16	402.68
2021-02-19	16:45:00	23241	900	900	989001025043666	D:\Dropbox\Family Room\GROUP 4\GROUP4A_baselinex2.c	Gr4A2ndroundBASELINE	4326.43	35.7124	209.784	36	217.663	306.525		66.12	812.24	663.08	87.76	5	17.16	582.2	46.56	15.32	69.08	20.12	72.44	45.68	8.48	5.24	12.72
2021-02-19	17:00:00	24141	900	900	989001025043666	D:\Dropbox\Family Room\GROUP 4\GROUP4A_baselinex2.c	Gr4A2ndroundBASELINE	4021.05	35.5176	152.26	37	165.097	192.666		92.6	895.24	264.48	4.76	26.4	96.24	2.48	184.4	4.76	25.08	1.04	0	2.36	24.76	351.2	181.28
2021-02-19	17:15:00	25041	900	900	989001025043666	D:\Dropbox\Family Room\GROUP 4\GROUP4A_baselinex2.c	Gr4A2ndroundBASELINE	646.994	35.5701	164.238	5	181.461	224.148		70.04	895.16	278.8	4.84	0	0	0	0	0	0	0	4.84	0	547.16	348	0
2021-02-19	17:30:00	25941	900	900	989001025043666	D:\Dropbox\Family Room\GROUP 4\GROUP4A_baselinex2.c	Gr4A2ndroundBASELINE	358.5	35.5226	129.865	3	153.564	176.547		3.56	900	0	0	0	0	0	0	0	0	0	0	0	356.36	543.64	0
2021-02-19	17:45:00	26841	900	900	989001025043666	D:\Dropbox\Family Room\GROUP 4\GROUP4A_baselinex2.c	Gr4A2ndroundBASELINE	1653.34	35.8024	154.794	13	204.836	218.339		21.04	856.6	182	43.4	0	0	182.84	0	0	44.84	339.08	43.4	4.84	138.2	146.8	0
2021-02-19	18:00:00	27741	900	900	989001025043666	D:\Dropbox\Family Room\GROUP 4\GROUP4A_baselinex2.c	Gr4A2ndroundBASELINE	0	35.7791	133.428	0	133.952	239.985		0	900	69.08	0	0	0	0	0	0	0	900	0	0	0	0	0
2021-02-19	18:15:00	28641	900	900	989001025043666	D:\Dropbox\Family Room\GROUP 4\GROUP4A_baselinex2.c	Gr4A2ndroundBASELINE	1866.67	35.4862	197.316	17	233.892	248.94		27.08	864.12	485.64	35.88	0	0	10	130.36	1.12	3.28	221.72	34.76	30.68	464	2.2	1.88
2021-02-19	18:30:00	29541	900	900	989001025043666	D:\Dropbox\Family Room\GROUP 4\GROUP4A_baselinex2.c	Gr4A2ndroundBASELINE	5888.8	35.8308	176.685	53	282.185	193.47		88.84	810.76	321.92	89.24	15.72	75.64	198.6	206.8	45.04	38.6	171.88	44.2	16.36	53	33.28	0.88
2021-02-19	18:45:00	30441	900	900	989001025043666	D:\Dropbox\Family Room\GROUP 4\GROUP4A_baselinex2.c	Gr4A2ndroundBASELINE	10774.9	36.2228	157.035	97	239.023	198.313		274.36	848.52	256.32	51.48	120.6	157.52	152.68	86.16	46.6	149.28	80.24	4.88	51	8.28	4.28	38.48
2021-02-19	19:00:00	31341	900	900	989001025043666	D:\Dropbox\Family Room\GROUP 4\GROUP4A_baselinex2.c	Gr4A2ndroundBASELINE	8556.93	36.1319	139.446	74	213.507	170.908		134.12	848.12	125.64	51.88	50.52	190.08	332.92	0.88	17.28	38.56	34.92	34.6	29.04	25.44	117.12	28.64
2021-02-19	19:15:00	32241	900	900	989001025043666	D:\Dropbox\Family Room\GROUP 4\GROUP4A_baselinex2.c	Gr4A2ndroundBASELINE	1812.32	36.3126	180.045	16	225.417	220.091		90.72	899.92	341.2	0.08	0	338.44	218.68	0	0	91.56	0	0.08	41.24	58.44	129.8	21.76
2021-02-19	19:30:00	33141	900	900	989001025043666	D:\Dropbox\Family Room\GROUP 4\GROUP4A_baselinex2.c	Gr4A2ndroundBASELINE	6136.4	36.318	162.984	52	177.9	240.958		179.88	787.28	283.68	112.72	23.48	25.04	14.24	51.16	108.04	60.48	223.2	4.68	19.84	273.28	88.92	7.64
2021-02-19	19:45:00	34041	900	900	989001025043666	D:\Dropbox\Family Room\GROUP 4\GROUP4A_baselinex2.c	Gr4A2ndroundBASELINE	2839.34	36.1564	217.095	23	278.848	250.374		50.28	825.32	512.72	74.68	3.76	104.56	272.6	9	73.28	69.4	72.48	1.4	0	166.12	49.36	78.04
2021-02-19	20:00:00	34941	900	900	989001025043666	D:\Dropbox\Family Room\GROUP 4\GROUP4A_baselinex2.c	Gr4A2ndroundBASELINE	4835.51	36.0724	191.281	43	273.812	210.481		144.4	883.8	449.32	16.2	26.04	44.16	40.8	0	7.32	40.32	251.32	8.88	8	218.96	81.52	172.68
2021-02-19	20:15:00	35841	900	900	989001025043666	D:\Dropbox\Family Room\GROUP 4\GROUP4A_baselinex2.c	Gr4A2ndroundBASELINE	12564.7	36.249	169.231	109	224.398	222.992		229.16	751.2	301.08	148.8	7.6	117.36	304.92	50.12	108.48	85.84	52.32	40.32	16.32	5.32	39.44	71.96
2021-02-19	20:30:00	36741	900	900	989001025043666	D:\Dropbox\Family Room\GROUP 4\GROUP4A_baselinex2.c	Gr4A2ndroundBASELINE	3661.14	36.0615	149.433	32	180.265	226.711		56.16	895.28	238.76	4.72	3.92	148	239.24	0	0.68	23.08	0	4.04	112.68	8.24	25.56	334.56
2021-02-19	20:45:00	37641	900	900	989001025043666	D:\Dropbox\Family Room\GROUP 4\GROUP4A_baselinex2.c	Gr4A2ndroundBASELINE	3914.83	36.1597	135.86	29	210.624	162.254		85.2	723.08	105.08	176.92	15.6	13	3.2	28.8	115.8	33.6	1.72	61.12	11.52	157.24	179.32	279.08
2021-02-19	21:00:00	38541	900	900	989001025043666	D:\Dropbox\Family Room\GROUP 4\GROUP4A_baselinex2.c	Gr4A2ndroundBASELINE	2034	35.8736	232.782	17	279.404	267.301		25.28	900	563.48	0	1.24	113.6	419.72	0	0	37.36	0	0	166.16	0	0	161.92
2021-02-19	21:15:00	39441	900	900	989001025043666	D:\Dropbox\Family Room\GROUP 4\GROUP4A_baselinex2.c	Gr4A2ndroundBASELINE	3293.63	35.936	127.893	29	248.207	136.464		58.08	713.92	7.48	186.08	0	0	0	0	30.32	9.12	0.24	155.76	73.2	7.44	275.48	348.44
2021-02-19	21:30:00	40341	900	900	989001025043666	D:\Dropbox\Family Room\GROUP 4\GROUP4A_baselinex2.c	Gr4A2ndroundBASELINE	2039.99	35.8225	123.011	17	144.252	134.969		43.2	468.72	19.72	431.28	0	0	0	0	0	0	25.44	431.28	0	55.4	53.08	334.8
2021-02-19	21:45:00	41241	900	900	989001025043666	D:\Dropbox\Family Room\GROUP 4\GROUP4A_baselinex2.c	Gr4A2ndroundBASELINE	478	35.6737	123.151	4	136.863	150.767		3.52	310	0	590	0	0	0	0	0	0	0	590	0	0	14.56	295.44
2021-02-19	22:00:00	42141	900	900	989001025043666	D:\Dropbox\Family Room\GROUP 4\GROUP4A_baselinex2.c	Gr4A2ndroundBASELINE	358.496	35.8712	176.676	3	203.699	242.98		33.36	566.76	232.32	333.24	0	0	0	0	0	0	0	333.24	0	0	566.76	0
2021-02-19	22:15:00	43041	900	900	989001025043666	D:\Dropbox\Family Room\GROUP 4\GROUP4A_baselinex2.c	Gr4A2ndroundBASELINE	119.5	35.5806	124.964	1	128.186	167.725		0.32	742	0	158	0	0	0	0	0	0	0	158	0	0	742	0
2021-02-19	22:30:00	43941	900	900	989001025043666	D:\Dropbox\Family Room\GROUP 4\GROUP4A_baselinex2.c	Gr4A2ndroundBASELINE	288.498	35.2868	81.7209	3	103.213	131.496		3.56	506.04	0	393.96	0	0	0	0	0	0	0.04	393.96	0	369.24	136.76	0
2021-02-19	22:45:00	44841	900	900	989001025043666	D:\Dropbox\Family Room\GROUP 4\GROUP4A_baselinex2.c	Gr4A2ndroundBASELINE	358.498	35.0427	126.684	3	138.777	192.841		47.76	799.8	0	100.2	0	0	0	0	0	0	528.4	100.2	0	271.4	0	0
2021-02-19	23:00:00	45741	900	900	989001025043666	D:\Dropbox\Family Room\GROUP 4\GROUP4A_baselinex2.c	Gr4A2ndroundBASELINE	119.505	35.3876	104.341	1	146.269	105.514		266.64	155	0	745	0	0	0	0	0	0	0	745	0	0	155	0
2021-02-19	23:15:00	46641	900	900	989001025043666	D:\Dropbox\Family Room\GROUP 4\GROUP4A_baselinex2.c	Gr4A2ndroundBASELINE	238.999	35.3792	69.4232	2	141.963	91.2714		44.12	342.8	0	557.2	0	0	0	0	0	0	0	557.2	0	0	342.8	0
2021-02-19	23:30:00	47541	900	900	989001025043666	D:\Dropbox\Family Room\GROUP 4\GROUP4A_baselinex2.c	Gr4A2ndroundBASELINE	3649.42	35.2869	174.327	34	294.477	198.146		57.96	849.24	294.84	50.76	333.8	202.28	116.72	4.12	20.72	57.96	0	30.04	10.28	0	104.84	19.24
2021-02-19	23:45:00	48441	900	900	989001025043666	D:\Dropbox\Family Room\GROUP 4\GROUP4A_baselinex2.c	Gr4A2ndroundBASELINE	10968.8	35.8687	142.779	102	233.323	176.065		190.84	801.72	129.88	98.28	260	210.04	28.72	54.4	89.8	86.04	26.28	8.48	29.16	18	20.64	68.44
2021-02-20	00:00:00	49341	900	900	989001025043666	D:\Dropbox\Family Room\GROUP 4\GROUP4A_baselinex2.c	Gr4A2ndroundBASELINE	4545.59	35.8404	126.23	39	151.77	233.865		86.2	758.44	26.28	141.56	0	1.16	19.36	4.72	9.12	9.12	12.12	132.44	49.08	375.96	262.12	24.8
2021-02-20	00:15:00	50241	900	900	989001025043666	D:\Dropbox\Family Room\GROUP 4\GROUP4A_baselinex2.c	Gr4A2ndroundBASELINE	477.999	35.4411	136.045	4	163.579	158.196		21.24	137.08	0	762.92	0	0	0	0	0	0	0	762.92	0	0	137.08	0
2021-02-20	00:30:00	51141	900	900	989001025043666	D:\Dropbox\Family Room\GROUP 4\GROUP4A_baselinex2.c	Gr4A2ndroundBASELINE	721.216	35.4889	150.196	6	203.393	166.795		6.72	129.4	32.56	770.6	0	26.36	0	0	0	6.08	0	770.6	0.48	0	96.48	0
2021-02-20	00:45:00	52041	900	900	989001025043666	D:\Dropbox\Family Room\GROUP 4\GROUP4A_baselinex2.c	Gr4A2ndroundBASELINE	3143.71	35.8579	142.334	29	157.257	215.483		35.84	799.8	247.12	100.2	11.76	174	23	2.64	29.4	36.36	2.2	70.8	13.72	0	505.88	30.24
2021-02-20	01:00:00	52941	900	900	989001025043666	D:\Dropbox\Family Room\GROUP 4\GROUP4A_baselinex2.c	Gr4A2ndroundBASELINE	457.519	35.5699	110.559	5	148.489	145.679		63.32	255.76	21.44	644.24	0	0	0	0	0	0	0.04	644.24	1.76	230.48	23.48	0
2021-02-20	01:15:00	53841	900	900	989001025043666	D:\Dropbox\Family Room\GROUP 4\GROUP4A_baselinex2.c	Gr4A2ndroundBASELINE	6634.45	36.0235	135.014	61	197.387	156.219		100.72	724	137.8	176	0.04	44.56	175.44	39.28	102.04	26.08	188.2	73.96	20.36	211.84	4.08	14.12
2021-02-20	01:30:00	54741	900	900	989001025043666	D:\Dropbox\Family Room\GROUP 4\GROUP4A_baselinex2.c	Gr4A2ndroundBASELINE	4596.29	35.8307	164.023	41	209.405	203.688		113.4	760.64	253.84	139.36	6.68	260.4	218.12	53.4	52.92	38.72	12.96	86.44	9.68	141.96	1.6	17.12
2021-02-20	01:45:00	55641	900	900	989001025043666	D:\Dropbox\Family Room\GROUP 4\GROUP4A_baselinex2.c	Gr4A2ndroundBASELINE	5744.98	36.0272	185.094	48	231.995	275.028		62.52	876.96	298.24	23.04	0.04	62.4	55.88	57.12	10.12	142	4.52	12.92	21.08	152.76	254.56	126.6
2021-02-20	02:00:00	56541	900	900	989001025043666	D:\Dropbox\Family Room\GROUP 4\GROUP4A_baselinex2.c	Gr4A2ndroundBASELINE	2478.54	36.1612	159.462	20	216.296	182.451		79.44	815.04	279.28	84.96	4.12	208.88	53.72	7.2	3.2	12.16	175.48	81.76	92.8	29	173.92	57.76
2021-02-20	02:15:00	57441	900	900	989001025043666	D:\Dropbox\Family Room\GROUP 4\GROUP4A_baselinex2.c	Gr4A2ndroundBASELINE	5938.59	36.059	149.6	48	191.965	192.941		249.96	798.36	331.92	101.64	23.28	114.96	61.36	46.4	44.08	21.04	309.4	57.56	75.24	4.16	18.4	124.12
2021-02-20	02:30:00	58341	900	900	989001025043666	D:\Dropbox\Family Room\GROUP 4\GROUP4A_baselinex2.c	Gr4A2ndroundBASELINE	6987.27	35.7173	147.713	55	205.407	182.016		245.96	825.52	192.24	74.48	18.32	176	132	111.52	68.48	100.92	15.56	6	110.72	18.44	0.96	141.08
2021-02-20	02:45:00	59241	900	900	989001025043666	D:\Dropbox\Family Room\GROUP 4\GROUP4A_baselinex2.c	Gr4A2ndroundBASELINE	5521.87	35.9381	179.965	49	210.322	274.452		124.4	861.04	396.72	38.96	30.52	90.48	13.04	15	38.36	9.16	42.76	0.6	80.16	528.8	9.12	42
2021-02-20	03:00:00	60141	900	900	989001025043666	D:\Dropbox\Family Room\GROUP 4\GROUP4A_baselinex2.c	Gr4A2ndroundBASELINE	5947.54	35.9211	161.851	51	205.75	207.214		73.84	866.36	201.36	33.64	99.36	133.36	201.44	6.64	29.16	75.68	1.2	4.48	119.48	14.12	1.84	213.24
2021-02-20	03:15:00	61041	900	900	989001025043666	D:\Dropbox\Family Room\GROUP 4\GROUP4A_baselinex2.c	Gr4A2ndroundBASELINE	3433.76	36.2129	163.787	30	194.791	217.982		87.44	666.68	314.08	233.32	0	0	0	305.72	200.6	16.24	85.88	32.72	7.52	196.2	7.36	47.76
2021-02-20	03:30:00	61941	900	900	989001025043666	D:\Dropbox\Family Room\GROUP 4\GROUP4A_baselinex2.c	Gr4A2ndroundBASELINE	7045.67	36.4278	110.879	63	164.207	148.845		137.12	770.48	78	129.52	15.44	18.84	1.8	21.36	128.6	106.32	14.2	0.92	349.32	15.6	41.56	186.04
2021-02-20	03:45:00	62841	900	900	989001025043666	D:\Dropbox\Family Room\GROUP 4\GROUP4A_baselinex2.c	Gr4A2ndroundBASELINE	7685.14	36.3893	164.809	70	217.265	221.208		96.96	787.04	214.6	112.96	46.04	97.48	34.52	12.4	42.76	3.56	1.92	70.2	366.04	4.2	88.88	132
2021-02-20	04:00:00	63741	900	900	989001025043666	D:\Dropbox\Family Room\GROUP 4\GROUP4A_baselinex2.c	Gr4A2ndroundBASELINE	2079.94	35.9128	215.32	17	254.85	246.494		25.36	817.04	633.6	82.96	22.96	47.16	506.88	105.44	82.96	2.64	16.76	0	115.2	0	0	0
2021-02-20	04:15:00	64641	900	900	989001025043666	D:\Dropbox\Family Room\GROUP 4\GROUP4A_baselinex2.c	Gr4A2ndroundBASELINE	7550.97	36.0825	147.158	62	215.431	212.664		190.6	856.08	231.6	43.92	184.44	96.12	21.04	94.48	34.56	84.8	32.52	9.36	145.32	12.44	12.88	172.04
2021-02-20	04:30:00	65541	900	900	989001025043666	D:\Dropbox\Family Room\GROUP 4\GROUP4A_baselinex2.c	Gr4A2ndroundBASELINE	4792.42	36.2785	152.968	41	215.93	200.081		65.4	792.32	205.48	107.68	16.84	1.2	0	170.96	26.52	9.76	115.8	81.16	465.76	0.6	0.56	10.84
2021-02-20	04:45:00	66441	900	900	989001025043666	D:\Dropbox\Family Room\GROUP 4\GROUP4A_baselinex2.c	Gr4A2ndroundBASELINE	3193.3	36.1925	187.871	29	265.162	222.11		54.72	866.2	361.44	33.8	270.08	356.84	10.84	25.96	16.12	46.52	80.16	17.68	0.24	0	18.56	57
2021-02-20	05:00:00	67341	900	900	989001025043666	D:\Dropbox\Family Room\GROUP 4\GROUP4A_baselinex2.c	Gr4A2ndroundBASELINE	6804.19	36.2154	184.111	56	208.861	239.781		145.04	789.68	298.48	110.32	200.28	40.48	0	201.52	48.84	64.4	154.8	61.48	52.44	3.76	0.56	71.44
2021-02-20	05:15:00	68241	900	900	989001025043666	D:\Dropbox\Family Room\GROUP 4\GROUP4A_baselinex2.c	Gr4A2ndroundBASELINE	6559.99	36.0952	180.868	54	218.738	253.894		102.48	659.84	350.12	240.16	8.08	80.44	55.12	97.44	113.52	39.56	89.28	126.64	48.44	0	0.64	240.84
2021-02-20	05:30:00	69141	900	900	989001025043666	D:\Dropbox\Family Room\GROUP 4\GROUP4A_baselinex2.c	Gr4A2ndroundBASELINE	6347.51	35.881	176.736	54	224.173	225.588		118.2	790.04	340.56	109.96	90.04	8.76	0	65.12	36.44	0.88	303.92	73.52	156.48	18.72	17.16	128.96
2021-02-20	05:45:00	70041	900	900	989001025043666	D:\Dropbox\Family Room\GROUP 4\GROUP4A_baselinex2.c	Gr4A2ndroundBASELINE	6472.93	35.9712	162.326	59	195.629	208.534		98.88	689.44	313.76	210.56	136.96	230.24	56.12	70.4	201.48	145.04	0	9.08	26.2	0	0	24.48
2021-02-20	06:00:00	70941	900	900	989001025043666	D:\Dropbox\Family Room\GROUP 4\GROUP4A_baselinex2.c	Gr4A2ndroundBASELINE	2859.64	35.896	210.267	25	247.725	275.262		34.36	767.6	523.44	132.4	0	427.52	2.84	5.56	132.36	39.64	5.04	0.04	73.36	0	78.76	134.88
2021-02-20	06:15:00	71841	900	900	989001025043666	D:\Dropbox\Family Room\GROUP 4\GROUP4A_baselinex2.c	Gr4A2ndroundBASELINE	6973.53	35.9827	129.458	50	169.058	184.248		85.32	749.96	68.96	150.04	4.92	21.56	0	125.84	119.04	10.04	152.6	31	139.08	21.28	36.48	238.16
2021-02-20	06:30:00	72741	900	900	989001025043666	D:\Dropbox\Family Room\GROUP 4\GROUP4A_baselinex2.c	Gr4A2ndroundBASELINE	3949.8	35.3557	116.433	32	148.683	151.722		90.8	592.68	26.28	307.32	9.28	0.96	39.52	17.68	28.92	33.24	0	278.4	104.92	0	0	387.08
2021-02-20	06:45:00	73641	900	900	989001025043666	D:\Dropbox\Family Room\GROUP 4\GROUP4A_baselinex2.c	Gr4A2ndroundBASELINE	643.685	35.6836	106.962	8	143.832	107.095		103.92	895.68	0	4.32	0	0	0	0	0.04	0	0	4.28	0.56	0	73.04	822.08
2021-02-20	07:00:00	74541	900	900	989001025043666	D:\Dropbox\Family Room\GROUP 4\GROUP4A_baselinex2.c	Gr4A2ndroundBASELINE	119.5	35.1351	117.702	1	134.306	117.702		1.2	900	0	0	0	0	0	0	0	0	0	0	116.32	0	0	783.68
2021-02-20	07:15:00	75441	900	900	989001025043666	D:\Dropbox\Family Room\GROUP 4\GROUP4A_baselinex2.c	Gr4A2ndroundBASELINE	0	35.2951	119.007	0	119.5	119.007		0	900	0	0	0	0	0	0	0	0	0	0	0	0	0	900
2021-02-20	07:30:00	76341	900	900	989001025043666	D:\Dropbox\Family Room\GROUP 4\GROUP4A_baselinex2.c	Gr4A2ndroundBASELINE	0	35.3385	117.009	0	153.576	117.037		0	900	0	0	0	0	0	0	0	0	0	0	0	0	0	900
2021-02-20	07:45:00	77241	900	900	989001025043666	D:\Dropbox\Family Room\GROUP 4\GROUP4A_baselinex2.c	Gr4A2ndroundBASELINE	358.5	35.3666	128.752	3	183.879	132.935		4.68	900	3.84	0	0	0	0	0	0	0	0	0	0	0	304.72	595.28
2021-02-20	08:00:00	78141	900	900	989001025043666	D:\Dropbox\Family Room\GROUP 4\GROUP4A_baselinex2.c	Gr4A2ndroundBASELINE	1195.99	35.3708	137.049	10	237.235	142.288		27.36	896.64	56.68	3.36	0	0	0	0	0	1.8	0	3.36	51.84	0	431.64	411.36
2021-02-20	08:15:00	79041	900	900	989001025043666	D:\Dropbox\Family Room\GROUP 4\GROUP4A_baselinex2.c	Gr4A2ndroundBASELINE	597.501	35.426	107.071	5	107.41	182.986		9	900	0	0	0	0	0	0	0	0	0	0	414.92	0	0	485.08
2021-02-20	08:30:00	79941	900	900	989001025043666	D:\Dropbox\Family Room\GROUP 4\GROUP4A_baselinex2.c	Gr4A2ndroundBASELINE	386.71	35.5775	140.238	4	186.12	140.237		21.64	898.84	0	1.16	0	0	0	0	0	0	0	1.16	494.64	0	394.56	9.64
2021-02-20	08:45:00	80841	900	900	989001025043666	D:\Dropbox\Family Room\GROUP 4\GROUP4A_baselinex2.c	Gr4A2ndroundBASELINE	0	35.2043	169	0	267.657	168.999		0	900	0	0	0	0	0	0	0	0	0	0	0	0	900	0
2021-02-20	09:00:00	81741	900	900	989001025043666	D:\Dropbox\Family Room\GROUP 4\GROUP4A_baselinex2.c	Gr4A2ndroundBASELINE	478.501	34.8995	163.235	4	201.063	250.975		3.08	900	335.24	0	0	0	0	0	0	15.68	0	0	0.88	0	183.8	699.64
2021-02-20	09:15:00	82641	900	900	989001025043666	D:\Dropbox\Family Room\GROUP 4\GROUP4A_baselinex2.c	Gr4A2ndroundBASELINE	1134.14	35.0894	114.597	11	119.645	187.503		23.56	898.32	0	1.68	0	0	0	0	0.28	598.08	1.44	1.4	250.92	0	1.12	46.76
2021-02-20	09:30:00	83541	900	900	989001025043666	D:\Dropbox\Family Room\GROUP 4\GROUP4A_baselinex2.c	Gr4A2ndroundBASELINE	719.003	35.5125	132.331	6	159.234	142.483		12.64	900	0	0	0	0	0	0	0	404.56	0	0	483.16	0	0	12.28
2021-02-20	09:45:00	84441	900	900	989001025043666	D:\Dropbox\Family Room\GROUP 4\GROUP4A_baselinex2.c	Gr4A2ndroundBASELINE	120	35.4259	119.277	1	150.487	133.231		2.08	900	0	0	0	0	0	0	0	1.32	0	0	898.68	0	0	0
2021-02-20	10:00:00	85341	900	900	989001025043666	D:\Dropbox\Family Room\GROUP 4\GROUP4A_baselinex2.c	Gr4A2ndroundBASELINE	479.006	35.2017	120.063	4	122.183	143.528		26.2	900	0	0	0	0	0	0	0	429.84	0	0	462.44	0	0	7.72
2021-02-20	10:15:00	86241	900	900	989001025043666	D:\Dropbox\Family Room\GROUP 4\GROUP4A_baselinex2.c	Gr4A2ndroundBASELINE	408.5	35.3341	101.468	3	111.599	188.445		92.08	872.28	0	27.72	0	0	0	0	0	796.76	0	27.72	45	0	0	30.52
2021-02-20	10:30:00	87141	900	900	989001025043666	D:\Dropbox\Family Room\GROUP 4\GROUP4A_baselinex2.c	Gr4A2ndroundBASELINE	0	34.8104	119.755	0	169.352	119.755		0	0	0	900	0	0	0	0	0	0	0	900	0	0	0	0
2021-02-20	10:45:00	88041	900	900	989001025043666	D:\Dropbox\Family Room\GROUP 4\GROUP4A_baselinex2.c	Gr4A2ndroundBASELINE	0	35.2043	119.5	0	169.352	119.5		0	0	0	900	0	0	0	0	0	0	0	900	0	0	0	0
2021-02-20	11:00:00	88941	900	900	989001025043666	D:\Dropbox\Family Room\GROUP 4\GROUP4A_baselinex2.c	Gr4A2ndroundBASELINE	3075.65	35.0113	161.273	28	185.086	202.063		62.64	710.16	307.84	189.84	0.04	39.64	6.04	135.28	42.28	0	26.44	147.56	35.04	0	3.32	464.36
2021-02-20	11:15:00	89841	900	900	989001025043666	D:\Dropbox\Family Room\GROUP 4\GROUP4A_baselinex2.c	Gr4A2ndroundBASELINE	6272.16	34.94	145.899	62	195.26	173.818		93.4	806.68	227.88	93.32	0.56	175.36	301.44	81.76	16.84	107.16	12.48	76.48	12.68	0	15.12	100.12
2021-02-20	11:30:00	90741	900	900	989001025043666	D:\Dropbox\Family Room\GROUP 4\GROUP4A_baselinex2.c	Gr4A2ndroundBASELINE	1441.71	35.4391	124.686	13	152.976	154.753		56.52	343.84	0.32	556.16	0	0	0	0	0	0	0	556.16	0	0.04	289.52	54.28
2021-02-20	11:45:00	91641	900	900	989001025043666	D:\Dropbox\Family Room\GROUP 4\GROUP4A_baselinex2.c	Gr4A2ndroundBASELINE	956.006	35.302	125.331	8	156.685	247.378		114.32	867.72	22.16	32.28	0	0	0	0	0	0	0	32.28	0	38.96	774.56	54.2
2021-02-20	12:00:00	92541	900	900	989001025043666	D:\Dropbox\Family Room\GROUP 4\GROUP4A_baselinex2.c	Gr4A2ndroundBASELINE	0	35.189	88.682	0	140.318	107.078		0	900	0	0	0	0	0	0	0	0	0	0	0	0	900	0
2021-02-20	12:15:00	93441	900	900	989001025043666	D:\Dropbox\Family Room\GROUP 4\GROUP4A_baselinex2.c	Gr4A2ndroundBASELINE	239.003	35.5433	120.624	1	122.752	160.295		32.28	900	0	0	0	0	0	0	0	0	0	0	0	0	112.52	787.48
2021-02-20	12:30:00	94341	900	900	989001025043666	D:\Dropbox\Family Room\GROUP 4\GROUP4A_baselinex2.c	Gr4A2ndroundBASELINE	239	35.4689	89.1571	2	107.685	143.73		2.36	900	0	0	0	0	0	0	0	0	0	0	0	0	459.12	440.88
2021-02-20	12:45:00	95241	900	900	989001025043666	D:\Dropbox\Family Room\GROUP 4\GROUP4A_baselinex2.c	Gr4A2ndroundBASELINE	0	35.1632	119.5	0	168.999	119.5		0	900	0	0	0	0	0	0	0	0	0	0	0	0	900	0
2021-02-20	13:00:00	96141	900	900	989001025043666	D:\Dropbox\Family Room\GROUP 4\GROUP4A_baselinex2.c	Gr4A2ndroundBASELINE	113.011	35.0167	121.744	0	160.24	121.744		375.04	900	0	0	0	0	0	0	0	0	0	0	0	0	900	0
2021-02-20	13:15:00	97041	900	900	989001025043666	D:\Dropbox\Family Room\GROUP 4\GROUP4A_baselinex2.c	Gr4A2ndroundBASELINE	6.50588	35.3273	119.503	0	168.883	119.503		45.68	900	0	0	0	0	0	0	0	0	0	0	0	0	900	0
2021-02-20	13:30:00	97941	900	900	989001025043666	D:\Dropbox\Family Room\GROUP 4\GROUP4A_baselinex2.c	Gr4A2ndroundBASELINE	2371.75	35.3053	84.1904	20	140.017	87.0121		26.48	487.32	30	412.68	1.36	9.92	19.52	12.44	0.88	14.4	0	411.8	6.44	0	270.24	153
2021-02-20	13:45:00	98841	900	900	989001025043666	D:\Dropbox\Family Room\GROUP 4\GROUP4A_baselinex2.c	Gr4A2ndroundBASELINE	1490.22	35.2229	90.7001	15	119.162	136.589		278.8	703.2	16.52	196.8	0	0	0	0	0	247	0	196.8	203.52	4.76	10.92	237
2021-02-20	14:00:00	99741	900	900	989001025043666	D:\Dropbox\Family Room\GROUP 4\GROUP4A_baselinex2.c	Gr4A2ndroundBASELINE	317.883	35.237	142.794	2	161.313	145.148		73.52	101.6	0	798.4	0	0	0	0	0	0	0	798.4	96.96	0	0	4.64
2021-02-20	14:15:00	100641	900	900	989001025043666	D:\Dropbox\Family Room\GROUP 4\GROUP4A_baselinex2.c	Gr4A2ndroundBASELINE	0	35.2751	138.849	0	149.511	158.201		0	0	0	900	0	0	0	0	0	0	0	900	0	0	0	0
2021-02-20	14:30:00	101541	900	900	989001025043666	D:\Dropbox\Family Room\GROUP 4\GROUP4A_baselinex2.c	Gr4A2ndroundBASELINE	408.493	35.2889	107.344	3	124.681	212.021		46.04	566.24	0	333.76	0	0	0	0	0	220.32	0	333.76	78.4	0	0	267.52
2021-02-20	14:45:00	102441	900	900	989001025043666	D:\Dropbox\Family Room\GROUP 4\GROUP4A_baselinex2.c	Gr4A2ndroundBASELINE	239.5	35.0083	138.958	2	176.623	224.432		5.36	900	23.44	0	0	0	0	0	0	114.56	0	0	2.68	0	0	782.76
2021-02-20	15:00:00	103341	900	900	989001025043666	D:\Dropbox\Family Room\GROUP 4\GROUP4A_baselinex2.c	Gr4A2ndroundBASELINE	119.5	35.2166	119.184	1	119.184	127.526		1.2	900	0	0	0	0	0	0	0	0	0	0	753.92	0	0	146.08
2021-02-20	15:15:00	104241	900	900	989001025043666	D:\Dropbox\Family Room\GROUP 4\GROUP4A_baselinex2.c	Gr4A2ndroundBASELINE	2092.78	35.2883	175.852	16	217.988	190.289		33.24	896.4	245.12	3.6	1.88	21.8	223.96	0.48	3.6	219.2	0	0	85.32	0	0	343.76
2021-02-20	15:30:00	105141	900	900	989001025043666	D:\Dropbox\Family Room\GROUP 4\GROUP4A_baselinex2.c	Gr4A2ndroundBASELINE	358.5	35.5752	123.43	3	156.336	158.765		3.32	900	0	0	0	0	0	0	0	0	0	0	185.64	0	0	714.36
2021-02-20	15:45:00	106041	900	900	989001025043666	D:\Dropbox\Family Room\GROUP 4\GROUP4A_baselinex2.c	Gr4A2ndroundBASELINE	0	35.0116	119.5	0	119.5	119.5		0	900	0	0	0	0	0	0	0	0	0	0	900	0	0	0
2021-02-20	16:00:00	106941	900	900	989001025043666	D:\Dropbox\Family Room\GROUP 4\GROUP4A_baselinex2.c	Gr4A2ndroundBASELINE	700.576	35.2841	108.626	6	129.316	130.747		139.92	900	46.6	0	0	0	0	0	0	102.16	0	0	518.52	0	0	279.32
2021-02-20	16:15:00	107841	900	900	989001025043666	D:\Dropbox\Family Room\GROUP 4\GROUP4A_baselinex2.c	Gr4A2ndroundBASELINE	256.415	35.235	92.1996	2	175.686	93.6018		203.04	900	0	0	0	0	0	0	0	0	0	0	802.28	0	0	97.72
2021-02-20	16:30:00	108741	900	900	989001025043666	D:\Dropbox\Family Room\GROUP 4\GROUP4A_baselinex2.c	Gr4A2ndroundBASELINE	2064.65	35.5235	113.474	18	212.749	124.659		76.48	899.48	162.76	0.52	12.92	6.16	10.8	6.8	0.52	621.48	0.48	0	207.64	10.88	0.56	21.76
2021-02-20	16:45:00	109641	900	900	989001025043666	D:\Dropbox\Family Room\GROUP 4\GROUP4A_baselinex2.c	Gr4A2ndroundBASELINE	894.757	35.5758	115.766	9	159.455	157.674		243.72	883.32	31.2	16.68	0	0	0	0	8.4	535.2	8.36	8.28	339.76	0	0	0
2021-02-20	17:00:00	110541	900	900	989001025043666	D:\Dropbox\Family Room\GROUP 4\GROUP4A_baselinex2.c	Gr4A2ndroundBASELINE	4459.59	35.6967	172.492	34	186.876	257.482		83.12	830.04	469.6	69.96	60.56	84.52	211.96	115.24	7.68	52.92	2.24	62.28	150.28	0	17.04	135.28
2021-02-20	17:15:00	111441	900	900	989001025043666	D:\Dropbox\Family Room\GROUP 4\GROUP4A_baselinex2.c	Gr4A2ndroundBASELINE	239.5	35.2239	129.494	2	196.035	162.858		10.12	900	156.6	0	0	0	0	0	0	328.4	0	0	65.8	0	0	505.8
2021-02-20	17:30:00	112341	900	900	989001025043666	D:\Dropbox\Family Room\GROUP 4\GROUP4A_baselinex2.c	Gr4A2ndroundBASELINE	424.558	35.5383	125.473	4	177.486	168.393		19.72	900	117.96	0	0	0	0	0	0	681.84	0	0	218.16	0	0	0
2021-02-20	17:45:00	113241	900	900	989001025043666	D:\Dropbox\Family Room\GROUP 4\GROUP4A_baselinex2.c	Gr4A2ndroundBASELINE	2868.49	35.5734	149.357	25	248.412	167.627		105.56	691.68	285.12	208.32	6.6	6.68	266.76	3.4	208.32	258.88	0	0	18.2	0	0	131.16
2021-02-20	18:00:00	114141	900	900	989001025043666	D:\Dropbox\Family Room\GROUP 4\GROUP4A_baselinex2.c	Gr4A2ndroundBASELINE	837.993	35.1121	151.441	7	195.769	188.675		40.12	893.28	172.28	6.72	0	0	0	0	6.72	338.4	0	0	113.32	0	0	441.56
2021-02-20	18:15:00	115041	900	900	989001025043666	D:\Dropbox\Family Room\GROUP 4\GROUP4A_baselinex2.c	Gr4A2ndroundBASELINE	1415.01	35.6062	114.548	12	142.914	208.653		43.6	895.84	176.32	4.16	0.04	29.2	0	76.2	4.16	119.32	0	0	18.76	0	0	652.32
2021-02-20	18:30:00	115941	900	900	989001025043666	D:\Dropbox\Family Room\GROUP 4\GROUP4A_baselinex2.c	Gr4A2ndroundBASELINE	7433.45	35.6526	164.253	64	217.997	205.552		158.68	791.56	312.12	108.44	20.6	78.44	214.16	24.36	57.4	25.44	17.52	51.04	187.84	52.64	12.04	158.52
2021-02-20	18:45:00	116841	900	900	989001025043666	D:\Dropbox\Family Room\GROUP 4\GROUP4A_baselinex2.c	Gr4A2ndroundBASELINE	9190.2	36.0515	155.085	77	220.635	178.213		344.68	736.92	268.64	163.08	52.16	211.16	38.8	240.88	130.28	45.28	3.84	32.8	52.96	73.32	3.72	14.8
2021-02-20	19:00:00	117741	900	900	989001025043666	D:\Dropbox\Family Room\GROUP 4\GROUP4A_baselinex2.c	Gr4A2ndroundBASELINE	7473.24	35.9953	143.462	74	200.514	178.244		275.36	739.36	208.96	160.64	47.68	176.12	277.92	45.16	100.32	56.92	36.56	60.32	78.44	4.76	3	12.8
2021-02-20	19:15:00	118641	900	900	989001025043666	D:\Dropbox\Family Room\GROUP 4\GROUP4A_baselinex2.c	Gr4A2ndroundBASELINE	6627.36	36.0554	172.622	58	212.776	213.051		280.68	789.24	311.04	110.76	76.4	68.52	109.56	104.84	53.88	52.6	1.04	56.88	101.08	159.76	105.2	10.24
2021-02-20	19:30:00	119541	900	900	989001025043666	D:\Dropbox\Family Room\GROUP 4\GROUP4A_baselinex2.c	Gr4A2ndroundBASELINE	6397.28	36.0926	136.643	53	200.123	188.904		79.96	766.96	189.64	133.04	359.44	87.68	99.04	44.12	112.96	51.68	8.96	20.08	26	40.2	46.36	3.48
2021-02-20	19:45:00	120441	900	900	989001025043666	D:\Dropbox\Family Room\GROUP 4\GROUP4A_baselinex2.c	Gr4A2ndroundBASELINE	4683.18	35.8302	214.377	43	249.254	250.8		119.52	784.6	596.68	115.4	306.72	14.24	16.8	2.04	11.6	130.56	88.76	103.8	0	194.24	31.24	0
2021-02-20	20:00:00	121341	900	900	989001025043666	D:\Dropbox\Family Room\GROUP 4\GROUP4A_baselinex2.c	Gr4A2ndroundBASELINE	4479.73	35.6621	183.279	40	204.508	225.627		67.96	870.16	351.12	29.84	5.84	43	162.12	88.8	10.76	143.28	208.8	19.08	50.96	117.96	5.12	44.28
2021-02-20	20:15:00	122241	900	900	989001025043666	D:\Dropbox\Family Room\GROUP 4\GROUP4A_baselinex2.c	Gr4A2ndroundBASELINE	9400.74	35.789	125.214	86	156.929	165.981		232	815.32	163.52	84.68	67.68	307.6	167.04	86.88	75.44	109.52	14.48	9.24	34.04	4.16	5.92	18
2021-02-20	20:30:00	123141	900	900	989001025043666	D:\Dropbox\Family Room\GROUP 4\GROUP4A_baselinex2.c	Gr4A2ndroundBASELINE	5584.34	35.8763	164.695	54	186.787	232.423		121.4	860.68	190.72	39.32	58.36	26.64	534.8	31.16	34.8	22	4.12	4.52	80.8	12.16	57.4	33.24
2021-02-20	20:45:00	124041	900	900	989001025043666	D:\Dropbox\Family Room\GROUP 4\GROUP4A_baselinex2.c	Gr4A2ndroundBASELINE	6692.8	35.7357	155.318	64	201.34	192.116		96.48	854.12	238.68	45.88	5.84	6.64	0	17.36	16.8	292.2	69	29.08	145.56	133.2	145.2	39.12
2021-02-20	21:00:00	124941	900	900	989001025043666	D:\Dropbox\Family Room\GROUP 4\GROUP4A_baselinex2.c	Gr4A2ndroundBASELINE	2398.98	35.678	225.873	19	264.672	283.679		22.6	889.68	712.12	10.32	18.68	2.4	605.6	46.52	4.04	0	157.84	6.28	0	13.6	14.88	30.16
2021-02-20	21:15:00	125841	900	900	989001025043666	D:\Dropbox\Family Room\GROUP 4\GROUP4A_baselinex2.c	Gr4A2ndroundBASELINE	5452.65	35.8732	157.378	47	258.108	176.339		124.76	640.16	237.8	259.84	0.04	3.72	30.44	51.08	143.2	55	0.56	116.64	40.44	202.24	155.96	100.68
2021-02-20	21:30:00	126741	900	900	989001025043666	D:\Dropbox\Family Room\GROUP 4\GROUP4A_baselinex2.c	Gr4A2ndroundBASELINE	5537.25	35.8725	219.1	49	243.69	280.506		58.68	775.64	684.36	124.36	29.12	73.8	307.48	20.52	121.12	23.24	304	3.24	2.08	6.56	0.56	8.28
2021-02-20	21:45:00	127641	900	900	989001025043666	D:\Dropbox\Family Room\GROUP 4\GROUP4A_baselinex2.c	Gr4A2ndroundBASELINE	2865.43	36.1765	134.044	24	222.212	165.954		61.84	546.8	138.32	353.2	0	0	83.16	0	0	38.56	193.28	353.2	10.28	110.2	98.76	12.56
2021-02-20	22:00:00	128541	900	900	989001025043666	D:\Dropbox\Family Room\GROUP 4\GROUP4A_baselinex2.c	Gr4A2ndroundBASELINE	477.994	35.9192	193.593	3	253.886	286.323		36.68	900	352.52	0	0	0	0	0	0	0	84.72	0	0	815.28	0	0
2021-02-20	22:15:00	129441	900	900	989001025043666	D:\Dropbox\Family Room\GROUP 4\GROUP4A_baselinex2.c	Gr4A2ndroundBASELINE	1144.62	35.8489	170.104	10	197.7	255.923		17.12	900	283.16	0	0	0	0	0	0	0	299.4	0	85.24	507.08	3.08	5.2
2021-02-20	22:30:00	130341	900	900	989001025043666	D:\Dropbox\Family Room\GROUP 4\GROUP4A_baselinex2.c	Gr4A2ndroundBASELINE	891.57	35.4417	187.953	9	277.411	209.268		22.16	898.08	399.64	1.92	0	0	0	0	0.04	148.52	0	1.88	177.4	566.24	5.92	0
2021-02-20	22:45:00	131241	900	900	989001025043666	D:\Dropbox\Family Room\GROUP 4\GROUP4A_baselinex2.c	Gr4A2ndroundBASELINE	0	35.6108	195.591	0	220.118	270.084		0	900	402.84	0	0	0	0	0	0	0	0	0	900	0	0	0
2021-02-20	23:00:00	132141	900	900	989001025043666	D:\Dropbox\Family Room\GROUP 4\GROUP4A_baselinex2.c	Gr4A2ndroundBASELINE	2053.15	35.7556	144.17	18	215.233	192.795		106.88	896.96	345.76	3.04	4.2	1.12	211.64	3.08	0.8	3.84	4.56	2.24	612.72	12.32	0	43.48
2021-02-20	23:15:00	133041	900	900	989001025043666	D:\Dropbox\Family Room\GROUP 4\GROUP4A_baselinex2.c	Gr4A2ndroundBASELINE	7308.57	35.4729	154.529	63	240.6	171.972		259.88	810.44	221.08	89.56	59.48	44.88	126.08	28.76	74.96	107.88	14.84	14.6	104.64	24.64	11.28	287.96
2021-02-20	23:30:00	133941	900	900	989001025043666	D:\Dropbox\Family Room\GROUP 4\GROUP4A_baselinex2.c	Gr4A2ndroundBASELINE	756.228	35.6499	121.703	6	147.484	136.409		68.76	725.2	0	174.8	0	0	0	0	0	0	0	174.8	333.2	0	18.56	373.44
2021-02-20	23:45:00	134841	900	900	989001025043666	D:\Dropbox\Family Room\GROUP 4\GROUP4A_baselinex2.c	Gr4A2ndroundBASELINE	288.499	35.1715	125.53	2	126.646	197.395		2.32	11.92	0	888.08	0	0	0	0	0	0	0	888.08	0	0	0.24	11.68
2021-02-21	00:00:00	135741	900	900	989001025043666	D:\Dropbox\Family Room\GROUP 4\GROUP4A_baselinex2.c	Gr4A2ndroundBASELINE	1907.66	35.4223	136.02	14	184.587	186.216		44.6	419.2	146.64	480.8	1.72	279	33.16	2.04	0	89.12	0.48	480.8	0	0	13.68	0
2021-02-21	00:15:00	136641	900	900	989001025043666	D:\Dropbox\Family Room\GROUP 4\GROUP4A_baselinex2.c	Gr4A2ndroundBASELINE	6606.2	35.6445	221.786	58	241.738	290.862		148.16	875.12	661.6	24.88	4.92	12.44	522.48	56.64	3.76	45.84	17.24	21.12	14.28	161.84	0.16	39.28
2021-02-21	00:30:00	137541	900	900	989001025043666	D:\Dropbox\Family Room\GROUP 4\GROUP4A_baselinex2.c	Gr4A2ndroundBASELINE	4970.71	35.5102	152.986	45	203.052	215.512		80.68	829.76	330.48	70.24	9.92	39	504.44	24.36	67.6	40.72	19.76	2.64	72.88	80.6	16.08	22
2021-02-21	00:45:00	138441	900	900	989001025043666	D:\Dropbox\Family Room\GROUP 4\GROUP4A_baselinex2.c	Gr4A2ndroundBASELINE	3956.39	35.6741	216.676	36	270.169	257.936		108.88	718.52	593.88	181.48	0	2.16	128.96	17.16	57.48	4.76	11.24	124	22.28	509.56	11.16	11.24
2021-02-21	01:00:00	139341	900	900	989001025043666	D:\Dropbox\Family Room\GROUP 4\GROUP4A_baselinex2.c	Gr4A2ndroundBASELINE	1268.66	35.2312	116.98	11	190.096	142.439		258.44	787.88	22.76	112.12	0	0	0	0	0	0	0	112.12	357.84	2.48	36.96	390.6
2021-02-21	01:15:00	140241	900	900	989001025043666	D:\Dropbox\Family Room\GROUP 4\GROUP4A_baselinex2.c	Gr4A2ndroundBASELINE	0	35.5388	146.035	0	232.803	147.76		0	900	99.76	0	0	0	0	0	0	0	0	0	0	0	900	0
2021-02-21	01:30:00	141141	900	900	989001025043666	D:\Dropbox\Family Room\GROUP 4\GROUP4A_baselinex2.c	Gr4A2ndroundBASELINE	836.502	35.8215	146.134	7	156.275	244.104		26.16	894.64	167.88	5.36	0	0	0	0	0	0	375.08	5.36	0	306.48	213.08	0
2021-02-21	01:45:00	142041	900	900	989001025043666	D:\Dropbox\Family Room\GROUP 4\GROUP4A_baselinex2.c	Gr4A2ndroundBASELINE	1678.85	35.5685	135.569	14	224.996	186.198		45.28	868.12	226.44	31.88	0	0	280.84	0	0	10.52	262.16	31.88	93.68	4.4	204.28	12.24
2021-02-21	02:00:00	142941	900	900	989001025043666	D:\Dropbox\Family Room\GROUP 4\GROUP4A_baselinex2.c	Gr4A2ndroundBASELINE	5208.61	35.7185	156.548	44	210.701	226.016		137.68	540.44	193.84	359.56	60.28	59.04	0	11.04	58.56	3.52	47.32	301	0	220.48	52.68	86.08
2021-02-21	02:15:00	143841	900	900	989001025043666	D:\Dropbox\Family Room\GROUP 4\GROUP4A_baselinex2.c	Gr4A2ndroundBASELINE	2208.23	35.9158	90.1451	18	106.881	200.699		147.64	899.2	3.96	0.8	0	0	0	0	0	0	354.52	0.8	45.32	47.4	124.76	327.2
2021-02-21	02:30:00	144741	900	900	989001025043666	D:\Dropbox\Family Room\GROUP 4\GROUP4A_baselinex2.c	Gr4A2ndroundBASELINE	6898.1	35.9813	150.083	64	199.204	211.023		130.48	723.76	215.36	176.24	3.88	121	133.72	24.48	97.64	66.24	115.88	78.6	32.52	139.92	45.92	40.2
2021-02-21	02:45:00	145641	900	900	989001025043666	D:\Dropbox\Family Room\GROUP 4\GROUP4A_baselinex2.c	Gr4A2ndroundBASELINE	6954.49	35.8539	188.839	53	253.215	217.261		150.92	794.44	366.52	105.56	161.68	106.36	146.32	39.52	45.68	99.04	129.8	59.88	68.32	25.64	1.16	16.6
2021-02-21	03:00:00	146541	900	900	989001025043666	D:\Dropbox\Family Room\GROUP 4\GROUP4A_baselinex2.c	Gr4A2ndroundBASELINE	5440.67	35.9965	181.18	46	326.658	211.293		193.28	869.52	411.4	30.48	18.56	45.64	417.96	2.2	23.48	50.6	54.96	7	100.72	89.24	64.56	25.08
2021-02-21	03:15:00	147441	900	900	989001025043666	D:\Dropbox\Family Room\GROUP 4\GROUP4A_baselinex2.c	Gr4A2ndroundBASELINE	4401.53	35.9368	193.058	36	198.896	309.706		140.68	859	484.2	41	403.76	72.52	14.36	77.6	36.24	47	5.48	4.76	74	104.04	1.12	59.12
2021-02-21	03:30:00	148341	900	900	989001025043666	D:\Dropbox\Family Room\GROUP 4\GROUP4A_baselinex2.c	Gr4A2ndroundBASELINE	4959.23	35.9326	183.349	37	234.242	240.945		175.24	863.6	404.52	36.4	132.2	78.52	21.04	124.12	4.72	27.08	250.6	31.68	3.6	83.32	109.28	33.84
2021-02-21	03:45:00	149241	900	900	989001025043666	D:\Dropbox\Family Room\GROUP 4\GROUP4A_baselinex2.c	Gr4A2ndroundBASELINE	4754.92	35.9868	162.049	38	214.888	216.832		71.4	813.68	261.6	86.32	144.36	66.92	8.84	52.08	0.84	107.24	128.24	85.48	175.24	0	0	130.76
2021-02-21	04:00:00	150141	900	900	989001025043666	D:\Dropbox\Family Room\GROUP 4\GROUP4A_baselinex2.c	Gr4A2ndroundBASELINE	2170.69	35.7466	187.39	18	205.141	278.949		89.72	862.72	514.48	37.28	566.72	16.88	59.68	0	3.04	5.12	116	34.24	1.56	33.96	62.8	0
2021-02-21	04:15:00	151041	900	900	989001025043666	D:\Dropbox\Family Room\GROUP 4\GROUP4A_baselinex2.c	Gr4A2ndroundBASELINE	6931.91	35.9036	137.187	56	210.789	190.737		175.12	755.92	90.4	144.08	15.08	86.4	35.6	9.2	37.8	29.24	86.24	106.28	87.16	369.12	25.08	12.8
2021-02-21	04:30:00	151941	900	900	989001025043666	D:\Dropbox\Family Room\GROUP 4\GROUP4A_baselinex2.c	Gr4A2ndroundBASELINE	5305.38	35.9769	129.212	45	170.165	153.821		113.44	849.56	170.08	50.44	66.76	141.8	136.2	53.64	25.72	4	265.2	24.72	19.6	161.72	0.64	0
2021-02-21	04:45:00	152841	900	900	989001025043666	D:\Dropbox\Family Room\GROUP 4\GROUP4A_baselinex2.c	Gr4A2ndroundBASELINE	8593.88	35.972	174.605	77	219.789	209.343		111.28	850.16	347.44	49.84	7.44	21	107.72	60.52	24.92	96.24	41.24	24.92	414.52	0	7.6	93.88
2021-02-21	05:00:00	153741	900	900	989001025043666	D:\Dropbox\Family Room\GROUP 4\GROUP4A_baselinex2.c	Gr4A2ndroundBASELINE	8574.47	36.0118	118.599	74	162.877	170.012		212.68	772.28	109.28	127.72	0.36	2.4	4.8	0.28	4.96	188.24	1.44	122.76	186.8	11.92	1.08	374.96
2021-02-21	05:15:00	154641	900	900	989001025043666	D:\Dropbox\Family Room\GROUP 4\GROUP4A_baselinex2.c	Gr4A2ndroundBASELINE	1631.71	36.2322	158.424	14	192.379	254.8		16.96	743.6	279.2	156.4	0.04	14.4	607.12	62.36	59.4	11.8	47.88	97	0	0	0	0
2021-02-21	05:30:00	155541	900	900	989001025043666	D:\Dropbox\Family Room\GROUP 4\GROUP4A_baselinex2.c	Gr4A2ndroundBASELINE	6562.28	35.9283	171.32	55	209.408	225.081		71.96	837.08	302.72	62.92	169.68	68.32	26.96	119.76	47.32	9.48	258.36	15.6	68.96	74.76	7.68	33.12
2021-02-21	05:45:00	156441	900	900	989001025043666	D:\Dropbox\Family Room\GROUP 4\GROUP4A_baselinex2.c	Gr4A2ndroundBASELINE	3232.85	35.7086	164.31	33	198.373	221.123		63.04	791.52	193.84	108.48	308.4	302.44	12.32	32.36	95.08	25.12	48.16	13.4	19.88	10.96	6.84	25.04
2021-02-21	06:00:00	157341	900	900	989001025043666	D:\Dropbox\Family Room\GROUP 4\GROUP4A_baselinex2.c	Gr4A2ndroundBASELINE	5181.77	35.5269	138.584	46	157.722	216.804		100.28	782.04	132.4	117.96	5.16	0	0	0.16	98.8	27.44	13.28	19.16	492.76	0	0	243.24
2021-02-21	06:15:00	158241	900	900	989001025043666	D:\Dropbox\Family Room\GROUP 4\GROUP4A_baselinex2.c	Gr4A2ndroundBASELINE	3718.06	35.798	160.9	33	230.767	190.685		34.6	866.96	253.24	33.04	116.08	0.04	17.24	4	26.96	52	1.8	6.08	23.88	11.24	11.84	628.84
2021-02-21	06:30:00	159141	900	900	989001025043666	D:\Dropbox\Family Room\GROUP 4\GROUP4A_baselinex2.c	Gr4A2ndroundBASELINE	5715.37	35.7697	116.911	54	174.474	145.069		169.16	467.52	2.8	432.48	0	42.12	251.52	9.28	275.2	10.24	0.04	157.28	34.48	0	11.44	108.4
2021-02-21	06:45:00	160041	900	900	989001025043666	D:\Dropbox\Family Room\GROUP 4\GROUP4A_baselinex2.c	Gr4A2ndroundBASELINE	7199.52	35.8451	177.412	65	201.415	224.52		90.8	573.64	320.24	326.36	50.4	4	66.28	9.92	185.4	3.52	13.92	140.96	17.96	253.16	138.6	15.88
2021-02-21	07:00:00	160941	900	900	989001025043666	D:\Dropbox\Family Room\GROUP 4\GROUP4A_baselinex2.c	Gr4A2ndroundBASELINE	5588.48	35.8925	179.559	45	207.031	212.255		72.32	435.92	352.12	464.08	228.04	35.56	1.84	42.08	72.56	0	7.64	391.52	0	78.56	42.2	0
2021-02-21	07:15:00	161841	900	900	989001025043666	D:\Dropbox\Family Room\GROUP 4\GROUP4A_baselinex2.c	Gr4A2ndroundBASELINE	0	35.4992	267.166	0	267.21	338.351		0	900	900	0	0	0	0	0	0	0	0	0	0	900	0	0
2021-02-21	07:30:00	162741	900	900	989001025043666	D:\Dropbox\Family Room\GROUP 4\GROUP4A_baselinex2.c	Gr4A2ndroundBASELINE	0	35.527	293.511	0	297.286	334.555		0	900	900	0	0	0	0	0	0	0	0	0	0	900	0	0
2021-02-21	07:45:00	163641	900	900	989001025043666	D:\Dropbox\Family Room\GROUP 4\GROUP4A_baselinex2.c	Gr4A2ndroundBASELINE	477.999	35.3145	198.162	4	263.263	257.587		31	900	558.84	0	0	0	0	0	0	0	59.96	0	0	840.04	0	0
2021-02-21	08:00:00	164541	900	900	989001025043666	D:\Dropbox\Family Room\GROUP 4\GROUP4A_baselinex2.c	Gr4A2ndroundBASELINE	527.499	35.8067	97.9809	4	205.113	98.817		9.24	900	0	0	0	0	0	0	0	0	594.84	0	0	286.24	18.92	0
2021-02-21	08:15:00	165441	900	900	989001025043666	D:\Dropbox\Family Room\GROUP 4\GROUP4A_baselinex2.c	Gr4A2ndroundBASELINE	358.499	35.6791	120.055	2	162.612	134.399		15.8	900	0	0	0	0	0	0	0	0	789.32	0	0	110.68	0	0
2021-02-21	08:30:00	166341	900	900	989001025043666	D:\Dropbox\Family Room\GROUP 4\GROUP4A_baselinex2.c	Gr4A2ndroundBASELINE	358.529	35.2811	135.057	3	135.176	305.32		463.6	900	0	0	0	0	0	0	0	0	351.44	0	0	548.56	0	0
2021-02-21	08:45:00	167241	900	900	989001025043666	D:\Dropbox\Family Room\GROUP 4\GROUP4A_baselinex2.c	Gr4A2ndroundBASELINE	0	34.901	30.0215	0	30.022	338.351		0	900	29.16	0	0	0	0	0	0	0	0	0	0	900	0	0
2021-02-21	09:00:00	168141	900	900	989001025043666	D:\Dropbox\Family Room\GROUP 4\GROUP4A_baselinex2.c	Gr4A2ndroundBASELINE	0	35.2282	267.166	0	267.21	338.351		0	900	900	0	0	0	0	0	0	0	0	0	0	900	0	0
2021-02-21	09:15:00	169041	900	900	989001025043666	D:\Dropbox\Family Room\GROUP 4\GROUP4A_baselinex2.c	Gr4A2ndroundBASELINE	1049.99	35.3174	269.019	10	302.919	301.022		10.92	897.56	886.04	2.44	0.04	0.08	6.04	14.48	2.44	0	3.48	0	0	873.44	0	0
2021-02-21	09:30:00	169941	900	900	989001025043666	D:\Dropbox\Family Room\GROUP 4\GROUP4A_baselinex2.c	Gr4A2ndroundBASELINE	3666.91	35.18	132.942	29	137.703	210.382		138	500.44	71.72	399.56	11.16	2.44	22.2	0	9.64	1.84	2.52	389.92	1.84	57.04	105.68	295.72
2021-02-21	09:45:00	170841	900	900	989001025043666	D:\Dropbox\Family Room\GROUP 4\GROUP4A_baselinex2.c	Gr4A2ndroundBASELINE	229.221	35.483	103.798	2	124.204	160.738		105.16	376.76	0	523.24	0	0	0	0	0	0	0	523.24	157.72	0	0	219.04
2021-02-21	10:00:00	171741	900	900	989001025043666	D:\Dropbox\Family Room\GROUP 4\GROUP4A_baselinex2.c	Gr4A2ndroundBASELINE	239	35.5349	149.132	2	227.942	149.14		1.48	539.12	0	360.88	0	0	0	0	0	0	0	360.88	0	0	539.12	0
2021-02-21	10:15:00	172641	900	900	989001025043666	D:\Dropbox\Family Room\GROUP 4\GROUP4A_baselinex2.c	Gr4A2ndroundBASELINE	358.501	35.3724	125.389	3	169.691	132.825		20.12	92.08	0	807.92	0	0	0	0	0	0	0	807.92	9.52	0	82.56	0
2021-02-21	10:30:00	173541	900	900	989001025043666	D:\Dropbox\Family Room\GROUP 4\GROUP4A_baselinex2.c	Gr4A2ndroundBASELINE	2298.01	35.228	136.276	20	169.392	160.81		48	288.04	13.12	611.96	0	0.64	1.76	1.68	15.4	49.08	12.8	596.56	124.24	0	93.96	3.88
2021-02-21	10:45:00	174441	900	900	989001025043666	D:\Dropbox\Family Room\GROUP 4\GROUP4A_baselinex2.c	Gr4A2ndroundBASELINE	1845.35	35.5105	139.289	17	177.048	159.615		30.4	555.08	189.56	344.92	0	0	0	0	0.04	209.76	0	344.88	315.96	1.24	22.08	6.04
2021-02-21	11:00:00	175341	900	900	989001025043666	D:\Dropbox\Family Room\GROUP 4\GROUP4A_baselinex2.c	Gr4A2ndroundBASELINE	239.999	35.0741	112.494	2	155.209	116.819		4.76	900	0	0	0	0	0	0	0	23.88	0	0	876.12	0	0	0
2021-02-21	11:15:00	176241	900	900	989001025043666	D:\Dropbox\Family Room\GROUP 4\GROUP4A_baselinex2.c	Gr4A2ndroundBASELINE	120	35.2957	114.067	1	151.159	114.316		19.96	900	0	0	0	0	0	0	0	694.4	0	0	205.6	0	0	0
2021-02-21	11:30:00	177141	900	900	989001025043666	D:\Dropbox\Family Room\GROUP 4\GROUP4A_baselinex2.c	Gr4A2ndroundBASELINE	239.5	35.3682	64.4587	2	116.358	109.82		50.64	900	0	0	0	0	0	0	0	554.12	0	0	25.32	0	0	320.56
2021-02-21	11:45:00	178041	900	900	989001025043666	D:\Dropbox\Family Room\GROUP 4\GROUP4A_baselinex2.c	Gr4A2ndroundBASELINE	103.058	35.0447	106.928	1	106.928	213.741		449.92	900	0	0	0	0	0	0	0	0	0	0	189.08	0	0	710.92
2021-02-21	12:00:00	178941	900	900	989001025043666	D:\Dropbox\Family Room\GROUP 4\GROUP4A_baselinex2.c	Gr4A2ndroundBASELINE	16.4535	35.0275	38.7883	0	119.608	39.9689		71.84	900	0	0	0	0	0	0	0	0	0	0	900	0	0	0
2021-02-21	12:15:00	179841	900	900	989001025043666	D:\Dropbox\Family Room\GROUP 4\GROUP4A_baselinex2.c	Gr4A2ndroundBASELINE	239.005	35.249	4.3498	2	124.35	4.3498		56	900	0	0	0	0	0	0	0	0	0	0	867.28	0	0	32.72
2021-02-21	12:30:00	180741	900	900	989001025043666	D:\Dropbox\Family Room\GROUP 4\GROUP4A_baselinex2.c	Gr4A2ndroundBASELINE	477.999	35.41	52.6294	4	127.522	64.8052		21.48	900	0	0	0	0	0	0	0	0	0	0	750.2	0	0	149.8
2021-02-21	12:45:00	181641	900	900	989001025043666	D:\Dropbox\Family Room\GROUP 4\GROUP4A_baselinex2.c	Gr4A2ndroundBASELINE	358.972	35.293	72.439	3	115.31	108.025		188.04	900	0	0	0	0	0	0	0	445.04	0	0	443.4	0	0	11.56
2021-02-21	13:00:00	182541	900	900	989001025043666	D:\Dropbox\Family Room\GROUP 4\GROUP4A_baselinex2.c	Gr4A2ndroundBASELINE	240.001	35.3627	117.368	2	117.707	164.963		47.68	900	0	0	0	0	0	0	0	729.56	0	0	170.44	0	0	0
2021-02-21	13:15:00	183441	900	900	989001025043666	D:\Dropbox\Family Room\GROUP 4\GROUP4A_baselinex2.c	Gr4A2ndroundBASELINE	0	35.6256	114.647	0	121.471	145.647		0	900	0	0	0	0	0	0	0	900	0	0	0	0	0	0
2021-02-21	13:30:00	184341	900	900	989001025043666	D:\Dropbox\Family Room\GROUP 4\GROUP4A_baselinex2.c	Gr4A2ndroundBASELINE	838.986	35.3543	74.6638	7	109.185	104.312		137.04	900	0	0	0	0	0	0	0	299.56	0	0	561.84	0	0	38.6
2021-02-21	13:45:00	185241	900	900	989001025043666	D:\Dropbox\Family Room\GROUP 4\GROUP4A_baselinex2.c	Gr4A2ndroundBASELINE	0	35.2212	95.7689	0	129.424	96.0853		0	900	0	0	0	0	0	0	0	0	0	0	900	0	0	0
2021-02-21	14:00:00	186141	900	900	989001025043666	D:\Dropbox\Family Room\GROUP 4\GROUP4A_baselinex2.c	Gr4A2ndroundBASELINE	0	35.3064	0	0	120	0		0	900	0	0	0	0	0	0	0	0	0	0	900	0	0	0
2021-02-21	14:15:00	187041	900	900	989001025043666	D:\Dropbox\Family Room\GROUP 4\GROUP4A_baselinex2.c	Gr4A2ndroundBASELINE	0	35.0973	98.864	0	120	98.864		0	900	0	0	0	0	0	0	0	0	0	0	900	0	0	0
2021-02-21	14:30:00	187941	900	900	989001025043666	D:\Dropbox\Family Room\GROUP 4\GROUP4A_baselinex2.c	Gr4A2ndroundBASELINE	0	35.0983	42.9572	0	50.3395	120		0	900	0	0	0	0	0	0	0	0	0	0	900	0	0	0
2021-02-21	14:45:00	188841	900	900	989001025043666	D:\Dropbox\Family Room\GROUP 4\GROUP4A_baselinex2.c	Gr4A2ndroundBASELINE	3088.42	35.2802	135.017	24	222.724	138.477		94.44	779.76	106.84	120.24	1.76	182.36	20.2	97.44	93.76	409.16	0.88	26.48	58.52	7.16	2.28	0
2021-02-21	15:00:00	189741	900	900	989001025043666	D:\Dropbox\Family Room\GROUP 4\GROUP4A_baselinex2.c	Gr4A2ndroundBASELINE	3056.26	35.2999	109.53	27	136.522	145.9		282.52	569.64	32.48	330.36	31.12	82.64	16.16	1.52	46.4	99.28	0	283.96	103.12	0	78.16	157.64
2021-02-21	15:15:00	190641	900	900	989001025043666	D:\Dropbox\Family Room\GROUP 4\GROUP4A_baselinex2.c	Gr4A2ndroundBASELINE	222.089	35.6958	72.42	2	76.2957	170.461		319.92	900	0	0	0	0	0	0	0	96.36	0	0	328.64	0	0	475
2021-02-21	15:30:00	191541	900	900	989001025043666	D:\Dropbox\Family Room\GROUP 4\GROUP4A_baselinex2.c	Gr4A2ndroundBASELINE	17.418	35.1458	0.32897	0	119.619	0.32897		39.4	900	0	0	0	0	0	0	0	900	0	0	0	0	0	0
2021-02-21	15:45:00	192441	900	900	989001025043666	D:\Dropbox\Family Room\GROUP 4\GROUP4A_baselinex2.c	Gr4A2ndroundBASELINE	479	35.0649	112.551	4	118.851	113.399		4.76	900	0	0	0	0	0	0	0	894.04	0	0	2.36	0	0	3.6
2021-02-21	16:00:00	193341	900	900	989001025043666	D:\Dropbox\Family Room\GROUP 4\GROUP4A_baselinex2.c	Gr4A2ndroundBASELINE	0	35.134	51.2537	0	65.4995	104.354		0	900	0	0	0	0	0	0	0	158.52	0	0	741.48	0	0	0
2021-02-21	16:15:00	194241	900	900	989001025043666	D:\Dropbox\Family Room\GROUP 4\GROUP4A_baselinex2.c	Gr4A2ndroundBASELINE	479.001	35.2731	62.4033	4	98.0684	124.321		34.24	900	0	0	0	0	0	0	0	176.48	0	0	706.28	0	0	17.24
2021-02-21	16:30:00	195141	900	900	989001025043666	D:\Dropbox\Family Room\GROUP 4\GROUP4A_baselinex2.c	Gr4A2ndroundBASELINE	120	34.9021	79.8439	1	86.4839	134.166		2.12	900	0	0	0	0	0	0	0	548.88	0	0	351.12	0	0	0
2021-02-21	16:45:00	196041	900	900	989001025043666	D:\Dropbox\Family Room\GROUP 4\GROUP4A_baselinex2.c	Gr4A2ndroundBASELINE	288.498	34.9927	56.6766	3	56.6766	121.551		6.12	900	0	0	0	0.04	10.64	0	0	889.32	0	0	0	0	0	0
2021-02-21	17:00:00	196941	900	900	989001025043666	D:\Dropbox\Family Room\GROUP 4\GROUP4A_baselinex2.c	Gr4A2ndroundBASELINE	1341.06	35.1469	99.6887	14	165.21	131.955		43.52	890.48	133.96	9.52	3.16	0	0	1.6	4.76	103.52	0	4.76	649.08	0	0	133.12
2021-02-21	17:15:00	197841	900	900	989001025043666	D:\Dropbox\Family Room\GROUP 4\GROUP4A_baselinex2.c	Gr4A2ndroundBASELINE	3264.37	35.536	115.576	27	180.826	149.37		75.64	874.64	57.56	25.36	15.52	1.84	217.12	5.92	1.2	67.32	5.68	24.16	492.6	5.16	11.16	52.32
2021-02-21	17:30:00	198741	900	900	989001025043666	D:\Dropbox\Family Room\GROUP 4\GROUP4A_baselinex2.c	Gr4A2ndroundBASELINE	3816.96	35.3968	119.159	40	132.337	143.716		156.96	847.88	3.88	52.12	0.6	0.32	3.36	90.96	5.84	41.88	33.2	46.28	446.44	15.16	22.28	193.68
2021-02-21	17:45:00	199641	900	900	989001025043666	D:\Dropbox\Family Room\GROUP 4\GROUP4A_baselinex2.c	Gr4A2ndroundBASELINE	796.206	35.1146	111.214	7	131.039	126.493		95.04	879.76	8.68	20.24	10.12	0	0	0.04	20.2	0	0	0.04	648.92	0	0	220.68
2021-02-21	18:00:00	200541	900	900	989001025043666	D:\Dropbox\Family Room\GROUP 4\GROUP4A_baselinex2.c	Gr4A2ndroundBASELINE	9731.98	35.4001	164.318	86	215.011	195.454		178.72	828.44	247.16	71.56	180.28	345.16	64.84	64.28	51.8	31.56	16.12	19.76	69.44	5.96	47.32	3.48
2021-02-21	18:15:00	201441	900	900	989001025043666	D:\Dropbox\Family Room\GROUP 4\GROUP4A_baselinex2.c	Gr4A2ndroundBASELINE	9189.39	35.6593	141.62	84	204.505	166.723		321.92	709.96	202.88	190.04	49.28	154	186.12	137.96	163.76	93.96	16.84	26.28	25.92	1.84	14.88	29.16
2021-02-21	18:30:00	202341	900	900	989001025043666	D:\Dropbox\Family Room\GROUP 4\GROUP4A_baselinex2.c	Gr4A2ndroundBASELINE	5352.65	35.6657	152.846	47	190.847	189.061		484.04	839.88	296.12	60.12	10.68	34.52	275.2	198.2	31.32	188.44	25.56	28.8	32.88	13.64	34.92	25.84
2021-02-21	18:45:00	203241	900	900	989001025043666	D:\Dropbox\Family Room\GROUP 4\GROUP4A_baselinex2.c	Gr4A2ndroundBASELINE	6801.71	35.9727	172.026	63	223.502	207.595		123.04	795.24	296.32	104.76	32	38.04	329.52	8.84	31.28	105.64	3.28	73.48	152.8	5.44	119.68	0
2021-02-21	19:00:00	204141	900	900	989001025043666	D:\Dropbox\Family Room\GROUP 4\GROUP4A_baselinex2.c	Gr4A2ndroundBASELINE	5970.07	35.8388	166.999	52	203.106	219.817		288.72	776.2	310.04	123.8	31.52	53.56	259.56	159.32	101.96	32.52	94.04	21.84	1.48	85.36	4.68	54.16
2021-02-21	19:15:00	205041	900	900	989001025043666	D:\Dropbox\Family Room\GROUP 4\GROUP4A_baselinex2.c	Gr4A2ndroundBASELINE	3521.02	35.66	122.215	29	187.754	172.83		67.76	885	74.24	15	0	130.04	594.04	72.08	7.12	54.88	5	7.88	19.8	1.4	0.28	7.48
2021-02-21	19:30:00	205941	900	900	989001025043666	D:\Dropbox\Family Room\GROUP 4\GROUP4A_baselinex2.c	Gr4A2ndroundBASELINE	893.415	35.5562	133.066	9	161.141	200.397		11.6	157.96	69	742.04	0	0.6	48.4	0.6	0.56	41.4	0	741.48	2.68	0	0	64.28
2021-02-21	19:45:00	206841	900	900	989001025043666	D:\Dropbox\Family Room\GROUP 4\GROUP4A_baselinex2.c	Gr4A2ndroundBASELINE	358.5	35.2891	144.171	3	157.592	228.625		3.28	427.16	143.44	472.84	0	0	0	0	0	0	0	472.84	0	0	427.16	0
2021-02-21	20:00:00	207741	900	900	989001025043666	D:\Dropbox\Family Room\GROUP 4\GROUP4A_baselinex2.c	Gr4A2ndroundBASELINE	1160.5	35.1045	168.957	9	224.517	195.351		17.2	463.68	314.28	436.32	1.52	5.04	453.36	0	0	1.52	0	436.32	2.24	0	0	0
2021-02-21	20:15:00	208641	900	900	989001025043666	D:\Dropbox\Family Room\GROUP 4\GROUP4A_baselinex2.c	Gr4A2ndroundBASELINE	5608.01	35.3118	159.656	55	179.231	203.158		178.56	586.84	271.84	313.16	10.48	7.8	258	101.28	77.88	47.88	71.92	235.28	0	81.4	8.08	0
2021-02-21	20:30:00	209541	900	900	989001025043666	D:\Dropbox\Family Room\GROUP 4\GROUP4A_baselinex2.c	Gr4A2ndroundBASELINE	10202.7	35.7499	168.158	83	231.623	189.754		197.8	795.72	307.12	104.28	71.4	169	116.24	227.48	100.36	88.12	13.68	3.92	9.92	5.68	77.12	17.08
2021-02-21	20:45:00	210441	900	900	989001025043666	D:\Dropbox\Family Room\GROUP 4\GROUP4A_baselinex2.c	Gr4A2ndroundBASELINE	2336.78	36.114	125.648	19	159.163	211.783		63.44	821.72	66.12	78.28	57.72	16.44	587.12	1.32	1.84	126.04	0	76.44	12.68	0	0	20.4
2021-02-21	21:00:00	211341	900	900	989001025043666	D:\Dropbox\Family Room\GROUP 4\GROUP4A_baselinex2.c	Gr4A2ndroundBASELINE	5923.62	35.519	162.088	53	218.415	196.394		135.72	616.32	209.52	283.68	49.96	57.08	0	50	108.76	73.64	1.48	174.92	149.04	38.68	79.04	117.4
2021-02-21	21:15:00	212241	900	900	989001025043666	D:\Dropbox\Family Room\GROUP 4\GROUP4A_baselinex2.c	Gr4A2ndroundBASELINE	3161.92	35.9081	126.72	30	205.679	143.824		105.2	667.68	37.32	232.32	0	0	0	0	6.24	0.08	0	226.08	361.28	3.48	3.28	299.56
2021-02-21	21:30:00	213141	900	900	989001025043666	D:\Dropbox\Family Room\GROUP 4\GROUP4A_baselinex2.c	Gr4A2ndroundBASELINE	4137.95	35.7129	170.447	32	222.551	195.323		87.04	619	167.16	281	20.96	18.44	180.08	5.04	10.64	47	30.12	270.36	13.72	182.44	99.36	21.84
2021-02-21	21:45:00	214041	900	900	989001025043666	D:\Dropbox\Family Room\GROUP 4\GROUP4A_baselinex2.c	Gr4A2ndroundBASELINE	2425.21	35.745	148.048	19	210.372	157.715		24.72	891.76	150.48	8.24	0	0	0	0	8.2	144.4	0	0.04	739.36	0	2.56	5.44
2021-02-21	22:00:00	214941	900	900	989001025043666	D:\Dropbox\Family Room\GROUP 4\GROUP4A_baselinex2.c	Gr4A2ndroundBASELINE	7205.94	35.4832	136.746	64	158.275	206.988		99.2	878.96	122.08	21.04	2.16	28.6	195.6	0.68	0.96	184.36	1.44	20.08	383.68	0.6	31	50.84
2021-02-21	22:15:00	215841	900	900	989001025043666	D:\Dropbox\Family Room\GROUP 4\GROUP4A_baselinex2.c	Gr4A2ndroundBASELINE	3984.97	35.944	124.571	35	160.768	178.306		71.04	366.72	34.48	533.28	0	2.48	0	1.08	20.2	0	10.6	513.08	144.28	11.24	61.96	135.08
2021-02-21	22:30:00	216741	900	900	989001025043666	D:\Dropbox\Family Room\GROUP 4\GROUP4A_baselinex2.c	Gr4A2ndroundBASELINE	0	35.4454	168.006	0	202.831	207.122		0	0	145	900	0	0	0	0	0	0	0	900	0	0	0	0
2021-02-21	22:45:00	217641	900	900	989001025043666	D:\Dropbox\Family Room\GROUP 4\GROUP4A_baselinex2.c	Gr4A2ndroundBASELINE	59.75	35.5497	106.647	0	121.521	147.342		1.36	0	0	900	0	0	0	0	0	0	0	900	0	0	0	0
2021-02-21	23:00:00	218541	900	900	989001025043666	D:\Dropbox\Family Room\GROUP 4\GROUP4A_baselinex2.c	Gr4A2ndroundBASELINE	119.5	35.3105	162.588	1	193.84	211.274		1.16	618.48	16.64	281.52	0	0	0	0	0	0	0	281.52	618.48	0	0	0
2021-02-21	23:15:00	219441	900	900	989001025043666	D:\Dropbox\Family Room\GROUP 4\GROUP4A_baselinex2.c	Gr4A2ndroundBASELINE	551.855	35.3229	116.025	4	133.874	183.123		7.04	222.16	0	677.84	0	0	0	0	0	0	0	677.84	222.16	0	0	0
2021-02-21	23:30:00	220341	900	900	989001025043666	D:\Dropbox\Family Room\GROUP 4\GROUP4A_baselinex2.c	Gr4A2ndroundBASELINE	2952.6	35.5156	158.423	24	217.818	209.921		125.2	352.2	249.32	547.8	7.96	28.36	180.16	55.8	9.4	29.68	0	538.4	12.16	0	38.08	0
2021-02-21	23:45:00	221241	900	900	989001025043666	D:\Dropbox\Family Room\GROUP 4\GROUP4A_baselinex2.c	Gr4A2ndroundBASELINE	4287.44	34.8852	188.33	36	222.891	227.321		60.6	779.28	426.88	120.72	17.84	52.72	492.36	50.32	17.72	6.28	102.56	103	18.08	3.68	30.8	4.64
2021-02-22	00:00:00	222141	900	900	989001025043666	D:\Dropbox\Family Room\GROUP 4\GROUP4A_baselinex2.c	Gr4A2ndroundBASELINE	5572.22	35.8019	129.101	52	179.295	155.863		134.44	380.84	74.16	519.16	16.6	17.52	75.4	91.96	92.8	33.36	33.76	426.36	39.72	20.88	33.8	17.84
2021-02-22	00:15:00	223041	900	900	989001025043666	D:\Dropbox\Family Room\GROUP 4\GROUP4A_baselinex2.c	Gr4A2ndroundBASELINE	2311.72	35.7406	130.236	22	229.229	154.352		36.96	727.08	73.28	172.92	0	0	0	0	2.44	14.28	2.4	170.48	216.48	27.56	323.84	142.52
2021-02-22	00:30:00	223941	900	900	989001025043666	D:\Dropbox\Family Room\GROUP 4\GROUP4A_baselinex2.c	Gr4A2ndroundBASELINE	5088.47	35.7	158.241	45	164.748	331.708		207.52	787.08	314.92	112.92	43.6	142.92	316.52	30.04	50.6	50.32	16.16	62.32	114.64	0	53.72	19.16
2021-02-22	00:45:00	224841	900	900	989001025043666	D:\Dropbox\Family Room\GROUP 4\GROUP4A_baselinex2.c	Gr4A2ndroundBASELINE	632.419	35.6031	159.283	5	250.29	165.163		6.32	900	64.68	0	0	100.12	0	0	0	2.04	0	0	2.68	631.6	159.2	4.36
2021-02-22	01:00:00	225741	900	900	989001025043666	D:\Dropbox\Family Room\GROUP 4\GROUP4A_baselinex2.c	Gr4A2ndroundBASELINE	7319.89	35.739	133.98	62	147.904	232.004		194	671.04	120.84	228.96	25.6	96.6	55.2	11.64	127.12	77.44	7.28	101.84	221.84	0.52	33.52	141.4
2021-02-22	01:15:00	226641	900	900	989001025043666	D:\Dropbox\Family Room\GROUP 4\GROUP4A_baselinex2.c	Gr4A2ndroundBASELINE	1780.49	35.9312	115.291	15	163.3	118.016		23.48	644.08	0	255.92	0	0	0	0	0	0	0.12	255.92	0	238.04	135.72	270.2
2021-02-22	01:30:00	227541	900	900	989001025043666	D:\Dropbox\Family Room\GROUP 4\GROUP4A_baselinex2.c	Gr4A2ndroundBASELINE	119.5	35.6263	116.884	0	223.688	121.836		44.08	900	0	0	0	0	0	0	0	0	0	0	0	0	900	0
2021-02-22	01:45:00	228441	900	900	989001025043666	D:\Dropbox\Family Room\GROUP 4\GROUP4A_baselinex2.c	Gr4A2ndroundBASELINE	899.498	35.5987	247.502	8	291.851	281.545		30.16	900	675.52	0	0	69.88	707.32	0	0	2.2	0	0	6.72	0	37.72	76.16
2021-02-22	02:00:00	229341	900	900	989001025043666	D:\Dropbox\Family Room\GROUP 4\GROUP4A_baselinex2.c	Gr4A2ndroundBASELINE	5355.61	35.7428	155.394	49	177.071	254.093		120.28	715.92	91.32	184.08	0.04	25.92	131.8	7.8	40.52	74.48	13	143.56	10.68	16.48	424	11.72
2021-02-22	02:15:00	230241	900	900	989001025043666	D:\Dropbox\Family Room\GROUP 4\GROUP4A_baselinex2.c	Gr4A2ndroundBASELINE	4511.86	35.9131	130.23	36	159.395	188.116		215.76	795.04	221.08	104.96	5.92	131.56	236.32	96.96	6.48	73.24	17.24	98.48	161	46.72	5.2	20.88
2021-02-22	02:30:00	231141	900	900	989001025043666	D:\Dropbox\Family Room\GROUP 4\GROUP4A_baselinex2.c	Gr4A2ndroundBASELINE	6543.15	35.733	144.13	59	171.476	206.821		253.12	745.76	135.04	154.24	18.04	120.8	75.84	118.28	84.8	77.32	21.08	69.44	24.12	47.88	16.28	226.12
2021-02-22	02:45:00	232041	900	900	989001025043666	D:\Dropbox\Family Room\GROUP 4\GROUP4A_baselinex2.c	Gr4A2ndroundBASELINE	4342.07	35.5286	192.421	43	309.719	218.726		159.04	850.32	480.4	49.68	0	11.76	475.56	119.12	35.44	4	12.88	14.24	35.88	108.12	45	38
2021-02-22	03:00:00	232941	900	900	989001025043666	D:\Dropbox\Family Room\GROUP 4\GROUP4A_baselinex2.c	Gr4A2ndroundBASELINE	6254.03	35.9136	166.19	53	208.541	204.441		73.28	843.36	243.24	56.64	84.96	287.68	126.64	121.76	53.96	6.32	68.08	2.68	92.84	55.08	0	0
2021-02-22	03:15:00	233841	900	900	989001025043666	D:\Dropbox\Family Room\GROUP 4\GROUP4A_baselinex2.c	Gr4A2ndroundBASELINE	5380.32	36.1342	140.884	47	206.274	189.858		61.4	890.52	193.4	9.48	49.88	183.72	293.72	1	8.52	124.2	14.52	0.96	196.64	23.28	0	3.56
2021-02-22	03:30:00	234741	900	900	989001025043666	D:\Dropbox\Family Room\GROUP 4\GROUP4A_baselinex2.c	Gr4A2ndroundBASELINE	4363.5	35.951	125.341	34	247.287	155.515		247.36	886.8	146.4	13.2	0.64	46.76	145.84	0.36	2.8	94.32	136.52	10.4	92.44	258.32	83.68	27.92
2021-02-22	03:45:00	235641	900	900	989001025043666	D:\Dropbox\Family Room\GROUP 4\GROUP4A_baselinex2.c	Gr4A2ndroundBASELINE	3514.95	36.172	148.149	29	170.512	222.018		321.8	711	249.24	189	180.76	21.6	15.84	114.6	100.08	2.16	165.84	88.92	63.16	25.28	121.76	0
2021-02-22	04:00:00	236541	900	900	989001025043666	D:\Dropbox\Family Room\GROUP 4\GROUP4A_baselinex2.c	Gr4A2ndroundBASELINE	3657.92	36.0607	181.549	34	243.381	194.715		157.56	389.92	241.44	510.08	3.64	98.84	3.6	7.72	3.2	12.48	24.64	506.88	151.36	87.64	0	0
2021-02-22	04:15:00	237441	900	900	989001025043666	D:\Dropbox\Family Room\GROUP 4\GROUP4A_baselinex2.c	Gr4A2ndroundBASELINE	8373.62	35.6187	209.863	74	360.186	212.562		112.96	874.6	461.64	25.4	223.52	222.48	224.36	9.88	17.16	19.72	24.16	8.24	2.96	143.48	4.04	0
2021-02-22	04:30:00	238341	900	900	989001025043666	D:\Dropbox\Family Room\GROUP 4\GROUP4A_baselinex2.c	Gr4A2ndroundBASELINE	2771.33	35.9113	178.562	20	265.109	246.44		76.68	866.76	343.28	33.24	472.12	8.32	0.92	18.88	33.24	118.64	0	0	26.64	0	0	221.24
2021-02-22	04:45:00	239241	900	900	989001025043666	D:\Dropbox\Family Room\GROUP 4\GROUP4A_baselinex2.c	Gr4A2ndroundBASELINE	6358.12	35.8452	174.072	56	265.671	206.039		121.08	846.12	223.12	53.88	0.68	7.56	15.52	194.32	28.88	112	20.04	25	100.28	13	372.16	10.56
2021-02-22	05:00:00	240141	900	900	989001025043666	D:\Dropbox\Family Room\GROUP 4\GROUP4A_baselinex2.c	Gr4A2ndroundBASELINE	5326.37	36.0224	151.246	49	175.567	213.401		115.8	879.2	209.32	20.8	3.6	44.2	113.08	14.6	7.84	352.44	0	12.96	342.64	0	0	8.64
2021-02-22	05:15:00	241041	900	900	989001025043666	D:\Dropbox\Family Room\GROUP 4\GROUP4A_baselinex2.c	Gr4A2ndroundBASELINE	2034.71	36.3669	148.105	18	188.77	175.377		55.28	888.04	352.68	11.96	0	0	55.24	0	4.76	355.72	4.44	7.2	472.64	0	0	0
2021-02-22	05:30:00	241941	900	900	989001025043666	D:\Dropbox\Family Room\GROUP 4\GROUP4A_baselinex2.c	Gr4A2ndroundBASELINE	5294.16	36.295	160.108	48	219.888	183.152		94.96	875.96	276.28	24.04	229.88	66.68	42.08	20.32	22.72	298.36	5.12	1.32	184.92	10.92	5	12.68
2021-02-22	05:45:00	242841	900	900	989001025043666	D:\Dropbox\Family Room\GROUP 4\GROUP4A_baselinex2.c	Gr4A2ndroundBASELINE	7344.07	36.1502	157.637	68	218.207	175.298		177.44	684.24	241.36	215.76	96.8	40.6	87.72	14.52	88.96	158.8	21.16	126.8	222.12	5.16	28.48	8.88
2021-02-22	06:00:00	243741	900	900	989001025043666	D:\Dropbox\Family Room\GROUP 4\GROUP4A_baselinex2.c	Gr4A2ndroundBASELINE	3325.41	35.943	184.784	30	217.079	221.482		56.2	866.44	345.08	33.56	47.84	161.56	16.24	0	28.76	330.72	0.56	4.8	134.92	0	42.12	132.48
2021-02-22	06:15:00	244641	900	900	989001025043666	D:\Dropbox\Family Room\GROUP 4\GROUP4A_baselinex2.c	Gr4A2ndroundBASELINE	4310.05	36.0877	140.445	37	173.196	206.157		102.76	540.16	142.32	359.84	4.08	1.28	31.96	6.12	310.92	245.4	89.88	48.92	87.8	0	40.6	33.04
2021-02-22	06:30:00	245541	900	900	989001025043666	D:\Dropbox\Family Room\GROUP 4\GROUP4A_baselinex2.c	Gr4A2ndroundBASELINE	5744.94	35.9609	123.822	53	150.539	188.356		178.96	826.32	67.16	73.68	0	0.16	239.88	0	67.4	436.56	10.16	6.28	123.8	0	4.56	11.2
2021-02-22	06:45:00	246441	900	900	989001025043666	D:\Dropbox\Family Room\GROUP 4\GROUP4A_baselinex2.c	Gr4A2ndroundBASELINE	6147.58	35.9254	112.203	53	135.178	172.35		115.04	853.12	46.8	46.88	0	4.16	58.44	3.4	31.16	341.12	2.48	15.72	199.8	4.24	10.04	229.44
2021-02-22	07:00:00	247341	900	900	989001025043666	D:\Dropbox\Family Room\GROUP 4\GROUP4A_baselinex2.c	Gr4A2ndroundBASELINE	5011.36	35.6474	196.884	43	275.623	217.182		58.32	797.44	397.28	102.56	0	0	0	0	4.96	0	70	97.6	29.56	233.04	364.6	100.24
2021-02-22	07:15:00	248241	900	900	989001025043666	D:\Dropbox\Family Room\GROUP 4\GROUP4A_baselinex2.c	Gr4A2ndroundBASELINE	7681.08	35.6728	153.482	74	275.055	153.782		139.56	483.84	258.72	416.16	0	0.72	0	196.6	88.6	0	68.52	327.56	90.96	0	0	127.04
2021-02-22	07:30:00	249141	900	900	989001025043666	D:\Dropbox\Family Room\GROUP 4\GROUP4A_baselinex2.c	Gr4A2ndroundBASELINE	4404.79	35.6172	157.871	32	202.1	174.479		68.16	760.64	433.64	139.36	0	13.68	2.92	372.92	0.52	0	28.88	138.84	239.88	78.44	1.32	22.6
2021-02-22	07:45:00	250041	900	900	989001025043666	D:\Dropbox\Family Room\GROUP 4\GROUP4A_baselinex2.c	Gr4A2ndroundBASELINE	1132.7	35.074	91.8653	9	91.8653	249.627		26.8	734.92	0	165.08	0	0	0	0	0	0	0	165.08	612.72	0	2.64	119.56
2021-02-22	08:00:00	250941	900	900	989001025043666	D:\Dropbox\Family Room\GROUP 4\GROUP4A_baselinex2.c	Gr4A2ndroundBASELINE	288.498	35.3195	134.427	2	134.427	338.369		1.92	895.72	114.16	4.28	0	0	0	0	0	0	0	4.28	61.52	0	0	834.2
2021-02-22	08:15:00	251841	900	900	989001025043666	D:\Dropbox\Family Room\GROUP 4\GROUP4A_baselinex2.c	Gr4A2ndroundBASELINE	564.426	35.3244	122.244	4	122.243	228.617		8.32	899.96	0	0.04	0	0	0	0	0	0	0	0.04	175.32	0	403.64	321
2021-02-22	08:30:00	252741	900	900	989001025043666	D:\Dropbox\Family Room\GROUP 4\GROUP4A_baselinex2.c	Gr4A2ndroundBASELINE	119.5	35.2507	20.897	1	20.897	190.417		1.2	881.96	5.32	18.04	0	0	0	0	0	0	0	18.04	881.96	0	0	0
2021-02-22	08:45:00	253641	900	900	989001025043666	D:\Dropbox\Family Room\GROUP 4\GROUP4A_baselinex2.c	Gr4A2ndroundBASELINE	3266.53	35.7227	125.711	25	128.153	182.543		79.8	224.12	15.04	675.88	0	0	0	4.08	34.16	0	13.04	641.72	14.32	0	28.64	164.04
2021-02-22	09:00:00	254541	900	900	989001025043666	D:\Dropbox\Family Room\GROUP 4\GROUP4A_baselinex2.c	Gr4A2ndroundBASELINE	119.5	35.5619	136.317	0	169.32	153.055		4.4	0	0	900	0	0	0	0	0	0	0	900	0	0	0	0
2021-02-22	09:15:00	255441	900	900	989001025043666	D:\Dropbox\Family Room\GROUP 4\GROUP4A_baselinex2.c	Gr4A2ndroundBASELINE	717	35.6142	125.434	6	154.179	161.313		54.36	651.64	34.16	248.36	0	0	0	0	0	0	0	248.36	437.24	0	189.4	25
2021-02-22	09:30:00	256341	900	900	989001025043666	D:\Dropbox\Family Room\GROUP 4\GROUP4A_baselinex2.c	Gr4A2ndroundBASELINE	597.501	35.5422	87.6712	5	138.329	87.7203		7.12	483.72	0	416.28	0	0	0	0	0	0	0	416.28	483.72	0	0	0
2021-02-22	09:45:00	257241	900	900	989001025043666	D:\Dropbox\Family Room\GROUP 4\GROUP4A_baselinex2.c	Gr4A2ndroundBASELINE	1694.58	35.2544	101.212	18	129.15	154.015		212.16	885.16	0	14.84	0	0	0	0	0	0	0	14.84	221.64	317.36	5.92	340.24
2021-02-22	10:00:00	258141	900	900	989001025043666	D:\Dropbox\Family Room\GROUP 4\GROUP4A_baselinex2.c	Gr4A2ndroundBASELINE	117.957	35.18	83.4613	1	83.4613	149.907		250.48	900	0	0	0	0	0	0	0	0	0	0	0	158.52	123.64	617.84
2021-02-22	10:15:00	259041	900	158.52	989001025043666	D:\Dropbox\Family Room\GROUP 4\GROUP4A_baselinex2.c	Gr4A2ndroundBASELINE	121.045	35.5356	109.624	1	109.624	158.609		4.56	158.52	0	0	0	0	0	0	0	0	0	0	0	0	32.52	126

## Sheet: Sheet2
date	time	time since start (s)	bin duration (s)	effective bin duration (s)	subject	folder	study name	distance (mm)	temperature (C)	separation (mm)	transition	separation 989001025043687 (mm)	separation 989001025056288 (mm)	separation 989001025043666 (mm)	mobile (s)	thigmotactic (s)	isolated (s)	in centre zones (s)	antenna1.0 (s)	antenna2.0 (s)	antenna3.0 (s)	antenna4.0 (s)	antenna5.0 (s)	antenna6.0 (s)	antenna7.0 (s)	antenna8.0 (s)	antenna9.0 (s)	antenna10.0 (s)	antenna11.0 (s)	antenna12.0 (s)
2021-02-19	10:15:00	0	900	741.48	989001025056288	D:\Dropbox\Family Room\GROUP 4\GROUP4A_baselinex2.c	Gr4A2ndroundBASELINE	8252.22	35.2441	133.035	72	174.518		186.409	220.04	557.32	112	184.16	19.72	43.72	87.64	19.84	39.2	81.52	9.32	144.96	240.08	2.2	25.84	27.44
2021-02-19	10:30:00	741	900	900	989001025056288	D:\Dropbox\Family Room\GROUP 4\GROUP4A_baselinex2.c	Gr4A2ndroundBASELINE	5163.1	35.1668	130.546	44	179.532		152.438	67.44	707.52	87.84	192.48	10.96	3.72	28.8	0	13.68	241.4	7.64	178.8	119.48	5.32	137.76	152.44
2021-02-19	10:45:00	1641	900	900	989001025056288	D:\Dropbox\Family Room\GROUP 4\GROUP4A_baselinex2.c	Gr4A2ndroundBASELINE	3672.64	35.3284	149.068	32	204.246		169.992	49.6	893.84	170.32	6.16	2.72	7.16	185.64	0	6.16	134.28	0	0	290.92	0	0	273.12
2021-02-19	11:00:00	2541	900	900	989001025056288	D:\Dropbox\Family Room\GROUP 4\GROUP4A_baselinex2.c	Gr4A2ndroundBASELINE	2309.86	35.7939	113.365	18	126.912		140.231	60.24	338	68.84	562	0	3.68	12.68	11.12	8.52	49.04	1.84	553.48	17.68	0	102.76	139.2
2021-02-19	11:15:00	3441	900	900	989001025056288	D:\Dropbox\Family Room\GROUP 4\GROUP4A_baselinex2.c	Gr4A2ndroundBASELINE	1055.84	36.0266	98.5993	9	149.582		107.407	58.16	836.16	0	63.84	0	0	0	0	0.04	3	0	63.8	39.24	0	177.32	616.6
2021-02-19	11:30:00	4341	900	900	989001025056288	D:\Dropbox\Family Room\GROUP 4\GROUP4A_baselinex2.c	Gr4A2ndroundBASELINE	477.999	35.9431	112.485	4	151.113		128.602	8.24	513.6	0	386.4	0	0	0	0	0	0	0	386.4	134.24	0	40.28	339.08
2021-02-19	11:45:00	5241	900	900	989001025056288	D:\Dropbox\Family Room\GROUP 4\GROUP4A_baselinex2.c	Gr4A2ndroundBASELINE	598.476	35.5575	119.396	5	124.298		141.466	177.6	520.44	0	379.56	0	0	0	0	2.88	67.56	0	376.68	248.48	0	204.4	0
2021-02-19	12:00:00	6141	900	900	989001025056288	D:\Dropbox\Family Room\GROUP 4\GROUP4A_baselinex2.c	Gr4A2ndroundBASELINE	239	35.4555	121.062	2	124.698		158.496	1.48	900	0	0	0	0	0	0	0	0	0	0	491.16	0	0	408.84
2021-02-19	12:15:00	7041	900	900	989001025056288	D:\Dropbox\Family Room\GROUP 4\GROUP4A_baselinex2.c	Gr4A2ndroundBASELINE	0	35.7978	119.5	0	119.5		183.395	0	900	0	0	0	0	0	0	0	0	0	0	0	0	0	900
2021-02-19	12:30:00	7941	900	900	989001025056288	D:\Dropbox\Family Room\GROUP 4\GROUP4A_baselinex2.c	Gr4A2ndroundBASELINE	1054.99	35.7762	118.78	10	133.471		171.497	41.96	879.52	0	20.48	0	0	0	0	0	0	0	20.48	0	0	381.96	497.56
2021-02-19	12:45:00	8841	900	900	989001025056288	D:\Dropbox\Family Room\GROUP 4\GROUP4A_baselinex2.c	Gr4A2ndroundBASELINE	459.451	36.0352	66.5791	4	134.448		78.9309	27.72	900	0	0	0	0	0	0	0	0	0	0	305.72	0	0	594.28
2021-02-19	13:00:00	9741	900	900	989001025056288	D:\Dropbox\Family Room\GROUP 4\GROUP4A_baselinex2.c	Gr4A2ndroundBASELINE	569.33	35.485	118.209	7	130.884		127.269	7.72	897.6	0	2.4	0	0	0	0	0.04	0	0	2.36	684.96	0	0	212.64
2021-02-19	13:15:00	10641	900	900	989001025056288	D:\Dropbox\Family Room\GROUP 4\GROUP4A_baselinex2.c	Gr4A2ndroundBASELINE	0	34.8272	55.8781	0	151.574		71.3679	0	900	0	0	0	0	0	0	0	0	0	0	900	0	0	0
2021-02-19	13:30:00	11541	900	900	989001025056288	D:\Dropbox\Family Room\GROUP 4\GROUP4A_baselinex2.c	Gr4A2ndroundBASELINE	1900.2	35.6742	115.599	19	147.712		182.885	270.68	876	135.16	24	0.04	12.24	126	0	21.52	8.48	0	2.48	360.56	0	0	368.68
2021-02-19	13:45:00	12441	900	900	989001025056288	D:\Dropbox\Family Room\GROUP 4\GROUP4A_baselinex2.c	Gr4A2ndroundBASELINE	3083.09	35.0568	130.545	27	161.336		156.624	76.2	844.8	35.6	55.2	9.8	27.96	22.6	1.04	55.2	7.24	0	0	129.28	0	28.48	618.4
2021-02-19	14:00:00	13341	900	900	989001025056288	D:\Dropbox\Family Room\GROUP 4\GROUP4A_baselinex2.c	Gr4A2ndroundBASELINE	239	35.1969	111.579	2	136.883		126.553	2.08	900	0	0	0	0	0	0	0	0	0	0	543.6	0	0	356.4
2021-02-19	14:15:00	14241	900	900	989001025056288	D:\Dropbox\Family Room\GROUP 4\GROUP4A_baselinex2.c	Gr4A2ndroundBASELINE	0	35.6828	119.5	0	160.28		119.5	0	900	0	0	0	0	0	0	0	0	0	0	0	0	0	900
2021-02-19	14:30:00	15141	900	900	989001025056288	D:\Dropbox\Family Room\GROUP 4\GROUP4A_baselinex2.c	Gr4A2ndroundBASELINE	119.501	35.2221	108.419	1	142.619		108.419	41.44	900	0	0	0	0	0	0	0	0	0	0	473.16	0	0	426.84
2021-02-19	14:45:00	16041	900	900	989001025056288	D:\Dropbox\Family Room\GROUP 4\GROUP4A_baselinex2.c	Gr4A2ndroundBASELINE	597.483	35.2394	98.3577	5	122.818		130.928	53.52	900	0	0	0	0	0	0	0	0	0	0	562.68	0	0	337.32
2021-02-19	15:00:00	16941	900	900	989001025056288	D:\Dropbox\Family Room\GROUP 4\GROUP4A_baselinex2.c	Gr4A2ndroundBASELINE	239.004	35.892	54.8882	2	85.5058		90.0074	339.44	900	0	0	0	0	0	0	0	0	0	0	222.12	0	0	677.88
2021-02-19	15:15:00	17841	900	900	989001025056288	D:\Dropbox\Family Room\GROUP 4\GROUP4A_baselinex2.c	Gr4A2ndroundBASELINE	358.499	35.2918	106.952	3	163.662		106.953	24.72	900	0	0	0	0	0	0	0	0	0	0	94.52	0	0	805.48
2021-02-19	15:30:00	18741	900	900	989001025056288	D:\Dropbox\Family Room\GROUP 4\GROUP4A_baselinex2.c	Gr4A2ndroundBASELINE	119.506	35.3937	93.2923	1	146.234		93.2923	376.32	900	0	0	0	0	0	0	0	0	0	0	360.04	0	0	539.96
2021-02-19	15:45:00	19641	900	900	989001025056288	D:\Dropbox\Family Room\GROUP 4\GROUP4A_baselinex2.c	Gr4A2ndroundBASELINE	119.499	35.4522	126.021	1	156.608		136.436	46.8	900	0	0	0	0	0	0	0	0	0	0	218.6	0	0	681.4
2021-02-19	16:00:00	20541	900	900	989001025056288	D:\Dropbox\Family Room\GROUP 4\GROUP4A_baselinex2.c	Gr4A2ndroundBASELINE	3941.48	35.0257	165.265	32	194.02		200.166	59.56	756.36	300.6	143.64	8.96	39.24	220.84	0.4	133.44	135.32	5.96	10.2	8.32	7.72	19.96	309.64
2021-02-19	16:15:00	21441	900	900	989001025056288	D:\Dropbox\Family Room\GROUP 4\GROUP4A_baselinex2.c	Gr4A2ndroundBASELINE	4039.62	34.6046	176.976	35	248.713		187.17	116.64	669.92	364.24	230.08	0	25.92	141.44	170.8	216.08	219.52	7.16	14	31.68	0	16.36	57.04
2021-02-19	16:30:00	22341	900	900	989001025056288	D:\Dropbox\Family Room\GROUP 4\GROUP4A_baselinex2.c	Gr4A2ndroundBASELINE	2529.22	34.5867	198.767	21	233.476		229.418	21.36	797.08	422.92	102.92	18.92	26.48	13.84	187.56	102.16	86.84	0	0.76	0.68	324.52	138.24	0
2021-02-19	16:45:00	23241	900	900	989001025056288	D:\Dropbox\Family Room\GROUP 4\GROUP4A_baselinex2.c	Gr4A2ndroundBASELINE	886	34.9103	121.502	7	125.898		306.525	21.56	900	8.64	0	0	0	0	0	0	0	0	0	81.04	20.96	15.12	782.88
2021-02-19	17:00:00	24141	900	900	989001025056288	D:\Dropbox\Family Room\GROUP 4\GROUP4A_baselinex2.c	Gr4A2ndroundBASELINE	358.493	35.4203	116.54	3	127.103		192.666	53.64	900	0	0	0	0	0	0	0	0	0	0	732.6	0	0	167.4
2021-02-19	17:15:00	25041	900	900	989001025056288	D:\Dropbox\Family Room\GROUP 4\GROUP4A_baselinex2.c	Gr4A2ndroundBASELINE	625.714	35.8208	138.208	6	163.245		224.148	24.08	898.52	121.48	1.48	0	0	0	0	0	0	0	1.48	863.68	5.76	9.96	19.12
2021-02-19	17:30:00	25941	900	900	989001025056288	D:\Dropbox\Family Room\GROUP 4\GROUP4A_baselinex2.c	Gr4A2ndroundBASELINE	239	35.382	151.794	2	236.629		176.547	2.24	900	119.2	0	0	0	0	0	0	0	0	0	228.12	0	0	671.88
2021-02-19	17:45:00	26841	900	900	989001025056288	D:\Dropbox\Family Room\GROUP 4\GROUP4A_baselinex2.c	Gr4A2ndroundBASELINE	745.208	35.7939	167.17	7	200.552		218.339	7.44	898.8	246.88	1.2	0	0	0	0	0	0	0	1.2	590.56	1.48	1.8	304.96
2021-02-19	18:00:00	27741	900	900	989001025056288	D:\Dropbox\Family Room\GROUP 4\GROUP4A_baselinex2.c	Gr4A2ndroundBASELINE	239.003	35.5016	219.174	2	242.069		239.985	18.72	900	735.48	0	0	0	0	0	0	0	0	0	865.6	0	0	34.4
2021-02-19	18:15:00	28641	900	900	989001025056288	D:\Dropbox\Family Room\GROUP 4\GROUP4A_baselinex2.c	Gr4A2ndroundBASELINE	1917.08	35.8879	196.675	19	218.472		248.94	22	888.52	499.32	11.48	0.52	0.64	0	8.2	11.44	1.68	0	0.04	822.24	0	25.48	29.76
2021-02-19	18:30:00	29541	900	900	989001025056288	D:\Dropbox\Family Room\GROUP 4\GROUP4A_baselinex2.c	Gr4A2ndroundBASELINE	13122.1	35.1023	160.417	115	231.927		193.47	414.36	747.28	254.88	152.72	47.16	65	33.52	84.96	109.92	181.12	46	42.8	183.6	32.44	29.48	44
2021-02-19	18:45:00	30441	900	900	989001025056288	D:\Dropbox\Family Room\GROUP 4\GROUP4A_baselinex2.c	Gr4A2ndroundBASELINE	12804.1	35.0068	153.012	113	212.781		198.313	456.68	717.32	282.8	182.68	10.36	49.2	51.92	87.08	141.92	144	51.6	40.76	45.56	29	48.52	200.08
2021-02-19	19:00:00	31341	900	900	989001025056288	D:\Dropbox\Family Room\GROUP 4\GROUP4A_baselinex2.c	Gr4A2ndroundBASELINE	6493.83	35.3515	135.49	56	194.318		170.908	280.12	614	111.84	286	10.64	116.84	24.08	0.12	278.68	85.8	17.88	7.32	26.24	2.24	6.96	323.2
2021-02-19	19:15:00	32241	900	900	989001025056288	D:\Dropbox\Family Room\GROUP 4\GROUP4A_baselinex2.c	Gr4A2ndroundBASELINE	597.496	35.6021	161.783	5	197.472		220.091	40.56	900	304.32	0	0	0	0	0	0	0	0	0	613.44	0	0	286.56
2021-02-19	19:30:00	33141	900	900	989001025056288	D:\Dropbox\Family Room\GROUP 4\GROUP4A_baselinex2.c	Gr4A2ndroundBASELINE	2640.57	35.5516	192.067	24	219.444		240.958	26.36	898.4	534.48	1.6	0.04	7.32	0	4.84	1.6	3.2	0	0	360.56	59	15.32	448.12
2021-02-19	19:45:00	34041	900	900	989001025056288	D:\Dropbox\Family Room\GROUP 4\GROUP4A_baselinex2.c	Gr4A2ndroundBASELINE	3747.24	35.1989	162.596	32	173.803		250.374	76.12	868.04	258.8	31.96	0	0	0	0	2.76	15.08	39.92	29.2	596.8	85.64	116.72	13.88
2021-02-19	20:00:00	34941	900	900	989001025056288	D:\Dropbox\Family Room\GROUP 4\GROUP4A_baselinex2.c	Gr4A2ndroundBASELINE	3415.63	35.3218	168.112	30	225.844		210.481	53.76	879.68	332	20.32	10.76	6.92	6.72	10.64	5.76	2.12	3.16	14.56	766	0	11.56	61.8
2021-02-19	20:15:00	35841	900	900	989001025056288	D:\Dropbox\Family Room\GROUP 4\GROUP4A_baselinex2.c	Gr4A2ndroundBASELINE	11341.3	34.9359	178.468	102	217.807		222.992	354.84	686.4	329.96	213.6	3.52	123.76	108.28	27.8	163.12	116.92	19.48	50.48	148.52	26.92	58.76	52.44
2021-02-19	20:30:00	36741	900	900	989001025056288	D:\Dropbox\Family Room\GROUP 4\GROUP4A_baselinex2.c	Gr4A2ndroundBASELINE	6852.24	35.1415	153.328	57	185.529		226.711	202.48	710.6	254.2	189.4	16.24	41.52	74.16	9.44	63.28	245.48	12.76	126.12	47.6	9.32	43.36	210.72
2021-02-19	20:45:00	37641	900	900	989001025056288	D:\Dropbox\Family Room\GROUP 4\GROUP4A_baselinex2.c	Gr4A2ndroundBASELINE	4261.21	35.2828	135.019	36	196.095		162.254	118.48	797.48	152.24	102.52	2.92	0.4	0	0	2.2	86.72	75.72	100.32	262.32	12.28	133.72	223.4
2021-02-19	21:00:00	38541	900	900	989001025056288	D:\Dropbox\Family Room\GROUP 4\GROUP4A_baselinex2.c	Gr4A2ndroundBASELINE	1792.52	34.923	119.815	15	149.519		267.301	56.72	900	1.36	0	0	0	0	0	0	0	0	0	94.96	0	465.16	339.88
2021-02-19	21:15:00	39441	900	900	989001025056288	D:\Dropbox\Family Room\GROUP 4\GROUP4A_baselinex2.c	Gr4A2ndroundBASELINE	477.999	35.2231	130.962	4	232.48		136.464	15.28	900	7.48	0	0	0	0	0	0	0	0	0	775.76	0	46.36	77.88
2021-02-19	21:30:00	40341	900	900	989001025056288	D:\Dropbox\Family Room\GROUP 4\GROUP4A_baselinex2.c	Gr4A2ndroundBASELINE	892.921	35.8114	120.718	9	170.614		134.969	8.28	899.08	0	0.92	0	0	0	0	0	0	0	0.92	873.44	0.88	0.92	23.84
2021-02-19	21:45:00	41241	900	900	989001025056288	D:\Dropbox\Family Room\GROUP 4\GROUP4A_baselinex2.c	Gr4A2ndroundBASELINE	7980.52	35.3562	129.541	78	162.73		150.767	141.56	865	97.24	35	8.24	31.04	38.68	1.04	28.12	82.08	128.88	6.88	389.28	4.48	45.64	135.64
2021-02-19	22:00:00	42141	900	900	989001025056288	D:\Dropbox\Family Room\GROUP 4\GROUP4A_baselinex2.c	Gr4A2ndroundBASELINE	7440.36	34.7645	164.52	68	194.373		242.98	108.04	855.36	174.2	44.64	26.2	25.48	139.88	167.24	39.68	334.92	3.44	4.96	62.52	0.52	0.76	94.4
2021-02-19	22:15:00	43041	900	900	989001025056288	D:\Dropbox\Family Room\GROUP 4\GROUP4A_baselinex2.c	Gr4A2ndroundBASELINE	4680.57	34.5919	167.726	37	271.813		167.725	100.56	854.72	86.16	45.28	17.52	9.8	38.48	30	43.48	32.16	6.36	1.8	563.84	0	1.8	154.76
2021-02-19	22:30:00	43941	900	900	989001025056288	D:\Dropbox\Family Room\GROUP 4\GROUP4A_baselinex2.c	Gr4A2ndroundBASELINE	1342.7	35.5892	123.598	12	139.974		131.496	26.28	899.24	0	0.76	0	0	0	0	0	0	2.16	0.76	128.84	59.04	657.48	51.72
2021-02-19	22:45:00	44841	900	900	989001025056288	D:\Dropbox\Family Room\GROUP 4\GROUP4A_baselinex2.c	Gr4A2ndroundBASELINE	5624.44	35.4886	141.996	49	147.508		192.841	54.16	886.76	125.68	13.24	4.08	7.12	109.76	3.92	12.52	33.24	1.44	0.72	24.72	0.72	670.48	31.28
2021-02-19	23:00:00	45741	900	900	989001025056288	D:\Dropbox\Family Room\GROUP 4\GROUP4A_baselinex2.c	Gr4A2ndroundBASELINE	239.006	35.491	105.289	2	136.326		105.514	45.2	900	0	0	0	0	0	0	0	0	0	0	0	0	836.92	63.08
2021-02-19	23:15:00	46641	900	900	989001025056288	D:\Dropbox\Family Room\GROUP 4\GROUP4A_baselinex2.c	Gr4A2ndroundBASELINE	239	35.8762	86.3718	2	199.527		91.2714	3.32	900	0	0	0	0	0	0	0	0	0	0	130.68	0	767.64	1.68
2021-02-19	23:30:00	47541	900	900	989001025056288	D:\Dropbox\Family Room\GROUP 4\GROUP4A_baselinex2.c	Gr4A2ndroundBASELINE	3752.03	34.5142	138.672	31	197.952		198.146	79.32	773.64	101.96	126.36	4.68	68.72	0	159.48	124	18.72	9.56	2.36	363.6	10.4	100.24	38.24
2021-02-19	23:45:00	48441	900	900	989001025056288	D:\Dropbox\Family Room\GROUP 4\GROUP4A_baselinex2.c	Gr4A2ndroundBASELINE	9752.63	34.8498	137.391	87	217.535		176.065	305.64	669.8	148.28	230.2	25.04	187.4	131.76	94.64	222.36	89.2	46.64	7.84	51.64	12	14.8	16.68
2021-02-20	00:00:00	49341	900	900	989001025056288	D:\Dropbox\Family Room\GROUP 4\GROUP4A_baselinex2.c	Gr4A2ndroundBASELINE	6400.56	34.8495	193.633	53	224.875		233.865	187.68	679.52	423.2	220.48	6.08	189.28	95.68	13.48	156.52	63.52	0	63.96	67.64	0	171.76	72.08
2021-02-20	00:15:00	50241	900	900	989001025056288	D:\Dropbox\Family Room\GROUP 4\GROUP4A_baselinex2.c	Gr4A2ndroundBASELINE	73.4218	35.8049	125.22	1	194.091		158.196	101.72	900	0	0	0	0	0	0	0	0	0	0	0	881.08	18.92	0
2021-02-20	00:30:00	51141	900	900	989001025056288	D:\Dropbox\Family Room\GROUP 4\GROUP4A_baselinex2.c	Gr4A2ndroundBASELINE	119.5	35.3674	112.208	1	212.304		166.795	1.2	900	0	0	0	0	0	0	0	0	75.88	0	0	824.12	0	0
2021-02-20	00:45:00	52041	900	900	989001025056288	D:\Dropbox\Family Room\GROUP 4\GROUP4A_baselinex2.c	Gr4A2ndroundBASELINE	1069.16	35.3336	151.75	7	158.522		215.483	156.52	899.52	43.96	0.48	0	14.84	28.32	0.48	0.48	0	772.04	0	0	83.84	0	0
2021-02-20	01:00:00	52941	900	900	989001025056288	D:\Dropbox\Family Room\GROUP 4\GROUP4A_baselinex2.c	Gr4A2ndroundBASELINE	911.355	35.411	119.713	8	177.36		145.679	12.32	900	26.44	0	0	0	46.56	0	0	2.48	113.16	0	42.72	661.28	10.04	23.76
2021-02-20	01:15:00	53841	900	900	989001025056288	D:\Dropbox\Family Room\GROUP 4\GROUP4A_baselinex2.c	Gr4A2ndroundBASELINE	4680.65	35.0337	135.664	44	182.128		156.219	65.64	730.16	142.64	169.84	34.08	3.2	77.08	62.36	161.12	112.92	210.84	8.72	48.2	176.44	0.56	4.48
2021-02-20	01:30:00	54741	900	900	989001025056288	D:\Dropbox\Family Room\GROUP 4\GROUP4A_baselinex2.c	Gr4A2ndroundBASELINE	6884.55	34.5881	130.788	62	149.583		203.688	303.44	678.92	61.32	221.08	24.48	51.68	50.44	63	198.68	121.36	27.96	22.4	51.2	22.52	24.8	241.48
2021-02-20	01:45:00	55641	900	900	989001025056288	D:\Dropbox\Family Room\GROUP 4\GROUP4A_baselinex2.c	Gr4A2ndroundBASELINE	5406.13	34.4793	218.987	38	288.417		275.028	247.88	787.44	472.2	112.56	1.12	360.2	206.72	86.68	104.44	55.8	47.56	8.12	9.68	5.92	11.12	2.64
2021-02-20	02:00:00	56541	900	900	989001025056288	D:\Dropbox\Family Room\GROUP 4\GROUP4A_baselinex2.c	Gr4A2ndroundBASELINE	2806.06	34.9133	139.02	26	174.623		182.451	267	771.96	222.8	128.04	0	0	0	0	1.28	0	343.88	126.76	205.92	88.8	81.2	52.16
2021-02-20	02:15:00	57441	900	900	989001025056288	D:\Dropbox\Family Room\GROUP 4\GROUP4A_baselinex2.c	Gr4A2ndroundBASELINE	6376.74	35.3788	143.734	58	171.896		192.941	153.6	841.52	198.72	58.48	14.28	36.28	15.04	80.8	53.16	30.8	137.76	5.32	100.36	323.36	82.68	20.16
2021-02-20	02:30:00	58341	900	900	989001025056288	D:\Dropbox\Family Room\GROUP 4\GROUP4A_baselinex2.c	Gr4A2ndroundBASELINE	10427.3	35.0306	132.592	98	166.121		182.016	279.72	741.96	126.28	158.04	12.16	88.76	14.52	74.72	120.72	97.76	52.56	37.32	67.68	78.16	113.52	142.12
2021-02-20	02:45:00	59241	900	900	989001025056288	D:\Dropbox\Family Room\GROUP 4\GROUP4A_baselinex2.c	Gr4A2ndroundBASELINE	5230.39	34.9565	186.72	44	214.945		274.452	298.04	866.08	365.84	33.92	17.52	38.8	107.16	9.16	31.96	242.68	67.4	1.96	153.12	32.88	13.24	184.12
2021-02-20	03:00:00	60141	900	900	989001025056288	D:\Dropbox\Family Room\GROUP 4\GROUP4A_baselinex2.c	Gr4A2ndroundBASELINE	7393.59	35.2822	142.261	65	166.456		207.214	193.04	599.04	143.72	300.96	125.36	20.76	25.72	102.56	273.08	78.88	45.24	27.88	88.04	8.08	2.4	102
2021-02-20	03:15:00	61041	900	900	989001025056288	D:\Dropbox\Family Room\GROUP 4\GROUP4A_baselinex2.c	Gr4A2ndroundBASELINE	9097.38	35.1992	167.646	76	215.126		217.982	160.92	872.24	333.04	27.76	6.08	41.48	17.28	75.72	7.48	394.64	25.48	20.28	224.4	2.64	4.52	80
2021-02-20	03:30:00	61941	900	900	989001025056288	D:\Dropbox\Family Room\GROUP 4\GROUP4A_baselinex2.c	Gr4A2ndroundBASELINE	5258.41	35.3978	127.539	45	202.586		148.845	165.36	805.32	94	94.68	0	0	0	0	82.8	65.88	0.08	11.88	406.04	11.28	37.6	284.44
2021-02-20	03:45:00	62841	900	900	989001025056288	D:\Dropbox\Family Room\GROUP 4\GROUP4A_baselinex2.c	Gr4A2ndroundBASELINE	9985.45	35.2617	182.549	85	226.696		221.208	168.76	536.68	276.84	363.32	91.28	87.48	83.88	87.72	342.88	57.04	29.24	20.44	36.16	10.44	34.6	18.84
2021-02-20	04:00:00	63741	900	900	989001025056288	D:\Dropbox\Family Room\GROUP 4\GROUP4A_baselinex2.c	Gr4A2ndroundBASELINE	2815.4	35.4118	229.516	25	273.322		246.494	31.96	878	629.24	22	0.04	48.64	0	570.08	8.52	4.2	13.52	13.48	183.28	3.12	7.08	48.04
2021-02-20	04:15:00	64641	900	900	989001025056288	D:\Dropbox\Family Room\GROUP 4\GROUP4A_baselinex2.c	Gr4A2ndroundBASELINE	2660.7	35.7034	161.557	20	243.148		212.664	35.24	892.6	290.56	7.4	0	0	0	5.04	3.48	45.68	0	3.92	541.08	0	0	300.8
2021-02-20	04:30:00	65541	900	900	989001025056288	D:\Dropbox\Family Room\GROUP 4\GROUP4A_baselinex2.c	Gr4A2ndroundBASELINE	6665.07	35.3111	154.424	57	253.204		200.081	103.68	810.24	211.6	89.76	84.16	0	11.8	79.96	43.68	16.6	15.16	46.08	290.64	0	3.88	308.04
2021-02-20	04:45:00	66441	900	900	989001025056288	D:\Dropbox\Family Room\GROUP 4\GROUP4A_baselinex2.c	Gr4A2ndroundBASELINE	9580.73	35.1937	168.38	89	207.021		222.11	198.16	711.92	272.64	188.08	8.8	7.2	106.44	340.32	125.6	84.52	8.48	62.48	68.4	15.64	7.48	64.64
2021-02-20	05:00:00	67341	900	900	989001025056288	D:\Dropbox\Family Room\GROUP 4\GROUP4A_baselinex2.c	Gr4A2ndroundBASELINE	5342.35	35.3438	138.239	46	157.039		239.781	66.6	706.68	13.4	193.32	0.36	114.08	158.56	130.04	160.16	21.92	55.08	33.16	120.64	0	4.08	101.92
2021-02-20	05:15:00	68241	900	900	989001025056288	D:\Dropbox\Family Room\GROUP 4\GROUP4A_baselinex2.c	Gr4A2ndroundBASELINE	7116.32	35.1247	166.382	61	217.267		253.894	111	839.24	225.24	60.76	248.28	22.04	14.76	2.16	7.92	19.68	26	52.84	159.92	8.84	0	337.56
2021-02-20	05:30:00	69141	900	900	989001025056288	D:\Dropbox\Family Room\GROUP 4\GROUP4A_baselinex2.c	Gr4A2ndroundBASELINE	9179.02	35.0684	168.084	82	193.626		225.588	137.08	723.36	319.88	176.64	84.36	51.84	23.24	17.36	46.08	118.16	52.64	130.56	161.92	9.36	67.32	137.16
2021-02-20	05:45:00	70041	900	900	989001025056288	D:\Dropbox\Family Room\GROUP 4\GROUP4A_baselinex2.c	Gr4A2ndroundBASELINE	3339.51	35.2559	160.94	27	196.664		208.534	70.08	607.72	291.96	292.28	0	0	0	13.12	22.76	63.32	1.76	269.52	500.32	0	11.44	17.76
2021-02-20	06:00:00	70941	900	900	989001025056288	D:\Dropbox\Family Room\GROUP 4\GROUP4A_baselinex2.c	Gr4A2ndroundBASELINE	6382.58	35.3989	166.672	56	171.09		275.262	89.16	580.64	180.48	319.36	10.44	139.64	16.6	87.12	51.92	9.68	23.56	267.44	18.28	0	241.44	33.88
2021-02-20	06:15:00	71841	900	900	989001025056288	D:\Dropbox\Family Room\GROUP 4\GROUP4A_baselinex2.c	Gr4A2ndroundBASELINE	7123.68	34.8918	137.444	63	172.014		184.248	131.52	854.2	122	45.8	6.44	44.64	41.24	24.12	23	30.2	5.32	22.8	521.56	0	26.56	154.12
2021-02-20	06:30:00	72741	900	900	989001025056288	D:\Dropbox\Family Room\GROUP 4\GROUP4A_baselinex2.c	Gr4A2ndroundBASELINE	5691.6	35.1171	124.445	49	157.578		151.722	73	556.4	10.92	343.6	0	4.72	0	18.56	33	17.56	8.56	310.6	56.72	0.52	300.2	149.56
2021-02-20	06:45:00	73641	900	900	989001025056288	D:\Dropbox\Family Room\GROUP 4\GROUP4A_baselinex2.c	Gr4A2ndroundBASELINE	239.002	34.882	107.093	2	145.728		107.095	42.88	900	0	0	0	0	0	0	0	0	0	0	0	0	878.6	21.4
2021-02-20	07:00:00	74541	900	900	989001025056288	D:\Dropbox\Family Room\GROUP 4\GROUP4A_baselinex2.c	Gr4A2ndroundBASELINE	288.499	34.7847	116.998	2	153.861		117.702	2.48	799.36	0	100.64	0	0	0	0	0	0	0	100.64	638.44	0	158.52	2.4
2021-02-20	07:15:00	75441	900	900	989001025056288	D:\Dropbox\Family Room\GROUP 4\GROUP4A_baselinex2.c	Gr4A2ndroundBASELINE	239	34.4928	119.007	2	168.754		119.007	5.08	900	0	0	0	0	0	0	0	0	0	0	896.04	0	0	3.96
2021-02-20	07:30:00	76341	900	900	989001025056288	D:\Dropbox\Family Room\GROUP 4\GROUP4A_baselinex2.c	Gr4A2ndroundBASELINE	773.42	35.363	116.888	8	133.7		117.037	7.08	899.4	0	0.6	0	0	0	0	0	0	0	0.6	878.76	0.6	0.56	19.48
2021-02-20	07:45:00	77241	900	900	989001025056288	D:\Dropbox\Family Room\GROUP 4\GROUP4A_baselinex2.c	Gr4A2ndroundBASELINE	479	34.7912	108.586	4	116.179		132.935	49.92	900	0	0	0	0	0	0	0	2.92	0	0	838.08	0	0	59
2021-02-20	08:00:00	78141	900	900	989001025056288	D:\Dropbox\Family Room\GROUP 4\GROUP4A_baselinex2.c	Gr4A2ndroundBASELINE	593.736	34.8965	100.858	5	137.933		142.288	110.16	900	0	0	0	0	0	0	0	168.08	0	0	443.16	0	0	288.76
2021-02-20	08:15:00	79041	900	900	989001025056288	D:\Dropbox\Family Room\GROUP 4\GROUP4A_baselinex2.c	Gr4A2ndroundBASELINE	244.281	35.5272	117.52	2	158.987		182.986	19.44	900	11.4	0	0	0	0	0	0	499.6	0	0	8.04	0	0	392.36
2021-02-20	08:30:00	79941	900	900	989001025056288	D:\Dropbox\Family Room\GROUP 4\GROUP4A_baselinex2.c	Gr4A2ndroundBASELINE	119.5	34.5483	118.787	1	186.867		140.237	0.92	900	0	0	0	0	0	0	0	0	0	0	396.4	0	0	503.6
2021-02-20	08:45:00	80841	900	900	989001025056288	D:\Dropbox\Family Room\GROUP 4\GROUP4A_baselinex2.c	Gr4A2ndroundBASELINE	0	34.6117	120	0	120		168.999	0	900	0	0	0	0	0	0	0	0	0	0	900	0	0	0
2021-02-20	09:00:00	81741	900	900	989001025056288	D:\Dropbox\Family Room\GROUP 4\GROUP4A_baselinex2.c	Gr4A2ndroundBASELINE	3900.6	34.8211	127.678	36	152.131		250.975	101.08	842.8	154.92	57.2	91.8	104.08	102.84	22.72	51.68	255.48	0	5.52	180.4	0	0	85.48
2021-02-20	09:15:00	82641	900	900	989001025056288	D:\Dropbox\Family Room\GROUP 4\GROUP4A_baselinex2.c	Gr4A2ndroundBASELINE	2286.2	34.4389	132.998	21	165.412		187.503	50.24	648.92	27.04	251.08	0.04	5.32	20.4	5.52	7.6	0	14.68	243.48	5.68	0	155.64	441.64
2021-02-20	09:30:00	83541	900	900	989001025056288	D:\Dropbox\Family Room\GROUP 4\GROUP4A_baselinex2.c	Gr4A2ndroundBASELINE	0	34.7406	114.481	0	129.497		142.483	0	0	0	900	0	0	0	0	0	0	0	900	0	0	0	0
2021-02-20	09:45:00	84441	900	900	989001025056288	D:\Dropbox\Family Room\GROUP 4\GROUP4A_baselinex2.c	Gr4A2ndroundBASELINE	239	35.0592	97.9014	2	113.56		133.231	2.04	248.92	0	651.08	0	0	0	0	0	0	0	651.08	0	0	248.92	0
2021-02-20	10:00:00	85341	900	900	989001025056288	D:\Dropbox\Family Room\GROUP 4\GROUP4A_baselinex2.c	Gr4A2ndroundBASELINE	0	35.0295	120.954	0	146.764		143.528	0	0	0	900	0	0	0	0	0	0	0	900	0	0	0	0
2021-02-20	10:15:00	86241	900	900	989001025056288	D:\Dropbox\Family Room\GROUP 4\GROUP4A_baselinex2.c	Gr4A2ndroundBASELINE	323.499	35	126.634	3	132.718		188.445	4.88	509.16	68.48	390.84	0	0	0	0	0	0	0	390.84	109.4	0	1.36	398.4
2021-02-20	10:30:00	87141	900	900	989001025056288	D:\Dropbox\Family Room\GROUP 4\GROUP4A_baselinex2.c	Gr4A2ndroundBASELINE	119.5	34.9674	119.755	0	121.583		119.755	47.68	900	0	0	0	0	0	0	0	0	0	0	900	0	0	0
2021-02-20	10:45:00	88041	900	900	989001025056288	D:\Dropbox\Family Room\GROUP 4\GROUP4A_baselinex2.c	Gr4A2ndroundBASELINE	0	34.9723	119.5	0	120		119.5	0	900	0	0	0	0	0	0	0	0	0	0	900	0	0	0
2021-02-20	11:00:00	88941	900	900	989001025056288	D:\Dropbox\Family Room\GROUP 4\GROUP4A_baselinex2.c	Gr4A2ndroundBASELINE	0	35.1126	95.1498	0	97.2293		202.063	0	900	0	0	0	0	0	0	0	741.48	0	0	158.52	0	0	0
2021-02-20	11:15:00	89841	900	900	989001025056288	D:\Dropbox\Family Room\GROUP 4\GROUP4A_baselinex2.c	Gr4A2ndroundBASELINE	360.002	35.0314	83.3652	3	97.839		173.818	21.32	900	0	0	0	0	0	0	0	463.96	0	0	436.04	0	0	0
2021-02-20	11:30:00	90741	900	900	989001025056288	D:\Dropbox\Family Room\GROUP 4\GROUP4A_baselinex2.c	Gr4A2ndroundBASELINE	6836.12	34.8631	126.882	61	176.257		154.753	153.2	854.8	111.52	45.2	0.08	40.72	18.92	29.24	26.68	36.6	17.64	18.52	273.88	225.44	60.64	151.64
2021-02-20	11:45:00	91641	900	900	989001025056288	D:\Dropbox\Family Room\GROUP 4\GROUP4A_baselinex2.c	Gr4A2ndroundBASELINE	4883.03	34.6376	180.691	42	219.444		247.378	80.56	848.6	354.92	51.4	34.2	4.12	308.28	8.2	10.96	65.92	57.32	40.44	254.44	77.8	6.64	31.68
2021-02-20	12:00:00	92541	900	900	989001025056288	D:\Dropbox\Family Room\GROUP 4\GROUP4A_baselinex2.c	Gr4A2ndroundBASELINE	3453.95	35.1089	94.943	30	162.972		107.078	53.52	835.92	0	64.08	0	0	0	0	0	29.64	0.92	64.08	157.92	121.88	194.44	331.12
2021-02-20	12:15:00	93441	900	900	989001025056288	D:\Dropbox\Family Room\GROUP 4\GROUP4A_baselinex2.c	Gr4A2ndroundBASELINE	576.995	35.5447	70.8219	4	72.282		160.295	28.56	21.32	0	878.68	0	0	0	0	0	0	0	878.68	8.24	0	0	13.08
2021-02-20	12:30:00	94341	900	900	989001025056288	D:\Dropbox\Family Room\GROUP 4\GROUP4A_baselinex2.c	Gr4A2ndroundBASELINE	0	35.4996	121.473	0	128.187		143.73	0	0	0	900	0	0	0	0	0	0	0	900	0	0	0	0
2021-02-20	12:45:00	95241	900	900	989001025056288	D:\Dropbox\Family Room\GROUP 4\GROUP4A_baselinex2.c	Gr4A2ndroundBASELINE	0	34.8981	119.5	0	119.5		119.5	0	0	0	900	0	0	0	0	0	0	0	900	0	0	0	0
2021-02-20	13:00:00	96141	900	900	989001025056288	D:\Dropbox\Family Room\GROUP 4\GROUP4A_baselinex2.c	Gr4A2ndroundBASELINE	0	34.9905	119.5	0	119.5		121.744	0	0	0	900	0	0	0	0	0	0	0	900	0	0	0	0
2021-02-20	13:15:00	97041	900	900	989001025056288	D:\Dropbox\Family Room\GROUP 4\GROUP4A_baselinex2.c	Gr4A2ndroundBASELINE	0	35.2431	119.5	0	119.5		119.503	0	0	0	900	0	0	0	0	0	0	0	900	0	0	0	0
2021-02-20	13:30:00	97941	900	900	989001025056288	D:\Dropbox\Family Room\GROUP 4\GROUP4A_baselinex2.c	Gr4A2ndroundBASELINE	1488.24	35.242	77.911	11	121.521		87.0121	181.8	473	0	427	0	0	0	0	0	0	0	427	56.08	0	190.64	226.28
2021-02-20	13:45:00	98841	900	900	989001025056288	D:\Dropbox\Family Room\GROUP 4\GROUP4A_baselinex2.c	Gr4A2ndroundBASELINE	263.126	34.8282	107.745	2	143.937		136.589	67.76	900	68.28	0	0	0	0	0	0	0	0	0	510.88	0	0	389.12
2021-02-20	14:00:00	99741	900	900	989001025056288	D:\Dropbox\Family Room\GROUP 4\GROUP4A_baselinex2.c	Gr4A2ndroundBASELINE	5468.69	34.7421	145.142	61	237.586		145.148	121.52	839.88	3.92	60.12	0	0	0	0	30.36	666.68	145.84	29.76	27.36	0	0	0
2021-02-20	14:15:00	100641	900	900	989001025056288	D:\Dropbox\Family Room\GROUP 4\GROUP4A_baselinex2.c	Gr4A2ndroundBASELINE	2035.77	35.3452	108.667	22	150.767		158.201	37.68	882.64	0	17.36	0	0	0	0	8.8	24.44	116.72	8.56	34.68	0	0	706.8
2021-02-20	14:30:00	101541	900	900	989001025056288	D:\Dropbox\Family Room\GROUP 4\GROUP4A_baselinex2.c	Gr4A2ndroundBASELINE	6041.5	34.8802	183.272	57	227.933		212.021	110	643.6	373.6	256.4	21.28	30.36	278.28	71.76	200.04	35.88	0	56.36	74.92	0	0.04	131.08
2021-02-20	14:45:00	102441	900	900	989001025056288	D:\Dropbox\Family Room\GROUP 4\GROUP4A_baselinex2.c	Gr4A2ndroundBASELINE	4993.52	34.4345	169.179	29	192.339		224.432	216.4	326.36	277.6	573.64	26.52	66.44	107.88	0	177.32	88.12	0	396.32	7.4	0	10.2	19.8
2021-02-20	15:00:00	103341	900	900	989001025056288	D:\Dropbox\Family Room\GROUP 4\GROUP4A_baselinex2.c	Gr4A2ndroundBASELINE	0	35.2178	119.607	0	161.08		127.526	0	0	0	900	0	0	0	0	0	0	0	900	0	0	0	0
2021-02-20	15:15:00	104241	900	900	989001025056288	D:\Dropbox\Family Room\GROUP 4\GROUP4A_baselinex2.c	Gr4A2ndroundBASELINE	0	35.4225	146.321	0	150.52		190.289	0	0	0	900	0	0	0	0	0	0	0	900	0	0	0	0
2021-02-20	15:30:00	105141	900	900	989001025056288	D:\Dropbox\Family Room\GROUP 4\GROUP4A_baselinex2.c	Gr4A2ndroundBASELINE	0	35.4546	149.654	0	159.869		158.765	0	0	0	900	0	0	0	0	0	0	0	900	0	0	0	0
2021-02-20	15:45:00	106041	900	900	989001025056288	D:\Dropbox\Family Room\GROUP 4\GROUP4A_baselinex2.c	Gr4A2ndroundBASELINE	0	35.2775	119.5	0	168.999		119.5	0	0	0	900	0	0	0	0	0	0	0	900	0	0	0	0
2021-02-20	16:00:00	106941	900	900	989001025056288	D:\Dropbox\Family Room\GROUP 4\GROUP4A_baselinex2.c	Gr4A2ndroundBASELINE	767.506	35.4018	108.34	6	149.555		130.747	113.32	381.28	0	518.72	0	0	0	0	0	58.4	0	518.72	119.24	0	47	156.64
2021-02-20	16:15:00	107841	900	900	989001025056288	D:\Dropbox\Family Room\GROUP 4\GROUP4A_baselinex2.c	Gr4A2ndroundBASELINE	209.654	34.7552	78.2122	2	210.188		93.6018	323.72	900	0	0	0	0	0	0	0	0	0	0	108.68	0	59.68	731.64
2021-02-20	16:30:00	108741	900	900	989001025056288	D:\Dropbox\Family Room\GROUP 4\GROUP4A_baselinex2.c	Gr4A2ndroundBASELINE	1117.29	35.3075	85.41	9	144.018		124.659	294.16	815.28	43.24	84.72	0	0	0	0	0	89.2	0	84.72	581.16	0	0	144.92
2021-02-20	16:45:00	109641	900	900	989001025056288	D:\Dropbox\Family Room\GROUP 4\GROUP4A_baselinex2.c	Gr4A2ndroundBASELINE	2162.12	34.752	150.53	16	285.554		157.674	60.8	899.4	137.08	0.6	2.88	268.52	82.04	8.96	0.6	76.72	0	0	2.68	5.8	11.8	440
2021-02-20	17:00:00	110541	900	900	989001025056288	D:\Dropbox\Family Room\GROUP 4\GROUP4A_baselinex2.c	Gr4A2ndroundBASELINE	119.5	33.5101	115.283	1	124.442		257.482	3.56	900	0	0	0	0	0	0	0	0	0	0	114.12	0	0	785.88
2021-02-20	17:15:00	111441	900	900	989001025056288	D:\Dropbox\Family Room\GROUP 4\GROUP4A_baselinex2.c	Gr4A2ndroundBASELINE	239.501	35.1564	103.511	2	120.239		162.858	32.48	900	84.32	0	0	0	0	0	0	413.12	0	0	464.84	0	0	22.04
2021-02-20	17:30:00	112341	900	900	989001025056288	D:\Dropbox\Family Room\GROUP 4\GROUP4A_baselinex2.c	Gr4A2ndroundBASELINE	767.028	35.4036	118.939	6	178.011		168.393	195.08	900	118.52	0	0	0	0	0	0	79.48	0	0	307.44	0	1.32	511.76
2021-02-20	17:45:00	113241	900	900	989001025056288	D:\Dropbox\Family Room\GROUP 4\GROUP4A_baselinex2.c	Gr4A2ndroundBASELINE	2687.86	35.3455	115.137	27	126.823		167.627	26.24	889.52	31.84	10.48	0	0	0	0	0	71.92	0	10.48	817.6	0	0	0
2021-02-20	18:00:00	114141	900	900	989001025056288	D:\Dropbox\Family Room\GROUP 4\GROUP4A_baselinex2.c	Gr4A2ndroundBASELINE	5762.1	35.2302	116.246	55	199.911		188.675	81.48	847.76	94.64	52.24	38.96	54.76	341.44	26.04	13.8	187.28	8.56	38.44	156.32	0	0	34.4
2021-02-20	18:15:00	115041	900	900	989001025056288	D:\Dropbox\Family Room\GROUP 4\GROUP4A_baselinex2.c	Gr4A2ndroundBASELINE	3246.25	34.8395	136.417	31	149.944		208.653	144.12	851.76	142.6	48.24	0.04	0	0	3.68	4	387.88	11.4	44.24	260.72	0	1.36	186.68
2021-02-20	18:30:00	115941	900	900	989001025056288	D:\Dropbox\Family Room\GROUP 4\GROUP4A_baselinex2.c	Gr4A2ndroundBASELINE	14091.6	34.7504	148.433	133	186.813		205.552	420.52	736.76	243.96	163.24	20.4	26.56	6.84	118.76	100.52	97.68	25.76	62.72	357.64	24.16	42.44	16.52
2021-02-20	18:45:00	116841	900	900	989001025056288	D:\Dropbox\Family Room\GROUP 4\GROUP4A_baselinex2.c	Gr4A2ndroundBASELINE	11991.7	34.8036	127.596	108	177.188		178.213	401	605.44	136.68	294.56	34.04	34.72	208.16	49.28	232	161.92	16.28	62.56	46.04	25.8	6.92	22.28
2021-02-20	19:00:00	117741	900	900	989001025056288	D:\Dropbox\Family Room\GROUP 4\GROUP4A_baselinex2.c	Gr4A2ndroundBASELINE	9891.32	34.8016	139.139	89	191.13		178.244	476.12	694.76	177.92	205.24	23.76	63.68	29.2	81.56	133.92	170.12	69.68	71.32	167.48	24.92	7.84	56.52
2021-02-20	19:15:00	118641	900	900	989001025056288	D:\Dropbox\Family Room\GROUP 4\GROUP4A_baselinex2.c	Gr4A2ndroundBASELINE	11316.9	34.9175	137.951	100	177.963		213.051	327.88	775.92	137.04	124.08	68.4	219.56	69.64	68.8	97.72	70.68	60.68	26.36	26.12	63.32	90.24	38.48
2021-02-20	19:30:00	119541	900	900	989001025056288	D:\Dropbox\Family Room\GROUP 4\GROUP4A_baselinex2.c	Gr4A2ndroundBASELINE	8104.23	34.6423	144.677	71	217.708		188.904	274.88	821.4	247.48	78.6	64.72	27.88	396.28	17.28	63.08	107.56	6.2	15.52	90.32	73.4	37.32	0.44
2021-02-20	19:45:00	120441	900	900	989001025056288	D:\Dropbox\Family Room\GROUP 4\GROUP4A_baselinex2.c	Gr4A2ndroundBASELINE	1256.63	35.2077	153.512	12	156.135		250.8	68.72	896.52	235.8	3.48	0	0	0	0	2.88	92.16	0	0.6	750.92	0.6	0.6	52.24
2021-02-20	20:00:00	121341	900	900	989001025056288	D:\Dropbox\Family Room\GROUP 4\GROUP4A_baselinex2.c	Gr4A2ndroundBASELINE	2481.07	35.1465	166.984	23	200.909		225.627	37.44	589.84	240.92	310.16	0.08	49.4	4.72	11.32	3.2	71.52	2.04	306.96	182.96	18	221.48	28.32
2021-02-20	20:15:00	122241	900	900	989001025056288	D:\Dropbox\Family Room\GROUP 4\GROUP4A_baselinex2.c	Gr4A2ndroundBASELINE	8058.04	34.9812	121.53	68	147.529		165.981	348.6	702.88	131.68	197.12	55.36	120.52	248.84	2.8	37.28	215.48	33.04	159.84	12.16	7.88	6.8	0
2021-02-20	20:30:00	123141	900	900	989001025056288	D:\Dropbox\Family Room\GROUP 4\GROUP4A_baselinex2.c	Gr4A2ndroundBASELINE	5396.41	34.9858	148.821	43	163.18		232.423	240.96	752.2	114.36	147.8	115.56	65.24	285.4	77.36	145.96	48.32	118.96	1.84	27.36	4	0.72	9.28
2021-02-20	20:45:00	124041	900	900	989001025056288	D:\Dropbox\Family Room\GROUP 4\GROUP4A_baselinex2.c	Gr4A2ndroundBASELINE	7145.96	34.6408	162.283	63	219.43		192.116	340.04	641.84	224.44	258.16	28.72	43.72	177.68	1.08	201.28	56.6	16.24	56.88	255.04	12.12	11.92	38.72
2021-02-20	21:00:00	124941	900	900	989001025056288	D:\Dropbox\Family Room\GROUP 4\GROUP4A_baselinex2.c	Gr4A2ndroundBASELINE	3414.33	35.3391	153.409	27	156.477		283.679	147.76	656.08	225.68	243.92	0	0	47.28	0	0	74.44	0	243.92	295.2	0.6	198.32	40.24
2021-02-20	21:15:00	125841	900	900	989001025056288	D:\Dropbox\Family Room\GROUP 4\GROUP4A_baselinex2.c	Gr4A2ndroundBASELINE	577.351	35.1752	152.697	5	209.389		176.339	5.08	898.64	250.04	1.36	0	0	0	0	1.32	0	0	0.04	587.92	0	0	310.72
2021-02-20	21:30:00	126741	900	900	989001025056288	D:\Dropbox\Family Room\GROUP 4\GROUP4A_baselinex2.c	Gr4A2ndroundBASELINE	956.977	35.9136	127.032	8	132.667		280.506	122.16	900	73.6	0	0	0	0	0	0	77.52	0	0	357.2	0	0	465.28
2021-02-20	21:45:00	127641	900	900	989001025056288	D:\Dropbox\Family Room\GROUP 4\GROUP4A_baselinex2.c	Gr4A2ndroundBASELINE	4610.47	35.2212	134.542	40	246.646		165.954	109.52	866.92	144.96	33.08	54.84	2.68	161.8	55.16	23.92	9.44	137.96	9.16	113.88	256.84	2.44	71.88
2021-02-20	22:00:00	128541	900	900	989001025056288	D:\Dropbox\Family Room\GROUP 4\GROUP4A_baselinex2.c	Gr4A2ndroundBASELINE	8556	35.0179	172.259	74	210.397		286.323	374.88	802.72	344.8	97.28	51.6	159.64	149.16	113.16	78.44	71.56	109.96	18.84	59.48	49.44	10.68	28.04
2021-02-20	22:15:00	129441	900	900	989001025056288	D:\Dropbox\Family Room\GROUP 4\GROUP4A_baselinex2.c	Gr4A2ndroundBASELINE	12304.8	34.6983	186.489	111	231.172		255.923	335.28	604.24	383.68	295.76	96.92	33.44	155.12	11.64	235.4	48.88	24.2	60.36	95.08	15.8	28.68	94.48
2021-02-20	22:30:00	130341	900	900	989001025056288	D:\Dropbox\Family Room\GROUP 4\GROUP4A_baselinex2.c	Gr4A2ndroundBASELINE	4936.85	34.8411	163.763	38	201.951		209.268	63.64	668.4	244.8	231.6	0	0	1.76	0	0	38.16	3.64	231.6	192	63.8	58.12	310.92
2021-02-20	22:45:00	131241	900	900	989001025056288	D:\Dropbox\Family Room\GROUP 4\GROUP4A_baselinex2.c	Gr4A2ndroundBASELINE	4799.88	34.5532	216.071	39	252.371		270.084	114.84	759.28	425.88	140.72	450.36	4.48	23.16	122	120.8	38.6	52.2	19.92	3.4	29.28	1.12	34.68
2021-02-20	23:00:00	132141	900	900	989001025056288	D:\Dropbox\Family Room\GROUP 4\GROUP4A_baselinex2.c	Gr4A2ndroundBASELINE	2844.27	34.7562	141.686	22	202.236		192.795	153.68	564.84	206.4	335.16	122.92	3.96	0	0	0	19.56	14.48	335.16	149.96	75.64	10.72	167.6
2021-02-20	23:15:00	133041	900	900	989001025056288	D:\Dropbox\Family Room\GROUP 4\GROUP4A_baselinex2.c	Gr4A2ndroundBASELINE	1492.21	35.2819	120.198	13	171.873		171.972	131	317.76	0.12	582.24	0	0	0	0	0	57.52	0.04	582.24	146.36	3.2	71.2	39.44
2021-02-20	23:30:00	133941	900	900	989001025056288	D:\Dropbox\Family Room\GROUP 4\GROUP4A_baselinex2.c	Gr4A2ndroundBASELINE	697.349	35.1731	125.83	5	175.155		136.409	8.08	651.76	0	248.24	0	0	0	0	0	85.4	0	248.24	68.44	0	157.32	340.6
2021-02-20	23:45:00	134841	900	900	989001025056288	D:\Dropbox\Family Room\GROUP 4\GROUP4A_baselinex2.c	Gr4A2ndroundBASELINE	4438.86	34.7995	172.808	39	198.571		197.395	80.56	844.56	364.64	55.44	44.16	18.16	307.76	0	40.4	28.08	0	15.04	16.16	0	140.64	289.6
2021-02-21	00:00:00	135741	900	900	989001025056288	D:\Dropbox\Family Room\GROUP 4\GROUP4A_baselinex2.c	Gr4A2ndroundBASELINE	6178.68	34.5599	142.82	57	178.378		186.216	416.88	726.24	281.04	173.76	46.92	56.24	307.96	11.12	166.24	129.76	59.28	7.52	94.4	0	0	20.56
2021-02-21	00:15:00	136641	900	900	989001025056288	D:\Dropbox\Family Room\GROUP 4\GROUP4A_baselinex2.c	Gr4A2ndroundBASELINE	4177.18	34.7685	122.714	36	124.445		290.862	63.6	788.44	19.8	111.56	0	0	0	0	0	29.8	2.92	111.56	115.48	31.28	327.16	281.8
2021-02-21	00:30:00	137541	900	900	989001025056288	D:\Dropbox\Family Room\GROUP 4\GROUP4A_baselinex2.c	Gr4A2ndroundBASELINE	527.498	35.2474	163.028	3	181.204		215.512	5.04	382.88	202.6	517.12	0	0	0	0	0	0	0	517.12	320.64	0	0	62.24
2021-02-21	00:45:00	138441	900	900	989001025056288	D:\Dropbox\Family Room\GROUP 4\GROUP4A_baselinex2.c	Gr4A2ndroundBASELINE	5096.15	35.0078	139.107	46	163.777		257.936	124.84	867.32	161.4	32.68	36.68	85.24	0	30.6	29.32	33.16	15.96	3.36	14.68	17.08	46	587.92
2021-02-21	01:00:00	139341	900	900	989001025056288	D:\Dropbox\Family Room\GROUP 4\GROUP4A_baselinex2.c	Gr4A2ndroundBASELINE	3979.42	34.6919	125.565	34	179.456		142.439	124.24	859.8	14.64	40.2	4.24	0.72	13.76	26	31.36	31.64	9.44	8.84	9.56	38.92	655.24	70.28
2021-02-21	01:15:00	140241	900	900	989001025056288	D:\Dropbox\Family Room\GROUP 4\GROUP4A_baselinex2.c	Gr4A2ndroundBASELINE	611.246	35.3557	118.263	5	168.362		147.76	12.32	900	6.8	0	0	89.84	12.96	0	0	3.24	0	0	4.44	0	0.68	788.84
2021-02-21	01:30:00	141141	900	900	989001025056288	D:\Dropbox\Family Room\GROUP 4\GROUP4A_baselinex2.c	Gr4A2ndroundBASELINE	2041.5	34.7807	177.857	15	185.367		244.104	22.16	847.44	368.56	52.56	30.36	149.12	158.52	0.48	0	7.04	4.68	52.56	3.52	0	379.32	114.4
2021-02-21	01:45:00	142041	900	900	989001025056288	D:\Dropbox\Family Room\GROUP 4\GROUP4A_baselinex2.c	Gr4A2ndroundBASELINE	3986.9	35.2575	114.959	36	187.02		186.198	48.4	794.12	67.32	105.88	15.96	4.8	10.8	11.44	68.52	20.84	313.4	37.36	167.64	203.6	31.6	14.04
2021-02-21	02:00:00	142941	900	900	989001025056288	D:\Dropbox\Family Room\GROUP 4\GROUP4A_baselinex2.c	Gr4A2ndroundBASELINE	1246	34.988	183.948	10	240.353		226.016	11.64	900	300.56	0	0	47.76	166.88	0	0	109.24	0	0	547.52	0	14.24	14.36
2021-02-21	02:15:00	143841	900	900	989001025056288	D:\Dropbox\Family Room\GROUP 4\GROUP4A_baselinex2.c	Gr4A2ndroundBASELINE	978.462	35.4671	185.457	9	218.725		200.699	7.8	886.8	400.16	13.2	2.84	14.48	168.2	0	13.2	0.12	0	0	701.16	0	0	0
2021-02-21	02:30:00	144741	900	900	989001025056288	D:\Dropbox\Family Room\GROUP 4\GROUP4A_baselinex2.c	Gr4A2ndroundBASELINE	4561.14	35.0228	172.394	37	224.984		211.023	95.52	844.12	333.08	55.88	0	2.48	33.52	21.4	25.32	8.96	22.24	30.56	604.28	33.92	65.88	51.44
2021-02-21	02:45:00	145641	900	900	989001025056288	D:\Dropbox\Family Room\GROUP 4\GROUP4A_baselinex2.c	Gr4A2ndroundBASELINE	4131.36	34.8284	149.222	35	197.852		217.261	172.32	831.48	262.76	68.52	0	49.24	174.48	87.28	34.8	27.52	15.36	33.72	377.68	24.12	0	75.8
2021-02-21	03:00:00	146541	900	900	989001025056288	D:\Dropbox\Family Room\GROUP 4\GROUP4A_baselinex2.c	Gr4A2ndroundBASELINE	7379.01	35.2777	190.367	65	278.148		211.293	78.44	886.92	483.4	13.08	130.6	4.44	23.64	68.12	8.8	123.48	70.84	4.28	328.68	76.08	1.04	60
2021-02-21	03:15:00	147441	900	900	989001025056288	D:\Dropbox\Family Room\GROUP 4\GROUP4A_baselinex2.c	Gr4A2ndroundBASELINE	2617.68	35.1851	237.676	25	259.191		309.706	24.84	873.64	695.52	26.36	214.72	0.32	1.68	11	25.6	5.24	0	0.76	604.56	14.92	5.64	15.56
2021-02-21	03:30:00	148341	900	900	989001025056288	D:\Dropbox\Family Room\GROUP 4\GROUP4A_baselinex2.c	Gr4A2ndroundBASELINE	6145.79	35.0015	192.424	52	255.227		240.945	128.64	811.48	525.88	88.52	270.92	22.56	332.96	58.4	79.6	58.12	9.72	8.92	18.2	19.4	2.44	18.76
2021-02-21	03:45:00	149241	900	900	989001025056288	D:\Dropbox\Family Room\GROUP 4\GROUP4A_baselinex2.c	Gr4A2ndroundBASELINE	7294.96	34.8497	173.185	64	233.578		216.832	91.6	850.28	311.12	49.72	299.56	106.44	20.36	7.32	28.76	98.68	19.16	20.96	264	1.48	3.28	30
2021-02-21	04:00:00	150141	900	900	989001025056288	D:\Dropbox\Family Room\GROUP 4\GROUP4A_baselinex2.c	Gr4A2ndroundBASELINE	4778.67	34.8387	198.119	41	216.695		278.949	52.6	890.16	453.4	9.84	0	8.44	45.28	0.6	1.16	60.44	3.6	8.68	347.04	317.32	34.6	72.84
2021-02-21	04:15:00	151041	900	900	989001025056288	D:\Dropbox\Family Room\GROUP 4\GROUP4A_baselinex2.c	Gr4A2ndroundBASELINE	6837.92	34.8088	174.331	60	258.821		190.737	193.64	837.84	312.04	62.16	167.92	52.76	94.28	90	37.44	21.84	152	24.72	58.4	73.44	107.12	20.08
2021-02-21	04:30:00	151941	900	900	989001025056288	D:\Dropbox\Family Room\GROUP 4\GROUP4A_baselinex2.c	Gr4A2ndroundBASELINE	6926.83	35.1733	116.289	63	165.337		153.821	144.36	856.76	159.84	43.24	73.16	97.04	120.52	17.84	17.6	43.2	93.6	25.64	14.64	360.6	36.16	0
2021-02-21	04:45:00	152841	900	900	989001025056288	D:\Dropbox\Family Room\GROUP 4\GROUP4A_baselinex2.c	Gr4A2ndroundBASELINE	11715.7	34.8058	146.791	102	194.764		209.343	228.56	715.84	193.64	184.16	190.08	29.64	125.72	26.88	137.56	112.84	28.68	46.6	130.44	0.76	5.12	65.68
2021-02-21	05:00:00	153741	900	900	989001025056288	D:\Dropbox\Family Room\GROUP 4\GROUP4A_baselinex2.c	Gr4A2ndroundBASELINE	9599.45	34.8791	132.182	77	172.813		170.012	143.32	844.04	169.28	55.96	28.6	36.4	9.04	10.48	37	219.32	57.56	18.96	223.96	20.12	14.32	224.24
2021-02-21	05:15:00	154641	900	900	989001025056288	D:\Dropbox\Family Room\GROUP 4\GROUP4A_baselinex2.c	Gr4A2ndroundBASELINE	6481.22	34.8268	183.602	59	208.623		254.8	74.84	724.2	359.48	175.8	12.28	82.04	17.32	16.24	28.2	115.92	76.08	147.6	151.96	0	242.68	9.68
2021-02-21	05:30:00	155541	900	900	989001025056288	D:\Dropbox\Family Room\GROUP 4\GROUP4A_baselinex2.c	Gr4A2ndroundBASELINE	8220.22	34.6356	175.994	72	215.411		225.081	149.12	683.76	318.8	216.24	53.2	1.92	6.44	42.52	61.96	33.36	86.48	154.28	275	42.6	116.04	26.2
2021-02-21	05:45:00	156441	900	900	989001025056288	D:\Dropbox\Family Room\GROUP 4\GROUP4A_baselinex2.c	Gr4A2ndroundBASELINE	9040.78	34.7518	154.905	83	209.958		221.123	108.92	535.48	184.08	364.52	35.8	9.52	206.32	10	7.04	49.6	14.48	357.48	113	0	34	62.76
2021-02-21	06:00:00	157341	900	900	989001025056288	D:\Dropbox\Family Room\GROUP 4\GROUP4A_baselinex2.c	Gr4A2ndroundBASELINE	4204.52	35.1837	170.215	42	198.836		216.804	59.56	534.32	219.48	365.68	10	61.52	0.04	311.2	250.36	5.52	1.28	115.32	33.04	0	111.72	0
2021-02-21	06:15:00	158241	900	900	989001025056288	D:\Dropbox\Family Room\GROUP 4\GROUP4A_baselinex2.c	Gr4A2ndroundBASELINE	10597.1	34.6376	151.137	93	178.38		190.685	125.56	775.72	178.16	124.28	0.04	1.24	22.88	11.48	34.24	153.4	45.8	90.04	323	35.68	110.8	71.4
2021-02-21	06:30:00	159141	900	900	989001025056288	D:\Dropbox\Family Room\GROUP 4\GROUP4A_baselinex2.c	Gr4A2ndroundBASELINE	774.87	35.2631	120.929	8	135.048		145.069	8.48	898.8	0	1.2	0	0	0	0	0.64	875.04	0.6	0.56	23.16	0	0	0
2021-02-21	06:45:00	160041	900	900	989001025056288	D:\Dropbox\Family Room\GROUP 4\GROUP4A_baselinex2.c	Gr4A2ndroundBASELINE	0	35.5097	118.757	0	119.697		224.52	0	900	0	0	0	0	0	0	0	900	0	0	0	0	0	0
2021-02-21	07:00:00	160941	900	900	989001025056288	D:\Dropbox\Family Room\GROUP 4\GROUP4A_baselinex2.c	Gr4A2ndroundBASELINE	0	35.0751	119.748	0	120		212.255	0	900	0	0	0	0	0	0	0	900	0	0	0	0	0	0
2021-02-21	07:15:00	161841	900	900	989001025056288	D:\Dropbox\Family Room\GROUP 4\GROUP4A_baselinex2.c	Gr4A2ndroundBASELINE	0	35.3308	120	0	120		338.351	0	900	0	0	0	0	0	0	0	900	0	0	0	0	0	0
2021-02-21	07:30:00	162741	900	900	989001025056288	D:\Dropbox\Family Room\GROUP 4\GROUP4A_baselinex2.c	Gr4A2ndroundBASELINE	360	35.5434	73.5867	3	73.5867		334.555	2.84	900	0	0	0	0	0	0	0	852.12	0	0	47.88	0	0	0
2021-02-21	07:45:00	163641	900	900	989001025056288	D:\Dropbox\Family Room\GROUP 4\GROUP4A_baselinex2.c	Gr4A2ndroundBASELINE	3879.17	34.9724	131.637	31	190.199		257.587	54.6	874.6	162.56	25.4	12.08	7.88	75.16	142.64	25.4	372	78.68	0	34.48	143.16	6.68	1.84
2021-02-21	08:00:00	164541	900	900	989001025056288	D:\Dropbox\Family Room\GROUP 4\GROUP4A_baselinex2.c	Gr4A2ndroundBASELINE	119.5	35.2266	89.4425	1	159.732		98.817	1.48	900	0	0	0	0	0	0	0	0	151.4	0	0	748.6	0	0
2021-02-21	08:15:00	165441	900	900	989001025056288	D:\Dropbox\Family Room\GROUP 4\GROUP4A_baselinex2.c	Gr4A2ndroundBASELINE	478.488	34.4756	88.6532	4	103.801		134.399	351.16	900	44.64	0	0	0	0	0	0	44.52	0	0	3.28	589.72	174.72	87.76
2021-02-21	08:30:00	166341	900	900	989001025056288	D:\Dropbox\Family Room\GROUP 4\GROUP4A_baselinex2.c	Gr4A2ndroundBASELINE	654.868	35.1659	262.165	7	262.346		305.32	3.16	898.96	851.8	1.04	0	0	0	0	0.56	851.6	0.56	0.48	46.8	0	0	0
2021-02-21	08:45:00	167241	900	900	989001025056288	D:\Dropbox\Family Room\GROUP 4\GROUP4A_baselinex2.c	Gr4A2ndroundBASELINE	0	35.1889	318.819	0	318.785		338.351	0	900	871.96	0	0	0	0	0	0	900	0	0	0	0	0	0
2021-02-21	09:00:00	168141	900	900	989001025056288	D:\Dropbox\Family Room\GROUP 4\GROUP4A_baselinex2.c	Gr4A2ndroundBASELINE	0	34.6744	120	0	120		338.351	0	900	0	0	0	0	0	0	0	900	0	0	0	0	0	0
2021-02-21	09:15:00	169041	900	900	989001025056288	D:\Dropbox\Family Room\GROUP 4\GROUP4A_baselinex2.c	Gr4A2ndroundBASELINE	774.818	35.377	110.793	8	110.906		301.022	218.12	898.8	1.36	1.2	0	0	0	0	0.64	491.2	0.6	0.56	407	0	0	0
2021-02-21	09:30:00	169941	900	900	989001025056288	D:\Dropbox\Family Room\GROUP 4\GROUP4A_baselinex2.c	Gr4A2ndroundBASELINE	0	34.8922	119.74	0	120		210.382	0	900	0	0	0	0	0	0	0	900	0	0	0	0	0	0
2021-02-21	09:45:00	170841	900	900	989001025056288	D:\Dropbox\Family Room\GROUP 4\GROUP4A_baselinex2.c	Gr4A2ndroundBASELINE	120	35.0427	113.239	1	113.442		160.738	1.2	900	0	0	0	0	0	0	0	531.64	0	0	368.36	0	0	0
2021-02-21	10:00:00	171741	900	900	989001025056288	D:\Dropbox\Family Room\GROUP 4\GROUP4A_baselinex2.c	Gr4A2ndroundBASELINE	0	34.1941	119.872	0	120.114		149.14	0	900	0	0	0	0	0	0	0	0	0	0	900	0	0	0
2021-02-21	10:15:00	172641	900	900	989001025056288	D:\Dropbox\Family Room\GROUP 4\GROUP4A_baselinex2.c	Gr4A2ndroundBASELINE	240.007	34.2629	108.489	2	110.055		132.825	151.32	900	0	0	0	0	0	0	0	203.24	0	0	696.76	0	0	0
2021-02-21	10:30:00	173541	900	900	989001025056288	D:\Dropbox\Family Room\GROUP 4\GROUP4A_baselinex2.c	Gr4A2ndroundBASELINE	7452.38	34.679	135.946	66	167.813		160.81	132.2	800.64	48.32	99.36	45.24	136.4	23.24	60.44	93.36	123.76	27.84	6	313.8	41.68	8.36	19.88
2021-02-21	10:45:00	174441	900	900	989001025056288	D:\Dropbox\Family Room\GROUP 4\GROUP4A_baselinex2.c	Gr4A2ndroundBASELINE	4839.51	34.6007	129.527	44	179.194		159.615	128.92	682.72	133.72	217.28	93.56	57.92	44.56	7.96	35.4	70	0	181.88	230.2	0	78.52	100
2021-02-21	11:00:00	175341	900	900	989001025056288	D:\Dropbox\Family Room\GROUP 4\GROUP4A_baselinex2.c	Gr4A2ndroundBASELINE	0	35.4779	116.24	0	187.293		116.819	0	900	0	0	0	0	0	0	0	900	0	0	0	0	0	0
2021-02-21	11:15:00	176241	900	900	989001025056288	D:\Dropbox\Family Room\GROUP 4\GROUP4A_baselinex2.c	Gr4A2ndroundBASELINE	0	35.2639	114.144	0	176.445		114.316	0	900	0	0	0	0	0	0	0	158.52	0	0	741.48	0	0	0
2021-02-21	11:30:00	177141	900	900	989001025056288	D:\Dropbox\Family Room\GROUP 4\GROUP4A_baselinex2.c	Gr4A2ndroundBASELINE	0	35.121	67.2551	0	141.048		109.82	0	900	0	0	0	0	0	0	0	741.48	0	0	158.52	0	0	0
2021-02-21	11:45:00	178041	900	900	989001025056288	D:\Dropbox\Family Room\GROUP 4\GROUP4A_baselinex2.c	Gr4A2ndroundBASELINE	0	35.0262	106.813	0	106.813		213.741	0	900	0	0	0	0	0	0	0	900	0	0	0	0	0	0
2021-02-21	12:00:00	178941	900	900	989001025056288	D:\Dropbox\Family Room\GROUP 4\GROUP4A_baselinex2.c	Gr4A2ndroundBASELINE	478.006	35.4291	19.225	4	118.029		39.9689	265.8	900	0	0	0	0	0	0	0	158.52	0	0	605.64	0	2.96	132.88
2021-02-21	12:15:00	179841	900	900	989001025056288	D:\Dropbox\Family Room\GROUP 4\GROUP4A_baselinex2.c	Gr4A2ndroundBASELINE	0	34.5168	4.3498	0	120		4.3498	0	900	0	0	0	0	0	0	0	0	0	0	900	0	0	0
2021-02-21	12:30:00	180741	900	900	989001025056288	D:\Dropbox\Family Room\GROUP 4\GROUP4A_baselinex2.c	Gr4A2ndroundBASELINE	356.072	34.8387	45.1672	3	87.0685		64.8052	395.6	900	0	0	0	0	0	0	0	336.88	0	0	563.12	0	0	0
2021-02-21	12:45:00	181641	900	900	989001025056288	D:\Dropbox\Family Room\GROUP 4\GROUP4A_baselinex2.c	Gr4A2ndroundBASELINE	4440	34.613	93.9281	38	157.639		108.025	66.44	543.04	97.52	356.96	34.2	50.44	71.16	40.44	304.68	16.56	0.72	52.28	311.56	3.36	4.68	9.92
2021-02-21	13:00:00	182541	900	900	989001025056288	D:\Dropbox\Family Room\GROUP 4\GROUP4A_baselinex2.c	Gr4A2ndroundBASELINE	5639.39	34.609	144.158	58	168.087		164.963	170.52	164.04	122	735.96	30.48	0.88	2.16	58.4	163.24	1.08	42.76	572.72	1.08	7.24	17.8	2.16
2021-02-21	13:15:00	183441	900	900	989001025056288	D:\Dropbox\Family Room\GROUP 4\GROUP4A_baselinex2.c	Gr4A2ndroundBASELINE	1657.76	34.4226	124.737	17	191.447		145.647	75.92	538.2	73.36	361.8	14.16	2.48	251.24	0.04	5.6	31.6	0	356.2	179.24	0	6.12	53.32
2021-02-21	13:30:00	184341	900	900	989001025056288	D:\Dropbox\Family Room\GROUP 4\GROUP4A_baselinex2.c	Gr4A2ndroundBASELINE	1733	35.0825	77.1333	16	121.465		104.312	125.16	747.64	12.08	152.36	0	0	77.28	0	41.6	532.44	18.12	110.76	119.8	0	0	0
2021-02-21	13:45:00	185241	900	900	989001025056288	D:\Dropbox\Family Room\GROUP 4\GROUP4A_baselinex2.c	Gr4A2ndroundBASELINE	119.995	35.3452	70.3881	1	112.33		96.0853	146.92	900	0	0	0	0	0	0	0	720.64	0	0	179.36	0	0	0
2021-02-21	14:00:00	186141	900	900	989001025056288	D:\Dropbox\Family Room\GROUP 4\GROUP4A_baselinex2.c	Gr4A2ndroundBASELINE	0	35.271	0	0	120		0	0	900	0	0	0	0	0	0	0	0	0	0	900	0	0	0
2021-02-21	14:15:00	187041	900	900	989001025056288	D:\Dropbox\Family Room\GROUP 4\GROUP4A_baselinex2.c	Gr4A2ndroundBASELINE	0	34.1881	0	0	21.136		98.864	0	900	0	0	0	0	0	0	0	741.48	0	0	158.52	0	0	0
2021-02-21	14:30:00	187941	900	900	989001025056288	D:\Dropbox\Family Room\GROUP 4\GROUP4A_baselinex2.c	Gr4A2ndroundBASELINE	0	33.8464	94.7786	0	106.975		120	0	900	0	0	0	0	0	0	0	900	0	0	0	0	0	0
2021-02-21	14:45:00	188841	900	900	989001025056288	D:\Dropbox\Family Room\GROUP 4\GROUP4A_baselinex2.c	Gr4A2ndroundBASELINE	1013.88	34.6543	110.691	10	137.393		138.477	174	813.6	15.2	86.4	0	0	0	0	0.6	547.24	0.6	85.8	265.76	0	0	0
2021-02-21	15:00:00	189741	900	900	989001025056288	D:\Dropbox\Family Room\GROUP 4\GROUP4A_baselinex2.c	Gr4A2ndroundBASELINE	5607.02	34.4969	79.2763	62	93.5544		145.9	42.84	882.2	3.2	17.8	0	0	0	0	8	661.88	7.84	9.8	212.48	0	0	0
2021-02-21	15:15:00	190641	900	900	989001025056288	D:\Dropbox\Family Room\GROUP 4\GROUP4A_baselinex2.c	Gr4A2ndroundBASELINE	203.308	35.0014	104.331	2	109.875		170.461	88.16	900	0	0	0	0	0	0	0	818.96	0	0	81.04	0	0	0
2021-02-21	15:30:00	191541	900	900	989001025056288	D:\Dropbox\Family Room\GROUP 4\GROUP4A_baselinex2.c	Gr4A2ndroundBASELINE	36.6798	35.3991	0.32897	0	119.319		0.32897	33.44	900	0	0	0	0	0	0	0	900	0	0	0	0	0	0
2021-02-21	15:45:00	192441	900	900	989001025056288	D:\Dropbox\Family Room\GROUP 4\GROUP4A_baselinex2.c	Gr4A2ndroundBASELINE	165.786	35.2437	4.70258	1	7.20023		113.399	149.24	900	0	0	0	0	0	0	0	34.6	0	0	865.4	0	0	0
2021-02-21	16:00:00	193341	900	900	989001025056288	D:\Dropbox\Family Room\GROUP 4\GROUP4A_baselinex2.c	Gr4A2ndroundBASELINE	74.2084	34.8332	102.89	1	159.462		104.354	133.2	900	0	0	0	0	0	0	0	874.52	0	0	25.48	0	0	0
2021-02-21	16:15:00	194241	900	900	989001025056288	D:\Dropbox\Family Room\GROUP 4\GROUP4A_baselinex2.c	Gr4A2ndroundBASELINE	5208.43	34.3989	109.347	48	156.172		124.321	535.72	872	162.76	28	80.04	105.8	74.4	7.8	28	269.48	6.88	0	273.28	3.12	0.56	50.64
2021-02-21	16:30:00	195141	900	900	989001025056288	D:\Dropbox\Family Room\GROUP 4\GROUP4A_baselinex2.c	Gr4A2ndroundBASELINE	379.43	34.6787	60.9358	3	60.9893		134.166	441.04	900	34.4	0	0	0	0	0	0	341	0	0	366.12	0	0	192.88
2021-02-21	16:45:00	196041	900	900	989001025056288	D:\Dropbox\Family Room\GROUP 4\GROUP4A_baselinex2.c	Gr4A2ndroundBASELINE	0	34.4133	64.912	0	64.912		121.551	0	900	0	0	0	0	0	0	0	0	0	0	900	0	0	0
2021-02-21	17:00:00	196941	900	900	989001025056288	D:\Dropbox\Family Room\GROUP 4\GROUP4A_baselinex2.c	Gr4A2ndroundBASELINE	120.003	34.4965	107.702	1	126.24		131.955	108.2	900	3.6	0	0	0	0	0	0	844.16	0	0	55.84	0	0	0
2021-02-21	17:15:00	197841	900	900	989001025056288	D:\Dropbox\Family Room\GROUP 4\GROUP4A_baselinex2.c	Gr4A2ndroundBASELINE	479.999	34.9341	111.865	4	144.887		149.37	5.4	900	5.8	0	0	0	0	0	0	543.24	0	0	356.76	0	0	0
2021-02-21	17:30:00	198741	900	900	989001025056288	D:\Dropbox\Family Room\GROUP 4\GROUP4A_baselinex2.c	Gr4A2ndroundBASELINE	1702.44	35.0379	119.061	15	145.225		143.716	146.56	895.84	0	4.16	0	0	0	0	0.24	493.88	0.92	3.92	401.04	0	0	0
2021-02-21	17:45:00	199641	900	900	989001025056288	D:\Dropbox\Family Room\GROUP 4\GROUP4A_baselinex2.c	Gr4A2ndroundBASELINE	4095.32	34.9412	114.627	37	148.311		126.493	106.32	863.76	5.56	36.24	2.8	1.68	1.36	63.16	24.16	488.76	1.48	12.08	279.32	9.84	8.36	7
2021-02-21	18:00:00	200541	900	900	989001025056288	D:\Dropbox\Family Room\GROUP 4\GROUP4A_baselinex2.c	Gr4A2ndroundBASELINE	15301	34.7965	130.998	135	158.159		195.454	414.24	706.8	89.76	193.2	14.32	50.16	180.56	98.52	159.8	60.84	38.24	33.4	182.64	19.08	31.6	30.84
2021-02-21	18:15:00	201441	900	900	989001025056288	D:\Dropbox\Family Room\GROUP 4\GROUP4A_baselinex2.c	Gr4A2ndroundBASELINE	9778.44	34.8324	122.016	94	176.189		166.723	350.28	643.56	84.32	256.44	23.84	110.36	75.6	68.72	226.48	69.2	41.64	29.96	209.64	9	18.32	17.24
2021-02-21	18:30:00	202341	900	900	989001025056288	D:\Dropbox\Family Room\GROUP 4\GROUP4A_baselinex2.c	Gr4A2ndroundBASELINE	7474.96	34.6223	160.337	68	195.861		189.061	448.28	722.08	299.84	177.92	38.8	25.32	295.6	48.32	95.12	152.4	65	82.8	42.84	8.44	40.68	4.68
2021-02-21	18:45:00	203241	900	900	989001025056288	D:\Dropbox\Family Room\GROUP 4\GROUP4A_baselinex2.c	Gr4A2ndroundBASELINE	13279	34.8942	145.088	114	174.964		207.595	427.2	666.84	134.04	233.16	68.96	129.24	71.48	47.04	147.12	111.8	22.96	86.04	113.68	14.08	75.56	12.04
2021-02-21	19:00:00	204141	900	900	989001025056288	D:\Dropbox\Family Room\GROUP 4\GROUP4A_baselinex2.c	Gr4A2ndroundBASELINE	1345.85	34.8241	168.553	12	190.651		219.817	18.48	775.32	279.04	124.68	0	0	0	0	0.04	78.88	0	124.64	690.12	0	3.92	2.4
2021-02-21	19:15:00	205041	900	900	989001025056288	D:\Dropbox\Family Room\GROUP 4\GROUP4A_baselinex2.c	Gr4A2ndroundBASELINE	120	35.1252	134.667	1	151.473		172.83	1.08	900	133.2	0	0	0	0	0	0	470.2	0	0	429.8	0	0	0
2021-02-21	19:30:00	205941	900	900	989001025056288	D:\Dropbox\Family Room\GROUP 4\GROUP4A_baselinex2.c	Gr4A2ndroundBASELINE	9732.75	34.8537	166.862	88	206.835		200.397	302.8	745.56	338.92	154.44	35.8	115.24	218.04	112.16	142.16	55.12	7.24	12.28	156.64	17.44	1.96	25.92
2021-02-21	19:45:00	206841	900	900	989001025056288	D:\Dropbox\Family Room\GROUP 4\GROUP4A_baselinex2.c	Gr4A2ndroundBASELINE	4991.08	34.5146	184.26	43	219.629		228.625	128.8	805.4	350.6	94.6	0.04	91.76	327.24	122.08	37.64	128.08	14.04	56.96	33.36	73.6	1.32	13.88
2021-02-21	20:00:00	207741	900	900	989001025056288	D:\Dropbox\Family Room\GROUP 4\GROUP4A_baselinex2.c	Gr4A2ndroundBASELINE	7734.58	34.8107	132.108	71	160.917		195.351	222.4	736.84	37.16	163.16	14.72	26.96	3.24	33.28	117.36	29.6	8.04	45.8	564.24	17.12	33.28	6.36
2021-02-21	20:15:00	208641	900	900	989001025056288	D:\Dropbox\Family Room\GROUP 4\GROUP4A_baselinex2.c	Gr4A2ndroundBASELINE	120	35.4867	103.678	1	104.634		203.158	36.64	900	9.72	0	0	0	0	0	0	304.28	0	0	595.72	0	0	0
2021-02-21	20:30:00	209541	900	900	989001025056288	D:\Dropbox\Family Room\GROUP 4\GROUP4A_baselinex2.c	Gr4A2ndroundBASELINE	2700.16	35.0524	133.024	25	164.215		189.754	32.24	893.04	106.72	6.96	5.68	35.48	225.12	5.32	6.96	621.44	0	0	0	0	0	0
2021-02-21	20:45:00	210441	900	900	989001025056288	D:\Dropbox\Family Room\GROUP 4\GROUP4A_baselinex2.c	Gr4A2ndroundBASELINE	1492.37	34.7455	142.708	13	175.038		211.783	29.92	898.84	198.64	1.16	0	0	0	0	0.6	172.84	0.6	0.56	569.28	0	0	156.12
2021-02-21	21:00:00	211341	900	900	989001025056288	D:\Dropbox\Family Room\GROUP 4\GROUP4A_baselinex2.c	Gr4A2ndroundBASELINE	10458.5	34.7024	160.897	88	218.853		196.394	227.56	804.64	259.68	95.36	115.08	37.84	322.64	68.6	42.08	38.56	12.24	53.28	192.56	1.92	7.04	8.16
2021-02-21	21:15:00	212241	900	900	989001025056288	D:\Dropbox\Family Room\GROUP 4\GROUP4A_baselinex2.c	Gr4A2ndroundBASELINE	2127.55	34.8137	104.718	17	194.973		143.824	86.88	832.44	23.32	67.56	20.84	9.32	1.44	4.08	57.88	56.6	0	9.68	71.56	0	659.96	8.64
2021-02-21	21:30:00	213141	900	900	989001025056288	D:\Dropbox\Family Room\GROUP 4\GROUP4A_baselinex2.c	Gr4A2ndroundBASELINE	1435.49	34.4474	124.427	12	160.203		195.323	22.16	609.8	82.84	290.2	0	0	0	0	0	44.72	0	290.2	4.68	72.2	485.48	2.72
2021-02-21	21:45:00	214041	900	900	989001025056288	D:\Dropbox\Family Room\GROUP 4\GROUP4A_baselinex2.c	Gr4A2ndroundBASELINE	4735.52	34.8491	136.073	41	167.861		157.715	126.88	570.76	66.84	329.24	8	12.84	61.56	33.08	15.68	242.72	5.92	313.56	0	4.24	197.36	5.04
2021-02-21	22:00:00	214941	900	900	989001025056288	D:\Dropbox\Family Room\GROUP 4\GROUP4A_baselinex2.c	Gr4A2ndroundBASELINE	7309.13	34.6813	166.697	70	204.46		206.988	265.72	685.08	257.96	214.92	2.88	268.6	142.36	21.32	146.64	136.96	36.52	68.28	54.36	7.68	14.4	0
2021-02-21	22:15:00	215841	900	900	989001025056288	D:\Dropbox\Family Room\GROUP 4\GROUP4A_baselinex2.c	Gr4A2ndroundBASELINE	6485.34	34.7432	153.209	59	210.733		178.306	301.08	830.64	244.92	69.36	2.4	21.8	270.48	49.2	28.72	49.08	147.92	40.64	139.04	17.84	120.2	12.68
2021-02-21	22:30:00	216741	900	900	989001025056288	D:\Dropbox\Family Room\GROUP 4\GROUP4A_baselinex2.c	Gr4A2ndroundBASELINE	5280.84	34.5155	136.406	46	167.849		207.122	180.16	792.96	125.24	107.04	118.52	114.08	298.16	9	97.88	90.72	98.96	9.16	45.6	12	5.92	0
2021-02-21	22:45:00	217641	900	900	989001025056288	D:\Dropbox\Family Room\GROUP 4\GROUP4A_baselinex2.c	Gr4A2ndroundBASELINE	5950.2	34.8113	130.028	53	171.084		147.342	210.76	809.12	57.16	90.88	0.48	31.08	27.8	23.96	31.52	266.04	36.84	59.36	170.28	204.76	30.28	17.6
2021-02-21	23:00:00	218541	900	900	989001025056288	D:\Dropbox\Family Room\GROUP 4\GROUP4A_baselinex2.c	Gr4A2ndroundBASELINE	3998.65	34.457	162.579	32	215.117		211.274	58.84	866.96	363.92	33.04	157.2	207.12	10.04	3.56	26.68	229.8	5.44	6.36	15.32	0	206	32.48
2021-02-21	23:15:00	219441	900	900	989001025056288	D:\Dropbox\Family Room\GROUP 4\GROUP4A_baselinex2.c	Gr4A2ndroundBASELINE	9065.02	34.7947	179.888	82	273.434		183.123	390.6	785.44	440.8	114.56	70.6	220.04	156.28	17.08	33.4	179.92	38.96	81.16	3.68	0	98.88	0
2021-02-21	23:30:00	220341	900	900	989001025056288	D:\Dropbox\Family Room\GROUP 4\GROUP4A_baselinex2.c	Gr4A2ndroundBASELINE	1863.05	34.7601	178.076	15	232.879		209.921	43.08	680.36	352.6	219.64	0	144.28	162.32	0.04	0.52	19.6	185.08	219.12	44.36	12.96	13.6	98.12
2021-02-21	23:45:00	221241	900	900	989001025056288	D:\Dropbox\Family Room\GROUP 4\GROUP4A_baselinex2.c	Gr4A2ndroundBASELINE	4948.12	35.088	146.143	41	170.888		227.321	76.4	444.72	205.16	455.28	0	0	24.56	0	91.36	66.44	0	363.92	170	61.24	53.6	68.88
2021-02-22	00:00:00	222141	900	900	989001025056288	D:\Dropbox\Family Room\GROUP 4\GROUP4A_baselinex2.c	Gr4A2ndroundBASELINE	2288.54	34.5241	110.729	20	138.762		155.863	384.84	727.96	47.68	172.04	0.52	3.08	3.68	6.88	6.12	378.16	5.68	165.92	299.2	23.72	7.04	0
2021-02-22	00:15:00	223041	900	900	989001025056288	D:\Dropbox\Family Room\GROUP 4\GROUP4A_baselinex2.c	Gr4A2ndroundBASELINE	527.499	35.0563	140.063	4	200.806		154.352	4.72	506.4	124.08	393.6	0	0	0	0	0	0	0	393.6	328.04	178.36	0	0
2021-02-22	00:30:00	223941	900	900	989001025056288	D:\Dropbox\Family Room\GROUP 4\GROUP4A_baselinex2.c	Gr4A2ndroundBASELINE	239	34.3743	276.845	2	327.103		331.708	3.36	900	722.64	0	0	0	0	0	0	0	41.68	0	0	858.16	0.16	0
2021-02-22	00:45:00	224841	900	900	989001025056288	D:\Dropbox\Family Room\GROUP 4\GROUP4A_baselinex2.c	Gr4A2ndroundBASELINE	288.491	34.3324	123.587	2	127.209		165.163	76.36	81.76	0	818.24	0	0	0	0	0	0	43.6	818.24	0	0	38.16	0
2021-02-22	01:00:00	225741	900	900	989001025056288	D:\Dropbox\Family Room\GROUP 4\GROUP4A_baselinex2.c	Gr4A2ndroundBASELINE	646.999	34.5791	155.425	6	174.064		232.004	7.28	742.2	56.92	157.8	0	0	0	0	0	0	0.04	157.8	0	464.44	277.72	0
2021-02-22	01:15:00	226641	900	900	989001025056288	D:\Dropbox\Family Room\GROUP 4\GROUP4A_baselinex2.c	Gr4A2ndroundBASELINE	119.5	35.309	117.906	1	159.679		118.016	14.4	900	0	0	0	0	0	0	0	0	0	0	0	0	760.96	139.04
2021-02-22	01:30:00	227541	900	900	989001025056288	D:\Dropbox\Family Room\GROUP 4\GROUP4A_baselinex2.c	Gr4A2ndroundBASELINE	457.494	35.0651	117.139	3	202.027		121.836	78.48	779.08	0	120.92	0	0	0	0	0	0	0	120.92	85.32	0	0	693.76
2021-02-22	01:45:00	228441	900	900	989001025056288	D:\Dropbox\Family Room\GROUP 4\GROUP4A_baselinex2.c	Gr4A2ndroundBASELINE	2203.8	35.0298	138.032	18	164.66		281.545	41.56	878.64	19.64	21.36	0.04	15.32	64.32	19.64	17.12	4.92	0.44	4.24	250.24	8.8	6.44	508.48
2021-02-22	02:00:00	229341	900	900	989001025056288	D:\Dropbox\Family Room\GROUP 4\GROUP4A_baselinex2.c	Gr4A2ndroundBASELINE	9985.53	34.4369	174.061	92	192.732		254.093	222.64	788.44	421.16	111.56	28.92	70.2	267.28	60	75.4	196.04	76.2	36.16	61.96	2.84	5.72	19.28
2021-02-22	02:15:00	230241	900	900	989001025056288	D:\Dropbox\Family Room\GROUP 4\GROUP4A_baselinex2.c	Gr4A2ndroundBASELINE	6831.68	34.2594	156.656	60	178.872		188.116	200.24	824.84	238.8	75.16	41.6	13.88	4.4	190.52	54.68	436	36.88	20.48	48.2	29.96	20.8	2.6
2021-02-22	02:30:00	231141	900	900	989001025056288	D:\Dropbox\Family Room\GROUP 4\GROUP4A_baselinex2.c	Gr4A2ndroundBASELINE	7005.27	34.3321	158.52	59	195.327		206.821	120.96	766.36	223.04	133.64	23.56	100	362.32	50.6	127.88	78.6	4.52	5.76	138.32	5.04	2.32	1.08
2021-02-22	02:45:00	232041	900	900	989001025056288	D:\Dropbox\Family Room\GROUP 4\GROUP4A_baselinex2.c	Gr4A2ndroundBASELINE	14332.8	34.5255	165.105	140	228.686		218.726	281.88	790.36	297.44	109.64	11.84	30.52	171.52	150.04	35.88	269.92	42.28	73.76	86.16	6.84	1.92	19.32
2021-02-22	03:00:00	232941	900	900	989001025056288	D:\Dropbox\Family Room\GROUP 4\GROUP4A_baselinex2.c	Gr4A2ndroundBASELINE	8537.89	34.4373	163.238	74	214.688		204.441	208.28	823.24	212.64	76.76	109.12	173.8	68.92	25.48	62.68	266.4	23.4	14.08	126.48	28.64	0	1
2021-02-22	03:15:00	233841	900	900	989001025056288	D:\Dropbox\Family Room\GROUP 4\GROUP4A_baselinex2.c	Gr4A2ndroundBASELINE	8571.35	34.413	151.822	75	190.577		189.858	258.8	749.6	215.6	150.4	58.12	72.28	59.48	10.8	135.6	351.08	29.96	14.8	119.28	20.12	10.36	18.12
2021-02-22	03:30:00	234741	900	900	989001025056288	D:\Dropbox\Family Room\GROUP 4\GROUP4A_baselinex2.c	Gr4A2ndroundBASELINE	4522.35	34.9218	136.763	41	274.631		155.515	85.2	861.36	190.12	38.64	119.72	17.88	6.76	20.64	5.28	117.92	56.2	33.36	36.6	356.36	127.4	1.88
2021-02-22	03:45:00	235641	900	900	989001025056288	D:\Dropbox\Family Room\GROUP 4\GROUP4A_baselinex2.c	Gr4A2ndroundBASELINE	283.979	35.4689	119.826	2	144.51		222.018	13.44	900	13.6	0	0	0	0	0	0	0	0	0	0	729.6	170.4	0
2021-02-22	04:00:00	236541	900	900	989001025056288	D:\Dropbox\Family Room\GROUP 4\GROUP4A_baselinex2.c	Gr4A2ndroundBASELINE	1138.87	35.0455	139.754	9	247.243		194.715	100.28	873.28	81.24	26.72	0	0	0	0	0	0	95.76	26.72	0	639.36	123.28	14.88
2021-02-22	04:15:00	237441	900	900	989001025056288	D:\Dropbox\Family Room\GROUP 4\GROUP4A_baselinex2.c	Gr4A2ndroundBASELINE	11652	34.6719	145.152	104	282.576		212.562	177.04	839.6	272.52	60.4	202	114.92	256.28	22.92	52.04	68.6	59.08	8.36	14.52	87.96	12.24	1.08
2021-02-22	04:30:00	238341	900	900	989001025056288	D:\Dropbox\Family Room\GROUP 4\GROUP4A_baselinex2.c	Gr4A2ndroundBASELINE	14020.9	34.5075	167.646	118	224.488		246.44	257.12	815.32	249.2	84.68	193.96	195.44	6.52	156.12	68.16	67.28	19.8	16.52	76.12	27.04	64.36	8.68
2021-02-22	04:45:00	239241	900	900	989001025056288	D:\Dropbox\Family Room\GROUP 4\GROUP4A_baselinex2.c	Gr4A2ndroundBASELINE	4435.92	34.5327	166.447	39	208.183		206.039	50.32	894.8	154.76	5.2	36.72	208.56	4.28	7.76	3.04	225.44	0	2.16	412.04	0	0	0
2021-02-22	05:00:00	240141	900	900	989001025056288	D:\Dropbox\Family Room\GROUP 4\GROUP4A_baselinex2.c	Gr4A2ndroundBASELINE	9150.38	34.5312	153.487	76	182.363		213.401	162.84	703.2	191.68	196.8	34.2	173.76	6.92	69.8	55.8	67.32	158.56	141	50.96	120.56	13.96	7.16
2021-02-22	05:15:00	241041	900	900	989001025056288	D:\Dropbox\Family Room\GROUP 4\GROUP4A_baselinex2.c	Gr4A2ndroundBASELINE	3610.43	35.2839	105.731	30	145.788		175.377	148.68	879.2	108.28	20.8	0	0	25.8	0	0	83.04	250.92	20.8	352.84	152.04	12.48	2.08
2021-02-22	05:30:00	241941	900	900	989001025056288	D:\Dropbox\Family Room\GROUP 4\GROUP4A_baselinex2.c	Gr4A2ndroundBASELINE	7200.33	34.8968	131.078	65	189.942		183.152	111.24	717.16	105	182.84	4.36	7.72	29.44	11.28	32.12	253.88	11.68	150.72	236.24	4.52	21.56	136.48
2021-02-22	05:45:00	242841	900	900	989001025056288	D:\Dropbox\Family Room\GROUP 4\GROUP4A_baselinex2.c	Gr4A2ndroundBASELINE	4596.54	35.1146	130.702	40	174.889		175.298	101.96	804.44	81.88	95.56	15.44	92.4	53.76	6.36	0.8	146.56	24.96	94.76	448.96	0	13.72	2.28
2021-02-22	06:00:00	243741	900	900	989001025056288	D:\Dropbox\Family Room\GROUP 4\GROUP4A_baselinex2.c	Gr4A2ndroundBASELINE	4401.47	34.8006	144.139	39	165.882		221.482	149.36	757.76	114.84	142.24	0	2.08	92.28	10.08	30.32	285.04	178.28	111.92	83.8	12.04	34.76	59.4
2021-02-22	06:15:00	244641	900	900	989001025056288	D:\Dropbox\Family Room\GROUP 4\GROUP4A_baselinex2.c	Gr4A2ndroundBASELINE	5865.08	34.4426	164.925	52	221.528		206.157	104.36	827.44	301.12	72.56	2.8	12.4	74.28	8.12	59.72	339.6	41.2	12.84	69.36	15.32	60.96	203.4
2021-02-22	06:30:00	245541	900	900	989001025056288	D:\Dropbox\Family Room\GROUP 4\GROUP4A_baselinex2.c	Gr4A2ndroundBASELINE	3202.47	34.5788	135.957	25	166.757		188.356	59.16	568.2	105.36	331.8	0	0.04	63.4	0	8.84	87.92	95.28	322.96	139.28	0	78.92	103.36
2021-02-22	06:45:00	246441	900	900	989001025056288	D:\Dropbox\Family Room\GROUP 4\GROUP4A_baselinex2.c	Gr4A2ndroundBASELINE	3702.41	34.7171	119.293	30	154.996		172.35	74	821.08	80.52	78.92	0	0	8.28	0	61.36	330.08	0	17.56	182.96	6.88	58.68	234.2
2021-02-22	07:00:00	247341	900	900	989001025056288	D:\Dropbox\Family Room\GROUP 4\GROUP4A_baselinex2.c	Gr4A2ndroundBASELINE	1270.27	35.071	129.971	11	141.315		217.182	116.72	885.92	220.72	14.08	0	0	0	0	0	345.96	0	14.08	519.64	0	0.68	19.64
2021-02-22	07:15:00	248241	900	900	989001025056288	D:\Dropbox\Family Room\GROUP 4\GROUP4A_baselinex2.c	Gr4A2ndroundBASELINE	0	34.887	147.801	0	239.5		153.782	0	900	262.68	0	0	0	0	0	0	0	0	0	900	0	0	0
2021-02-22	07:30:00	249141	900	900	989001025056288	D:\Dropbox\Family Room\GROUP 4\GROUP4A_baselinex2.c	Gr4A2ndroundBASELINE	2357	34.6834	98.3649	21	133.018		174.479	194.04	890.08	123.4	9.92	0.04	15.52	49.68	5.52	9.92	120.64	20.52	0	655.92	0	9.12	13.12
2021-02-22	07:45:00	250041	900	900	989001025056288	D:\Dropbox\Family Room\GROUP 4\GROUP4A_baselinex2.c	Gr4A2ndroundBASELINE	164.082	34.7557	174.232	1	174.232		249.627	28.44	900	419.44	0	0	0	818.6	0	0	81.4	0	0	0	0	0	0
2021-02-22	08:00:00	250941	900	900	989001025056288	D:\Dropbox\Family Room\GROUP 4\GROUP4A_baselinex2.c	Gr4A2ndroundBASELINE	119.5	34.5819	204.358	1	204.358		338.369	1.2	900	576.6	0	0	0	809.48	0	0	90.52	0	0	0	0	0	0
2021-02-22	08:15:00	251841	900	900	989001025056288	D:\Dropbox\Family Room\GROUP 4\GROUP4A_baselinex2.c	Gr4A2ndroundBASELINE	0	34.6974	115.845	0	115.845		228.617	0	900	0	0	0	0	0	0	0	900	0	0	0	0	0	0
2021-02-22	08:30:00	252741	900	900	989001025056288	D:\Dropbox\Family Room\GROUP 4\GROUP4A_baselinex2.c	Gr4A2ndroundBASELINE	4475.11	34.6886	174.317	42	174.964		190.417	59.24	891.04	483.52	8.96	0	4.32	512.6	4.24	8.68	368.4	1.48	0.28	0	0	0	0
2021-02-22	08:45:00	253641	900	900	989001025056288	D:\Dropbox\Family Room\GROUP 4\GROUP4A_baselinex2.c	Gr4A2ndroundBASELINE	458.698	33.9143	102.865	4	103.098		182.543	29.68	898.8	0.64	1.2	0	0	0.88	0	1.2	887.44	0	0	10.48	0	0	0
2021-02-22	09:00:00	254541	900	900	989001025056288	D:\Dropbox\Family Room\GROUP 4\GROUP4A_baselinex2.c	Gr4A2ndroundBASELINE	7109.47	34.6473	114.182	60	129.605		153.055	207.76	871.68	41.92	28.32	40.6	35.84	90.12	43.12	21.12	116.64	33.48	7.2	476.76	7.48	9.56	18.08
2021-02-22	09:15:00	255441	900	900	989001025056288	D:\Dropbox\Family Room\GROUP 4\GROUP4A_baselinex2.c	Gr4A2ndroundBASELINE	4518.81	34.6677	118.663	41	135.58		161.313	108.32	688.72	54.56	211.28	19.64	41.52	36.48	18.32	2.2	292.92	1.24	209.08	35.84	0.44	30.84	211.48
2021-02-22	09:30:00	256341	900	900	989001025056288	D:\Dropbox\Family Room\GROUP 4\GROUP4A_baselinex2.c	Gr4A2ndroundBASELINE	419.72	34.9108	86.3376	4	149.421		87.7203	273.24	578.52	0	321.48	0	0	0	0	0	0	0	321.48	578.52	0	0	0
2021-02-22	09:45:00	257241	900	900	989001025056288	D:\Dropbox\Family Room\GROUP 4\GROUP4A_baselinex2.c	Gr4A2ndroundBASELINE	416.847	34.5872	116.952	3	155.262		154.015	89.2	643.36	0	256.64	0	0	0	0	0	0	0	256.64	643.36	0	0	0
2021-02-22	10:00:00	258141	900	900	989001025056288	D:\Dropbox\Family Room\GROUP 4\GROUP4A_baselinex2.c	Gr4A2ndroundBASELINE	119.5	35.0319	128.224	1	145.529		149.907	1.12	660.44	0	239.56	0	0	0	0	0	0	0	239.56	660.44	0	0	0
2021-02-22	10:15:00	259041	900	158.52	989001025056288	D:\Dropbox\Family Room\GROUP 4\GROUP4A_baselinex2.c	Gr4A2ndroundBASELINE	119.5	34.455	119.51	1	125.542		158.609	0.08	0.56	0	157.96	0	0	0	0	0	0	0	157.96	0.56	0	0	0

## Sheet: Sheet3
date	time	time since start (s)	bin duration (s)	distance (mm)	temperature (C)	separation (mm)	transition
2021-02-19	10:15:00	0	900	8870.15	36.0052	135.818	75
2021-02-19	10:30:00	741	900	7255.74	35.9092	131.993	61
2021-02-19	10:45:00	1641	900	1991.73	36.3373	130.62	16
2021-02-19	11:00:00	2541	900	1513.24	35.8907	89.9862	13
2021-02-19	11:15:00	3441	900	851.852	35.5911	93.08	6
2021-02-19	11:30:00	4341	900	1949.57	36.0135	100.182	18
2021-02-19	11:45:00	5241	900	238.998	35.8117	119.402	2
2021-02-19	12:00:00	6141	900	767.5	35.9062	98.3998	6
2021-02-19	12:15:00	7041	900	0	35.4808	119.475	0
2021-02-19	12:30:00	7941	900	766.481	35.538	118.587	6
2021-02-19	12:45:00	8841	900	288.499	35.9964	107.142	2
2021-02-19	13:00:00	9741	900	0	35.9746	119.596	0
2021-02-19	13:15:00	10641	900	3669.58	35.9823	145.46	32
2021-02-19	13:30:00	11541	900	2995.28	35.8353	103.631	24
2021-02-19	13:45:00	12441	900	639.091	35.7866	129.557	5
2021-02-19	14:00:00	13341	900	119.5	35.5673	126.11	1
2021-02-19	14:15:00	14241	900	0	35.651	119.5	0
2021-02-19	14:30:00	15141	900	119.5	35.5762	119.501	1
2021-02-19	14:45:00	16041	900	1587.43	35.9046	88.515	13
2021-02-19	15:00:00	16941	900	517.763	36.1546	60.601	4
2021-02-19	15:15:00	17841	900	119.5	35.6092	119.556	1
2021-02-19	15:30:00	18741	900	0	35.7855	119.5	0
2021-02-19	15:45:00	19641	900	0	35.7141	126.183	0
2021-02-19	16:00:00	20541	900	767.353	35.5352	121.44	5
2021-02-19	16:15:00	21441	900	2224.8	36.0076	107.105	20
2021-02-19	16:30:00	22341	900	816.35	35.7276	117.384	7
2021-02-19	16:45:00	23241	900	936.204	35.5602	121.659	9
2021-02-19	17:00:00	24141	900	527.499	35.9711	118.902	5
2021-02-19	17:15:00	25041	900	2192.63	35.8958	113.745	21
2021-02-19	17:30:00	25941	900	304.165	35.9079	152.274	3
2021-02-19	17:45:00	26841	900	890.866	35.8325	160.494	7
2021-02-19	18:00:00	27741	900	1653.48	35.545	121.436	14
2021-02-19	18:15:00	28641	900	9933.7	35.5711	166.82	90
2021-02-19	18:30:00	29541	900	6089.05	36.0808	206.543	52
2021-02-19	18:45:00	30441	900	7954.04	36.002	175.425	68
2021-02-19	19:00:00	31341	900	6205.31	36.3921	164.002	53
2021-02-19	19:15:00	32241	900	4375.57	36.1662	169.856	36
2021-02-19	19:30:00	33141	900	5480.08	36.1924	141.93	45
2021-02-19	19:45:00	34041	900	3594.55	36.0744	164.239	29
2021-02-19	20:00:00	34941	900	6734.6	35.8885	195.56	58
2021-02-19	20:15:00	35841	900	2245.07	36.0683	175.789	20
2021-02-19	20:30:00	36741	900	1447.36	36.1549	130.405	14
2021-02-19	20:45:00	37641	900	4639.43	35.8256	154.564	40
2021-02-19	21:00:00	38541	900	3241.65	35.8886	143.168	28
2021-02-19	21:15:00	39441	900	7688.39	35.718	203.966	64
2021-02-19	21:30:00	40341	900	4184.11	36.0714	129.28	33
2021-02-19	21:45:00	41241	900	4398.05	36.2592	116.272	36
2021-02-19	22:00:00	42141	900	4735.71	36.1274	136.843	37
2021-02-19	22:15:00	43041	900	0	35.5645	127.721	0
2021-02-19	22:30:00	43941	900	408.02	35.8767	80.3343	3
2021-02-19	22:45:00	44841	900	2715.36	35.913	123.644	26
2021-02-19	23:00:00	45741	900	2663.79	35.9664	116.296	23
2021-02-19	23:15:00	46641	900	2071.79	35.7893	139.922	19
2021-02-19	23:30:00	47541	900	3412.02	35.8422	179.754	35
2021-02-19	23:45:00	48441	900	7956.07	35.5818	183.348	66
2021-02-20	00:00:00	49341	900	2565.28	35.8462	133.146	24
2021-02-20	00:15:00	50241	900	4441.09	36.3467	140.333	38
2021-02-20	00:30:00	51141	900	2687.3	35.9982	162.752	20
2021-02-20	00:45:00	52041	900	119.5	36.2866	98.855	1
2021-02-20	01:00:00	52941	900	1443.35	36.0085	139.448	11
2021-02-20	01:15:00	53841	900	239	35.6484	158.416	2
2021-02-20	01:30:00	54741	900	493.651	35.8867	142.956	3
2021-02-20	01:45:00	55641	900	3262.23	35.9655	193.148	27
2021-02-20	02:00:00	56541	900	1054.99	35.8495	139.451	8
2021-02-20	02:15:00	57441	900	6304.24	36.0202	131.147	50
2021-02-20	02:30:00	58341	900	3452.39	35.8593	141.405	28
2021-02-20	02:45:00	59241	900	7121.36	35.7501	155.888	63
2021-02-20	03:00:00	60141	900	5478.98	35.9433	143.454	40
2021-02-20	03:15:00	61041	900	6574.82	36.127	162.061	56
2021-02-20	03:30:00	61941	900	5298.2	35.9749	137.376	43
2021-02-20	03:45:00	62841	900	9446.2	35.9545	161.394	81
2021-02-20	04:00:00	63741	900	3634.57	36.1947	233.347	32
2021-02-20	04:15:00	64641	900	3997.19	36.0589	168.89	33
2021-02-20	04:30:00	65541	900	9431.44	36.1665	181.331	77
2021-02-20	04:45:00	66441	900	2436.91	36.1892	180.83	20
2021-02-20	05:00:00	67341	900	5247.55	35.9527	141.973	43
2021-02-20	05:15:00	68241	900	5658.13	35.8812	167.106	52
2021-02-20	05:30:00	69141	900	8329.72	36.0897	157.713	70
2021-02-20	05:45:00	70041	900	4612.94	36.0045	153.407	35
2021-02-20	06:00:00	70941	900	6721.56	35.9902	146.452	57
2021-02-20	06:15:00	71841	900	5398.98	36.0091	136.872	48
2021-02-20	06:30:00	72741	900	5374.72	35.7964	113.896	49
2021-02-20	06:45:00	73641	900	119.5	35.4012	121.994	1
2021-02-20	07:00:00	74541	900	119.5	35.5291	119.468	1
2021-02-20	07:15:00	75441	900	0	35.4719	119.5	0
2021-02-20	07:30:00	76341	900	358.5	35.4219	119.449	3
2021-02-20	07:45:00	77241	900	866.152	35.8043	115.542	8
2021-02-20	08:00:00	78141	900	599.999	35.6345	137.677	5
2021-02-20	08:15:00	79041	900	358.994	35.731	99.4996	3
2021-02-20	08:30:00	79941	900	0	35.4949	121.246	0
2021-02-20	08:45:00	80841	900	0	35.4135	120	0
2021-02-20	09:00:00	81741	900	479.999	35.2791	141.431	3
2021-02-20	09:15:00	82641	900	1908.24	35.2173	115.492	19
2021-02-20	09:30:00	83541	900	3500.56	35.5812	113.822	31
2021-02-20	09:45:00	84441	900	3181.23	35.9247	108.53	26
2021-02-20	10:00:00	85341	900	598.499	35.4647	120.179	5
2021-02-20	10:15:00	86241	900	119.997	35.1779	105.712	1
2021-02-20	10:30:00	87141	900	0	35.1925	121.535	0
2021-02-20	10:45:00	88041	900	0	35.5227	120	0
2021-02-20	11:00:00	88941	900	120	35.429	96.9856	1
2021-02-20	11:15:00	89841	900	839.996	35.2368	96.0012	7
2021-02-20	11:30:00	90741	900	3272.57	35.8714	123.316	31
2021-02-20	11:45:00	91641	900	3529.06	35.8995	143.674	31
2021-02-20	12:00:00	92541	900	1663.73	35.9734	132.158	16
2021-02-20	12:15:00	93441	900	239.022	35.8987	57.1465	2
2021-02-20	12:30:00	94341	900	239.002	35.8906	72.0585	2
2021-02-20	12:45:00	95241	900	0	36.0664	119.5	0
2021-02-20	13:00:00	96141	900	0	35.887	119.5	0
2021-02-20	13:15:00	97041	900	0	35.9335	119.5	0
2021-02-20	13:30:00	97941	900	0	35.4887	110.305	0
2021-02-20	13:45:00	98841	900	3955.15	35.2627	91.723	43
2021-02-20	14:00:00	99741	900	431.28	35.5431	161.315	6
2021-02-20	14:15:00	100641	900	2921.16	35.6904	112.309	28
2021-02-20	14:30:00	101541	900	1510.32	35.3386	118.342	12
2021-02-20	14:45:00	102441	900	719.498	35.4256	143.744	5
2021-02-20	15:00:00	103341	900	119.5	35.1455	119.184	1
2021-02-20	15:15:00	104241	900	708.38	35.3081	144.972	6
2021-02-20	15:30:00	105141	900	827.604	35.4545	123.766	6
2021-02-20	15:45:00	106041	900	0	35.0174	119.5	0
2021-02-20	16:00:00	106941	900	1078.52	35.7833	98.0926	9
2021-02-20	16:15:00	107841	900	6304.58	35.7202	155.847	62
2021-02-20	16:30:00	108741	900	2533.29	35.8038	131.69	23
2021-02-20	16:45:00	109641	900	359.496	35.653	156.058	3
2021-02-20	17:00:00	110541	900	1333.85	35.8694	104.36	14
2021-02-20	17:15:00	111441	900	4726.59	36.2465	88.8956	51
2021-02-20	17:30:00	112341	900	1939.74	35.9772	114.68	16
2021-02-20	17:45:00	113241	900	89.3939	35.0915	109.002	1
2021-02-20	18:00:00	114141	900	2074.61	36.1423	151.765	19
2021-02-20	18:15:00	115041	900	4259.54	36.1668	100.085	37
2021-02-20	18:30:00	115941	900	11181.3	35.5857	147.885	91
2021-02-20	18:45:00	116841	900	7113.01	35.8104	150.562	62
2021-02-20	19:00:00	117741	900	7782.33	35.8158	152.531	66
2021-02-20	19:15:00	118641	900	5440.29	36.1433	150.758	48
2021-02-20	19:30:00	119541	900	9119.77	35.8423	167.464	78
2021-02-20	19:45:00	120441	900	1874.21	35.904	154.096	18
2021-02-20	20:00:00	121341	900	5504.97	35.7396	144.425	49
2021-02-20	20:15:00	122241	900	4822.33	35.8235	113.135	41
2021-02-20	20:30:00	123141	900	4744.35	35.7864	147.263	37
2021-02-20	20:45:00	124041	900	5411.66	35.6292	153.821	50
2021-02-20	21:00:00	124941	900	3381.59	35.9807	139.402	29
2021-02-20	21:15:00	125841	900	3579.24	35.8067	183.107	29
2021-02-20	21:30:00	126741	900	837.499	36.0182	126.13	7
2021-02-20	21:45:00	127641	900	1088.45	35.8002	191.343	9
2021-02-20	22:00:00	128541	900	4241.76	36.0034	151.076	36
2021-02-20	22:15:00	129441	900	2598.44	35.9414	135.662	24
2021-02-20	22:30:00	130341	900	3779.09	35.9803	194.723	31
2021-02-20	22:45:00	131241	900	8030.58	35.8553	192.257	66
2021-02-20	23:00:00	132141	900	4450.01	35.9948	156.271	37
2021-02-20	23:15:00	133041	900	1743.1	36.0968	163.51	14
2021-02-20	23:30:00	133941	900	2404.25	35.7484	136.322	21
2021-02-20	23:45:00	134841	900	358.5	35.8984	125.043	3
2021-02-21	00:00:00	135741	900	1408.69	35.8019	134.476	11
2021-02-21	00:15:00	136641	900	634.26	35.9581	121.987	5
2021-02-21	00:30:00	137541	900	5191.89	35.9198	124.926	43
2021-02-21	00:45:00	138441	900	2581.29	35.8928	135.804	22
2021-02-21	01:00:00	139341	900	1932.26	35.7407	130.313	17
2021-02-21	01:15:00	140241	900	1509.22	35.917	166.398	14
2021-02-21	01:30:00	141141	900	1295	36.0655	150.038	10
2021-02-21	01:45:00	142041	900	4273.65	35.7694	175.314	36
2021-02-21	02:00:00	142941	900	6214.7	35.734	177.551	45
2021-02-21	02:15:00	143841	900	1441.15	36.1252	89.8638	13
2021-02-21	02:30:00	144741	900	5266.67	35.901	150.209	46
2021-02-21	02:45:00	145641	900	5610.54	35.675	177.399	46
2021-02-21	03:00:00	146541	900	4138.56	35.9045	236.42	36
2021-02-21	03:15:00	147441	900	7344.74	35.688	173.052	70
2021-02-21	03:30:00	148341	900	1077.5	36.0188	208.167	10
2021-02-21	03:45:00	149241	900	5309.56	35.9795	172.922	43
2021-02-21	04:00:00	150141	900	5693.29	35.82	166.385	49
2021-02-21	04:15:00	151041	900	11581.9	35.7722	177.057	97
2021-02-21	04:30:00	151941	900	5603.18	36.0786	136.9	46
2021-02-21	04:45:00	152841	900	5603.83	35.6146	163.483	49
2021-02-21	05:00:00	153741	900	9361.87	35.9068	122.815	87
2021-02-21	05:15:00	154641	900	7165.96	35.6323	160.191	64
2021-02-21	05:30:00	155541	900	5576.53	35.7633	162.223	45
2021-02-21	05:45:00	156441	900	7296.65	35.7527	158.63	64
2021-02-21	06:00:00	157341	900	5797.41	35.9245	125.81	54
2021-02-21	06:15:00	158241	900	5987.96	35.6085	161.296	52
2021-02-21	06:30:00	159141	900	955.999	35.3743	120.798	8
2021-02-21	06:45:00	160041	900	816.996	35.0927	117.188	7
2021-02-21	07:00:00	160941	900	0	35.1856	119.787	0
2021-02-21	07:15:00	161841	900	0	34.9568	120	0
2021-02-21	07:30:00	162741	900	480.015	35.074	73.5867	4
2021-02-21	07:45:00	163641	900	2035.42	35.8237	174.484	17
2021-02-21	08:00:00	164541	900	696.928	35.1051	159.192	5
2021-02-21	08:15:00	165441	900	0	34.7933	98.9247	0
2021-02-21	08:30:00	166341	900	0	35.8142	135.173	0
2021-02-21	08:45:00	167241	900	358.5	35.8877	25.4666	3
2021-02-21	09:00:00	168141	900	0	34.6363	120	0
2021-02-21	09:15:00	169041	900	774.42	35.5625	110.614	8
2021-02-21	09:30:00	169941	900	0	35.595	115.881	0
2021-02-21	09:45:00	170841	900	120.003	35.6279	95.6252	1
2021-02-21	10:00:00	171741	900	534.868	35.6784	120.064	6
2021-02-21	10:15:00	172641	900	240	35.1428	109.984	2
2021-02-21	10:30:00	173541	900	4951.42	35.4445	140.899	42
2021-02-21	10:45:00	174441	900	2255.85	35.7061	137.632	20
2021-02-21	11:00:00	175341	900	3924.14	35.4773	140.189	29
2021-02-21	11:15:00	176241	900	1079.85	35.9188	127.557	10
2021-02-21	11:30:00	177141	900	0	35.915	116.358	0
2021-02-21	11:45:00	178041	900	93.5953	35.5748	99.292	1
2021-02-21	12:00:00	178941	900	26.4004	35.4617	99.9124	0
2021-02-21	12:15:00	179841	900	0	35.1666	120	0
2021-02-21	12:30:00	180741	900	240	34.9429	75.026	2
2021-02-21	12:45:00	181641	900	120	35.6905	112.597	1
2021-02-21	13:00:00	182541	900	240	35.6881	117.402	2
2021-02-21	13:15:00	183441	900	2156.63	35.5684	119.379	20
2021-02-21	13:30:00	184341	900	2070.52	35.4508	85.949	16
2021-02-21	13:45:00	185241	900	1250.2	35.4583	92.1738	12
2021-02-21	14:00:00	186141	900	0	34.4596	120	0
2021-02-21	14:15:00	187041	900	0	34.7698	21.136	0
2021-02-21	14:30:00	187941	900	1248.61	35.1835	23.7418	13
2021-02-21	14:45:00	188841	900	358.501	35.1278	129.905	3
2021-02-21	15:00:00	189741	900	239	35.5806	79.0316	2
2021-02-21	15:15:00	190641	900	0	35.6177	70.9245	0
2021-02-21	15:30:00	191541	900	0	34.893	119.305	0
2021-02-21	15:45:00	192441	900	154.692	34.4074	6.63236	1
2021-02-21	16:00:00	193341	900	199.859	38.5436	60.5959	2
2021-02-21	16:15:00	194241	900	244.435	35.97	76.3364	2
2021-02-21	16:30:00	195141	900	239.988	35.6088	36.1747	2
2021-02-21	16:45:00	196041	900	120.003	34.8358	16.5366	1
2021-02-21	17:00:00	196941	900	3332.17	35.6	85.888	30
2021-02-21	17:15:00	197841	900	3994.43	35.5074	122.14	32
2021-02-21	17:30:00	198741	900	0	35.7312	113.093	0
2021-02-21	17:45:00	199641	900	239.001	35.613	117.111	2
2021-02-21	18:00:00	200541	900	788.573	35.546	141.746	7
2021-02-21	18:15:00	201441	900	3385.58	35.4298	148.726	26
2021-02-21	18:30:00	202341	900	1025.09	35.5307	161.461	9
2021-02-21	18:45:00	203241	900	5967.02	35.5266	151.243	54
2021-02-21	19:00:00	204141	900	11694.3	35.6934	149.109	104
2021-02-21	19:15:00	205041	900	3059.65	35.6366	131.515	28
2021-02-21	19:30:00	205941	900	3834.11	35.7201	138.05	35
2021-02-21	19:45:00	206841	900	5347.53	35.6852	133.871	43
2021-02-21	20:00:00	207741	900	7144.68	35.9907	138.183	60
2021-02-21	20:15:00	208641	900	358.993	35.4306	101.604	3
2021-02-21	20:30:00	209541	900	653.92	35.5542	143.98	7
2021-02-21	20:45:00	210441	900	1365.5	35.651	131.267	11
2021-02-21	21:00:00	211341	900	4223.48	35.7029	172.986	37
2021-02-21	21:15:00	212241	900	2852.78	35.5717	172.783	23
2021-02-21	21:30:00	213141	900	5708.62	35.5324	124.745	53
2021-02-21	21:45:00	214041	900	8967.81	35.631	141.053	81
2021-02-21	22:00:00	214941	900	6193.45	35.6616	140.597	59
2021-02-21	22:15:00	215841	900	5651.99	35.6893	133.867	43
2021-02-21	22:30:00	216741	900	1599.8	36.042	151.675	12
2021-02-21	22:45:00	217641	900	1873.02	35.6306	110.093	16
2021-02-21	23:00:00	218541	900	1309.39	35.4989	127.34	11
2021-02-21	23:15:00	219441	900	239	35.3579	123.634	2
2021-02-21	23:30:00	220341	900	415.107	36.0513	141.472	3
2021-02-21	23:45:00	221241	900	4073.24	35.8797	138.11	34
2021-02-22	00:00:00	222141	900	1209.88	35.7455	125.643	9
2021-02-22	00:15:00	223041	900	11092.1	35.62	170.162	98
2021-02-22	00:30:00	223941	900	6546.83	35.8165	164.037	62
2021-02-22	00:45:00	224841	900	4181.19	35.7337	126.197	41
2021-02-22	01:00:00	225741	900	1904.72	35.7464	131.407	17
2021-02-22	01:15:00	226641	900	436.209	35.8428	129.953	4
2021-02-22	01:30:00	227541	900	1189.89	35.4961	190.344	12
2021-02-22	01:45:00	228441	900	358.5	35.4093	163.265	3
2021-02-22	02:00:00	229341	900	1197	35.681	150.833	10
2021-02-22	02:15:00	230241	900	986.648	36.2121	111.163	9
2021-02-22	02:30:00	231141	900	5416.14	35.6876	135.992	45
2021-02-22	02:45:00	232041	900	2546.71	35.4056	202.177	22
2021-02-22	03:00:00	232941	900	6650.72	35.5516	162.538	57
2021-02-22	03:15:00	233841	900	3701.93	35.8114	145.542	31
2021-02-22	03:30:00	234741	900	7464.38	35.6584	222.938	63
2021-02-22	03:45:00	235641	900	2604.52	36.1725	124.322	22
2021-02-22	04:00:00	236541	900	3618.06	35.8746	185.162	29
2021-02-22	04:15:00	237441	900	2974.14	36.0886	262.252	28
2021-02-22	04:30:00	238341	900	6727.11	35.5553	185.026	62
2021-02-22	04:45:00	239241	900	4563.49	35.5533	175.732	41
2021-02-22	05:00:00	240141	900	6520.5	35.8994	137.998	54
2021-02-22	05:15:00	241041	900	5310.93	35.994	117.911	45
2021-02-22	05:30:00	241941	900	5651.05	35.7204	157.306	52
2021-02-22	05:45:00	242841	900	4317.54	35.7254	149.112	36
2021-02-22	06:00:00	243741	900	3700.85	35.4852	144.507	28
2021-02-22	06:15:00	244641	900	5327.42	35.2928	149.904	46
2021-02-22	06:30:00	245541	900	6413.05	35.5921	119.434	51
2021-02-22	06:45:00	246441	900	6022.77	35.7249	110.225	54
2021-02-22	07:00:00	247341	900	2035.03	36.0764	136.771	17
2021-02-22	07:15:00	248241	900	0	35.7136	234.976	0
2021-02-22	07:30:00	249141	900	359.499	35.7502	130.71	3
2021-02-22	07:45:00	250041	900	119.991	35.7253	80.2135	1
2021-02-22	08:00:00	250941	900	239.999	35.3356	122.867	2
2021-02-22	08:15:00	251841	900	62.4884	35.3104	94.536	1
2021-02-22	08:30:00	252741	900	1127.25	34.9621	13.4908	12
2021-02-22	08:45:00	253641	900	120.006	35.0543	100.328	1
2021-02-22	09:00:00	254541	900	209.563	35.0114	115.755	2
2021-02-22	09:15:00	255441	900	2872.93	35.2203	114.872	21
2021-02-22	09:30:00	256341	900	525.463	35.685	125.971	3
2021-02-22	09:45:00	257241	900	0	35.3902	123.415	0
2021-02-22	10:00:00	258141	900	239.01	34.818	83.4613	2
2021-02-22	10:15:00	259041	900	238.999	34.7986	109.624	2
