# Supplementary material for: Deep learning for behaviour classification in a preclinical brain injury model
Source: PLoS One. 2022 Jun 15;17(6):e0268962. doi: 10.1371/journal.pone.0268962 (PMC9200342; doi:10.1371/journal.pone.0268962)
Supplement: S1 File — (ZIP) [file pone.0268962.s002.zip › Supplementary_data/CRANIOGrB_W3.xlsx]

## Sheet: 989001025043693
date	time	time since start (s)	bin duration (s)	effective bin duration (s)	subject	folder	study name	distance (mm)	temperature (C)	separation (mm)	transition	separation 985141000928712 (mm)	separation 989001025043666 (mm)	separation 989001025043695 (mm)	separation 985141000928707 (mm)	separation 989001025045745 (mm)	separation 985141000928723 (mm)	separation 985141000928730 (mm)	separation 989001025043662 (mm)	separation 989001025043693 (mm)	mobile (s)	thigmotactic (s)	isolated (s)	in centre zones (s)	antenna1.0 (s)	antenna2.0 (s)	antenna3.0 (s)	antenna4.0 (s)	antenna5.0 (s)	antenna6.0 (s)	antenna7.0 (s)	antenna8.0 (s)	antenna9.0 (s)	antenna10.0 (s)	antenna11.0 (s)	antenna12.0 (s)
2020-11-01	09:45:00	0	900	569.36	989001025043693	E:\Dropbox\Family Room\GROUP B\POSt-WEEK3	GrBWEEK3	10772.4	36.6176	132.032	96						195.565	190.595	205.941		153.48	383.52	65.52	185.84	0.72	21	26.68	49.12	135.08	82.96	18.04	50.76	60.24	1.56	81.4	41.8
2020-11-01	10:00:00	569	900	900	989001025043693	E:\Dropbox\Family Room\GROUP B\POSt-WEEK3	GrBWEEK3	8666.17	36.6941	124.871	74						171.466	176.643	176.92		247.8	631.88	77.8	268.12	2.16	13	20.96	9.96	14.48	3.24	81.84	253.64	188.04	7.48	202.24	102.96
2020-11-01	10:15:00	1469	900	900	989001025043693	E:\Dropbox\Family Room\GROUP B\POSt-WEEK3	GrBWEEK3	496.776	36.6229	112.06	4						142.882	180.767	143.876		174.48	757.12	0	142.88	0	0	0	0	0	0	0	142.88	490.04	0	0	267.08
2020-11-01	10:30:00	2369	900	900	989001025043693	E:\Dropbox\Family Room\GROUP B\POSt-WEEK3	GrBWEEK3	718.779	36.5194	92.6395	6						110.667	196.551	151.379		307.32	799.88	0	100.12	0	0	0	0	0	0	0	100.12	327.36	0	197.28	275.24
2020-11-01	10:45:00	3269	900	900	989001025043693	E:\Dropbox\Family Room\GROUP B\POSt-WEEK3	GrBWEEK3	358.503	36.2316	54.3004	3						124.062	151.462	76.6675		246.76	900	0	0	0	0	0	0	0	0	0	0	0	0	225.96	674.04
2020-11-01	11:00:00	4169	900	900	989001025043693	E:\Dropbox\Family Room\GROUP B\POSt-WEEK3	GrBWEEK3	0	36.2713	43.9016	0						62.0863	124.102	121.179		0	330.64	0	569.36	0	0	0	0	0	0	0	569.36	0	0	0	330.64
2020-11-01	11:15:00	5069	900	900	989001025043693	E:\Dropbox\Family Room\GROUP B\POSt-WEEK3	GrBWEEK3	696.538	36.3887	77.1004	5						87.6731	115.407	132.663		229.08	829	0	71	0	0	0	0	0	0	0	71	173.12	0	306.4	349.48
2020-11-01	11:30:00	5969	900	900	989001025043693	E:\Dropbox\Family Room\GROUP B\POSt-WEEK3	GrBWEEK3	2472.83	36.2274	90.1061	24						103.629	119.096	150.743		294.4	837.08	12.36	62.92	0	0	0	10.44	7.84	0.68	6.92	55.08	536.36	19.52	186.8	76.36
2020-11-01	11:45:00	6869	900	900	989001025043693	E:\Dropbox\Family Room\GROUP B\POSt-WEEK3	GrBWEEK3	284.347	36.1158	30.5494	2						64.9858	139.255	82.5405		180.08	506.76	0	393.24	0	0	0	0	0	0	0	393.24	0	0	506.76	0
2020-11-01	12:00:00	7769	900	900	989001025043693	E:\Dropbox\Family Room\GROUP B\POSt-WEEK3	GrBWEEK3	836.502	35.6601	71.4323	7						119.738	119.929	171.874		79.76	900	0	0	0	0	0	0	0	0	0	0	0	304.64	595.36	0
2020-11-01	12:15:00	8669	900	900	989001025043693	E:\Dropbox\Family Room\GROUP B\POSt-WEEK3	GrBWEEK3	168.998	35.7006	90.8275	1						177.295	118.611	57.1234		35.56	111.76	0	788.24	0	0	0	0	0	0	0	788.24	0	111.76	0	0
2020-11-01	12:30:00	9569	900	900	989001025043693	E:\Dropbox\Family Room\GROUP B\POSt-WEEK3	GrBWEEK3	407.998	35.9604	94.9368	3						139.65	142.625	82.5988		28.6	18.84	0	881.16	0	0	0	0	0	0	2.84	881.16	0	0	16	0
2020-11-01	12:45:00	10469	900	900	989001025043693	E:\Dropbox\Family Room\GROUP B\POSt-WEEK3	GrBWEEK3	1763.06	35.7851	91.0257	15						117.958	133.105	220.188		101.36	790.2	5.88	109.8	5.96	0.08	0	0	3.92	0.36	595.96	105.88	2.6	26.16	159.08	0
2020-11-01	13:00:00	11369	900	900	989001025043693	E:\Dropbox\Family Room\GROUP B\POSt-WEEK3	GrBWEEK3	228.196	35.793	116.253	2						151.39	125.574	158.766		294.6	223.04	0	676.96	0	0	0	0	0	0	154.88	676.96	0	68.16	0	0
2020-11-01	13:15:00	12269	900	900	989001025043693	E:\Dropbox\Family Room\GROUP B\POSt-WEEK3	GrBWEEK3	1125.01	35.6322	54.3365	9						130.088	76.9935	126.119		51.24	314.76	0	585.24	0	0	0	0	0	0	0	585.24	107.04	0	0	207.72
2020-11-01	13:30:00	13169	900	900	989001025043693	E:\Dropbox\Family Room\GROUP B\POSt-WEEK3	GrBWEEK3	1886.29	36.22	111.176	15						170.199	154.567	137.443		431.6	286.56	0	613.44	0	0	0	0.04	6.52	0	97.84	606.92	103.6	81	4.08	0
2020-11-01	13:45:00	14069	900	900	989001025043693	E:\Dropbox\Family Room\GROUP B\POSt-WEEK3	GrBWEEK3	716.42	36.1117	99.1868	6						136.548	117.095	104.044		33.08	162.96	0	737.04	0	0	0	0	0	0	0	737.04	2.2	0	160.76	0
2020-11-01	14:00:00	14969	900	900	989001025043693	E:\Dropbox\Family Room\GROUP B\POSt-WEEK3	GrBWEEK3	119.5	35.7913	128.625	1							153.132	130.784		1.08	205.32	0	694.68	0	0	0	0	0	0	205.32	694.68	0	0	0	0
2020-11-01	14:15:00	15869	900	900	989001025043693	E:\Dropbox\Family Room\GROUP B\POSt-WEEK3	GrBWEEK3	3479.81	36.1944	133.524	28						146.225	163.619	190.449		116.28	273.64	41.76	626.36	12.4	19.36	12.24	9.68	120	28.28	191.68	506.36	0	0	0	0
2020-11-01	14:30:00	16769	900	900	989001025043693	E:\Dropbox\Family Room\GROUP B\POSt-WEEK3	GrBWEEK3	7318.16	36.6885	99.1091	68						147.441	143.853	155.012		97.56	804.96	47.92	95.04	35.76	8.44	19.16	14.64	74.28	15.32	195.92	20.76	16.44	92.96	318.2	88.12
2020-11-01	14:45:00	17669	900	900	989001025043693	E:\Dropbox\Family Room\GROUP B\POSt-WEEK3	GrBWEEK3	1280.97	36.4611	94.6758	11						106.111	142.389	150.093		191.44	266.36	26.12	633.64	0	0	0	2.76	3.04	0	95.08	630.6	0	4.04	164.48	0
2020-11-01	15:00:00	18569	900	900	989001025043693	E:\Dropbox\Family Room\GROUP B\POSt-WEEK3	GrBWEEK3	239.001	36.2218	90.9702	2						133.765	111.828	141.991		7.12	569.36	0	330.64	0	0	0	0	0	0	0	330.64	0	0	158.52	410.84
2020-11-01	15:15:00	19469	900	900	989001025043693	E:\Dropbox\Family Room\GROUP B\POSt-WEEK3	GrBWEEK3	334.402	35.7663	52.6363	3						101.809	143.736	171.621		146.84	900	0	0	0	0	0	0	0	0	0	0	0	0	498.68	401.32
2020-11-01	15:30:00	20369	900	900	989001025043693	E:\Dropbox\Family Room\GROUP B\POSt-WEEK3	GrBWEEK3	2066.88	35.8483	125.681	18						139.848	141.519	237.017		73.36	899.32	0	0.68	0	0	0	0	0	0	0	0.68	523.32	0	39.16	336.84
2020-11-01	15:45:00	21269	900	900	989001025043693	E:\Dropbox\Family Room\GROUP B\POSt-WEEK3	GrBWEEK3	7498.56	36.3317	147.158	73						239.236	240.257	178.301		111.84	745.36	152.16	154.64	16	29.92	86.84	96.8	144.2	6.36	12.84	10.44	18.68	10.76	4.64	462.52
2020-11-01	16:00:00	22169	900	900	989001025043693	E:\Dropbox\Family Room\GROUP B\POSt-WEEK3	GrBWEEK3	342.133	35.6414	129.53	3						156.992	210.273	215.208		423.8	829.6	90.56	70.4	0	0	0	0	0	0	0	70.4	6.76	0	0	822.84
2020-11-01	16:15:00	23069	900	900	989001025043693	E:\Dropbox\Family Room\GROUP B\POSt-WEEK3	GrBWEEK3	473.874	36.0064	104.028	3						157.189	129.907	187.56		256.36	392.36	0	507.64	0	0	0	0	0	0	0	507.64	2.4	0	0	389.96
2020-11-01	16:30:00	23969	900	900	989001025043693	E:\Dropbox\Family Room\GROUP B\POSt-WEEK3	GrBWEEK3	0	36.1222	119.5	0						119.5	125.749	252.752		0	900	0	0	0	0	0	0	0	0	0	0	0	0	0	900
2020-11-01	16:45:00	24869	900	900	989001025043693	E:\Dropbox\Family Room\GROUP B\POSt-WEEK3	GrBWEEK3	239	36.0027	105.027	2						118.299	140.741	198.472		2.32	900	0	0	0	0	0	0	0	0	0	0	0	0	527.76	372.24
2020-11-01	17:00:00	25769	900	900	989001025043693	E:\Dropbox\Family Room\GROUP B\POSt-WEEK3	GrBWEEK3	7511.21	36.4581	125.987	67						145.723	195.615	198.63		131	843.76	107.16	56.24	120.92	6.72	1.24	6.68	16.56	4.84	40.56	39.68	57.8	3.72	444.72	156.56
2020-11-01	17:15:00	26669	900	900	989001025043693	E:\Dropbox\Family Room\GROUP B\POSt-WEEK3	GrBWEEK3	8103.84	37.1919	134.341	68						173.13	200.163	220.325		116.6	662.48	87.64	237.52	2.88	63.76	11.8	4.64	39.04	50.44	110.68	198.48	39.36	2.92	211	165
2020-11-01	17:30:00	27569	900	900	989001025043693	E:\Dropbox\Family Room\GROUP B\POSt-WEEK3	GrBWEEK3	2684.87	36.9239	91.1843	25						108.334	114.342	179.597		126.36	627.6	0	272.4	0	0	0	0	17.96	7.24	1.56	254.44	301.04	4.16	3.6	310
2020-11-01	17:45:00	28469	900	900	989001025043693	E:\Dropbox\Family Room\GROUP B\POSt-WEEK3	GrBWEEK3	119.5	35.8746	116.451	1						136.336	126.262	145.764		14.2	900	0	0	0	0	0	0	0	0	0	0	0	0	449.6	450.4
2020-11-01	18:00:00	29369	900	900	989001025043693	E:\Dropbox\Family Room\GROUP B\POSt-WEEK3	GrBWEEK3	5514.78	36.9845	104.294	50						141	145.134	154.804		359.52	748	8.6	152	2.48	23.88	3.64	30.96	66.84	39.08	46.44	85.16	114.32	2.8	484.4	0
2020-11-01	18:15:00	30269	900	900	989001025043693	E:\Dropbox\Family Room\GROUP B\POSt-WEEK3	GrBWEEK3	11256.7	37.7097	96.6148	99						152.955	152.704	158.681		355.44	647.52	29.52	252.48	12.52	54.96	2.04	32.28	55	33.96	54.4	197.48	230.2	26.72	100.2	100.24
2020-11-01	18:30:00	31169	900	900	989001025043693	E:\Dropbox\Family Room\GROUP B\POSt-WEEK3	GrBWEEK3	17061.7	37.9308	117.075	152						180.045	179.592	177.022		447.92	611.04	66.8	288.96	10.92	43.56	43.08	33.72	159.52	145.04	84.4	129.44	76.24	25.52	33.36	115.2
2020-11-01	18:45:00	32069	900	900	989001025043693	E:\Dropbox\Family Room\GROUP B\POSt-WEEK3	GrBWEEK3	19651	37.7225	128.252	180						202.269	186.696	215.935		334.44	734.56	116.28	165.44	25.72	23.28	71.8	29.72	82.88	109.44	72.6	82.56	56.92	110.36	57.32	177.4
2020-11-01	19:00:00	32969	900	900	989001025043693	E:\Dropbox\Family Room\GROUP B\POSt-WEEK3	GrBWEEK3	4048.15	37.4183	94.4199	35						136.579	168.65	173.379		248	797.2	9.84	102.8	0	0	0	17.44	20.6	0	72.8	82.2	1.32	96.76	413.64	195.24
2020-11-01	19:15:00	33869	900	900	989001025043693	E:\Dropbox\Family Room\GROUP B\POSt-WEEK3	GrBWEEK3	801.499	36.9884	106.828	6						157.725	154.635	208.397		78.68	868.36	72.36	31.64	0	0	0	0	0	0	0	31.64	0	0	648.12	220.24
2020-11-01	19:30:00	34769	900	900	989001025043693	E:\Dropbox\Family Room\GROUP B\POSt-WEEK3	GrBWEEK3	4831.32	37.0924	98.1819	42						145.703	191.47	178.262		230.36	575.36	1.96	324.64	0.04	12.48	8.52	16.4	157.96	8.4	4.08	166.68	257.32	13.52	160.36	94.24
2020-11-01	19:45:00	35669	900	900	989001025043693	E:\Dropbox\Family Room\GROUP B\POSt-WEEK3	GrBWEEK3	5716.83	37.2346	78.6363	51						152.549	112.875	193.544		165.96	717.2	2.24	182.8	21.64	0.44	0	13.4	57.32	4.96	11.96	125.48	146.56	0	489.2	29.04
2020-11-01	20:00:00	36569	900	900	989001025043693	E:\Dropbox\Family Room\GROUP B\POSt-WEEK3	GrBWEEK3	10405.3	37.6551	144.882	89						192.255	220.774	226.563		345.88	564.4	136.28	335.6	62.84	69.8	43.76	56.84	183.44	89.84	24.8	152.16	49.92	32.8	64.04	69.76
2020-11-01	20:15:00	37469	900	900	989001025043693	E:\Dropbox\Family Room\GROUP B\POSt-WEEK3	GrBWEEK3	12991.3	37.8004	105.796	112						172.75	160.636	187.359		262.96	600.48	26.2	299.52	46.52	36	12.36	57.12	145	116.04	55.68	154.52	43.68	35.16	116	81.92
2020-11-01	20:30:00	38369	900	900	989001025043693	E:\Dropbox\Family Room\GROUP B\POSt-WEEK3	GrBWEEK3	6294.14	37.2667	148.867	57						252.398	184.987	201.016		129.72	717.44	215.96	182.56	154.8	1.08	8.92	196.52	19.8	0.6	16.32	162.76	20.2	128.48	186.48	4.04
2020-11-01	20:45:00	39269	900	900	989001025043693	E:\Dropbox\Family Room\GROUP B\POSt-WEEK3	GrBWEEK3	1203.1	36.8877	100.691	13						156.008	146.224	204.96		244.36	892.4	5.76	7.6	2.44	0	0	46.44	5.96	0.04	0	1.64	415.6	0	68	359.88
2020-11-01	21:00:00	40169	900	900	989001025043693	E:\Dropbox\Family Room\GROUP B\POSt-WEEK3	GrBWEEK3	368.343	37.0873	110.569	3						134.541	126.525	193.622		110.08	713.04	0	186.96	0	0	0	0	0	0	0	186.96	125.64	0	587.4	0
2020-11-01	21:15:00	41069	900	900	989001025043693	E:\Dropbox\Family Room\GROUP B\POSt-WEEK3	GrBWEEK3	9400.06	37.3789	103.155	81						156.163	161.079	161.211		287.56	697.08	17.48	202.92	7.76	32.32	5.4	31.84	106.72	76.36	21.48	96.2	86.04	34.84	285.48	115.56
2020-11-01	21:30:00	41969	900	900	989001025043693	E:\Dropbox\Family Room\GROUP B\POSt-WEEK3	GrBWEEK3	5576.88	37.6452	100.488	42						167.855	143.09	230.727		223.44	808.24	15.52	91.76	0	482.72	139.04	15.92	65.4	133.64	7.64	26.36	22.64	0	6.64	0
2020-11-01	21:45:00	42869	900	900	989001025043693	E:\Dropbox\Family Room\GROUP B\POSt-WEEK3	GrBWEEK3	10846	37.7119	116.678	100						210.821	173.707	173.252		308.72	733.44	57.72	166.56	28.52	64.32	38.6	148.96	118.88	68.76	5.6	47.68	93.28	55.4	186.52	43.48
2020-11-01	22:00:00	43769	900	900	989001025043693	E:\Dropbox\Family Room\GROUP B\POSt-WEEK3	GrBWEEK3	10441.5	37.639	129.95	90						210.844	183.307	197.179		195	786.52	90	113.48	55	28.92	55.72	73.96	16.72	118.28	18.24	96.76	43.84	68.88	261.12	62.56
2020-11-01	22:15:00	44669	900	900	989001025043693	E:\Dropbox\Family Room\GROUP B\POSt-WEEK3	GrBWEEK3	3695.92	37.4757	126.832	32						181.106	185.396	171.828		98.72	846.36	101.04	53.64	43.04	0.24	44.2	45.76	21.6	26.44	3.72	32.04	89.92	0	593.04	0
2020-11-01	22:30:00	45569	900	900	989001025043693	E:\Dropbox\Family Room\GROUP B\POSt-WEEK3	GrBWEEK3	4019.8	37.0699	128.872	34						156.912	186.882	157.517		247.8	791.56	67.6	108.44	0.04	70.16	31	12.28	67.68	47	2.24	40.76	472.72	0	144.76	11.36
2020-11-01	22:45:00	46469	900	900	989001025043693	E:\Dropbox\Family Room\GROUP B\POSt-WEEK3	GrBWEEK3	725.533	36.9682	71.2135	7						149.675	95.9571	210.769		40.8	899.96	56.72	0.04	0	0	0	0	0	0	0	0.04	102.8	0	611.44	185.72
2020-11-01	23:00:00	47369	900	900	989001025043693	E:\Dropbox\Family Room\GROUP B\POSt-WEEK3	GrBWEEK3	8156.04	37.34	150.526	72						213.976	244.968	194.745		133.08	757.4	208.64	142.6	18.4	87.04	126.68	35.88	111.6	54.72	7.6	31	54.92	1.32	319.04	51.8
2020-11-01	23:15:00	48269	900	900	989001025043693	E:\Dropbox\Family Room\GROUP B\POSt-WEEK3	GrBWEEK3	17447.6	37.6912	135.546	153						175.206	290.207	183.521		333.2	648.44	104.96	251.56	156.4	109.8	69.4	76.76	160.04	149.12	56.52	91.52	6.6	11.56	7.8	4.48
2020-11-01	23:30:00	49169	900	900	989001025043693	E:\Dropbox\Family Room\GROUP B\POSt-WEEK3	GrBWEEK3	16076.2	37.6425	132.873	143						216.368	218.69	169.348		313.12	610.28	121.12	289.72	5.16	94.12	106.28	54.4	122.88	65.72	18.4	166.84	120.88	29.16	90.16	26
2020-11-01	23:45:00	50069	900	900	989001025043693	E:\Dropbox\Family Room\GROUP B\POSt-WEEK3	GrBWEEK3	11603.5	37.5645	129.068	109						190.206	201.28	182.355		246.4	560.52	96.88	339.48	2.12	84.04	1.04	12.88	97.32	119.08	9.6	242.16	110.56	46.28	101.92	73
2020-11-02	00:00:00	50969	900	900	989001025043693	E:\Dropbox\Family Room\GROUP B\POSt-WEEK3	GrBWEEK3	10504.4	37.5666	138.687	93						237.61	183.408	196.266		255.36	654.08	77.64	245.92	27.76	56.52	6.8	6.16	156.88	97.08	247.16	89.04	84.52	98.64	29.44	0
2020-11-02	00:15:00	51869	900	900	989001025043693	E:\Dropbox\Family Room\GROUP B\POSt-WEEK3	GrBWEEK3	8317.72	37.3364	149.5	71						268.219	222.633	221.962		163.08	852.64	231.2	47.36	139.4	158.28	0	43.44	26.64	38.92	40.68	20.72	99.96	82.76	180.48	68.72
2020-11-02	00:30:00	52769	900	900	989001025043693	E:\Dropbox\Family Room\GROUP B\POSt-WEEK3	GrBWEEK3	1174.5	36.9241	112.572	9						160.855	268.581	168.567		100.2	900	55.08	0	0	0	0	0	0	0	0	0	62.6	0	458.16	379.24
2020-11-02	00:45:00	53669	900	900	989001025043693	E:\Dropbox\Family Room\GROUP B\POSt-WEEK3	GrBWEEK3	2700.16	36.8052	98.8817	23						224.489	225.684	109.734		62.8	894.96	0.52	5.04	0	0.96	0	5.08	3.4	0	0	1.64	76.92	3.44	579.88	228.68
2020-11-02	01:00:00	54569	900	900	989001025043693	E:\Dropbox\Family Room\GROUP B\POSt-WEEK3	GrBWEEK3	7296.19	36.7382	136.624	62						197.333	181.154	211.987		158.12	750.28	135.76	149.72	3.6	20.56	122.4	1.72	66.2	85.76	27.2	83.52	78.4	3.08	121.36	286.2
2020-11-02	01:15:00	55469	900	900	989001025043693	E:\Dropbox\Family Room\GROUP B\POSt-WEEK3	GrBWEEK3	11048.3	37.3102	139.221	97						194.625	180.265	242.774		204.72	669.28	157.08	230.72	54.64	65.48	35.36	31.88	132.4	0.96	217.12	98.32	10.28	177.08	38.36	38.12
2020-11-02	01:30:00	56369	900	900	989001025043693	E:\Dropbox\Family Room\GROUP B\POSt-WEEK3	GrBWEEK3	7115.58	37.5301	163.288	64						257.068	219.103	183.759		234.88	569.92	110.76	330.08	69.44	8.44	18.92	34.8	193.52	105.84	308.4	136.56	11.08	3.52	9.48	0
2020-11-02	01:45:00	57269	900	900	989001025043693	E:\Dropbox\Family Room\GROUP B\POSt-WEEK3	GrBWEEK3	8371.97	37.4379	144.662	76						226.548	170.623	196.145		202.24	509.24	45.92	390.76	4.84	35.44	4.44	1.12	216.92	14.08	291.76	173.84	12	74.12	56.48	14.96
2020-11-02	02:00:00	58169	900	900	989001025043693	E:\Dropbox\Family Room\GROUP B\POSt-WEEK3	GrBWEEK3	5718.82	37.2462	149.992	44						192.772	193.028	237.385		155.16	636.12	169.16	263.88	13.84	149.76	0	3.84	211.36	46.96	158.36	52.52	0	39.88	223.48	0
2020-11-02	02:15:00	59069	900	900	989001025043693	E:\Dropbox\Family Room\GROUP B\POSt-WEEK3	GrBWEEK3	2721.36	36.9537	67.8865	23						144.042	94.0685	140.73		157.84	826.24	6.76	73.76	0	5.4	2.16	11.68	32.16	12.2	11.76	41.6	0	43.32	739.72	0
2020-11-02	02:30:00	59969	900	900	989001025043693	E:\Dropbox\Family Room\GROUP B\POSt-WEEK3	GrBWEEK3	855.037	36.7294	97.3847	7						148.417	236.838	112.038		136.44	881.32	0	18.68	0	0	0	0	0	0	0	18.68	217.2	0	52.88	611.24
2020-11-02	02:45:00	60869	900	900	989001025043693	E:\Dropbox\Family Room\GROUP B\POSt-WEEK3	GrBWEEK3	2010.61	36.7762	64.1761	16						91.0564	172.809	129.308		435.84	890.08	5.28	9.92	0	0	0	0	0.6	7.24	18.4	9.32	224.72	3	230.04	406.68
2020-11-02	03:00:00	61769	900	900	989001025043693	E:\Dropbox\Family Room\GROUP B\POSt-WEEK3	GrBWEEK3	5206.87	36.9951	108.316	45						170.856	159.01	211.126		284.96	834.28	49.8	65.72	3.08	27.92	19.76	13.6	58.12	36.48	11.44	7.6	28.16	122.56	86.4	484.88
2020-11-02	03:15:00	62669	900	900	989001025043693	E:\Dropbox\Family Room\GROUP B\POSt-WEEK3	GrBWEEK3	935.517	37.2324	72.5818	8						118.541	165.779	96.8246		146.64	898.12	0	1.88	0	0	0	0	0	0	0	1.88	268.08	0	408.04	222
2020-11-02	03:30:00	63569	900	900	989001025043693	E:\Dropbox\Family Room\GROUP B\POSt-WEEK3	GrBWEEK3	2612.66	36.6277	111.724	25						179.678	199.232	139.436		42.48	881.12	79.4	18.88	5.96	0.72	0	1.2	0.84	0.28	1.48	18.04	129.04	166	463.64	112.8
2020-11-02	03:45:00	64469	900	900	989001025043693	E:\Dropbox\Family Room\GROUP B\POSt-WEEK3	GrBWEEK3	991.834	36.2822	112.31	6						122.302	175.033	158.516		40.12	866.4	1.8	33.6	0	0	0	0	0	0	0	33.6	0	0	833.68	32.72
2020-11-02	04:00:00	65369	900	900	989001025043693	E:\Dropbox\Family Room\GROUP B\POSt-WEEK3	GrBWEEK3	478.001	36.6669	115.558	3						131.127	170.323	146.394		9.56	482.08	0	417.92	0	0	0	0	0	0	0	417.92	0	0	482.08	0
2020-11-02	04:15:00	66269	900	900	989001025043693	E:\Dropbox\Family Room\GROUP B\POSt-WEEK3	GrBWEEK3	1498.29	36.7998	117.265	13						128.401	262.018	181.171		15.2	761.32	14.92	138.68	1.04	0.64	0	1.48	2.16	0	22.76	136.52	149.08	10.88	575.44	0
2020-11-02	04:30:00	67169	900	900	989001025043693	E:\Dropbox\Family Room\GROUP B\POSt-WEEK3	GrBWEEK3	2844.67	36.2064	94.3668	25						134.112	180.685	200.977		99.44	886.68	38.12	13.32	0	0	0	0	6.08	0	426.2	7.24	252.52	70.12	87.28	50.56
2020-11-02	04:45:00	68069	900	900	989001025043693	E:\Dropbox\Family Room\GROUP B\POSt-WEEK3	GrBWEEK3	6329.6	36.5495	90.9273	59						230.235	138.351	202.946		101.32	746.96	111.72	153.04	17.64	97.52	1	2.4	114.44	18.28	2.48	38.6	232.36	17.64	21.48	336.16
2020-11-02	05:00:00	68969	900	900	989001025043693	E:\Dropbox\Family Room\GROUP B\POSt-WEEK3	GrBWEEK3	5820.66	36.9619	153.112	51						226.491	234.548	194.712		120.28	863.2	240	36.8	2.24	81.92	0	7.84	11.6	8.56	18.2	25.2	17.8	52.04	171.04	503.56
2020-11-02	05:15:00	69869	900	900	989001025043693	E:\Dropbox\Family Room\GROUP B\POSt-WEEK3	GrBWEEK3	10508.1	37.1071	147.578	98						226.332	220.421	218.206		206.56	796.2	139.88	103.8	101.24	39.08	0	51.68	33.92	59.4	70.12	69.88	80.72	167.96	48.32	177.68
2020-11-02	05:30:00	70769	900	900	989001025043693	E:\Dropbox\Family Room\GROUP B\POSt-WEEK3	GrBWEEK3	12489.9	37.0388	145.729	118						245.845	229.806	216.203		253.36	820.64	182.68	79.36	50.8	99.12	25.16	52.36	28.8	16.24	33.48	50.56	4.4	248.88	249.44	40.76
2020-11-02	05:45:00	71669	900	900	989001025043693	E:\Dropbox\Family Room\GROUP B\POSt-WEEK3	GrBWEEK3	2064.34	36.5742	148.334	16						221.488	217.256	218.492		50.56	868.04	205	31.96	0	0	0	0	0	0	0.04	31.96	12.88	5.8	79.92	769.4
2020-11-02	06:00:00	72569	900	900	989001025043693	E:\Dropbox\Family Room\GROUP B\POSt-WEEK3	GrBWEEK3	0	35.3688	138.96	0						168.376	262.76	246.289		0	900	141.88	0	0	0	0	0	0	0	0	0	0	0	0	900
2020-11-02	06:15:00	73469	900	900	989001025043693	E:\Dropbox\Family Room\GROUP B\POSt-WEEK3	GrBWEEK3	2514.32	35.8013	129.275	23						145.759	217.797	188.927		37.52	423.76	38.4	476.24	0	0	0	0	0	0	0	476.24	136.52	0	174.8	112.44
2020-11-02	06:30:00	74369	900	900	989001025043693	E:\Dropbox\Family Room\GROUP B\POSt-WEEK3	GrBWEEK3	3984.9	36.0447	119.623	33						149.119	210.274	190.546		66.84	662.28	6.24	237.72	0	0	0	0	0	0	0	237.72	396.72	0	126.76	138.8
2020-11-02	06:45:00	75269	900	900	989001025043693	E:\Dropbox\Family Room\GROUP B\POSt-WEEK3	GrBWEEK3	4167.68	35.5391	75.2689	39						139.044	168.036	106.762		213.52	845.64	0	54.36	0	0	0	0	0	0	0	54.36	451.96	6.56	129.36	257.76
2020-11-02	07:00:00	76169	900	900	989001025043693	E:\Dropbox\Family Room\GROUP B\POSt-WEEK3	GrBWEEK3	886.043	36.4296	62.9252	7						85.2533	159.776	130.996		162.36	687.12	0	212.88	0	0	0	0	0	0	0	212.88	346	0	235.04	106.08
2020-11-02	07:15:00	77069	900	900	989001025043693	E:\Dropbox\Family Room\GROUP B\POSt-WEEK3	GrBWEEK3	1533.03	36.002	99.1929	12						130.739	159.887	131.856		57.56	562.12	0	337.88	0	0	0	0	0	0	0	337.88	86.12	0	165.84	310.16
2020-11-02	07:30:00	77969	900	330.64	989001025043693	E:\Dropbox\Family Room\GROUP B\POSt-WEEK3	GrBWEEK3	239.001	35.716	60.9929	2						61.1512	239.659	165.164		8.36	330.64	0	0	0	0	0	0	0	0	0	0	0	0	24.44	306.2
2020-11-02	07:45:00	78869	900	569.36	989001025043693	E:\Dropbox\Family Room\GROUP B\POSt-WEEK3	GrBWEEK3	0	36	0	0						168.999	169.352	0		0	0	0	569.36	0	0	0	0	0	0	0	569.36	0	0	0	0
2020-11-02	08:00:00	79769	900	900	989001025043693	E:\Dropbox\Family Room\GROUP B\POSt-WEEK3	GrBWEEK3	168.999	35.833	100.948	1						134.081	143.044	134.293		4	594.12	0	305.88	0	0	0	0	0	0	0	305.88	0	0	0	594.12
2020-11-02	08:15:00	80669	900	900	989001025043693	E:\Dropbox\Family Room\GROUP B\POSt-WEEK3	GrBWEEK3	119.5	35.6852	119.422	1						119.422	245.774	122.766		2.24	900	0	0	0	0	0	0	0	0	0	0	0	0	840.32	59.68
2020-11-02	08:30:00	81569	900	900	989001025043693	E:\Dropbox\Family Room\GROUP B\POSt-WEEK3	GrBWEEK3	0	35.2604	119.5	0						119.5	239.5	119.5		0	900	0	0	0	0	0	0	0	0	0	0	0	0	900	0
2020-11-02	08:45:00	82469	900	900	989001025043693	E:\Dropbox\Family Room\GROUP B\POSt-WEEK3	GrBWEEK3	6120.04	35.8541	146.137	53						195.184	231.899	163.836		81.88	868.84	165.52	31.16	129.28	62.2	9.36	7.2	15.2	37.56	10.96	15.96	3.44	4.84	444.44	159.56
2020-11-02	09:00:00	83369	900	900	989001025043693	E:\Dropbox\Family Room\GROUP B\POSt-WEEK3	GrBWEEK3	836.501	35.6832	93.1212	6						132.058	126.71	131.057		17.48	704.36	0	195.64	0	0	0	0	0	0	0	195.64	0	0	519.72	184.64
2020-11-02	09:15:00	84269	900	900	989001025043693	E:\Dropbox\Family Room\GROUP B\POSt-WEEK3	GrBWEEK3	119.495	35.5648	56.7068	1						92.7817	91.3842	140.579		139.4	399.4	0	500.6	0	0	0	0	0	0	0	500.6	399.4	0	0	0
2020-11-02	09:30:00	85169	900	900	989001025043693	E:\Dropbox\Family Room\GROUP B\POSt-WEEK3	GrBWEEK3	0	35.5351	119.114	0						119.688	166.477	119.5		0	0	0	900	0	0	0	0	0	0	0	900	0	0	0	0
2020-11-02	09:45:00	86069	900	900	989001025043693	E:\Dropbox\Family Room\GROUP B\POSt-WEEK3	GrBWEEK3	527.485	35.8504	51.6841	4						160.537	101.553	82.4721		81.32	809.52	0	90.48	0	0	0	0	0	0	0	90.48	0	0	771.28	38.24
2020-11-02	10:00:00	86969	900	900	989001025043693	E:\Dropbox\Family Room\GROUP B\POSt-WEEK3	GrBWEEK3	119.5	35.811	100.293	1						123.775	138.614	129.204		1.2	896.2	0	3.8	0	0	0	0	0	0	0	3.8	0	0	896.2	0
2020-11-02	10:15:00	87869	900	900	989001025043693	E:\Dropbox\Family Room\GROUP B\POSt-WEEK3	GrBWEEK3	408.081	35.7066	121.547	4						139.86	128.171	144.127		294.24	487.24	0	412.76	0	0	0	0	0	0	0	412.76	474.32	0	12.92	0
2020-11-02	10:30:00	88769	900	900	989001025043693	E:\Dropbox\Family Room\GROUP B\POSt-WEEK3	GrBWEEK3	1131.92	35.6235	117.65	11						119.465	165.231	158.825		17.72	862.64	0	37.36	0	0	0	0	0	0	0	37.36	861.48	0.6	0.56	0
2020-11-02	10:45:00	89669	900	900	989001025043693	E:\Dropbox\Family Room\GROUP B\POSt-WEEK3	GrBWEEK3	0	35.3193	119.5	0						119.5	165.915	168.999		0	900	0	0	0	0	0	0	0	0	0	0	900	0	0	0
2020-11-02	11:00:00	90569	900	900	989001025043693	E:\Dropbox\Family Room\GROUP B\POSt-WEEK3	GrBWEEK3	15596.7	35.7811	118.406	136						167.355	187.224	213.84		338.28	773.52	40.72	126.48	31.76	121.92	54.44	12.48	88.08	101.36	15.24	38.4	309.32	8.76	98.64	19.6
2020-11-02	11:15:00	91469	900	900	989001025043693	E:\Dropbox\Family Room\GROUP B\POSt-WEEK3	GrBWEEK3	9132.41	36.6998	108.941	76						155.061	166.686	188.605		140.72	798.84	4.84	101.16	5.52	8.52	39.92	3.16	12.96	59.36	7.52	88.2	441.72	5.64	23.08	204.4
2020-11-02	11:30:00	92369	900	900	989001025043693	E:\Dropbox\Family Room\GROUP B\POSt-WEEK3	GrBWEEK3	4522.13	36.643	107.853	43						128.697	139.983	154.172		79.88	695.88	9.04	204.12	0	1.24	0	1.2	7.92	19.56	2.8	196.2	56.4	8.96	502.4	103.32
2020-11-02	11:45:00	93269	900	900	989001025043693	E:\Dropbox\Family Room\GROUP B\POSt-WEEK3	GrBWEEK3	717.054	36.1997	63.0098	6						113.217	146.965	89.7528		231.2	900	0	0	0	0	0	0	0	0	0	0	0	0	658.16	241.84
2020-11-02	12:00:00	94169	900	900	989001025043693	E:\Dropbox\Family Room\GROUP B\POSt-WEEK3	GrBWEEK3	0	35.946	118.949	0						119.5	168.999	173.982		0	900	0	0	0	0	0	0	0	0	0	0	0	0	900	0
2020-11-02	12:15:00	95069	900	900	989001025043693	E:\Dropbox\Family Room\GROUP B\POSt-WEEK3	GrBWEEK3	478	35.7564	116.317	4						117.096	144.085	144.841		29.84	900	0	0	0	0	0	0	0	0	0	0	0	0	885.12	14.88
2020-11-02	12:30:00	95969	900	900	989001025043693	E:\Dropbox\Family Room\GROUP B\POSt-WEEK3	GrBWEEK3	4821.65	36.0563	72.1133	47						114.778	154.172	147.835		70.8	824.64	63.44	75.36	9.76	33.16	12.24	6.36	18.44	59.48	0.64	56.92	8.44	4.28	690.28	0
2020-11-02	12:45:00	96869	900	900	989001025043693	E:\Dropbox\Family Room\GROUP B\POSt-WEEK3	GrBWEEK3	0	36.0585	114.658	0						137.685	119.885	150.888		0	900	0	0	0	0	0	0	0	0	0	0	0	0	900	0
2020-11-02	13:00:00	97769	900	900	989001025043693	E:\Dropbox\Family Room\GROUP B\POSt-WEEK3	GrBWEEK3	478.002	35.9226	118.795	4						120.149	132.184	166.082		14.8	886.04	0	13.96	0	0	0	0	0	0	0	13.96	0	0	886.04	0
2020-11-02	13:15:00	98669	900	900	989001025043693	E:\Dropbox\Family Room\GROUP B\POSt-WEEK3	GrBWEEK3	0	35.5455	72.2374	0						119.927	136.596	168.901		0	900	0	0	0	0	0	0	0	0	0	0	0	0	900	0
2020-11-02	13:30:00	99569	900	900	989001025043693	E:\Dropbox\Family Room\GROUP B\POSt-WEEK3	GrBWEEK3	1307.84	35.6235	111.178	14						175.381	112.336	134.735		7.16	224.12	0	675.88	0	0	0	0	0	0	0	675.88	119.84	1.2	103.08	0
2020-11-02	13:45:00	100469	900	900	989001025043693	E:\Dropbox\Family Room\GROUP B\POSt-WEEK3	GrBWEEK3	789.78	36.2174	83.09	9						159.59	164.391	122.19		7.16	898.2	0	1.8	0	0	0	0	0.04	0	0	1.76	36.2	0	0	862
2020-11-02	14:00:00	101369	900	900	989001025043693	E:\Dropbox\Family Room\GROUP B\POSt-WEEK3	GrBWEEK3	3817.33	36.3565	86.9176	31						124.047	155.585	195.653		103.84	736.04	79.16	163.96	8.12	76.04	6.16	50.24	163.6	42.2	8.2	0.36	2.84	1.32	210.28	330.64
2020-11-02	14:15:00	102269	900	900	989001025043693	E:\Dropbox\Family Room\GROUP B\POSt-WEEK3	GrBWEEK3	3550.47	36.9712	78.7616	31						166.481	98.5264	125.858		312.2	811.4	44.84	88.6	21	26.08	26.28	13.4	13.84	38.6	2.52	74.76	41.76	12.52	598.88	30.36
2020-11-02	14:30:00	103169	900	900	989001025043693	E:\Dropbox\Family Room\GROUP B\POSt-WEEK3	GrBWEEK3	0	36.4073	75.3947	0						168.999	75.3947	119.5		0	900	0	0	0	0	0	0	0	0	0	0	0	0	900	0
2020-11-02	14:45:00	104069	900	330.64	989001025043693	E:\Dropbox\Family Room\GROUP B\POSt-WEEK3	GrBWEEK3	0	35.8414	119.5	0						168.999	119.5			0	330.64	0	0	0	0	0	0	0	0	0	0	0	0	330.64	0
2020-11-02	15:00:00	104969	900	569.36	989001025043693	E:\Dropbox\Family Room\GROUP B\POSt-WEEK3	GrBWEEK3	174.361	35.986	54.417	1						98.8854	126.355	98.1054		219.4	569.36	0	0	0	0	0	0	0	0	0	0	288.12	0	0	281.24
2020-11-02	15:15:00	105869	900	900	989001025043693	E:\Dropbox\Family Room\GROUP B\POSt-WEEK3	GrBWEEK3	3177.74	36.5294	80.9028	29						145.398	128.382	114.07		331.96	580.36	20	319.64	0	6.96	11.56	0.04	16.76	95.8	3.48	302.88	187.12	6.48	215.36	53.56
2020-11-02	15:30:00	106769	900	900	989001025043693	E:\Dropbox\Family Room\GROUP B\POSt-WEEK3	GrBWEEK3	4956.22	36.9964	98.7101	43						132.294	177.15	149.287		122.88	843.16	158.6	56.84	8.52	77.48	50.88	17.44	12.76	30.56	7.2	44.08	16.84	2.32	324.12	307.8
2020-11-02	15:45:00	107669	900	900	989001025043693	E:\Dropbox\Family Room\GROUP B\POSt-WEEK3	GrBWEEK3	829.815	36.8631	105.132	7						186.743	148.355	187.776		14.2	642.24	0	257.76	0	0	0	0	6.4	5.36	0	251.36	222.48	407.28	3.68	3.44
2020-11-02	16:00:00	108569	900	900	989001025043693	E:\Dropbox\Family Room\GROUP B\POSt-WEEK3	GrBWEEK3	711.418	35.8973	91.5695	8						96.3727	170.441	220.781		29.52	891.68	1.84	8.32	0.4	0	0	1.08	1.56	0	0.48	6.76	873.12	10.36	6.24	0
2020-11-02	16:15:00	109469	900	900	989001025043693	E:\Dropbox\Family Room\GROUP B\POSt-WEEK3	GrBWEEK3	5092.55	36.6091	137.659	43						258.643	247.704	178.426		110.6	815.56	133.64	84.44	8.48	115.24	24.6	13.32	69.24	34.4	4.76	15.2	19.12	17.8	184.32	393.52
2020-11-02	16:30:00	110369	900	900	989001025043693	E:\Dropbox\Family Room\GROUP B\POSt-WEEK3	GrBWEEK3	0	36.3697	116.733	0						132.4	190.026	119.5		0	900	0	0	0	0	0	0	0	0	0	0	0	0	900	0
2020-11-02	16:45:00	111269	900	900	989001025043693	E:\Dropbox\Family Room\GROUP B\POSt-WEEK3	GrBWEEK3	2504.92	36.4922	73.1897	25						169.726	148.361	154.025		164.88	874.44	10.4	25.56	0	0	0	2.64	5.6	9.64	7.16	19.96	178.68	319.84	356.48	0
2020-11-02	17:00:00	112169	900	900	989001025043693	E:\Dropbox\Family Room\GROUP B\POSt-WEEK3	GrBWEEK3	0	36.8788	75.5984	0						150.149	0	119.376		0	900	0	0	0	0	0	0	0	0	0	0	0	0	900	0
2020-11-02	17:15:00	113069	900	900	989001025043693	E:\Dropbox\Family Room\GROUP B\POSt-WEEK3	GrBWEEK3	3397.85	36.826	86.8493	29						169.913	62.3679	153.636		99.16	827	49.84	73	7.64	14.28	6.08	17.28	35.44	16.84	5.36	37.56	10.84	9.84	738.84	0
2020-11-02	17:30:00	113969	900	900	989001025043693	E:\Dropbox\Family Room\GROUP B\POSt-WEEK3	GrBWEEK3	12765.6	37.3774	165.008	120						233.138	239.413	231.431		357.48	707.04	345.56	192.96	52.24	85.96	100.64	73.52	157.76	78.52	37.84	35.2	44.68	130.8	34.12	68.72
2020-11-02	17:45:00	114869	900	900	989001025043693	E:\Dropbox\Family Room\GROUP B\POSt-WEEK3	GrBWEEK3	1388.81	37.2107	105.377	13						176.733	138.729	173.562		99.8	844.72	0	55.28	0	0	0	0	0	0	0	55.28	16.12	25.88	781.92	20.8
2020-11-02	18:00:00	115769	900	900	989001025043693	E:\Dropbox\Family Room\GROUP B\POSt-WEEK3	GrBWEEK3	7443.15	37.2072	127.113	58						188.356	231.358	209.128		218.68	671.56	60.48	228.44	1.28	58.2	19.64	19.88	105.52	110.8	16.84	122.92	35.52	70.4	315.88	23.12
2020-11-02	18:15:00	116669	900	900	989001025043693	E:\Dropbox\Family Room\GROUP B\POSt-WEEK3	GrBWEEK3	9689.11	37.9217	112.715	85						168.149	204.088	160.58		417.24	580.64	36.4	319.36	73.08	3.04	2.28	98.08	225.84	160.44	51.8	93.52	91.8	74.88	13.36	11.88
2020-11-02	18:30:00	117569	900	900	989001025043693	E:\Dropbox\Family Room\GROUP B\POSt-WEEK3	GrBWEEK3	13157.2	37.8565	135.717	120						209.674	235.058	213.582		304.08	763.76	129.24	136.24	56.84	48.36	82.4	27.8	94.12	185.04	40.76	42.12	47.8	22.2	118.08	134.48
2020-11-02	18:45:00	118469	900	900	989001025043693	E:\Dropbox\Family Room\GROUP B\POSt-WEEK3	GrBWEEK3	8206.5	37.9534	100.465	72						183.354	158.324	149.567		361.04	610.16	73	289.84	12.76	35.92	70.68	0.2	258.4	113.6	25.12	31.44	200.72	57.72	92.84	0.6
2020-11-02	19:00:00	119369	900	900	989001025043693	E:\Dropbox\Family Room\GROUP B\POSt-WEEK3	GrBWEEK3	13675.5	37.6136	117.732	117						184.257	196.594	195.771		370.36	718.04	55.24	181.96	24.28	153	9.64	68.36	129.52	94.36	68.24	52.44	50.76	70.2	169.04	10.16
2020-11-02	19:15:00	120269	900	900	989001025043693	E:\Dropbox\Family Room\GROUP B\POSt-WEEK3	GrBWEEK3	6133.55	37.2895	106.956	58						157.125	166.258	235.908		463.56	798.2	82.04	101.8	84.76	23.04	0.24	58.6	54.16	16.12	9.92	47.64	16.68	59.76	262.44	266.64
2020-11-02	19:30:00	121169	900	900	989001025043693	E:\Dropbox\Family Room\GROUP B\POSt-WEEK3	GrBWEEK3	477.973	36.4464	106.57	4						144.992	126.807	234.028		89.08	900	0	0	0	0	0	0	0	0	0	0	101.84	0	0	798.16
2020-11-02	19:45:00	122069	900	900	989001025043693	E:\Dropbox\Family Room\GROUP B\POSt-WEEK3	GrBWEEK3	3484.21	36.6883	152.162	31						235.363	200.299	262.693		155.6	891.76	247.68	8.24	0.04	51.92	0	4.84	7.48	0	157.96	0.76	75.12	1.4	130.68	469.8
2020-11-02	20:00:00	122969	900	900	989001025043693	E:\Dropbox\Family Room\GROUP B\POSt-WEEK3	GrBWEEK3	1560.4	37.3932	94.1127	12						114.155	179.533	179.285		109.28	894.6	5.44	5.4	0	0	0	0	4.72	3.16	2.76	0.68	577.2	0.92	26.44	284.12
2020-11-02	20:15:00	123869	900	900	989001025043693	E:\Dropbox\Family Room\GROUP B\POSt-WEEK3	GrBWEEK3	11030.3	37.5504	108.364	93						180.188	188.722	201.215		374.72	758.08	90.64	141.92	35.16	142.48	32.64	76.32	100.16	101.28	52.56	41.76	9.04	0.04	46.28	262.28
2020-11-02	20:30:00	124769	900	900	989001025043693	E:\Dropbox\Family Room\GROUP B\POSt-WEEK3	GrBWEEK3	6079.45	37.6221	110.564	51						161.846	184.969	183.998		341.64	815.12	84.08	84.88	5.28	112.04	22.64	39.76	61.32	106.64	14.32	23.56	341	12.72	85.84	74.88
2020-11-02	20:45:00	125669	900	900	989001025043693	E:\Dropbox\Family Room\GROUP B\POSt-WEEK3	GrBWEEK3	2472.31	37.1263	107.218	23						176.905	185.366	139.9		98.52	748.8	43.52	151.2	0	0	0	0	0	0	0	151.2	286.28	0	82.88	379.64
2020-11-02	21:00:00	126569	900	900	989001025043693	E:\Dropbox\Family Room\GROUP B\POSt-WEEK3	GrBWEEK3	119.5	36.6189	91.6644	1						98.941	160.089	166.194		18.76	900	0	0	0	0	0	0	0	0	0	0	245.84	0	0	654.16
2020-11-02	21:15:00	127469	900	900	989001025043693	E:\Dropbox\Family Room\GROUP B\POSt-WEEK3	GrBWEEK3	2881.72	36.9152	101.717	28						200.796	121.068	201.995		149.44	851.48	269.52	48.52	0.12	214.68	0	47.04	39.24	0	20.16	9.28	451.36	0	118.12	0
2020-11-02	21:30:00	128369	900	900	989001025043693	E:\Dropbox\Family Room\GROUP B\POSt-WEEK3	GrBWEEK3	1289.69	37.2313	59.0839	14						142.358	144.055	86.3292		391.4	897.64	0	2.36	0.76	0	0	0.44	1.2	0	0	1.16	428.24	0	13.84	454.36
2020-11-02	21:45:00	129269	900	900	989001025043693	E:\Dropbox\Family Room\GROUP B\POSt-WEEK3	GrBWEEK3	358.515	37.585	59.1806	3						160.628	94.2418	124.11		58.32	871.96	0	28.04	0	0	0	0	0	0	0	28.04	0	0	835.68	36.28
2020-11-02	22:00:00	130169	900	900	989001025043693	E:\Dropbox\Family Room\GROUP B\POSt-WEEK3	GrBWEEK3	836.999	37.032	141.296	7						201.35	196.776	166.205		29.8	879.68	140.08	20.32	0	147.04	0	0	16.6	0	0	3.72	0	8.36	724.28	0
2020-11-02	22:15:00	131069	900	900	989001025043693	E:\Dropbox\Family Room\GROUP B\POSt-WEEK3	GrBWEEK3	2047.54	37.1531	146.784	17						212.087	227.299	208.717		52.12	794.6	273.52	105.4	9.2	36.24	0	41.36	13.48	2.48	0	91.92	34.16	0	0	671.16
2020-11-02	22:30:00	131969	900	900	989001025043693	E:\Dropbox\Family Room\GROUP B\POSt-WEEK3	GrBWEEK3	13211.2	37.4168	128.612	117						197.646	184.222	226.788		235.28	774.84	104.2	125.16	20.04	225.32	34.08	95.68	91.56	45.8	6.28	33.6	93.16	5.64	86.56	162.28
2020-11-02	22:45:00	132869	900	900	989001025043693	E:\Dropbox\Family Room\GROUP B\POSt-WEEK3	GrBWEEK3	8636.31	37.7574	108.505	71						191.785	177.874	188.18		227.56	591.04	45.4	308.96	8.24	2.56	0	94.16	97.96	59.44	61.8	211	56.96	26.16	22.2	259.52
2020-11-02	23:00:00	133769	900	900	989001025043693	E:\Dropbox\Family Room\GROUP B\POSt-WEEK3	GrBWEEK3	14350	37.827	143.089	128						235.606	213.955	204.619		309.32	757.84	137.64	142.16	54.64	58.52	46.4	113.92	76.56	127.68	52.16	65.6	101.08	57.56	86.64	59.24
2020-11-02	23:15:00	134669	900	900	989001025043693	E:\Dropbox\Family Room\GROUP B\POSt-WEEK3	GrBWEEK3	11560.6	37.8057	122.165	99						206.107	209.292	182.401		195.72	835.68	69.28	64.32	7.84	1.04	9.84	33.72	19.16	81.44	215.08	45.16	67.8	243.6	146.72	28.6
2020-11-02	23:30:00	135569	900	900	989001025043693	E:\Dropbox\Family Room\GROUP B\POSt-WEEK3	GrBWEEK3	17594.5	37.7689	143.312	155						222.894	241.68	218.952		198.6	798.24	159.24	101.76	31.32	43.92	19.48	111.48	16.68	22.92	95.96	85.08	35.04	173.84	138.52	125.76
2020-11-02	23:45:00	136469	900	900	989001025043693	E:\Dropbox\Family Room\GROUP B\POSt-WEEK3	GrBWEEK3	13612.9	37.7708	125.462	120						211.87	224.05	214.054		348.12	714.92	87.4	185.08	15.64	158.4	45.64	76.72	133.16	58.72	59.84	51.92	120.32	70.16	33.96	75.52
2020-11-03	00:00:00	137369	900	900	989001025043693	E:\Dropbox\Family Room\GROUP B\POSt-WEEK3	GrBWEEK3	11091.8	37.4179	167.42	105						231.442	213.539	250.552		143.8	701.4	222.2	198.6	0	135.16	18.88	12.32	122.64	176.88	40.44	75.96	85.72	229	3	0
2020-11-03	00:15:00	138269	900	900	989001025043693	E:\Dropbox\Family Room\GROUP B\POSt-WEEK3	GrBWEEK3	12959.7	37.4307	130.277	117						185.223	205.34	196.195		163.92	634	70.16	266	0.08	29.04	35.36	26.56	108.92	118.52	35.76	157.08	246.12	46.8	95.76	0
2020-11-03	00:30:00	139169	900	900	989001025043693	E:\Dropbox\Family Room\GROUP B\POSt-WEEK3	GrBWEEK3	1145.41	37.3646	65.974	9						104.42	146.723	120.629		42.04	880.2	0	19.8	0	0	0	0	0	0	4.16	19.8	569.68	0	297.28	9.08
2020-11-03	00:45:00	140069	900	900	989001025043693	E:\Dropbox\Family Room\GROUP B\POSt-WEEK3	GrBWEEK3	267.21	36.7928	28.7065	4						114.088	85.7249	120.478		2.4	900	0.76	0	0	0	0	0	0	0	0.04	0	330.64	1.16	568.16	0
2020-11-03	01:00:00	140969	900	900	989001025043693	E:\Dropbox\Family Room\GROUP B\POSt-WEEK3	GrBWEEK3	597.499	37.0069	91.2994	5						154.836	200.931	96.9423		14.08	575.36	0	324.64	0	0	0	0	0	0	0	324.64	9.52	0	565.84	0
2020-11-03	01:15:00	141869	900	900	989001025043693	E:\Dropbox\Family Room\GROUP B\POSt-WEEK3	GrBWEEK3	7352.01	37.0092	99.5381	71						195.441	168.1	171.47		415.2	697.72	78.16	202.28	11	154.6	32.92	17.48	53.36	36	10.2	148.92	23.08	65.24	146.24	200.96
2020-11-03	01:30:00	142769	900	900	989001025043693	E:\Dropbox\Family Room\GROUP B\POSt-WEEK3	GrBWEEK3	384.88	36.9724	46.8102	3						57.2279	295.52	128.321		48.52	900	0	0	0	0	0	0	0	0	0	0	0	0	642.48	257.52
2020-11-03	01:45:00	143669	900	900	989001025043693	E:\Dropbox\Family Room\GROUP B\POSt-WEEK3	GrBWEEK3	8563.62	37.0169	155.065	81						208.259	241.536	249.266		236.24	758.12	254.48	141.88	2.28	100.36	104.12	117.48	91.92	33.88	21.48	49.96	13.52	81.4	228.8	54.8
2020-11-03	02:00:00	144569	900	900	989001025043693	E:\Dropbox\Family Room\GROUP B\POSt-WEEK3	GrBWEEK3	2506	36.9046	101.142	24						169.251	174.181	129.232		139.76	867.48	1	32.52	0	0	0	4.72	15.56	40.04	1.44	16.96	138.52	0	164.84	517.92
2020-11-03	02:15:00	145469	900	900	989001025043693	E:\Dropbox\Family Room\GROUP B\POSt-WEEK3	GrBWEEK3	2402.16	37.3288	90.341	23						161.689	137.789	179.74		88.04	775.64	28.16	124.36	0	10.08	0	4.8	12.6	1.08	0.04	111.76	138.24	0	617.84	3.56
2020-11-03	02:30:00	146369	900	900	989001025043693	E:\Dropbox\Family Room\GROUP B\POSt-WEEK3	GrBWEEK3	4596.91	37.4471	184.236	43						256.265	202.794	221.847		117.88	824.08	290.28	75.92	23.64	84.56	91.04	9.88	39.52	46.24	16.08	36.4	9.84	3.76	539.04	0
2020-11-03	02:45:00	147269	900	900	989001025043693	E:\Dropbox\Family Room\GROUP B\POSt-WEEK3	GrBWEEK3	0	36.72	116.71	0						122.19	119.5	133.75		0	900	0	0	0	0	0	0	0	0	0	0	0	0	900	0
2020-11-03	03:00:00	148169	900	900	989001025043693	E:\Dropbox\Family Room\GROUP B\POSt-WEEK3	GrBWEEK3	358.504	36.3393	119.008	4						172.602	183.205	120.577		34.4	898.84	0	1.16	0	0	0	0	0	0	0	1.16	711.8	0	187.04	0
2020-11-03	03:15:00	149069	900	900	989001025043693	E:\Dropbox\Family Room\GROUP B\POSt-WEEK3	GrBWEEK3	0	36.554	102.702	0						154.085	153.603	108.579		0	900	0	0	0	0	0	0	0	0	0	0	900	0	0	0
2020-11-03	03:30:00	149969	900	900	989001025043693	E:\Dropbox\Family Room\GROUP B\POSt-WEEK3	GrBWEEK3	481.854	36.6843	89.5955	4						112.816	149.613	157.976		16.04	818.84	0	81.16	0	0	0	0	0	0	0	81.16	395.44	0	419.24	4.16
2020-11-03	03:45:00	150869	900	900	989001025043693	E:\Dropbox\Family Room\GROUP B\POSt-WEEK3	GrBWEEK3	1446.36	36.88	39.5486	16						119.532	63.8371	159.827		52.56	884.24	0	15.76	0	0	0	0	0	0	0	15.76	90.68	0	793	0.56
2020-11-03	04:00:00	151769	900	900	989001025043693	E:\Dropbox\Family Room\GROUP B\POSt-WEEK3	GrBWEEK3	1515.04	36.6936	24.2657	14						58.5696	116.393	125.982		20	896.52	5.64	3.48	0	3	0	0	1.84	3.4	1.56	1.64	241.84	6.96	639.76	0
2020-11-03	04:15:00	152669	900	900	989001025043693	E:\Dropbox\Family Room\GROUP B\POSt-WEEK3	GrBWEEK3	735.3	36.6583	83.6451	6						125.436	140.149	130.471		318.8	888.68	0	11.32	0	0	0	0	0	0	0	11.32	468.4	0	153.24	267.04
2020-11-03	04:30:00	153569	900	900	989001025043693	E:\Dropbox\Family Room\GROUP B\POSt-WEEK3	GrBWEEK3	3266.61	36.1028	116.997	29						188.003	169.508	195.747		151.08	800.28	18.56	99.72	7.4	111.52	7.32	10.44	11.76	2.08	5.08	87.96	458.84	0	197.6	0
2020-11-03	04:45:00	154469	900	900	989001025043693	E:\Dropbox\Family Room\GROUP B\POSt-WEEK3	GrBWEEK3	671.337	35.9853	106.881	6						184.371	116.782	162.915		216.76	897	0	3	0	0	0	0	0	0	0	3	689.72	0	0	207.28
2020-11-03	05:00:00	155369	900	900	989001025043693	E:\Dropbox\Family Room\GROUP B\POSt-WEEK3	GrBWEEK3	288.504	35.8304	111.21	2						179.989	122.518	163.584		31.36	425.48	0	474.52	0	0	0	0	0	0	0	474.52	224.52	0	0	200.96
2020-11-03	05:15:00	156269	900	900	989001025043693	E:\Dropbox\Family Room\GROUP B\POSt-WEEK3	GrBWEEK3	7630.45	36.5737	118.342	68						194.12	176.324	200.27		137.08	526.36	24.72	373.64	52.48	69.64	21.6	192.32	15.68	17.36	18.36	357.96	1.16	4.16	39.08	110.2
2020-11-03	05:30:00	157169	900	900	989001025043693	E:\Dropbox\Family Room\GROUP B\POSt-WEEK3	GrBWEEK3	13160.7	36.9862	132.082	116						212.5	182.215	221.107		266.48	659.52	143.16	240.48	15.08	93.2	1.08	25.76	86.68	57.44	84.8	153.8	140.04	135.64	56.12	50.36
2020-11-03	05:45:00	158069	900	900	989001025043693	E:\Dropbox\Family Room\GROUP B\POSt-WEEK3	GrBWEEK3	15956.5	37.2662	135.467	141						226.677	212.454	182.047		254.28	783.08	166.8	116.92	6.04	61.56	49.8	118.44	78.28	61.92	55.52	38.64	136.44	196.28	75.48	21.6
2020-11-03	06:00:00	158969	900	900	989001025043693	E:\Dropbox\Family Room\GROUP B\POSt-WEEK3	GrBWEEK3	6966.03	37.5303	121.597	64						189.591	191.465	210.897		117.52	846.44	38.16	53.56	2.2	0	17.8	6.28	26.68	137.68	4.88	26.88	569.24	2.32	8.76	97.28
2020-11-03	06:15:00	159869	900	900	989001025043693	E:\Dropbox\Family Room\GROUP B\POSt-WEEK3	GrBWEEK3	11895.6	37.4294	140.08	112						204.329	203.045	197.168		163.56	609.12	151.8	290.88	5.56	19.16	78.16	19.12	64.36	67.48	23.36	226.52	163.44	90.08	46.6	96.16
2020-11-03	06:30:00	160769	900	900	989001025043693	E:\Dropbox\Family Room\GROUP B\POSt-WEEK3	GrBWEEK3	7862.81	37.1363	117.829	68						169.615	224.305	157.171		175.56	755.68	37.72	144.32	0	29.84	12.12	99.24	115.44	20.6	9.92	28.88	123.72	30.24	382.12	47.88
2020-11-03	06:45:00	161669	900	900	989001025043693	E:\Dropbox\Family Room\GROUP B\POSt-WEEK3	GrBWEEK3	11107.9	37.0062	124.158	94						178.646	186.637	169.68		168.68	563.8	78.6	336.2	8.8	4.32	0	47.52	158.56	5.76	90.88	177.64	38.68	148.92	209.68	9.24
2020-11-03	07:00:00	162569	900	900	989001025043693	E:\Dropbox\Family Room\GROUP B\POSt-WEEK3	GrBWEEK3	12559.5	36.9947	122.351	110						155.859	209.683	195.368		176.28	852	26.16	48	5.48	5.44	9.04	27.24	17.24	34.76	42.08	30.76	157.36	195.64	112.4	262.56
2020-11-03	07:15:00	163469	900	900	989001025043693	E:\Dropbox\Family Room\GROUP B\POSt-WEEK3	GrBWEEK3	909.279	36.3872	128.067	10						134.068	238.551	239.73		8.56	898.16	0	1.84	0	0	0	0	0.04	0	0	1.8	691.16	0	10.32	196.68
2020-11-03	07:30:00	164369	900	900	989001025043693	E:\Dropbox\Family Room\GROUP B\POSt-WEEK3	GrBWEEK3	886.025	36.2587	103.487	8						110.442	201.557	172.308		75.08	899.96	0	0.04	0	0	0	0	0	0	0	0.04	45.48	0	462.48	392
2020-11-03	07:45:00	165269	900	900	989001025043693	E:\Dropbox\Family Room\GROUP B\POSt-WEEK3	GrBWEEK3	120.059	35.46	72.258	1						129.493	245.167	128.644		48.92	900	0	0	0	0	0	0	0	0	0	0	21.72	0	0	878.28
2020-11-03	08:00:00	166169	900	900	989001025043693	E:\Dropbox\Family Room\GROUP B\POSt-WEEK3	GrBWEEK3	1236.36	35.7853	77.1368	13						119.377	200.456	132.855		94.12	892.76	0	7.24	0	0	0	0	0	0	0	7.24	300.72	0	373.32	218.72
2020-11-03	08:15:00	167069	900	900	989001025043693	E:\Dropbox\Family Room\GROUP B\POSt-WEEK3	GrBWEEK3	784.849	35.7798	57.7147	8						122.867	151.751	97.0746		156.08	824.28	0	75.72	0	0	0	0	0	0	0	75.72	230.8	0.6	256.12	336.76
2020-11-03	08:30:00	167969	900	900	989001025043693	E:\Dropbox\Family Room\GROUP B\POSt-WEEK3	GrBWEEK3	0	36.1508	74.4405	0						94.3678	99.5727	150.814		0	900	0	0	0	0	0	0	0	0	0	0	569.36	0	0	330.64
2020-11-03	08:45:00	168869	900	900	989001025043693	E:\Dropbox\Family Room\GROUP B\POSt-WEEK3	GrBWEEK3	239	35.8653	43.5856	2						96.3334	119.184	61.9179		4.76	900	0	0	0	0	0	0	0	0	0	0	328.28	0	569.36	2.36
2020-11-03	09:00:00	169769	900	900	989001025043693	E:\Dropbox\Family Room\GROUP B\POSt-WEEK3	GrBWEEK3	51.3581	35.7402	23.03	0						76.3137	114.09	29.0346		189.56	900	0	0	0	0	0	0	0	0	0	0	0	0	900	0
2020-11-03	09:15:00	170669	900	900	989001025043693	E:\Dropbox\Family Room\GROUP B\POSt-WEEK3	GrBWEEK3	2718.37	36.1049	56.2211	25						138.655	65.8471	133.121		277.72	891.68	17.64	8.32	2.48	6.64	8.56	6.32	7.64	3.64	6.4	0.68	0	3.52	600.88	253.24
2020-11-03	09:30:00	171569	900	900	989001025043693	E:\Dropbox\Family Room\GROUP B\POSt-WEEK3	GrBWEEK3	119.501	36.2098	67.3155	1						117.436	110.708	150.58		41.8	900	0	0	0	0	0	0	0	0	0	0	0	0	640.36	259.64
2020-11-03	09:45:00	172469	900	900	989001025043693	E:\Dropbox\Family Room\GROUP B\POSt-WEEK3	GrBWEEK3	119.5	36.0245	24.1685	1						91.1539	121.13	137.452		3.6	900	0	0	0	0	0	0	0	0	0	0	569.36	0	287.64	43
2020-11-03	10:00:00	173369	900	900	989001025043693	E:\Dropbox\Family Room\GROUP B\POSt-WEEK3	GrBWEEK3	0	36.278	119.398	0						212.945	119.398	168.999		0	900	0	0	0	0	0	0	0	0	0	0	900	0	0	0
2020-11-03	10:15:00	174269	900	900	989001025043693	E:\Dropbox\Family Room\GROUP B\POSt-WEEK3	GrBWEEK3	0	36.3181	101.893	0						150.492	110.726	168.999		0	900	0	0	0	0	0	0	0	0	0	0	900	0	0	0
2020-11-03	10:30:00	175169	900	900	989001025043693	E:\Dropbox\Family Room\GROUP B\POSt-WEEK3	GrBWEEK3	119.5	36.3337	75.4098	1						95.0004	145.064	123.825		1.2	435	0	465	0	0	0	0	0	0	0	465	330.64	0	104.36	0
2020-11-03	10:45:00	176069	900	900	989001025043693	E:\Dropbox\Family Room\GROUP B\POSt-WEEK3	GrBWEEK3	1758.92	35.9583	43.6729	17						114.001	122.478	78.5458		389.68	881.2	7.92	18.8	0.04	7	1.4	1.88	9.6	0.6	3.72	9.2	330.88	4.32	531.36	0
2020-11-03	11:00:00	176969	900	330.64	989001025043693	E:\Dropbox\Family Room\GROUP B\POSt-WEEK3	GrBWEEK3	119.5	36.0434	45.7686	1						136.604	49.4062	156.772		7.44	330.64	0	0	0	0	0	0	0	0	0	0	136.72	0	0	193.92
2020-11-03	11:15:00	177869	900	569.36	989001025043693	E:\Dropbox\Family Room\GROUP B\POSt-WEEK3	GrBWEEK3	0	36.0956	0	0						119.5	119.5	0		0	569.36	0	0	0	0	0	0	0	0	0	0	0	0	569.36	0
2020-11-03	11:30:00	178769	900	900	989001025043693	E:\Dropbox\Family Room\GROUP B\POSt-WEEK3	GrBWEEK3	0	36.0632	0	0						118.512	43.9016	86.1629		0	900	0	0	0	0	0	0	0	0	0	0	0	0	330.64	569.36
2020-11-03	11:45:00	179669	900	900	989001025043693	E:\Dropbox\Family Room\GROUP B\POSt-WEEK3	GrBWEEK3	0	35.8405	76.8281	0						88.575	147.544	136.944		0	900	0	0	0	0	0	0	0	0	0	0	0	0	0	900
2020-11-03	12:00:00	180569	900	900	989001025043693	E:\Dropbox\Family Room\GROUP B\POSt-WEEK3	GrBWEEK3	92.8629	35.3557	57.7962	1						62.5376	157.472	100.864		361.16	900	0	0	0	0	0	0	0	0	0	0	0	0	128.84	771.16
2020-11-03	12:15:00	181469	900	900	989001025043693	E:\Dropbox\Family Room\GROUP B\POSt-WEEK3	GrBWEEK3	603.629	35.6046	55.7414	4						136.872	98.5413	108.106		183.52	735.52	0	164.48	0	0	0	0	0	0	0	164.48	105.56	0	502.68	127.28
2020-11-03	12:30:00	182369	900	900	989001025043693	E:\Dropbox\Family Room\GROUP B\POSt-WEEK3	GrBWEEK3	3537.7	36.1327	94.5798	31						122.377	161.517	126.709		174.04	567.36	23.44	332.64	13.32	19.96	14.36	4.68	15.76	7.88	6.88	316.88	110.32	1.36	388.6	0
2020-11-03	12:45:00	183269	900	900	989001025043693	E:\Dropbox\Family Room\GROUP B\POSt-WEEK3	GrBWEEK3	1501.19	36.082	59.4166	15						79.7031	132.436	141.459		202.12	750.84	0	149.16	0	0	0	0	68.92	18.84	1.24	80.24	247.92	1.56	481.28	0
2020-11-03	13:00:00	184169	900	900	989001025043693	E:\Dropbox\Family Room\GROUP B\POSt-WEEK3	GrBWEEK3	64.9966	35.8199	18.9485	1						54.6675	128.82	110.298		254.8	900	0	0	0	0	0	0	0	0	0	0	0	0	879.44	20.56
2020-11-03	13:15:00	185069	900	900	989001025043693	E:\Dropbox\Family Room\GROUP B\POSt-WEEK3	GrBWEEK3	293.506	36.0164	24.4287	2						125.936	119.015	24.4287		469.88	900	0	0	0	0	0	0	0	0	0	0	0	0	135.28	764.72
2020-11-03	13:30:00	185969	900	900	989001025043693	E:\Dropbox\Family Room\GROUP B\POSt-WEEK3	GrBWEEK3	0	36.1801	23.7416	0						90.2898	157.177	52.7477		0	900	0	0	0	0	0	0	0	0	0	0	0	0	0	900
2020-11-03	13:45:00	186869	900	900	989001025043693	E:\Dropbox\Family Room\GROUP B\POSt-WEEK3	GrBWEEK3	358.498	35.8489	59.6574	3						94.1372	125.517	85.3839		384.84	900	0	0	0	0	0	0	0	0	0	0	119.2	0	403.8	377
2020-11-03	14:00:00	187769	900	900	989001025043693	E:\Dropbox\Family Room\GROUP B\POSt-WEEK3	GrBWEEK3	337.997	36.3402	46.4437	4						133.712	91.2176	81.6241		1.28	899.92	0	0.08	0	0	0	0	0	0	0	0.08	4.12	0	895.8	0
2020-11-03	14:15:00	188669	900	900	989001025043693	E:\Dropbox\Family Room\GROUP B\POSt-WEEK3	GrBWEEK3	54.9899	35.9026	104.491	0						164.984	112.331	113.248		204.6	900	0	0	0	0	0	0	0	0	0	0	0	0	900	0
2020-11-03	14:30:00	189569	900	900	989001025043693	E:\Dropbox\Family Room\GROUP B\POSt-WEEK3	GrBWEEK3	303.503	35.6959	52.8373	3						132.814	96.5854	102.463		242.2	567.56	0	332.44	0	0	0	0	0	0	0	332.44	0.68	0	253.92	312.96
2020-11-03	14:45:00	190469	900	900	989001025043693	E:\Dropbox\Family Room\GROUP B\POSt-WEEK3	GrBWEEK3	5451.38	36.2741	185.054	50						218.881	221.993	274.322		166.2	873.28	394.04	26.72	39.68	212.4	0	145.64	8.24	0.04	23.4	18.48	329.6	0	67.84	54.68
2020-11-03	15:00:00	191369	900	900	989001025043693	E:\Dropbox\Family Room\GROUP B\POSt-WEEK3	GrBWEEK3	1721.95	36.267	76.7907	14						120.487	171.97	136.216		473.56	889.04	38.68	10.96	0	0	0	3.56	6.12	199.92	7.6	4.84	388.96	9.12	1.48	278.4
2020-11-03	15:15:00	192269	900	900	989001025043693	E:\Dropbox\Family Room\GROUP B\POSt-WEEK3	GrBWEEK3	3240.4	36.5496	100.598	32						141.06	160.792	130.199		52.68	877.84	31.52	22.16	3.32	1.48	12.04	16	17.04	9.52	26.88	5.12	617.88	22.52	3.8	164.4
2020-11-03	15:30:00	193169	900	900	989001025043693	E:\Dropbox\Family Room\GROUP B\POSt-WEEK3	GrBWEEK3	0	36.2843	43.9016	0						43.9016	168.022	139.57		0	900	0	0	0	0	0	0	0	0	0	0	0	0	0	900
2020-11-03	15:45:00	194069	900	900	989001025043693	E:\Dropbox\Family Room\GROUP B\POSt-WEEK3	GrBWEEK3	696.861	36.2622	16.0472	6						39.0598	163.652	73.0277		86.72	892.84	0	7.16	0	0	0	0	7.12	0	0	0.04	415.68	0	7.76	469.4
2020-11-03	16:00:00	194969	900	900	989001025043693	E:\Dropbox\Family Room\GROUP B\POSt-WEEK3	GrBWEEK3	119.5	36.4451	65.9242	1						125.592	133.299	83.4767		1.2	900	0	0	0	0	0	0	0	0	0	0	238.16	0	0	661.84
2020-11-03	16:15:00	195869	900	900	989001025043693	E:\Dropbox\Family Room\GROUP B\POSt-WEEK3	GrBWEEK3	2795.24	36.5732	101.481	22						118.793	152.386	235.573		88.12	890.52	0.4	9.48	0	5.24	0	9	3.6	8.56	1.64	5.88	146.56	29.12	20.76	669.64
2020-11-03	16:30:00	196769	900	900	989001025043693	E:\Dropbox\Family Room\GROUP B\POSt-WEEK3	GrBWEEK3	9662.3	36.6955	112.495	82						125.749	188.255	230.691		133.68	733.52	164.36	166.48	22.4	44.16	7	48.48	156.56	55.16	46.24	9.92	142.72	1.72	5.84	359.8
2020-11-03	16:45:00	197669	900	900	989001025043693	E:\Dropbox\Family Room\GROUP B\POSt-WEEK3	GrBWEEK3	3153.51	36.9115	74.5157	30						144.782	87.5798	122.665		339.08	532.72	19.44	367.28	14.48	0.04	1.76	4.56	5.12	12.84	2.68	362.16	81.16	45.08	370.12	0
2020-11-03	17:00:00	198569	900	900	989001025043693	E:\Dropbox\Family Room\GROUP B\POSt-WEEK3	GrBWEEK3	2864.04	35.9389	129.238	22						189.823	205.467	180.997		99.8	596.36	92.28	303.64	0	24.08	0	50.84	14.64	1.24	43.04	289	42.08	133.32	295.84	5.92
2020-11-03	17:15:00	199469	900	900	989001025043693	E:\Dropbox\Family Room\GROUP B\POSt-WEEK3	GrBWEEK3	667.276	36.6284	140.082	6						167.694	207.935	160.646		75.52	588.72	175.24	311.28	0	172.92	0	1.08	3.92	0	0	307.36	2.12	0	412.6	0
2020-11-03	17:30:00	200369	900	900	989001025043693	E:\Dropbox\Family Room\GROUP B\POSt-WEEK3	GrBWEEK3	6395.22	37.2526	114.653	53						161.996	172.057	167.627		262.4	782.52	41	117.48	35.04	51.4	35.4	41.8	55.72	94.6	21.24	61.76	184.36	1.96	311.72	5
2020-11-03	17:45:00	201269	900	900	989001025043693	E:\Dropbox\Family Room\GROUP B\POSt-WEEK3	GrBWEEK3	10627.4	37.4108	129.26	94						169.158	207.208	207.373		196.12	828.56	115.68	71.44	54.08	53.04	73.52	30	42.72	27.08	58.92	28.72	27.96	64.64	433.24	6.08
2020-11-03	18:00:00	202169	900	900	989001025043693	E:\Dropbox\Family Room\GROUP B\POSt-WEEK3	GrBWEEK3	2681.91	37.1085	132.249	23						164.391	191.219	188.573		296.8	749.52	170.36	150.48	4.12	162.36	0	10.4	9.16	0	1.36	141.32	19.84	11.16	540.28	0
2020-11-03	18:15:00	203069	900	900	989001025043693	E:\Dropbox\Family Room\GROUP B\POSt-WEEK3	GrBWEEK3	6441.03	37.7582	110.637	57						159.123	175.931	152.011		279.76	793.48	18.44	106.52	27.6	52.48	8	18	37.96	71.36	44.4	68.56	36.6	36.36	445.8	52.88
2020-11-03	18:30:00	203969	900	900	989001025043693	E:\Dropbox\Family Room\GROUP B\POSt-WEEK3	GrBWEEK3	13047	37.7124	119.893	112						187.186	185.973	228.244		377.8	634.16	49.16	265.84	22.68	148.44	0	156.2	202.6	19.52	71.16	63.24	27.28	77.16	33.28	78.44
2020-11-03	18:45:00	204869	900	900	989001025043693	E:\Dropbox\Family Room\GROUP B\POSt-WEEK3	GrBWEEK3	12989.3	37.3184	184.593	116						291.334	244.965	240.176		149.72	825.2	356.88	74.8	35.8	317.4	168.64	18.32	58	5.4	50.2	16.8	7.24	41.68	120.44	60.08
2020-11-03	19:00:00	205769	900	900	989001025043693	E:\Dropbox\Family Room\GROUP B\POSt-WEEK3	GrBWEEK3	4557.26	37.0443	129.247	43						154.235	205.738	232.895		60.92	827.24	95.68	72.76	5.92	0	11.6	42.12	53.84	8.48	15.8	18.92	19.04	12.04	12.12	700.12
2020-11-03	19:15:00	206669	900	900	989001025043693	E:\Dropbox\Family Room\GROUP B\POSt-WEEK3	GrBWEEK3	4850.37	36.679	157.58	45						243.772	253.883	225.143		85.64	875.24	231.72	24.76	0	0	0.04	2.16	7.76	0.76	29.28	17	5.32	227.16	339.32	271.2
2020-11-03	19:30:00	207569	900	900	989001025043693	E:\Dropbox\Family Room\GROUP B\POSt-WEEK3	GrBWEEK3	8903.21	37.3049	119.71	76						215.478	192.076	212.174		171.6	805.32	78.84	94.68	45.08	37.84	1.2	49.16	61.48	1	113.12	33.2	86.08	19.24	79.4	373.2
2020-11-03	19:45:00	208469	900	900	989001025043693	E:\Dropbox\Family Room\GROUP B\POSt-WEEK3	GrBWEEK3	8775.91	37.2198	125.044	78						166.038	214.927	206.998		148.08	834.56	157.68	65.44	23.96	40.76	208.36	28.72	22.88	17.12	30.08	42.56	34.76	16.8	261.04	172.96
2020-11-03	20:00:00	209369	900	900	989001025043693	E:\Dropbox\Family Room\GROUP B\POSt-WEEK3	GrBWEEK3	2954.01	36.8862	108.116	29						141.242	195.292	206.254		37.24	883.12	109.6	16.88	11.52	1.64	119.52	2.6	7.16	0.6	5.16	9.72	40.76	89.64	192.68	419
2020-11-03	20:15:00	210269	900	900	989001025043693	E:\Dropbox\Family Room\GROUP B\POSt-WEEK3	GrBWEEK3	5099.74	37.2289	106.435	49						168.181	160.357	156.078		161.96	824.64	20.28	75.36	7.12	1.36	0	21.56	42.8	54.92	117.2	32.56	96.76	21.4	396.68	107.64
2020-11-03	20:30:00	211169	900	900	989001025043693	E:\Dropbox\Family Room\GROUP B\POSt-WEEK3	GrBWEEK3	2752.09	37.281	135.464	25						201.106	204.778	211.372		167.4	876.56	277.12	23.44	45.76	2.4	0	367.96	14.2	0	46.48	9.24	3.92	76.72	220.12	113.2
2020-11-03	20:45:00	212069	900	900	989001025043693	E:\Dropbox\Family Room\GROUP B\POSt-WEEK3	GrBWEEK3	5827.69	37.2169	91.117	50						193.097	123.529	191.275		260.36	762.84	29.8	137.16	0.04	9.36	0	14.36	87.16	18.44	63.6	50	9.2	292.48	275.84	79.52
2020-11-03	21:00:00	212969	900	900	989001025043693	E:\Dropbox\Family Room\GROUP B\POSt-WEEK3	GrBWEEK3	5658.33	37.482	128.435	50						157.343	170.384	175.521		210.2	659.24	142.12	240.76	0.52	16.44	14.08	38.24	43.56	24.08	108.64	197.2	19.28	18.2	419.76	0
2020-11-03	21:15:00	213869	900	900	989001025043693	E:\Dropbox\Family Room\GROUP B\POSt-WEEK3	GrBWEEK3	15512	37.6654	185.925	135						262.633	212.314	249.469		199.16	746.52	371.72	153.48	7.16	102.48	106.44	17.16	117.48	177.64	68.2	36	37.56	79.12	150.76	0
2020-11-03	21:30:00	214769	900	900	989001025043693	E:\Dropbox\Family Room\GROUP B\POSt-WEEK3	GrBWEEK3	20174.7	37.4714	172.835	184						223.875	230.171	251.813		251.76	750.88	348.92	149.12	166.8	46.96	6.16	77.88	78.6	35.88	148	70.52	11.92	125.84	106.12	25.32
2020-11-03	21:45:00	215669	900	900	989001025043693	E:\Dropbox\Family Room\GROUP B\POSt-WEEK3	GrBWEEK3	2306.29	37.0394	117.524	18						214.41	140.53	138.561		98.72	878.68	42.8	21.32	0	0	0	4.32	17.84	9.12	25.04	3.48	20.48	38.6	746.48	34.64
2020-11-03	22:00:00	216569	900	900	989001025043693	E:\Dropbox\Family Room\GROUP B\POSt-WEEK3	GrBWEEK3	4223.23	37.4139	104.337	35						141.175	201.919	177.284		151.56	817.12	81.64	82.88	0.04	6.92	0	12.88	31.12	0.48	92.2	51.76	8.2	344.68	270.8	80.92
2020-11-03	22:15:00	217469	900	900	989001025043693	E:\Dropbox\Family Room\GROUP B\POSt-WEEK3	GrBWEEK3	9416.98	37.6029	125.418	86						174.046	201.559	176.538		243.92	792.96	168.12	107.04	0.04	52.96	17.12	61.52	36.6	64.4	17.68	70.44	60.28	13.04	400.52	105.4
2020-11-03	22:30:00	218369	900	900	989001025043693	E:\Dropbox\Family Room\GROUP B\POSt-WEEK3	GrBWEEK3	9096.12	37.5151	120.686	79						166.895	188.531	177.361		207.32	814.32	76.12	85.68	0.08	35.4	60.72	217.64	36.08	29.56	351.44	49.6	2	97	20.48	0
2020-11-03	22:45:00	219269	900	900	989001025043693	E:\Dropbox\Family Room\GROUP B\POSt-WEEK3	GrBWEEK3	12996.4	37.4586	118.796	121						199.496	192.016	181.435		212.16	847.48	125.36	52.52	78.6	122.2	192.76	233.84	19.68	36.44	30.12	32.84	23.28	113.52	13.12	3.6
2020-11-03	23:00:00	220169	900	900	989001025043693	E:\Dropbox\Family Room\GROUP B\POSt-WEEK3	GrBWEEK3	13792.3	37.5947	136.744	119						212.706	220.219	204.478		232.2	672.16	111.92	227.84	1.28	4.36	94.64	48.48	77.76	37.88	165.04	150.08	43.8	70.88	130.72	75.08
2020-11-03	23:15:00	221069	900	900	989001025043693	E:\Dropbox\Family Room\GROUP B\POSt-WEEK3	GrBWEEK3	14630.1	37.6491	138.479	134						210.85	199.36	204.538		199.88	723.12	105.52	176.88	6	9.72	45.64	52.4	91.96	65.64	314.68	84.92	61.28	63.76	76.08	27.92
2020-11-03	23:30:00	221969	900	900	989001025043693	E:\Dropbox\Family Room\GROUP B\POSt-WEEK3	GrBWEEK3	13744.5	37.7918	123.869	122						194.768	197.732	179.583		333.8	637.4	83.92	262.6	9.6	130.56	23	186.36	120.6	80.36	67.32	142	16.08	91.72	19.92	12.48
2020-11-03	23:45:00	222869	900	900	989001025043693	E:\Dropbox\Family Room\GROUP B\POSt-WEEK3	GrBWEEK3	9135.79	37.6296	111.48	83						146.321	241.214	181.213		183.04	764.64	37.92	135.36	51.76	36.92	25.64	65.36	41.2	34.56	5.68	94.16	13.32	305.72	225.68	0
2020-11-04	00:00:00	223769	900	900	989001025043693	E:\Dropbox\Family Room\GROUP B\POSt-WEEK3	GrBWEEK3	12681.4	37.5064	112.224	114						156.18	177.77	209.646		373.56	762.32	65.72	137.68	73.6	78.32	85.6	95.4	80.2	97.56	57.64	57.48	12.44	111.6	105.24	44.92
2020-11-04	00:15:00	224669	900	900	989001025043693	E:\Dropbox\Family Room\GROUP B\POSt-WEEK3	GrBWEEK3	4734.5	37.1474	101.704	45						193.039	153.488	134.279		72.16	823.48	0	76.52	0	0.04	13.88	3.36	30.8	11.24	12	45.72	63.6	4.56	706.04	8.76
2020-11-04	00:30:00	225569	900	900	989001025043693	E:\Dropbox\Family Room\GROUP B\POSt-WEEK3	GrBWEEK3	4468.88	37.1461	109.358	39						170.143	180.64	137.412		154.28	734.84	33.6	165.16	0	1.16	0	7.48	28	38.8	2.12	137.16	231.4	2.8	445.84	5.24
2020-11-04	00:45:00	226469	900	900	989001025043693	E:\Dropbox\Family Room\GROUP B\POSt-WEEK3	GrBWEEK3	11370.3	37.3967	163.139	100						200.895	219.268	255.072		366.36	620.96	295.36	279.04	19.24	104	26.64	105.24	243.84	149.28	28.68	35.2	53.48	19.28	115.12	0
2020-11-04	01:00:00	227369	900	900	989001025043693	E:\Dropbox\Family Room\GROUP B\POSt-WEEK3	GrBWEEK3	1266.89	37.3479	47.7553	9						99.3354	166.432	122.346		28.08	882.44	16.68	17.56	0	0	0	0	0	0	0	17.56	12.52	17.2	852.72	0
2020-11-04	01:15:00	228269	900	900	989001025043693	E:\Dropbox\Family Room\GROUP B\POSt-WEEK3	GrBWEEK3	6717.94	37.6673	148.82	61						181.15	185.623	196.673		443.76	337.44	158.76	562.56	1.68	21.76	6.64	36.96	229.08	171.84	13.76	333.48	23.72	20.88	40.2	0
2020-11-04	01:30:00	229169	900	900	989001025043693	E:\Dropbox\Family Room\GROUP B\POSt-WEEK3	GrBWEEK3	3693.12	36.8566	71.5265	33						86.4758	177.629	162.434		228.84	766.2	0	133.8	0	0	0	4.8	4.96	8.96	7.4	128.84	0.36	185.16	421.72	137.8
2020-11-04	01:45:00	230069	900	900	989001025043693	E:\Dropbox\Family Room\GROUP B\POSt-WEEK3	GrBWEEK3	6972.66	37.1006	94.8046	69						111.246	171.825	190.58		328.08	551.88	67.4	348.12	3.08	8.04	44.68	38.56	16.76	43.88	29.32	331.36	1.08	153.96	229.28	0
2020-11-04	02:00:00	230969	900	900	989001025043693	E:\Dropbox\Family Room\GROUP B\POSt-WEEK3	GrBWEEK3	5435.57	37.166	154.961	46						195.276	220.75	190.945		106	551.84	274.4	348.16	14.44	78.28	15.96	9.72	107.32	72.56	2.16	240.84	2.92	233.84	68.08	53.88
2020-11-04	02:15:00	231869	900	900	989001025043693	E:\Dropbox\Family Room\GROUP B\POSt-WEEK3	GrBWEEK3	407.622	36.6933	64.7985	3						107.725	161.739	220.775		164.92	816.52	0	83.48	0	0	0	0	0	0	0	83.48	0	0	405.2	411.32
2020-11-04	02:30:00	232769	900	900	989001025043693	E:\Dropbox\Family Room\GROUP B\POSt-WEEK3	GrBWEEK3	7232.34	36.8483	91.3444	61						179.98	111.372	213.927		185.08	737.92	47	162.08	0.04	107.72	9.16	51.64	94.32	13.56	14.16	67.76	6.84	31.16	503.64	0
2020-11-04	02:45:00	233669	900	900	989001025043693	E:\Dropbox\Family Room\GROUP B\POSt-WEEK3	GrBWEEK3	924.869	37.0514	58.5076	9						131.023	63.4866	132.682		126.04	782.12	5.04	117.88	0	1.68	1.72	0	0.96	0.96	1.08	116.92	1.8	11.16	763.72	0
2020-11-04	03:00:00	234569	900	900	989001025043693	E:\Dropbox\Family Room\GROUP B\POSt-WEEK3	GrBWEEK3	614.833	37.0768	69.356	6						101.645	119.415	184.193		480.36	786.76	0	113.24	0	0	0	0	0	0	0.04	113.24	231.72	383.84	171.16	0
2020-11-04	03:15:00	235469	900	900	989001025043693	E:\Dropbox\Family Room\GROUP B\POSt-WEEK3	GrBWEEK3	2841.74	37.0975	74.0018	25						108.176	181.015	128.067		267.76	877.48	0	22.52	0	0	0	0	0.68	1.12	0.4	21.84	5.56	107.84	623.36	139.2
2020-11-04	03:30:00	236369	900	900	989001025043693	E:\Dropbox\Family Room\GROUP B\POSt-WEEK3	GrBWEEK3	1206.21	37.1711	76.7241	8						87.2511	173.923	177.881		318.88	735.2	0	164.8	0	0	0	0	0	0	0	164.8	0	280.24	446.68	8.28
2020-11-04	03:45:00	237269	900	900	989001025043693	E:\Dropbox\Family Room\GROUP B\POSt-WEEK3	GrBWEEK3	5245.56	36.8432	154.676	43						203.537	249.533	224.888		182.44	828.76	278.84	71.24	100.92	176.64	12.96	155.24	8.44	7.72	1.8	62.8	5.44	0	185	183.04
2020-11-04	04:00:00	238169	900	900	989001025043693	E:\Dropbox\Family Room\GROUP B\POSt-WEEK3	GrBWEEK3	539.498	36.8042	70.9183	4						88.8904	130.246	140.298		74.16	858.96	0	41.04	0	0	0	0	0	0	0	41.04	14.4	0	497.36	347.2
2020-11-04	04:15:00	239069	900	900	989001025043693	E:\Dropbox\Family Room\GROUP B\POSt-WEEK3	GrBWEEK3	107.526	36.5527	58.9585	1						120.597	117.072	126.03		17.96	577.32	0	322.68	0	0	0	0	0	0	0	322.68	0	0	577.32	0
2020-11-04	04:30:00	239969	900	900	989001025043693	E:\Dropbox\Family Room\GROUP B\POSt-WEEK3	GrBWEEK3	0	36.0282	73.3835	0						153.804	107.217	216.935		0	900	0	0	0	0	0	0	0	0	0	0	0	0	900	0
2020-11-04	04:45:00	240869	900	900	989001025043693	E:\Dropbox\Family Room\GROUP B\POSt-WEEK3	GrBWEEK3	358.501	36.3141	56.7812	2						242.82	135.781	77.5157		14.12	900	0	0	0	0	0	0	0	0	0	0	0	0	733.8	166.2
2020-11-04	05:00:00	241769	900	900	989001025043693	E:\Dropbox\Family Room\GROUP B\POSt-WEEK3	GrBWEEK3	2783.37	36.7784	108.396	24						174.686	164.123	154.67		48.4	785.52	15.32	114.48	0	0	0	1.4	6.44	4.64	0.04	108.04	0	0	628.96	150.48
2020-11-04	05:15:00	242669	900	900	989001025043693	E:\Dropbox\Family Room\GROUP B\POSt-WEEK3	GrBWEEK3	2566.66	36.5115	118.438	21						263.829	150.999	248.725		292.36	719.28	42.64	180.72	87.48	4.08	6.76	9.44	19.44	26.12	1.04	161.28	0.24	303.6	280.52	0
2020-11-04	05:30:00	243569	900	900	989001025043693	E:\Dropbox\Family Room\GROUP B\POSt-WEEK3	GrBWEEK3	15047.5	36.8351	115.872	142						181.826	190.678	174.367		273.92	665.8	60.52	234.2	71.12	9.08	2.12	157.32	67.92	20.04	83.28	166.28	20.32	148.04	154.48	0
2020-11-04	05:45:00	244469	900	900	989001025043693	E:\Dropbox\Family Room\GROUP B\POSt-WEEK3	GrBWEEK3	8850.05	37.4	136.441	71						171.385	195.428	230.667		161.68	812.76	158.2	87.24	21.6	64.36	24.56	218.12	34.8	51.36	70.84	52.44	14.84	259.6	72.04	15.44
2020-11-04	06:00:00	245369	900	900	989001025043693	E:\Dropbox\Family Room\GROUP B\POSt-WEEK3	GrBWEEK3	13906.7	37.5639	123.864	119						222.046	194.195	195.942		223.4	759.72	52.52	140.28	44.28	139.08	16.8	180.72	42.24	22.68	104.8	98.04	60.08	91.52	77.92	21.84
2020-11-04	06:15:00	246269	900	900	989001025043693	E:\Dropbox\Family Room\GROUP B\POSt-WEEK3	GrBWEEK3	10271.4	37.3058	129.311	85						186.987	206.508	188.47		142.28	703.2	77.72	196.8	0	62.64	49.48	28.8	37.52	19.64	14.4	159.28	268.76	111.8	33.84	113.84
2020-11-04	06:30:00	247169	900	900	989001025043693	E:\Dropbox\Family Room\GROUP B\POSt-WEEK3	GrBWEEK3	3496.83	37.0378	107.669	33						128.024	244.5	189.694		87.72	879.2	19.4	20.8	0	0	0	11.96	2.44	9.44	3.28	18.36	104.8	0	288.6	461.12
2020-11-04	06:45:00	248069	900	900	989001025043693	E:\Dropbox\Family Room\GROUP B\POSt-WEEK3	GrBWEEK3	119.5	35.8336	127.574	1						137.152	224.983	230.287		1.16	900	0	0	0	0	0	0	0	0	0	0	0	0	321.76	578.24
2020-11-04	07:00:00	248969	900	900	989001025043693	E:\Dropbox\Family Room\GROUP B\POSt-WEEK3	GrBWEEK3	239	35.5133	112.102	2						114.931	237.854	211.077		4.48	900	0	0	0	0	0	0	0	0	0	0	6.12	0	0	893.88
2020-11-04	07:15:00	249869	900	900	989001025043693	E:\Dropbox\Family Room\GROUP B\POSt-WEEK3	GrBWEEK3	593.346	35.6277	59.5832	6						62.2019	197.21	158.674		605.48	900	0	0	0	0	0	0	0	0	0	0	320.76	0	0	579.24
2020-11-04	07:30:00	250769	900	900	989001025043693	E:\Dropbox\Family Room\GROUP B\POSt-WEEK3	GrBWEEK3	4.36002	35.4826	117.127	0						117.127	189.678	119.501		21.36	900	0	0	0	0	0	0	0	0	0	0	0	0	0	900
2020-11-04	07:45:00	251669	900	900	989001025043693	E:\Dropbox\Family Room\GROUP B\POSt-WEEK3	GrBWEEK3	119.5	35.6943	101.87	1						101.87	163.546	119.89		0.88	900	0	0	0	0	0	0	0	0	0	0	7.24	0	0	892.76
2020-11-04	08:00:00	252569	900	900	989001025043693	E:\Dropbox\Family Room\GROUP B\POSt-WEEK3	GrBWEEK3	119.5	35.5271	80.9314	1						80.9313	122.593	155.638		6	900	0	0	0	0	0	0	0	0	0	0	657.96	0	0	242.04
2020-11-04	08:15:00	253469	900	900	989001025043693	E:\Dropbox\Family Room\GROUP B\POSt-WEEK3	GrBWEEK3	0	35.4351	0	0						0	119.5	119.5		0	900	0	0	0	0	0	0	0	0	0	0	0	0	0	900
2020-11-04	08:30:00	254369	900	900	989001025043693	E:\Dropbox\Family Room\GROUP B\POSt-WEEK3	GrBWEEK3	1350.31	35.0608	87.2858	12						105.601	129.283	145.167		208.92	808.72	0	91.28	0	0	0	0	0	0	0	91.28	513.52	6	5.88	283.32
2020-11-04	08:45:00	255269	900	900	989001025043693	E:\Dropbox\Family Room\GROUP B\POSt-WEEK3	GrBWEEK3	478.031	35.7715	26.2489	4						37.8112	158.438	99.0788		266.88	900	0	0	0	0	0	0	0	0	0	0	0	0	153.88	746.12
2020-11-04	09:00:00	256169	900	900	989001025043693	E:\Dropbox\Family Room\GROUP B\POSt-WEEK3	GrBWEEK3	119.5	36.3156	26.7919	1						120.656	130.588	26.7919		1.2	900	0	0	0	0	0	0	0	0	0	0	0	0	698.24	201.76
2020-11-04	09:15:00	257069	900	900	989001025043693	E:\Dropbox\Family Room\GROUP B\POSt-WEEK3	GrBWEEK3	0	35.9667	75.5984	0						150.814	119.5	75.5984		0	330.64	0	569.36	0	0	0	0	0	0	0	569.36	0	0	330.64	0
2020-11-04	09:30:00	257969	900	900	989001025043693	E:\Dropbox\Family Room\GROUP B\POSt-WEEK3	GrBWEEK3	358.5	35.6245	56.8986	3						62.2246	158.271	137.724		2.16	803.12	0	96.88	0	0	0	0	0	0	0	96.88	331.68	0	0	471.44
2020-11-04	09:45:00	258869	900	330.64	989001025043693	E:\Dropbox\Family Room\GROUP B\POSt-WEEK3	GrBWEEK3	0	35.1725	0	0						0	168.999	119.5		0	330.64	0	0	0	0	0	0	0	0	0	0	0	0	0	330.64

## Sheet: 985141000928723
date	time	time since start (s)	bin duration (s)	effective bin duration (s)	subject	folder	study name	distance (mm)	temperature (C)	separation (mm)	transition	separation 985141000928712 (mm)	separation 989001025043666 (mm)	separation 989001025043695 (mm)	separation 985141000928707 (mm)	separation 989001025045745 (mm)	separation 985141000928723 (mm)	separation 985141000928730 (mm)	separation 989001025043662 (mm)	separation 989001025043693 (mm)	mobile (s)	thigmotactic (s)	isolated (s)	in centre zones (s)	antenna1.0 (s)	antenna2.0 (s)	antenna3.0 (s)	antenna4.0 (s)	antenna5.0 (s)	antenna6.0 (s)	antenna7.0 (s)	antenna8.0 (s)	antenna9.0 (s)	antenna10.0 (s)	antenna11.0 (s)	antenna12.0 (s)
2020-11-01	09:45:00	0	900	569.36	985141000928723	E:\Dropbox\Family Room\GROUP B\POSt-WEEK3	GrBWEEK3	11238.8	32.9042	132.409	96							208.894	204.714	195.565	218.48	474.36	47.2	95	3.2	84.92	79.88	33.76	66.52	34.8	122	28.48	17.56	3.4	56.24	38.6
2020-11-01	10:00:00	569	900	900	985141000928723	E:\Dropbox\Family Room\GROUP B\POSt-WEEK3	GrBWEEK3	10254.9	32.9529	104.574	90							166.467	155.86	171.466	255.2	667.92	39.16	232.08	17.2	30.72	22.64	15.32	52.72	8.88	61.28	179.36	99.68	77.32	295.28	39.6
2020-11-01	10:15:00	1469	900	900	985141000928723	E:\Dropbox\Family Room\GROUP B\POSt-WEEK3	GrBWEEK3	239.002	33.6183	110.475	2							154.329	122.616	142.882	19.24	744.96	0	155.04	0	0	0	0	0	0	0	155.04	6.2	0	738.76	0
2020-11-01	10:30:00	2369	900	900	985141000928723	E:\Dropbox\Family Room\GROUP B\POSt-WEEK3	GrBWEEK3	291.999	33.442	107.266	2							155.264	162.702	110.667	73.56	518.08	0	381.92	0	0	0	0	0	0	0	381.92	0	0	518.08	0
2020-11-01	10:45:00	3269	900	900	985141000928723	E:\Dropbox\Family Room\GROUP B\POSt-WEEK3	GrBWEEK3	544.517	33.556	95.8802	5							124.318	142.947	124.062	87.48	362.56	0	537.44	0	0	0	0	0	0	0	537.44	0	0	362.56	0
2020-11-01	11:00:00	4169	900	900	985141000928723	E:\Dropbox\Family Room\GROUP B\POSt-WEEK3	GrBWEEK3	0	32.8958	43.9016	0							124.102	121.179	62.0863	0	0	0	900	0	0	0	0	0	0	0	900	0	0	0	0
2020-11-01	11:15:00	5069	900	900	985141000928723	E:\Dropbox\Family Room\GROUP B\POSt-WEEK3	GrBWEEK3	1481.51	33.1078	53.8969	14							103.871	123.027	87.6731	27.76	888.96	0	11.04	0	0	0	1.2	4.04	2.72	16.48	7	46.08	12.68	809.8	0
2020-11-01	11:30:00	5969	900	900	985141000928723	E:\Dropbox\Family Room\GROUP B\POSt-WEEK3	GrBWEEK3	119.498	32.9836	71.3543	1							159.362	92.2077	103.629	151.04	153.56	0	746.44	0	0	0	0	0	0	0	746.44	0	0	153.56	0
2020-11-01	11:45:00	6869	900	900	985141000928723	E:\Dropbox\Family Room\GROUP B\POSt-WEEK3	GrBWEEK3	119.5	32.8958	63.7955	1							161.422	124.566	64.9858	1.04	176.88	0	723.12	0	0	0	0	0	0	0	723.12	0	0	176.88	0
2020-11-01	12:00:00	7769	900	900	985141000928723	E:\Dropbox\Family Room\GROUP B\POSt-WEEK3	GrBWEEK3	238.995	33.2171	62.4604	2							142.9	129.623	119.738	211.84	900	0	0	0	0	0	0	0	0	0	0	149.16	0	330.64	420.2
2020-11-01	12:15:00	8669	900	900	985141000928723	E:\Dropbox\Family Room\GROUP B\POSt-WEEK3	GrBWEEK3	0	32.9167	119.5	0							119.5	168.999	177.295	0	900	0	0	0	0	0	0	0	0	0	0	0	0	0	900
2020-11-01	12:30:00	9569	900	900	985141000928723	E:\Dropbox\Family Room\GROUP B\POSt-WEEK3	GrBWEEK3	119.499	32.9684	116.762	1							122.929	146.568	139.65	25.92	900	0	0	0	0	0	0	0	0	0	0	548.76	0	0	351.24
2020-11-01	12:45:00	10469	900	900	985141000928723	E:\Dropbox\Family Room\GROUP B\POSt-WEEK3	GrBWEEK3	119.5	33.7149	113.993	1							123.885	162.951	117.958	0.76	79.84	0	820.16	0	0	0	0	0	0	0	820.16	79.84	0	0	0
2020-11-01	13:00:00	11369	900	900	985141000928723	E:\Dropbox\Family Room\GROUP B\POSt-WEEK3	GrBWEEK3	337.994	33.4927	105.579	2							116.933	121.396	151.39	102.64	638.68	0	261.32	0	0	0	0	0	0	0	261.32	0	0	0	638.68
2020-11-01	13:15:00	12269	900	900	985141000928723	E:\Dropbox\Family Room\GROUP B\POSt-WEEK3	GrBWEEK3	2229.02	33.089	102.988	18							133.922	128.343	130.088	310.84	888.44	0	11.56	0	0	0	0	0	0	1.92	11.56	312.2	9	96.52	468.8
2020-11-01	13:30:00	13169	900	900	985141000928723	E:\Dropbox\Family Room\GROUP B\POSt-WEEK3	GrBWEEK3	408.005	33.5229	95.1604	4							98.1622	177.633	170.199	269.48	899.96	0	0.04	0	0	0	0	0	0	0	0.04	135.28	0	166.76	597.92
2020-11-01	13:45:00	14069	900	330.64	985141000928723	E:\Dropbox\Family Room\GROUP B\POSt-WEEK3	GrBWEEK3	119.5	33.3252	47.6337	1							54.2841	98.8123	136.548	1.08	330.64	0	0	0	0	0	0	0	0	0	0	0	0	57.24	273.4
2020-11-01	14:15:00	15869	900	569.36	985141000928723	E:\Dropbox\Family Room\GROUP B\POSt-WEEK3	GrBWEEK3	836.503	33.5435	118.375	7							154.032	132.388	146.225	25.08	417.44	0	151.92	0	0	0	0	0	0	0	151.92	0	0	417.44	0
2020-11-01	14:30:00	16769	900	900	985141000928723	E:\Dropbox\Family Room\GROUP B\POSt-WEEK3	GrBWEEK3	8831.5	32.9975	113.329	78							155.24	172.033	147.441	218.4	744.28	36.04	155.72	4.72	17.52	5.48	109.32	47.36	5.16	134.88	108.36	18.44	93.36	40.96	314.44
2020-11-01	14:45:00	17669	900	900	985141000928723	E:\Dropbox\Family Room\GROUP B\POSt-WEEK3	GrBWEEK3	2771.7	33.7653	75.3463	21							174.703	156.241	106.111	221	751	0	149	0	0	0	0	0	0	292.68	149	0	31.2	235.08	192.04
2020-11-01	15:00:00	18569	900	900	985141000928723	E:\Dropbox\Family Room\GROUP B\POSt-WEEK3	GrBWEEK3	2064.72	32.9231	97.1823	16							138.469	125.673	133.765	72.92	273.68	0	626.32	0	0	0	0	0	0	196.96	626.32	0	47.52	29.2	0
2020-11-01	15:15:00	19469	900	900	985141000928723	E:\Dropbox\Family Room\GROUP B\POSt-WEEK3	GrBWEEK3	168.998	32.9906	48.0379	1							162.177	151.744	101.809	48.44	900	0	0	0	0	0	0	0	0	293.56	0	0	0	606.44	0
2020-11-01	15:30:00	20369	900	900	985141000928723	E:\Dropbox\Family Room\GROUP B\POSt-WEEK3	GrBWEEK3	478.002	32.9768	53.9302	4							64.9998	153.946	139.848	64.96	665.72	0	234.28	0	0	0	0	0	0	0	234.28	0	0	665.72	0
2020-11-01	15:45:00	21269	900	900	985141000928723	E:\Dropbox\Family Room\GROUP B\POSt-WEEK3	GrBWEEK3	1363.98	32.9179	56.1023	12							63.9838	173.836	239.236	24.8	717.76	0	182.24	0	0	0	0	0	0	222.2	182.24	5.56	0	490	0
2020-11-01	16:00:00	22169	900	900	985141000928723	E:\Dropbox\Family Room\GROUP B\POSt-WEEK3	GrBWEEK3	716.999	32.9066	81.8385	5							101.767	144.469	156.992	63.24	271.4	0	628.6	0	0	0	0	0	0	145.96	628.6	0	0	125.44	0
2020-11-01	16:15:00	23069	900	900	985141000928723	E:\Dropbox\Family Room\GROUP B\POSt-WEEK3	GrBWEEK3	5946.97	33.3232	104.302	54							171.154	157.547	157.189	144.12	764.52	65.04	135.48	4.8	40.4	7.36	5.52	22.72	3.04	265.76	112.76	18.56	56.12	362.96	0
2020-11-01	16:30:00	23969	900	900	985141000928723	E:\Dropbox\Family Room\GROUP B\POSt-WEEK3	GrBWEEK3	0	33.0615	97.3128	0							135.664	161.663	119.5	0	900	0	0	0	0	0	0	0	0	0	0	0	0	900	0
2020-11-01	16:45:00	24869	900	900	985141000928723	E:\Dropbox\Family Room\GROUP B\POSt-WEEK3	GrBWEEK3	457.497	33.4217	81.6749	4							197.924	131.613	118.299	9.04	860.96	0	39.04	0	0	0	0	0	0	339.6	39.04	0	0	521.36	0
2020-11-01	17:00:00	25769	900	900	985141000928723	E:\Dropbox\Family Room\GROUP B\POSt-WEEK3	GrBWEEK3	4610.52	32.9743	99.1256	43							160.049	147.338	145.723	89.2	456.32	28.96	443.68	0.04	4.88	4.28	10.32	24.4	5.96	151.6	419.28	8.56	1.68	260.72	8.28
2020-11-01	17:15:00	26669	900	900	985141000928723	E:\Dropbox\Family Room\GROUP B\POSt-WEEK3	GrBWEEK3	7515.53	32.9386	108.143	66							156.273	201.087	173.13	160.76	653.64	7.76	246.36	7.44	9.84	4.36	1.96	52.76	1.6	199.84	193.6	34.92	19.8	249.2	124.68
2020-11-01	17:30:00	27569	900	900	985141000928723	E:\Dropbox\Family Room\GROUP B\POSt-WEEK3	GrBWEEK3	454.272	33.4498	53.8082	4							108.784	133.088	108.334	538.64	410.52	0	489.48	0	0	0	0	0	0	0	489.48	410.52	0	0	0
2020-11-01	17:45:00	28469	900	900	985141000928723	E:\Dropbox\Family Room\GROUP B\POSt-WEEK3	GrBWEEK3	119.5	33.3935	41.6261	1							93.6191	55.0098	136.336	1.48	142.04	0	757.96	0	0	0	0	0	0	0	757.96	0	0	142.04	0
2020-11-01	18:00:00	29369	900	900	985141000928723	E:\Dropbox\Family Room\GROUP B\POSt-WEEK3	GrBWEEK3	6197.37	33.1834	91.2632	52							186.273	130.598	141	150	197.08	1.48	702.92	0	34.16	1.04	7.68	356.92	2.56	96.32	346	13.92	0	33.36	8.04
2020-11-01	18:15:00	30269	900	900	985141000928723	E:\Dropbox\Family Room\GROUP B\POSt-WEEK3	GrBWEEK3	11403.9	32.896	108.189	102							164.062	190.53	152.955	276.32	614.88	14.36	285.12	0.04	27	8.44	18.16	227.8	59.4	112.88	57.32	106.16	21.6	44.04	217.16
2020-11-01	18:30:00	31169	900	900	985141000928723	E:\Dropbox\Family Room\GROUP B\POSt-WEEK3	GrBWEEK3	10598.8	32.9164	103.057	90							157.68	181.468	180.045	294.32	662.36	55.6	237.64	44.4	62.6	23.16	27.8	103.84	42.96	30.92	133.8	122.28	76.24	98.64	133.36
2020-11-01	18:45:00	32069	900	900	985141000928723	E:\Dropbox\Family Room\GROUP B\POSt-WEEK3	GrBWEEK3	13039.4	32.8958	117.267	115							205.902	170.091	202.269	362.36	671.24	116.28	228.76	45.52	151.44	39.92	57.96	92.24	137.4	115.88	136.52	48.56	23.48	44.6	6.48
2020-11-01	19:00:00	32969	900	900	985141000928723	E:\Dropbox\Family Room\GROUP B\POSt-WEEK3	GrBWEEK3	6016.04	33.0975	105.974	54							191.109	208.669	136.579	168.52	811.52	22.6	88.48	0.92	0	0	10.72	43.2	7.48	19.48	45.28	71.24	136.52	40.2	524.96
2020-11-01	19:15:00	33869	900	900	985141000928723	E:\Dropbox\Family Room\GROUP B\POSt-WEEK3	GrBWEEK3	1078.19	32.9943	127.573	12							219.438	204.144	157.725	303.96	763.36	97.6	136.64	0	0	0	184.68	0.04	0	48.16	136.6	0	193.08	1.96	335.48
2020-11-01	19:30:00	34769	900	900	985141000928723	E:\Dropbox\Family Room\GROUP B\POSt-WEEK3	GrBWEEK3	2936.89	33.0144	99.1335	26							167.54	207.796	145.703	283.2	892.8	12.88	7.2	0.04	3.16	0	7.36	3.88	0	11.56	3.32	176.04	106.72	425	162.92
2020-11-01	19:45:00	35669	900	900	985141000928723	E:\Dropbox\Family Room\GROUP B\POSt-WEEK3	GrBWEEK3	6987.85	32.9551	120.513	62							176.892	201.95	152.549	121.2	877.88	93.56	22.12	46.68	39.36	19	25.32	10.48	22.64	54.56	11.64	75.12	4.96	30.36	559.88
2020-11-01	20:00:00	36569	900	900	985141000928723	E:\Dropbox\Family Room\GROUP B\POSt-WEEK3	GrBWEEK3	7531.92	33.0386	126.413	65							202.994	199.299	192.255	268.56	672.72	77.64	227.28	38.48	56.96	35.52	15.28	173.56	0	35.32	53.72	52.44	74.88	271.52	92.32
2020-11-01	20:15:00	37469	900	900	985141000928723	E:\Dropbox\Family Room\GROUP B\POSt-WEEK3	GrBWEEK3	9596.14	32.8958	111.922	81							149.118	194.152	172.75	179	638.2	19.84	261.8	14.96	49.76	10.2	21.2	212.88	26.32	79.68	48.92	22.32	96.16	159.04	158.56
2020-11-01	20:30:00	38369	900	900	985141000928723	E:\Dropbox\Family Room\GROUP B\POSt-WEEK3	GrBWEEK3	1012.4	32.9093	104.512	10							134.779	180.83	252.398	229.92	893.68	15.12	6.32	0	0	0	0	0	0	0	6.32	173.12	6.28	20.56	693.72
2020-11-01	20:45:00	39269	900	900	985141000928723	E:\Dropbox\Family Room\GROUP B\POSt-WEEK3	GrBWEEK3	4240.75	33.3188	90.2491	39							130.746	210.854	156.008	56.96	865.08	36.32	34.92	7.88	23.08	6.36	18.64	13.2	2.44	3.2	21.72	0	106.44	115.28	581.76
2020-11-01	21:00:00	40169	900	900	985141000928723	E:\Dropbox\Family Room\GROUP B\POSt-WEEK3	GrBWEEK3	984.204	32.9495	87.5035	9							107.253	237.814	134.541	25.88	899.24	0	0.76	0	0	0	0	0	0	23.56	0.76	168.44	11.24	8.6	687.4
2020-11-01	21:15:00	41069	900	900	985141000928723	E:\Dropbox\Family Room\GROUP B\POSt-WEEK3	GrBWEEK3	11666.2	32.931	100.983	103							159	166.739	156.163	312.24	726.84	19.88	173.16	1.16	51.48	16.6	11.48	86.12	52.64	91.6	87.04	148.28	19.28	63.56	270.76
2020-11-01	21:30:00	41969	900	900	985141000928723	E:\Dropbox\Family Room\GROUP B\POSt-WEEK3	GrBWEEK3	7678.67	32.961	107.824	68							158.42	195.227	167.855	181.08	803.44	67.52	96.56	11.88	80.56	33.44	9.56	41.68	436.8	63.44	54.88	90.96	39.4	34.44	2.96
2020-11-01	21:45:00	42869	900	900	985141000928723	E:\Dropbox\Family Room\GROUP B\POSt-WEEK3	GrBWEEK3	9174.68	32.9879	117.093	79							200.699	156.229	210.821	173.48	805.84	22.88	94.16	27.12	27.32	93.36	16.56	54.36	32.72	83.16	39.8	98.2	21.32	110.08	296
2020-11-01	22:00:00	43769	900	900	985141000928723	E:\Dropbox\Family Room\GROUP B\POSt-WEEK3	GrBWEEK3	16219.9	32.9178	137.788	140							170.762	218.163	210.844	327.84	550.12	113.52	349.88	25.04	37.32	27.64	75.2	238.24	118.12	126.24	111.64	32.36	59.68	33.28	15.24
2020-11-01	22:15:00	44669	900	900	985141000928723	E:\Dropbox\Family Room\GROUP B\POSt-WEEK3	GrBWEEK3	9296.42	33.1399	110.427	79							182.046	163.341	181.106	155.16	602.96	62.36	297.04	0	8.72	10.8	24.04	255	138.92	59.32	42.04	43.2	23	163	131.96
2020-11-01	22:30:00	45569	900	900	985141000928723	E:\Dropbox\Family Room\GROUP B\POSt-WEEK3	GrBWEEK3	3828.01	33.008	75.1003	34							202.205	106.337	156.912	59.88	740.84	10	159.16	0	6.8	0.92	34.24	154.28	3.04	10.76	4.88	20.16	1.48	413.44	250
2020-11-01	22:45:00	46469	900	900	985141000928723	E:\Dropbox\Family Room\GROUP B\POSt-WEEK3	GrBWEEK3	6610.38	33.0294	101.189	64							165.879	196.686	149.675	112.44	783.48	16.48	116.52	0.6	1.96	54.48	21.28	96.36	8.12	23.04	20.16	184.52	0	0	489.48
2020-11-01	23:00:00	47369	900	900	985141000928723	E:\Dropbox\Family Room\GROUP B\POSt-WEEK3	GrBWEEK3	10880.2	32.9184	123.36	96							187.232	175.356	213.976	182	662.68	99.96	237.32	38.44	61.96	11.2	15.56	120.12	26.8	23.24	117.2	145.76	8.52	95.16	236.04
2020-11-01	23:15:00	48269	900	900	985141000928723	E:\Dropbox\Family Room\GROUP B\POSt-WEEK3	GrBWEEK3	13810.4	32.9102	129.621	126							246.142	199.767	175.206	318.6	641.72	64.72	258.28	36.84	88.76	125.88	27.08	105	73.92	116.6	153.28	95.8	29.12	25.64	22.08
2020-11-01	23:30:00	49169	900	900	985141000928723	E:\Dropbox\Family Room\GROUP B\POSt-WEEK3	GrBWEEK3	12613	32.9175	144.971	111							214.053	205.909	216.368	212.84	763.2	199.12	136.8	21.16	23.28	23.36	74.28	55.32	62.92	21.44	81.48	42.56	455.48	29.64	9.08
2020-11-01	23:45:00	50069	900	900	985141000928723	E:\Dropbox\Family Room\GROUP B\POSt-WEEK3	GrBWEEK3	7980.71	33.1035	112.728	69							205.341	169.528	190.206	178.6	728	26.12	172	0	9.76	12	0.08	124.76	6.04	48.36	47.24	88.12	19.96	184.36	359.32
2020-11-02	00:00:00	50969	900	900	985141000928723	E:\Dropbox\Family Room\GROUP B\POSt-WEEK3	GrBWEEK3	610.141	33.092	115.639	5							241.054	121.587	237.61	31.36	848.6	5.2	51.4	0	0	0	0	0	0	3.36	51.4	0	0	1.6	843.64
2020-11-02	00:15:00	51869	900	900	985141000928723	E:\Dropbox\Family Room\GROUP B\POSt-WEEK3	GrBWEEK3	2614.39	32.8958	137.189	27							250.301	171.864	268.219	30.76	894	122.52	6	0	131.04	1	0.84	1.56	20.52	11.6	4.44	13.16	0	12.68	703.16
2020-11-02	00:30:00	52769	900	900	985141000928723	E:\Dropbox\Family Room\GROUP B\POSt-WEEK3	GrBWEEK3	6093.7	32.899	127.253	52							261.633	238.208	160.855	99.04	793.84	111.4	106.16	7.52	80.96	26.92	12.96	52.88	18.96	50.36	53.28	97.04	3.16	27.84	468.12
2020-11-02	00:45:00	53669	900	900	985141000928723	E:\Dropbox\Family Room\GROUP B\POSt-WEEK3	GrBWEEK3	13322	32.901	136.681	123							181.998	228.657	224.489	301.64	619.16	128.84	280.84	20.32	70.32	40	59.48	235.84	48.68	134.36	45	64.8	100.32	72.96	7.92
2020-11-02	01:00:00	54569	900	900	985141000928723	E:\Dropbox\Family Room\GROUP B\POSt-WEEK3	GrBWEEK3	12830.9	32.9001	122.743	108							158.232	223.845	197.333	348.4	685.36	59.8	214.64	0.04	5.92	87.88	12.44	97.28	30.24	99.28	117.36	46.12	236.76	90.72	75.96
2020-11-02	01:15:00	55469	900	900	985141000928723	E:\Dropbox\Family Room\GROUP B\POSt-WEEK3	GrBWEEK3	6502.9	33.0512	112.786	56							143.141	179.118	194.625	135.88	816.48	38.52	83.52	0	9.84	6.04	2.2	22.4	3.12	106.44	61.12	71.28	143.52	311.72	162.32
2020-11-02	01:30:00	56369	900	900	985141000928723	E:\Dropbox\Family Room\GROUP B\POSt-WEEK3	GrBWEEK3	1727.28	33.7944	116.457	18							163.956	126.185	257.068	22.2	896.48	11.96	3.52	0.76	0	0	0.4	1.2	0	0	2.32	21.88	1.52	1.84	870.08
2020-11-02	01:45:00	57269	900	900	985141000928723	E:\Dropbox\Family Room\GROUP B\POSt-WEEK3	GrBWEEK3	239.007	33.5397	95.3715	2							139.714	95.8325	226.548	141.2	900	0	0	0	0	0	0	0	0	0	0	387.76	0	0	512.24
2020-11-02	02:00:00	58169	900	900	985141000928723	E:\Dropbox\Family Room\GROUP B\POSt-WEEK3	GrBWEEK3	0	32.8958	117.396	0							159.963	119.5	192.772	0	900	0	0	0	0	0	0	0	0	0	0	900	0	0	0
2020-11-02	02:15:00	59069	900	900	985141000928723	E:\Dropbox\Family Room\GROUP B\POSt-WEEK3	GrBWEEK3	358.512	33.3292	110.857	3							153.566	140.507	144.042	86.2	517.44	0	382.56	0	0	0	0	0	0	0	382.56	336.6	0	180.84	0
2020-11-02	02:30:00	59969	900	900	985141000928723	E:\Dropbox\Family Room\GROUP B\POSt-WEEK3	GrBWEEK3	3908.16	33.007	110.172	35							203.56	169.387	148.417	70.6	883.24	2.6	16.76	0.08	72.72	9.64	5.12	6.92	13.72	10.76	9.84	259.6	3.08	454.92	53.6
2020-11-02	02:45:00	60869	900	900	985141000928723	E:\Dropbox\Family Room\GROUP B\POSt-WEEK3	GrBWEEK3	994.915	32.9946	69.752	9							166.172	148.534	91.0564	15.2	893.64	0	6.36	0	0	0	6.84	1.12	12.32	0	5.24	172.24	0	132.88	569.36
2020-11-02	03:00:00	61769	900	900	985141000928723	E:\Dropbox\Family Room\GROUP B\POSt-WEEK3	GrBWEEK3	1104.49	32.8958	111.747	10							136.502	219.324	170.856	25.08	899.92	0	0.08	0	0	0	0	0	0	0	0.08	78.12	7.76	460.2	353.84
2020-11-02	03:15:00	62669	900	900	985141000928723	E:\Dropbox\Family Room\GROUP B\POSt-WEEK3	GrBWEEK3	1572.14	33.6445	72.8544	11							158.153	113.954	118.541	152.88	895.16	15.2	4.84	3.04	3.6	0	1.92	3.36	0	7.12	1.48	326.48	0	248.52	304.48
2020-11-02	03:30:00	63569	900	900	985141000928723	E:\Dropbox\Family Room\GROUP B\POSt-WEEK3	GrBWEEK3	5505.09	33.4201	95.7314	43							133.341	139.284	179.678	95.84	856.52	16.16	43.48	1.16	20.44	0	0	16.6	11.64	44.96	26.88	488.08	16.4	231.76	42.08
2020-11-02	03:45:00	64469	900	900	985141000928723	E:\Dropbox\Family Room\GROUP B\POSt-WEEK3	GrBWEEK3	2479.62	33.0431	106.087	19							216.805	154.517	122.302	63	876.92	4.88	23.08	0	0	4.2	2.28	12.76	3.16	16.6	10.32	59.16	12.44	11.32	767.76
2020-11-02	04:00:00	65369	900	900	985141000928723	E:\Dropbox\Family Room\GROUP B\POSt-WEEK3	GrBWEEK3	445.074	33.0342	111.159	4							227.188	118.504	131.127	433.56	899.96	0	0.04	0	0	0	0	0	0	0	0.04	48.2	0	174.12	677.64
2020-11-02	04:15:00	66269	900	900	985141000928723	E:\Dropbox\Family Room\GROUP B\POSt-WEEK3	GrBWEEK3	978.812	33.1299	86.1636	8							314.905	144.134	128.401	79.48	900	0	0	0	0	0	0	0	0	0	0	172.04	0	25.52	702.44
2020-11-02	04:30:00	67169	900	900	985141000928723	E:\Dropbox\Family Room\GROUP B\POSt-WEEK3	GrBWEEK3	11310	32.9345	102.567	99							184.704	183.641	134.112	321.52	708.88	51.48	191.12	0.04	34.12	0	107.36	61.4	13.6	99.96	129.72	193.44	72.52	161.24	26.6
2020-11-02	04:45:00	68069	900	900	985141000928723	E:\Dropbox\Family Room\GROUP B\POSt-WEEK3	GrBWEEK3	11452.3	32.8958	138.184	102							207.093	184.986	230.235	233.72	739.32	151.44	160.68	12.12	23.8	28.2	39.96	37.8	5.16	228.04	122.88	43.76	255.88	92.32	10.08
2020-11-02	05:00:00	68969	900	900	985141000928723	E:\Dropbox\Family Room\GROUP B\POSt-WEEK3	GrBWEEK3	15190.2	32.9385	114.081	137							174.113	167.209	226.491	311.16	749.12	66.76	150.88	3.24	58.68	35.88	21.52	54.16	30.16	269.64	96.72	40.36	143.92	119	26.72
2020-11-02	05:15:00	69869	900	900	985141000928723	E:\Dropbox\Family Room\GROUP B\POSt-WEEK3	GrBWEEK3	15826.3	32.9171	139.408	141							219.386	205.997	226.332	253.6	727.44	164.2	172.56	66.32	54.64	16.92	46.68	80.84	34.32	184.16	91.72	42.48	85.84	37.28	158.8
2020-11-02	05:30:00	70769	900	900	985141000928723	E:\Dropbox\Family Room\GROUP B\POSt-WEEK3	GrBWEEK3	14464.6	32.8958	143.454	138							241.81	205.773	245.845	227.28	732.6	180.76	167.4	7.4	57.24	201.36	5.4	56.6	53	117.68	110.8	36.92	161.88	24.96	66.76
2020-11-02	05:45:00	71669	900	900	985141000928723	E:\Dropbox\Family Room\GROUP B\POSt-WEEK3	GrBWEEK3	21778.1	32.8958	131.317	203							179.332	199.717	221.488	287.2	652.04	121.56	247.96	0.08	46.16	102.84	32.76	139.36	29.76	95.24	108.6	79.32	126.28	124.48	15.12
2020-11-02	06:00:00	72569	900	900	985141000928723	E:\Dropbox\Family Room\GROUP B\POSt-WEEK3	GrBWEEK3	12450.3	32.8958	126.309	117							239.89	225.637	168.376	200.56	752.4	57.56	147.6	3.64	22.56	22.6	2.84	50.28	74.96	59.2	97.32	104.32	37.72	409.6	14.96
2020-11-02	06:15:00	73469	900	900	985141000928723	E:\Dropbox\Family Room\GROUP B\POSt-WEEK3	GrBWEEK3	8220.07	32.8958	120.948	79							234.594	207.426	145.759	110.84	860.08	26.32	39.92	0.36	10.72	3.16	1.24	23.4	126.52	11.72	16.52	401.52	29.72	107.24	167.88
2020-11-02	06:30:00	74369	900	900	985141000928723	E:\Dropbox\Family Room\GROUP B\POSt-WEEK3	GrBWEEK3	12792.2	32.8958	125.939	109							211.636	233.693	149.119	159.44	618.48	31.52	281.52	1	7.28	27.72	12.12	216.48	139.64	25.84	65.04	89.84	24.04	142.16	148.84
2020-11-02	06:45:00	75269	900	900	985141000928723	E:\Dropbox\Family Room\GROUP B\POSt-WEEK3	GrBWEEK3	1229.83	33.1367	120.508	9							212.786	159.328	139.044	25	819.24	3.96	80.76	0	0	0	0	6.12	0	0	74.64	26.68	0	615.56	177
2020-11-02	07:00:00	76169	900	900	985141000928723	E:\Dropbox\Family Room\GROUP B\POSt-WEEK3	GrBWEEK3	358.5	33.6005	72.9478	3							155.723	165.659	85.2533	14	587	0	313	0	0	0	0	0	0	0	313	575.24	0	11.76	0
2020-11-02	07:15:00	77069	900	900	985141000928723	E:\Dropbox\Family Room\GROUP B\POSt-WEEK3	GrBWEEK3	597.496	32.9049	110.163	5							168.785	172.899	130.739	36.08	900	0	0	0	0	0	0	0	0	0	0	30.12	0	579.52	290.36
2020-11-02	07:30:00	77969	900	900	985141000928723	E:\Dropbox\Family Room\GROUP B\POSt-WEEK3	GrBWEEK3	920.994	32.9121	111.718	9							254.607	143.574	61.1512	29.92	891.16	0	8.84	0	0	0	0	0	0	0.04	8.84	0	1.36	645	244.76
2020-11-02	07:45:00	78869	900	900	985141000928723	E:\Dropbox\Family Room\GROUP B\POSt-WEEK3	GrBWEEK3	0	32.8958	157.417	0							239.5	157.416	168.999	0	900	0	0	0	0	0	0	0	0	0	0	0	0	0	900
2020-11-02	08:00:00	79769	900	900	985141000928723	E:\Dropbox\Family Room\GROUP B\POSt-WEEK3	GrBWEEK3	358.5	32.8958	124.816	3							181.46	163.57	134.081	3.6	900	0	0	0	0	0	0	0	0	0	0	0	0	597.72	302.28
2020-11-02	08:15:00	80669	900	900	985141000928723	E:\Dropbox\Family Room\GROUP B\POSt-WEEK3	GrBWEEK3	288.499	32.8958	119.273	2							246.938	165.381	119.422	3.68	898.12	0	1.88	0	0	0	0	0	0	0	1.88	0	0	59.48	838.64
2020-11-02	08:30:00	81569	900	900	985141000928723	E:\Dropbox\Family Room\GROUP B\POSt-WEEK3	GrBWEEK3	0	32.8958	119.5	0							267.657	168.999	119.5	0	900	0	0	0	0	0	0	0	0	0	0	0	0	0	900
2020-11-02	08:45:00	82469	900	900	985141000928723	E:\Dropbox\Family Room\GROUP B\POSt-WEEK3	GrBWEEK3	358.501	32.8958	111.464	3							198.892	162.645	195.184	14.32	900	0	0	0	0	0	0	0	0	0	0	151.92	0	0	748.08
2020-11-02	09:00:00	83369	900	900	985141000928723	E:\Dropbox\Family Room\GROUP B\POSt-WEEK3	GrBWEEK3	646.996	33.0441	95.2661	5							114.573	161.482	132.058	43.28	900	0	0	0	0	0	0	0	0	0	0	333.48	0	62.72	503.8
2020-11-02	09:15:00	84269	900	900	985141000928723	E:\Dropbox\Family Room\GROUP B\POSt-WEEK3	GrBWEEK3	1462.96	33.8825	66.6111	11							94.7798	138.52	92.7817	430.96	719.16	0	180.84	0	0	0	0	0	0	0	180.84	457.24	0	0	261.92
2020-11-02	09:30:00	85169	900	900	985141000928723	E:\Dropbox\Family Room\GROUP B\POSt-WEEK3	GrBWEEK3	238.999	33.1179	115.263	2							115.75	168.66	119.688	9.56	900	0	0	0	0	0	0	0	0	0	0	895.24	0	0	4.76
2020-11-02	09:45:00	86069	900	900	985141000928723	E:\Dropbox\Family Room\GROUP B\POSt-WEEK3	GrBWEEK3	0	32.9201	110.256	0							130.663	136.476	160.537	0	900	0	0	0	0	0	0	0	0	0	0	900	0	0	0
2020-11-02	10:00:00	86969	900	900	985141000928723	E:\Dropbox\Family Room\GROUP B\POSt-WEEK3	GrBWEEK3	119.5	32.8958	96.7961	1							106.114	180.899	123.775	1.2	900	0	0	0	0	0	0	0	0	0	0	74.32	0	0	825.68
2020-11-02	10:15:00	87869	900	900	985141000928723	E:\Dropbox\Family Room\GROUP B\POSt-WEEK3	GrBWEEK3	0	32.8958	76.454	0							76.6236	124.012	139.86	0	900	0	0	0	0	0	0	0	0	0	0	0	0	0	900
2020-11-02	10:30:00	88769	900	900	985141000928723	E:\Dropbox\Family Room\GROUP B\POSt-WEEK3	GrBWEEK3	477.996	32.8958	97.2291	4							117.932	100.476	119.465	28.6	900	0	0	0	0	0	0	0	0	0	0	16.72	0	0	883.28
2020-11-02	10:45:00	89669	900	900	985141000928723	E:\Dropbox\Family Room\GROUP B\POSt-WEEK3	GrBWEEK3	0	32.8958	113.293	0							113.293	119.5	119.5	0	900	0	0	0	0	0	0	0	0	0	0	0	0	0	900
2020-11-02	11:00:00	90569	900	900	985141000928723	E:\Dropbox\Family Room\GROUP B\POSt-WEEK3	GrBWEEK3	14468.6	32.8958	122.177	126							195.182	173.159	167.355	211.24	670.4	35.76	229.6	29.04	42.96	66.32	10.52	171.2	79.56	35.56	58.4	93.28	22.08	36.56	254.52
2020-11-02	11:15:00	91469	900	900	985141000928723	E:\Dropbox\Family Room\GROUP B\POSt-WEEK3	GrBWEEK3	8934.79	32.9699	112.62	79							177.984	188.961	155.061	210.44	717.04	12.2	182.96	4.68	32.36	64.16	0.04	124.88	28.8	10.68	58.08	213.36	59.24	13.96	289.76
2020-11-02	11:30:00	92369	900	900	985141000928723	E:\Dropbox\Family Room\GROUP B\POSt-WEEK3	GrBWEEK3	2624.22	32.9568	58.659	20							124.122	121.83	128.697	386.36	878	3.6	22	0	3.52	0	0	2.68	4.6	0	19.32	218.72	26.52	147.2	477.44
2020-11-02	11:45:00	93269	900	900	985141000928723	E:\Dropbox\Family Room\GROUP B\POSt-WEEK3	GrBWEEK3	348.445	33.0478	103.74	3							133.421	172.26	113.217	111.24	900	0	0	0	0	0	0	0	0	0	0	283.64	0	0	616.36
2020-11-02	12:00:00	94169	900	330.64	985141000928723	E:\Dropbox\Family Room\GROUP B\POSt-WEEK3	GrBWEEK3	0	33.8239	119.5	0							119.5	283.816	119.5	0	330.64	0	0	0	0	0	0	0	0	0	0	0	0	0	330.64
2020-11-02	12:15:00	95069	900	569.36	985141000928723	E:\Dropbox\Family Room\GROUP B\POSt-WEEK3	GrBWEEK3	28.3988	33.7473	35.9655	0							36.0864	126.162	117.096	76.16	569.36	0	0	0	0	0	0	0	0	0	0	0	0	0	569.36
2020-11-02	12:30:00	95969	900	900	985141000928723	E:\Dropbox\Family Room\GROUP B\POSt-WEEK3	GrBWEEK3	260.102	33.1986	55.5372	3							112.914	135.512	114.778	246.48	899.96	0	0.04	0	0	0	0	0	0	0	0.04	247	0	568.92	84.04
2020-11-02	12:45:00	96869	900	900	985141000928723	E:\Dropbox\Family Room\GROUP B\POSt-WEEK3	GrBWEEK3	0	32.9387	107.395	0							150.052	108.943	137.685	0	330.64	0	569.36	0	0	0	0	0	0	0	569.36	330.64	0	0	0
2020-11-02	13:00:00	97769	900	900	985141000928723	E:\Dropbox\Family Room\GROUP B\POSt-WEEK3	GrBWEEK3	0	32.8958	58.302	0							93.1105	120.015	120.149	0	569.36	0	330.64	0	0	0	0	0	0	0	330.64	0	0	0	569.36
2020-11-02	13:15:00	98669	900	900	985141000928723	E:\Dropbox\Family Room\GROUP B\POSt-WEEK3	GrBWEEK3	862.558	32.9041	119.182	10							210.075	119.663	119.927	4.76	897.6	0	2.4	0.76	0	0	0.44	1.24	0	0	1.16	0.4	0	0	896
2020-11-02	13:30:00	99569	900	900	985141000928723	E:\Dropbox\Family Room\GROUP B\POSt-WEEK3	GrBWEEK3	3761.16	32.9475	143.323	33							168.248	119.5	175.381	86.2	844.76	136.52	55.24	43.44	37.36	55.48	2.16	53.48	17.96	4.28	1.76	4.88	0	0	679.2
2020-11-02	13:45:00	100469	900	900	985141000928723	E:\Dropbox\Family Room\GROUP B\POSt-WEEK3	GrBWEEK3	7726.93	32.9556	89.943	65							157.639	169.391	159.59	216.2	631.48	113.8	268.52	11.44	47.52	12.88	52.72	262.12	34.32	20.16	6.4	47.04	27	30.52	347.88
2020-11-02	14:00:00	101369	900	900	985141000928723	E:\Dropbox\Family Room\GROUP B\POSt-WEEK3	GrBWEEK3	1251.42	33.6116	76.9763	12							152.006	152.3	124.047	9.12	899.36	0	0.64	0	0	0	0	0	0	0	0.64	304.92	0.6	0.56	593.28
2020-11-02	14:15:00	102269	900	900	985141000928723	E:\Dropbox\Family Room\GROUP B\POSt-WEEK3	GrBWEEK3	119.5	32.9284	109.76	1							156.708	125.519	166.481	272.64	900	0	0	0	0	0	0	0	0	0	0	398.04	0	0	501.96
2020-11-02	14:30:00	103169	900	900	985141000928723	E:\Dropbox\Family Room\GROUP B\POSt-WEEK3	GrBWEEK3	0	33.0694	118.561	0							136.746	119.5	168.999	0	900	0	0	0	0	0	0	0	0	0	0	900	0	0	0
2020-11-02	14:45:00	104069	900	900	985141000928723	E:\Dropbox\Family Room\GROUP B\POSt-WEEK3	GrBWEEK3	119.5	33.1081	118.889	1							129.342	118.535	168.999	1.48	900	0	0	0	0	0	0	0	0	0	0	720.84	0	0	179.16
2020-11-02	15:00:00	104969	900	900	985141000928723	E:\Dropbox\Family Room\GROUP B\POSt-WEEK3	GrBWEEK3	1716.56	33.2979	91.2244	15							159.916	124.027	98.8854	17.4	893.28	14.68	6.72	0	5.88	2.32	0	6.44	0.76	0	0.28	144.8	0.6	0.88	738.04
2020-11-02	15:15:00	105869	900	900	985141000928723	E:\Dropbox\Family Room\GROUP B\POSt-WEEK3	GrBWEEK3	34.4015	33.2645	107.641	0							130.43	119.258	145.398	16.72	900	0	0	0	0	0	0	0	0	0	0	0	0	0	900
2020-11-02	15:30:00	106769	900	900	985141000928723	E:\Dropbox\Family Room\GROUP B\POSt-WEEK3	GrBWEEK3	204.599	32.9841	48.7259	2							122.327	110.038	132.294	48.84	900	0	0	0	0	0	0	0	0	0	0	32.8	0	0	867.2
2020-11-02	15:45:00	107669	900	900	985141000928723	E:\Dropbox\Family Room\GROUP B\POSt-WEEK3	GrBWEEK3	742.285	33.1872	94.2498	6							144.494	133.512	186.743	25.36	886.84	0	13.16	0	0	0	0	0	0	0	13.16	39.04	0	0	847.8
2020-11-02	16:00:00	108569	900	900	985141000928723	E:\Dropbox\Family Room\GROUP B\POSt-WEEK3	GrBWEEK3	213.721	32.986	94.0017	2							133.455	281.99	96.3727	2.84	900	0	0	0	0	0	0	0	0	0	0	190.28	0	0	709.72
2020-11-02	16:15:00	109469	900	900	985141000928723	E:\Dropbox\Family Room\GROUP B\POSt-WEEK3	GrBWEEK3	11696.1	32.899	152.998	94							195.993	207.666	258.643	339.2	702.64	172.36	197.36	5.08	90.96	41.76	83.28	161.64	51.24	39.24	35.72	249.8	48.2	0.88	92.2
2020-11-02	16:30:00	110369	900	900	985141000928723	E:\Dropbox\Family Room\GROUP B\POSt-WEEK3	GrBWEEK3	3997.8	33.0729	112.008	36							216.847	234.005	132.4	107.32	835.44	0.84	64.56	0	4.68	0	0	14.68	1.28	25.32	49.88	197.2	10.72	10.72	585.52
2020-11-02	16:45:00	111269	900	900	985141000928723	E:\Dropbox\Family Room\GROUP B\POSt-WEEK3	GrBWEEK3	119.5	32.8958	110.852	1							144.149	183.552	169.726	17.56	900	1.2	0	0	0	0	0	0	0	0	0	48.52	0	0	851.48
2020-11-02	17:00:00	112169	900	900	985141000928723	E:\Dropbox\Family Room\GROUP B\POSt-WEEK3	GrBWEEK3	239	32.8997	140.489	2							168.875	227.371	150.149	1.52	900	0	0	0	0	0	0	0	0	0	0	557.52	0	0	342.48
2020-11-02	17:15:00	113069	900	900	985141000928723	E:\Dropbox\Family Room\GROUP B\POSt-WEEK3	GrBWEEK3	0	33.1528	84.3077	0							168.999	94.2188	169.913	0	900	0	0	0	0	0	0	0	0	0	0	900	0	0	0
2020-11-02	17:30:00	113969	900	900	985141000928723	E:\Dropbox\Family Room\GROUP B\POSt-WEEK3	GrBWEEK3	4168.27	33.1115	93.8054	41							192.702	116.897	233.138	175.84	877.84	60.96	22.16	0.08	48.8	0	14.24	20.48	5.28	8.24	1.68	368.08	15.48	303.64	114
2020-11-02	17:45:00	114869	900	900	985141000928723	E:\Dropbox\Family Room\GROUP B\POSt-WEEK3	GrBWEEK3	10432.5	33.2202	124.415	89							188.549	172.224	176.733	358.12	629.48	120.28	270.52	8.68	35.84	20.52	36.32	138.08	25.64	73.04	132.44	103.16	115.08	5.6	205.6
2020-11-02	18:00:00	115769	900	900	985141000928723	E:\Dropbox\Family Room\GROUP B\POSt-WEEK3	GrBWEEK3	10356.6	32.9092	124.201	95							230.701	217.948	188.356	231.36	802	99.36	98	12.76	52.44	35.8	20.16	60.28	7.36	36.36	37.72	109.72	76.44	144.8	306.16
2020-11-02	18:15:00	116669	900	900	985141000928723	E:\Dropbox\Family Room\GROUP B\POSt-WEEK3	GrBWEEK3	10045.2	32.906	114.247	84							220.312	154.776	168.149	287	619.56	77.6	280.44	71.4	82.44	18.2	55.8	146.4	76.28	44	134.04	142.36	28.56	100.52	0
2020-11-02	18:30:00	117569	900	900	985141000928723	E:\Dropbox\Family Room\GROUP B\POSt-WEEK3	GrBWEEK3	13223	32.9148	117.077	120							188.75	206.141	209.674	346.8	665.84	43.8	234.16	0	67.52	37.36	12.12	139.92	45.64	141	94.24	77.52	69.92	198.84	15.92
2020-11-02	18:45:00	118469	900	900	985141000928723	E:\Dropbox\Family Room\GROUP B\POSt-WEEK3	GrBWEEK3	8833.68	32.9003	101.672	71							151.713	141.858	183.354	362.28	669.76	29.56	230.24	26.44	60	47.04	10.44	135.12	166.4	225	95.12	108.48	3.16	19.4	3.4
2020-11-02	19:00:00	119369	900	900	985141000928723	E:\Dropbox\Family Room\GROUP B\POSt-WEEK3	GrBWEEK3	12215.7	32.8958	107.66	108							173.656	161.565	184.257	426.16	621	19.96	279	27.4	83.68	45.48	10.92	213.68	98.76	102.88	65.32	83.64	44.16	101.84	22.24
2020-11-02	19:15:00	120269	900	900	985141000928723	E:\Dropbox\Family Room\GROUP B\POSt-WEEK3	GrBWEEK3	1055.06	32.9042	95.9815	8							162.696	237.254	157.125	239.6	900	3.36	0	0	0	0	0	0	0	0	0	64.72	0	269.88	565.4
2020-11-02	19:30:00	121169	900	900	985141000928723	E:\Dropbox\Family Room\GROUP B\POSt-WEEK3	GrBWEEK3	3048.05	32.8958	93.4433	27							146.714	200.819	144.992	101	896.36	68.56	3.64	35.76	45	5.08	9.4	2.32	14.2	2.72	1.32	352.52	2.12	330.64	98.92
2020-11-02	19:45:00	122069	900	900	985141000928723	E:\Dropbox\Family Room\GROUP B\POSt-WEEK3	GrBWEEK3	7291.03	33.1521	111.59	60							186.18	164.361	235.363	180.56	782.4	104.12	117.6	3.84	159	7.04	38.16	110.48	11.56	34.4	7.12	122.32	0	97.92	308.16
2020-11-02	20:00:00	122969	900	900	985141000928723	E:\Dropbox\Family Room\GROUP B\POSt-WEEK3	GrBWEEK3	3463.9	33.3634	104.509	30							196.698	186.594	114.155	50.52	879.2	17.88	20.8	16.64	1.08	2	0.76	3.88	1.48	9.4	16.92	38.84	0	99.92	709.08
2020-11-02	20:15:00	123869	900	900	985141000928723	E:\Dropbox\Family Room\GROUP B\POSt-WEEK3	GrBWEEK3	10899.7	33.0487	116.863	90							191.142	211.761	180.188	221.08	727	119.64	173	18	213.4	52.28	87.92	133.6	76.08	37.4	39.4	44.88	51.28	3.24	142.52
2020-11-02	20:30:00	124769	900	900	985141000928723	E:\Dropbox\Family Room\GROUP B\POSt-WEEK3	GrBWEEK3	5998.08	32.9365	109.309	53							193.879	201.813	161.846	288.84	886.76	95.28	13.24	0	1.16	192.48	0	7	168.52	4.48	6.24	270.92	15.36	48.6	185.24
2020-11-02	20:45:00	125669	900	900	985141000928723	E:\Dropbox\Family Room\GROUP B\POSt-WEEK3	GrBWEEK3	4386.03	33.1874	79.424	35							124.97	196.306	176.905	79.72	857.84	98.68	42.16	101.56	37.48	0	52.4	24.84	11.6	4.52	17.32	209.36	10.76	28.24	401.92
2020-11-02	21:00:00	126569	900	900	985141000928723	E:\Dropbox\Family Room\GROUP B\POSt-WEEK3	GrBWEEK3	119.49	32.8958	92.146	1							209.427	141.163	98.941	298	900	0	0	0	0	0	0	0	0	0	0	0	0	499.36	400.64
2020-11-02	21:15:00	127469	900	900	985141000928723	E:\Dropbox\Family Room\GROUP B\POSt-WEEK3	GrBWEEK3	0	32.8958	117.302	0							131.592	119.5	200.796	0	900	0	0	0	0	0	0	0	0	0	0	0	0	0	900
2020-11-02	21:30:00	128369	900	900	985141000928723	E:\Dropbox\Family Room\GROUP B\POSt-WEEK3	GrBWEEK3	5555.13	33.0258	88.3135	46							142.697	152.599	142.358	166.56	793	92.32	107	3.68	70.04	2.08	12.92	73.72	35.32	3.36	33.28	26.44	46.88	80.12	512.16
2020-11-02	21:45:00	129269	900	900	985141000928723	E:\Dropbox\Family Room\GROUP B\POSt-WEEK3	GrBWEEK3	4870.87	33.5077	102.394	45							162.519	147.164	160.628	379.68	813.32	57.8	86.68	18.72	31.28	0	16.4	38.32	5.44	37.24	48.36	449.48	53.56	31.24	169.96
2020-11-02	22:00:00	130169	900	900	985141000928723	E:\Dropbox\Family Room\GROUP B\POSt-WEEK3	GrBWEEK3	2855.74	33.2036	113.224	28							148.878	190.5	201.35	63.32	891.8	61.64	8.2	0.12	140.28	10.28	30.36	5.8	0.68	0.8	2.4	163.88	35.84	50.04	459.52
2020-11-02	22:15:00	131069	900	900	985141000928723	E:\Dropbox\Family Room\GROUP B\POSt-WEEK3	GrBWEEK3	9595.71	33.0008	106.962	85							144.279	165.422	212.087	347.64	768.48	25.2	131.52	40.48	89.76	7.52	25.6	70.24	124.44	9.6	61.28	305.52	0.44	49.32	115.8
2020-11-02	22:30:00	131969	900	900	985141000928723	E:\Dropbox\Family Room\GROUP B\POSt-WEEK3	GrBWEEK3	15437.6	32.9061	115.82	145							179.907	188.847	197.646	332.72	782.96	37.2	117.04	20.28	106.56	108.2	35	58.2	105.2	32.04	58.84	177	13.84	25.44	159.4
2020-11-02	22:45:00	132869	900	900	985141000928723	E:\Dropbox\Family Room\GROUP B\POSt-WEEK3	GrBWEEK3	10916.6	32.914	132.14	92							183.041	194.86	191.785	176.72	728.88	76.68	171.12	11.84	22.96	80.6	21.08	79.28	184.88	58.32	91.84	65.92	42.92	234.2	6.16
2020-11-02	23:00:00	133769	900	900	985141000928723	E:\Dropbox\Family Room\GROUP B\POSt-WEEK3	GrBWEEK3	5909.12	33.0869	140.148	56							214.815	224.374	235.606	117.16	871.84	191.6	28.16	2.92	10.32	49.28	19.76	19.28	46	5.08	8.88	46.2	0.04	289.36	402.88
2020-11-02	23:15:00	134669	900	900	985141000928723	E:\Dropbox\Family Room\GROUP B\POSt-WEEK3	GrBWEEK3	6161.98	33.2613	144.692	53							210.567	209.694	206.107	109.88	810	231.68	90	3.64	4.2	0.48	4.48	17.56	5.88	19.72	72.44	97.96	16.72	27.68	629.24
2020-11-02	23:30:00	135569	900	900	985141000928723	E:\Dropbox\Family Room\GROUP B\POSt-WEEK3	GrBWEEK3	23788.2	32.8978	137.982	218							212.214	218.259	222.894	398.12	717.24	139.72	182.76	30.48	58.12	103.56	56.32	123.68	136.72	83.24	59.08	47.8	69.4	46.6	85
2020-11-02	23:45:00	136469	900	900	985141000928723	E:\Dropbox\Family Room\GROUP B\POSt-WEEK3	GrBWEEK3	11767.4	32.8958	139.926	102							227.785	226.012	211.87	270.4	772.64	188.44	127.36	47.92	58.16	84.84	39.4	95.8	180.12	60.52	31.56	107.24	159.88	0	34.56
2020-11-03	00:00:00	137369	900	900	985141000928723	E:\Dropbox\Family Room\GROUP B\POSt-WEEK3	GrBWEEK3	15269.9	32.9172	160.057	124							198.109	233.269	231.442	249.72	602.08	248.52	297.92	5.24	105.88	31.2	15.52	201.96	71.08	22.32	95.96	128.56	178.88	39.36	4.04
2020-11-03	00:15:00	138269	900	900	985141000928723	E:\Dropbox\Family Room\GROUP B\POSt-WEEK3	GrBWEEK3	14307.5	32.8958	138.758	128							219.229	196.093	185.223	197.96	794.04	134.44	105.96	67.76	20	27.36	47	23.36	66.52	36.2	82.6	243.64	54.84	230.72	0
2020-11-03	00:30:00	139169	900	900	985141000928723	E:\Dropbox\Family Room\GROUP B\POSt-WEEK3	GrBWEEK3	4480.54	32.9027	67.1566	37							123.655	145.659	104.42	491.32	759.88	16.96	140.12	4.76	0	0	7.52	7.72	24.04	68.44	132.4	94.84	51.4	435.08	73.8
2020-11-03	00:45:00	140069	900	900	985141000928723	E:\Dropbox\Family Room\GROUP B\POSt-WEEK3	GrBWEEK3	318.381	33.2282	29.4225	3							149.532	75.6481	114.088	36.84	899.68	0	0.32	0	0	0	0	0	0	0	0.32	201.72	128.28	0.32	569.36
2020-11-03	01:00:00	140969	900	900	985141000928723	E:\Dropbox\Family Room\GROUP B\POSt-WEEK3	GrBWEEK3	307.318	32.8958	111.154	2							202.38	117.792	154.836	53.36	900	0	0	0	0	0	0	0	0	0	0	411.84	0	0	488.16
2020-11-03	01:15:00	141869	900	900	985141000928723	E:\Dropbox\Family Room\GROUP B\POSt-WEEK3	GrBWEEK3	477.998	33.3761	105.326	4							265.432	125.963	195.441	76.84	900	0	0	0	0	0	0	0	0	0	0	118.92	0	0	781.08
2020-11-03	01:30:00	142769	900	900	985141000928723	E:\Dropbox\Family Room\GROUP B\POSt-WEEK3	GrBWEEK3	919.747	33.246	46.7899	6							283.466	119.413	57.2279	160.2	828.8	0	71.2	0	0	0	0	0	0	0	71.2	165.48	0	271.76	391.56
2020-11-03	01:45:00	143669	900	900	985141000928723	E:\Dropbox\Family Room\GROUP B\POSt-WEEK3	GrBWEEK3	2513.21	33.0849	96.2032	22							225.785	128.668	208.259	384.72	804.08	38.92	95.92	0	0	0	0	0	0	0	95.92	174.64	0	362.76	266.68
2020-11-03	02:00:00	144569	900	900	985141000928723	E:\Dropbox\Family Room\GROUP B\POSt-WEEK3	GrBWEEK3	4867.72	32.9174	139.657	49							205.345	188.286	169.251	79.6	860.56	187.24	39.44	0.12	3.52	0.28	186.16	9.56	6.92	25.8	29.88	521.64	3.56	42.84	69.72
2020-11-03	02:15:00	145469	900	900	985141000928723	E:\Dropbox\Family Room\GROUP B\POSt-WEEK3	GrBWEEK3	3427.4	33.8284	141.496	33							213.696	228.198	161.689	208.2	865.2	236.96	34.8	213.56	29.8	0	9.8	32.08	0	3.16	2.72	34.04	21.88	301.12	251.84
2020-11-03	02:30:00	146369	900	900	985141000928723	E:\Dropbox\Family Room\GROUP B\POSt-WEEK3	GrBWEEK3	820.441	33.3673	147.286	9							218.857	150.103	256.265	552.08	609.28	222.2	290.72	118.6	0	0	59.56	178.2	0	0	112.52	15.44	0	229.4	186.28
2020-11-03	02:45:00	147269	900	900	985141000928723	E:\Dropbox\Family Room\GROUP B\POSt-WEEK3	GrBWEEK3	593.822	34.0714	37.8734	6							233.311	38.4955	122.19	279.88	819.36	0	80.64	0	0	0	0	0	0	0	80.64	168.04	0	0	651.32
2020-11-03	03:00:00	148169	900	900	985141000928723	E:\Dropbox\Family Room\GROUP B\POSt-WEEK3	GrBWEEK3	4790.55	33.5531	111.417	41							194.783	173.051	172.602	136.12	694.64	142.32	205.36	10.12	16.32	45.76	72.12	204.72	11.24	26.84	0.64	3.24	16.8	275.8	216.4
2020-11-03	03:15:00	149069	900	900	985141000928723	E:\Dropbox\Family Room\GROUP B\POSt-WEEK3	GrBWEEK3	119.502	33.9327	49.115	1							53.759	122.048	154.085	44.2	900	0	0	0	0	0	0	0	0	0	0	0	0	635.16	264.84
2020-11-03	03:30:00	149969	900	900	985141000928723	E:\Dropbox\Family Room\GROUP B\POSt-WEEK3	GrBWEEK3	478.001	33.1524	91.7006	4							122.489	188.427	112.816	10.44	900	0	0	0	0	0	0	0	0	0	0	78.92	0	0	821.08
2020-11-03	03:45:00	150869	900	900	985141000928723	E:\Dropbox\Family Room\GROUP B\POSt-WEEK3	GrBWEEK3	0	32.9522	117.627	0							162.619	129.969	119.532	0	900	0	0	0	0	0	0	0	0	0	0	0	0	0	900
2020-11-03	04:00:00	151769	900	900	985141000928723	E:\Dropbox\Family Room\GROUP B\POSt-WEEK3	GrBWEEK3	119.5	34.1178	20.4426	1							116.499	116.504	58.5696	5.88	900	0	0	0	0	0	0	0	0	0	0	0	0	830.36	69.64
2020-11-03	04:15:00	152669	900	900	985141000928723	E:\Dropbox\Family Room\GROUP B\POSt-WEEK3	GrBWEEK3	4240.71	33.5421	82.6997	39							184.548	121.022	125.436	196.04	847.64	51.56	52.36	5.12	1.72	19.32	20.28	32.76	3.88	18.52	19.6	4.44	17.6	598.92	157.84
2020-11-03	04:30:00	153569	900	900	985141000928723	E:\Dropbox\Family Room\GROUP B\POSt-WEEK3	GrBWEEK3	119.5	33.2291	127.949	1							162.499	223.539	188.003	1.16	900	142.92	0	0	0	0	0	0	0	0	0	0	0	431.6	468.4
2020-11-03	04:45:00	154469	900	900	985141000928723	E:\Dropbox\Family Room\GROUP B\POSt-WEEK3	GrBWEEK3	8402.22	33.0377	124.641	73							206.12	164.247	184.371	109.68	630.16	73	269.84	27.76	20.72	8.56	11.48	129.2	17.6	185.24	140.64	18.24	123.28	141.52	75.76
2020-11-03	05:00:00	155369	900	900	985141000928723	E:\Dropbox\Family Room\GROUP B\POSt-WEEK3	GrBWEEK3	12229.7	32.8958	138.059	106							197.582	218.61	179.989	330.52	668.96	216.84	231.04	96.28	26.84	37.36	54.88	105.84	87.28	175.12	125.2	86	52.72	38.48	14
2020-11-03	05:15:00	156269	900	900	985141000928723	E:\Dropbox\Family Room\GROUP B\POSt-WEEK3	GrBWEEK3	19099	32.8958	153.579	171							213.427	271.26	194.12	249.28	652.32	261.56	247.68	101.24	86.28	220.64	44.4	218.16	52.72	89.92	29.52	2.88	17.6	22.04	14.6
2020-11-03	05:30:00	157169	900	900	985141000928723	E:\Dropbox\Family Room\GROUP B\POSt-WEEK3	GrBWEEK3	12649.6	32.8958	129.989	119							199.252	223.438	212.5	183.48	758.36	93.68	141.64	0	116.08	14.6	12.44	43.68	64.92	82.28	97.96	94.92	158.56	27.2	187.36
2020-11-03	05:45:00	158069	900	900	985141000928723	E:\Dropbox\Family Room\GROUP B\POSt-WEEK3	GrBWEEK3	16210.5	32.8958	136.475	145							183.226	210.824	226.677	232.96	725.6	157.88	174.4	3.4	13.72	49	17.16	88.28	26.88	92.96	86.12	387.32	59.16	38.2	37.8
2020-11-03	06:00:00	158969	900	900	985141000928723	E:\Dropbox\Family Room\GROUP B\POSt-WEEK3	GrBWEEK3	8814.08	32.8961	130.857	77							199.629	263.839	189.591	166.36	853.96	112.6	46.04	6.6	130.92	3.92	0.08	24.32	23.96	29.92	21.72	108.6	45.56	329.92	174.48
2020-11-03	06:15:00	159869	900	900	985141000928723	E:\Dropbox\Family Room\GROUP B\POSt-WEEK3	GrBWEEK3	10309.4	32.9038	133.163	94							192.131	174.303	204.329	200.72	825.12	124.64	74.88	5.4	13	4.24	1.08	47.12	187.76	24.64	27.76	170.28	30.08	131.92	256.72
2020-11-03	06:30:00	160769	900	900	985141000928723	E:\Dropbox\Family Room\GROUP B\POSt-WEEK3	GrBWEEK3	3150.68	32.8958	107.967	28							247.533	161.086	169.615	29.24	893.08	40.28	6.92	0.92	0	3.24	1.32	2.8	8.04	11.64	4.12	35.52	11.8	141.92	678.68
2020-11-03	06:45:00	161669	900	900	985141000928723	E:\Dropbox\Family Room\GROUP B\POSt-WEEK3	GrBWEEK3	15353.9	32.9236	116.8	134							184.715	165.649	178.646	244.2	752.84	62	147.16	7.4	4.88	13.44	40.52	78.84	48.64	152.16	68.32	58.32	99.4	266.08	62
2020-11-03	07:00:00	162569	900	900	985141000928723	E:\Dropbox\Family Room\GROUP B\POSt-WEEK3	GrBWEEK3	9850.81	32.8968	112.492	88							168.252	171.779	155.859	222.16	685.52	9.68	214.48	2.2	6.8	24.64	8.6	25.68	16.88	118.56	188.8	27.56	33.64	382.56	64.08
2020-11-03	07:15:00	163469	900	900	985141000928723	E:\Dropbox\Family Room\GROUP B\POSt-WEEK3	GrBWEEK3	576.997	32.9869	126.674	5							256.85	260.014	134.068	3.48	899.96	0	0.04	0	0	0	0	0	0	0	0.04	16.76	0	507.6	375.6
2020-11-03	07:30:00	164369	900	900	985141000928723	E:\Dropbox\Family Room\GROUP B\POSt-WEEK3	GrBWEEK3	168.998	33.1532	81.9549	1							229.75	147.433	110.442	1.08	900	0	0	0	0	0	0	0	0	0	0	392.36	0	177	330.64
2020-11-03	07:45:00	165269	900	900	985141000928723	E:\Dropbox\Family Room\GROUP B\POSt-WEEK3	GrBWEEK3	1582.49	32.938	122.789	13							218.204	145.612	129.493	20.8	708.04	0	191.96	0	0	0	0	0	0	0	191.96	94.12	0	613.92	0
2020-11-03	08:00:00	166169	900	900	985141000928723	E:\Dropbox\Family Room\GROUP B\POSt-WEEK3	GrBWEEK3	1347.36	33.1455	96.234	13							207.29	148.976	119.377	37.72	875.96	0	24.04	0	0	0	0	0	0	0	24.04	101.56	0	493.44	280.96
2020-11-03	08:15:00	167069	900	900	985141000928723	E:\Dropbox\Family Room\GROUP B\POSt-WEEK3	GrBWEEK3	288.498	33.0249	118.31	2							179.8	136.377	122.867	5.6	886.36	0	13.64	0	0	0	0	0	0	0	13.64	327.96	0	0	558.4
2020-11-03	08:30:00	167969	900	900	985141000928723	E:\Dropbox\Family Room\GROUP B\POSt-WEEK3	GrBWEEK3	119.505	32.9337	94.3678	1							147.837	146.406	94.3678	214.44	519.92	0	380.08	0	0	0	0	0	0	0	380.08	519.92	0	0	0
2020-11-03	08:45:00	168869	900	900	985141000928723	E:\Dropbox\Family Room\GROUP B\POSt-WEEK3	GrBWEEK3	119.492	33.0423	96.24	1							157.56	96.24	96.3334	229.04	175.16	0	724.84	0	0	0	0	0	0	0	724.84	0	0	175.16	0
2020-11-03	09:00:00	169769	900	900	985141000928723	E:\Dropbox\Family Room\GROUP B\POSt-WEEK3	GrBWEEK3	408	33.838	74.5222	3							147.992	83.1532	76.3137	17.72	374.52	0	525.48	0	0	0	0	0	0	0	525.48	30.96	0	343.56	0
2020-11-03	09:15:00	170669	900	900	985141000928723	E:\Dropbox\Family Room\GROUP B\POSt-WEEK3	GrBWEEK3	696.503	33.9044	118.456	5							148.783	136.185	138.655	24.16	325.44	0	574.56	0	0	0	0	0	0	0	574.56	141.56	0	9.52	174.36
2020-11-03	09:30:00	171569	900	900	985141000928723	E:\Dropbox\Family Room\GROUP B\POSt-WEEK3	GrBWEEK3	5529.89	33.3345	95.7472	47							142.428	131.888	117.436	85.36	882	53.36	18	11.2	2.68	30.56	8.76	9.48	22.32	47.24	8.52	43.64	12.08	10.36	693.16
2020-11-03	09:45:00	172469	900	900	985141000928723	E:\Dropbox\Family Room\GROUP B\POSt-WEEK3	GrBWEEK3	478	32.9633	72.9545	4							151.731	155.871	91.1539	7	900	0	0	0	0	0	0	0	0	0	0	405.8	0	0	494.2
2020-11-03	10:00:00	173369	900	900	985141000928723	E:\Dropbox\Family Room\GROUP B\POSt-WEEK3	GrBWEEK3	0	32.8958	75.6999	0							151.298	119.5	212.945	0	900	0	0	0	0	0	0	0	0	0	0	0	569.36	0	330.64
2020-11-03	10:15:00	174269	900	900	985141000928723	E:\Dropbox\Family Room\GROUP B\POSt-WEEK3	GrBWEEK3	1012.41	32.9845	109.002	10							178.399	120.876	150.492	57.16	322.24	0	577.76	0	0	0	0	0	0	0	577.76	67.88	241.28	13.08	0
2020-11-03	10:30:00	175169	900	900	985141000928723	E:\Dropbox\Family Room\GROUP B\POSt-WEEK3	GrBWEEK3	119.5	32.9027	89.2692	1							125.096	163.269	95.0004	8.44	797.04	0	102.96	0	0	0	0	0	0	0	102.96	797.04	0	0	0
2020-11-03	10:45:00	176069	900	900	985141000928723	E:\Dropbox\Family Room\GROUP B\POSt-WEEK3	GrBWEEK3	576.959	33.1322	90.785	3							141.899	139.121	114.001	229.96	435.24	0	464.76	0	0	0	0	0	0	0	464.76	416.76	0	18.48	0
2020-11-03	11:00:00	176969	900	900	985141000928723	E:\Dropbox\Family Room\GROUP B\POSt-WEEK3	GrBWEEK3	119.5	33.6217	117.889	1							120.634	204.079	136.604	2.68	879	0	21	0	0	0	0	0	0	0	21	0	0	879	0
2020-11-03	11:15:00	177869	900	900	985141000928723	E:\Dropbox\Family Room\GROUP B\POSt-WEEK3	GrBWEEK3	0	33.5859	93.7111	0							150.814	115.794	119.5	0	330.64	0	569.36	0	0	0	0	0	0	0	569.36	0	0	330.64	0
2020-11-03	11:30:00	178769	900	900	985141000928723	E:\Dropbox\Family Room\GROUP B\POSt-WEEK3	GrBWEEK3	285.239	33.5211	117.115	2							136.709	135.575	118.512	276.72	543.44	0	356.56	0	0	0	0	0	0	0	356.56	0	0	543.44	0
2020-11-03	11:45:00	179669	900	900	985141000928723	E:\Dropbox\Family Room\GROUP B\POSt-WEEK3	GrBWEEK3	192.746	33.272	62.3225	2							118.507	105.734	88.575	266.04	900	0	0	0	0	0	0	0	0	0	0	0	0	643.16	256.84
2020-11-03	12:00:00	180569	900	900	985141000928723	E:\Dropbox\Family Room\GROUP B\POSt-WEEK3	GrBWEEK3	0	32.8958	18.6359	0							148.819	75.5984	62.5376	0	900	0	0	0	0	0	0	0	0	0	0	0	0	330.64	569.36
2020-11-03	12:15:00	181469	900	900	985141000928723	E:\Dropbox\Family Room\GROUP B\POSt-WEEK3	GrBWEEK3	3766.15	32.9682	97.6646	30							141.267	120.968	136.872	197.52	858.56	12.64	41.44	7.6	15.04	0	11.8	18.64	0	7.04	22.8	6.72	10.04	73.4	726.92
2020-11-03	12:30:00	182369	900	900	985141000928723	E:\Dropbox\Family Room\GROUP B\POSt-WEEK3	GrBWEEK3	7627.23	33.0561	74.8279	63							131.425	163.912	122.377	330.36	776.32	24.56	123.68	20.92	21.72	1.36	45.6	25.56	20.8	16.48	98.12	212.4	133.12	133.88	170.04
2020-11-03	12:45:00	183269	900	900	985141000928723	E:\Dropbox\Family Room\GROUP B\POSt-WEEK3	GrBWEEK3	647.001	33.9667	35.305	6							95.0542	127.472	79.7031	23.84	897.08	0	2.92	0	0	0	0	0	0	0	2.92	661.08	0	208.72	27.28
2020-11-03	13:00:00	184169	900	900	985141000928723	E:\Dropbox\Family Room\GROUP B\POSt-WEEK3	GrBWEEK3	238.999	33.7799	36.3308	2							155.672	120.266	54.6675	39.04	880.44	0	19.56	0	0	0	0	0	0	0	19.56	308.12	0	572.32	0
2020-11-03	13:15:00	185069	900	900	985141000928723	E:\Dropbox\Family Room\GROUP B\POSt-WEEK3	GrBWEEK3	534.42	33.544	119.428	6							153.466	119.577	125.936	2.36	899.4	0	0.6	0	0	0	0	0	0	0	0.6	898.24	0.6	0.56	0
2020-11-03	13:30:00	185969	900	900	985141000928723	E:\Dropbox\Family Room\GROUP B\POSt-WEEK3	GrBWEEK3	288.492	34.0268	86.9742	2							123.997	119.89	90.2898	95.6	900	0	0	0	0	0	0	0	0	0	0	632.16	0	49	218.84
2020-11-03	13:45:00	186869	900	900	985141000928723	E:\Dropbox\Family Room\GROUP B\POSt-WEEK3	GrBWEEK3	773.415	33.3385	83.5027	8							165.045	130.807	94.1372	71.56	898.8	0	1.2	0	0	0	0	0	0	0	1.2	205	1.2	1.16	691.44
2020-11-03	14:00:00	187769	900	900	985141000928723	E:\Dropbox\Family Room\GROUP B\POSt-WEEK3	GrBWEEK3	119.499	32.9911	80.3001	1							171.809	80.8277	133.712	40.2	900	0	0	0	0	0	0	0	0	0	0	278.36	0	0	621.64
2020-11-03	14:15:00	188669	900	900	985141000928723	E:\Dropbox\Family Room\GROUP B\POSt-WEEK3	GrBWEEK3	0	34.0398	118.451	0							145.134	119.5	164.984	0	900	0	0	0	0	0	0	0	0	0	0	900	0	0	0
2020-11-03	14:30:00	189569	900	900	985141000928723	E:\Dropbox\Family Room\GROUP B\POSt-WEEK3	GrBWEEK3	358.5	33.6518	111.385	3							151.362	111.385	132.814	3.64	900	0	0	0	0	0	0	0	0	0	0	838.92	0	0	61.08
2020-11-03	14:45:00	190469	900	900	985141000928723	E:\Dropbox\Family Room\GROUP B\POSt-WEEK3	GrBWEEK3	597.516	32.977	49.5775	5							123.453	131.421	218.881	89.08	900	0	0	0	0	0	0	0	0	0	0	64.08	0	1.04	834.88
2020-11-03	15:00:00	191369	900	900	985141000928723	E:\Dropbox\Family Room\GROUP B\POSt-WEEK3	GrBWEEK3	1154.97	33.1371	90.8415	9							118.935	166.37	120.487	105.6	685.72	0	214.28	0	0	0	3	1.6	0	11.2	212.68	12.2	4.68	0	654.64
2020-11-03	15:15:00	192269	900	900	985141000928723	E:\Dropbox\Family Room\GROUP B\POSt-WEEK3	GrBWEEK3	982.033	33.5786	79.3324	11							129.673	90.8777	141.06	92.88	898.16	0.68	1.84	0.6	0	0	0.28	0.92	0	0	0.92	0.28	0	215.6	681.4
2020-11-03	15:30:00	193169	900	900	985141000928723	E:\Dropbox\Family Room\GROUP B\POSt-WEEK3	GrBWEEK3	0	33.172	25.6447	0							140.734	121.386	43.9016	0	900	0	0	0	0	0	0	0	0	0	0	0	0	330.64	569.36
2020-11-03	15:45:00	194069	900	900	985141000928723	E:\Dropbox\Family Room\GROUP B\POSt-WEEK3	GrBWEEK3	592.473	33.2289	26.1648	5							158.819	79.9913	39.0598	184.28	900	0	0	0	0	0	0	0	0	0	0	354.68	0	0	545.32
2020-11-03	16:00:00	194969	900	900	985141000928723	E:\Dropbox\Family Room\GROUP B\POSt-WEEK3	GrBWEEK3	5286.78	33.2865	95.9036	43							156.498	116.857	125.592	561.6	820.96	94.96	79.04	17.76	59.68	13.32	11.12	37.96	3.2	42.24	41.08	298.84	67.72	15.36	291.72
2020-11-03	16:15:00	195869	900	900	985141000928723	E:\Dropbox\Family Room\GROUP B\POSt-WEEK3	GrBWEEK3	2056.89	33.7595	86.5008	20							138.154	195.708	118.793	310	756.96	0	143.04	0	0	0	0	0	0	0	143.04	314.68	46.8	369.72	25.76
2020-11-03	16:30:00	196769	900	900	985141000928723	E:\Dropbox\Family Room\GROUP B\POSt-WEEK3	GrBWEEK3	882.574	33.3039	66.8063	7							124.691	181.472	125.749	245.96	773.56	0	126.44	0	0	0	0	0	0	0	126.44	233.52	0	62.6	477.44
2020-11-03	16:45:00	197669	900	900	985141000928723	E:\Dropbox\Family Room\GROUP B\POSt-WEEK3	GrBWEEK3	312.436	33.1874	74.0696	3							114.675	101.575	144.782	93.48	809.4	0	90.6	0	0	0	0	0	0	0	90.6	24.08	0	0	785.32
2020-11-03	17:00:00	198569	900	900	985141000928723	E:\Dropbox\Family Room\GROUP B\POSt-WEEK3	GrBWEEK3	7466.56	33.549	113.026	62							171.73	167.86	189.823	153.6	809.96	59.4	90.04	0.12	133.6	10.84	25.8	34.92	10	8.64	55.12	321.44	12.16	239.04	48.32
2020-11-03	17:15:00	199469	900	900	985141000928723	E:\Dropbox\Family Room\GROUP B\POSt-WEEK3	GrBWEEK3	441.78	33.3685	61.7196	5							185.353	62.6456	167.694	343.72	900	0	0	0	0	0	0	0	0	0	0	242.56	0	16	641.44
2020-11-03	17:30:00	200369	900	900	985141000928723	E:\Dropbox\Family Room\GROUP B\POSt-WEEK3	GrBWEEK3	4094.56	33.389	94.0218	36							180.966	181.593	161.996	177.88	868.68	2.36	31.32	2.88	114.16	0	21.56	27.28	6.48	17.44	4.04	144.6	0	199.48	362.08
2020-11-03	17:45:00	201269	900	900	985141000928723	E:\Dropbox\Family Room\GROUP B\POSt-WEEK3	GrBWEEK3	4279.84	33.2207	72.1707	34							98.7871	216.247	169.158	438.36	607.56	25.6	292.44	7.96	2.4	9.4	8.92	17.64	0.16	40.44	274.8	35.2	0.56	130.6	371.92
2020-11-03	18:00:00	202169	900	900	985141000928723	E:\Dropbox\Family Room\GROUP B\POSt-WEEK3	GrBWEEK3	2688.62	33.504	94.0878	22							125.062	135.953	164.391	270.36	605	20.04	295	3.16	5.36	0	0	3.28	51.56	55.68	291.72	29.2	0	198.48	261.56
2020-11-03	18:15:00	203069	900	900	985141000928723	E:\Dropbox\Family Room\GROUP B\POSt-WEEK3	GrBWEEK3	11039.2	32.9233	122.425	94							231.918	178.432	159.123	184.08	807.88	56.2	92.12	0.04	63.04	24.16	25.32	67.48	45.68	65.12	24.64	43.84	419.16	52.28	69.24
2020-11-03	18:30:00	203969	900	900	985141000928723	E:\Dropbox\Family Room\GROUP B\POSt-WEEK3	GrBWEEK3	15758	32.9026	132.318	135							206.815	225.199	187.186	306.12	682.32	106.88	217.68	27.96	94.88	21.08	46.36	121.68	175.04	83.12	96	94.64	105.6	25.68	7.96
2020-11-03	18:45:00	204869	900	900	985141000928723	E:\Dropbox\Family Room\GROUP B\POSt-WEEK3	GrBWEEK3	4231.5	33.0283	114.766	40							162.679	186.047	291.334	76.6	873.08	49.36	26.92	4.72	0.8	2.08	3.28	3.32	1.48	52.96	23.6	12.36	290.36	227.56	277.48
2020-11-03	19:00:00	205769	900	900	985141000928723	E:\Dropbox\Family Room\GROUP B\POSt-WEEK3	GrBWEEK3	4133.55	33.239	120.139	40							200.105	206.771	154.235	43.2	872.72	60.52	27.28	0	0.32	0.64	11.48	13.52	0.48	4.12	13.76	252.4	106.12	437.92	59.24
2020-11-03	19:15:00	206669	900	900	985141000928723	E:\Dropbox\Family Room\GROUP B\POSt-WEEK3	GrBWEEK3	11398.5	32.8958	142.458	100							221.209	202.439	243.772	339.76	743.24	216.64	156.76	55.56	52.48	69.64	146.68	97.04	47.84	53.56	59.72	42.64	175.24	64.8	34.8
2020-11-03	19:30:00	207569	900	900	985141000928723	E:\Dropbox\Family Room\GROUP B\POSt-WEEK3	GrBWEEK3	9396.63	32.9252	122.042	82							202.182	201.828	215.478	226.04	683.32	68.84	216.68	11.44	34.96	7.36	155.48	139.48	33.96	76.64	77.2	16.44	63.8	102.6	180.64
2020-11-03	19:45:00	208469	900	900	985141000928723	E:\Dropbox\Family Room\GROUP B\POSt-WEEK3	GrBWEEK3	8824.1	32.9333	91.168	70							170.203	186.103	166.038	311.08	775.48	36.88	124.52	24.64	26.8	6.16	16	97.88	26.32	69.44	26.64	145.52	9	84.2	367.4
2020-11-03	20:00:00	209369	900	900	985141000928723	E:\Dropbox\Family Room\GROUP B\POSt-WEEK3	GrBWEEK3	275.181	33.0749	90.0793	2							198.96	170.982	141.242	72.08	900	6.36	0	0	0	0	0	0	0	0	0	0	0	544.4	355.6
2020-11-03	20:15:00	210269	900	900	985141000928723	E:\Dropbox\Family Room\GROUP B\POSt-WEEK3	GrBWEEK3	3233.55	32.8961	115.111	33							174.888	231.297	168.181	41.76	888.28	19.76	11.72	0	0.04	0	13.68	3.8	0	16.52	7.92	36.16	24.84	2.52	794.52
2020-11-03	20:30:00	211169	900	900	985141000928723	E:\Dropbox\Family Room\GROUP B\POSt-WEEK3	GrBWEEK3	2617.83	32.8958	82.4466	23							140.229	152.496	201.106	482.76	857.76	0	42.24	0	0	0	12.04	3.48	2.8	42.32	38.76	20.16	215.8	397.12	167.52
2020-11-03	20:45:00	212069	900	900	985141000928723	E:\Dropbox\Family Room\GROUP B\POSt-WEEK3	GrBWEEK3	13291	32.8958	154.307	116							209.223	224.233	193.097	218.56	650.32	240.48	249.68	12.24	101.8	21.48	26.8	164.08	39.36	77.8	85.6	80.52	196.72	81.08	12.52
2020-11-03	21:00:00	212969	900	900	985141000928723	E:\Dropbox\Family Room\GROUP B\POSt-WEEK3	GrBWEEK3	4256.44	33.3873	100.797	40							162.853	158.885	157.343	300.32	785.28	30.88	114.72	0	7.08	10.16	0	17.28	18.48	52.84	97.44	8	250.96	318.2	119.56
2020-11-03	21:15:00	213869	900	900	985141000928723	E:\Dropbox\Family Room\GROUP B\POSt-WEEK3	GrBWEEK3	5530.27	33.4065	120.833	52							174.774	190.022	262.633	189.48	783.4	89.92	116.6	27.08	16	28.6	15.84	114.92	30.12	14.16	1.68	4.8	197.76	405	44.04
2020-11-03	21:30:00	214769	900	900	985141000928723	E:\Dropbox\Family Room\GROUP B\POSt-WEEK3	GrBWEEK3	15338	32.8958	119.113	135							214.684	146.776	223.875	212.96	729.6	93.44	170.4	8.08	37.36	9.16	58.88	110.84	16.04	69.88	59.56	123.2	11	322.72	73.28
2020-11-03	21:45:00	215669	900	900	985141000928723	E:\Dropbox\Family Room\GROUP B\POSt-WEEK3	GrBWEEK3	11574.7	32.914	147.634	107							253.447	177.305	214.41	314.04	720.4	140.28	179.6	51.76	56.04	22.32	19.48	88.64	137.48	194.04	90.96	71.56	163.52	4.2	0
2020-11-03	22:00:00	216569	900	900	985141000928723	E:\Dropbox\Family Room\GROUP B\POSt-WEEK3	GrBWEEK3	6760.87	32.8958	110.09	59							189.228	207.704	141.175	101.04	610.12	92.72	289.88	0	0	77.64	75.24	56.16	1.92	112.52	233.72	24.84	277.48	9.96	30.52
2020-11-03	22:15:00	217469	900	900	985141000928723	E:\Dropbox\Family Room\GROUP B\POSt-WEEK3	GrBWEEK3	2439.27	33.4138	74.3286	21							197.988	112.322	174.046	174.56	717.76	58.24	182.24	0	20.36	31.48	2.84	4.52	0	10.8	177.72	0	36.68	245.84	369.76
2020-11-03	22:30:00	218369	900	900	985141000928723	E:\Dropbox\Family Room\GROUP B\POSt-WEEK3	GrBWEEK3	11363	33.0196	106.965	107							177.068	167.533	166.895	156.76	712.6	114.32	187.4	3.32	54.68	47.96	11.8	55.24	50.44	103.08	132.16	5.6	160.6	104.6	170.52
2020-11-03	22:45:00	219269	900	900	985141000928723	E:\Dropbox\Family Room\GROUP B\POSt-WEEK3	GrBWEEK3	13108.9	32.9621	131.357	115							174.949	184.648	199.496	260.8	683	121.68	217	69.08	108.24	46.12	23.52	130.64	35.4	28.44	86.36	81.44	79.16	96.84	114.76
2020-11-03	23:00:00	220169	900	900	985141000928723	E:\Dropbox\Family Room\GROUP B\POSt-WEEK3	GrBWEEK3	2089.71	32.965	131.551	19							222.991	238.726	212.706	65.04	899.92	53.84	0.08	0.6	1.24	0	0.48	0	6.56	59.08	0.08	79.52	46.48	43.96	662
2020-11-03	23:15:00	221069	900	900	985141000928723	E:\Dropbox\Family Room\GROUP B\POSt-WEEK3	GrBWEEK3	14965.1	32.9066	134.898	128							211.899	197.43	210.85	227.92	683.72	105.52	216.28	9.52	253.2	12.2	110.4	114.96	30.68	37.8	101.32	63.28	24.32	90.88	51.44
2020-11-03	23:30:00	221969	900	900	985141000928723	E:\Dropbox\Family Room\GROUP B\POSt-WEEK3	GrBWEEK3	17854.3	32.9539	119.708	157							173.546	188.006	194.768	377.32	723.88	63.92	176.12	75.88	118.08	66.96	39.88	104.72	83.44	179.6	71.4	45.64	44.84	39.08	30.48
2020-11-03	23:45:00	222869	900	900	985141000928723	E:\Dropbox\Family Room\GROUP B\POSt-WEEK3	GrBWEEK3	10060.2	32.9607	103.896	89							237.333	155.898	146.321	239.24	727.52	34.64	172.48	17.4	30.68	26.64	1.32	43.64	25.84	195.12	128.84	16.6	137.76	187.24	88.92
2020-11-04	00:00:00	223769	900	900	985141000928723	E:\Dropbox\Family Room\GROUP B\POSt-WEEK3	GrBWEEK3	14408.7	33.0487	111.446	117							182.977	202.361	156.18	305.68	684	36.28	216	12	118.32	19.52	106.72	98.88	61.76	85.52	117.12	71.88	170.88	20.52	16.88
2020-11-04	00:15:00	224669	900	900	985141000928723	E:\Dropbox\Family Room\GROUP B\POSt-WEEK3	GrBWEEK3	12617.2	32.8974	145.248	112							200.129	222.371	193.039	268.08	702.36	222.76	197.64	17.56	92.24	23.76	33.08	68.68	216.96	44.2	128.96	144.44	26.36	103.76	0
2020-11-04	00:30:00	225569	900	900	985141000928723	E:\Dropbox\Family Room\GROUP B\POSt-WEEK3	GrBWEEK3	14944.6	32.8968	92.8156	139							137.078	196.611	170.143	487.08	568.08	26.32	331.92	2	16.84	6.84	23.44	168.16	121.2	29.2	163.76	129.16	115.84	82.4	41.16
2020-11-04	00:45:00	226469	900	900	985141000928723	E:\Dropbox\Family Room\GROUP B\POSt-WEEK3	GrBWEEK3	10134	32.9108	119.128	89							152.978	173.57	200.895	172.76	586.04	14.2	313.96	0	5.2	15.52	10.32	43.04	39.88	20.16	270.92	68.24	130.08	296.64	0
2020-11-04	01:00:00	227369	900	900	985141000928723	E:\Dropbox\Family Room\GROUP B\POSt-WEEK3	GrBWEEK3	3315.12	33.3589	72.3406	25							178.207	180.544	99.3354	82.68	817.56	176.28	82.44	7.16	85.92	0	66.44	63.68	37.52	4.2	18.76	43.96	3	569.36	0
2020-11-04	01:15:00	228269	900	900	985141000928723	E:\Dropbox\Family Room\GROUP B\POSt-WEEK3	GrBWEEK3	239	33.617	104.201	2							151.338	143.065	181.15	3.28	821.76	0	78.24	0	0	0	0	0	0	0	78.24	0	0	821.76	0
2020-11-04	01:30:00	229169	900	900	985141000928723	E:\Dropbox\Family Room\GROUP B\POSt-WEEK3	GrBWEEK3	477.999	33.4685	77.0775	4							152.219	167.057	86.4758	7.92	666.84	0	233.16	0	0	0	0	0	0	0	233.16	0	0	666.84	0
2020-11-04	01:45:00	230069	900	900	985141000928723	E:\Dropbox\Family Room\GROUP B\POSt-WEEK3	GrBWEEK3	119.5	34.1694	81.0579	1							149.885	137.307	111.246	1.2	657.36	0	242.64	0	0	0	0	0	0	0	242.64	0	0	657.36	0
2020-11-04	02:00:00	230969	900	900	985141000928723	E:\Dropbox\Family Room\GROUP B\POSt-WEEK3	GrBWEEK3	2539.57	33.9746	73.9546	20							147.727	90.02	195.276	50.84	805.12	18.76	94.88	1.24	33.24	0	14.24	93.44	0	1.72	1.44	0	0	716.6	38.08
2020-11-04	02:15:00	231869	900	900	985141000928723	E:\Dropbox\Family Room\GROUP B\POSt-WEEK3	GrBWEEK3	2722.07	33.1015	69.2317	22							209.292	153.061	107.725	43.48	841.28	23.56	58.72	3.48	1.76	2.08	138.52	19.32	0	7.84	39.4	1.04	1.92	684.64	0
2020-11-04	02:30:00	232769	900	900	985141000928723	E:\Dropbox\Family Room\GROUP B\POSt-WEEK3	GrBWEEK3	10859.5	33.0489	115.684	97							201.882	181.552	179.98	199.56	717.72	143.72	182.28	19.48	64.96	68.2	22.32	66.36	14	95.08	115.92	10.2	7.68	415.8	0
2020-11-04	02:45:00	233669	900	900	985141000928723	E:\Dropbox\Family Room\GROUP B\POSt-WEEK3	GrBWEEK3	3802.77	33.2265	119.473	36							153.304	193.041	131.023	118.4	687.68	3.04	212.32	0.36	0	0	1.52	22.8	7.32	12.44	189.52	256.8	55.36	1.76	352.12
2020-11-04	03:00:00	234569	900	900	985141000928723	E:\Dropbox\Family Room\GROUP B\POSt-WEEK3	GrBWEEK3	288.477	33.0353	59.2094	3							122.353	139.686	101.645	233.52	899.96	0	0.04	0	0	0	0	0	0	0	0.04	516.52	0	349.24	34.2
2020-11-04	03:15:00	235469	900	900	985141000928723	E:\Dropbox\Family Room\GROUP B\POSt-WEEK3	GrBWEEK3	3723.24	33.022	90.0417	30							181.815	163.246	108.176	385.08	616.84	7.76	283.16	0	3.28	3.52	10.52	14.04	5.12	40.48	269.12	4	193.52	356.4	0
2020-11-04	03:30:00	236369	900	900	985141000928723	E:\Dropbox\Family Room\GROUP B\POSt-WEEK3	GrBWEEK3	1096.05	33.2163	77.3227	9							192.73	195.982	87.2511	400.64	663.96	0	236.04	0	0	0	0	0	0	0	236.04	0	313.56	312.04	38.36
2020-11-04	03:45:00	237269	900	900	985141000928723	E:\Dropbox\Family Room\GROUP B\POSt-WEEK3	GrBWEEK3	3955.77	32.9805	90.7199	33							155.53	171.747	203.537	301.6	874.52	126.92	25.48	2.84	105.56	6.84	195.6	10.6	4.76	15.68	14.88	0	0	409.2	134.04
2020-11-04	04:00:00	238169	900	900	985141000928723	E:\Dropbox\Family Room\GROUP B\POSt-WEEK3	GrBWEEK3	1912.34	33.0795	43.6496	18							97.8303	158.013	88.8904	73.88	859.16	14.04	40.84	0	0.04	5.88	0.04	5.28	9.04	0.36	35.56	11.2	27.48	589.44	215.68
2020-11-04	04:15:00	239069	900	900	985141000928723	E:\Dropbox\Family Room\GROUP B\POSt-WEEK3	GrBWEEK3	1025.45	32.9492	88.763	7							143.95	134.079	120.597	155.08	868.36	0	31.64	0	0	0	0	0	0	35.8	31.64	0	0.92	141.8	689.84
2020-11-04	04:30:00	239969	900	900	985141000928723	E:\Dropbox\Family Room\GROUP B\POSt-WEEK3	GrBWEEK3	7875.02	32.8958	134.854	75							180.405	261.435	153.804	111.2	641.36	106.76	258.64	13.36	12.08	5	20.28	138.44	13.56	41.8	120.2	80.28	14.64	33.12	407.24
2020-11-04	04:45:00	240869	900	900	985141000928723	E:\Dropbox\Family Room\GROUP B\POSt-WEEK3	GrBWEEK3	11816.7	32.8958	164.18	103							172.347	233.948	242.82	198.04	500.36	241.84	399.64	9.56	92.72	39.96	30.52	314.64	70.16	169.84	85	5.72	81.88	0	0
2020-11-04	05:00:00	241769	900	900	985141000928723	E:\Dropbox\Family Room\GROUP B\POSt-WEEK3	GrBWEEK3	15104.6	32.8958	114.326	137							180.605	169.95	174.686	245.16	636.56	93.52	263.44	35.12	17.2	11.12	24.76	35.92	80.04	261.56	227.52	26.8	93.52	11.12	75.32
2020-11-04	05:15:00	242669	900	900	985141000928723	E:\Dropbox\Family Room\GROUP B\POSt-WEEK3	GrBWEEK3	16454.3	32.9084	149.317	150							257.437	183.219	263.829	336.76	702.92	214.2	197.08	27.04	330.52	113.88	59.24	133.8	29.2	57.12	63.28	17.56	29.76	20.28	18.32
2020-11-04	05:30:00	243569	900	900	985141000928723	E:\Dropbox\Family Room\GROUP B\POSt-WEEK3	GrBWEEK3	19473.6	32.8958	115.973	164							170.325	197.267	181.826	335.32	610.44	72.76	289.56	74.32	74.16	54.2	57.32	120.04	65.64	138.44	169.52	16.68	36.2	89.32	4.16
2020-11-04	05:45:00	244469	900	900	985141000928723	E:\Dropbox\Family Room\GROUP B\POSt-WEEK3	GrBWEEK3	10766.8	32.9379	110.693	88							160.708	208.242	171.385	200.48	729.16	28.64	170.84	13.52	174.08	7.8	91.72	29.52	3.28	173.84	141.32	4.36	61.24	158.28	41.04
2020-11-04	06:00:00	245369	900	900	985141000928723	E:\Dropbox\Family Room\GROUP B\POSt-WEEK3	GrBWEEK3	11111.9	32.9008	153.001	97							204.264	256.647	222.046	184.4	775.56	208.56	124.44	9.56	8.6	6.96	45.72	41.28	29.28	102.96	83.16	93.72	3.2	143.64	331.92
2020-11-04	06:15:00	246269	900	900	985141000928723	E:\Dropbox\Family Room\GROUP B\POSt-WEEK3	GrBWEEK3	11036.2	32.8958	130.548	107							223.933	201.527	186.987	171.48	778.04	92.48	121.96	1.72	8.72	16	3.72	32.84	60.72	25.08	89.12	98.72	18.88	287.84	256.64
2020-11-04	06:30:00	247169	900	900	985141000928723	E:\Dropbox\Family Room\GROUP B\POSt-WEEK3	GrBWEEK3	1927.42	33.1288	114.414	17							237.526	188.511	128.024	53.12	892.76	0	7.24	0	0	0	0	0	0	0	7.24	257.32	7.16	406.52	221.76
2020-11-04	06:45:00	248069	900	900	985141000928723	E:\Dropbox\Family Room\GROUP B\POSt-WEEK3	GrBWEEK3	168.998	33.372	117.35	1							204.963	186.407	137.152	1.4	900	0	0	0	0	0	0	0	0	0	0	644.52	0	255.48	0
2020-11-04	07:00:00	248969	900	900	985141000928723	E:\Dropbox\Family Room\GROUP B\POSt-WEEK3	GrBWEEK3	555.038	32.8958	100.172	4							167.181	169.971	114.931	183.52	899.96	0	0.04	0	0	0	0	0	0	0	0.04	381.44	0	518.52	0
2020-11-04	07:15:00	249869	900	900	985141000928723	E:\Dropbox\Family Room\GROUP B\POSt-WEEK3	GrBWEEK3	310.402	32.8958	60.8906	3							208.11	153.215	62.2019	243.56	900	0	0	0	0	0	0	0	0	0	0	119.32	0	0	780.68
2020-11-04	07:30:00	250769	900	900	985141000928723	E:\Dropbox\Family Room\GROUP B\POSt-WEEK3	GrBWEEK3	119.5	33.0477	114.04	1							135.339	167.953	117.127	5.64	900	0	0	0	0	0	0	0	0	0	0	881.8	0	0	18.2
2020-11-04	07:45:00	251669	900	900	985141000928723	E:\Dropbox\Family Room\GROUP B\POSt-WEEK3	GrBWEEK3	74.6619	33.7117	94.8512	1							120.949	158.07	101.87	429.84	900	0	0	0	0	0	0	0	0	0	0	814.12	0	0	85.88
2020-11-04	08:00:00	252569	900	900	985141000928723	E:\Dropbox\Family Room\GROUP B\POSt-WEEK3	GrBWEEK3	44.8344	33.2015	80.9314	0							145.452	120.288	80.9313	258.12	900	0	0	0	0	0	0	0	0	0	0	0	0	0	900
2020-11-04	08:15:00	253469	900	900	985141000928723	E:\Dropbox\Family Room\GROUP B\POSt-WEEK3	GrBWEEK3	0	32.8958	0	0							119.5	119.5	0	0	900	0	0	0	0	0	0	0	0	0	0	0	0	0	900
2020-11-04	08:30:00	254369	900	900	985141000928723	E:\Dropbox\Family Room\GROUP B\POSt-WEEK3	GrBWEEK3	3173.74	32.9045	86.4884	30							150.688	124.125	105.601	83.72	884.44	2.96	15.56	0.72	1.08	0.96	8.52	9.32	3.92	15.28	6.24	52.4	31.76	21.44	748.36
2020-11-04	08:45:00	255269	900	900	985141000928723	E:\Dropbox\Family Room\GROUP B\POSt-WEEK3	GrBWEEK3	597.5	33.0578	37.8112	5							161.714	126.622	37.8112	10.32	900	0	0	0	0	0	0	0	0	0	0	131.04	0	0	768.96
2020-11-04	09:00:00	256169	900	900	985141000928723	E:\Dropbox\Family Room\GROUP B\POSt-WEEK3	GrBWEEK3	119.5	33.0766	119.508	1							156.712	131.763	120.656	1.52	900	0	0	0	0	0	0	0	0	0	0	223.2	0	0	676.8
2020-11-04	09:15:00	257069	900	900	985141000928723	E:\Dropbox\Family Room\GROUP B\POSt-WEEK3	GrBWEEK3	0	32.8958	119.5	0							137.685	119.5	150.814	0	900	0	0	0	0	0	0	0	0	0	0	0	0	0	900
2020-11-04	09:30:00	257969	900	900	985141000928723	E:\Dropbox\Family Room\GROUP B\POSt-WEEK3	GrBWEEK3	0	32.8958	56.8979	0							150.814	119.5	62.2246	0	900	0	0	0	0	0	0	0	0	0	0	0	0	0	900
2020-11-04	09:45:00	258869	900	330.64	985141000928723	E:\Dropbox\Family Room\GROUP B\POSt-WEEK3	GrBWEEK3	0	32.9027	0	0							168.999	119.5	0	0	330.64	0	0	0	0	0	0	0	0	0	0	0	0	0	330.64

## Sheet: 985141000928730
date	time	time since start (s)	bin duration (s)	effective bin duration (s)	subject	folder	study name	distance (mm)	temperature (C)	separation (mm)	transition	separation 985141000928712 (mm)	separation 989001025043666 (mm)	separation 989001025043695 (mm)	separation 985141000928707 (mm)	separation 989001025045745 (mm)	separation 985141000928723 (mm)	separation 985141000928730 (mm)	separation 989001025043662 (mm)	separation 989001025043693 (mm)	mobile (s)	thigmotactic (s)	isolated (s)	in centre zones (s)	antenna1.0 (s)	antenna2.0 (s)	antenna3.0 (s)	antenna4.0 (s)	antenna5.0 (s)	antenna6.0 (s)	antenna7.0 (s)	antenna8.0 (s)	antenna9.0 (s)	antenna10.0 (s)	antenna11.0 (s)	antenna12.0 (s)
2020-11-01	09:45:00	0	900	569.36	985141000928730	E:\Dropbox\Family Room\GROUP B\POSt-WEEK3	GrBWEEK3	10867.7	36.0381	122.847	91						208.894		182.307	190.595	151.56	394.96	53.88	174.4	42.84	32.44	49.04	88.44	143.72	85.64	32.72	30.68	8.72	1.76	14.52	38.84
2020-11-01	10:00:00	569	900	900	985141000928730	E:\Dropbox\Family Room\GROUP B\POSt-WEEK3	GrBWEEK3	9153.45	36.1178	108.785	82						166.467		162.359	176.643	261.88	705.4	56.96	194.6	29.2	39.88	1.4	68.4	120.2	0.68	40	74.4	67.84	7.52	146.6	303.88
2020-11-01	10:15:00	1469	900	900	985141000928730	E:\Dropbox\Family Room\GROUP B\POSt-WEEK3	GrBWEEK3	10258.7	36.0181	121.616	87						154.329		194.671	180.767	228.4	551.76	47.72	348.24	8.92	10.44	4.6	14.68	142.04	5.68	174.56	206.2	70.56	111.44	79.92	70.96
2020-11-01	10:30:00	2369	900	900	985141000928730	E:\Dropbox\Family Room\GROUP B\POSt-WEEK3	GrBWEEK3	11905.9	35.836	125.241	111						155.264		209.278	196.551	195.44	768.28	89.68	131.72	12.4	10.68	4.72	80.64	73.28	27.32	159.04	58.44	12.72	449.76	5.64	5.36
2020-11-01	10:45:00	3269	900	900	985141000928730	E:\Dropbox\Family Room\GROUP B\POSt-WEEK3	GrBWEEK3	239.001	35.9481	121.94	3						124.318		199.044	151.462	8.48	900	0	0	0	0	0	0	0	0	0.04	0	0	466.52	433.44	0
2020-11-01	11:00:00	4169	900	900	985141000928730	E:\Dropbox\Family Room\GROUP B\POSt-WEEK3	GrBWEEK3	374.146	34.9263	116.995	3						124.102		152.623	124.102	385.36	864.88	0	35.12	0	0	0	0	0	0	0	35.12	0	0	651.72	213.16
2020-11-01	11:15:00	5069	900	900	985141000928730	E:\Dropbox\Family Room\GROUP B\POSt-WEEK3	GrBWEEK3	491.334	35.6689	83.8898	5						103.871		141.159	115.407	44.72	899.92	0	0.08	0	0	0	0	0	0	0	0.08	162.52	0	306.08	431.32
2020-11-01	11:30:00	5969	900	900	985141000928730	E:\Dropbox\Family Room\GROUP B\POSt-WEEK3	GrBWEEK3	0	35.4746	109.247	0						159.362		135.09	119.096	0	900	0	0	0	0	0	0	0	0	0	0	0	0	0	900
2020-11-01	11:45:00	6869	900	900	985141000928730	E:\Dropbox\Family Room\GROUP B\POSt-WEEK3	GrBWEEK3	819.59	35.4262	95.7251	7						161.422		102.06	139.255	16.4	898.44	0	1.56	0	0	0	0	0	0	0	1.56	74.52	0	0	823.92
2020-11-01	12:00:00	7769	900	900	985141000928730	E:\Dropbox\Family Room\GROUP B\POSt-WEEK3	GrBWEEK3	1005.47	35.7312	106.554	7						142.9		137.302	119.929	158.8	472.52	0	427.48	0	0	0	0	0	0	0	427.48	96.28	0	326.16	50.08
2020-11-01	12:15:00	8669	900	900	985141000928730	E:\Dropbox\Family Room\GROUP B\POSt-WEEK3	GrBWEEK3	0	35.6234	118.611	0						119.5		119.5	118.611	0	900	0	0	0	0	0	0	0	0	0	0	0	0	900	0
2020-11-01	12:30:00	9569	900	900	985141000928730	E:\Dropbox\Family Room\GROUP B\POSt-WEEK3	GrBWEEK3	119.5	35.4867	113.933	1						122.929		122.784	142.625	2.32	900	0	0	0	0	0	0	0	0	0	0	0	0	443.12	456.88
2020-11-01	12:45:00	10469	900	900	985141000928730	E:\Dropbox\Family Room\GROUP B\POSt-WEEK3	GrBWEEK3	0	35.2525	97.0092	0						123.885		117.85	133.105	0	900	0	0	0	0	0	0	0	0	0	0	0	0	900	0
2020-11-01	13:00:00	11369	900	900	985141000928730	E:\Dropbox\Family Room\GROUP B\POSt-WEEK3	GrBWEEK3	0	35.3963	41.3612	0						116.933		43.9016	125.574	0	900	0	0	0	0	0	0	0	0	0	0	0	0	900	0
2020-11-01	13:15:00	12269	900	900	985141000928730	E:\Dropbox\Family Room\GROUP B\POSt-WEEK3	GrBWEEK3	1154.15	35.6172	47.9155	9						133.922		103.441	76.9935	183.04	173.76	0	726.24	0	0	0	0	3.96	0	5.08	722.28	3	6.68	159	0
2020-11-01	13:30:00	13169	900	900	985141000928730	E:\Dropbox\Family Room\GROUP B\POSt-WEEK3	GrBWEEK3	477.999	35.6055	93.5188	4						98.1622		182.161	154.567	22.96	898.16	0	1.84	0	0	0	0	0	0	0	1.84	456.2	0	0	441.96
2020-11-01	13:45:00	14069	900	900	985141000928730	E:\Dropbox\Family Room\GROUP B\POSt-WEEK3	GrBWEEK3	1079.36	35.2909	89.7178	10						54.2841		146.244	117.095	99.92	899.96	0	0.04	0	0	0	0	0	0	0	0.04	595.8	0	88.72	215.44
2020-11-01	14:00:00	14969	900	900	985141000928730	E:\Dropbox\Family Room\GROUP B\POSt-WEEK3	GrBWEEK3	358.5	35.1097	128.646	3								155.116	153.132	5.48	860.4	0	39.6	0	0	0	0	0	0	0	39.6	648.4	0	0	212
2020-11-01	14:15:00	15869	900	900	985141000928730	E:\Dropbox\Family Room\GROUP B\POSt-WEEK3	GrBWEEK3	1357.34	35.2317	118.911	14						154.032		119.843	163.619	12.88	830.36	0	69.64	0	0	0	0	0	0	0	69.64	561.84	2.72	2.6	263.2
2020-11-01	14:30:00	16769	900	900	985141000928730	E:\Dropbox\Family Room\GROUP B\POSt-WEEK3	GrBWEEK3	1075.5	35.0378	92.6451	9						155.24		102.002	143.853	12.08	224.32	0	675.68	0	0	0	0	0	0	0	675.68	224.32	0	0	0
2020-11-01	14:45:00	17669	900	900	985141000928730	E:\Dropbox\Family Room\GROUP B\POSt-WEEK3	GrBWEEK3	0	35.1492	114.191	0						174.703		121.43	142.389	0	900	0	0	0	0	0	0	0	0	0	0	900	0	0	0
2020-11-01	15:00:00	18569	900	900	985141000928730	E:\Dropbox\Family Room\GROUP B\POSt-WEEK3	GrBWEEK3	446.35	35.035	102.134	4						138.469		153.361	111.828	35	777.08	0	122.92	0	0	0	0	0	0	0	122.92	777.08	0	0	0
2020-11-01	15:15:00	19469	900	900	985141000928730	E:\Dropbox\Family Room\GROUP B\POSt-WEEK3	GrBWEEK3	581.622	34.7272	130.918	5						162.177		203.407	143.736	276.84	683.88	0	216.12	0	0	0	0	0	0	0	216.12	543.88	0	9.28	130.72
2020-11-01	15:30:00	20369	900	900	985141000928730	E:\Dropbox\Family Room\GROUP B\POSt-WEEK3	GrBWEEK3	1591.99	35.2606	53.633	14						64.9998		194.996	141.519	71.36	895.96	0	4.04	0	0	0	0	0	0	72.36	4.04	18.68	0	507.08	297.84
2020-11-01	15:45:00	21269	900	900	985141000928730	E:\Dropbox\Family Room\GROUP B\POSt-WEEK3	GrBWEEK3	968.143	35.2731	55.8459	8						63.9838		167.016	240.257	40.08	811.2	0	88.8	0	0	0	0	0	0	19.88	88.8	0	295.44	495.88	0
2020-11-01	16:00:00	22169	900	900	985141000928730	E:\Dropbox\Family Room\GROUP B\POSt-WEEK3	GrBWEEK3	2107.21	35.0366	63.7808	20						101.767		125.611	210.273	184.6	639.96	0	260.04	0	0	0	14.52	7.64	0	297.72	252.4	1.52	325.28	0.92	0
2020-11-01	16:15:00	23069	900	900	985141000928730	E:\Dropbox\Family Room\GROUP B\POSt-WEEK3	GrBWEEK3	3304.66	35.3198	104.464	28						171.154		160.38	129.907	203.04	548.52	19.56	351.48	0	0	19.04	11.32	254.4	1.68	111.4	97.08	11.44	6.16	385.4	2.08
2020-11-01	16:30:00	23969	900	900	985141000928730	E:\Dropbox\Family Room\GROUP B\POSt-WEEK3	GrBWEEK3	737.072	35.4401	96.825	6						135.664		200.93	125.749	136.28	818.8	0	81.2	0	0	0	1.08	22.84	0	0	58.36	650.64	0	167.08	0
2020-11-01	16:45:00	24869	900	900	985141000928730	E:\Dropbox\Family Room\GROUP B\POSt-WEEK3	GrBWEEK3	508.27	34.8618	136.417	4						197.924		215.857	140.741	24.36	879.24	0	20.76	0	0	0	0	0	0	0	20.76	722	0	0	157.24
2020-11-01	17:00:00	25769	900	900	985141000928730	E:\Dropbox\Family Room\GROUP B\POSt-WEEK3	GrBWEEK3	4346.12	35.6033	122.097	36						160.049		163.356	195.615	109.68	668.4	49.4	231.6	18.6	28.08	41.6	6.04	26.44	16.72	147.44	205.16	233.04	36.48	59.48	80.92
2020-11-01	17:15:00	26669	900	900	985141000928730	E:\Dropbox\Family Room\GROUP B\POSt-WEEK3	GrBWEEK3	5043.42	36.0422	110.013	41						156.273		180.713	200.163	193.96	564.16	5.56	335.84	6.76	4.92	0	52.32	206.36	0.44	38.72	129.48	48.88	22	300.92	89.2
2020-11-01	17:30:00	27569	900	900	985141000928730	E:\Dropbox\Family Room\GROUP B\POSt-WEEK3	GrBWEEK3	885.996	35.9339	94.3166	8						108.784		153.193	114.342	105.8	899.96	0	0.04	0	0	0	0	0	0	0	0.04	381.28	0	341.4	177.28
2020-11-01	17:45:00	28469	900	900	985141000928730	E:\Dropbox\Family Room\GROUP B\POSt-WEEK3	GrBWEEK3	525.113	35.7038	87.5329	4						93.6191		119.08	126.262	372.56	669.96	0	230.04	0	0	0	0	0	0	0	230.04	516.96	0	153	0
2020-11-01	18:00:00	29369	900	900	985141000928730	E:\Dropbox\Family Room\GROUP B\POSt-WEEK3	GrBWEEK3	1415.89	36	113.686	12						186.273		171.723	145.134	174.56	803.76	3.32	96.24	0	0	0	0	0	0	0	96.24	248.24	0	128.36	427.16
2020-11-01	18:15:00	30269	900	900	985141000928730	E:\Dropbox\Family Room\GROUP B\POSt-WEEK3	GrBWEEK3	7584.61	36.5783	107.923	67						164.062		176.098	152.704	115.6	540.52	38.48	359.48	1.8	95.04	5	6.24	37.96	5.44	57.72	321.52	199.36	4.52	132.72	32.68
2020-11-01	18:30:00	31169	900	900	985141000928730	E:\Dropbox\Family Room\GROUP B\POSt-WEEK3	GrBWEEK3	8756.12	37.1036	106.091	81						157.68		175.9	179.592	288.2	758.88	30.2	141.12	12.92	102.28	8.12	18.6	82.64	94.44	99.76	58.48	174.92	10.4	126.16	111.28
2020-11-01	18:45:00	32069	900	900	985141000928730	E:\Dropbox\Family Room\GROUP B\POSt-WEEK3	GrBWEEK3	9971.79	37.2273	124.155	87						205.902		206.682	186.696	264.52	658.72	99.84	241.28	1.32	35.36	42.52	68.16	99.32	49.6	44.32	141.96	68.8	5.88	202.6	140.16
2020-11-01	19:00:00	32969	900	900	985141000928730	E:\Dropbox\Family Room\GROUP B\POSt-WEEK3	GrBWEEK3	7008.54	37.2181	139.352	55						191.109		198.223	168.65	260.32	532.56	186.84	367.44	16	13.68	5.84	108.4	75.56	1.36	85.96	291.88	13.48	17.2	246.04	24.6
2020-11-01	19:15:00	33869	900	900	985141000928730	E:\Dropbox\Family Room\GROUP B\POSt-WEEK3	GrBWEEK3	2064.86	37.2883	105.25	21						219.438		194.875	154.635	285.12	821.36	96.68	78.64	29.8	0	0	15.92	56.24	0	9.12	22.4	42.72	448.36	61.24	214.2
2020-11-01	19:30:00	34769	900	900	985141000928730	E:\Dropbox\Family Room\GROUP B\POSt-WEEK3	GrBWEEK3	6198.47	37.0726	111.96	58						167.54		199.737	191.47	322.24	771.84	43.64	128.16	13.84	49.68	12.04	3.2	61.56	22.12	21.28	66.6	17.8	113.04	113.32	405.52
2020-11-01	19:45:00	35669	900	900	985141000928730	E:\Dropbox\Family Room\GROUP B\POSt-WEEK3	GrBWEEK3	2592.56	36.7898	75.5303	20						176.892		172.862	112.875	190.32	765.6	44	134.4	4.68	32.32	44.4	3.84	80.24	2.08	0	54.16	73.44	33.72	486.92	84.2
2020-11-01	20:00:00	36569	900	900	985141000928730	E:\Dropbox\Family Room\GROUP B\POSt-WEEK3	GrBWEEK3	3154.65	37.152	122.666	28						202.994		142.295	220.774	142.76	853.04	78.28	46.96	49.52	0	0	32.28	30.84	0	16.44	16.12	314.92	8.72	410.16	21
2020-11-01	20:15:00	37469	900	900	985141000928730	E:\Dropbox\Family Room\GROUP B\POSt-WEEK3	GrBWEEK3	3734.07	36.6771	109.61	36						149.118		153.81	160.636	88.64	530	0	370	1	19	6.44	0.52	52.2	2.76	82.24	317.8	269.2	14.48	134.36	0
2020-11-01	20:30:00	38369	900	900	985141000928730	E:\Dropbox\Family Room\GROUP B\POSt-WEEK3	GrBWEEK3	2917.33	36.6276	94.2278	25						134.779		174.636	184.987	196.56	833.16	57.76	66.84	0	0	0	9.96	0	7.84	8.48	66.84	60.04	101.32	531.8	113.72
2020-11-01	20:45:00	39269	900	900	985141000928730	E:\Dropbox\Family Room\GROUP B\POSt-WEEK3	GrBWEEK3	2297.09	36.718	96.9379	17						130.746		209.838	146.224	46.76	881.28	6.76	18.72	8.6	0	0	8.32	10.92	1.2	8.48	7.8	0	20.24	834.44	0
2020-11-01	21:00:00	40169	900	900	985141000928730	E:\Dropbox\Family Room\GROUP B\POSt-WEEK3	GrBWEEK3	1929.68	36.6077	80.352	16						107.253		229.069	126.525	265.2	898.8	3.84	1.2	1.12	4.4	0	5.04	0	1.88	3.32	1.2	91.08	84.84	349.24	357.88
2020-11-01	21:15:00	41069	900	900	985141000928730	E:\Dropbox\Family Room\GROUP B\POSt-WEEK3	GrBWEEK3	5442.38	36.9111	112.013	48						159		177.507	161.079	134.32	671.48	62.4	228.52	0	31.08	45.16	0.08	51.16	25.04	26.32	177.36	37.32	39.56	276.12	190.8
2020-11-01	21:30:00	41969	900	900	985141000928730	E:\Dropbox\Family Room\GROUP B\POSt-WEEK3	GrBWEEK3	1159.97	36.6805	108.087	9						158.42		227.012	143.09	103.92	900	32.12	0	0	130.4	531.12	0	0	238.48	0	0	0	0	0	0
2020-11-01	21:45:00	42869	900	900	985141000928730	E:\Dropbox\Family Room\GROUP B\POSt-WEEK3	GrBWEEK3	8128.83	36.7694	117.213	69						200.699		183.946	173.707	297.84	752.16	88.8	147.84	55.68	174.56	63.08	10.36	135.32	74.44	31.16	12.52	32.16	19.8	225.36	65.56
2020-11-01	22:00:00	43769	900	900	985141000928730	E:\Dropbox\Family Room\GROUP B\POSt-WEEK3	GrBWEEK3	6638.04	37.2644	111.65	54						170.762		159.375	183.307	290.36	665.24	30.68	234.76	4.28	5.52	7.68	17.96	177.48	80.24	201.08	57.28	122.32	30	182	14.16
2020-11-01	22:15:00	44669	900	900	985141000928730	E:\Dropbox\Family Room\GROUP B\POSt-WEEK3	GrBWEEK3	5290.73	37.2675	117.901	42						182.046		167.543	185.396	134.84	617.36	92.84	282.64	4.72	14.48	11.6	9.92	90.28	10.96	37.96	192.36	153.12	175.96	180.12	18.52
2020-11-01	22:30:00	45569	900	900	985141000928730	E:\Dropbox\Family Room\GROUP B\POSt-WEEK3	GrBWEEK3	7601.22	37.1208	129.659	65						202.205		181.855	186.882	215.12	690.48	130.44	209.52	21.32	63.28	44.36	10.84	125.92	44.68	29.72	83.6	127.8	88.6	133.68	126.2
2020-11-01	22:45:00	46469	900	900	985141000928730	E:\Dropbox\Family Room\GROUP B\POSt-WEEK3	GrBWEEK3	4134.57	36.9921	74.9009	36						165.879		211.325	95.9571	101.16	765.92	38.32	134.08	0	8.56	0	3.8	14.88	3.08	175.6	119.2	11.16	9.36	551.36	3
2020-11-01	23:00:00	47369	900	900	985141000928730	E:\Dropbox\Family Room\GROUP B\POSt-WEEK3	GrBWEEK3	6007.9	36.6856	131.196	53						187.232		196.557	244.968	120.08	834.44	80.52	65.56	3.88	12.4	99.32	10.84	24.8	18.32	26.16	40.76	26.56	266.12	273.28	97.56
2020-11-01	23:15:00	48269	900	900	985141000928730	E:\Dropbox\Family Room\GROUP B\POSt-WEEK3	GrBWEEK3	3598.8	36.4357	175.283	32						246.142		252.114	290.207	43.96	884.04	303.4	15.96	12.8	8.72	5.76	4.04	5.72	0	10.84	10.24	0	131.04	293.6	417.24
2020-11-01	23:30:00	49169	900	900	985141000928730	E:\Dropbox\Family Room\GROUP B\POSt-WEEK3	GrBWEEK3	3693.48	36.711	138.904	30						214.053		185.904	218.69	72.56	859.96	109.96	40.04	1.08	7.32	0	67.24	6	0	0.04	34.04	77.16	3.12	508	196
2020-11-01	23:45:00	50069	900	900	985141000928730	E:\Dropbox\Family Room\GROUP B\POSt-WEEK3	GrBWEEK3	7075.25	36.6688	132.69	55						205.341		205.38	201.28	173.44	671.92	114.64	228.08	16.04	78.88	77.56	58.96	175.76	27.6	10.56	52.32	13.56	23.8	293.12	71.84
2020-11-02	00:00:00	50969	900	900	985141000928730	E:\Dropbox\Family Room\GROUP B\POSt-WEEK3	GrBWEEK3	9588.43	37.1588	138.179	85						241.054		217.467	183.408	231.72	621.68	163.4	278.32	25.6	59.4	88.44	54.48	244.56	69.08	60.84	33.76	133.52	65.52	50.56	14.24
2020-11-02	00:15:00	51869	900	900	985141000928730	E:\Dropbox\Family Room\GROUP B\POSt-WEEK3	GrBWEEK3	7123.99	37.0613	152.004	62						250.301		205.946	222.633	169.84	693.4	247.96	206.6	47.6	15.96	16.4	1.12	186.4	36.24	53.36	20.2	41.96	323.12	157.64	0
2020-11-02	00:30:00	52769	900	900	985141000928730	E:\Dropbox\Family Room\GROUP B\POSt-WEEK3	GrBWEEK3	12056.4	37.1565	182.202	108						261.633		211.376	268.581	251.64	581.8	285.44	318.2	94.72	91.2	122.16	41.2	210.36	1.52	68.24	107.84	8.36	131.48	14.92	8
2020-11-02	00:45:00	53669	900	900	985141000928730	E:\Dropbox\Family Room\GROUP B\POSt-WEEK3	GrBWEEK3	10165.9	37.1736	147.55	94						181.998		236.901	225.684	321.08	502.72	147.52	397.28	32.16	31.16	39.52	69.72	311.72	32.76	127.28	85.56	66.56	93.64	9.92	0
2020-11-02	01:00:00	54569	900	900	985141000928730	E:\Dropbox\Family Room\GROUP B\POSt-WEEK3	GrBWEEK3	9798.47	37.0972	115.25	92						158.232		184.548	181.154	155.88	750.6	27.08	149.4	0	13.2	19.16	1.28	27.92	53.8	61.8	121.48	225.16	48.88	315.44	11.88
2020-11-02	01:15:00	55469	900	900	985141000928730	E:\Dropbox\Family Room\GROUP B\POSt-WEEK3	GrBWEEK3	7409.16	36.8591	114.432	66						143.141		169.137	180.265	99.24	588.4	19.48	311.6	0.04	7.04	0	6.84	2.72	27.92	71.32	308.88	101.12	88.12	254.96	31.04
2020-11-02	01:30:00	56369	900	900	985141000928730	E:\Dropbox\Family Room\GROUP B\POSt-WEEK3	GrBWEEK3	3271.81	36.4063	129.508	27						163.956		176.096	219.103	89.16	834.48	106.08	65.52	10.32	30.4	74.88	7.12	28.28	6.04	24	37.24	338.76	24.64	318.32	0
2020-11-02	01:45:00	57269	900	900	985141000928730	E:\Dropbox\Family Room\GROUP B\POSt-WEEK3	GrBWEEK3	0	36.1659	113.195	0						139.714		156.956	170.623	0	900	0	0	0	0	0	0	0	0	0	0	0	0	900	0
2020-11-02	02:00:00	58169	900	900	985141000928730	E:\Dropbox\Family Room\GROUP B\POSt-WEEK3	GrBWEEK3	192.739	36.346	97.3428	2						159.963		101.961	193.028	203.12	900	0	0	0	0	0	0	0	0	0	0	0	0	748.68	151.32
2020-11-02	02:15:00	59069	900	900	985141000928730	E:\Dropbox\Family Room\GROUP B\POSt-WEEK3	GrBWEEK3	2166.79	36.3348	74.0305	21						153.566		141.245	94.0685	248.44	849.68	39.52	50.32	0	0	0	1.72	11.24	127.76	0.88	39.08	304.16	53.2	361.96	0
2020-11-02	02:30:00	59969	900	900	985141000928730	E:\Dropbox\Family Room\GROUP B\POSt-WEEK3	GrBWEEK3	683.426	35.4019	165.314	5						203.56		229.593	236.838	9.8	30.4	86.36	869.6	0	0	0	0	858.44	30.4	0	11.16	0	0	0	0
2020-11-02	02:45:00	60869	900	900	985141000928730	E:\Dropbox\Family Room\GROUP B\POSt-WEEK3	GrBWEEK3	338.35	35.7912	133.599	3						166.172		198.191	172.809	6.44	448.32	53.6	451.68	0	0	0	0	451.64	0	0	0.04	3.72	0	444.6	0
2020-11-02	03:00:00	61769	900	900	985141000928730	E:\Dropbox\Family Room\GROUP B\POSt-WEEK3	GrBWEEK3	1195	35.817	98.0026	10						136.502		183.381	159.01	51.96	897.68	31.4	2.32	0	0	0	0	0	0	5.52	2.32	202.12	205.36	392.68	92
2020-11-02	03:15:00	62669	900	900	985141000928730	E:\Dropbox\Family Room\GROUP B\POSt-WEEK3	GrBWEEK3	3082.58	35.9662	113.75	23						158.153		154.933	165.779	96.2	688.52	189.12	211.48	8.84	16.68	1.4	11.84	96.16	24.76	152.36	115.32	459.48	0	13.16	0
2020-11-02	03:30:00	63569	900	900	985141000928730	E:\Dropbox\Family Room\GROUP B\POSt-WEEK3	GrBWEEK3	15009.8	36.4104	113.914	129						133.341		203.738	199.232	264.44	618.28	126.72	281.72	24.92	30.32	9.48	56.36	100.64	58.44	65.48	181.08	165.52	127.56	80.2	0
2020-11-02	03:45:00	64469	900	900	985141000928730	E:\Dropbox\Family Room\GROUP B\POSt-WEEK3	GrBWEEK3	11663.3	36.8333	134.741	107						216.805		188.42	175.033	331.96	641.6	119.64	258.4	31.08	34.56	11.4	46.04	119.16	79.68	100.4	139.24	10.84	217.04	45.68	64.88
2020-11-02	04:00:00	65369	900	900	985141000928730	E:\Dropbox\Family Room\GROUP B\POSt-WEEK3	GrBWEEK3	9177.34	36.9453	149.752	80						227.188		201.698	170.323	287.04	640	134.68	260	5.96	56.4	0	164.24	111.08	39.04	155.04	148.92	31.6	144.56	43.16	0
2020-11-02	04:15:00	66269	900	900	985141000928730	E:\Dropbox\Family Room\GROUP B\POSt-WEEK3	GrBWEEK3	5924.67	36.6403	197.362	57						314.905		235.246	262.018	157.08	887.76	440.92	12.24	382.52	67.52	13.28	63.48	7.24	1.72	78.32	5	40.04	211.64	29.24	0
2020-11-02	04:30:00	67169	900	900	985141000928730	E:\Dropbox\Family Room\GROUP B\POSt-WEEK3	GrBWEEK3	1824.34	36.1479	129.582	18						184.704		191.314	180.685	45.88	896.88	130.96	3.12	0.04	3.28	90.32	0	1.16	0	1.96	1.96	91.76	0	311.2	398.32
2020-11-02	04:45:00	68069	900	900	985141000928730	E:\Dropbox\Family Room\GROUP B\POSt-WEEK3	GrBWEEK3	3266.07	36.0252	93.3191	32						207.093		229.566	138.351	32.52	874.24	104.36	25.76	0	5.8	0	0.24	14.44	2.28	110.68	11.32	2.68	35	29.72	687.84
2020-11-02	05:00:00	68969	900	900	985141000928730	E:\Dropbox\Family Room\GROUP B\POSt-WEEK3	GrBWEEK3	10284.3	36.7336	123.909	93						174.113		178.892	234.548	201	800.08	101.4	99.92	1.12	22.76	120.4	15.32	54.72	50.08	112.36	45.2	29.8	255.04	131.48	61.72
2020-11-02	05:15:00	69869	900	900	985141000928730	E:\Dropbox\Family Room\GROUP B\POSt-WEEK3	GrBWEEK3	15569.1	36.9618	143.573	137						219.386		190.349	220.421	341.56	632.4	161.92	267.6	36.84	146.44	17.28	82.36	175.48	50.4	77.08	92.12	69.8	42.84	71.24	38.12
2020-11-02	05:30:00	70769	900	900	985141000928730	E:\Dropbox\Family Room\GROUP B\POSt-WEEK3	GrBWEEK3	12071	37.1033	150.246	105						241.81		232.266	229.806	240.64	732.8	195.24	167.2	15	49.08	295.44	4.88	75.68	23.88	159.32	91.52	67.84	86.56	26.2	4.6
2020-11-02	05:45:00	71669	900	900	985141000928730	E:\Dropbox\Family Room\GROUP B\POSt-WEEK3	GrBWEEK3	17510.3	37.207	117.957	157						179.332		179.417	217.256	278.72	689.76	64.76	210.24	20.96	20.64	30.68	23.24	91.36	112.64	137.24	118.88	59.64	156.96	105.8	21.96
2020-11-02	06:00:00	72569	900	900	985141000928730	E:\Dropbox\Family Room\GROUP B\POSt-WEEK3	GrBWEEK3	10671.2	37.1317	154.568	92						239.89		203.799	262.76	136.52	692	188.8	208	19.72	80.24	125.08	50.32	195.88	170.72	11.8	12.12	37.48	87.08	109.56	0
2020-11-02	06:15:00	73469	900	900	985141000928730	E:\Dropbox\Family Room\GROUP B\POSt-WEEK3	GrBWEEK3	14775.7	37.04	129.932	136						234.594		161.506	217.797	191.84	745.24	91.52	154.76	69.2	115.92	245.44	19.96	141.08	66.84	59.2	13.68	51.72	103.84	0.8	12.32
2020-11-02	06:30:00	74369	900	900	985141000928730	E:\Dropbox\Family Room\GROUP B\POSt-WEEK3	GrBWEEK3	10556	36.764	140.313	90						211.636		224.316	210.274	148.08	727.52	120.6	172.48	50.4	86.36	126.36	47.88	157.52	158.68	24.12	14.96	12.36	25.12	146.44	49.8
2020-11-02	06:45:00	75269	900	900	985141000928730	E:\Dropbox\Family Room\GROUP B\POSt-WEEK3	GrBWEEK3	19795	36.5836	138.367	178						212.786		206.798	168.036	293.96	558.04	208	341.96	41.16	21.16	26.96	41.8	293.2	129.52	17.36	48.76	196.56	35.24	34.68	13.6
2020-11-02	07:00:00	76169	900	900	985141000928730	E:\Dropbox\Family Room\GROUP B\POSt-WEEK3	GrBWEEK3	12726.1	36.5454	94.6825	114						155.723		152.466	159.776	189.28	557.92	43.44	342.08	1.68	9.64	27.04	5.52	314.12	34.84	14.4	27.96	91.52	98.36	257.92	17
2020-11-02	07:15:00	77069	900	900	985141000928730	E:\Dropbox\Family Room\GROUP B\POSt-WEEK3	GrBWEEK3	4709.36	36.6248	108.524	40						168.785		160.771	159.887	192.2	852.04	2.52	47.96	0	0	2.24	0.6	21.32	238.64	6.48	26.64	91	64.92	195.44	252.72
2020-11-02	07:30:00	77969	900	900	985141000928730	E:\Dropbox\Family Room\GROUP B\POSt-WEEK3	GrBWEEK3	557.293	36.2244	149.527	6						254.607		149.53	239.659	55.08	872.6	0	27.4	0	0	0	0	13.72	858.88	13.72	13.68	0	0	0	0
2020-11-02	07:45:00	78869	900	900	985141000928730	E:\Dropbox\Family Room\GROUP B\POSt-WEEK3	GrBWEEK3	0	35.5258	157.773	0						239.5		157.804	169.352	0	900	0	0	0	0	0	0	0	900	0	0	0	0	0	0
2020-11-02	08:00:00	79769	900	900	985141000928730	E:\Dropbox\Family Room\GROUP B\POSt-WEEK3	GrBWEEK3	934.652	35.3848	104.055	6						181.46		104.268	143.044	17.64	862.72	1.76	37.28	0	0	0	0	28.68	222.72	0	8.6	640	0	0	0
2020-11-02	08:15:00	80669	900	900	985141000928730	E:\Dropbox\Family Room\GROUP B\POSt-WEEK3	GrBWEEK3	1702.08	35.7614	140.767	17						246.938		140.759	245.774	67.52	493.16	0	406.84	0	0	0	0	384.72	449.08	0	22.12	44.08	0	0	0
2020-11-02	08:30:00	81569	900	900	985141000928730	E:\Dropbox\Family Room\GROUP B\POSt-WEEK3	GrBWEEK3	0	35.7016	120	0						267.657		120	239.5	0	0	0	900	0	0	0	0	900	0	0	0	0	0	0	0
2020-11-02	08:45:00	82469	900	900	985141000928730	E:\Dropbox\Family Room\GROUP B\POSt-WEEK3	GrBWEEK3	3075.44	35.5162	116.163	28						198.892		147.093	231.899	77.48	546.28	27.44	353.72	4.4	9.8	13.64	0	321.76	232.56	0.04	31.96	267.36	14.36	4.12	0
2020-11-02	09:00:00	83369	900	900	985141000928730	E:\Dropbox\Family Room\GROUP B\POSt-WEEK3	GrBWEEK3	2625.76	35.8003	81.2332	21						114.573		121.068	126.71	421.84	843.12	21.24	56.88	0	7.12	0	9.4	2.52	15.76	9.76	54.36	415.52	12.44	231.56	141.56
2020-11-02	09:15:00	84269	900	900	985141000928730	E:\Dropbox\Family Room\GROUP B\POSt-WEEK3	GrBWEEK3	1204.61	35.4921	63.8977	11						94.7798		127.624	91.3842	312.28	899.96	0	0.04	0	0	0	0	0	0	0	0.04	435.72	0	102.12	362.12
2020-11-02	09:30:00	85169	900	900	985141000928730	E:\Dropbox\Family Room\GROUP B\POSt-WEEK3	GrBWEEK3	773.418	35.2338	114.871	8						115.75		120.3	166.477	39.32	897.32	0	2.68	0	0	0	0	0	0	0	2.68	30.72	2.68	2.68	861.24
2020-11-02	09:45:00	86069	900	900	985141000928730	E:\Dropbox\Family Room\GROUP B\POSt-WEEK3	GrBWEEK3	2366.68	35.4197	54.4076	19						130.663		92.835	101.553	196.32	647.28	8.32	252.72	4.44	4.28	0	3.28	0.64	11.96	3.8	252.08	58.16	10.16	270.72	280.48
2020-11-02	10:00:00	86969	900	900	985141000928730	E:\Dropbox\Family Room\GROUP B\POSt-WEEK3	GrBWEEK3	272.915	35.3197	78.6861	3						106.114		183.048	138.614	437.6	899.96	0	0.04	0	0	0	0	0	0	0	0.04	693.64	0	133.08	73.24
2020-11-02	10:15:00	87869	900	900	985141000928730	E:\Dropbox\Family Room\GROUP B\POSt-WEEK3	GrBWEEK3	445.22	34.8916	0.727706	6						76.6236		48.439	128.171	29.4	896.44	0	3.56	0	0	0	0	0.04	0	0	3.52	1.2	0	569.36	325.88
2020-11-02	10:30:00	88769	900	900	985141000928730	E:\Dropbox\Family Room\GROUP B\POSt-WEEK3	GrBWEEK3	62.2909	34.8525	23.4534	1						117.932		23.461	165.231	65.24	900	0	0	0	0	0	0	0	0	0	0	0	0	897.32	2.68
2020-11-02	10:45:00	89669	900	900	985141000928730	E:\Dropbox\Family Room\GROUP B\POSt-WEEK3	GrBWEEK3	176.711	35.2138	1.98151	1						113.293		6.20687	165.915	62.28	900	0	0	0	0	0	0	0	0	0	0	0	0	838.92	61.08
2020-11-02	11:00:00	90569	900	900	985141000928730	E:\Dropbox\Family Room\GROUP B\POSt-WEEK3	GrBWEEK3	8902.14	35.2701	110.38	75						195.182		182.159	187.224	135	757.08	75.32	142.92	4.08	28.96	34.12	2.4	24.84	45.36	12.6	118.08	78.88	12.16	319.88	218.64
2020-11-02	11:15:00	91469	900	900	985141000928730	E:\Dropbox\Family Room\GROUP B\POSt-WEEK3	GrBWEEK3	1568.5	35.7352	128.595	14						177.984		230.259	166.686	22.48	889.6	48.24	10.4	0	1.52	9.6	0	0	1.48	0	10.4	9.88	0	753.28	113.84
2020-11-02	11:30:00	92369	900	900	985141000928730	E:\Dropbox\Family Room\GROUP B\POSt-WEEK3	GrBWEEK3	2599.23	35.7313	90.9059	21						124.122		147.495	139.983	85.56	626.76	27.92	273.24	11.52	9.84	4.4	1.04	15.04	1.88	4.92	258.2	213.84	24.2	355.12	0
2020-11-02	11:45:00	93269	900	900	985141000928730	E:\Dropbox\Family Room\GROUP B\POSt-WEEK3	GrBWEEK3	239	35.704	119.602	2						133.421		176.334	146.965	1.28	346.16	0	553.84	0	0	0	0	0	0	0	553.84	346.16	0	0	0
2020-11-02	12:00:00	94169	900	900	985141000928730	E:\Dropbox\Family Room\GROUP B\POSt-WEEK3	GrBWEEK3	0	35.5037	111.443	0						119.5		144.295	168.999	0	900	0	0	0	0	0	0	0	0	0	0	900	0	0	0
2020-11-02	12:15:00	95069	900	900	985141000928730	E:\Dropbox\Family Room\GROUP B\POSt-WEEK3	GrBWEEK3	119.497	35.6374	61.093	1						36.0864		107.84	144.085	181.48	900	0	0	0	0	0	0	0	0	0	0	493.52	0	0	406.48
2020-11-02	12:30:00	95969	900	900	985141000928730	E:\Dropbox\Family Room\GROUP B\POSt-WEEK3	GrBWEEK3	1725.13	35.4377	106.939	20						112.914		117.152	154.172	35.76	882.12	11.84	17.88	5.92	0	0	3.04	8.96	0	0	8.92	3	0	0	870.16
2020-11-02	12:45:00	96869	900	900	985141000928730	E:\Dropbox\Family Room\GROUP B\POSt-WEEK3	GrBWEEK3	1293.84	35.1568	119.11	16						150.052		130.058	119.885	5.92	894.64	0.36	5.36	0.36	0	0	0.24	3.04	0	0	2.32	0.84	0	0	893.2
2020-11-02	13:00:00	97769	900	900	985141000928730	E:\Dropbox\Family Room\GROUP B\POSt-WEEK3	GrBWEEK3	2837.35	35.299	64.1259	24						93.1105		128.44	132.184	61	867.68	36.48	32.32	2.92	22.64	9.72	0.88	20.24	5.16	2.84	12.08	7.44	10.44	13.96	791.68
2020-11-02	13:15:00	98669	900	900	985141000928730	E:\Dropbox\Family Room\GROUP B\POSt-WEEK3	GrBWEEK3	11265.8	35.4133	109.31	99						210.075		188.901	136.596	232.48	701.24	195.32	198.76	41.68	62.4	34.04	50.08	66.76	40.4	50.84	132	8.96	57.76	355.08	0
2020-11-02	13:30:00	99569	900	900	985141000928730	E:\Dropbox\Family Room\GROUP B\POSt-WEEK3	GrBWEEK3	0	36.0234	112.203	0						168.248		168.999	112.336	0	900	0	0	0	0	0	0	0	0	0	0	0	0	900	0
2020-11-02	13:45:00	100469	900	900	985141000928730	E:\Dropbox\Family Room\GROUP B\POSt-WEEK3	GrBWEEK3	119.5	35.3859	126.299	1						157.639		119.5	164.391	3.24	49.44	0	850.56	0	0	0	0	0	0	0	850.56	0	0	49.44	0
2020-11-02	14:00:00	101369	900	900	985141000928730	E:\Dropbox\Family Room\GROUP B\POSt-WEEK3	GrBWEEK3	0	35.374	120.366	0						152.006		147.845	155.585	0	0	0	900	0	0	0	0	0	0	0	900	0	0	0	0
2020-11-02	14:15:00	102269	900	900	985141000928730	E:\Dropbox\Family Room\GROUP B\POSt-WEEK3	GrBWEEK3	836.492	35.5487	82.0017	7						156.708		126.429	98.5264	25.2	241.64	0	658.36	0	0	0	0	0	0	0	658.36	0	0	241.64	0
2020-11-02	14:30:00	103169	900	900	985141000928730	E:\Dropbox\Family Room\GROUP B\POSt-WEEK3	GrBWEEK3	886.002	35.9263	73.9868	7						136.746		119.5	75.3947	21.52	343.24	0	556.76	0	0	0	0	0	0	0	556.76	8.48	0	334.76	0
2020-11-02	14:45:00	104069	900	900	985141000928730	E:\Dropbox\Family Room\GROUP B\POSt-WEEK3	GrBWEEK3	0	35.3016	119.502	0						129.342		152.916	119.5	0	0	0	900	0	0	0	0	0	0	0	900	0	0	0	0
2020-11-02	15:00:00	104969	900	900	985141000928730	E:\Dropbox\Family Room\GROUP B\POSt-WEEK3	GrBWEEK3	478	35.0995	117.561	4						159.916		134.129	126.355	3.52	360.68	0	539.32	0	0	0	0	0	0	0	539.32	0	0	360.68	0
2020-11-02	15:15:00	105869	900	900	985141000928730	E:\Dropbox\Family Room\GROUP B\POSt-WEEK3	GrBWEEK3	1075.5	34.8733	99.5266	9						130.43		157.413	128.382	23.36	693.96	0	206.04	0	0	0	0	0	0	0	206.04	0	0	693.96	0
2020-11-02	15:30:00	106769	900	900	985141000928730	E:\Dropbox\Family Room\GROUP B\POSt-WEEK3	GrBWEEK3	4703.99	35.614	75.5302	41						122.327		125.952	177.15	241.28	724.52	62.68	175.48	13.6	11.8	31.64	3.96	43.84	5.6	15.32	131.64	186.08	37.56	156.76	262.2
2020-11-02	15:45:00	107669	900	900	985141000928730	E:\Dropbox\Family Room\GROUP B\POSt-WEEK3	GrBWEEK3	119.499	35.7907	131.299	1						144.494		174.764	148.355	69	900	128.6	0	0	0	0	0	0	0	0	0	0	159.16	740.84	0
2020-11-02	16:00:00	108569	900	900	985141000928730	E:\Dropbox\Family Room\GROUP B\POSt-WEEK3	GrBWEEK3	119.5	35.4903	127.979	1						133.455		256.871	170.441	1.16	900	32.28	0	0	0	0	0	0	0	0	0	0	32.08	867.92	0
2020-11-02	16:15:00	109469	900	900	985141000928730	E:\Dropbox\Family Room\GROUP B\POSt-WEEK3	GrBWEEK3	5359.69	35.6186	128.986	45						195.993		207.554	247.704	192.52	853.36	67.56	46.64	34.92	51.52	77.56	26.48	39.12	20.16	11.12	7.52	5.44	73.64	532.28	20.24
2020-11-02	16:30:00	110369	900	900	985141000928730	E:\Dropbox\Family Room\GROUP B\POSt-WEEK3	GrBWEEK3	4717.16	36.4377	120.825	42						216.847		184.69	190.026	154.08	792.2	224.4	107.8	29.4	39.48	120.52	31	45.04	20.44	8.68	62.76	82.36	332.28	2.92	125.12
2020-11-02	16:45:00	111269	900	900	985141000928730	E:\Dropbox\Family Room\GROUP B\POSt-WEEK3	GrBWEEK3	2276.78	35.9482	94.1049	20						144.149		204.341	148.361	99.72	886.64	88.08	13.36	3.48	18.28	0	76.44	13.36	19.04	2.04	0	380.12	2.6	326.96	57.68
2020-11-02	17:00:00	112169	900	330.64	985141000928730	E:\Dropbox\Family Room\GROUP B\POSt-WEEK3	GrBWEEK3	0	36	0	0						168.875		119.162	0	0	330.64	0	0	0	0	0	0	0	0	0	0	0	0	330.64	0
2020-11-02	17:15:00	113069	900	569.36	985141000928730	E:\Dropbox\Family Room\GROUP B\POSt-WEEK3	GrBWEEK3	0	36.1029	35.9811	0						168.999		122.707	62.3679	0	569.36	0	0	0	0	0	0	0	0	0	0	0	0	569.36	0
2020-11-02	17:30:00	113969	900	900	985141000928730	E:\Dropbox\Family Room\GROUP B\POSt-WEEK3	GrBWEEK3	4692.13	35.8458	124.314	42						192.702		170.969	239.413	154.24	845.2	90.16	54.8	7.12	99.32	9.32	1.12	49.72	47.68	8.4	5.08	38.08	4.2	336	293.96
2020-11-02	17:45:00	114869	900	900	985141000928730	E:\Dropbox\Family Room\GROUP B\POSt-WEEK3	GrBWEEK3	2775.41	36.671	96.1816	23						188.549		174.895	138.729	182.24	857.44	48.72	42.56	43.16	2.84	0	7.32	16.48	3.96	35.12	26.08	30.92	381.12	66.8	286.2
2020-11-02	18:00:00	115769	900	900	985141000928730	E:\Dropbox\Family Room\GROUP B\POSt-WEEK3	GrBWEEK3	9754.98	37.0649	144.536	84						230.701		194.433	231.358	301.56	760.76	142.68	139.24	105.04	57.68	18.8	246.88	99.56	70.28	49.4	39.68	60.12	45.16	105	2.4
2020-11-02	18:15:00	116669	900	900	985141000928730	E:\Dropbox\Family Room\GROUP B\POSt-WEEK3	GrBWEEK3	3079.97	37.1826	140.009	31						220.312		191.727	204.088	55.84	880	116.96	20	2.88	3.32	3.44	1.68	3.64	0	139.2	16.36	0	75.24	654.24	0
2020-11-02	18:30:00	117569	900	900	985141000928730	E:\Dropbox\Family Room\GROUP B\POSt-WEEK3	GrBWEEK3	8530.14	36.7896	131.203	74						188.75		222.831	235.058	179.32	792.84	89.44	107.16	7.56	40.52	52.84	38.88	78.4	27.92	114.36	28.76	20.24	159.36	331.16	0
2020-11-02	18:45:00	118469	900	900	985141000928730	E:\Dropbox\Family Room\GROUP B\POSt-WEEK3	GrBWEEK3	9347.4	37.3374	95.6883	79						151.713		144.648	158.324	466.76	507.48	15.92	392.52	18.8	99.12	173.16	49.88	244.24	27	35.68	148.28	69.8	19.32	14.72	0
2020-11-02	19:00:00	119369	900	900	985141000928730	E:\Dropbox\Family Room\GROUP B\POSt-WEEK3	GrBWEEK3	9676.38	37.2254	121.673	88						173.656		181.754	196.594	361.04	700.6	73.32	199.4	4.6	40.08	164.04	109.84	121.64	167.32	48.24	77.76	77.84	9.64	63.56	15.44
2020-11-02	19:15:00	120269	900	900	985141000928730	E:\Dropbox\Family Room\GROUP B\POSt-WEEK3	GrBWEEK3	2814.78	37.0598	121.662	24						162.696		228.767	166.258	41.12	866.84	66.28	33.16	42.4	1.64	16.28	4.2	8.12	64.16	4.48	25.04	582.4	48.76	102.52	0
2020-11-02	19:30:00	121169	900	900	985141000928730	E:\Dropbox\Family Room\GROUP B\POSt-WEEK3	GrBWEEK3	1773.79	36.8719	92.2914	14						146.714		192.934	126.807	29.96	844.96	0	55.04	0	0	0	3.4	2.76	0	0.92	52.28	517.88	0.48	322.28	0
2020-11-02	19:45:00	122069	900	900	985141000928730	E:\Dropbox\Family Room\GROUP B\POSt-WEEK3	GrBWEEK3	8132.33	36.7528	108.442	67						186.18		184.015	200.299	359.84	658.92	34	241.08	64.44	102.44	32.56	44.48	172.16	49.8	28.08	68.92	168.44	0.72	162.12	5.84
2020-11-02	20:00:00	122969	900	900	985141000928730	E:\Dropbox\Family Room\GROUP B\POSt-WEEK3	GrBWEEK3	5053.43	37.2222	109.896	44						196.698		154.955	179.533	195.4	713.24	103.2	186.76	91.2	18.92	28.12	6.84	38.48	40.36	20.96	148.28	155.88	22	328.96	0
2020-11-02	20:15:00	123869	900	900	985141000928730	E:\Dropbox\Family Room\GROUP B\POSt-WEEK3	GrBWEEK3	2636.69	36.7578	120.755	23						191.142		192.207	188.722	126.4	788.76	35.48	111.24	53.24	3	11.92	2	91.88	18.28	1.44	19.36	471.68	1.4	225.8	0
2020-11-02	20:30:00	124769	900	900	985141000928730	E:\Dropbox\Family Room\GROUP B\POSt-WEEK3	GrBWEEK3	4058.02	36.6103	109.671	37						193.879		181.9	184.969	280	719	74.2	181	31	7.32	9.92	4.16	63.84	4.8	11.16	117.16	204.52	0	213.48	232.64
2020-11-02	20:45:00	125669	900	900	985141000928730	E:\Dropbox\Family Room\GROUP B\POSt-WEEK3	GrBWEEK3	6565.44	36.8678	83.7932	54						124.97		197.751	185.366	146.48	753.56	101.2	146.44	69.08	71.92	34.4	7.28	57.48	30.28	2.2	88.96	169.56	4	50.12	314.72
2020-11-02	21:00:00	126569	900	900	985141000928730	E:\Dropbox\Family Room\GROUP B\POSt-WEEK3	GrBWEEK3	4355.83	36.8796	128.984	34						209.427		172.823	160.089	380.72	773.72	141.12	126.28	13.64	56.24	10.32	9.96	98.4	265.84	6.08	27.88	402.24	3.4	6	0
2020-11-02	21:15:00	127469	900	900	985141000928730	E:\Dropbox\Family Room\GROUP B\POSt-WEEK3	GrBWEEK3	590.693	36.9184	69.2148	5						131.592		173.857	121.068	249.44	854.6	0	45.4	0	0	0	0	0	19.76	0	45.4	834.84	0	0	0
2020-11-02	21:30:00	128369	900	900	985141000928730	E:\Dropbox\Family Room\GROUP B\POSt-WEEK3	GrBWEEK3	1608	36.9664	101.824	14						142.697		147.851	144.055	186.48	696.08	10.24	203.92	6.8	0	0	2.64	1.32	53.2	2.2	202.6	309.72	15.56	292.32	13.64
2020-11-02	21:45:00	129269	900	900	985141000928730	E:\Dropbox\Family Room\GROUP B\POSt-WEEK3	GrBWEEK3	1340.14	36.1577	57.6899	12						162.519		141.166	94.2418	477.76	758.64	58.8	141.36	0	17.84	0	2.16	65.64	76.08	0	75.72	113.96	60.8	401.92	85.88
2020-11-02	22:00:00	130169	900	900	985141000928730	E:\Dropbox\Family Room\GROUP B\POSt-WEEK3	GrBWEEK3	6784.71	36.8379	111.898	60						148.878		187.643	196.776	141.08	786	53.84	114	20.96	12.08	12.24	70.76	63.04	16.32	8.16	50.96	277.84	131.28	108.12	128.24
2020-11-02	22:15:00	131069	900	900	985141000928730	E:\Dropbox\Family Room\GROUP B\POSt-WEEK3	GrBWEEK3	10373.6	37.2732	95.4112	93						144.279		163.645	227.299	449.48	577.12	62.12	322.88	13.76	52.96	19.08	100.44	269.16	55.88	25.2	53.72	14.92	26.04	61.92	206.92
2020-11-02	22:30:00	131969	900	900	985141000928730	E:\Dropbox\Family Room\GROUP B\POSt-WEEK3	GrBWEEK3	8651.14	37.3297	105.52	86						179.907		156.067	184.222	416.8	734.52	22.28	165.48	3.92	39.16	35.48	11.36	60.72	166.4	8.48	104.76	274.96	10.96	133.96	49.84
2020-11-02	22:45:00	132869	900	900	985141000928730	E:\Dropbox\Family Room\GROUP B\POSt-WEEK3	GrBWEEK3	11201.9	37.3719	112.353	94						183.041		179.933	177.874	299.48	630.8	53.56	269.2	9.64	43.2	37.2	6.28	122.84	97.36	45.76	146.36	218	30.08	112.56	30.72
2020-11-02	23:00:00	133769	900	900	985141000928730	E:\Dropbox\Family Room\GROUP B\POSt-WEEK3	GrBWEEK3	10412.8	37.1557	128.264	91						214.815		181.777	213.955	262.28	773.84	96.12	126.16	18.6	102	144.88	20.28	88.2	173.24	58.84	37.96	94.24	74.04	25	62.72
2020-11-02	23:15:00	134669	900	900	985141000928730	E:\Dropbox\Family Room\GROUP B\POSt-WEEK3	GrBWEEK3	11529.7	36.8415	158.771	105						210.567		229.174	209.292	261.6	746.96	310.72	153.04	0.04	8.84	123.6	23.96	48.36	295.64	84.88	104.68	59.56	16.36	134.08	0
2020-11-02	23:30:00	135569	900	900	985141000928730	E:\Dropbox\Family Room\GROUP B\POSt-WEEK3	GrBWEEK3	18490.2	37.0857	147.075	164						212.214		216.496	241.68	288.52	708.08	161.6	191.92	14.8	52.36	145.8	25.56	86.04	57	25.88	105.88	113.16	51.48	93.28	128.76
2020-11-02	23:45:00	136469	900	900	985141000928730	E:\Dropbox\Family Room\GROUP B\POSt-WEEK3	GrBWEEK3	885.998	36.9275	130.556	7						227.785		187.767	224.05	23.64	866.68	35.72	33.32	0	0	0	0	0	0	0	33.32	0	12.56	769.16	84.96
2020-11-03	00:00:00	137369	900	900	985141000928730	E:\Dropbox\Family Room\GROUP B\POSt-WEEK3	GrBWEEK3	0	36.6127	113.557	0						198.109		119.89	213.539	0	900	0	0	0	0	0	0	0	0	0	0	0	0	900	0
2020-11-03	00:15:00	138269	900	900	985141000928730	E:\Dropbox\Family Room\GROUP B\POSt-WEEK3	GrBWEEK3	3646.59	36.0576	130.94	31						219.229		178.906	205.34	74.76	804.96	118.04	95.04	0.08	135.28	0	14.64	82	0	9.32	13.04	10.12	13.4	622.12	0
2020-11-03	00:30:00	139169	900	900	985141000928730	E:\Dropbox\Family Room\GROUP B\POSt-WEEK3	GrBWEEK3	2309.95	36.4025	84.1382	22						123.655		106.335	146.723	262.6	872.44	4.24	27.56	0	0	0	0	0.2	4.36	8.96	27.36	201.64	0.6	508.48	148.4
2020-11-03	00:45:00	140069	900	900	985141000928730	E:\Dropbox\Family Room\GROUP B\POSt-WEEK3	GrBWEEK3	766.854	36.4774	65.1267	6						149.532		135.646	85.7249	95.6	893.16	46.04	6.84	0	12.08	0	35.76	6.84	0	2.16	0	0	45.68	797.48	0
2020-11-03	01:00:00	140969	900	900	985141000928730	E:\Dropbox\Family Room\GROUP B\POSt-WEEK3	GrBWEEK3	9510.92	36.5493	164.901	83						202.38		239.97	200.931	330.88	712.48	300.2	187.52	28.52	135.16	45.76	55.76	100.64	109.68	44.08	86.88	229.04	30.16	34.32	0
2020-11-03	01:15:00	141869	900	900	985141000928730	E:\Dropbox\Family Room\GROUP B\POSt-WEEK3	GrBWEEK3	4586.07	36.9606	127.327	44						265.432		202.126	168.1	206.88	866.52	133.16	33.48	0.08	96.12	172.92	68	7.28	13	73.8	26.2	16.68	302.72	102.32	20.88
2020-11-03	01:30:00	142769	900	900	985141000928730	E:\Dropbox\Family Room\GROUP B\POSt-WEEK3	GrBWEEK3	6415.91	37.0831	246.504	52						283.466		284.215	295.52	199.2	801.76	763.6	98.24	121.64	36.8	327.84	5.2	78.96	19.4	15.88	19.28	13.08	225.36	19.28	17.28
2020-11-03	01:45:00	143669	900	900	985141000928730	E:\Dropbox\Family Room\GROUP B\POSt-WEEK3	GrBWEEK3	12186	36.5702	166.383	105						225.785		259.449	241.536	174.32	809.8	361.32	90.2	74.44	18.2	290.8	19.48	41.92	77.6	105.2	48.28	21.04	85.64	99.6	17.8
2020-11-03	02:00:00	144569	900	900	985141000928730	E:\Dropbox\Family Room\GROUP B\POSt-WEEK3	GrBWEEK3	6848	36.6425	128.024	64						205.345		174.562	174.181	120.52	618.68	123.32	281.32	64.96	21	60.64	6.72	92	3.4	48.2	189.32	206.92	22.16	53.12	131.56
2020-11-03	02:15:00	145469	900	900	985141000928730	E:\Dropbox\Family Room\GROUP B\POSt-WEEK3	GrBWEEK3	624.504	36.3032	118.7	5						213.696		265.473	137.789	100.24	886.96	0	13.04	0	0	0	7.96	0	0	0	13.04	0	663.36	121.56	94.08
2020-11-03	02:30:00	146369	900	900	985141000928730	E:\Dropbox\Family Room\GROUP B\POSt-WEEK3	GrBWEEK3	239	36.1939	132.584	2						218.857		253.077	202.794	5.96	900	87.92	0	0	0	0	0	0	0	0	0	0	897.04	2.96	0
2020-11-03	02:45:00	147269	900	900	985141000928730	E:\Dropbox\Family Room\GROUP B\POSt-WEEK3	GrBWEEK3	0	35.9826	119.5	0						233.311		247.12	119.5	0	900	0	0	0	0	0	0	0	0	0	0	0	900	0	0
2020-11-03	03:00:00	148169	900	900	985141000928730	E:\Dropbox\Family Room\GROUP B\POSt-WEEK3	GrBWEEK3	119.5	35.9334	110.232	1						194.783		173.715	183.205	2.48	900	35.16	0	0	0	0	0	0	0	0	0	0	419	481	0
2020-11-03	03:15:00	149069	900	900	985141000928730	E:\Dropbox\Family Room\GROUP B\POSt-WEEK3	GrBWEEK3	358.116	36.1342	46.5923	4						53.759		124.439	153.603	311.84	731.36	0	168.64	0	0	0	0	0	0	0	168.64	18.28	0	713.08	0
2020-11-03	03:30:00	149969	900	900	985141000928730	E:\Dropbox\Family Room\GROUP B\POSt-WEEK3	GrBWEEK3	181.376	35.9844	111.321	1						122.489		158.459	149.613	164.48	832	0	68	0	0	0	0	0	0	0	68	330.64	0	501.36	0
2020-11-03	03:45:00	150869	900	900	985141000928730	E:\Dropbox\Family Room\GROUP B\POSt-WEEK3	GrBWEEK3	1519.11	35.5681	51.7851	14						162.619		187.161	63.8371	17.72	885.36	19.6	14.64	0	5	0	0	9.36	5.64	1.4	5.28	0	294.32	579	0
2020-11-03	04:00:00	151769	900	900	985141000928730	E:\Dropbox\Family Room\GROUP B\POSt-WEEK3	GrBWEEK3	3004.46	35.766	87.2089	24						116.499		156.844	116.393	154.16	825.68	77.16	74.32	5.44	32.28	6.96	30.64	2.16	0	2.92	72.16	158.36	7	286.16	295.92
2020-11-03	04:15:00	152669	900	900	985141000928730	E:\Dropbox\Family Room\GROUP B\POSt-WEEK3	GrBWEEK3	8843.32	36.3253	123.472	81						184.548		179.586	140.149	222.64	792.32	116.88	107.68	4.76	19.72	33.16	16.04	73.04	38.44	25.88	34.64	36.84	127.08	10	480.4
2020-11-03	04:30:00	153569	900	900	985141000928730	E:\Dropbox\Family Room\GROUP B\POSt-WEEK3	GrBWEEK3	2488.86	36.0196	125.868	26						162.499		246.761	169.508	61.2	895.2	156.32	4.8	0.56	0	0	0.32	0.96	0	0	3.84	1.32	425.44	147.08	320.48
2020-11-03	04:45:00	154469	900	900	985141000928730	E:\Dropbox\Family Room\GROUP B\POSt-WEEK3	GrBWEEK3	597.5	36.0806	103.979	5						206.12		136.381	116.782	57.16	900	0	0	0	0	0	0	0	0	0	0	0	0	236.52	663.48
2020-11-03	05:00:00	155369	900	900	985141000928730	E:\Dropbox\Family Room\GROUP B\POSt-WEEK3	GrBWEEK3	2463.49	35.429	105.851	24						197.582		178.71	122.518	52.96	882.76	3.6	17.24	0.04	9.4	0	9.32	1.56	5.84	0.56	15.68	675.96	12.96	5.8	162.88
2020-11-03	05:15:00	156269	900	900	985141000928730	E:\Dropbox\Family Room\GROUP B\POSt-WEEK3	GrBWEEK3	4258.06	35.3218	125.846	36						213.427		177.204	176.324	200.8	814.68	84.04	85.32	23.92	20.24	29.12	84.96	63.16	2.44	0.84	22.16	468.8	18.52	22.84	143
2020-11-03	05:30:00	157169	900	900	985141000928730	E:\Dropbox\Family Room\GROUP B\POSt-WEEK3	GrBWEEK3	9733.95	36.4086	117.119	87						199.252		222.585	182.215	288.72	816.52	85.6	83.48	36.32	47.8	22.56	48.2	62.16	63.68	25.44	21.32	159.96	35.64	215.68	161.24
2020-11-03	05:45:00	158069	900	900	985141000928730	E:\Dropbox\Family Room\GROUP B\POSt-WEEK3	GrBWEEK3	13749.2	36.9693	131.58	118						183.226		212.421	212.454	427.4	610.32	183.96	289.68	14.48	72.32	65.12	68.52	174.32	58.32	44.44	115.36	99.44	161.24	10.4	16.04
2020-11-03	06:00:00	158969	900	900	985141000928730	E:\Dropbox\Family Room\GROUP B\POSt-WEEK3	GrBWEEK3	7762	37.0852	135.435	64						199.629		254.302	191.465	131.44	780.64	186.32	119.36	34.2	25.16	2.6	44.16	76.84	35.24	45.76	42.52	12.92	243.52	120.04	217.04
2020-11-03	06:15:00	159869	900	900	985141000928730	E:\Dropbox\Family Room\GROUP B\POSt-WEEK3	GrBWEEK3	9546.05	36.9716	133.365	84						192.131		218.371	203.045	113.88	722.56	88.28	177.44	61.04	118.04	85.56	31.88	87.92	37.12	38.72	89.52	99.2	11.32	97.92	141.76
2020-11-03	06:30:00	160769	900	900	985141000928730	E:\Dropbox\Family Room\GROUP B\POSt-WEEK3	GrBWEEK3	13479.9	36.9593	157.468	116						247.533		186.501	224.305	203.04	751.52	223.6	148.48	26.84	107.76	143.84	12.32	76.08	208.44	67.72	72.4	57.24	57.04	27.52	42.8
2020-11-03	06:45:00	161669	900	900	985141000928730	E:\Dropbox\Family Room\GROUP B\POSt-WEEK3	GrBWEEK3	14283.7	36.9445	118.24	127						184.715		196.837	186.637	241.84	698.8	60.52	201.2	5.44	17.96	61.48	81.08	119.76	171.76	101.92	81.44	124.12	107.28	26.08	1.68
2020-11-03	07:00:00	162569	900	900	985141000928730	E:\Dropbox\Family Room\GROUP B\POSt-WEEK3	GrBWEEK3	16710.8	36.9649	127.155	142						168.252		169.538	209.683	277.44	675.84	62.68	224.16	4	9.2	23.52	51.56	112.48	55.36	274.64	111.68	28.88	114.88	85.76	28.04
2020-11-03	07:15:00	163469	900	900	985141000928730	E:\Dropbox\Family Room\GROUP B\POSt-WEEK3	GrBWEEK3	15844	36.7345	142.47	139						256.85		183.396	238.551	221.24	743.52	173.76	156.48	153.84	87	43.72	17.84	118.76	60.92	145	37.72	23.8	124.76	86.64	0
2020-11-03	07:30:00	164369	900	900	985141000928730	E:\Dropbox\Family Room\GROUP B\POSt-WEEK3	GrBWEEK3	11610.7	36.696	156.223	98						229.75		189.403	201.557	242.48	695.04	242.52	204.96	13.28	46.12	35.96	1.96	75.36	45.68	276.12	129.6	10.16	231.36	34.4	0
2020-11-03	07:45:00	165269	900	900	985141000928730	E:\Dropbox\Family Room\GROUP B\POSt-WEEK3	GrBWEEK3	10470.6	36.41	183.459	96						218.204		237.902	245.167	175.84	793.52	311.28	106.48	1.84	44.8	247.16	10.96	66.28	61.64	123.32	40.2	236.96	52.72	4.36	9.76
2020-11-03	08:00:00	166169	900	900	985141000928730	E:\Dropbox\Family Room\GROUP B\POSt-WEEK3	GrBWEEK3	11085.5	36.1291	151.336	99						207.29		211.81	200.456	156.92	611.64	194.08	288.36	82.56	17	32.28	4.96	196.64	176.2	20.4	91.72	201.16	14.36	62.72	0
2020-11-03	08:15:00	167069	900	900	985141000928730	E:\Dropbox\Family Room\GROUP B\POSt-WEEK3	GrBWEEK3	984.217	36.0841	84.0273	9						179.8		123.97	151.751	22.56	833.12	0	66.88	0	0	0	0	0	0	0.6	66.88	213.8	394.56	41.24	182.92
2020-11-03	08:30:00	167969	900	900	985141000928730	E:\Dropbox\Family Room\GROUP B\POSt-WEEK3	GrBWEEK3	119.496	35.195	79.0041	1						147.837		95.5256	99.5727	102.6	900	0	0	0	0	0	0	0	0	0	0	0	0	180.56	719.44
2020-11-03	08:45:00	168869	900	900	985141000928730	E:\Dropbox\Family Room\GROUP B\POSt-WEEK3	GrBWEEK3	0	34.9105	119.184	0						157.56		119.5	119.184	0	900	0	0	0	0	0	0	0	0	0	0	0	0	0	900
2020-11-03	09:00:00	169769	900	900	985141000928730	E:\Dropbox\Family Room\GROUP B\POSt-WEEK3	GrBWEEK3	0	34.6655	113.701	0						147.992		139.556	114.09	0	900	0	0	0	0	0	0	0	0	0	0	0	0	0	900
2020-11-03	09:15:00	170669	900	900	985141000928730	E:\Dropbox\Family Room\GROUP B\POSt-WEEK3	GrBWEEK3	119.494	34.8865	24.5639	1						148.783		96.4213	65.8471	299.04	900	0	0	0	0	0	0	0	0	0	0	0	0	265.4	634.6
2020-11-03	09:30:00	171569	900	900	985141000928730	E:\Dropbox\Family Room\GROUP B\POSt-WEEK3	GrBWEEK3	1034.47	35.3953	49.381	9						142.428		97.5632	110.708	141.4	756.64	0	143.36	0	0	0	0	0	0	0	143.36	429.96	0	138.96	187.72
2020-11-03	09:45:00	172469	900	900	985141000928730	E:\Dropbox\Family Room\GROUP B\POSt-WEEK3	GrBWEEK3	2210.25	35.3014	85.995	21						151.731		150.386	121.13	184.52	573.4	31.44	326.6	0	15.2	17.44	0.04	9.76	19.16	2.56	316.84	277.16	173.2	0	68.64
2020-11-03	10:00:00	173369	900	900	985141000928730	E:\Dropbox\Family Room\GROUP B\POSt-WEEK3	GrBWEEK3	11.3635	35.2169	75.6999	0						151.298		119.503	119.398	16.12	900	0	0	0	0	0	0	0	0	0	0	0	0	0	900
2020-11-03	10:15:00	174269	900	900	985141000928730	E:\Dropbox\Family Room\GROUP B\POSt-WEEK3	GrBWEEK3	239.001	35.1321	110.532	2						178.399		122.657	110.726	60.64	900	0	0	0	0	0	0	0	0	0	0	66.12	0	0	833.88
2020-11-03	10:30:00	175169	900	900	985141000928730	E:\Dropbox\Family Room\GROUP B\POSt-WEEK3	GrBWEEK3	0	34.9201	119.5	0						125.096		119.5	145.064	0	900	0	0	0	0	0	0	0	0	0	0	0	0	0	900
2020-11-03	10:45:00	176069	900	900	985141000928730	E:\Dropbox\Family Room\GROUP B\POSt-WEEK3	GrBWEEK3	119.501	35.2717	102.13	1						141.899		132.658	122.478	21.56	900	0	0	0	0	0	0	0	0	0	0	0	0	113.88	786.12
2020-11-03	11:00:00	176969	900	900	985141000928730	E:\Dropbox\Family Room\GROUP B\POSt-WEEK3	GrBWEEK3	0	35.1166	93.635	0						120.634		176.653	49.4062	0	900	0	0	0	0	0	0	0	0	0	0	0	0	0	900
2020-11-03	11:15:00	177869	900	900	985141000928730	E:\Dropbox\Family Room\GROUP B\POSt-WEEK3	GrBWEEK3	0	34.9108	119.5	0						150.814		137.577	119.5	0	900	0	0	0	0	0	0	0	0	0	0	0	0	0	900
2020-11-03	11:30:00	178769	900	900	985141000928730	E:\Dropbox\Family Room\GROUP B\POSt-WEEK3	GrBWEEK3	0	34.9103	43.9016	0						136.709		130.065	43.9016	0	900	0	0	0	0	0	0	0	0	0	0	0	0	0	900
2020-11-03	11:45:00	179669	900	900	985141000928730	E:\Dropbox\Family Room\GROUP B\POSt-WEEK3	GrBWEEK3	885.998	35.1814	91.8525	7						118.507		115.432	147.544	68.64	126.36	0	773.64	0	0	0	0	0	0	0	773.64	17.72	0	0	108.64
2020-11-03	12:00:00	180569	900	900	985141000928730	E:\Dropbox\Family Room\GROUP B\POSt-WEEK3	GrBWEEK3	358.5	35.4901	119.523	4						148.819		121.157	157.472	21.44	36.28	0	863.72	0	0	0	0	0	0	0	863.72	36.28	0	0	0
2020-11-03	12:15:00	181469	900	900	985141000928730	E:\Dropbox\Family Room\GROUP B\POSt-WEEK3	GrBWEEK3	5715.27	35.5016	76.3491	51						141.267		149.614	98.5413	158.36	736.36	36.92	163.64	8.76	5.08	0	7.8	22.56	58.2	19.72	141.08	168.68	76.84	279.68	111.6
2020-11-03	12:30:00	182369	900	900	985141000928730	E:\Dropbox\Family Room\GROUP B\POSt-WEEK3	GrBWEEK3	6384.94	35.6863	87.6007	57						131.425		168.416	161.517	98.44	761.32	50.76	138.68	0.08	15.64	21.32	8.08	64.52	66.48	8.96	74.16	145.32	15.16	7.08	473.2
2020-11-03	12:45:00	183269	900	900	985141000928730	E:\Dropbox\Family Room\GROUP B\POSt-WEEK3	GrBWEEK3	423.807	35.6623	81.5524	4						95.0542		128.502	132.436	378.76	900	0	0	0	0	0	0	0	0	0	0	230.84	0	0	669.16
2020-11-03	13:00:00	184169	900	900	985141000928730	E:\Dropbox\Family Room\GROUP B\POSt-WEEK3	GrBWEEK3	223.221	35.6147	85.2094	1						155.672		116.736	128.82	92.24	900	0	0	0	0	0	0	0	0	0	0	646.28	0	253.72	0
2020-11-03	13:15:00	185069	900	900	985141000928730	E:\Dropbox\Family Room\GROUP B\POSt-WEEK3	GrBWEEK3	119.5	35.5819	112.963	1						153.466		134.942	119.015	1.2	619.04	0	280.96	0	0	0	0	0	0	0	280.96	0	0	619.04	0
2020-11-03	13:30:00	185969	900	900	985141000928730	E:\Dropbox\Family Room\GROUP B\POSt-WEEK3	GrBWEEK3	527.502	35.4266	119.508	5						123.997		157.413	157.177	57.44	206.56	0	693.44	0	0	0	0	0	0	0	693.44	184.76	0	21.8	0
2020-11-03	13:45:00	186869	900	900	985141000928730	E:\Dropbox\Family Room\GROUP B\POSt-WEEK3	GrBWEEK3	3018.02	35.4743	87.5784	25						165.045		126.745	125.517	70.48	845.08	9.6	54.92	7.72	0.96	0	0.36	19.68	4.24	36.6	35.24	78.44	294.28	422.48	0
2020-11-03	14:00:00	187769	900	900	985141000928730	E:\Dropbox\Family Room\GROUP B\POSt-WEEK3	GrBWEEK3	3294.31	35.603	84.4421	34						171.809		140.547	91.2176	44.68	397.76	19.28	502.24	0	0	1.08	0.08	13.2	12.48	4.68	489.04	54.56	50.24	274.64	0
2020-11-03	14:15:00	188669	900	900	985141000928730	E:\Dropbox\Family Room\GROUP B\POSt-WEEK3	GrBWEEK3	1105.35	35.6527	109.715	11						145.134		175.763	112.331	40.92	218.32	0	681.68	0	0	0	0	0.04	1.84	0.04	681.64	7.96	142.36	66.12	0
2020-11-03	14:30:00	189569	900	900	985141000928730	E:\Dropbox\Family Room\GROUP B\POSt-WEEK3	GrBWEEK3	119.501	35.5614	88.2742	1						151.362		133.329	96.5854	26.52	644.76	0	255.24	0	0	0	0	0	0	0	255.24	0	0	644.76	0
2020-11-03	14:45:00	190469	900	900	985141000928730	E:\Dropbox\Family Room\GROUP B\POSt-WEEK3	GrBWEEK3	238.999	35.5571	107.223	2						123.453		154.182	221.993	40.48	871.36	0	28.64	0	0	0	0	0	0	0	28.64	0	0	871.36	0
2020-11-03	15:00:00	191369	900	900	985141000928730	E:\Dropbox\Family Room\GROUP B\POSt-WEEK3	GrBWEEK3	0	35.1866	114.263	0						118.935		179.52	171.97	0	900	0	0	0	0	0	0	0	0	0	0	0	0	900	0
2020-11-03	15:15:00	192269	900	900	985141000928730	E:\Dropbox\Family Room\GROUP B\POSt-WEEK3	GrBWEEK3	119.5	35.0204	108.895	1						129.673		131.268	160.792	0.92	492.36	1.6	407.64	0	0	0	0	0	0	0	407.64	0	0	492.36	0
2020-11-03	15:30:00	193169	900	900	985141000928730	E:\Dropbox\Family Room\GROUP B\POSt-WEEK3	GrBWEEK3	1793.28	35.6633	70.6955	15						140.734		89.5813	168.022	52.8	451.12	13.12	448.88	0	5.08	0	0	8.4	0	1	440.48	33.36	163.36	248.32	0
2020-11-03	15:45:00	194069	900	900	985141000928730	E:\Dropbox\Family Room\GROUP B\POSt-WEEK3	GrBWEEK3	407.999	35.3205	122.449	4						158.819		150.117	163.652	6.84	879.68	0	20.32	0	0	0	0	0	0	0.04	20.32	0	157.6	722.04	0
2020-11-03	16:00:00	194969	900	900	985141000928730	E:\Dropbox\Family Room\GROUP B\POSt-WEEK3	GrBWEEK3	119.5	35.5546	94.616	1						156.498		96.1992	133.299	3.56	728.44	0	171.56	0	0	0	0	0	0	0	171.56	0	0	728.44	0
2020-11-03	16:15:00	195869	900	900	985141000928730	E:\Dropbox\Family Room\GROUP B\POSt-WEEK3	GrBWEEK3	3737.7	35.783	106.562	31						138.154		209.471	152.386	150.92	765.08	15.92	134.92	10.36	5.04	0	20.88	49.32	6.04	0.88	85.6	132.84	1.04	581.48	6.52
2020-11-03	16:30:00	196769	900	900	985141000928730	E:\Dropbox\Family Room\GROUP B\POSt-WEEK3	GrBWEEK3	582.994	35.5322	113.513	5						124.691		178.203	188.255	172.68	808.76	0	91.24	0	0	0	0	0	0	0	91.24	0	4.2	804.56	0
2020-11-03	16:45:00	197669	900	900	985141000928730	E:\Dropbox\Family Room\GROUP B\POSt-WEEK3	GrBWEEK3	239	35.841	40.6229	2						114.675		83.2778	87.5798	2.4	900	0	0	0	0	0	0	0	0	0	0	0	0	851.28	48.72
2020-11-03	17:00:00	198569	900	900	985141000928730	E:\Dropbox\Family Room\GROUP B\POSt-WEEK3	GrBWEEK3	7218.47	36.1792	130.19	60						171.73		184.406	205.467	229.64	789.56	83.88	110.44	23.88	120.64	28.72	19.56	73.6	8.08	23.16	36.84	213.16	3.16	343.36	5.84
2020-11-03	17:15:00	199469	900	900	985141000928730	E:\Dropbox\Family Room\GROUP B\POSt-WEEK3	GrBWEEK3	7905.69	36.169	153.671	74						185.353		176.656	207.935	183.64	719.24	192.04	180.76	11.72	92.96	4.88	19.32	29.48	61.4	13.8	151.28	145.44	9.28	358.68	1.76
2020-11-03	17:30:00	200369	900	900	985141000928730	E:\Dropbox\Family Room\GROUP B\POSt-WEEK3	GrBWEEK3	4057.93	35.8291	122.89	36						180.966		192.689	172.057	175.64	649.24	79.32	250.76	0	26.24	0	18.44	22.2	1.24	105.16	228.56	81.48	166.92	162.6	87.16
2020-11-03	17:45:00	201269	900	900	985141000928730	E:\Dropbox\Family Room\GROUP B\POSt-WEEK3	GrBWEEK3	239	35.6102	88.8307	2						98.7871		250.557	207.208	4.92	900	68.32	0	0	0	0	0	0	0	0	0	177.72	0	0	722.28
2020-11-03	18:00:00	202169	900	900	985141000928730	E:\Dropbox\Family Room\GROUP B\POSt-WEEK3	GrBWEEK3	238.998	36.1316	98.6828	2						125.062		155.693	191.219	97.72	900	0	0	0	0	0	0	0	0	0	0	282.48	0	0	617.52
2020-11-03	18:15:00	203069	900	900	985141000928730	E:\Dropbox\Family Room\GROUP B\POSt-WEEK3	GrBWEEK3	3899.42	36.0828	129.948	33						231.918		182.299	175.931	137.56	761.44	96.36	138.56	5.04	91.56	5.32	46.36	15.16	0	3.52	123.4	12.44	3.88	35.72	557.6
2020-11-03	18:30:00	203969	900	900	985141000928730	E:\Dropbox\Family Room\GROUP B\POSt-WEEK3	GrBWEEK3	11761.1	36.6361	119.923	100						206.815		225.389	185.973	447.68	751.72	61.48	148.28	93.72	87.92	17.6	12.52	79.96	59.36	40.12	68.32	76.12	30.92	140.28	193.16
2020-11-03	18:45:00	204869	900	900	985141000928730	E:\Dropbox\Family Room\GROUP B\POSt-WEEK3	GrBWEEK3	5962.46	37.0786	107.067	48						162.679		170.725	244.965	440.68	564.92	53.32	335.08	8.6	59.6	5.64	29.88	99.36	11.44	48.36	235.72	17.72	40.28	203.64	139.76
2020-11-03	19:00:00	205769	900	900	985141000928730	E:\Dropbox\Family Room\GROUP B\POSt-WEEK3	GrBWEEK3	6616.84	37.0935	143.844	54						200.105		198.808	205.738	291.56	723.84	110.12	176.16	27.2	58.8	38.16	22.04	118.76	29.68	77.36	57.4	133.24	16	321.36	0
2020-11-03	19:15:00	206669	900	900	985141000928730	E:\Dropbox\Family Room\GROUP B\POSt-WEEK3	GrBWEEK3	8402.35	37.3278	137.684	76						221.209		176.767	253.883	356.6	694.52	139.84	205.48	96.88	96.68	58.2	84.52	82.04	64.84	33.04	123.44	100.52	69.6	13.56	76.68
2020-11-03	19:30:00	207569	900	900	985141000928730	E:\Dropbox\Family Room\GROUP B\POSt-WEEK3	GrBWEEK3	6910.09	37.1941	127.514	60						202.182		228.876	192.076	202.56	829	117.68	71	2.4	19.36	22.72	12.92	28.4	30.68	81	42.6	125.92	94.8	234.16	205.04
2020-11-03	19:45:00	208469	900	900	985141000928730	E:\Dropbox\Family Room\GROUP B\POSt-WEEK3	GrBWEEK3	5746.21	36.9032	122.802	48						170.203		205.982	214.927	95.08	861.28	102.52	38.72	7.04	28.2	43.12	118.76	11.16	0.4	118.52	27.56	23.36	63.64	296.88	161.36
2020-11-03	20:00:00	209369	900	900	985141000928730	E:\Dropbox\Family Room\GROUP B\POSt-WEEK3	GrBWEEK3	2330.21	36.3668	140.819	19						198.96		166.739	195.292	30.28	892.64	157.56	7.36	0	0	0	228.84	4.4	0	393.28	2.96	35.72	41.4	193.4	0
2020-11-03	20:15:00	210269	900	900	985141000928730	E:\Dropbox\Family Room\GROUP B\POSt-WEEK3	GrBWEEK3	2470.34	36.5636	106.372	21						174.888		143.76	160.357	106.36	860.44	0	39.56	0	0	0	4.84	2.32	0	48.84	37.24	66.12	339.08	401.56	0
2020-11-03	20:30:00	211169	900	900	985141000928730	E:\Dropbox\Family Room\GROUP B\POSt-WEEK3	GrBWEEK3	2005.67	36.9178	97.3707	18						140.229		194.299	204.778	182.24	893.56	78.52	6.44	4.72	74.44	0	5.72	1.68	0	2.36	4.76	60	122.08	356.2	268.04
2020-11-03	20:45:00	212069	900	900	985141000928730	E:\Dropbox\Family Room\GROUP B\POSt-WEEK3	GrBWEEK3	6776.1	36.636	102.057	58						209.223		166.904	123.529	176.04	769.16	62.64	130.84	0	89.84	2.44	7.8	62.28	15.4	31.24	68.56	29.6	28.88	527.08	36.88
2020-11-03	21:00:00	212969	900	900	985141000928730	E:\Dropbox\Family Room\GROUP B\POSt-WEEK3	GrBWEEK3	3264.25	36.6975	96.3143	29						162.853		170.144	170.384	86.32	897.32	81.24	2.68	4.16	11.76	1.8	96.64	2.28	9.28	26.4	0.4	15.12	311.32	232.88	187.96
2020-11-03	21:15:00	213869	900	900	985141000928730	E:\Dropbox\Family Room\GROUP B\POSt-WEEK3	GrBWEEK3	6159.84	36.9138	115.095	54						174.774		162.471	212.314	77.92	872.16	93.92	27.84	1.56	18.48	20.8	107.64	18.36	31	6.68	9.48	274.52	5.16	379.32	27
2020-11-03	21:30:00	214769	900	900	985141000928730	E:\Dropbox\Family Room\GROUP B\POSt-WEEK3	GrBWEEK3	2572.63	36.3286	133.705	23						214.684		144.49	230.171	36	875.44	147.76	24.56	0.04	3.96	0.48	12.04	10.92	167.4	4.92	13.64	223.72	0	7.2	455.68
2020-11-03	21:45:00	215669	900	900	985141000928730	E:\Dropbox\Family Room\GROUP B\POSt-WEEK3	GrBWEEK3	1055.5	36.512	111.782	10						253.447		135.244	140.53	9.68	894.68	10.36	5.32	0.04	26.56	0	0.68	0	0	0.44	5.32	65.12	5.44	7.56	788.84
2020-11-03	22:00:00	216569	900	900	985141000928730	E:\Dropbox\Family Room\GROUP B\POSt-WEEK3	GrBWEEK3	7521.02	36.4787	129.121	62						189.228		190.544	201.919	342.24	652.24	161.88	247.76	1.88	112.64	8.76	12.88	137.4	44.84	112.44	110.36	38.48	174.24	92.2	53.88
2020-11-03	22:15:00	217469	900	900	985141000928730	E:\Dropbox\Family Room\GROUP B\POSt-WEEK3	GrBWEEK3	11860.9	37.0401	152.379	106						197.988		219.439	201.559	321.76	552.32	186.16	347.68	7.44	44.68	12	17.76	199.76	68.76	185.72	147.92	32.76	113.12	70.08	0
2020-11-03	22:30:00	218369	900	900	985141000928730	E:\Dropbox\Family Room\GROUP B\POSt-WEEK3	GrBWEEK3	13342.5	37.0985	121.969	111						177.068		189.117	188.531	245.48	549.6	77.68	350.4	6.04	89	50.32	21.36	216.6	71.2	63	133.8	20.16	91.72	132.8	4
2020-11-03	22:45:00	219269	900	900	985141000928730	E:\Dropbox\Family Room\GROUP B\POSt-WEEK3	GrBWEEK3	14340.1	37.126	117.956	134						174.949		185.76	192.016	390.4	640.68	56.2	259.32	0	39.52	70.44	184.76	165.2	76.92	61.8	94.12	87.36	18.24	64.16	37.48
2020-11-03	23:00:00	220169	900	900	985141000928730	E:\Dropbox\Family Room\GROUP B\POSt-WEEK3	GrBWEEK3	8224.42	36.9527	142.478	70						222.991		222.446	220.219	258.72	804.28	166.76	95.72	4.56	101.88	149.8	3	15.08	74.96	54.6	80.64	66.64	16.8	268.52	63.52
2020-11-03	23:15:00	221069	900	900	985141000928730	E:\Dropbox\Family Room\GROUP B\POSt-WEEK3	GrBWEEK3	11414	36.8911	125.976	97						211.899		199.62	199.36	190.84	753.28	63.68	146.72	25.72	43.6	35.32	7.84	88.84	21	29.28	57.88	37.16	286.48	180.52	86.36
2020-11-03	23:30:00	221969	900	900	985141000928730	E:\Dropbox\Family Room\GROUP B\POSt-WEEK3	GrBWEEK3	13614.5	37.1879	113.372	118						173.546		173.42	197.732	393.2	639.64	56.6	260.36	8.56	126.76	37.88	46.28	130.4	75.84	72.8	129.96	65.2	113.44	91.28	1.6
2020-11-03	23:45:00	222869	900	900	985141000928730	E:\Dropbox\Family Room\GROUP B\POSt-WEEK3	GrBWEEK3	13207.5	37.0932	176.162	116						237.333		228.758	241.214	425.08	697.76	347.72	202.24	49.16	226.28	71.36	93.92	159.8	45.08	66.44	42.44	16.56	31.36	87.56	10.04
2020-11-04	00:00:00	223769	900	900	985141000928730	E:\Dropbox\Family Room\GROUP B\POSt-WEEK3	GrBWEEK3	14594.9	37.1105	131.257	130						182.977		206.822	177.77	282.4	695.96	153.68	204.04	48.56	42.24	114.08	6.2	91.76	62.24	115.84	112.28	38.4	118.12	100.92	49.36
2020-11-04	00:15:00	224669	900	900	985141000928730	E:\Dropbox\Family Room\GROUP B\POSt-WEEK3	GrBWEEK3	12891.6	36.9638	111.928	123						200.129		209.298	153.488	269.52	608.28	90.2	291.72	6.2	20.16	14.84	5.04	120.68	144.16	76.8	171.04	30.44	202.28	29.32	79.04
2020-11-04	00:30:00	225569	900	900	985141000928730	E:\Dropbox\Family Room\GROUP B\POSt-WEEK3	GrBWEEK3	6929.62	36.8127	104.551	65						137.078		184.283	180.64	222.04	710.96	37.08	189.04	1.08	45.16	2.6	1.88	89.44	75.88	19.2	99.6	39.64	134.84	390.68	0
2020-11-04	00:45:00	226469	900	900	985141000928730	E:\Dropbox\Family Room\GROUP B\POSt-WEEK3	GrBWEEK3	7400.42	36.5572	122.631	61						152.978		186.988	219.268	123.2	782.64	9.24	117.36	7.84	16.84	3.4	7.6	8.44	9.32	95.4	108.92	73.36	256.12	312.76	0
2020-11-04	01:00:00	227369	900	900	985141000928730	E:\Dropbox\Family Room\GROUP B\POSt-WEEK3	GrBWEEK3	696.498	36.7574	112.338	5						178.207		120.853	166.432	11.92	872.56	0	27.44	0	0	0	0	0	0	0	27.44	862.6	0	9.96	0
2020-11-04	01:15:00	228269	900	900	985141000928730	E:\Dropbox\Family Room\GROUP B\POSt-WEEK3	GrBWEEK3	478.001	36.1753	74.9306	4						151.338		108.628	185.623	33.64	900	0	0	0	0	0	0	0	0	0	0	506	0	0	394
2020-11-04	01:30:00	229169	900	900	985141000928730	E:\Dropbox\Family Room\GROUP B\POSt-WEEK3	GrBWEEK3	119.5	35.757	120.831	1						152.219		153.272	177.629	2.08	900	0	0	0	0	0	0	0	0	0	0	829.44	0	0	70.56
2020-11-04	01:45:00	230069	900	900	985141000928730	E:\Dropbox\Family Room\GROUP B\POSt-WEEK3	GrBWEEK3	238.994	35.4151	114.297	2						149.885		116.886	171.825	70	900	0	0	0	0	0	0	0	0	0	0	805.32	0	0	94.68
2020-11-04	02:00:00	230969	900	900	985141000928730	E:\Dropbox\Family Room\GROUP B\POSt-WEEK3	GrBWEEK3	3145.34	35.6293	108.579	33						147.727		127.637	220.75	132.48	892.4	0.76	7.6	0.84	0	0	0.08	3.88	0	0	3.72	368	2.72	2.6	518.16
2020-11-04	02:15:00	231869	900	900	985141000928730	E:\Dropbox\Family Room\GROUP B\POSt-WEEK3	GrBWEEK3	1104.99	35.5861	152.533	8						209.292		244.392	161.739	72.08	866.76	180.2	33.24	9	166.44	0	3.48	1.44	0	0	31.8	536.48	0	0	151.36
2020-11-04	02:30:00	232769	900	900	985141000928730	E:\Dropbox\Family Room\GROUP B\POSt-WEEK3	GrBWEEK3	3697.24	35.6691	83.4355	31						201.882		173.965	111.372	616	839.64	13.08	60.36	59.8	48.36	2.08	11.8	49.32	0	1.52	11.04	9.12	4.72	455.48	246.76
2020-11-04	02:45:00	233669	900	900	985141000928730	E:\Dropbox\Family Room\GROUP B\POSt-WEEK3	GrBWEEK3	1.55257	36.3388	46.3053	0						153.304		102.601	63.4866	6.52	900	0	0	0	0	0	0	0	0	0	0	0	0	569.36	330.64
2020-11-04	03:00:00	234569	900	900	985141000928730	E:\Dropbox\Family Room\GROUP B\POSt-WEEK3	GrBWEEK3	777	36.5852	62.7098	8						122.353		108.455	119.415	520.64	674.24	0	225.76	0	0	0	0	0	1.24	47.88	225.76	1.76	0	623.36	0
2020-11-04	03:15:00	235469	900	900	985141000928730	E:\Dropbox\Family Room\GROUP B\POSt-WEEK3	GrBWEEK3	9415.37	36.129	139.727	84						181.815		205.406	181.015	300.36	476.88	192.76	423.12	28	65.48	16.04	11.48	111.76	84.28	45.4	311.36	17.8	12.08	25.08	171.24
2020-11-04	03:30:00	236369	900	900	985141000928730	E:\Dropbox\Family Room\GROUP B\POSt-WEEK3	GrBWEEK3	4192.58	36.6359	142.373	35						192.73		244.529	173.923	99.84	850.4	152.16	49.6	52.56	10.44	0	14.12	28.36	5.4	12.72	21.24	21.32	201.92	17.28	514.64
2020-11-04	03:45:00	237269	900	900	985141000928730	E:\Dropbox\Family Room\GROUP B\POSt-WEEK3	GrBWEEK3	1635.39	36.2383	103.556	10						155.53		169.483	249.533	62.48	896.68	145.04	3.32	5.32	44.88	0	60.88	1.84	0	5.36	1.48	0	204.6	575.64	0
2020-11-04	04:00:00	238169	900	900	985141000928730	E:\Dropbox\Family Room\GROUP B\POSt-WEEK3	GrBWEEK3	978.457	36.3232	84.8738	9						97.8303		154.382	130.246	49.2	772.92	0	127.08	0	0	0	0	8.4	0.04	0	118.68	162.52	0	259.84	350.52
2020-11-04	04:15:00	239069	900	900	985141000928730	E:\Dropbox\Family Room\GROUP B\POSt-WEEK3	GrBWEEK3	4511.77	36.4664	92.7961	38						143.95		161.439	117.072	198.88	660.32	109.56	239.68	18.8	14	3.64	71.4	19.8	2	12.08	219.88	1.32	27.88	398.56	110.64
2020-11-04	04:30:00	239969	900	900	985141000928730	E:\Dropbox\Family Room\GROUP B\POSt-WEEK3	GrBWEEK3	5163.19	36.1294	89.5669	41						180.405		234.512	107.217	116.76	571.6	48.12	328.4	0.04	8.96	0	3.36	116.36	14.44	121.72	212.04	17.04	60.44	292	53.6
2020-11-04	04:45:00	240869	900	900	985141000928730	E:\Dropbox\Family Room\GROUP B\POSt-WEEK3	GrBWEEK3	3726.89	36.5172	106.827	34						172.347		155.409	135.781	112.56	542.84	15.4	357.16	0	0	6.68	8.92	3.84	1.32	319.08	353.32	12.68	67.24	126.92	0
2020-11-04	05:00:00	241769	900	900	985141000928730	E:\Dropbox\Family Room\GROUP B\POSt-WEEK3	GrBWEEK3	7717.98	36.4846	101.471	66						180.605		172.088	164.123	353.08	795.36	46.12	104.64	14.04	26.76	9.88	20.36	87.08	21.68	15.16	17.56	11.92	475.96	125.56	74.04
2020-11-04	05:15:00	242669	900	900	985141000928730	E:\Dropbox\Family Room\GROUP B\POSt-WEEK3	GrBWEEK3	4049.94	36.2169	120.001	32						257.437		255.782	150.999	87.16	857.8	39.16	42.2	144.48	66.88	8.96	2.96	41.68	2	176.8	0.52	0	61.44	391.56	2.72
2020-11-04	05:30:00	243569	900	900	985141000928730	E:\Dropbox\Family Room\GROUP B\POSt-WEEK3	GrBWEEK3	16699.5	36.6902	119.361	147						170.325		194.985	190.678	374.6	722.84	84.88	177.16	50.8	149.24	102.92	150.44	129.36	50	89.24	47.8	7.8	18.28	100.6	3.52
2020-11-04	05:45:00	244469	900	900	985141000928730	E:\Dropbox\Family Room\GROUP B\POSt-WEEK3	GrBWEEK3	12771.8	37.1239	113.769	105						160.708		181.793	195.428	257.68	545.64	17.04	354.36	47.16	33.12	15.04	51.56	203.76	13.64	187.96	150.6	13.8	84.36	75.44	23.56
2020-11-04	06:00:00	245369	900	900	985141000928730	E:\Dropbox\Family Room\GROUP B\POSt-WEEK3	GrBWEEK3	10177.4	37.1591	129.303	90						204.264		204.836	194.195	282.28	646.96	72.8	253.04	8.12	4.64	35.96	234.92	102.04	51.64	120.68	151	38.84	69.8	82.36	0
2020-11-04	06:15:00	246269	900	900	985141000928730	E:\Dropbox\Family Room\GROUP B\POSt-WEEK3	GrBWEEK3	11629.1	36.8242	152.43	103						223.933		217.518	206.508	209.76	643.84	170.76	256.16	5.52	42.4	155.4	56.24	108.8	207.6	49.76	147.36	83.56	2.48	37.48	3.4
2020-11-04	06:30:00	247169	900	900	985141000928730	E:\Dropbox\Family Room\GROUP B\POSt-WEEK3	GrBWEEK3	7694.33	36.6344	198.602	65						237.526		282.093	244.5	126.8	829.56	537.32	70.44	2.32	22.8	216.16	82.44	44.32	327.92	25.76	26.12	96.24	0.72	37.64	17.56
2020-11-04	06:45:00	248069	900	900	985141000928730	E:\Dropbox\Family Room\GROUP B\POSt-WEEK3	GrBWEEK3	15919.8	36.4929	155.376	126						204.963		214.008	224.983	336.32	654.32	266.08	245.68	28.96	57.24	58.64	13.24	160.68	53.28	102.52	85	99.08	224.28	17.08	0
2020-11-04	07:00:00	248969	900	900	985141000928730	E:\Dropbox\Family Room\GROUP B\POSt-WEEK3	GrBWEEK3	11853.2	36.438	123.232	105						167.181		151.519	237.854	139.64	590.16	34.64	309.84	14.68	85.56	34.8	14	75.4	20.08	221.12	234.44	48.36	100.6	50.96	0
2020-11-04	07:15:00	249869	900	900	985141000928730	E:\Dropbox\Family Room\GROUP B\POSt-WEEK3	GrBWEEK3	13949.6	36.068	142.567	123						208.11		168.436	197.21	222.84	569.44	140.76	330.56	44.6	30.8	12.92	40.12	162	28.48	114.6	168.56	111.4	75.88	96.44	14.2
2020-11-04	07:30:00	250769	900	900	985141000928730	E:\Dropbox\Family Room\GROUP B\POSt-WEEK3	GrBWEEK3	7003.71	35.934	128.977	61						135.339		144.871	189.678	94.08	168.6	50.12	731.4	11.68	6	26.76	6.4	37.68	13.12	60.84	693.72	38.04	5.76	0	0
2020-11-04	07:45:00	251669	900	900	985141000928730	E:\Dropbox\Family Room\GROUP B\POSt-WEEK3	GrBWEEK3	1531.47	36.2598	101.024	13						120.949		113.396	163.546	29.48	179.08	11.04	720.92	0	0	1.2	10.92	3.6	12.68	0	717.32	52.36	0	101.92	0
2020-11-04	08:00:00	252569	900	900	985141000928730	E:\Dropbox\Family Room\GROUP B\POSt-WEEK3	GrBWEEK3	119.5	36.1076	76.3286	1						145.452		76.3286	122.593	183.84	325.12	0	574.88	0	0	0	0	0	0	0	574.88	0	0	325.12	0
2020-11-04	08:15:00	253469	900	900	985141000928730	E:\Dropbox\Family Room\GROUP B\POSt-WEEK3	GrBWEEK3	0	35.4476	0	0						119.5		0	119.5	0	900	0	0	0	0	0	0	0	0	0	0	0	0	900	0
2020-11-04	08:30:00	254369	900	900	985141000928730	E:\Dropbox\Family Room\GROUP B\POSt-WEEK3	GrBWEEK3	119.5	35.4815	90.7038	1						150.688		92.5142	129.283	0.92	203.24	0	696.76	0	0	0	0	0	0	0	696.76	0	0	203.24	0
2020-11-04	08:45:00	255269	900	900	985141000928730	E:\Dropbox\Family Room\GROUP B\POSt-WEEK3	GrBWEEK3	0	35.3876	119.5	0						161.714		119.5	158.438	0	0	0	900	0	0	0	0	0	0	0	900	0	0	0	0
2020-11-04	09:00:00	256169	900	900	985141000928730	E:\Dropbox\Family Room\GROUP B\POSt-WEEK3	GrBWEEK3	0	35.3247	119.5	0						156.712		119.5	130.588	0	0	0	900	0	0	0	0	0	0	0	900	0	0	0	0
2020-11-04	09:15:00	257069	900	900	985141000928730	E:\Dropbox\Family Room\GROUP B\POSt-WEEK3	GrBWEEK3	0	34.8317	43.9016	0						137.685		43.9016	119.5	0	569.36	0	330.64	0	0	0	0	0	0	0	330.64	0	0	569.36	0
2020-11-04	09:30:00	257969	900	900	985141000928730	E:\Dropbox\Family Room\GROUP B\POSt-WEEK3	GrBWEEK3	0	34.8561	75.5984	0						150.814		75.5984	158.271	0	330.64	0	569.36	0	0	0	0	0	0	0	569.36	0	0	330.64	0
2020-11-04	09:45:00	258869	900	330.64	985141000928730	E:\Dropbox\Family Room\GROUP B\POSt-WEEK3	GrBWEEK3	0	35.3784	119.5	0						168.999		119.5	168.999	0	0	0	330.64	0	0	0	0	0	0	0	330.64	0	0	0	0

## Sheet: 989001025043662
date	time	time since start (s)	bin duration (s)	distance (mm)	temperature (C)	separation (mm)	transition
2020-11-01	09:45:00	0	900	13599.9	36.9135	130.396	119
2020-11-01	10:00:00	569	900	12221.1	37.0845	97.6535	105
2020-11-01	10:15:00	1469	900	3765.72	36.7609	101.747	30
2020-11-01	10:30:00	2369	900	239	36.3923	104.737	2
2020-11-01	10:45:00	3269	900	956	36.7805	73.8955	8
2020-11-01	11:00:00	4169	900	119.5	36.2497	120.089	1
2020-11-01	11:15:00	5069	900	763.602	35.9748	110.499	6
2020-11-01	11:30:00	5969	900	239	36.2676	92.1184	2
2020-11-01	11:45:00	6869	900	1418.18	35.8082	62.064	14
2020-11-01	12:00:00	7769	900	2223.99	36.2911	111.071	19
2020-11-01	12:15:00	8669	900	0	36	42.2745	0
2020-11-01	12:30:00	9569	900	119.508	36.1098	82.5988	1
2020-11-01	12:45:00	10469	900	168.996	36.2149	113.828	1
2020-11-01	13:00:00	11369	900	0	36.1391	34.3779	0
2020-11-01	13:15:00	12269	900	1590.94	36.1875	91.4198	15
2020-11-01	13:30:00	13169	900	2727.7	36.2225	128.234	22
2020-11-01	13:45:00	14069	900	2562.49	36.5068	102.929	22
2020-11-01	14:00:00	14969	900	0	36.5269	128.597	0
2020-11-01	14:15:00	15869	900	0	36.389	119.43	0
2020-11-01	14:30:00	16769	900	238.973	36.2854	90.3147	2
2020-11-01	14:45:00	17669	900	1089.87	36.3865	97.6529	9
2020-11-01	15:00:00	18569	900	4757.83	36.4601	101.359	38
2020-11-01	15:15:00	19469	900	1525.1	36.1246	133.714	14
2020-11-01	15:30:00	20369	900	886.016	35.9751	150.163	7
2020-11-01	15:45:00	21269	900	3564.85	36.4151	117.92	28
2020-11-01	16:00:00	22169	900	8486.29	36.6453	87.9651	75
2020-11-01	16:15:00	23069	900	1511.68	36.7528	105.52	14
2020-11-01	16:30:00	23969	900	358.5	36.4157	156.723	3
2020-11-01	16:45:00	24869	900	1465.06	36.138	130.582	13
2020-11-01	17:00:00	25769	900	6633.17	36.8492	103.47	58
2020-11-01	17:15:00	26669	900	10101.7	37.0636	134.207	81
2020-11-01	17:30:00	27569	900	3093.96	36.7485	97.0799	29
2020-11-01	17:45:00	28469	900	477.935	36.5868	53.9312	4
2020-11-01	18:00:00	29369	900	3164.26	36.6467	92.9007	26
2020-11-01	18:15:00	30269	900	7430.65	37.2191	106.958	68
2020-11-01	18:30:00	31169	900	13493.2	37.6007	106.127	121
2020-11-01	18:45:00	32069	900	13825.3	37.7206	125.34	128
2020-11-01	19:00:00	32969	900	8456.82	37.753	124.167	78
2020-11-01	19:15:00	33869	900	10627.9	37.7709	127.555	95
2020-11-01	19:30:00	34769	900	16093.5	37.8738	130.845	137
2020-11-01	19:45:00	35669	900	13994.8	37.6073	142.605	130
2020-11-01	20:00:00	36569	900	717.002	36.73	110.523	7
2020-11-01	20:15:00	37469	900	4915.98	36.513	111.364	43
2020-11-01	20:30:00	38369	900	9995.15	37.5523	117.99	88
2020-11-01	20:45:00	39269	900	9741	37.6673	148.182	82
2020-11-01	21:00:00	40169	900	11046.4	37.7253	167.768	99
2020-11-01	21:15:00	41069	900	12663.4	37.7265	114.524	111
2020-11-01	21:30:00	41969	900	7339.38	37.4973	151.902	63
2020-11-01	21:45:00	42869	900	2092.96	36.9032	118.714	18
2020-11-01	22:00:00	43769	900	2591.18	36.1136	126.551	21
2020-11-01	22:15:00	44669	900	836.502	36.5457	87.0736	7
2020-11-01	22:30:00	45569	900	4581.8	37.1216	74.7176	43
2020-11-01	22:45:00	46469	900	12757	37.7677	161.327	112
2020-11-01	23:00:00	47369	900	14335	37.6538	116.119	129
2020-11-01	23:15:00	48269	900	14367.5	37.6691	128.869	125
2020-11-01	23:30:00	49169	900	17005.5	37.5881	116.114	145
2020-11-01	23:45:00	50069	900	8670.15	37.1626	109.177	78
2020-11-02	00:00:00	50969	900	3632.28	36.961	109.643	30
2020-11-02	00:15:00	51869	900	2325.07	36.6112	121.451	18
2020-11-02	00:30:00	52769	900	3225.61	36.6227	132.444	26
2020-11-02	00:45:00	53669	900	4281.92	37.1547	98.7859	39
2020-11-02	01:00:00	54569	900	10839.2	36.9465	146.777	99
2020-11-02	01:15:00	55469	900	6554.91	36.9872	118.152	64
2020-11-02	01:30:00	56369	900	3489.91	37.2438	104.215	29
2020-11-02	01:45:00	57269	900	119.501	37.3411	93.7907	1
2020-11-02	02:00:00	58169	900	0	36.9306	101.937	0
2020-11-02	02:15:00	59069	900	239	36.7814	117.394	2
2020-11-02	02:30:00	59969	900	3460.09	36.6171	103.119	31
2020-11-02	02:45:00	60869	900	5521.89	37.0239	107.494	47
2020-11-02	03:00:00	61769	900	14600	37.1117	151.805	136
2020-11-02	03:15:00	62669	900	529.462	36.1168	73.6896	6
2020-11-02	03:30:00	63569	900	2493.05	36.6215	99.1317	23
2020-11-02	03:45:00	64469	900	4856.37	36.5424	113.779	39
2020-11-02	04:00:00	65369	900	89.3173	36.877	109.589	1
2020-11-02	04:15:00	66269	900	3446.31	36.8767	80.8384	28
2020-11-02	04:30:00	67169	900	8346.18	36.8652	120.771	77
2020-11-02	04:45:00	68069	900	14357.2	37.2169	124.661	123
2020-11-02	05:00:00	68969	900	9676.07	37.6104	110.115	85
2020-11-02	05:15:00	69869	900	13883.5	37.5829	132.48	127
2020-11-02	05:30:00	70769	900	13786.7	37.7356	128.064	128
2020-11-02	05:45:00	71669	900	19661	37.8202	127.513	170
2020-11-02	06:00:00	72569	900	12584.1	37.7537	142.487	109
2020-11-02	06:15:00	73469	900	18473.7	37.6517	119.885	161
2020-11-02	06:30:00	74369	900	10474	37.4915	154.015	95
2020-11-02	06:45:00	75269	900	8314.18	37.2867	98.5083	80
2020-11-02	07:00:00	76169	900	3597.07	37.1132	94.6736	35
2020-11-02	07:15:00	77069	900	1794.72	35.7326	112.196	18
2020-11-02	07:30:00	77969	900	119.5	35.9561	127.328	1
2020-11-02	07:45:00	78869	900	119.5	35.9488	50.5042	1
2020-11-02	08:00:00	79769	900	1274.59	36.0815	75.5499	11
2020-11-02	08:15:00	80669	900	0	36.1106	115.583	0
2020-11-02	08:30:00	81569	900	0	36.0561	119.5	0
2020-11-02	08:45:00	82469	900	2747.74	35.9174	117.62	24
2020-11-02	09:00:00	83369	900	5329.62	36.5077	90.1372	47
2020-11-02	09:15:00	84269	900	239	36.1244	109.048	2
2020-11-02	09:30:00	85169	900	0	35.9402	119.114	0
2020-11-02	09:45:00	86069	900	48.6448	35.8077	47.0733	0
2020-11-02	10:00:00	86969	900	1026.86	39.227	84.7193	9
2020-11-02	10:15:00	87869	900	119.5	35.3629	44.7003	1
2020-11-02	10:30:00	88769	900	239.003	36.0369	6.96714	2
2020-11-02	10:45:00	89669	900	0	36.0741	6.20687	0
2020-11-02	11:00:00	90569	900	20106.7	36.3543	106.079	178
2020-11-02	11:15:00	91469	900	14572.6	36.9273	128.252	130
2020-11-02	11:30:00	92369	900	4617.94	36.6764	77.1961	43
2020-11-02	11:45:00	93269	900	3501.69	36.596	73.8841	30
2020-11-02	12:00:00	94169	900	4683.47	36.0857	141.738	46
2020-11-02	12:15:00	95069	900	119.5	35.3979	106.178	1
2020-11-02	12:30:00	95969	900	196.206	35.9934	92.9418	1
2020-11-02	12:45:00	96869	900	525.014	36.1563	102.839	6
2020-11-02	13:00:00	97769	900	119.501	35.9583	118.931	2
2020-11-02	13:15:00	98669	900	203.999	36.4724	118.038	2
2020-11-02	13:30:00	99569	900	0	36.549	119.5	0
2020-11-02	13:45:00	100469	900	0	35.8732	115.606	0
2020-11-02	14:00:00	101369	900	3703.3	36.2625	118.386	32
2020-11-02	14:15:00	102269	900	2667.41	36.5257	84.4246	22
2020-11-02	14:30:00	103169	900	0	36.2821	119.5	0
2020-11-02	14:45:00	104069	900	119.5	36.1806	118.535	1
2020-11-02	15:00:00	104969	900	3247.82	36.2798	77.838	31
2020-11-02	15:15:00	105869	900	534.42	35.9196	97.9421	6
2020-11-02	15:30:00	106769	900	1127.31	36.2443	82.8284	10
2020-11-02	15:45:00	107669	900	4285.06	36.8366	103.172	39
2020-11-02	16:00:00	108569	900	12887.5	37.2495	209.948	106
2020-11-02	16:15:00	109469	900	10411.7	37.3168	121.802	96
2020-11-02	16:30:00	110369	900	0	36.7104	74.0363	0
2020-11-02	16:45:00	111269	900	2595.14	36.4811	138.263	29
2020-11-02	17:00:00	112169	900	168.998	36.8208	119.376	2
2020-11-02	17:15:00	113069	900	626.435	36.5865	81.4516	6
2020-11-02	17:30:00	113969	900	2536.42	36.9364	79.6675	21
2020-11-02	17:45:00	114869	900	11911.7	37.5399	120.673	103
2020-11-02	18:00:00	115769	900	10696.5	38.0709	115.87	95
2020-11-02	18:15:00	116669	900	13272.6	38.0632	97.4962	119
2020-11-02	18:30:00	117569	900	13529.6	37.973	131.437	123
2020-11-02	18:45:00	118469	900	8608.16	37.9379	85.9399	71
2020-11-02	19:00:00	119369	900	12944.4	37.939	122.141	122
2020-11-02	19:15:00	120269	900	10931.4	38.0079	170.405	104
2020-11-02	19:30:00	121169	900	14978.9	38.0989	153.91	148
2020-11-02	19:45:00	122069	900	10515.3	37.8658	114.734	97
2020-11-02	20:00:00	122969	900	10361	37.7586	101.145	93
2020-11-02	20:15:00	123869	900	16736.4	37.862	128.622	149
2020-11-02	20:30:00	124769	900	12476.3	37.703	125.516	116
2020-11-02	20:45:00	125669	900	6929.3	37.4258	103.52	62
2020-11-02	21:00:00	126569	900	1342.96	36.9908	93.7861	15
2020-11-02	21:15:00	127469	900	0	36.8283	106.082	0
2020-11-02	21:30:00	128369	900	767.422	36.2159	76.4297	6
2020-11-02	21:45:00	129269	900	478.001	36.041	87.8227	4
2020-11-02	22:00:00	130169	900	239	36.3439	104.08	2
2020-11-02	22:15:00	131069	900	10564.1	37.2534	96.966	98
2020-11-02	22:30:00	131969	900	11415.8	37.414	115.426	100
2020-11-02	22:45:00	132869	900	17626.2	37.6784	116.499	159
2020-11-02	23:00:00	133769	900	12693.1	38.0019	138.247	110
2020-11-02	23:15:00	134669	900	13481.8	37.7564	130.597	121
2020-11-02	23:30:00	135569	900	20052.6	37.7018	135.542	179
2020-11-02	23:45:00	136469	900	10288.6	37.4411	134.499	93
2020-11-03	00:00:00	137369	900	239	36.21	118.83	2
2020-11-03	00:15:00	138269	900	0	35.8324	118.127	0
2020-11-03	00:30:00	139169	900	956.003	36.0351	89.9374	8
2020-11-03	00:45:00	140069	900	1878.04	36.2837	54.2613	17
2020-11-03	01:00:00	140969	900	119.5	36.1108	92.3028	1
2020-11-03	01:15:00	141869	900	407.998	35.6731	88.3707	4
2020-11-03	01:30:00	142769	900	205.338	35.6	115.393	2
2020-11-03	01:45:00	143669	900	3690.85	35.6045	107.366	35
2020-11-03	02:00:00	144569	900	5147.32	36.5142	103.136	46
2020-11-03	02:15:00	145469	900	3182.93	36.4052	156.607	23
2020-11-03	02:30:00	146369	900	727.949	36.542	117.691	8
2020-11-03	02:45:00	147269	900	119.5	36.5274	37.8173	1
2020-11-03	03:00:00	148169	900	1323.86	36.3204	92.8005	10
2020-11-03	03:15:00	149069	900	1889.39	36.4988	99.8429	15
2020-11-03	03:30:00	149969	900	5370.31	36.4949	126.415	49
2020-11-03	03:45:00	150869	900	1833.99	36.5491	118.156	16
2020-11-03	04:00:00	151769	900	1032.88	36.4173	112.875	9
2020-11-03	04:15:00	152669	900	865.495	36.7102	93.1482	8
2020-11-03	04:30:00	153569	900	8069.32	36.7747	138.564	69
2020-11-03	04:45:00	154469	900	2057.61	36.6771	117.531	22
2020-11-03	05:00:00	155369	900	2805.96	36.3328	129.79	22
2020-11-03	05:15:00	156269	900	4891.63	36.3495	139.756	41
2020-11-03	05:30:00	157169	900	13781.6	37.0196	150.808	119
2020-11-03	05:45:00	158069	900	14116.3	37.5622	126.692	128
2020-11-03	06:00:00	158969	900	9104.63	37.6894	170.909	77
2020-11-03	06:15:00	159869	900	9642.33	37.8127	124.026	93
2020-11-03	06:30:00	160769	900	15227.7	37.8358	110.833	140
2020-11-03	06:45:00	161669	900	17388.9	37.6687	116.994	143
2020-11-03	07:00:00	162569	900	19060.8	37.6236	124.373	170
2020-11-03	07:15:00	163469	900	15911.1	37.4981	143.243	148
2020-11-03	07:30:00	164369	900	13282.8	37.3975	98.3055	115
2020-11-03	07:45:00	165269	900	5694.41	37.1533	78.1314	55
2020-11-03	08:00:00	166169	900	4275.22	36.8068	100.301	38
2020-11-03	08:15:00	167069	900	77.9984	36.3767	79.1979	0
2020-11-03	08:30:00	167969	900	0	36.1444	95.5256	0
2020-11-03	08:45:00	168869	900	0	35.7897	43.9016	0
2020-11-03	09:00:00	169769	900	1458.59	35.9776	27.1639	15
2020-11-03	09:15:00	170669	900	1779.53	35.7951	69.7609	15
2020-11-03	09:30:00	171569	900	2401.15	35.822	67.8191	22
2020-11-03	09:45:00	172469	900	2971.44	36.1234	100.519	27
2020-11-03	10:00:00	173369	900	0	36.1407	119.5	0
2020-11-03	10:15:00	174269	900	0	35.9598	117.614	0
2020-11-03	10:30:00	175169	900	0	36.2578	105.641	0
2020-11-03	10:45:00	176069	900	3660.03	36.1614	51.6922	32
2020-11-03	11:00:00	176969	900	3138.18	36.1797	162.027	29
2020-11-03	11:15:00	177869	900	338.35	36.0106	36.0055	3
2020-11-03	11:30:00	178769	900	119.501	36.2894	76.1454	1
2020-11-03	11:45:00	179669	900	1233.09	36.2346	84.4516	12
2020-11-03	12:00:00	180569	900	0	36.4338	56.9624	0
2020-11-03	12:15:00	181469	900	168.998	36.2371	78.5795	1
2020-11-03	12:30:00	182369	900	420.299	36.0865	113.133	4
2020-11-03	12:45:00	183269	900	7113.35	36.412	90.6449	63
2020-11-03	13:00:00	184169	900	0	36.4373	107.535	0
2020-11-03	13:15:00	185069	900	0	35.7809	24.4287	0
2020-11-03	13:30:00	185969	900	288.499	35.5914	46.3138	3
2020-11-03	13:45:00	186869	900	1181.41	36.0035	61.6872	12
2020-11-03	14:00:00	187769	900	168.999	36.2519	38.9799	2
2020-11-03	14:15:00	188669	900	0	35.8347	113.184	0
2020-11-03	14:30:00	189569	900	0	35.8459	79.2373	0
2020-11-03	14:45:00	190469	900	6288.82	36.1492	87.0296	67
2020-11-03	15:00:00	191369	900	4855.2	36.3884	101.162	43
2020-11-03	15:15:00	192269	900	1015.69	36.0498	49.9063	10
2020-11-03	15:30:00	193169	900	238.992	36.0987	86.1681	2
2020-11-03	15:45:00	194069	900	251.075	36.1491	57.2253	1
2020-11-03	16:00:00	194969	900	243.065	36.6044	56.1023	3
2020-11-03	16:15:00	195869	900	14505.2	37.2215	155.56	126
2020-11-03	16:30:00	196769	900	10425.5	37.1752	133.564	93
2020-11-03	16:45:00	197669	900	3156.06	36.3149	39.3883	30
2020-11-03	17:00:00	198569	900	504.084	36.2768	112.045	4
2020-11-03	17:15:00	199469	900	956.119	36.4045	49.9704	8
2020-11-03	17:30:00	200369	900	7638.07	37.0518	118.538	68
2020-11-03	17:45:00	201269	900	15561.3	37.2102	162.469	140
2020-11-03	18:00:00	202169	900	6511.48	37.3633	99.3597	62
2020-11-03	18:15:00	203069	900	1517.44	36.8135	106.399	12
2020-11-03	18:30:00	203969	900	4654.91	36.9372	148.446	40
2020-11-03	18:45:00	204869	900	10268.9	37.656	111.465	87
2020-11-03	19:00:00	205769	900	10925.9	37.8344	144.1	99
2020-11-03	19:15:00	206669	900	12232.2	37.8573	119.654	99
2020-11-03	19:30:00	207569	900	12578.4	37.7101	134.762	112
2020-11-03	19:45:00	208469	900	13624.1	37.8846	138.556	112
2020-11-03	20:00:00	209369	900	9808.61	37.7704	113.591	84
2020-11-03	20:15:00	210269	900	10185.5	37.643	111.975	87
2020-11-03	20:30:00	211169	900	6714.38	37.4583	109.648	59
2020-11-03	20:45:00	212069	900	3710.26	36.5123	119.625	32
2020-11-03	21:00:00	212969	900	0	35.9018	80.1313	0
2020-11-03	21:15:00	213869	900	0	35.8734	109.885	0
2020-11-03	21:30:00	214769	900	1390	36.4389	98.4889	14
2020-11-03	21:45:00	215669	900	4193.44	36.9868	97.1081	35
2020-11-03	22:00:00	216569	900	5561.97	36.7683	131.608	53
2020-11-03	22:15:00	217469	900	3779.34	37.0511	79.3538	35
2020-11-03	22:30:00	218369	900	12191.6	37.0707	107.176	105
2020-11-03	22:45:00	219269	900	15654.6	37.4805	117.146	145
2020-11-03	23:00:00	220169	900	15650.7	37.7076	143.188	138
2020-11-03	23:15:00	221069	900	19201.6	37.751	128.652	172
2020-11-03	23:30:00	221969	900	18845.4	37.6498	110.315	158
2020-11-03	23:45:00	222869	900	14141.8	37.529	99.9419	132
2020-11-04	00:00:00	223769	900	12221.6	37.3069	145.72	108
2020-11-04	00:15:00	224669	900	0	36.0963	116.165	0
2020-11-04	00:30:00	225569	900	0	35.9774	113.295	0
2020-11-04	00:45:00	226469	900	119.5	36.3594	133.117	1
2020-11-04	01:00:00	227369	900	0	36.6049	119.037	0
2020-11-04	01:15:00	228269	900	3726.41	36.763	70.8117	29
2020-11-04	01:30:00	229169	900	5163.86	36.8583	125.849	46
2020-11-04	01:45:00	230069	900	1212.02	36.8724	114.439	10
2020-11-04	02:00:00	230969	900	3647.49	37.1195	48.7143	34
2020-11-04	02:15:00	231869	900	6741.13	37.0955	138.573	61
2020-11-04	02:30:00	232769	900	267.335	36.7171	125.065	2
2020-11-04	02:45:00	233669	900	1625.2	36.6042	98.3722	15
2020-11-04	03:00:00	234569	900	1999.97	36.9211	92.6551	25
2020-11-04	03:15:00	235469	900	4805	36.7223	105.052	39
2020-11-04	03:30:00	236369	900	3354.44	36.8254	153.267	30
2020-11-04	03:45:00	237269	900	1372.56	36.9957	117.272	9
2020-11-04	04:00:00	238169	900	2161.64	36.7622	104.778	22
2020-11-04	04:15:00	239069	900	1995.24	36.8898	104.098	18
2020-11-04	04:30:00	239969	900	3321.37	36.8673	176.454	34
2020-11-04	04:45:00	240869	900	1835.86	37.3104	65.9578	16
2020-11-04	05:00:00	241769	900	8181.45	36.9582	109.868	71
2020-11-04	05:15:00	242669	900	11821.6	37.2627	133.42	94
2020-11-04	05:30:00	243569	900	16423.9	37.6018	121.13	150
2020-11-04	05:45:00	244469	900	12315.9	37.6718	137.189	106
2020-11-04	06:00:00	245369	900	11370.7	37.6494	134.111	96
2020-11-04	06:15:00	246269	900	10334.4	37.5009	129.711	85
2020-11-04	06:30:00	247169	900	6895.06	37.504	136.646	66
2020-11-04	06:45:00	248069	900	11271.4	37.2464	145.346	101
2020-11-04	07:00:00	248969	900	10844.9	37.3241	124.066	95
2020-11-04	07:15:00	249869	900	9793.44	37.0805	120.518	85
2020-11-04	07:30:00	250769	900	0	36.8736	119.295	0
2020-11-04	07:45:00	251669	900	0	35.6501	105.967	0
2020-11-04	08:00:00	252569	900	0	35.7481	76.3286	0
2020-11-04	08:15:00	253469	900	0	36.3429	0	0
2020-11-04	08:30:00	254369	900	0	36.0414	88.7995	0
2020-11-04	08:45:00	255269	900	0	35.5	99.0788	0
2020-11-04	09:00:00	256169	900	0	35.5863	26.7919	0
2020-11-04	09:15:00	257069	900	0	36.0335	0	0
2020-11-04	09:30:00	257969	900	0	35.8417	75.5984	0
2020-11-04	09:45:00	258869	900	0	35.9981	119.5	0
