# Supplementary material for: Deep learning for behaviour classification in a preclinical brain injury model
Source: PLoS One. 2022 Jun 15;17(6):e0268962. doi: 10.1371/journal.pone.0268962 (PMC9200342; doi:10.1371/journal.pone.0268962)
Supplement: S1 File — (ZIP) [file pone.0268962.s002.zip › Supplementary_data/INJURYGrA_W1.xlsx]

## Sheet: 989001025043666
date	time	time since start (s)	bin duration (s)	effective bin duration (s)	subject	folder	study name	distance (mm)	temperature (C)	separation (mm)	transition	separation 985141000928712 (mm)	separation 989001025043666 (mm)	separation 989001025043695 (mm)	separation 985141000928707 (mm)	separation 985141000928723 (mm)	separation 985141000928730 (mm)	separation 989001025043662 (mm)	separation 989001025043693 (mm)	separation 988002550251993 (mm)	mobile (s)	static (s)	thigmotactic (s)	isolated (s)	in centre zones (s)	antenna1.0 (s)	antenna2.0 (s)	antenna3.0 (s)	antenna4.0 (s)	antenna5.0 (s)	antenna6.0 (s)	antenna7.0 (s)	antenna8.0 (s)	antenna9.0 (s)	antenna10.0 (s)	antenna11.0 (s)	antenna12.0 (s)
2020-10-20	09:00:00	0	900	127.44	989001025043666	E:\CCI STUDY\GROUP A\GrAWEEK1	TBIGrA3dayspostSX	397.355	32.899	158.493	3	354.484		213.552	161.14						4.64	122.8	99.72	7.44	27.72	0	99.72	0	0	27.72	0	0	0	0	0	0	0
2020-10-20	09:15:00	127	900	900	989001025043666	E:\CCI STUDY\GROUP A\GrAWEEK1	TBIGrA3dayspostSX	0	32.8958	135.592	0	257.031		212.761	142.895						0	900	0	11	900	0	0	0	0	900	0	0	0	0	0	0	0
2020-10-20	09:30:00	1027	900	900	989001025043666	E:\CCI STUDY\GROUP A\GrAWEEK1	TBIGrA3dayspostSX	0	32.8958	140.693	0	264.001		177.403	160.965						0	900	0	0.56	900	0	0	0	0	900	0	0	0	0	0	0	0
2020-10-20	09:45:00	1927	900	900	989001025043666	E:\CCI STUDY\GROUP A\GrAWEEK1	TBIGrA3dayspostSX	478	32.899	142.554	4	252.802		164.945	172.271						4.64	895.36	49.04	2.2	850.96	0	0	0	49.04	850.96	0	0	0	0	0	0	0
2020-10-20	10:00:00	2827	900	900	989001025043666	E:\CCI STUDY\GROUP A\GrAWEEK1	TBIGrA3dayspostSX	478.5	33.018	148.059	4	225.019		154.155	181.706						4.76	895.24	226.92	0	673.08	0	0	0	0	631.6	0	226.92	41.48	0	0	0	0
2020-10-20	10:15:00	3727	900	900	989001025043666	E:\CCI STUDY\GROUP A\GrAWEEK1	TBIGrA3dayspostSX	0	32.8958	126.169	0	126.509		130.987	241.915						0	900	772.56	0	127.44	0	0	0	0	0	0	772.56	127.44	0	0	0	0
2020-10-20	10:30:00	4627	900	900	989001025043666	E:\CCI STUDY\GROUP A\GrAWEEK1	TBIGrA3dayspostSX	0	33.0715	158.344	0	161.99		158.69	263.373						0	900	127.44	0	772.56	0	0	0	0	0	0	127.44	772.56	0	0	0	0
2020-10-20	10:45:00	5527	900	900	989001025043666	E:\CCI STUDY\GROUP A\GrAWEEK1	TBIGrA3dayspostSX	478.027	32.9012	130.133	4	136.121		157.824	231.47						292.48	896.04	594.2	0	305.8	0	0	0	0	0	0	544.56	305.8	0	0	49.64	0
2020-10-20	11:00:00	6427	900	900	989001025043666	E:\CCI STUDY\GROUP A\GrAWEEK1	TBIGrA3dayspostSX	1872.03	32.9253	134.456	15	256.137		178.277	182.51						19.4	881.88	666.92	60.92	233.08	340.4	0	0	150.88	121.2	0	7.2	111.88	0	0	168.44	0
2020-10-20	11:15:00	7327	900	900	989001025043666	E:\CCI STUDY\GROUP A\GrAWEEK1	TBIGrA3dayspostSX	0	32.8958	193.878	0	359		199.726	239.5						0	900	900	328.92	0	900	0	0	0	0	0	0	0	0	0	0	0
2020-10-20	11:30:00	8227	900	900	989001025043666	E:\CCI STUDY\GROUP A\GrAWEEK1	TBIGrA3dayspostSX	130.745	32.9005	192.687	1	345.128		194.802	224.247						57.56	898.52	900	405.76	0	795.48	0	0	104.52	0	0	0	0	0	0	0	0
2020-10-20	11:45:00	9127	900	900	989001025043666	E:\CCI STUDY\GROUP A\GrAWEEK1	TBIGrA3dayspostSX	1499.55	33.0648	89.2204	12	228.034		104.939	143.245						283.88	880.04	848.88	0	51.12	3	0	0	745.92	51.12	0	99.96	0	0	0	0	0
2020-10-20	12:00:00	10027	900	900	989001025043666	E:\CCI STUDY\GROUP A\GrAWEEK1	TBIGrA3dayspostSX	0	32.8958	88.996	0	222.483		97.021	119.5						0	900	900	0	0	0	0	0	900	0	0	0	0	0	0	0	0
2020-10-20	12:15:00	10927	900	900	989001025043666	E:\CCI STUDY\GROUP A\GrAWEEK1	TBIGrA3dayspostSX	239	32.9478	116.822	2	169.791		122.676	151.804						9.56	898.88	311.28	0	588.72	0	0	0	311.28	588.72	0	0	0	0	0	0	0
2020-10-20	12:30:00	11827	900	900	989001025043666	E:\CCI STUDY\GROUP A\GrAWEEK1	TBIGrA3dayspostSX	120	32.8958	119.85	1	220.367		142.031	121.057						0.92	899.08	900	5.92	0	0	0	0	888.32	0	0	11.68	0	0	0	0	0
2020-10-20	12:45:00	12727	900	900	989001025043666	E:\CCI STUDY\GROUP A\GrAWEEK1	TBIGrA3dayspostSX	577.717	33.2375	112.247	4	225.717		126.978	117.182						82.16	897.72	835.16	0	64.84	0	0	0	804.24	49.24	0	30.92	15.6	0	0	0	0
2020-10-20	13:00:00	13627	900	900	989001025043666	E:\CCI STUDY\GROUP A\GrAWEEK1	TBIGrA3dayspostSX	1355.69	33.0802	122.502	12	309.625		141.639	141.43						84.88	882.88	886.72	12.76	13.28	515.88	12.8	1.44	352.08	0.32	4.52	0	12.96	0	0	0	0
2020-10-20	13:15:00	14527	900	900	989001025043666	E:\CCI STUDY\GROUP A\GrAWEEK1	TBIGrA3dayspostSX	3922.26	32.8958	141.43	33	333.29		161.22	209.986						115.8	850.64	730.28	102.56	169.72	370	219.04	45.6	35.12	118.68	14.84	0	51.04	6.2	0	1.4	38.08
2020-10-20	13:30:00	15427	900	900	989001025043666	E:\CCI STUDY\GROUP A\GrAWEEK1	TBIGrA3dayspostSX	1076.5	32.8958	128.499	9	309.252		153.745	137.592						33.68	885.96	900	0	0	577.04	0	0	318.48	0	0	4.48	0	0	0	0	0
2020-10-20	13:45:00	16327	900	900	989001025043666	E:\CCI STUDY\GROUP A\GrAWEEK1	TBIGrA3dayspostSX	239	33.0531	80.0464	2	232.893		83.6167	157.473						2.24	897.76	900	0	0	77.72	0	0	822.28	0	0	0	0	0	0	0	0
2020-10-20	14:00:00	17227	900	900	989001025043666	E:\CCI STUDY\GROUP A\GrAWEEK1	TBIGrA3dayspostSX	120	32.9155	102.334	0	192.753		113.138	174.045						3.56	898.96	772.56	0	127.44	0	0	0	772.56	127.44	0	0	0	0	0	0	0
2020-10-20	14:15:00	18127	900	900.04	989001025043666	E:\CCI STUDY\GROUP A\GrAWEEK1	TBIGrA3dayspostSX	2442.47	32.9024	122.218	20	142.339		202.03	157.73						36.04	866.44	850.36	10.12	49.68	0	0	0	133.36	30.68	0	710.32	19	0	4.76	1.92	0
2020-10-20	14:30:00	19027	900	900	989001025043666	E:\CCI STUDY\GROUP A\GrAWEEK1	TBIGrA3dayspostSX	1199.52	32.8958	118.491	8	159.572		152.432	189.036						64.56	889.88	900	32.76	0	0	0	0	771.52	0	0	128.48	0	0	0	0	0
2020-10-20	14:45:00	19927	900	900	989001025043666	E:\CCI STUDY\GROUP A\GrAWEEK1	TBIGrA3dayspostSX	0	32.8958	126.815	0	144.779		188.801	183.016						0	900	900	0	0	0	0	0	900	0	0	0	0	0	0	0	0
2020-10-20	15:00:00	20827	900	900	989001025043666	E:\CCI STUDY\GROUP A\GrAWEEK1	TBIGrA3dayspostSX	548.171	32.8958	114.79	3	130.332		145.611	165.144						14.64	896.76	894.92	0	5.08	0	0	0	724.76	0	0	170.16	5.08	0	0	0	0
2020-10-20	15:15:00	21727	900	900	989001025043666	E:\CCI STUDY\GROUP A\GrAWEEK1	TBIGrA3dayspostSX	629.535	32.8958	94.4587	4	154.477		115.548	196.385						20.08	893.92	895.56	29.56	4.44	292.52	0	0	527.52	0	0	75.52	4.44	0	0	0	0
2020-10-20	15:30:00	22627	900	900	989001025043666	E:\CCI STUDY\GROUP A\GrAWEEK1	TBIGrA3dayspostSX	358.924	32.8958	84.059	3	93.4481		102.416	154.695						366.2	897.6	890.6	0	9.4	0	0	0	687.72	9.4	0	202.88	0	0	0	0	0
2020-10-20	15:45:00	23527	900	900	989001025043666	E:\CCI STUDY\GROUP A\GrAWEEK1	TBIGrA3dayspostSX	407.998	32.8958	110.654	2	138.865		123.658	184.798						5.8	894.2	900	13.12	0	142.88	0	0	757.12	0	0	0	0	0	0	0	0
2020-10-20	16:00:00	24427	900	900	989001025043666	E:\CCI STUDY\GROUP A\GrAWEEK1	TBIGrA3dayspostSX	359	32.8977	128.937	3	159.564		226.36	186.728						6.16	893.84	900	0.64	0	161.44	0	0	33	0	0	7.64	0	0	697.92	0	0
2020-10-20	16:15:00	25327	900	900	989001025043666	E:\CCI STUDY\GROUP A\GrAWEEK1	TBIGrA3dayspostSX	359	32.8987	117.783	3	133.454		203.975	206.082						7.48	892.52	900	17.56	0	107.2	0	0	172.52	0	0	3.28	0	0	617	0	0
2020-10-20	16:30:00	26227	900	900	989001025043666	E:\CCI STUDY\GROUP A\GrAWEEK1	TBIGrA3dayspostSX	910.354	32.8958	137.464	9	173.369		173.24	222.745						25.2	892.12	890	214.68	10	397.28	0	0	492.72	10	0	0	0	0	0	0	0
2020-10-20	16:45:00	27127	900	900	989001025043666	E:\CCI STUDY\GROUP A\GrAWEEK1	TBIGrA3dayspostSX	359.999	32.8976	118.425	2	118.916		120.584	171.924						14.6	896.6	900	0	0	0	0	0	893.48	0	0	6.52	0	0	0	0	0
2020-10-20	17:00:00	28027	900	900	989001025043666	E:\CCI STUDY\GROUP A\GrAWEEK1	TBIGrA3dayspostSX	408.853	32.9164	117.348	3	120.923		122.429	172.258						7.16	892.84	884.2	0	15.8	0	0	0	875	0	0	9.2	15.8	0	0	0	0
2020-10-20	17:15:00	28927	900	900	989001025043666	E:\CCI STUDY\GROUP A\GrAWEEK1	TBIGrA3dayspostSX	1731.97	32.9043	92.2491	12	146.465		163.175	146.683						174.28	885.64	852.4	0	47.6	0	0	0	338.28	7.72	0	514.12	39.88	0	0	0	0
2020-10-20	17:30:00	29827	900	900	989001025043666	E:\CCI STUDY\GROUP A\GrAWEEK1	TBIGrA3dayspostSX	4136.48	32.8958	80.3411	40	155.566		274.318	148.195						149.8	847.84	803	14.8	97	108.96	37.12	0	18.52	22.72	6.6	25.64	74.28	74.72	474.48	6.08	50.88
2020-10-20	17:45:00	30727	900	900	989001025043666	E:\CCI STUDY\GROUP A\GrAWEEK1	TBIGrA3dayspostSX	2491.46	32.9044	117.704	22	191.109		223.128	180.154						181	880.68	825	43.52	75	179.12	96.96	0	139.84	0	0	135.24	75	0	273.84	0	0
2020-10-20	18:00:00	31627	900	900	989001025043666	E:\CCI STUDY\GROUP A\GrAWEEK1	TBIGrA3dayspostSX	1464.66	32.9862	125.756	12	207.243		177.529	189.08						147.68	881.44	731.96	44	168.04	359.96	0	0	136.8	0	0	226	168.04	0	9.2	0	0
2020-10-20	18:15:00	32527	900	900	989001025043666	E:\CCI STUDY\GROUP A\GrAWEEK1	TBIGrA3dayspostSX	0	33.0464	112.039	0	115.707		143.595	168.125						0	900	900	0	0	0	0	0	0	0	0	900	0	0	0	0	0
2020-10-20	18:30:00	33427	900	900	989001025043666	E:\CCI STUDY\GROUP A\GrAWEEK1	TBIGrA3dayspostSX	648.362	32.9407	119.526	4	136.894		188.572	292.234						55.76	897.92	873.36	73.56	26.64	0	0	0	382.84	0	0	490.52	26.64	0	0	0	0
2020-10-20	18:45:00	34327	900	900	989001025043666	E:\CCI STUDY\GROUP A\GrAWEEK1	TBIGrA3dayspostSX	1028.76	32.9488	139.72	8	190.003		176.086	234.429						236.28	897	829.24	172.92	70.76	0	0	0	274.52	0	0	554.72	70.76	0	0	0	0
2020-10-20	19:00:00	35227	900	900	989001025043666	E:\CCI STUDY\GROUP A\GrAWEEK1	TBIGrA3dayspostSX	100.069	32.8958	60.8272	1	159.375		165.284	68.0341						157.6	900	836.52	0	63.48	0	0	0	0	0	0	836.52	63.48	0	0	0	0
2020-10-20	19:15:00	36127	900	900	989001025043666	E:\CCI STUDY\GROUP A\GrAWEEK1	TBIGrA3dayspostSX	0	32.8958	5.66941	0	22.5906		200.817	102.579						0	900	900	0	0	0	0	0	0	0	0	772.56	0	0	127.44	0	0
2020-10-20	19:30:00	37027	900	900	989001025043666	E:\CCI STUDY\GROUP A\GrAWEEK1	TBIGrA3dayspostSX	5063.52	32.9878	134.438	39	163.66		185.097	204.41						68.88	847.4	569.08	131.08	330.92	51.24	16.68	56.32	135.92	25.52	16.68	0	305.4	52	240.24	0	0
2020-10-20	19:45:00	37927	900	900	989001025043666	E:\CCI STUDY\GROUP A\GrAWEEK1	TBIGrA3dayspostSX	2566.52	32.8958	119.037	20	168.415		145.226	151.406						33.6	877.52	813.48	28.52	86.52	4.28	3.2	22.48	93.72	74.2	1.04	0	12.32	7.6	0	681.16	0
2020-10-20	20:00:00	38827	900	900	989001025043666	E:\CCI STUDY\GROUP A\GrAWEEK1	TBIGrA3dayspostSX	239	32.8958	60.1616	2	144.384		147.392	60.1616						4.6	895.4	900	0	0	0	0	0	0	0	0	0	0	0	446.92	453.08	0
2020-10-20	20:15:00	39727	900	900	989001025043666	E:\CCI STUDY\GROUP A\GrAWEEK1	TBIGrA3dayspostSX	0	33.116	108.591	0	131.419		235.655	178.466						0	900	900	0	0	0	0	0	0	0	0	0	0	0	900	0	0
2020-10-20	20:30:00	40627	900	900	989001025043666	E:\CCI STUDY\GROUP A\GrAWEEK1	TBIGrA3dayspostSX	1189.9	33.0312	117.896	8	128.011		197.676	274.612						28	881.2	883.96	0	16.04	0	0	0	37.92	16.04	0	148.24	0	0	697.8	0	0
2020-10-20	20:45:00	41527	900	900	989001025043666	E:\CCI STUDY\GROUP A\GrAWEEK1	TBIGrA3dayspostSX	3428.49	32.9945	137.782	31	243.338		174.341	158.006						54.32	864.84	411.72	58.24	488.28	39.24	15.76	0	145	375.64	9.8	177.28	112.64	19.48	0	5.16	0
2020-10-20	21:00:00	42427	900	900	989001025043666	E:\CCI STUDY\GROUP A\GrAWEEK1	TBIGrA3dayspostSX	8349.03	32.9127	131.716	71	163.497		208.814	252.044						91.76	812.88	764.2	97.32	135.8	78.76	123.88	50.24	324	81.96	23.88	88.72	53.84	6.2	4.88	49.04	14.6
2020-10-20	21:15:00	43327	900	900	989001025043666	E:\CCI STUDY\GROUP A\GrAWEEK1	TBIGrA3dayspostSX	4846.26	32.9085	172.187	37	196.558		251.355	285.667						52.84	852.12	715.4	248.08	184.6	1.28	205.4	86.96	157.08	96.88	35.92	0	87.72	65.8	121.2	41.76	0
2020-10-20	21:30:00	44227	900	900	989001025043666	E:\CCI STUDY\GROUP A\GrAWEEK1	TBIGrA3dayspostSX	169.353	33.118	120.091	1	121.313		123.567	126.38						2.36	897.64	0	0	900	0	0	0	0	31.84	0	0	868.16	0	0	0	0
2020-10-20	21:45:00	45127	900	900	989001025043666	E:\CCI STUDY\GROUP A\GrAWEEK1	TBIGrA3dayspostSX	0	34.0692	113.978	0	119.5		135.148	120.498						0	900	0	0	900	0	0	0	0	0	0	0	900	0	0	0	0
2020-10-20	22:00:00	46027	900	900	989001025043666	E:\CCI STUDY\GROUP A\GrAWEEK1	TBIGrA3dayspostSX	852.176	34.1042	118.416	8	183.38		187.944	132.755						7.52	892.48	526.52	4.8	373.48	0	0	0	0	3.64	4.96	0	369.84	121.4	0	400.16	0
2020-10-20	22:15:00	46927	900	900	989001025043666	E:\CCI STUDY\GROUP A\GrAWEEK1	TBIGrA3dayspostSX	6382.82	32.9596	126.764	55	220.44		175.837	162.115						65.4	845.8	589.88	53.8	310.12	10.56	93.32	73.36	41.08	309	193.28	15.72	1.12	144.28	11.36	0	6.92
2020-10-20	22:30:00	47827	900	900	989001025043666	E:\CCI STUDY\GROUP A\GrAWEEK1	TBIGrA3dayspostSX	4728.07	32.9282	121.235	42	182.191		195.694	155.486						63.88	848	445.84	7.72	454.16	0	0.04	17.12	0	290.04	163.24	0	164.12	205.72	0	53.16	6.56
2020-10-20	22:45:00	48727	900	900	989001025043666	E:\CCI STUDY\GROUP A\GrAWEEK1	TBIGrA3dayspostSX	1487.33	33.2876	134.417	13	155.341		153.584	227.561						30.76	879.08	469.76	6.04	430.24	0	0	0	0	0	0	0	430.24	74.6	0	390.96	4.2
2020-10-20	23:00:00	49627	900	900	989001025043666	E:\CCI STUDY\GROUP A\GrAWEEK1	TBIGrA3dayspostSX	0	32.9259	121.673	0	237.97		147.577	131.473						0	900	900	0	0	0	0	0	0	0	0	0	0	900	0	0	0
2020-10-20	23:15:00	50527	900	900	989001025043666	E:\CCI STUDY\GROUP A\GrAWEEK1	TBIGrA3dayspostSX	0	33.0279	133.169	0	239		169.1	133.169						0	900	900	0	0	0	0	0	0	0	0	0	0	900	0	0	0
2020-10-20	23:30:00	51427	900	900	989001025043666	E:\CCI STUDY\GROUP A\GrAWEEK1	TBIGrA3dayspostSX	0	32.9248	113.012	0	212.323		178.948	113.015						0	900	900	0	0	0	0	0	0	0	0	0	0	900	0	0	0
2020-10-20	23:45:00	52327	900	900	989001025043666	E:\CCI STUDY\GROUP A\GrAWEEK1	TBIGrA3dayspostSX	5757.94	33.052	119.935	43	158.586		190.585	150.725						81.92	830.52	834.6	4.88	65.4	9.68	27.84	5.88	314.88	32.32	61.84	22.72	33.08	329.04	8.2	54.52	0
2020-10-21	00:00:00	53227	900	900	989001025043666	E:\CCI STUDY\GROUP A\GrAWEEK1	TBIGrA3dayspostSX	6728.23	32.9231	120.845	56	166.801		180.265	212.271						76.52	843.72	776.36	41.76	123.64	5.84	231.52	31.48	224	91.32	201.96	4.68	32.32	64.32	0	6.52	6.04
2020-10-21	00:15:00	54127	900	900	989001025043666	E:\CCI STUDY\GROUP A\GrAWEEK1	TBIGrA3dayspostSX	2301.08	33.3406	107.829	18	214.044		220.118	121.327						259.84	877.44	622.28	0	277.72	0	2.96	4.24	45.36	275.2	498.2	28.56	2.52	24.6	0	4.32	14.04
2020-10-21	00:30:00	55027	900	900	989001025043666	E:\CCI STUDY\GROUP A\GrAWEEK1	TBIGrA3dayspostSX	478.015	33.0392	97.8011	4	212.62		157.739	117.926						118.2	895.24	420.24	0	479.76	0	0	0	0	479.76	420.24	0	0	0	0	0	0
2020-10-21	00:45:00	55927	900	900	989001025043666	E:\CCI STUDY\GROUP A\GrAWEEK1	TBIGrA3dayspostSX	817.722	33.6512	105.262	7	164.85		151.508	131.054						159.76	898.92	166.16	0	733.84	0	0	0	72.56	602.4	50.6	0	131.44	43	0	0	0
2020-10-21	01:00:00	56827	900	900	989001025043666	E:\CCI STUDY\GROUP A\GrAWEEK1	TBIGrA3dayspostSX	119.499	33.227	131.753	1	216.025		169.599	145.019						24.92	900	516.72	0.08	383.28	0	0	0	0	383.28	516.72	0	0	0	0	0	0
2020-10-21	01:15:00	57727	900	900	989001025043666	E:\CCI STUDY\GROUP A\GrAWEEK1	TBIGrA3dayspostSX	2343.92	33.537	115.739	22	132.445		134.429	138.291						64.68	884.2	109.44	0	790.56	0	18.04	10.64	0	781.6	21.52	12.6	8.96	10.52	0	22.32	13.8
2020-10-21	01:30:00	58627	900	900	989001025043666	E:\CCI STUDY\GROUP A\GrAWEEK1	TBIGrA3dayspostSX	839.059	33.4185	68.5513	7	126.474		172.127	108.176						407.4	895.36	98	0	802	0	0	9.84	0	271.8	88.16	0	530.2	0	0	0	0
2020-10-21	01:45:00	59527	900	900	989001025043666	E:\CCI STUDY\GROUP A\GrAWEEK1	TBIGrA3dayspostSX	3048.95	33.5424	123.446	24	193.423		151.806	162.926						109.92	865.92	236.4	4.12	663.6	11.24	120.24	17.08	1.48	46.88	35.12	18.28	616.72	9.32	2.2	12.44	9
2020-10-21	02:00:00	60427	900	900	989001025043666	E:\CCI STUDY\GROUP A\GrAWEEK1	TBIGrA3dayspostSX	8982.81	32.9012	87.586	82	166.249		138.439	124.054						331.16	819	719.48	2.4	180.52	2.44	88.48	197.2	28.04	151.52	330.52	9.96	29	15.44	36.16	2.28	8.96
2020-10-21	02:15:00	61327	900	900	989001025043666	E:\CCI STUDY\GROUP A\GrAWEEK1	TBIGrA3dayspostSX	2040.47	32.9326	130.593	16	203.119		150.026	238.169						66.2	885.08	900	23.44	0	0.04	263.12	208.6	36.84	0	391.4	0	0	0	0	0	0
2020-10-21	02:30:00	62227	900	900	989001025043666	E:\CCI STUDY\GROUP A\GrAWEEK1	TBIGrA3dayspostSX	767.999	32.9044	148.362	6	187.396		166.406	209.435						18.84	888.32	374.32	135.92	525.68	0	0	310.88	0	446.48	63.44	0	79.2	0	0	0	0
2020-10-21	02:45:00	63127	900	900	989001025043666	E:\CCI STUDY\GROUP A\GrAWEEK1	TBIGrA3dayspostSX	3157.23	32.9001	72.145	25	193		116.382	114.265						58.92	863.6	275.12	2.68	624.88	6.12	97.84	3.56	1.72	262.92	0	20.4	361.96	34.68	2.24	106.28	2.28
2020-10-21	03:00:00	64027	900	900	989001025043666	E:\CCI STUDY\GROUP A\GrAWEEK1	TBIGrA3dayspostSX	119.989	33.0375	83.3837	1	197.473		115.617	142.644						348.32	900	0	0	900	0	0	0	0	345.44	0	0	554.56	0	0	0	0
2020-10-21	03:15:00	64927	900	900	989001025043666	E:\CCI STUDY\GROUP A\GrAWEEK1	TBIGrA3dayspostSX	1938.67	33.4204	113.234	18	173.235		129.112	248.147						64.44	886.2	115.96	0	784.04	0.04	0	0	46.6	0.8	11.76	8.28	783.24	26.2	5.44	9.24	8.4
2020-10-21	03:30:00	65827	900	900	989001025043666	E:\CCI STUDY\GROUP A\GrAWEEK1	TBIGrA3dayspostSX	3257.09	32.9542	108.793	27	215.955		123.078	132.057						311.96	868.52	895.48	0	4.52	0.08	439.24	140.28	53.88	4.52	246.6	0	0	15.4	0	0	0
2020-10-21	03:45:00	66727	900	900	989001025043666	E:\CCI STUDY\GROUP A\GrAWEEK1	TBIGrA3dayspostSX	7313.65	32.9731	100.565	60	176.484		141.169	171.093						106.04	822.88	889.96	50.88	10.04	24	363.76	144.08	25.8	7.64	203.2	19.6	2.4	48.8	5.68	8.84	46.2
2020-10-21	04:00:00	67627	900	900	989001025043666	E:\CCI STUDY\GROUP A\GrAWEEK1	TBIGrA3dayspostSX	5762.34	32.9276	112.121	50	163.819		163.42	186.401						217.84	831.56	405.2	50.64	494.8	35.8	16.72	31.36	31.12	379	129.36	49.64	115.8	56.08	0	15.36	39.76
2020-10-21	04:15:00	68527	900	900	989001025043666	E:\CCI STUDY\GROUP A\GrAWEEK1	TBIGrA3dayspostSX	6153.57	32.8988	118.297	54	153.498		194.83	213.382						119.44	829.56	730.84	11.96	169.16	2.92	15.64	155.68	107.56	162.28	100.6	19.76	6.88	261.56	3.92	24.12	39.08
2020-10-21	04:30:00	69427	900	900	989001025043666	E:\CCI STUDY\GROUP A\GrAWEEK1	TBIGrA3dayspostSX	6237.73	32.9193	105.684	52	223.038		128.594	166.301						188.64	844.2	453.68	29.04	446.32	1.08	100.68	47.4	19.16	445.16	232.28	2.52	1.16	8.28	34.56	7.72	0
2020-10-21	04:45:00	70327	900	900	989001025043666	E:\CCI STUDY\GROUP A\GrAWEEK1	TBIGrA3dayspostSX	5424.84	32.9256	112.037	43	194.96		186.514	157.345						107.32	849.16	559.4	92.52	340.6	13.48	148.84	86.24	28.48	332.24	244.88	0	8.36	7.56	0	29.92	0
2020-10-21	05:00:00	71227	900	900	989001025043666	E:\CCI STUDY\GROUP A\GrAWEEK1	TBIGrA3dayspostSX	7164.31	33.1162	137.747	64	205.546		185.588	278.34						98.8	822.44	866.12	98.24	33.88	41.48	107.4	159.32	62.12	27.92	327.44	26.68	5.96	58.6	51.28	9.84	21.96
2020-10-21	05:15:00	72127	900	900	989001025043666	E:\CCI STUDY\GROUP A\GrAWEEK1	TBIGrA3dayspostSX	4617.85	33.6314	117.093	35	125.715		149.421	254.19						62.08	848.92	899.44	2.84	0.56	14.16	428.32	60.04	5.52	0.36	358.64	1.48	0.2	20.96	5.28	1.64	3.4
2020-10-21	05:30:00	73027	900	900	989001025043666	E:\CCI STUDY\GROUP A\GrAWEEK1	TBIGrA3dayspostSX	267.658	33.5805	120.364	3	191.721		147.04	213.448						3.08	896.92	18.68	0.96	881.32	0	0	0	0	880.56	0	0.76	0.76	0	17.92	0	0
2020-10-21	05:45:00	73927	900	900	989001025043666	E:\CCI STUDY\GROUP A\GrAWEEK1	TBIGrA3dayspostSX	360	33.4128	98.9616	2	202.411		122.766	171.678						15.52	896.76	0	0	900	0	0	0	0	611.16	0	0	288.84	0	0	0	0
2020-10-21	06:00:00	74827	900	900	989001025043666	E:\CCI STUDY\GROUP A\GrAWEEK1	TBIGrA3dayspostSX	839.002	33.1924	129.239	7	203.795		190.588	192.122						19.4	880.6	7	0	893	0	0	0	0	529.2	7	0	363.8	0	0	0	0
2020-10-21	06:15:00	75727	900	900	989001025043666	E:\CCI STUDY\GROUP A\GrAWEEK1	TBIGrA3dayspostSX	169.353	32.8964	126.81	2	198.156		176.777	167.466						6.88	897.72	0.04	9.44	899.96	0	0	0	0.04	484.64	0	0	415.32	0	0	0	0
2020-10-21	06:30:00	76627	900	900	989001025043666	E:\CCI STUDY\GROUP A\GrAWEEK1	TBIGrA3dayspostSX	1870.85	32.9039	114.11	16	145.106		171.305	186.782						158.08	884.68	803.52	3.04	96.48	2.92	313.64	417.72	2.08	11.44	18.32	1.28	85.04	10.48	3.28	30.96	2.84
2020-10-21	06:45:00	77527	900	900	989001025043666	E:\CCI STUDY\GROUP A\GrAWEEK1	TBIGrA3dayspostSX	0	33.1542	116.166	0	120.393		179.27	270.474						0	900	900	1.52	0	0	0	772.56	0	0	127.44	0	0	0	0	0	0
2020-10-21	07:00:00	78427	900	900	989001025043666	E:\CCI STUDY\GROUP A\GrAWEEK1	TBIGrA3dayspostSX	3156.34	33.1351	112.022	24	146.333		150.255	185.069						43.68	861.36	849.08	42.36	50.92	0.04	167.96	391	10.48	31.04	223.52	0.04	19.88	14.08	9.36	10.4	22.2
2020-10-21	07:15:00	79327	900	900	989001025043666	E:\CCI STUDY\GROUP A\GrAWEEK1	TBIGrA3dayspostSX	119.5	33.1125	98.8679	1	123.652		181	154.6						1.16	898.84	900	0	0	0	211.12	688.88	0	0	0	0	0	0	0	0	0
2020-10-21	07:30:00	80227	900	900	989001025043666	E:\CCI STUDY\GROUP A\GrAWEEK1	TBIGrA3dayspostSX	0	32.8958	87.883	0	195.188		224.876	139.784						0	900	900	6.24	0	0	0	900	0	0	0	0	0	0	0	0	0
2020-10-21	07:45:00	81127	900	900	989001025043666	E:\CCI STUDY\GROUP A\GrAWEEK1	TBIGrA3dayspostSX	2350.2	33.1914	119.224	19	253.33		180.347	147.686						46.04	878.76	556.88	0	343.12	0	99.16	339.76	19.2	343.12	15.52	5.12	0	23.08	0	46.16	8.88
2020-10-21	08:00:00	82027	900	900	989001025043666	E:\CCI STUDY\GROUP A\GrAWEEK1	TBIGrA3dayspostSX	1076	32.9752	104.175	9	130.001		147.162	204.709						279.32	893.64	396.64	0	503.36	0	0	0	128.92	87.8	0	60.12	415.56	80.16	0	127.44	0
2020-10-21	08:15:00	82927	900	900	989001025043666	E:\CCI STUDY\GROUP A\GrAWEEK1	TBIGrA3dayspostSX	478.001	33.0853	81.9112	4	100.364		190.56	312.267						37.48	896.8	614.88	0	285.12	0	7.24	107.88	0	0	12.32	0	285.12	0	0	487.44	0
2020-10-21	08:30:00	83827	900	900	989001025043666	E:\CCI STUDY\GROUP A\GrAWEEK1	TBIGrA3dayspostSX	816.072	33.1174	115.143	7	259.065		150.495	124.032						338.44	889.72	900	0	0	0	214.36	617.84	0	0	67.8	0	0	0	0	0	0
2020-10-21	08:45:00	84727	900	900	989001025043666	E:\CCI STUDY\GROUP A\GrAWEEK1	TBIGrA3dayspostSX	119.5	33.1477	146.209	1	262.39		164.807	277.728						1.2	898.8	900	84.04	0	0	168.2	731.8	0	0	0	0	0	0	0	0	0
2020-10-21	09:00:00	85627	900	900	989001025043666	E:\CCI STUDY\GROUP A\GrAWEEK1	TBIGrA3dayspostSX	6789.04	32.9949	158.873	59	237.39		179.059	337.031						139.76	834.2	866.32	156.88	33.68	18.92	15.4	652.2	58.12	28.72	34.28	38.68	4.96	5.92	23.88	2.96	15.96
2020-10-21	09:15:00	86527	900	900	989001025043666	E:\CCI STUDY\GROUP A\GrAWEEK1	TBIGrA3dayspostSX	6742.81	32.9054	117.942	61	189.565		128.802	284.956						303.24	840.68	663.52	32.96	236.48	15	111	266.68	6.16	215.08	169.32	21.04	21.4	2.28	10	47.6	14.44
2020-10-21	09:30:00	87427	900	900	989001025043666	E:\CCI STUDY\GROUP A\GrAWEEK1	TBIGrA3dayspostSX	0	33.0596	118.074	0	144.305		130.11	239.288						0	900	0	0	900	0	0	0	0	900	0	0	0	0	0	0	0
2020-10-21	09:45:00	88327	900	900	989001025043666	E:\CCI STUDY\GROUP A\GrAWEEK1	TBIGrA3dayspostSX	288.85	32.9109	99.9961	2	136.18		115.646	147.347						65.88	897.2	37.68	0	862.32	0	0	0	0	140.96	0	0	721.36	37.68	0	0	0
2020-10-21	10:00:00	89227	900	900	989001025043666	E:\CCI STUDY\GROUP A\GrAWEEK1	TBIGrA3dayspostSX	1007.47	33.2462	96.5683	7	110.476		160.953	200.001						193.96	895.6	243.76	0	656.24	0	0	0	0	33.6	0	0	622.64	56.76	0	187	0
2020-10-21	10:15:00	90127	900	900	989001025043666	E:\CCI STUDY\GROUP A\GrAWEEK1	TBIGrA3dayspostSX	528.977	33.0177	94.0088	3	131.392		198.687	143.695						80.32	897.52	26.32	0	873.68	0	0	0	0	132.28	0	0	741.4	26.32	0	0	0
2020-10-21	10:30:00	91027	900	900	989001025043666	E:\CCI STUDY\GROUP A\GrAWEEK1	TBIGrA3dayspostSX	721.493	34.3292	90.9605	6	101.323		119.956	136.625						331.24	897.24	186.04	0	713.96	0	0	0	0	52.84	0	0	661.12	186.04	0	0	0
2020-10-21	10:45:00	91927	900	900	989001025043666	E:\CCI STUDY\GROUP A\GrAWEEK1	TBIGrA3dayspostSX	478.99	33.867	91.8878	4	103.539		128.506	148.911						90.92	896.48	4.76	0	895.24	0	0	0	0	167.04	0	0	728.2	4.76	0	0	0
2020-10-21	11:00:00	92827	900	900	989001025043666	E:\CCI STUDY\GROUP A\GrAWEEK1	TBIGrA3dayspostSX	1006.35	32.9003	76.2977	8	84.89		194.292	159.269						286.04	887.16	310.6	0	589.4	0	0	0	0	142.52	0	0	446.88	310.6	0	0	0
2020-10-21	11:15:00	93727	900	900	989001025043666	E:\CCI STUDY\GROUP A\GrAWEEK1	TBIGrA3dayspostSX	3277.51	32.9569	102.678	29	123.094		158.345	201.791						179.2	860.36	583.32	6.56	316.68	10.84	3.76	54.8	8.8	144.24	480.44	2.12	172.44	8.36	7.32	5.32	1.56
2020-10-21	11:30:00	94627	900	900	989001025043666	E:\CCI STUDY\GROUP A\GrAWEEK1	TBIGrA3dayspostSX	0	33.7073	120.507	0	139.138		161.917	178.146						0	900	900	0	0	0	0	0	0	0	900	0	0	0	0	0	0
2020-10-21	11:45:00	95527	900	900	989001025043666	E:\CCI STUDY\GROUP A\GrAWEEK1	TBIGrA3dayspostSX	119.5	33.1963	131.381	1	302.386		143.408	182.452						2.12	897.88	900	0	0	0	0	323.48	0	0	576.52	0	0	0	0	0	0
2020-10-21	12:00:00	96427	900	900	989001025043666	E:\CCI STUDY\GROUP A\GrAWEEK1	TBIGrA3dayspostSX	119.5	33.5478	107.487	1	333.34		108.908	229.682						1.04	898.96	900	0	0	0	0	793.92	0	0	106.08	0	0	0	0	0	0
2020-10-21	12:15:00	97327	900	900	989001025043666	E:\CCI STUDY\GROUP A\GrAWEEK1	TBIGrA3dayspostSX	358.505	33.2647	121.135	3	203.224		154.411	170.416						36.64	898.2	900	0	0	0	0	286.48	0	0	613.52	0	0	0	0	0	0
2020-10-21	12:30:00	98227	900	900	989001025043666	E:\CCI STUDY\GROUP A\GrAWEEK1	TBIGrA3dayspostSX	238.999	33.7124	108.806	2	189.855		154.373	137.869						26.2	900	900	0	0	0	0	262.2	0	0	637.8	0	0	0	0	0	0
2020-10-21	12:45:00	99127	900	900	989001025043666	E:\CCI STUDY\GROUP A\GrAWEEK1	TBIGrA3dayspostSX	358.5	33.6776	71.9804	3	129.977		162.316	140.571						3.48	896.52	900	0	0	0	0	300.08	0	0	472.48	0	0	0	0	127.44	0
2020-10-21	13:00:00	100027	900	900.04	989001025043666	E:\CCI STUDY\GROUP A\GrAWEEK1	TBIGrA3dayspostSX	6779.1	32.8958	136.1	59	207.544		207.404	248.163						82.84	834.96	889.84	129.64	10.2	92.92	73.84	120.2	178.72	1.84	6.2	100.8	8.36	17.08	32.28	263.48	4.32
2020-10-21	13:15:00	100927	900	900	989001025043666	E:\CCI STUDY\GROUP A\GrAWEEK1	TBIGrA3dayspostSX	959.503	32.9066	183.022	7	299.491		264.231	192.364						16.36	889.44	900	377.4	0	0.04	0	0	293.76	0	0	606.2	0	0	0	0	0
2020-10-21	13:30:00	101827	900	900	989001025043666	E:\CCI STUDY\GROUP A\GrAWEEK1	TBIGrA3dayspostSX	867.057	32.8958	200.553	6	256.498		317.488	274.899						5.44	894.56	897.8	553.88	2.2	507.84	0	0	350.12	0	0	39.84	2.2	0	0	0	0
2020-10-21	13:45:00	102727	900	900	989001025043666	E:\CCI STUDY\GROUP A\GrAWEEK1	TBIGrA3dayspostSX	358.502	32.8958	183.505	2	234.915		243.978	236.516						17.8	897.56	900	414.08	0	881.16	0	0	18.84	0	0	0	0	0	0	0	0
2020-10-21	14:00:00	103627	900	900	989001025043666	E:\CCI STUDY\GROUP A\GrAWEEK1	TBIGrA3dayspostSX	358.5	32.8958	184.727	3	244.231		286.331	210.26						4.76	895.24	900	421.16	0	670.16	0	0	229.84	0	0	0	0	0	0	0	0
2020-10-21	14:15:00	104527	900	900	989001025043666	E:\CCI STUDY\GROUP A\GrAWEEK1	TBIGrA3dayspostSX	597.501	32.9024	166.285	5	250.556		278.614	205.719						5.72	894.28	900	282.96	0	389.28	0	0	510.72	0	0	0	0	0	0	0	0
2020-10-21	14:30:00	105427	900	900	989001025043666	E:\CCI STUDY\GROUP A\GrAWEEK1	TBIGrA3dayspostSX	887.352	32.8958	152.123	6	284.304		258.326	159.155						10.32	889.68	900	41.6	0	77.36	0	0	479.4	0	0	343.24	0	0	0	0	0
2020-10-21	14:45:00	106327	900	900	989001025043666	E:\CCI STUDY\GROUP A\GrAWEEK1	TBIGrA3dayspostSX	1343.48	32.9043	138.327	10	232.502		273.246	151.136						20.56	890.08	887.28	112.16	12.72	261.48	0	0	625.8	12.72	0	0	0	0	0	0	0
2020-10-21	15:00:00	107227	900	900	989001025043666	E:\CCI STUDY\GROUP A\GrAWEEK1	TBIGrA3dayspostSX	838.5	32.8958	181.086	4	248.757		339.436	187.249						12.88	887.12	900	151.64	0	187.04	0	0	628.24	0	0	84.72	0	0	0	0	0
2020-10-21	15:15:00	108127	900	900	989001025043666	E:\CCI STUDY\GROUP A\GrAWEEK1	TBIGrA3dayspostSX	1893.5	32.8958	154.886	15	281.542		255.321	157.16						20.24	879.76	898.04	18.16	1.96	3.08	0	3	203.44	0	4.16	660.04	1.96	17.92	1.76	4.64	0
2020-10-21	15:30:00	109027	900	900	989001025043666	E:\CCI STUDY\GROUP A\GrAWEEK1	TBIGrA3dayspostSX	1320.34	32.9039	143.828	10	245.626		285.283	155.095						25.44	886.16	896.44	18.4	3.56	199.24	0	0	477.04	3.56	28.64	0.48	0	180.48	0.48	10.08	0
2020-10-21	15:45:00	109927	900	900	989001025043666	E:\CCI STUDY\GROUP A\GrAWEEK1	TBIGrA3dayspostSX	466.261	32.8958	123.335	4	240.951		269.077	124.064						7.2	893.96	900	3.24	0	0	0	0	816.24	0	0	83.76	0	0	0	0	0
2020-10-21	16:00:00	110827	900	900	989001025043666	E:\CCI STUDY\GROUP A\GrAWEEK1	TBIGrA3dayspostSX	2278.54	32.8958	128.525	15	229.177		226.363	164.117						44.08	865.56	567.64	1.2	332.36	0	0	0	264.72	330.52	0	302.92	1.84	0	0	0	0
2020-10-21	16:15:00	111727	900	900	989001025043666	E:\CCI STUDY\GROUP A\GrAWEEK1	TBIGrA3dayspostSX	358.5	32.8999	147.944	3	265.68		305.611	149.884						3.32	896.68	861.92	8.8	38.08	339.92	0	0	394.56	38.08	0	127.44	0	0	0	0	0
2020-10-21	16:30:00	112627	900	900	989001025043666	E:\CCI STUDY\GROUP A\GrAWEEK1	TBIGrA3dayspostSX	119.5	32.9164	163.151	1	321.379		254.448	163.502						1.32	898.68	791.32	1.52	108.68	0	0	0	0	0	0	791.32	108.68	0	0	0	0
2020-10-21	16:45:00	113527	900	900	989001025043666	E:\CCI STUDY\GROUP A\GrAWEEK1	TBIGrA3dayspostSX	2582.09	32.9468	141.683	21	213.919		234.788	165.314						33.36	875.04	422.48	73.12	477.52	242	23.92	12.84	0.92	0	43.96	91.12	477.52	0	6.16	1.56	0
2020-10-21	17:00:00	114427	900	900	989001025043666	E:\CCI STUDY\GROUP A\GrAWEEK1	TBIGrA3dayspostSX	2517.59	32.8958	139.36	26	160.11		212.203	218.539						137.8	875.52	567.08	92.72	332.92	28.56	87.6	267.48	60.28	316.44	72.24	0	16.48	50.92	0	0	0
2020-10-21	17:15:00	115327	900	900	989001025043666	E:\CCI STUDY\GROUP A\GrAWEEK1	TBIGrA3dayspostSX	3061.41	32.9036	174.74	25	257.548		249.701	351.97						41.92	872	879.96	264.16	20.04	16.96	344.68	335.44	32.52	14.84	128.88	0.44	5.2	9.92	4.08	7.04	0
2020-10-21	17:30:00	116227	900	900	989001025043666	E:\CCI STUDY\GROUP A\GrAWEEK1	TBIGrA3dayspostSX	2139.33	32.9173	171.497	17	222.446		292.333	232.606						23.2	876.8	606.48	265.52	293.52	450.04	101.28	15.8	27.28	9.36	12.08	0	284.16	0	0	0	0
2020-10-21	17:45:00	117127	900	900	989001025043666	E:\CCI STUDY\GROUP A\GrAWEEK1	TBIGrA3dayspostSX	2421.44	32.899	132.975	23	227.426		223.221	164.357						94.84	876.28	745.48	55.12	154.52	0	62.08	1.08	0.08	130.12	97.84	408.4	24.4	4.84	38.56	106.44	26.16
2020-10-21	18:00:00	118027	900	900	989001025043666	E:\CCI STUDY\GROUP A\GrAWEEK1	TBIGrA3dayspostSX	1484.47	32.9439	150.199	12	190.914		187.074	278.547						19.8	886.2	290.84	110.24	609.16	0	56.2	0	0	532.8	234.64	0	76.36	0	0	0	0
2020-10-21	18:15:00	118927	900	900	989001025043666	E:\CCI STUDY\GROUP A\GrAWEEK1	TBIGrA3dayspostSX	4701.79	32.9868	199.358	37	315.106		233.769	242.374						53.6	846.4	883.88	456.04	16.12	91.44	43.84	152.36	4.64	13.8	374.52	2.44	2.32	122.36	0	79.8	12.48
2020-10-21	18:30:00	119827	900	900	989001025043666	E:\CCI STUDY\GROUP A\GrAWEEK1	TBIGrA3dayspostSX	4141.41	32.9002	143.244	34	243.988		216.606	171.878						49.44	850.56	886.64	158.68	13.36	6.76	138.36	91	3.16	13.36	174.36	375.64	0	17.24	0	42.68	37.44
2020-10-21	18:45:00	120727	900	900	989001025043666	E:\CCI STUDY\GROUP A\GrAWEEK1	TBIGrA3dayspostSX	3547.59	32.9205	138.765	29	240.944		157.16	344.066						61.52	860	871.88	149.88	28.12	12.36	26.52	219.08	2.4	20.88	582.84	0.88	7.24	0.88	0	16.4	10.52
2020-10-21	19:00:00	121627	900	900	989001025043666	E:\CCI STUDY\GROUP A\GrAWEEK1	TBIGrA3dayspostSX	915.758	32.896	137.258	7	146.87		166.492	257.783						110.44	892.64	52.48	5.84	847.52	1.96	0.52	0	17	719	20.96	12.04	128.52	0	0	0	0
2020-10-21	19:15:00	122527	900	900	989001025043666	E:\CCI STUDY\GROUP A\GrAWEEK1	TBIGrA3dayspostSX	3201.75	32.9049	92.9852	32	171.848		193.325	142.851						222.96	863.6	511.8	0	388.2	0	0	0	1.6	67.96	0	510.2	320.24	0	0	0	0
2020-10-21	19:30:00	123427	900	900	989001025043666	E:\CCI STUDY\GROUP A\GrAWEEK1	TBIGrA3dayspostSX	4251.38	33.7612	109.48	42	225.588		171.476	116.706						89.56	857.56	169.32	0	730.68	0	0	0	25.48	730.68	0	143.84	0	0	0	0	0
2020-10-21	19:45:00	124327	900	900	989001025043666	E:\CCI STUDY\GROUP A\GrAWEEK1	TBIGrA3dayspostSX	120	33.7317	118.199	1	170.194		144.163	140.178						1.04	898.96	0	0	900	0	0	0	0	789.72	0	0	110.28	0	0	0	0
2020-10-21	20:00:00	125227	900	900	989001025043666	E:\CCI STUDY\GROUP A\GrAWEEK1	TBIGrA3dayspostSX	4294.9	32.9119	130.843	35	216.561		176.748	267.68						49.48	857.96	849.32	85.24	50.68	2.44	58.08	123.04	6.28	13.96	576.76	2.48	36.72	22	35.88	22.36	0
2020-10-21	20:15:00	126127	900	900	989001025043666	E:\CCI STUDY\GROUP A\GrAWEEK1	TBIGrA3dayspostSX	2011.84	32.8958	219.663	15	256.236		265.151	371.264						42.2	873.32	838.16	489.64	61.84	36.48	87.72	497.76	1.48	40.4	212.76	0	21.44	0	0	1.96	0
2020-10-21	20:30:00	127027	900	900	989001025043666	E:\CCI STUDY\GROUP A\GrAWEEK1	TBIGrA3dayspostSX	3021.52	32.8962	202.662	27	354.689		247.241	272.692						49.4	872.56	882.64	577.52	17.36	152.52	49.4	347.52	47.72	11.4	217.44	5.48	5.96	11.2	0	45.88	5.48
2020-10-21	20:45:00	127927	900	900	989001025043666	E:\CCI STUDY\GROUP A\GrAWEEK1	TBIGrA3dayspostSX	119.5	32.8958	289.22	1	411.178		303.917	323.009						1.2	898.8	900	725.96	0	0	0	705.36	0	0	194.64	0	0	0	0	0	0
2020-10-21	21:00:00	128827	900	900	989001025043666	E:\CCI STUDY\GROUP A\GrAWEEK1	TBIGrA3dayspostSX	1568.57	33.0877	159.984	14	369.83		180.161	243.541						51	887.16	871.28	263.56	28.72	0	0.32	340.44	7.16	28.16	522.76	0.6	0.56	0	0	0	0
2020-10-21	21:15:00	129727	900	900	989001025043666	E:\CCI STUDY\GROUP A\GrAWEEK1	TBIGrA3dayspostSX	1195	32.9312	155.864	10	245.781		181.352	369.74						26.48	884.52	900	231.24	0	0	11.92	462.56	0	0	425.52	0	0	0	0	0	0
2020-10-21	21:30:00	130627	900	900	989001025043666	E:\CCI STUDY\GROUP A\GrAWEEK1	TBIGrA3dayspostSX	2858.19	32.8969	119.043	23	179.383		160.463	358.573						45.04	865.28	851.04	55.16	48.96	6.84	96.72	405.96	0.44	18.6	264.76	8.68	30.36	35.64	0	32	0
2020-10-21	21:45:00	131527	900	900	989001025043666	E:\CCI STUDY\GROUP A\GrAWEEK1	TBIGrA3dayspostSX	2435.52	32.8958	167.338	22	223.992		233.797	371.747						28.6	873.92	889.2	172.48	10.8	28.56	320	438.36	0.88	4.36	33.84	0	6.44	1.2	13.68	0.48	52.2
2020-10-21	22:00:00	132427	900	900	989001025043666	E:\CCI STUDY\GROUP A\GrAWEEK1	TBIGrA3dayspostSX	2893.86	32.9002	123.306	25	156.436		186.29	279.97						36.24	863.76	626.84	41.8	273.16	7.92	7.84	231	2.08	253.08	296.4	0.36	20.08	0.88	0	10.32	70.04
2020-10-21	22:15:00	133327	900	900	989001025043666	E:\CCI STUDY\GROUP A\GrAWEEK1	TBIGrA3dayspostSX	836.499	32.9017	123.643	7	141.9		147.858	221.665						14.4	885.6	226.08	0	673.92	0	0	0	0	673.92	226.08	0	0	0	0	0	0
2020-10-21	22:30:00	134227	900	900	989001025043666	E:\CCI STUDY\GROUP A\GrAWEEK1	TBIGrA3dayspostSX	1504.08	33.2496	107.495	16	216.288		155.58	114.26						191.92	892.92	557.32	0	342.68	0	0	0	0	341.28	555.8	1.52	1.4	0	0	0	0
2020-10-21	22:45:00	135127	900	900	989001025043666	E:\CCI STUDY\GROUP A\GrAWEEK1	TBIGrA3dayspostSX	681.827	32.9051	74.9739	3	202.749		119.551	141.075						31.48	893.52	897.08	8.88	2.92	0	20.24	127.44	0	2.92	749.4	0	0	0	0	0	0
2020-10-21	23:00:00	136027	900	900	989001025043666	E:\CCI STUDY\GROUP A\GrAWEEK1	TBIGrA3dayspostSX	717.5	32.9412	107.949	5	159.084		152.339	137.962						9.36	893.2	346.92	0	553.08	0	0	18.24	19.08	553.08	309.6	0	0	0	0	0	0
2020-10-21	23:15:00	136927	900	900	989001025043666	E:\CCI STUDY\GROUP A\GrAWEEK1	TBIGrA3dayspostSX	4592.38	33.2112	131.403	37	187.678		179.66	205.713						56.36	846.12	422.96	67.08	477.04	39.6	130.6	138.16	76.8	36.76	12.4	0.72	440.28	2.64	6.56	9.44	6.04
2020-10-21	23:30:00	137827	900	900	989001025043666	E:\CCI STUDY\GROUP A\GrAWEEK1	TBIGrA3dayspostSX	3637.95	33.1782	123.153	28	173.358		201.506	176.441						86.4	861.36	571.44	29.12	328.56	9.8	63.24	12.96	0	317.24	478.96	0	11.32	6.48	0	0	0
2020-10-21	23:45:00	138727	900	900	989001025043666	E:\CCI STUDY\GROUP A\GrAWEEK1	TBIGrA3dayspostSX	0	33.1371	118.681	0	203.123		146.116	130.151						0	900	0	0	900	0	0	0	0	900	0	0	0	0	0	0	0
2020-10-22	00:00:00	139627	900	900	989001025043666	E:\CCI STUDY\GROUP A\GrAWEEK1	TBIGrA3dayspostSX	119.5	32.9055	149.794	1	251.143		155.009	214.62						1.24	898.76	638.36	0	261.64	0	0	0	0	261.64	638.36	0	0	0	0	0	0
2020-10-22	00:15:00	140527	900	900	989001025043666	E:\CCI STUDY\GROUP A\GrAWEEK1	TBIGrA3dayspostSX	773.874	33.4406	129.679	8	206.015		145.998	200.125						46.6	897.6	532.28	12.44	367.72	0	0	0	0	358.84	523.32	8.96	8.88	0	0	0	0
2020-10-22	00:30:00	141427	900	900	989001025043666	E:\CCI STUDY\GROUP A\GrAWEEK1	TBIGrA3dayspostSX	1683.01	33.4977	86.457	12	127.992		143.444	168.502						245.32	880.04	456.44	0	443.56	0	103.28	0	0.04	442.28	229.92	113.92	1.28	9.28	0	0	0
2020-10-22	00:45:00	142327	900	900	989001025043666	E:\CCI STUDY\GROUP A\GrAWEEK1	TBIGrA3dayspostSX	4795.52	33.046	150.265	36	201.177		215.771	246.235						104.64	852.92	882.68	45.68	17.32	159.64	42.84	385.64	20.12	12.08	160.08	7.16	5.24	19.36	10.36	34.96	42.52
2020-10-22	01:00:00	143227	900	900	989001025043666	E:\CCI STUDY\GROUP A\GrAWEEK1	TBIGrA3dayspostSX	3948.19	32.8961	159.08	33	212.224		198.052	269.612						50.16	861	846.96	50.68	53.04	174.2	26	571.64	2.12	43.88	20.08	0.88	9.16	11.96	0	25.8	14.28
2020-10-22	01:15:00	144127	900	900	989001025043666	E:\CCI STUDY\GROUP A\GrAWEEK1	TBIGrA3dayspostSX	4199.69	32.9222	119.365	36	154.045		212.163	167.759						74.56	855.4	808.12	9.88	91.88	5.4	4.96	184.36	4.24	0.04	69.16	97.2	91.84	414.16	0	26.24	2.4
2020-10-22	01:30:00	145027	900	900	989001025043666	E:\CCI STUDY\GROUP A\GrAWEEK1	TBIGrA3dayspostSX	238.973	33.3038	59.1548	2	64.4725		136.956	137.625						243	898.84	357.52	0	542.48	0	0	0	0	0	0	0	542.48	357.52	0	0	0
2020-10-22	01:45:00	145927	900	900	989001025043666	E:\CCI STUDY\GROUP A\GrAWEEK1	TBIGrA3dayspostSX	0	33.3417	119.394	0	182.358		134.105	120.66						0	900	127.44	0	772.56	0	0	0	0	0	0	0	772.56	127.44	0	0	0
2020-10-22	02:00:00	146827	900	900	989001025043666	E:\CCI STUDY\GROUP A\GrAWEEK1	TBIGrA3dayspostSX	119.5	33.3007	128.234	1	267.663		166.275	154.807						3.68	896.32	816.24	41.84	83.76	0	0	0	0	0	0	0	83.76	816.24	0	0	0
2020-10-22	02:15:00	147727	900	900	989001025043666	E:\CCI STUDY\GROUP A\GrAWEEK1	TBIGrA3dayspostSX	8592.23	32.9223	112.183	72	176.306		149.337	220.646						92.48	824.04	827.4	12.48	72.6	55.08	11.92	488.72	59	69.96	190.64	5.36	2.64	3.8	4.28	0.56	8.04
2020-10-22	02:30:00	148627	900	900	989001025043666	E:\CCI STUDY\GROUP A\GrAWEEK1	TBIGrA3dayspostSX	3366.39	32.961	112.165	30	178.194		132.062	173.553						39.28	860.72	157.68	0	742.32	0	0.56	136.36	2.16	520.76	15.64	2.96	221.56	0	0	0	0
2020-10-22	02:45:00	149527	900	900	989001025043666	E:\CCI STUDY\GROUP A\GrAWEEK1	TBIGrA3dayspostSX	2541.65	32.93	130.983	23	187.132		178.332	216.089						32.16	873.76	517.72	68.12	382.28	11.8	75.44	94.76	191.24	42.64	0	124.56	339.64	1.76	0.52	12.88	4.76
2020-10-22	03:00:00	150427	900	900	989001025043666	E:\CCI STUDY\GROUP A\GrAWEEK1	TBIGrA3dayspostSX	10244.8	32.9472	111.914	87	156.915		161.79	172.469						174.2	787.72	255.76	34.32	644.24	0	1.84	2.8	1.32	554.36	0	31.32	89.88	184.44	23.96	10.08	0
2020-10-22	03:15:00	151327	900	900	989001025043666	E:\CCI STUDY\GROUP A\GrAWEEK1	TBIGrA3dayspostSX	792.856	32.9487	119.707	7	156.848		142.408	239.174						12.44	887.56	799.64	1.12	100.36	0	0	0	0	88.28	790.92	0	12.08	5.08	0	2.48	1.16
2020-10-22	03:30:00	152227	900	900	989001025043666	E:\CCI STUDY\GROUP A\GrAWEEK1	TBIGrA3dayspostSX	4894.91	32.9971	125.358	42	186.399		190.997	198.303						54.92	855.84	898.76	68.64	1.24	13.84	38.6	120.04	20.32	0.44	526.68	1.04	0.8	63.72	27.32	17	70.2
2020-10-22	03:45:00	153127	900	900	989001025043666	E:\CCI STUDY\GROUP A\GrAWEEK1	TBIGrA3dayspostSX	5120.86	32.9612	140.742	42	219.888		199.419	206.892						68.44	857.16	844.72	79.68	55.28	5.68	79.36	109.36	94.16	25.96	308.44	62.88	29.32	1.08	51.76	27.88	104.12
2020-10-22	04:00:00	154027	900	900	989001025043666	E:\CCI STUDY\GROUP A\GrAWEEK1	TBIGrA3dayspostSX	1890	32.8958	135.154	16	201.49		167.036	171.727						273.44	884	421.64	47.8	478.36	1.16	6.48	0	6.84	16.32	0	9.68	462.04	287.4	0	99.44	10.64
2020-10-22	04:15:00	154927	900	900	989001025043666	E:\CCI STUDY\GROUP A\GrAWEEK1	TBIGrA3dayspostSX	2653.39	32.9116	137.462	22	222.139		183.562	212.581						24.8	876.36	663.72	34.72	236.28	13.16	11.76	4.92	0	0	19.6	0	236.28	327.88	0	178.4	108
2020-10-22	04:30:00	155827	900	900	989001025043666	E:\CCI STUDY\GROUP A\GrAWEEK1	TBIGrA3dayspostSX	4883.29	32.8979	153.807	40	230.215		228.054	231.177						90.28	851.8	876.88	142.96	23.12	272.12	322.44	112.2	78.48	23.12	48.44	0	0	37.64	0	0	5.56
2020-10-22	04:45:00	156727	900	900	989001025043666	E:\CCI STUDY\GROUP A\GrAWEEK1	TBIGrA3dayspostSX	2601.76	32.898	152.014	24	212.978		193.588	278.269						43	874.12	889.16	131	10.84	754.08	54.84	3.88	18.64	4.8	23.88	0.04	6.04	25.36	0	7.36	1.08
2020-10-22	05:00:00	157627	900	900	989001025043666	E:\CCI STUDY\GROUP A\GrAWEEK1	TBIGrA3dayspostSX	5009.47	33.2624	118.633	39	137.741		213.175	169.584						77.72	837.84	666.96	0	233.04	3.16	8.2	23.68	126.28	47.12	63.96	334.56	185.92	69.64	3.96	23.08	10.44
2020-10-22	05:15:00	158527	900	900	989001025043666	E:\CCI STUDY\GROUP A\GrAWEEK1	TBIGrA3dayspostSX	528.851	33.2021	111.736	4	139.05		144.518	178.04						18.8	895.52	2.2	0	897.8	0	0	0	0	23.48	0	0	874.32	2.2	0	0	0
2020-10-22	05:30:00	159427	900	900	989001025043666	E:\CCI STUDY\GROUP A\GrAWEEK1	TBIGrA3dayspostSX	4312.6	33.0733	100.506	39	135.399		155.03	164.314						185.12	849.04	197.2	12.48	702.8	14.36	68.44	9.32	32.28	518.88	7.08	9.48	183.92	31.72	9.76	1.52	13.24
2020-10-22	05:45:00	160327	900	900	989001025043666	E:\CCI STUDY\GROUP A\GrAWEEK1	TBIGrA3dayspostSX	1153.58	32.926	110.744	10	142.75		149.697	136.07						62.2	888.52	2.76	0	897.24	0	0	0	0	474.56	0	2.76	422.68	0	0	0	0
2020-10-22	06:00:00	161227	900	900	989001025043666	E:\CCI STUDY\GROUP A\GrAWEEK1	TBIGrA3dayspostSX	647.331	33.0485	85.2876	7	120.101		179.164	130.172						43.96	891.84	101.32	0	798.68	0	0	0	0.08	381.6	0	101.24	417.08	0	0	0	0
2020-10-22	06:15:00	162127	900	900	989001025043666	E:\CCI STUDY\GROUP A\GrAWEEK1	TBIGrA3dayspostSX	0	33.3028	101.157	0	116.49		125.871	136.856						0	900	0	0	900	0	0	0	0	900	0	0	0	0	0	0	0
2020-10-22	06:30:00	163027	900	900	989001025043666	E:\CCI STUDY\GROUP A\GrAWEEK1	TBIGrA3dayspostSX	817.672	33.7962	102.299	7	117.632		146.921	142.915						328.88	890.48	180.6	0	719.4	0	0	0	46.6	715.2	0	134	4.2	0	0	0	0
2020-10-22	06:45:00	163927	900	900	989001025043666	E:\CCI STUDY\GROUP A\GrAWEEK1	TBIGrA3dayspostSX	3528.13	33.169	110.915	29	136.868		156.423	190.15						181.76	861.2	449.64	5.16	450.36	1.96	7.84	16.96	43.08	358.56	325	17.92	91.8	36.88	0	0	0
2020-10-22	07:00:00	164827	900	900	989001025043666	E:\CCI STUDY\GROUP A\GrAWEEK1	TBIGrA3dayspostSX	2450.22	33.0703	180.381	24	216.407		216.293	277.561						39.36	871.56	881.24	342.28	18.76	2.4	712.4	5.48	0	2.16	156.28	4.68	16.6	0	0	0	0
2020-10-22	07:15:00	165727	900	900	989001025043666	E:\CCI STUDY\GROUP A\GrAWEEK1	TBIGrA3dayspostSX	358.5	33.0747	111.66	3	124.386		160.369	171.004						7.8	897.28	430.24	21.52	469.76	0	302.8	0	0	469.76	127.44	0	0	0	0	0	0
2020-10-22	07:30:00	166627	900	900	989001025043666	E:\CCI STUDY\GROUP A\GrAWEEK1	TBIGrA3dayspostSX	11757.5	33.113	125.453	108	191.655		195.668	174.445						364.92	783.6	712.36	58.04	187.64	61.96	24.24	94.56	116.24	141.6	270	45.16	46.04	35.64	28.64	26.64	9.28
2020-10-22	07:45:00	167527	900	900	989001025043666	E:\CCI STUDY\GROUP A\GrAWEEK1	TBIGrA3dayspostSX	7451.9	32.8985	131.652	60	185.525		183.791	196.12						96.56	813.28	434.2	53.44	465.8	1.72	6.64	119.72	6.96	162.72	176.88	12.44	303.08	43.16	18.6	20.08	28
2020-10-22	08:00:00	168427	900	900	989001025043666	E:\CCI STUDY\GROUP A\GrAWEEK1	TBIGrA3dayspostSX	1361.66	32.9198	127.155	11	234.587		143.342	270.949						91.44	893.44	889.12	12.76	10.88	0	21.24	701.6	0	10.88	166.28	0	0	0	0	0	0
2020-10-22	08:15:00	169327	900	900	989001025043666	E:\CCI STUDY\GROUP A\GrAWEEK1	TBIGrA3dayspostSX	1240.17	32.9239	151.076	13	237.706		195.735	206.014						47.88	885.72	878.36	24.16	21.64	0	3.68	869.88	4.8	21.64	0	0	0	0	0	0	0
2020-10-22	08:30:00	170227	900	900	989001025043666	E:\CCI STUDY\GROUP A\GrAWEEK1	TBIGrA3dayspostSX	1188.34	33.0207	117.418	13	138.992		138.768	222.638						13.4	886.6	897.08	0	2.92	0	3	585.16	4.24	2.92	177.24	0	0	127.44	0	0	0
2020-10-22	08:45:00	171127	900	900	989001025043666	E:\CCI STUDY\GROUP A\GrAWEEK1	TBIGrA3dayspostSX	338.35	33.4588	128.105	3	129.829		228.987	242.487						50.64	899.04	742.48	0	157.52	0	0.04	550.4	0	30.08	0	0	127.44	192.04	0	0	0
2020-10-22	09:00:00	172027	900	899.96	989001025043666	E:\CCI STUDY\GROUP A\GrAWEEK1	TBIGrA3dayspostSX	7258.38	32.8958	162.815	58	205.785		192.91	233.608						123.88	824.4	388.08	69.8	511.88	4.08	27.76	72.36	23.28	45.52	54.4	20	466.36	31.32	0.04	141.08	13.76
2020-10-22	09:15:00	172927	900	900	989001025043666	E:\CCI STUDY\GROUP A\GrAWEEK1	TBIGrA3dayspostSX	1174.5	33.0728	126.31	11	173.11		196.032	231.058						23.56	892.12	790	27.16	110	0	0.08	351.84	0	110	438.08	0	0	0	0	0	0
2020-10-22	09:30:00	173827	900	900	989001025043666	E:\CCI STUDY\GROUP A\GrAWEEK1	TBIGrA3dayspostSX	1061.91	33.005	93.6341	10	121.713		102.577	176.981						14.28	890.8	881.44	0	18.56	0	0.92	79.16	0.92	18.56	800.44	0	0	0	0	0	0
2020-10-22	09:45:00	174727	900	900	989001025043666	E:\CCI STUDY\GROUP A\GrAWEEK1	TBIGrA3dayspostSX	0	32.8958	23.8579	0	23.8579		126.509	183.272						0	900	900	0	0	0	0	127.44	0	0	772.56	0	0	0	0	0	0
2020-10-22	10:00:00	175627	900	900	989001025043666	E:\CCI STUDY\GROUP A\GrAWEEK1	TBIGrA3dayspostSX	1487.33	33.039	85.2628	12	126.713		134.439	202.719						201.96	884.72	802.96	0	97.04	0	67.44	454.24	0	96.8	190.8	9.4	0.24	73.92	6.92	0.24	0
2020-10-22	10:15:00	176527	900	900	989001025043666	E:\CCI STUDY\GROUP A\GrAWEEK1	TBIGrA3dayspostSX	631.908	33.4887	78.7847	4	92.4174		121.65	136.98						225.36	896.84	221.6	0	678.4	0	84.04	0	0	678.4	127.44	0	0	10.12	0	0	0
2020-10-22	10:30:00	177427	900	900	989001025043666	E:\CCI STUDY\GROUP A\GrAWEEK1	TBIGrA3dayspostSX	0	33.0202	116.106	0	181.556		119.5	183.158						0	900	900	0	0	0	0	0	0	0	900	0	0	0	0	0	0
2020-10-22	10:45:00	178327	900	900	989001025043666	E:\CCI STUDY\GROUP A\GrAWEEK1	TBIGrA3dayspostSX	3589.19	33.0725	112.232	29	190.702		138.862	130.226						107.36	868.88	876.68	64.44	23.32	38.24	2.32	4.32	10.56	0.88	712.32	5.4	22.44	39.96	56.76	2.24	4.56
2020-10-22	11:00:00	179227	900	900	989001025043666	E:\CCI STUDY\GROUP A\GrAWEEK1	TBIGrA3dayspostSX	1716.75	34.0619	73.8786	13	119.077		118.049	117.098						125.72	890.68	327.04	0.28	572.96	1	45.08	17.44	3.16	553.68	240.52	1.4	19.28	18.44	0	0	0
2020-10-22	11:15:00	180127	900	900	989001025043666	E:\CCI STUDY\GROUP A\GrAWEEK1	TBIGrA3dayspostSX	0	33.9048	115.422	0	160.202		156.543	127.38						0	900	0	0	900	0	0	0	0	900	0	0	0	0	0	0	0
2020-10-22	11:30:00	181027	900	900	989001025043666	E:\CCI STUDY\GROUP A\GrAWEEK1	TBIGrA3dayspostSX	1024.09	34.2408	88.2744	8	148.724		127.24	176.938						15.08	884.92	362.76	0	537.24	0	0	0	7.12	537.24	347.84	2.8	0	0	5	0	0
2020-10-22	11:45:00	181927	900	900	989001025043666	E:\CCI STUDY\GROUP A\GrAWEEK1	TBIGrA3dayspostSX	358.502	32.9404	92.2161	3	219.394		136.713	100.001						103.68	898.8	900	0	0	0	0	352.2	0	0	547.8	0	0	0	0	0	0
2020-10-22	12:00:00	182827	900	900	989001025043666	E:\CCI STUDY\GROUP A\GrAWEEK1	TBIGrA3dayspostSX	119.5	33.1909	36.7367	1	260.986		53.8747	0						9.84	900	900	16.44	0	0	0	636.32	0	0	263.68	0	0	0	0	0	0
2020-10-22	12:15:00	183727	900	900	989001025043666	E:\CCI STUDY\GROUP A\GrAWEEK1	TBIGrA3dayspostSX	0	33.59	103.7	0	169.562		125.832	104.005						0	900	900	0	0	0	0	0	0	0	900	0	0	0	0	0	0
2020-10-22	12:30:00	184627	900	900	989001025043666	E:\CCI STUDY\GROUP A\GrAWEEK1	TBIGrA3dayspostSX	0	32.923	119.382	0	183.241		160.304	119.382						0	900	900	0	0	0	0	0	0	0	900	0	0	0	0	0	0
2020-10-22	12:45:00	185527	900	900	989001025043666	E:\CCI STUDY\GROUP A\GrAWEEK1	TBIGrA3dayspostSX	625.71	33.1379	122.193	6	233.097		127.279	128.996						2.36	897.64	899.24	0	0.76	0	0.28	320.92	0.52	0.76	577.52	0	0	0	0	0	0
2020-10-22	13:00:00	186427	900	900	989001025043666	E:\CCI STUDY\GROUP A\GrAWEEK1	TBIGrA3dayspostSX	1972.01	33.2115	137.416	17	207.653		182.984	218.91						30.68	874.48	860.4	32.92	39.6	0	8.56	86.04	96.32	39.6	634.96	6.84	0	0.92	0	25.36	1.4
2020-10-22	13:15:00	187327	900	900	989001025043666	E:\CCI STUDY\GROUP A\GrAWEEK1	TBIGrA3dayspostSX	119.5	33.0124	124.831	1	208.692		305.948	124.831						1.2	898.8	900	0	0	0	0	97.12	0	0	802.88	0	0	0	0	0	0
2020-10-22	13:30:00	188227	900	900	989001025043666	E:\CCI STUDY\GROUP A\GrAWEEK1	TBIGrA3dayspostSX	239	32.8977	161.543	2	220.727		311.209	188.643						2.08	897.92	900	197.28	0	0	0	174.2	0	0	725.8	0	0	0	0	0	0
2020-10-22	13:45:00	189127	900	900	989001025043666	E:\CCI STUDY\GROUP A\GrAWEEK1	TBIGrA3dayspostSX	119.5	33.0242	158.192	1	194.327		244.915	203.044						0.92	899.08	900	166.2	0	0	0	30.88	0	0	869.12	0	0	0	0	0	0
2020-10-22	14:00:00	190027	900	900	989001025043666	E:\CCI STUDY\GROUP A\GrAWEEK1	TBIGrA3dayspostSX	597.5	33.1177	126.679	5	200.072		194.285	191.664						8.24	891.76	896.36	43	3.64	0	0	92.08	0	3.64	804.28	0	0	0	0	0	0
2020-10-22	14:15:00	190927	900	900	989001025043666	E:\CCI STUDY\GROUP A\GrAWEEK1	TBIGrA3dayspostSX	716.998	33.5268	107.745	5	115.537		139.92	147.604						63.2	896.56	336.88	0	563.12	0	0	51.28	0	563.12	285.6	0	0	0	0	0	0
2020-10-22	14:30:00	191827	900	900	989001025043666	E:\CCI STUDY\GROUP A\GrAWEEK1	TBIGrA3dayspostSX	119.495	33.3034	89.9329	1	90.2878		132.726	139.777						342.16	900	398.44	0	501.56	0	0	0	0	501.56	398.44	0	0	0	0	0	0
2020-10-22	14:45:00	192727	900	900	989001025043666	E:\CCI STUDY\GROUP A\GrAWEEK1	TBIGrA3dayspostSX	1035.48	33.1402	70.4215	7	83.2534		138.075	178.578						494.28	895.24	663.52	1	236.48	0	0	324.36	0	234.12	337.96	0	2.36	0	1.2	0	0
2020-10-22	15:00:00	193627	900	900	989001025043666	E:\CCI STUDY\GROUP A\GrAWEEK1	TBIGrA3dayspostSX	5952.79	33.2852	128.855	53	156.396		210.382	208.016						130.6	839	728.12	81.32	171.88	142.4	58.32	156.56	173.68	104.48	75.52	9	67.4	30.44	53.8	14.4	14
2020-10-22	15:15:00	194527	900	900	989001025043666	E:\CCI STUDY\GROUP A\GrAWEEK1	TBIGrA3dayspostSX	5755.75	32.9615	131.873	51	181.268		201.551	197.916						144.12	839.56	692.84	47.56	207.16	223.44	16.8	192.84	47.72	96.32	5.88	70.72	110.84	17	52.08	60.08	6.28
2020-10-22	15:30:00	195427	900	900	989001025043666	E:\CCI STUDY\GROUP A\GrAWEEK1	TBIGrA3dayspostSX	119.491	33.2341	49.1797	1	96.4648		55.6828	210.413						697.48	900	900	0	0	0	0	388.6	0	0	511.4	0	0	0	0	0	0
2020-10-22	15:45:00	196327	900	900	989001025043666	E:\CCI STUDY\GROUP A\GrAWEEK1	TBIGrA3dayspostSX	0	33.0953	38.8534	0	111.097		50.3998	169.352						0	900	900	0	0	0	0	0	0	0	900	0	0	0	0	0	0
2020-10-22	16:00:00	197227	900	900	989001025043666	E:\CCI STUDY\GROUP A\GrAWEEK1	TBIGrA3dayspostSX	0	33.1138	119.54	0	119.985		163.328	170.578						0	900	900	0	0	0	0	0	0	0	900	0	0	0	0	0	0
2020-10-22	16:15:00	198127	900	900	989001025043666	E:\CCI STUDY\GROUP A\GrAWEEK1	TBIGrA3dayspostSX	3153.76	33.3214	98.1903	27	144.934		122.212	192.382						229.12	861	366.84	0	533.16	0	148.48	35.96	4.96	233.84	110.8	51.52	299.32	0	7.4	7.72	0
2020-10-22	16:30:00	199027	900	900	989001025043666	E:\CCI STUDY\GROUP A\GrAWEEK1	TBIGrA3dayspostSX	1348.14	33.3496	93.3075	12	176.831		145.604	141.279						97.92	885.36	409.96	3.04	490.04	0.04	1.28	6.36	45.56	490.04	314.92	0	0	2.76	35.52	1.08	2.44
2020-10-22	16:45:00	199927	900	900	989001025043666	E:\CCI STUDY\GROUP A\GrAWEEK1	TBIGrA3dayspostSX	6625.03	32.9223	117.062	53	190.685		152.161	197.323						132.92	835.32	782.92	25.72	117.08	49.8	14.48	6.12	114.56	93.76	28.32	64.04	23.32	4.32	287.88	207.68	5.72
2020-10-22	17:00:00	200827	900	900	989001025043666	E:\CCI STUDY\GROUP A\GrAWEEK1	TBIGrA3dayspostSX	2645.58	32.8976	120.612	22	172.179		204.287	196.004						47.52	867.96	334	15.4	566	4.08	1.32	2.84	13.24	135.24	187.16	5.6	430.76	3.28	36.08	80.4	0
2020-10-22	17:15:00	201727	900	900	989001025043666	E:\CCI STUDY\GROUP A\GrAWEEK1	TBIGrA3dayspostSX	3747.74	32.9155	100.594	28	139.24		148.009	159.076						205.36	864.84	272.6	0	627.4	0	0	0	15.92	57.72	0	201.6	569.68	4.88	4.88	44.24	1.08
2020-10-22	17:30:00	202627	900	900	989001025043666	E:\CCI STUDY\GROUP A\GrAWEEK1	TBIGrA3dayspostSX	7266.89	32.897	151.226	61	222.547		224.802	191.376						131.84	813.64	869.8	176.16	30.2	73.08	165.88	34.76	60.96	24.52	104.56	14.12	5.68	12.84	354.88	35.2	13.52
2020-10-22	17:45:00	203527	900	900	989001025043666	E:\CCI STUDY\GROUP A\GrAWEEK1	TBIGrA3dayspostSX	5305.75	32.9081	153.475	48	224.506		244.605	206.127						122.08	836.68	851.96	97.48	48.04	59.24	216	15.04	84.12	28.68	9.48	27.68	19.36	26.52	373.4	29.44	11.04
2020-10-22	18:00:00	204427	900	900	989001025043666	E:\CCI STUDY\GROUP A\GrAWEEK1	TBIGrA3dayspostSX	8237.76	32.9001	153.98	77	227.205		221.529	225.527						108.24	823.96	807.08	190.08	92.92	379.48	91.36	68.68	77.24	40.64	66.12	37.36	52.28	26.52	23.24	28.24	8.84
2020-10-22	18:15:00	205327	900	900	989001025043666	E:\CCI STUDY\GROUP A\GrAWEEK1	TBIGrA3dayspostSX	6061.22	32.9212	117.087	50	169.081		186.309	191.227						105.12	831.72	857.56	67	42.44	9.52	9.72	2.8	62.96	7	5.4	366.32	35.44	3.76	193.76	182.12	21.2
2020-10-22	18:30:00	206227	900	900	989001025043666	E:\CCI STUDY\GROUP A\GrAWEEK1	TBIGrA3dayspostSX	9336.61	32.9082	126.983	79	219.673		206.772	176.372						130.96	791.88	798.16	68.2	101.84	30.28	26.04	3.92	61	34.8	96.48	270.4	67.04	75.8	15.28	166.6	52.36
2020-10-22	18:45:00	207127	900	900	989001025043666	E:\CCI STUDY\GROUP A\GrAWEEK1	TBIGrA3dayspostSX	2947.9	32.9201	134.008	22	184.633		192.279	221.521						76.44	862.92	829.52	59	70.48	0	324.84	0	0	0.04	11.96	271.24	70.44	3.8	112.04	105.64	0
2020-10-22	19:00:00	208027	900	900	989001025043666	E:\CCI STUDY\GROUP A\GrAWEEK1	TBIGrA3dayspostSX	3017.53	32.8984	125.977	25	169.419		225.782	229.238						108.84	869.64	771.64	14.52	128.36	6.6	552.96	105.48	14.84	128.36	64.56	0.44	0	12	7.6	1.12	6.04
2020-10-22	19:15:00	208927	900	900	989001025043666	E:\CCI STUDY\GROUP A\GrAWEEK1	TBIGrA3dayspostSX	1631.98	33.1181	92.4812	13	123.491		206.813	176.296						102.56	887.8	612.68	0	287.32	7	368.8	236.88	0	287.32	0	0	0	0	0	0	0
2020-10-22	19:30:00	209827	900	900	989001025043666	E:\CCI STUDY\GROUP A\GrAWEEK1	TBIGrA3dayspostSX	2249.57	32.9983	132.986	18	208.836		248.236	176.726						27.84	872.16	891.96	75.76	8.04	15.76	578.64	0	40.52	7.48	46.52	0.72	0.56	15.28	14.88	128	51.64
2020-10-22	19:45:00	210727	900	900	989001025043666	E:\CCI STUDY\GROUP A\GrAWEEK1	TBIGrA3dayspostSX	5079.56	32.8958	126.073	44	156.85		223.168	204.256						112.88	836.28	625.24	35.76	274.76	27	16.16	20.84	72.56	269.64	136.36	40.08	5.12	22.6	122.56	123.44	43.64
2020-10-22	20:00:00	211627	900	900	989001025043666	E:\CCI STUDY\GROUP A\GrAWEEK1	TBIGrA3dayspostSX	4706.96	33.2383	121.378	39	141.274		184.915	156.971						59.16	849.08	333.88	55.84	566.12	6.48	81.72	28.2	90.12	562.48	94.52	2.68	3.64	1.96	6.44	8.24	13.52
2020-10-22	20:15:00	212527	900	900	989001025043666	E:\CCI STUDY\GROUP A\GrAWEEK1	TBIGrA3dayspostSX	4960.66	33.022	89.8788	43	107.709		173.536	135.971						154.52	830.56	439.56	0	460.44	0	0	0	11.8	275.2	4.16	409.28	185.24	0	5.48	8.84	0
2020-10-22	20:30:00	213427	900	900	989001025043666	E:\CCI STUDY\GROUP A\GrAWEEK1	TBIGrA3dayspostSX	1448.13	33.1719	124.011	5	148.503		190.356	187.098						70.12	887.48	437.72	0	462.28	0	0	0	437.72	319.48	0	0	142.8	0	0	0	0
2020-10-22	20:45:00	214327	900	900	989001025043666	E:\CCI STUDY\GROUP A\GrAWEEK1	TBIGrA3dayspostSX	3058.27	33.2499	117.98	25	135.381		175.759	170.719						75.24	870.04	99.32	5.28	800.68	0.52	1.28	3.44	9.96	769.96	1.88	3.8	30.72	58.72	0.04	18.16	1.52
2020-10-22	21:00:00	215227	900	900	989001025043666	E:\CCI STUDY\GROUP A\GrAWEEK1	TBIGrA3dayspostSX	2361.17	32.9233	133.647	16	190.957		175.58	220.762						32.48	879.32	559.8	77.16	340.2	0	0	0	370.04	143.4	0	4.32	196.8	0	155.32	30.12	0
2020-10-22	21:15:00	216127	900	900	989001025043666	E:\CCI STUDY\GROUP A\GrAWEEK1	TBIGrA3dayspostSX	889.352	32.9023	114.099	7	147.524		174.96	136.78						9.12	890.88	0	0	900	0	0	0	0	728.32	0	0	171.68	0	0	0	0
2020-10-22	21:30:00	217027	900	900	989001025043666	E:\CCI STUDY\GROUP A\GrAWEEK1	TBIGrA3dayspostSX	4902.97	32.9727	115.51	41	153.231		169.36	170.409						70.08	840.68	335.36	27.4	564.64	38.2	39.04	9.44	164.4	31.68	0.8	2.52	532.96	12.24	25.92	32.8	10
2020-10-22	21:45:00	217927	900	900	989001025043666	E:\CCI STUDY\GROUP A\GrAWEEK1	TBIGrA3dayspostSX	4927.8	32.9094	116.289	40	157.572		158.387	208.249						97.76	851.72	828.36	81.44	71.64	83.96	17.16	6.04	347.36	22.44	72.28	265.44	49.2	16.64	9.4	1.96	8.12
2020-10-22	22:00:00	218827	900	900	989001025043666	E:\CCI STUDY\GROUP A\GrAWEEK1	TBIGrA3dayspostSX	8172.44	32.9002	125.934	70	164.506		204.319	186.585						90.64	816.72	660.4	78.8	239.6	275.72	7.56	71.4	76.56	235.44	23.92	122.44	4.16	41.64	19.92	20.16	1.08
2020-10-22	22:15:00	219727	900	900	989001025043666	E:\CCI STUDY\GROUP A\GrAWEEK1	TBIGrA3dayspostSX	1842.98	33.203	107.865	16	131.3		248.093	193.401						177.88	889.08	882.28	0	17.72	34.32	100.32	672.64	4.88	5	0.44	0	12.72	69.68	0	0	0
2020-10-22	22:30:00	220627	900	900	989001025043666	E:\CCI STUDY\GROUP A\GrAWEEK1	TBIGrA3dayspostSX	5583.18	33.0159	104.59	62	112.358		239.358	152.942						178.84	852.28	864.44	0	35.56	0	102.76	635.28	126.4	35.56	0	0	0	0	0	0	0
2020-10-22	22:45:00	221527	900	900	989001025043666	E:\CCI STUDY\GROUP A\GrAWEEK1	TBIGrA3dayspostSX	3583.94	32.9284	128.7	39	153.012		218.509	217.821						88.36	834.24	683.04	0	216.96	0	49.88	505.72	122.2	67.16	1.52	0.04	149.8	3.68	0	0	0
2020-10-22	23:00:00	222427	900	900	989001025043666	E:\CCI STUDY\GROUP A\GrAWEEK1	TBIGrA3dayspostSX	2825.94	33.1046	119.513	20	191.189		120.718	215.777						51.28	869.08	291.48	58.68	608.52	0	0	0	0	374.76	3.56	0	233.76	284.96	1.52	1.44	0
2020-10-22	23:15:00	223327	900	900	989001025043666	E:\CCI STUDY\GROUP A\GrAWEEK1	TBIGrA3dayspostSX	3757.27	33.61	118.9	27	184.637		147.044	220.418						67.6	858.72	431.64	35.24	468.36	0	0	0	0	147	0	0	321.36	431.64	0	0	0
2020-10-22	23:30:00	224227	900	900	989001025043666	E:\CCI STUDY\GROUP A\GrAWEEK1	TBIGrA3dayspostSX	1870.83	32.9484	111.997	16	152.336		168.003	155.387						55.08	883.32	188.64	0	711.36	0	0	0	0	461.24	20.16	0	250.12	149.44	0	0	19.04
2020-10-22	23:45:00	225127	900	900	989001025043666	E:\CCI STUDY\GROUP A\GrAWEEK1	TBIGrA3dayspostSX	2311.5	33.3489	92.1073	17	98.156		176.334	145.326						98.84	865.64	66.52	0	833.48	0	0	0	0	389.84	2.16	0	443.64	55.68	0	7.6	1.08
2020-10-23	00:00:00	226027	900	900	989001025043666	E:\CCI STUDY\GROUP A\GrAWEEK1	TBIGrA3dayspostSX	5432.44	32.9421	107.029	45	128.072		204.002	169.172						144.32	849.36	512.68	53.8	387.32	52.8	17	18.16	14.96	284.72	6.04	138.24	102.6	43.2	89.68	108.12	24.48
2020-10-23	00:15:00	226927	900	900	989001025043666	E:\CCI STUDY\GROUP A\GrAWEEK1	TBIGrA3dayspostSX	2340.46	33.2743	99.4957	21	116.211		159.182	149.713						191.84	883.48	567.76	0	332.24	0	0	0	0.24	51.12	0	393.48	281.12	0	137.12	36.92	0
2020-10-23	00:30:00	227827	900	900	989001025043666	E:\CCI STUDY\GROUP A\GrAWEEK1	TBIGrA3dayspostSX	716.997	33.0364	122.325	4	133.374		247.182	155.567						37.84	897.08	900	0	0	0	0	0	0	0	0	189.28	0	0	710.72	0	0
2020-10-23	00:45:00	228727	900	900	989001025043666	E:\CCI STUDY\GROUP A\GrAWEEK1	TBIGrA3dayspostSX	119.5	32.9623	129.661	1	136.699		254.24	158.752						1.2	898.8	900	0	0	0	0	0	0	0	0	122.84	0	0	777.16	0	0
2020-10-23	01:00:00	229627	900	900	989001025043666	E:\CCI STUDY\GROUP A\GrAWEEK1	TBIGrA3dayspostSX	5323.41	32.9475	125.057	47	194.45		203.459	164.839						179.8	852.4	671.96	63.24	228.04	23.24	84.28	18.36	33	168	48.56	109.28	60.04	8.8	321.52	17.96	6.96
2020-10-23	01:15:00	230527	900	900	989001025043666	E:\CCI STUDY\GROUP A\GrAWEEK1	TBIGrA3dayspostSX	3141.94	32.9248	105.475	27	158.292		200.579	139.29						177.2	872.8	809.6	6.44	90.4	0	4.92	1.32	3.76	88.88	29.36	26.52	1.52	75.84	149.32	513.2	5.36
2020-10-23	01:30:00	231427	900	900	989001025043666	E:\CCI STUDY\GROUP A\GrAWEEK1	TBIGrA3dayspostSX	4805.39	32.9025	146.414	39	211.019		194.65	274.722						116.6	846.92	858.8	12.84	41.2	264	38.76	38.2	1.8	15.28	88.44	13.16	25.92	10.16	110.2	249.08	45
2020-10-23	01:45:00	232327	900	900	989001025043666	E:\CCI STUDY\GROUP A\GrAWEEK1	TBIGrA3dayspostSX	2184.01	32.9251	91.5356	16	286.547		168.805	105.238						116.04	883.92	893.16	0.36	6.84	68.68	12.12	796.88	0	6.28	7.8	7.68	0.56	0	0	0	0
2020-10-23	02:00:00	233227	900	900	989001025043666	E:\CCI STUDY\GROUP A\GrAWEEK1	TBIGrA3dayspostSX	1154.71	32.9964	112.939	12	165.534		194.327	205.176						37	893.16	899.84	1.44	0.16	0.04	365.96	458.68	13.88	0	52.84	0.4	0.16	1.88	0	6.16	0
2020-10-23	02:15:00	234127	900	900	989001025043666	E:\CCI STUDY\GROUP A\GrAWEEK1	TBIGrA3dayspostSX	0	32.8976	167.79	0	224.277		234.25	254.836						0	900	900	235.76	0	0	0	900	0	0	0	0	0	0	0	0	0
2020-10-23	02:30:00	235027	900	900	989001025043666	E:\CCI STUDY\GROUP A\GrAWEEK1	TBIGrA3dayspostSX	2911.09	32.9377	158.895	25	250.83		179.803	174.095						49.32	873.56	176.56	64.44	723.44	0.64	2.32	92.88	17.48	712.04	0.76	16.32	11.4	15.04	12.96	18.16	0
2020-10-23	02:45:00	235927	900	900	989001025043666	E:\CCI STUDY\GROUP A\GrAWEEK1	TBIGrA3dayspostSX	408.855	33.3544	97.2016	3	157.983		125.222	103.757						8.16	891.84	55.24	0	844.76	0	0	0	9.6	0	0	0.92	844.76	0	44.72	0	0
2020-10-23	03:00:00	236827	900	900	989001025043666	E:\CCI STUDY\GROUP A\GrAWEEK1	TBIGrA3dayspostSX	239.999	33.0036	114.008	1	159.751		128.415	155.254						41.4	898.96	0	0	900	0	0	0	0	648.88	0	0	251.12	0	0	0	0
2020-10-23	03:15:00	237727	900	900	989001025043666	E:\CCI STUDY\GROUP A\GrAWEEK1	TBIGrA3dayspostSX	1633.89	33.0235	112.923	12	146.406		118.63	195.891						98.72	881.24	177	0	723	0	0	0	5.96	471.68	0	90.88	251.32	7.52	0	66.08	6.56
2020-10-23	03:30:00	238627	900	900	989001025043666	E:\CCI STUDY\GROUP A\GrAWEEK1	TBIGrA3dayspostSX	2565.73	33.1773	112.875	21	157.267		162.176	165.007						417.48	870	612.28	13.72	287.72	0	0	0	4.76	18.68	0	348.28	269.04	82.88	39.84	114.28	22.24
2020-10-23	03:45:00	239527	900	900	989001025043666	E:\CCI STUDY\GROUP A\GrAWEEK1	TBIGrA3dayspostSX	4826.23	32.9145	120.92	44	195.918		153.066	225.997						93.76	854.16	840.08	11.76	59.92	185.56	4.68	29.92	306.64	16.6	40.8	229.64	43.32	4.04	9.24	12.2	17.36
2020-10-23	04:00:00	240427	900	900	989001025043666	E:\CCI STUDY\GROUP A\GrAWEEK1	TBIGrA3dayspostSX	3363.5	32.8958	141.079	28	251.044		180.974	218.621						51.4	863.92	896.36	22.04	3.64	583.88	99.36	4.48	15.92	0	17.92	31.88	3.64	16.72	41.24	14.96	70
2020-10-23	04:15:00	241327	900	900	989001025043666	E:\CCI STUDY\GROUP A\GrAWEEK1	TBIGrA3dayspostSX	6470.3	32.9075	148.085	54	228.672		166.118	272.292						105.32	836.52	860.28	166.28	39.72	116.12	298.6	4.96	54.72	10.68	43.76	60.68	29.04	52.8	29.88	57.04	141.72
2020-10-23	04:30:00	242227	900	900	989001025043666	E:\CCI STUDY\GROUP A\GrAWEEK1	TBIGrA3dayspostSX	20122.3	33.4073	130.851	177	169.654		209.142	218.983						264.12	680.16	638.24	100.44	261.76	74.84	69.92	169.2	67.04	147.12	117.12	44.8	114.64	24.2	40.32	14	16.8
2020-10-23	04:45:00	243127	900	900	989001025043666	E:\CCI STUDY\GROUP A\GrAWEEK1	TBIGrA3dayspostSX	11196.2	33.2647	113.918	93	147.227		179.677	198.951						211.68	781.68	403.4	18.96	496.6	51.44	76.08	60.48	22.16	268.4	117.68	6.56	228.2	37.04	7.84	19.88	4.24
2020-10-23	05:00:00	244027	900	900	989001025043666	E:\CCI STUDY\GROUP A\GrAWEEK1	TBIGrA3dayspostSX	4859.25	33.045	89.1417	39	120.608		165.515	218.567						142.28	851.12	579.36	5.52	320.64	0	10.08	270.56	1.16	260.76	234.04	0	59.88	7	5.8	49.96	0.76
2020-10-23	05:15:00	244927	900	900	989001025043666	E:\CCI STUDY\GROUP A\GrAWEEK1	TBIGrA3dayspostSX	3079.86	32.9921	111.445	25	126.456		173.028	244.958						165.12	875.28	808.8	24.68	91.2	0	90.6	464.6	34.48	89.52	197.6	2.88	1.68	0	0	18.64	0
2020-10-23	05:30:00	245827	900	900	989001025043666	E:\CCI STUDY\GROUP A\GrAWEEK1	TBIGrA3dayspostSX	5483.93	32.9239	117.99	47	172.088		172.142	188.057						188.04	846.16	606.96	45.04	293.04	81.92	20.76	77.84	2.32	203.72	194.72	64.64	89.32	26.04	0	73.64	65.08
2020-10-23	05:45:00	246727	900	900	989001025043666	E:\CCI STUDY\GROUP A\GrAWEEK1	TBIGrA3dayspostSX	7926.31	32.9852	125.53	73	163.265		182.994	201.274						132.36	823.6	640.12	33.28	259.88	62.12	19.28	102.24	298.32	220.6	46.96	24.72	39.28	12	21.64	44.48	8.36
2020-10-23	06:00:00	247627	900	900	989001025043666	E:\CCI STUDY\GROUP A\GrAWEEK1	TBIGrA3dayspostSX	3495.49	32.9075	149.674	31	174.386		215.445	273.968						48.52	863.76	729.68	259.76	170.32	1.24	563.16	23.6	3.8	167.88	79	52.72	2.44	3.24	2.92	0	0
2020-10-23	06:15:00	248527	900	900	989001025043666	E:\CCI STUDY\GROUP A\GrAWEEK1	TBIGrA3dayspostSX	3956.1	33.1889	183.883	28	228.282		233.502	266.949						51.88	851.88	864.16	422.68	35.84	16.2	639.72	0	20.56	35.32	6.92	57	0.52	6.04	66.12	44.6	7
2020-10-23	06:30:00	249427	900	900	989001025043666	E:\CCI STUDY\GROUP A\GrAWEEK1	TBIGrA3dayspostSX	2221.27	33.4163	83.2846	18	115.899		144.435	160.073						208.96	875.6	727.2	7.8	172.8	4.12	1.28	2.56	7.04	24.12	6.28	517.28	148.68	12.16	169.96	6.52	0
2020-10-23	06:45:00	250327	900	900	989001025043666	E:\CCI STUDY\GROUP A\GrAWEEK1	TBIGrA3dayspostSX	611.297	33.0511	85.1233	6	121.847		124.762	227.255						140.92	896.28	764.48	0	135.52	0	0	0	0	127.44	0	351.84	8.08	0	409.08	3.56	0
2020-10-23	07:00:00	251227	900	900	989001025043666	E:\CCI STUDY\GROUP A\GrAWEEK1	TBIGrA3dayspostSX	2630.69	32.9117	54.7885	24	126.77		80.4331	142.811						68.44	859.6	300.96	0	599.04	0	0	0	4.96	179.96	0	296	419.08	0	0	0	0
2020-10-23	07:15:00	252127	900	900	989001025043666	E:\CCI STUDY\GROUP A\GrAWEEK1	TBIGrA3dayspostSX	1771.95	33.215	58.229	13	134.233		73.746	138.419					33.4758	212.4	886.96	297.8	0	602.2	0	0	0	0	0	0	254.04	602.2	11.84	29.6	2.32	0
2020-10-23	07:30:00	253027	900	900	989001025043666	E:\CCI STUDY\GROUP A\GrAWEEK1	TBIGrA3dayspostSX	478.532	33.1931	97.1373	4	150.377		133.831	137.153					138.123	359.68	896.32	222.04	0	677.96	0	0	0	150.2	637.6	0	71.84	40.36	0	0	0	0
2020-10-23	07:45:00	253927	900	900	989001025043666	E:\CCI STUDY\GROUP A\GrAWEEK1	TBIGrA3dayspostSX	1536.25	33.2179	76.7248	11	139.677		146.764	113.484						162.04	894.96	190.92	0	709.08	0	0	0	66.8	600.72	0	78.4	108.36	0	45.72	0	0
2020-10-23	08:00:00	254827	900	900	989001025043666	E:\CCI STUDY\GROUP A\GrAWEEK1	TBIGrA3dayspostSX	0	33.13	61.587	0	165.747		129.678	66.5659						0	900	0	0	900	0	0	0	0	772.56	0	0	127.44	0	0	0	0
2020-10-23	08:15:00	255727	900	900	989001025043666	E:\CCI STUDY\GROUP A\GrAWEEK1	TBIGrA3dayspostSX	2018.56	33.1512	84.0645	16	101.381		146.49	129.418						37.92	877.88	292.16	0	607.84	0	0	0	121.04	0	13.56	138.64	607.84	12	0	5.6	1.32
2020-10-23	08:30:00	256627	900	900	989001025043666	E:\CCI STUDY\GROUP A\GrAWEEK1	TBIGrA3dayspostSX	3902.98	33.0043	89.788	34	158.35		162.102	117.297						181	856.32	416.72	10.52	483.28	18.92	21.6	16.92	143.28	237.72	6.96	54	245.56	15.96	93.36	45.72	0
2020-10-23	08:45:00	257527	900	900	989001025043666	E:\CCI STUDY\GROUP A\GrAWEEK1	TBIGrA3dayspostSX	3274.88	34.1303	83.3835	27	92.8343		144.076	170.701						96.64	867.2	578.2	0.44	321.8	0	0	0	192.88	15.48	2.32	353.88	306.32	15.32	6.96	6.52	0.32
2020-10-23	09:00:00	258427	900	772.52	989001025043666	E:\CCI STUDY\GROUP A\GrAWEEK1	TBIGrA3dayspostSX	0	33.332	116.162	0	149.93		117.649	218.61						0	772.52	0	0	772.52	0	0	0	0	772.52	0	0	0	0	0	0	0
2020-10-23	07:15:00	252127	900	127.44	988002550251993	E:\CCI STUDY\GROUP A\GrAWEEK1	TBIGrA3dayspostSX	0	34.101	1.65097	0	158.081	33.4758	20.9856	169.352						0	127.44	127.44	0	0	0	0	0	0	0	0	127.44	0	0	0	0	0
2020-10-23	07:30:00	253027	900	772.56	988002550251993	E:\CCI STUDY\GROUP A\GrAWEEK1	TBIGrA3dayspostSX	0	34.1016	0	0	9.12898	138.123	81.0261	161.979						0	772.56	772.56	0	0	0	0	0	0	0	0	772.56	0	0	0	0	0

## Sheet: 985141000928712
date	time	time since start (s)	bin duration (s)	effective bin duration (s)	subject	folder	study name	distance (mm)	temperature (C)	separation (mm)	transition	separation 985141000928712 (mm)	separation 989001025043666 (mm)	separation 989001025043695 (mm)	separation 985141000928707 (mm)	separation 985141000928723 (mm)	separation 985141000928730 (mm)	separation 989001025043662 (mm)	separation 989001025043693 (mm)	separation 988002550251993 (mm)	mobile (s)	static (s)	thigmotactic (s)	isolated (s)	in centre zones (s)	antenna1.0 (s)	antenna2.0 (s)	antenna3.0 (s)	antenna4.0 (s)	antenna5.0 (s)	antenna6.0 (s)	antenna7.0 (s)	antenna8.0 (s)	antenna9.0 (s)	antenna10.0 (s)	antenna11.0 (s)	antenna12.0 (s)
2020-10-20	09:00:00	0	900	127.44	985141000928712	E:\CCI STUDY\GROUP A\GrAWEEK1	TBIGrA3dayspostSX	0	37.6641	166.798	0		354.484	168.999	240.254						0	127.44	127.44	0	0	0	0	0	0	0	0	0	0	0	127.44	0	0
2020-10-20	09:15:00	127	900	900	985141000928712	E:\CCI STUDY\GROUP A\GrAWEEK1	TBIGrA3dayspostSX	2559.54	37.8097	126.775	23		257.031	131.423	263.684						37.32	865.08	882.12	1.96	17.88	0	0	0	0	0.04	2.44	50.04	17.84	6.48	792	28.8	2.36
2020-10-20	09:30:00	1027	900	900	985141000928712	E:\CCI STUDY\GROUP A\GrAWEEK1	TBIGrA3dayspostSX	646.999	37.7477	140.392	6		264.001	144.059	339.172						5.8	894.2	891.72	0	8.28	0	0	0	0	0	0	20.32	8.28	0	869.2	2.2	0
2020-10-20	09:45:00	1927	900	900	985141000928712	E:\CCI STUDY\GROUP A\GrAWEEK1	TBIGrA3dayspostSX	2834.65	37.476	147.818	25		252.802	162.916	301.686						47.12	867.12	885.16	80.36	14.84	12	0	6.2	19.68	0.04	10.6	36.72	14.8	1.2	798.76	0	0
2020-10-20	10:00:00	2827	900	900	985141000928712	E:\CCI STUDY\GROUP A\GrAWEEK1	TBIGrA3dayspostSX	598	37.6277	123.039	6		225.019	153.364	345.016						12.56	887.44	900	0	0	0	0	0	0.04	0	0	11.88	0	0	888.08	0	0
2020-10-20	10:15:00	3727	900	900	985141000928712	E:\CCI STUDY\GROUP A\GrAWEEK1	TBIGrA3dayspostSX	0	37.4793	126.509	0		126.509	242.14	357.428						0	900	900	0	0	0	0	0	0	0	0	0	0	0	900	0	0
2020-10-20	10:30:00	4627	900	900	985141000928712	E:\CCI STUDY\GROUP A\GrAWEEK1	TBIGrA3dayspostSX	0	37.1143	161.991	0		161.99	241.585	358.703						0	900	900	0	0	0	0	0	0	0	0	0	0	0	900	0	0
2020-10-20	10:45:00	5527	900	900	985141000928712	E:\CCI STUDY\GROUP A\GrAWEEK1	TBIGrA3dayspostSX	239	37.1496	133.018	2		136.121	249.597	330.056						4.84	895.16	900	0	0	0	0	0	0	0	0	50.2	0	0	849.8	0	0
2020-10-20	11:00:00	6427	900	900	985141000928712	E:\CCI STUDY\GROUP A\GrAWEEK1	TBIGrA3dayspostSX	0	37.0227	179.117	0		256.137	268.813	251.395						0	900	900	355.04	0	0	0	0	0	0	0	0	0	0	900	0	0
2020-10-20	11:15:00	7327	900	900	985141000928712	E:\CCI STUDY\GROUP A\GrAWEEK1	TBIGrA3dayspostSX	0	37.3449	119.5	0		359	274.456	119.5						0	900	900	0	0	0	0	0	0	0	0	0	0	0	900	0	0
2020-10-20	11:30:00	8227	900	900	985141000928712	E:\CCI STUDY\GROUP A\GrAWEEK1	TBIGrA3dayspostSX	0	37.1606	128.266	0		345.128	239.326	149.288						0	900	900	63.04	0	0	0	0	0	0	0	0	0	0	900	0	0
2020-10-20	11:45:00	9127	900	900	985141000928712	E:\CCI STUDY\GROUP A\GrAWEEK1	TBIGrA3dayspostSX	239	36.8322	195.008	2		228.034	230.779	342.469						1.96	898.04	900	507.44	0	0	0	0	0	0	0	8.44	0	0	891.56	0	0
2020-10-20	12:00:00	10027	900	900	985141000928712	E:\CCI STUDY\GROUP A\GrAWEEK1	TBIGrA3dayspostSX	119.5	36.896	222.483	1		222.483	263.141	341.983						0.92	899.08	900	771.68	0	0	0	0	0	0	0	128.16	0	0	771.84	0	0
2020-10-20	12:15:00	10927	900	900	985141000928712	E:\CCI STUDY\GROUP A\GrAWEEK1	TBIGrA3dayspostSX	119.5	37.0113	138.572	1		169.791	169.941	257.629						1.2	898.8	900	136.32	0	0	0	0	0	0	0	763.48	0	0	136.52	0	0
2020-10-20	12:30:00	11827	900	900	985141000928712	E:\CCI STUDY\GROUP A\GrAWEEK1	TBIGrA3dayspostSX	3039.83	36.826	190.604	28		220.367	261.306	297.682						63	869.92	877.92	489.44	22.08	0	4.28	226.92	2.88	18.24	13.2	177.92	3.84	5.92	423.44	23.36	0
2020-10-20	12:45:00	12727	900	900	985141000928712	E:\CCI STUDY\GROUP A\GrAWEEK1	TBIGrA3dayspostSX	956.002	37.2839	161.806	8		225.717	312.465	212.485						43.6	893.08	900	371.56	0	0	0	0	0	0	0	89.88	0	0	742.56	67.56	0
2020-10-20	13:00:00	13627	900	900	985141000928712	E:\CCI STUDY\GROUP A\GrAWEEK1	TBIGrA3dayspostSX	0	36.9615	171.501	0		309.625	296.608	172.257						0	900	900	385.28	0	0	0	0	0	0	0	0	0	0	900	0	0
2020-10-20	13:15:00	14527	900	900	985141000928712	E:\CCI STUDY\GROUP A\GrAWEEK1	TBIGrA3dayspostSX	0	36.7422	161.728	0		333.29	250.654	171.239						0	900	900	263.72	0	0	0	0	0	0	0	0	0	0	900	0	0
2020-10-20	13:30:00	15427	900	900	985141000928712	E:\CCI STUDY\GROUP A\GrAWEEK1	TBIGrA3dayspostSX	119.5	37.0444	212.702	1		309.252	263.586	224.7						1.16	898.84	900	696.92	0	0	0	0	0	0	0	47.12	0	0	852.88	0	0
2020-10-20	13:45:00	16327	900	900	985141000928712	E:\CCI STUDY\GROUP A\GrAWEEK1	TBIGrA3dayspostSX	0	36.4038	159.772	0		232.893	237.512	231.652						0	900	900	288.84	0	0	0	0	0	0	0	127.44	0	0	772.56	0	0
2020-10-20	14:00:00	17227	900	900	985141000928712	E:\CCI STUDY\GROUP A\GrAWEEK1	TBIGrA3dayspostSX	119.5	36.0953	118.107	1		192.753	240.024	191.527						6.28	900	900	0	0	0	0	0	0	0	0	336.44	0	127.44	436.12	0	0
2020-10-20	14:15:00	18127	900	900.04	985141000928712	E:\CCI STUDY\GROUP A\GrAWEEK1	TBIGrA3dayspostSX	11576.8	37.8567	120.966	107		142.339	256.256	248.93						174.76	744.4	846.08	21.28	53.96	19.32	13.4	13.88	23.04	36	6.76	40.44	17.96	22.96	589.8	94.4	22.08
2020-10-20	14:30:00	19027	900	900	985141000928712	E:\CCI STUDY\GROUP A\GrAWEEK1	TBIGrA3dayspostSX	8696.7	38.0739	125.205	75		159.572	226.89	184.136						114.32	791.84	860.28	27.8	39.72	263.64	11.92	0	12.88	22.76	0	318.88	16.96	0	246.48	6.48	0
2020-10-20	14:45:00	19927	900	900	985141000928712	E:\CCI STUDY\GROUP A\GrAWEEK1	TBIGrA3dayspostSX	6298.83	37.9089	121.614	52		144.779	220.287	164.376						79.28	826.52	829.44	8.84	70.56	134.48	5.84	8.48	8.64	58.44	2.04	498.12	12.12	9.36	150.84	11.64	0
2020-10-20	15:00:00	20827	900	900	985141000928712	E:\CCI STUDY\GROUP A\GrAWEEK1	TBIGrA3dayspostSX	3180.98	37.8361	117.225	27		130.332	216.489	151.212						84.4	862.96	850.8	0	49.2	112.44	12.12	0	23.56	48.52	0	681.64	0.68	0	21.04	0	0
2020-10-20	15:15:00	21727	900	900	985141000928712	E:\CCI STUDY\GROUP A\GrAWEEK1	TBIGrA3dayspostSX	239	37.4333	114.079	2		154.477	192.183	123.303						5.12	894.88	900	0	0	0	0	0	0	0	0	853.72	0	0	46.28	0	0
2020-10-20	15:30:00	22627	900	900	985141000928712	E:\CCI STUDY\GROUP A\GrAWEEK1	TBIGrA3dayspostSX	0	37.2034	92.6627	0		93.4481	178.487	119.5						0	900	900	0	0	0	0	0	0	0	0	900	0	0	0	0	0
2020-10-20	15:45:00	23527	900	900	985141000928712	E:\CCI STUDY\GROUP A\GrAWEEK1	TBIGrA3dayspostSX	0	36.7124	119.2	0		138.865	197.215	119.5						0	900	900	0	0	0	0	0	0	0	0	900	0	0	0	0	0
2020-10-20	16:00:00	24427	900	900	985141000928712	E:\CCI STUDY\GROUP A\GrAWEEK1	TBIGrA3dayspostSX	956.991	37.0825	108.187	8		159.564	134.979	128.105						131.08	892.28	873.88	0	26.12	37.72	0	0	63.08	0	0	770.6	26.12	0	2.48	0	0
2020-10-20	16:15:00	25327	900	900	985141000928712	E:\CCI STUDY\GROUP A\GrAWEEK1	TBIGrA3dayspostSX	0	36.9082	119.011	0		133.454	136.988	150.44						0	900	900	0	0	0	0	0	0	0	0	900	0	0	0	0	0
2020-10-20	16:30:00	26227	900	900	985141000928712	E:\CCI STUDY\GROUP A\GrAWEEK1	TBIGrA3dayspostSX	0	36.7477	117.615	0		173.369	160.108	130.351						0	900	900	0	0	0	0	0	0	0	0	900	0	0	0	0	0
2020-10-20	16:45:00	27127	900	900	985141000928712	E:\CCI STUDY\GROUP A\GrAWEEK1	TBIGrA3dayspostSX	0	37.3302	118.442	0		118.916	239.5	123.295						0	900	900	0	0	0	0	0	0	0	0	900	0	0	0	0	0
2020-10-20	17:00:00	28027	900	900	985141000928712	E:\CCI STUDY\GROUP A\GrAWEEK1	TBIGrA3dayspostSX	767.497	36.9652	118.336	6		120.923	239.602	126.645						20.4	893.32	888.16	3.76	11.84	0	0	0	4.8	0	0	863.68	11.84	0	19.68	0	0
2020-10-20	17:15:00	28927	900	900	985141000928712	E:\CCI STUDY\GROUP A\GrAWEEK1	TBIGrA3dayspostSX	5914.74	37.4162	117.612	50		146.465	268.878	182.803						132.56	833.52	815.6	31.64	84.4	84.88	2.24	5.8	6.12	5.84	3.88	199.24	78.56	6.84	476.04	4.68	25.88
2020-10-20	17:30:00	29827	900	900	985141000928712	E:\CCI STUDY\GROUP A\GrAWEEK1	TBIGrA3dayspostSX	2210.72	37.5025	100.37	18		155.566	189.35	149.842						391.76	878.88	663.28	55.76	236.72	33.48	1.24	9.36	195.76	0.36	0.84	382.2	236.36	10.96	5.76	7.04	16.64
2020-10-20	17:45:00	30727	900	900	985141000928712	E:\CCI STUDY\GROUP A\GrAWEEK1	TBIGrA3dayspostSX	6692.13	37.287	118.51	59		191.109	212.856	175.017						123	813.64	714.32	29.36	185.68	68.48	177.48	10.8	47.76	31.68	12.76	260.56	154	25.16	108.28	3.04	0
2020-10-20	18:00:00	31627	900	900	985141000928712	E:\CCI STUDY\GROUP A\GrAWEEK1	TBIGrA3dayspostSX	2760.46	37.566	110.552	24		207.243	180.85	161.751						63.8	861.32	440.64	70.44	459.36	65.2	0	0	45.08	2.56	4.2	105.24	456.8	5.12	211.08	4.72	0
2020-10-20	18:15:00	32527	900	900	985141000928712	E:\CCI STUDY\GROUP A\GrAWEEK1	TBIGrA3dayspostSX	795.495	37.2533	112.59	7		115.707	189.179	172.631						7.44	895.04	219.68	0	680.32	0	0	0	0	0	0	28.28	680.32	0	191.4	0	0
2020-10-20	18:30:00	33427	900	900	985141000928712	E:\CCI STUDY\GROUP A\GrAWEEK1	TBIGrA3dayspostSX	358.503	36.6965	107.565	3		136.894	198.689	233.902						112.88	899.12	900	34.08	0	0	0	0	0	0	0	290.92	0	127.44	481.64	0	0
2020-10-20	18:45:00	34327	900	900	985141000928712	E:\CCI STUDY\GROUP A\GrAWEEK1	TBIGrA3dayspostSX	3111.8	36.963	112.011	30		190.003	190.683	152.48						163.36	856.52	802.36	18.36	97.64	0	0	0	0	0	0	0.04	97.64	343.84	359.16	99.32	0
2020-10-20	19:00:00	35227	900	900	985141000928712	E:\CCI STUDY\GROUP A\GrAWEEK1	TBIGrA3dayspostSX	8119.6	37.4246	130.119	72		159.375	161.88	208.902						198.72	799.32	631.16	109.8	268.84	52.52	80.56	19.76	213.56	161	9.84	41.92	107.84	35.76	122.16	32.2	22.88
2020-10-20	19:15:00	36127	900	900	985141000928712	E:\CCI STUDY\GROUP A\GrAWEEK1	TBIGrA3dayspostSX	79.9988	37.1914	22.5906	1		22.5906	190.37	120.691						127.6	900	867.72	0	32.28	0	0	0	0	0	0	867.72	32.28	0	0	0	0
2020-10-20	19:30:00	37027	900	900	985141000928712	E:\CCI STUDY\GROUP A\GrAWEEK1	TBIGrA3dayspostSX	478.001	37.0173	92.1639	4		163.66	169.296	92.8538						66.76	896.68	900	0	0	0	0	0	0	0	0	749.84	0	0	150.16	0	0
2020-10-20	19:45:00	37927	900	900	985141000928712	E:\CCI STUDY\GROUP A\GrAWEEK1	TBIGrA3dayspostSX	0	36.811	118.954	0		168.415	163.454	123.294						0	900	900	0	0	0	0	0	0	0	0	900	0	0	0	0	0
2020-10-20	20:00:00	38827	900	900	985141000928712	E:\CCI STUDY\GROUP A\GrAWEEK1	TBIGrA3dayspostSX	0	37.0014	119.5	0		144.384	127.374	119.5						0	900	900	0	0	0	0	0	0	0	0	900	0	0	0	0	0
2020-10-20	20:15:00	39727	900	900	985141000928712	E:\CCI STUDY\GROUP A\GrAWEEK1	TBIGrA3dayspostSX	1195	37.1916	115.579	10		131.419	157.506	166.639						33.08	883.72	676.4	0	223.6	0	0	0	0	0	0	676.4	223.6	0	0	0	0
2020-10-20	20:30:00	40627	900	900	985141000928712	E:\CCI STUDY\GROUP A\GrAWEEK1	TBIGrA3dayspostSX	3510.49	36.9768	113.095	31		128.011	159.127	212.345						67.56	855.68	757.52	12.8	142.48	0	3.92	11.56	8.28	12.44	15.96	679.64	130.04	18.48	19.68	0	0
2020-10-20	20:45:00	41527	900	900	985141000928712	E:\CCI STUDY\GROUP A\GrAWEEK1	TBIGrA3dayspostSX	3481.84	36.7645	123.403	28		243.338	168.336	154.751						59.64	860.76	846.4	46.44	53.6	7.92	21.28	15.04	2.64	46.16	28.04	105.64	7.44	11.84	614.48	19	20.52
2020-10-20	21:00:00	42427	900	900	985141000928712	E:\CCI STUDY\GROUP A\GrAWEEK1	TBIGrA3dayspostSX	6222.19	37.2653	125.886	51		163.497	199.996	192.066						112.92	827.64	679.52	43.72	220.48	14.96	44.88	30.48	77.2	154.44	26.6	379.08	66.04	13.44	56.72	26.44	9.72
2020-10-20	21:15:00	43327	900	900	985141000928712	E:\CCI STUDY\GROUP A\GrAWEEK1	TBIGrA3dayspostSX	0	37.0203	123.373	0		196.558	198.526	138.711						0	900	900	0	0	0	0	0	0	0	0	900	0	0	0	0	0
2020-10-20	21:30:00	44227	900	900	985141000928712	E:\CCI STUDY\GROUP A\GrAWEEK1	TBIGrA3dayspostSX	0	36.4196	121.204	0		121.313	212.487	172.565						0	900	900	0	0	0	0	0	0	0	0	900	0	0	0	0	0
2020-10-20	21:45:00	45127	900	900	985141000928712	E:\CCI STUDY\GROUP A\GrAWEEK1	TBIGrA3dayspostSX	0	36.436	119.5	0		119.5	179.994	175.497						0	900	900	0	0	0	0	0	0	0	0	900	0	0	0	0	0
2020-10-20	22:00:00	46027	900	900	985141000928712	E:\CCI STUDY\GROUP A\GrAWEEK1	TBIGrA3dayspostSX	7581.94	37.0736	134.916	68		183.38	246.312	159.608						108.72	805.64	846.16	50.36	53.84	19.28	97.08	11.32	31.96	45.68	39.44	280.24	8.16	68.32	244.36	10.48	43.68
2020-10-20	22:15:00	46927	900	900	985141000928712	E:\CCI STUDY\GROUP A\GrAWEEK1	TBIGrA3dayspostSX	6044.68	37.4908	124.305	56		220.44	231.27	144.034						132.08	841.44	770.08	0	129.92	28.16	10.04	49.48	3.92	113.64	55.4	31.24	16.28	86.92	107.2	370.48	27.24
2020-10-20	22:30:00	47827	900	900	985141000928712	E:\CCI STUDY\GROUP A\GrAWEEK1	TBIGrA3dayspostSX	1468.45	37.116	115.328	11		182.191	184.208	139.496						28.96	880.4	614.64	1.36	285.36	0	0	0	0	0	0	242.76	285.36	0	0	370.96	0.92
2020-10-20	22:45:00	48727	900	900	985141000928712	E:\CCI STUDY\GROUP A\GrAWEEK1	TBIGrA3dayspostSX	2983.3	37.095	80.3439	28		155.341	105.994	223.881						94.6	870.76	844.64	10.28	55.36	0	0	0	48.92	20.04	91.28	641.36	35.32	39.36	5.92	10.64	7.16
2020-10-20	23:00:00	49627	900	900	985141000928712	E:\CCI STUDY\GROUP A\GrAWEEK1	TBIGrA3dayspostSX	239	36.9444	133.614	2		237.97	219.243	142.352						3.6	896.4	892.24	0	7.76	0	0	0	0	0	0	892.24	7.76	0	0	0	0
2020-10-20	23:15:00	50527	900	900	985141000928712	E:\CCI STUDY\GROUP A\GrAWEEK1	TBIGrA3dayspostSX	0	37.2494	133.169	0		239	169.728	133.169						0	900	900	0	0	0	0	0	0	0	0	900	0	0	0	0	0
2020-10-20	23:30:00	51427	900	900	985141000928712	E:\CCI STUDY\GROUP A\GrAWEEK1	TBIGrA3dayspostSX	1151.75	36.9169	115.147	8		212.323	167.031	132.146						199.92	891.92	842.16	0	57.84	0	0	0	0	0	0	627.68	57.84	0	0	214.48	0
2020-10-20	23:45:00	52327	900	900	985141000928712	E:\CCI STUDY\GROUP A\GrAWEEK1	TBIGrA3dayspostSX	5498.57	37.0119	100.662	46		158.586	163.12	142.214						346.12	845.12	398.8	21.28	501.2	13.88	82.04	12.08	9.68	163.28	71.64	78.4	337.92	34.92	12.76	83.4	0
2020-10-21	00:00:00	53227	900	900	985141000928712	E:\CCI STUDY\GROUP A\GrAWEEK1	TBIGrA3dayspostSX	9071.9	37.5077	112.259	75		166.801	177.913	195.128						215.64	812.28	664.24	23.44	235.76	16.04	252.56	15.8	35.2	134.24	138.96	66.64	101.52	44.56	11.44	45.32	37.72
2020-10-21	00:15:00	54127	900	900	985141000928712	E:\CCI STUDY\GROUP A\GrAWEEK1	TBIGrA3dayspostSX	9611.98	37.5464	95.4169	74		214.044	134.795	219.638						255.36	803.12	801.48	60.12	98.52	0	2.24	9.16	39.44	7.36	51.04	346.6	91.16	14.2	21.64	261.52	55.64
2020-10-21	00:30:00	55027	900	900	985141000928712	E:\CCI STUDY\GROUP A\GrAWEEK1	TBIGrA3dayspostSX	646.997	37.101	98.6003	5		212.62	125.45	268.995						8.84	891.16	879.28	0	20.72	0	0	0	0	0	0	869.96	20.72	0	0	9.32	0
2020-10-21	00:45:00	55927	900	900	985141000928712	E:\CCI STUDY\GROUP A\GrAWEEK1	TBIGrA3dayspostSX	0	37.1281	145.246	0		164.85	195.035	227.341						0	900	900	0	0	0	0	0	0	0	0	900	0	0	0	0	0
2020-10-21	01:00:00	56827	900	900	985141000928712	E:\CCI STUDY\GROUP A\GrAWEEK1	TBIGrA3dayspostSX	989.564	36.6125	107.973	8		216.025	150.907	134.662						11.76	888.24	730.36	0.64	169.64	0	0	0	0	0	0	720.88	169.64	0	0	9.48	0
2020-10-21	01:15:00	57727	900	900	985141000928712	E:\CCI STUDY\GROUP A\GrAWEEK1	TBIGrA3dayspostSX	1513.91	36.5113	81.8726	11		132.445	171.129	88.3888						30.2	875.68	142.4	0	757.6	0	0	0	0	0	0	133.12	757.6	0	0	9.28	0
2020-10-21	01:30:00	58627	900	900	985141000928712	E:\CCI STUDY\GROUP A\GrAWEEK1	TBIGrA3dayspostSX	4300.09	36.979	103.574	37		126.474	235.036	168.438						118.64	844.8	447.24	11.44	452.76	4.96	46.64	58.6	0.32	0	69.84	204.68	452.76	19.96	0	26.12	16.12
2020-10-21	01:45:00	59527	900	900	985141000928712	E:\CCI STUDY\GROUP A\GrAWEEK1	TBIGrA3dayspostSX	10033.6	37.6095	121.621	89		193.423	174.441	185.539						381.52	796.92	852.12	44.32	47.88	40.36	255.76	62.2	100.88	11.92	138.2	47.56	35.96	104.28	13.52	40.24	49.12
2020-10-21	02:00:00	60427	900	900	985141000928712	E:\CCI STUDY\GROUP A\GrAWEEK1	TBIGrA3dayspostSX	9982.9	37.5561	110.232	91		166.249	139.409	170.58						270.4	786.76	730.2	56.84	169.8	31	283.32	115.24	77.52	53.8	89.24	17.72	116	48.84	16.72	23.88	26.72
2020-10-21	02:15:00	61327	900	900	985141000928712	E:\CCI STUDY\GROUP A\GrAWEEK1	TBIGrA3dayspostSX	2296.02	37.2577	116.563	18		203.119	130.777	151.365						80.8	879.64	138.44	0	761.56	0	0	0	3.84	24.56	98.16	1.2	737	31.16	0	2.36	1.72
2020-10-21	02:30:00	62227	900	900	985141000928712	E:\CCI STUDY\GROUP A\GrAWEEK1	TBIGrA3dayspostSX	648.851	36.7611	111.049	5		187.396	147.692	182.145						31	894.04	215.76	19.96	684.24	0	0	127.44	0	2.4	50.64	0	681.84	37.68	0	0	0
2020-10-21	02:45:00	63127	900	900	985141000928712	E:\CCI STUDY\GROUP A\GrAWEEK1	TBIGrA3dayspostSX	119.5	36.4752	132.279	1		193	153.472	205.908						1.16	898.84	900	8.4	0	0	0	392.56	0	0	507.44	0	0	0	0	0	0
2020-10-21	03:00:00	64027	900	900	985141000928712	E:\CCI STUDY\GROUP A\GrAWEEK1	TBIGrA3dayspostSX	2930.76	36.845	161.525	27		197.473	217.562	205.613						39.52	875.96	897.36	194.32	2.64	2.68	1.36	611.44	1.84	2.64	272.72	4.44	0	1.12	0.44	0.96	0.36
2020-10-21	03:15:00	64927	900	900	985141000928712	E:\CCI STUDY\GROUP A\GrAWEEK1	TBIGrA3dayspostSX	4406.63	37.4724	101.132	38		173.235	136.711	144.509						253.44	850.56	788.68	0	111.32	0.04	214.52	105.2	14.28	8.08	306.24	30.44	103.24	93.96	0	5.2	18.8
2020-10-21	03:30:00	65827	900	900	985141000928712	E:\CCI STUDY\GROUP A\GrAWEEK1	TBIGrA3dayspostSX	0	36.7466	119.561	0		215.955	120	242.358						0	900	0	0	900	0	0	0	0	0	0	0	900	0	0	0	0
2020-10-21	03:45:00	66727	900	900	985141000928712	E:\CCI STUDY\GROUP A\GrAWEEK1	TBIGrA3dayspostSX	1195.5	36.8831	100.815	10		176.484	128.539	171.089						23	879.52	489.32	0	410.68	0	146.32	136.28	0	0	202.2	0	410.68	1.48	0	1.96	1.08
2020-10-21	04:00:00	67627	900	900	985141000928712	E:\CCI STUDY\GROUP A\GrAWEEK1	TBIGrA3dayspostSX	12323.2	37.5274	116.277	102		163.819	187.346	193.359						364.68	746.2	758.6	46.96	141.4	25.96	119.16	26.92	140.04	110.96	95.2	5.36	30.44	193.12	23.4	67.2	62.24
2020-10-21	04:15:00	68527	900	900	985141000928712	E:\CCI STUDY\GROUP A\GrAWEEK1	TBIGrA3dayspostSX	10797.8	37.6738	119.371	88		153.498	220.004	232.421						184.84	769.92	790.76	39.88	109.24	26.28	311.92	0	20.32	54	77.8	36.8	55.24	41.76	24.48	174.36	77.04
2020-10-21	04:30:00	69427	900	900	985141000928712	E:\CCI STUDY\GROUP A\GrAWEEK1	TBIGrA3dayspostSX	7092.22	37.7776	123.407	60		223.038	185.564	174.37						116.52	826.16	849.08	8.12	50.92	1.12	1.88	183.88	37.96	24.12	34.24	22.08	26.8	117.2	35.24	183.28	232.2
2020-10-21	04:45:00	70327	900	900	985141000928712	E:\CCI STUDY\GROUP A\GrAWEEK1	TBIGrA3dayspostSX	8510.37	37.5898	126.345	76		194.96	214.704	213.274						116.92	806.72	846.72	36.44	53.28	79.8	102.12	338.28	43.48	38.16	21.2	53.68	15.12	15.8	9.76	65.8	116.8
2020-10-21	05:00:00	71227	900	900	985141000928712	E:\CCI STUDY\GROUP A\GrAWEEK1	TBIGrA3dayspostSX	5644.12	37.2161	125.792	50		205.546	212.931	293.855						52.56	847.44	895	145.04	5	0	67.36	621.88	2.72	5	50.52	0	0	12.48	0	139.6	0.44
2020-10-21	05:15:00	72127	900	900	985141000928712	E:\CCI STUDY\GROUP A\GrAWEEK1	TBIGrA3dayspostSX	1694.05	36.3336	113.96	12		125.715	170.62	271.017						126.48	880.8	781.52	0	118.48	0	101.88	625.6	0	118.48	54.04	0	0	0	0	0	0
2020-10-21	05:30:00	73027	900	900	985141000928712	E:\CCI STUDY\GROUP A\GrAWEEK1	TBIGrA3dayspostSX	628.878	36.356	95.2379	6		191.721	122.827	127.696						681.24	895.24	828.24	0	71.76	0	0	0	0	26.4	0	0	45.36	381.64	0	414.28	32.32
2020-10-21	05:45:00	73927	900	900	985141000928712	E:\CCI STUDY\GROUP A\GrAWEEK1	TBIGrA3dayspostSX	5852.44	36.4245	143.758	57		202.411	186.51	236.83						106.2	845.28	862.92	216.4	37.08	20.08	1.92	385.6	10.88	30	31.68	233.44	7.08	6.72	15.48	11.28	145.84
2020-10-21	06:00:00	74827	900	900	985141000928712	E:\CCI STUDY\GROUP A\GrAWEEK1	TBIGrA3dayspostSX	2311.8	36.4987	135.831	24		203.795	299.117	172.106						38.32	881.28	896	23.56	4	0	31	531.32	55.8	4	0	277.88	0	0	0	0	0
2020-10-21	06:15:00	75727	900	900	985141000928712	E:\CCI STUDY\GROUP A\GrAWEEK1	TBIGrA3dayspostSX	816.351	35.9074	122.824	6		198.156	225.678	200.723						5.96	894.04	898.88	160.08	1.12	0	0	720.56	0	1.12	178.32	0	0	0	0	0	0
2020-10-21	06:30:00	76627	900	900	985141000928712	E:\CCI STUDY\GROUP A\GrAWEEK1	TBIGrA3dayspostSX	477.998	35.9915	90.3592	4		145.106	162.158	149.623						43.8	897.88	900	0	0	0	0	33	0	0	867	0	0	0	0	0	0
2020-10-21	06:45:00	77527	900	900	985141000928712	E:\CCI STUDY\GROUP A\GrAWEEK1	TBIGrA3dayspostSX	1245.5	36.1338	110.171	10		120.393	169.982	214.559						16.68	885.84	895.16	0	4.84	0	0	128.56	0	0	745.84	0	4.84	8.2	0	0	12.56
2020-10-21	07:00:00	78427	900	900	985141000928712	E:\CCI STUDY\GROUP A\GrAWEEK1	TBIGrA3dayspostSX	358.502	36.0001	124.929	3		146.333	145.155	239.891						17.88	892.96	900	10.84	0	0	6.56	373.68	0	0	519.76	0	0	0	0	0	0
2020-10-21	07:15:00	79327	900	900	985141000928712	E:\CCI STUDY\GROUP A\GrAWEEK1	TBIGrA3dayspostSX	288.496	36.156	68.6877	2		123.652	116.412	113.415						248.96	900	614.04	0	285.96	0	0	174.56	0	285.96	439.48	0	0	0	0	0	0
2020-10-21	07:30:00	80227	900	900	985141000928712	E:\CCI STUDY\GROUP A\GrAWEEK1	TBIGrA3dayspostSX	3646.67	36.1834	119.794	31		195.188	128.412	148.653						57.24	859	179.16	7.32	720.84	7.32	10.92	0	48.56	703.84	15.44	10.4	17	18.4	21.96	46.16	0
2020-10-21	07:45:00	81127	900	900	985141000928712	E:\CCI STUDY\GROUP A\GrAWEEK1	TBIGrA3dayspostSX	4042.68	36.6259	130.691	34		253.33	132.137	259.604						89.48	854.36	813.76	86.52	86.24	0	0	0	0	80.08	0	2.4	6.16	309.88	0.52	476.08	24.88
2020-10-21	08:00:00	82027	900	900	985141000928712	E:\CCI STUDY\GROUP A\GrAWEEK1	TBIGrA3dayspostSX	1599.5	36.0696	101.107	15		130.001	195.221	235.887						19.92	882.52	822.16	0	77.84	0	0	0	0	0	0	0	77.84	237.8	0.68	583.68	0
2020-10-21	08:15:00	82927	900	900	985141000928712	E:\CCI STUDY\GROUP A\GrAWEEK1	TBIGrA3dayspostSX	865.497	36.0055	79.2176	7		100.364	193.999	318.274						8.16	891.84	563.52	8.52	336.48	0	0	0	0	0	0	0	336.48	10.2	0	553.32	0
2020-10-21	08:30:00	83827	900	900	985141000928712	E:\CCI STUDY\GROUP A\GrAWEEK1	TBIGrA3dayspostSX	2236.98	36.2005	129.165	19		259.065	134.886	185.089						32.12	867.88	194.64	67.08	705.36	0	0	0	7.36	2.8	9.6	30.92	702.56	78.28	1.2	60.88	6.4
2020-10-21	08:45:00	84727	900	900	985141000928712	E:\CCI STUDY\GROUP A\GrAWEEK1	TBIGrA3dayspostSX	0	36.4596	118.629	0		262.39	135.203	148.202						0	900	0	0	900	0	0	0	0	0	0	0	900	0	0	0	0
2020-10-21	09:00:00	85627	900	900	985141000928712	E:\CCI STUDY\GROUP A\GrAWEEK1	TBIGrA3dayspostSX	0	36.2429	117.316	0		237.39	148.254	119.5						0	900	0	0	900	0	0	0	0	0	0	0	900	0	0	0	0
2020-10-21	09:15:00	86527	900	900	985141000928712	E:\CCI STUDY\GROUP A\GrAWEEK1	TBIGrA3dayspostSX	140.006	36.2	94.1594	1		189.565	99.979	117.554						48.32	898.76	49.44	0	850.56	0	0	0	0	0	0	0	850.56	49.44	0	0	0
2020-10-21	09:30:00	87427	900	900	985141000928712	E:\CCI STUDY\GROUP A\GrAWEEK1	TBIGrA3dayspostSX	1301.81	36.117	72.6677	10		144.305	101.224	134.736						354.92	886.32	436.12	0	463.88	0	11.08	0	11.56	13.8	202.32	0.44	450.08	14.68	0	196.04	0
2020-10-21	09:45:00	88327	900	900	985141000928712	E:\CCI STUDY\GROUP A\GrAWEEK1	TBIGrA3dayspostSX	5225.75	36.5335	115.268	43		136.18	187.065	191.911						291.64	858.76	664.04	45.04	235.96	6.52	16.96	110.16	31.68	203.16	86.32	43.32	32.8	296.88	16.56	7.8	47.84
2020-10-21	10:00:00	89227	900	900	985141000928712	E:\CCI STUDY\GROUP A\GrAWEEK1	TBIGrA3dayspostSX	2736.29	36.236	90.7087	25		110.476	154.213	213.472						219.48	871.76	502.28	23.48	397.72	0	0	0.04	0.56	53	20.4	16.4	344.72	195.76	1.28	189.96	77.88
2020-10-21	10:15:00	90127	900	900	985141000928712	E:\CCI STUDY\GROUP A\GrAWEEK1	TBIGrA3dayspostSX	697.746	36.0646	32.4818	7		131.392	317.637	33.5973						229.8	895.76	899.96	0	0.04	0	0	0	0	0	0	0	0.04	52.72	0	832.48	14.76
2020-10-21	10:30:00	91027	900	900	985141000928712	E:\CCI STUDY\GROUP A\GrAWEEK1	TBIGrA3dayspostSX	2123.44	36.3269	94.4975	17		101.323	166.363	145.782						243.4	895.16	770.64	0	129.36	0	0	0	0	0	0	53.92	129.36	651.08	0.6	65.04	0
2020-10-21	10:45:00	91927	900	900	985141000928712	E:\CCI STUDY\GROUP A\GrAWEEK1	TBIGrA3dayspostSX	1701.94	36.1916	95.6465	14		103.539	189.56	163.112						279.08	889.64	650.12	0	249.88	0	0	0	0	0	0	47.08	249.88	320.48	0	282.56	0
2020-10-21	11:00:00	92827	900	900	985141000928712	E:\CCI STUDY\GROUP A\GrAWEEK1	TBIGrA3dayspostSX	716.987	36.0973	72.9207	6		84.89	194.552	122.803						49.16	891.08	225.04	0	674.96	0	0	0	0	0	0	0	674.96	74.52	0	140.36	10.16
2020-10-21	11:15:00	93727	900	900	985141000928712	E:\CCI STUDY\GROUP A\GrAWEEK1	TBIGrA3dayspostSX	2365.63	36.3561	95.1786	21		123.094	177.568	134.812						55.32	865.48	99.88	0	800.12	3.88	0	0	32.8	249.04	17.04	4.44	551.08	15.52	0	18.96	7.24
2020-10-21	11:30:00	94627	900	900	985141000928712	E:\CCI STUDY\GROUP A\GrAWEEK1	TBIGrA3dayspostSX	5403.29	36.4947	116.054	45		139.138	169.866	133.476						73.72	826.28	270.36	0	629.64	7.8	0	0	5.68	622.44	53.2	42.24	7.2	58.84	25.44	55.64	21.52
2020-10-21	11:45:00	95527	900	900	985141000928712	E:\CCI STUDY\GROUP A\GrAWEEK1	TBIGrA3dayspostSX	935.499	35.9577	146.564	9		302.386	325.443	146.738						12.88	887.12	855.56	2.16	44.44	0	0	0	0	0	0	0	44.44	3.52	6.64	842.28	3.12
2020-10-21	12:00:00	96427	900	900	985141000928712	E:\CCI STUDY\GROUP A\GrAWEEK1	TBIGrA3dayspostSX	1034.5	35.9312	153.997	8		333.34	283.809	159.11						28.92	889.16	688.44	261.52	211.56	0	0	0	0	0	0	0	211.56	47.64	0	640.8	0
2020-10-21	12:15:00	97327	900	900	985141000928712	E:\CCI STUDY\GROUP A\GrAWEEK1	TBIGrA3dayspostSX	288.499	35.9629	152.607	3		203.224	245.365	175.843						2.48	897.52	129.08	132	770.92	0	0	0	0	0	0	0	770.92	74.4	0	54.68	0
2020-10-21	12:30:00	98227	900	900	985141000928712	E:\CCI STUDY\GROUP A\GrAWEEK1	TBIGrA3dayspostSX	288.498	35.8182	132.09	3		189.855	244.991	145.69						2.24	897.76	160.88	4.24	739.12	0	0	0	0	0	0	0	739.12	156.36	0	4.52	0
2020-10-21	12:45:00	99127	900	900	985141000928712	E:\CCI STUDY\GROUP A\GrAWEEK1	TBIGrA3dayspostSX	267.657	36.1009	100.453	3		129.977	222.411	160.707						0.68	899.32	346.28	0	553.72	0	0	218.68	0	0.16	0.16	0	553.56	0	127.44	0	0
2020-10-21	13:00:00	100027	900	900.04	985141000928712	E:\CCI STUDY\GROUP A\GrAWEEK1	TBIGrA3dayspostSX	13257.7	37.1822	149.083	117		207.544	238.211	253.841						147.24	766.04	881.76	201.28	18.28	15	9.6	285.68	7.44	16	183.12	18.6	2.28	20.68	304.04	22.64	14.96
2020-10-21	13:15:00	100927	900	900	985141000928712	E:\CCI STUDY\GROUP A\GrAWEEK1	TBIGrA3dayspostSX	2649.99	37.8554	214.378	21		299.491	284.348	301.74						20.24	882.28	894.56	513.48	5.44	2.88	1.84	700.36	17.72	5.4	171.44	0.32	0.04	0	0	0	0
2020-10-21	13:30:00	101827	900	900	985141000928712	E:\CCI STUDY\GROUP A\GrAWEEK1	TBIGrA3dayspostSX	2112.35	37.9227	211.494	18		256.498	298.167	360.573						19.56	880.44	891.64	551.04	8.36	0	0.08	853.44	0	8.36	19.72	0	0	10.6	0	0	7.8
2020-10-21	13:45:00	102727	900	900	985141000928712	E:\CCI STUDY\GROUP A\GrAWEEK1	TBIGrA3dayspostSX	3188.43	37.896	170.586	29		234.915	193.061	292.668						41.96	866.32	886.88	333.04	13.12	0	7.24	731.24	53.64	13.12	76.96	5.68	0	3.16	1	1.08	6.88
2020-10-21	14:00:00	103627	900	900	985141000928712	E:\CCI STUDY\GROUP A\GrAWEEK1	TBIGrA3dayspostSX	935.498	37.6839	202.354	7		244.231	245.673	327.023						11.24	888.76	868.4	518.28	31.6	0	0	850.2	0	31.6	18.2	0	0	0	0	0	0
2020-10-21	14:15:00	104527	900	900	985141000928712	E:\CCI STUDY\GROUP A\GrAWEEK1	TBIGrA3dayspostSX	1034.49	37.5553	201.416	11		250.556	255.515	353.996						7.88	892.12	868.68	488.92	31.32	0	0.16	857.44	0	31.32	11.08	0	0	0	0	0	0
2020-10-21	14:30:00	105427	900	900	985141000928712	E:\CCI STUDY\GROUP A\GrAWEEK1	TBIGrA3dayspostSX	239	37.0568	131.895	2		284.304	161.234	196.65						3.16	896.84	900	69.12	0	0	0	804.16	0	0	95.84	0	0	0	0	0	0
2020-10-21	14:45:00	106327	900	900	985141000928712	E:\CCI STUDY\GROUP A\GrAWEEK1	TBIGrA3dayspostSX	3622.11	37.3782	144.995	27		232.502	196.03	206.05						113.64	853.52	846.28	179.68	53.72	0	41.72	388.6	65.76	35.08	336.08	1.48	18.64	5.2	0	7.44	0
2020-10-21	15:00:00	107227	900	900	985141000928712	E:\CCI STUDY\GROUP A\GrAWEEK1	TBIGrA3dayspostSX	446.852	37.0102	157.494	6		248.757	216.486	164.103						21.72	892.56	892.96	0	7.04	0	0.08	51.32	0	7.04	841.56	0	0	0	0	0	0
2020-10-21	15:15:00	108127	900	900	985141000928712	E:\CCI STUDY\GROUP A\GrAWEEK1	TBIGrA3dayspostSX	239	36.7874	139.756	2		281.542	202.137	165.909						2.24	897.76	900	26.64	0	0	0	311.24	0	0	588.76	0	0	0	0	0	0
2020-10-21	15:30:00	109027	900	900	985141000928712	E:\CCI STUDY\GROUP A\GrAWEEK1	TBIGrA3dayspostSX	239	36.6829	181.235	2		245.626	300.976	188.141						5.04	894.96	900	249.68	0	0	0	710.12	0	0	189.88	0	0	0	0	0	0
2020-10-21	15:45:00	109927	900	900	985141000928712	E:\CCI STUDY\GROUP A\GrAWEEK1	TBIGrA3dayspostSX	716.997	36.7274	114.875	6		240.951	119.068	137.913						21.52	892.88	877.92	1.28	22.08	0	0	47.44	0	22.08	830.48	0	0	0	0	0	0
2020-10-21	16:00:00	110827	900	900	985141000928712	E:\CCI STUDY\GROUP A\GrAWEEK1	TBIGrA3dayspostSX	816.351	37.0989	154.778	6		229.177	191.006	257.111						7.76	892.24	898.96	213.12	1.04	0	0	448.16	0	1.04	450.8	0	0	0	0	0	0
2020-10-21	16:15:00	111727	900	900	985141000928712	E:\CCI STUDY\GROUP A\GrAWEEK1	TBIGrA3dayspostSX	119.5	36.837	151.71	1		265.68	277.357	162.206						6.84	900	900	2.56	0	0	0	606.32	0	0	293.68	0	0	0	0	0	0
2020-10-21	16:30:00	112627	900	900	985141000928712	E:\CCI STUDY\GROUP A\GrAWEEK1	TBIGrA3dayspostSX	2913.68	37.2257	160.592	22		321.379	351.751	160.725						53.52	871.64	881.16	0	18.84	0	49.72	797.64	1.8	18.84	30.6	1.4	0	0	0	0	0
2020-10-21	16:45:00	113527	900	900	985141000928712	E:\CCI STUDY\GROUP A\GrAWEEK1	TBIGrA3dayspostSX	1970.5	37.0623	119.518	16		213.919	245.676	164.53						30.12	876.72	846.8	66	53.2	0	277.16	223.08	0	52	346.56	0	1.2	0	0	0	0
2020-10-21	17:00:00	114427	900	900	985141000928712	E:\CCI STUDY\GROUP A\GrAWEEK1	TBIGrA3dayspostSX	3398.16	37.3853	151.891	28		160.11	271.739	283.331						42.16	872.6	887.24	143.32	12.76	10.04	7.2	450.48	1.12	6.4	373.76	2.64	6.36	7.32	14.52	3.76	16.4
2020-10-21	17:15:00	115327	900	900	985141000928712	E:\CCI STUDY\GROUP A\GrAWEEK1	TBIGrA3dayspostSX	8345.73	37.6308	130.366	73		257.548	241.145	212.548						157.8	798.44	733.12	60.52	166.88	5.24	28	149.12	26.2	112.72	56.8	35.36	54.16	24	30.24	295.2	82.96
2020-10-21	17:30:00	116227	900	900	985141000928712	E:\CCI STUDY\GROUP A\GrAWEEK1	TBIGrA3dayspostSX	4626.61	37.6632	146.687	40		222.446	239.885	189.362						73.8	849.48	874.08	157.28	25.92	7.28	79.44	28.24	19.44	23.08	6.16	447.32	2.84	10.08	264.76	10.2	1.16
2020-10-21	17:45:00	117127	900	900	985141000928712	E:\CCI STUDY\GROUP A\GrAWEEK1	TBIGrA3dayspostSX	3537.36	37.1789	165.346	32		227.426	269.795	237.541						57.12	867.8	883.6	306.36	16.4	1.88	4.28	119.92	1.52	10.4	19.36	115.92	6	4.08	575.68	4.64	36.32
2020-10-21	18:00:00	118027	900	900	985141000928712	E:\CCI STUDY\GROUP A\GrAWEEK1	TBIGrA3dayspostSX	4025.77	37.5852	125.514	33		190.914	219.85	185.11						75.4	848.64	850.36	40.76	49.64	12.36	28.56	71.12	52.92	21.16	11	588.16	28.48	16.64	0	21.48	48.12
2020-10-21	18:15:00	118927	900	900	985141000928712	E:\CCI STUDY\GROUP A\GrAWEEK1	TBIGrA3dayspostSX	239	37.1821	130.666	2		315.106	220.285	162.234						2.28	897.72	900	32.96	0	0	0	0	0	0	0	122.28	0	0	777.72	0	0
2020-10-21	18:30:00	119827	900	900	985141000928712	E:\CCI STUDY\GROUP A\GrAWEEK1	TBIGrA3dayspostSX	119.5	36.9363	138.887	1		243.988	280.369	167.637						1.04	898.96	900	21	0	0	0	0	0	0	0	13.68	0	0	886.32	0	0
2020-10-21	18:45:00	120727	900	900	985141000928712	E:\CCI STUDY\GROUP A\GrAWEEK1	TBIGrA3dayspostSX	6125.49	37.3015	132.31	51		240.944	197.279	216.073						117.76	834.24	778.48	107.92	121.52	0.08	20.2	80.96	78.12	78.16	76.24	203.68	43.36	16.08	99.36	78.96	124.8
2020-10-21	19:00:00	121627	900	900	985141000928712	E:\CCI STUDY\GROUP A\GrAWEEK1	TBIGrA3dayspostSX	5033.66	37.5363	132.503	45		146.87	202.425	310.224						119.84	855.64	716.16	19.68	183.84	40.48	17.28	301	98.92	165.8	173.16	21.64	18.04	2.88	14.24	11.52	35.04
2020-10-21	19:15:00	122527	900	900	985141000928712	E:\CCI STUDY\GROUP A\GrAWEEK1	TBIGrA3dayspostSX	4209.52	36.9583	159.191	35		171.848	194.954	211.072						49.92	856.6	343.76	121.84	556.24	0.36	14.24	126.6	83.72	550.04	14.36	66.76	6.2	9.96	8.6	13.44	5.72
2020-10-21	19:30:00	123427	900	900	985141000928712	E:\CCI STUDY\GROUP A\GrAWEEK1	TBIGrA3dayspostSX	239	37.0955	148.655	2		225.588	249.639	161.206						3.12	896.88	900	0	0	0	0	0	0	0	0	141.28	0	0	758.72	0	0
2020-10-21	19:45:00	124327	900	900	985141000928712	E:\CCI STUDY\GROUP A\GrAWEEK1	TBIGrA3dayspostSX	119.5	36.9698	126.596	1		170.194	241.271	168.839						1.08	898.92	900	8.48	0	0	0	0	0	0	0	781.56	0	0	118.44	0	0
2020-10-21	20:00:00	125227	900	900	985141000928712	E:\CCI STUDY\GROUP A\GrAWEEK1	TBIGrA3dayspostSX	745.708	36.4158	146.513	7		216.561	215.246	333.025						23.32	890.96	898.28	159.16	1.72	0	1.72	468.44	5.28	1.72	0	105.64	0	0	317.2	0	0
2020-10-21	20:15:00	126127	900	900	985141000928712	E:\CCI STUDY\GROUP A\GrAWEEK1	TBIGrA3dayspostSX	2390.52	36.7913	121.881	24		256.236	247.501	260.819						31.36	871.2	886.8	13.92	13.2	0.44	9.56	351.48	2.4	6.88	44.68	334.32	6.32	2.72	127.44	3.12	10.64
2020-10-21	20:30:00	127027	900	900	985141000928712	E:\CCI STUDY\GROUP A\GrAWEEK1	TBIGrA3dayspostSX	1290.81	36.6772	127.068	12		354.689	266.572	136.764						32.92	881.28	894.12	35.72	5.88	0	0.04	69.84	0.8	3.8	0.16	2.64	2.08	0	809.84	10.8	0
2020-10-21	20:45:00	127927	900	900	985141000928712	E:\CCI STUDY\GROUP A\GrAWEEK1	TBIGrA3dayspostSX	0	36.6592	119.5	0		411.178	260.932	119.5						0	900	900	0	0	0	0	0	0	0	0	0	0	0	900	0	0
2020-10-21	21:00:00	128827	900	900	985141000928712	E:\CCI STUDY\GROUP A\GrAWEEK1	TBIGrA3dayspostSX	0	36.5556	203.632	0		369.83	287.667	249.686						0	900	900	445.48	0	0	0	0	0	0	0	0	0	0	900	0	0
2020-10-21	21:15:00	129727	900	900	985141000928712	E:\CCI STUDY\GROUP A\GrAWEEK1	TBIGrA3dayspostSX	5976.94	37.2515	120.92	52		245.781	192.363	211.635						97.24	837.6	827.76	55.12	72.24	20.4	34.12	49.6	26.28	61.2	157.92	243.32	11.04	39.4	205.8	45	5.92
2020-10-21	21:30:00	130627	900	900	985141000928712	E:\CCI STUDY\GROUP A\GrAWEEK1	TBIGrA3dayspostSX	8740.17	37.8391	143.023	74		179.383	202.579	302.35						469.16	815.28	685.52	243.72	214.48	46.48	139.28	162.56	85.92	179.56	84.16	19.76	34.92	21.24	5.16	15.28	105.68
2020-10-21	21:45:00	131527	900	900	985141000928712	E:\CCI STUDY\GROUP A\GrAWEEK1	TBIGrA3dayspostSX	6697.81	37.6056	127.003	57		223.992	202.898	238.022						95.32	829.2	601	44.56	299	189.76	23	0	141.32	26.2	25.52	116.68	272.8	13.8	0	54.76	36.16
2020-10-21	22:00:00	132427	900	900	985141000928712	E:\CCI STUDY\GROUP A\GrAWEEK1	TBIGrA3dayspostSX	2379.87	37.239	95.5288	19		156.436	121.964	212.095						105.76	873.92	108.84	32.76	791.16	0	17.92	0	7.28	332.8	4.56	1.56	458.36	12.76	0	12.52	52.24
2020-10-21	22:15:00	133327	900	900	985141000928712	E:\CCI STUDY\GROUP A\GrAWEEK1	TBIGrA3dayspostSX	418.249	36.8738	47.0185	4		141.9	49.1889	186.324						14.2	896.48	96.6	0	803.4	0	0	0	0	0	0	96.6	803.4	0	0	0	0
2020-10-21	22:30:00	134227	900	900	985141000928712	E:\CCI STUDY\GROUP A\GrAWEEK1	TBIGrA3dayspostSX	697.206	36.672	108.597	5		216.288	129.492	180.773						19.2	890.64	825.76	0	74.24	0	6.16	21	91.32	0	43.72	663.56	74.24	0	0	0	0
2020-10-21	22:45:00	135127	900	900	985141000928712	E:\CCI STUDY\GROUP A\GrAWEEK1	TBIGrA3dayspostSX	1045.34	36.4343	100.764	10		202.749	187.182	106.767						23.36	889.56	218.16	0	681.84	0	0	0	2.28	0	0	215.88	681.84	0	0	0	0
2020-10-21	23:00:00	136027	900	900	985141000928712	E:\CCI STUDY\GROUP A\GrAWEEK1	TBIGrA3dayspostSX	2647.53	36.4887	133.911	23		159.084	227.702	218.959						94.08	864.2	319.16	23.4	580.84	0	0	0	6.28	7.84	0	290.52	573	0	22.36	0	0
2020-10-21	23:15:00	136927	900	900	985141000928712	E:\CCI STUDY\GROUP A\GrAWEEK1	TBIGrA3dayspostSX	6449.47	37.3683	119.162	57		187.678	179.649	179.381						131.4	811.56	561.44	72.2	338.56	16.36	57.76	163.2	28.72	296.76	70.88	73.96	41.8	9.6	107.76	14.24	18.96
2020-10-21	23:30:00	137827	900	900	985141000928712	E:\CCI STUDY\GROUP A\GrAWEEK1	TBIGrA3dayspostSX	7853.15	37.5532	115.409	65		173.358	206.691	183.571						192.4	800.64	766.84	9.96	133.16	40.04	1.64	308.84	97	21.52	17.16	35.4	111.64	26.56	129.48	83.76	26.96
2020-10-21	23:45:00	138727	900	900	985141000928712	E:\CCI STUDY\GROUP A\GrAWEEK1	TBIGrA3dayspostSX	6390.7	37.3234	113.879	52		203.123	158.02	158.312						161.72	831.56	801.28	0	98.72	6.4	28.64	41.32	15.32	7.88	21.8	61.4	90.84	162.48	11.68	184.48	267.76
2020-10-22	00:00:00	139627	900	900	985141000928712	E:\CCI STUDY\GROUP A\GrAWEEK1	TBIGrA3dayspostSX	1302.49	36.9423	118	10		251.143	118	175.526						9.32	890.68	889.36	0	10.64	0	0	0	0	0	0	0	10.64	76.96	0	812.4	0
2020-10-22	00:15:00	140527	900	900	985141000928712	E:\CCI STUDY\GROUP A\GrAWEEK1	TBIGrA3dayspostSX	1034.49	36.4864	121.009	7		206.015	129.392	229.83						9.44	890.56	895	0	5	0	0	0	0	0	0	0	5	405.32	0	489.68	0
2020-10-22	00:30:00	141427	900	900	985141000928712	E:\CCI STUDY\GROUP A\GrAWEEK1	TBIGrA3dayspostSX	2702.55	36.5296	112.83	24		127.992	175.442	207.94						124.76	869.16	448.2	65.6	451.8	0	0	167.48	88.84	451.72	27.64	15.36	0.08	19.8	0	129.08	0
2020-10-22	00:45:00	142327	900	900	985141000928712	E:\CCI STUDY\GROUP A\GrAWEEK1	TBIGrA3dayspostSX	3803.73	36.5067	121.441	36		201.177	136.544	172.61						142.32	858.68	156.44	26.64	743.56	0	0	0	28.04	621.36	0	128.4	122.2	0	0	0	0
2020-10-22	01:00:00	143227	900	900	985141000928712	E:\CCI STUDY\GROUP A\GrAWEEK1	TBIGrA3dayspostSX	1538.7	36.475	71.7933	14		212.224	113.409	115.103						22.6	881.2	1.28	0.76	898.72	0	0	0	1.28	371.88	0	0	526.84	0	0	0	0
2020-10-22	01:15:00	144127	900	900	985141000928712	E:\CCI STUDY\GROUP A\GrAWEEK1	TBIGrA3dayspostSX	2083.38	37.067	110.853	16		154.045	167.116	134.78						75.32	880.24	249.24	6.12	650.76	0	150.84	24.84	7.8	44.96	14.4	33.48	605.8	11.8	1.76	0	4.32
2020-10-22	01:30:00	145027	900	900	985141000928712	E:\CCI STUDY\GROUP A\GrAWEEK1	TBIGrA3dayspostSX	15.4432	37.0946	53.6319	0		64.4725	127.863	126.874						19.24	900	0	0	900	0	0	0	0	127.44	0	0	772.56	0	0	0	0
2020-10-22	01:45:00	145927	900	900	985141000928712	E:\CCI STUDY\GROUP A\GrAWEEK1	TBIGrA3dayspostSX	4549.84	37.1875	108.545	43		182.358	137.29	142.826						321.16	849.8	833.84	5	66.16	93.96	43.64	26.56	563.28	64.8	14.76	70.64	1.36	3.04	8.32	1.32	8.32
2020-10-22	02:00:00	146827	900	900	985141000928712	E:\CCI STUDY\GROUP A\GrAWEEK1	TBIGrA3dayspostSX	4146.02	37.5401	136.941	36		267.663	149.67	235.268						135.16	870.12	860.8	26.56	39.2	391.76	289.56	13.8	38.8	18.64	51.24	31.96	20.56	13.36	6.24	7.48	16.6
2020-10-22	02:15:00	147727	900	900	985141000928712	E:\CCI STUDY\GROUP A\GrAWEEK1	TBIGrA3dayspostSX	6364.56	37.6823	105.988	54		176.306	150.028	178.734						320.28	840.16	799.4	14.08	100.6	110.64	53.48	60.72	68.36	96.48	326.08	54.08	4.12	17.68	17.6	49.52	41.24
2020-10-22	02:30:00	148627	900	900	985141000928712	E:\CCI STUDY\GROUP A\GrAWEEK1	TBIGrA3dayspostSX	10507.4	37.5187	125.492	96		178.194	190.674	190.354						219.96	790.72	792.24	29.48	107.76	0	29.56	105.32	49.08	49.04	389.72	37.52	58.72	59.76	36.16	11.88	73.24
2020-10-22	02:45:00	149527	900	900	985141000928712	E:\CCI STUDY\GROUP A\GrAWEEK1	TBIGrA3dayspostSX	6530.02	37.3528	118.955	57		187.132	149.8	203.372						201.52	841.36	544.44	48.04	355.56	0	0.04	47.4	176.44	240.8	77.2	62.48	114.76	28.4	133.32	8.24	10.92
2020-10-22	03:00:00	150427	900	900	985141000928712	E:\CCI STUDY\GROUP A\GrAWEEK1	TBIGrA3dayspostSX	3825.31	37.1279	117.588	31		156.915	172.751	191.685						141.6	861.2	630.6	0.12	269.4	4.48	6.64	319.2	82.28	89	7.04	167.64	180.4	24.16	16.52	0.64	2
2020-10-22	03:15:00	151327	900	900	985141000928712	E:\CCI STUDY\GROUP A\GrAWEEK1	TBIGrA3dayspostSX	6323.33	37.1683	104.412	56		156.848	156.22	194.075						169.8	828.16	528.72	35.48	371.28	43.64	9.36	122.4	123.76	251.36	17.68	16.92	119.92	120.72	21.88	23.52	28.84
2020-10-22	03:30:00	152227	900	900	985141000928712	E:\CCI STUDY\GROUP A\GrAWEEK1	TBIGrA3dayspostSX	9640.01	37.0852	125.883	76		186.399	165.862	195.206						246.6	800.12	611	55.72	289	45	53.64	97.96	111.84	253.92	44.48	42.96	35.08	180.8	23.16	1.24	9.92
2020-10-22	03:45:00	153127	900	900	985141000928712	E:\CCI STUDY\GROUP A\GrAWEEK1	TBIGrA3dayspostSX	7655.86	37.3266	136.968	68		219.888	182.234	184.719						250.48	832.36	673.88	124.04	226.12	161.16	38.48	27.56	61.88	24.6	61.92	10	201.52	203.2	9.4	12	88.28
2020-10-22	04:00:00	154027	900	900	985141000928712	E:\CCI STUDY\GROUP A\GrAWEEK1	TBIGrA3dayspostSX	2559.49	37.2906	149.85	21		201.49	236.571	202.938						34.84	870.24	787.08	157.6	112.92	1.12	234	69.2	0.88	112.92	334.32	0.88	0	0	1.6	14.28	130.8
2020-10-22	04:15:00	154927	900	900	985141000928712	E:\CCI STUDY\GROUP A\GrAWEEK1	TBIGrA3dayspostSX	8435.71	37.1632	142.182	76		222.139	194.268	191.814						149.56	813.04	749.52	130.6	150.48	76.2	174	105.48	38.68	54.4	259.48	55.8	96.08	11.72	4.36	13	10.8
2020-10-22	04:30:00	155827	900	900	985141000928712	E:\CCI STUDY\GROUP A\GrAWEEK1	TBIGrA3dayspostSX	8251.21	37.0362	132.856	68		230.215	170.652	211.552						141.36	798.48	772.6	35.68	127.4	2.36	27.92	52.56	17.2	111.44	403.52	12.88	15.96	121.76	1.96	78.88	53.56
2020-10-22	04:45:00	156727	900	900	985141000928712	E:\CCI STUDY\GROUP A\GrAWEEK1	TBIGrA3dayspostSX	5589.9	36.7915	118.672	53		212.978	145.063	168.877						212.68	836.48	339.8	26.6	560.2	4.48	12.56	9.8	200.04	129.28	67.4	38.76	430.92	1.84	3.08	1.84	0
2020-10-22	05:00:00	157627	900	900	985141000928712	E:\CCI STUDY\GROUP A\GrAWEEK1	TBIGrA3dayspostSX	2722.45	36.3708	110.703	20		137.741	150.426	175.49						72.08	863.76	154.32	0	745.68	0	0	0	148.4	543.8	0	5.92	201.88	0	0	0	0
2020-10-22	05:15:00	158527	900	900	985141000928712	E:\CCI STUDY\GROUP A\GrAWEEK1	TBIGrA3dayspostSX	4817.46	36.4443	103.552	41		139.05	148.617	179.68						183.08	860.08	520.92	6.64	379.08	30.16	74.08	17.76	63.52	375.32	5.68	307.24	3.76	5.44	16.8	0.24	0
2020-10-22	05:30:00	159427	900	900	985141000928712	E:\CCI STUDY\GROUP A\GrAWEEK1	TBIGrA3dayspostSX	6611.03	36.3408	106.23	59		135.399	160.252	183.996						156.32	823.72	486.04	0	413.96	1.08	1.88	2.56	62.68	93.28	203.56	35.04	320.68	173.4	3.2	2.64	0
2020-10-22	05:45:00	160327	900	900	985141000928712	E:\CCI STUDY\GROUP A\GrAWEEK1	TBIGrA3dayspostSX	3085.56	35.7268	109.748	29		142.75	190.415	169.546						123.88	864.4	845.24	0	54.76	0	0	0	0	29.68	668.32	1.48	25.08	170.08	2.68	2.68	0
2020-10-22	06:00:00	161227	900	900	985141000928712	E:\CCI STUDY\GROUP A\GrAWEEK1	TBIGrA3dayspostSX	3795.57	35.9869	81.6176	34		120.101	145.923	136.441						175.28	863.24	366.36	6.24	533.64	0	0	0	0	367	335.4	4.4	166.64	22.08	4.2	0.28	0
2020-10-22	06:15:00	162127	900	900	985141000928712	E:\CCI STUDY\GROUP A\GrAWEEK1	TBIGrA3dayspostSX	5245.39	36.0542	63.5125	44		116.49	166.56	106.738						133.72	849.4	392.88	0	507.12	5.08	16.6	55.68	11.92	131.52	120.28	112.12	375.6	49.08	0	10.2	11.92
2020-10-22	06:30:00	163027	900	900	985141000928712	E:\CCI STUDY\GROUP A\GrAWEEK1	TBIGrA3dayspostSX	2915.5	36.498	108.569	24		117.632	203.601	133.69						166.44	858.8	409.24	0	490.76	0	0	0	280.84	0	0	128.4	490.76	0	0	0	0
2020-10-22	06:45:00	163927	900	900	985141000928712	E:\CCI STUDY\GROUP A\GrAWEEK1	TBIGrA3dayspostSX	3263.95	36.5373	116.838	25		136.868	159.905	191.844						73.4	867.52	281.88	57.28	618.12	41.2	7.44	6.8	84.08	443.68	81.04	5.8	174.44	8.92	35.08	0	11.52
2020-10-22	07:00:00	164827	900	900	985141000928712	E:\CCI STUDY\GROUP A\GrAWEEK1	TBIGrA3dayspostSX	3977.44	36.2318	103.932	41		216.407	115.909	142.614						72.92	842.04	82.24	0	817.76	0	0	0	50.92	106.56	0	31.32	711.2	0	0	0	0
2020-10-22	07:15:00	165727	900	900	985141000928712	E:\CCI STUDY\GROUP A\GrAWEEK1	TBIGrA3dayspostSX	936.381	36.0958	92.8569	8		124.386	145.085	131.945						578.72	895.68	464.04	0	435.96	0	0	0	384.52	331.04	79.52	0	104.92	0	0	0	0
2020-10-22	07:30:00	166627	900	900	985141000928712	E:\CCI STUDY\GROUP A\GrAWEEK1	TBIGrA3dayspostSX	8288.27	36.5906	126.696	68		191.655	168.606	211.564						305.2	810.64	738.08	74.44	161.92	50.52	33.56	43.64	373.32	54.4	31.32	67.68	107.52	29.72	21.24	35.4	51.68
2020-10-22	07:45:00	167527	900	900	985141000928712	E:\CCI STUDY\GROUP A\GrAWEEK1	TBIGrA3dayspostSX	12897.9	37.4422	125.231	112		185.525	188.593	194.5						202.12	752.36	580.48	31.16	319.52	62.76	97.96	28.68	140.2	195.28	24.32	54.36	124.24	16.44	31.64	73.4	50.72
2020-10-22	08:00:00	168427	900	900	985141000928712	E:\CCI STUDY\GROUP A\GrAWEEK1	TBIGrA3dayspostSX	4931.22	36.8459	119.166	40		234.587	151.051	193.533						81.12	839.4	581.88	8.08	318.12	9.2	36	33.36	321.64	196.76	19.84	161.84	121.36	0	0	0	0
2020-10-22	08:15:00	169327	900	900	985141000928712	E:\CCI STUDY\GROUP A\GrAWEEK1	TBIGrA3dayspostSX	5541.37	36.4257	112.418	42		237.706	141.133	147.814						195.76	826.04	744.72	27.92	155.28	168.52	155.04	2.76	285.28	5.32	4.48	101.36	149.96	7.76	3.76	1.72	14.04
2020-10-22	08:30:00	170227	900	900	985141000928712	E:\CCI STUDY\GROUP A\GrAWEEK1	TBIGrA3dayspostSX	2049.61	36.4337	102.021	17		138.992	149.644	133.981						108.4	880.36	572.84	0	327.16	0	329.04	23.2	61.8	311.48	129.52	2.8	15.68	26.48	0	0	0
2020-10-22	08:45:00	171127	900	900	985141000928712	E:\CCI STUDY\GROUP A\GrAWEEK1	TBIGrA3dayspostSX	0	36.4548	113.926	0		129.829	224.305	144.249						0	900	900	0	0	0	127.44	0	0	0	772.56	0	0	0	0	0	0
2020-10-22	09:00:00	172027	900	899.96	985141000928712	E:\CCI STUDY\GROUP A\GrAWEEK1	TBIGrA3dayspostSX	6715.12	37.9411	109.166	60		205.785	198.298	141.367						134.48	832.64	760.76	41.12	139.2	0	444.72	27.72	63.64	99.32	64.08	30.96	39.88	41.12	44.4	20.44	23.68
2020-10-22	09:15:00	172927	900	900	985141000928712	E:\CCI STUDY\GROUP A\GrAWEEK1	TBIGrA3dayspostSX	7712.25	37.5634	115.207	68		173.11	183.399	168.135						183	793.16	587.32	9.56	312.68	7.76	149.84	83.68	124.52	267.48	51.4	27.68	45.2	49.6	33.32	43.4	16.12
2020-10-22	09:30:00	173827	900	900	985141000928712	E:\CCI STUDY\GROUP A\GrAWEEK1	TBIGrA3dayspostSX	887.823	36.9658	112.857	9		121.713	154.569	138.453						157.52	894.04	898.48	0	1.52	0	13.52	99.96	0	0	25.96	0	1.52	756.08	1.52	1.44	0
2020-10-22	09:45:00	174727	900	900	985141000928712	E:\CCI STUDY\GROUP A\GrAWEEK1	TBIGrA3dayspostSX	88.4517	36.2267	23.8579	1		23.8579	121.093	165.243						141.2	900	900	0	0	0	0	0	0	0	854.6	0	0	45.4	0	0	0
2020-10-22	10:00:00	175627	900	900	985141000928712	E:\CCI STUDY\GROUP A\GrAWEEK1	TBIGrA3dayspostSX	986.522	36.4506	90.8432	6		126.713	125.93	140.013						130.44	890.92	756.64	0	143.36	0	0	0	0	143.36	484.04	0	0	272.6	0	0	0
2020-10-22	10:15:00	176527	900	900	985141000928712	E:\CCI STUDY\GROUP A\GrAWEEK1	TBIGrA3dayspostSX	169.348	36.4435	57.7507	1		92.4174	95.939	112.978						272.52	900	344.12	0	555.88	0	0	0	0	555.88	0	0	0	344.12	0	0	0
2020-10-22	10:30:00	177427	900	900	985141000928712	E:\CCI STUDY\GROUP A\GrAWEEK1	TBIGrA3dayspostSX	3381.06	36.4986	109.948	24		181.556	139.228	150.505						186.44	866.48	496.48	0	403.52	8.68	0	0	14.28	123.36	0	156.6	280.16	213.88	53.48	49.56	0
2020-10-22	10:45:00	178327	900	900	985141000928712	E:\CCI STUDY\GROUP A\GrAWEEK1	TBIGrA3dayspostSX	2351.21	36.5066	112.492	17		190.702	133.245	214.409						47.2	877.4	312.48	4.32	587.52	0.04	18.48	158.08	67.08	0	41.84	0.44	587.52	21.88	2.88	1.76	0
2020-10-22	11:00:00	179227	900	900	985141000928712	E:\CCI STUDY\GROUP A\GrAWEEK1	TBIGrA3dayspostSX	1244.51	36.4616	93.0546	10		119.077	142.536	131.751						65.6	888.32	830.12	0	69.88	0	372.44	441.72	0	69.88	15.96	0	0	0	0	0	0
2020-10-22	11:15:00	180127	900	900	985141000928712	E:\CCI STUDY\GROUP A\GrAWEEK1	TBIGrA3dayspostSX	367.016	36.2694	56.8098	3		160.202	83.6782	206.369						68.96	899.12	900	0	0	0	136.2	748.96	0	0	14.84	0	0	0	0	0	0
2020-10-22	11:30:00	181027	900	900	985141000928712	E:\CCI STUDY\GROUP A\GrAWEEK1	TBIGrA3dayspostSX	1145.97	36.2946	85.9866	8		148.724	122.36	153.161						452.24	894.28	484.24	0	415.76	0	0	200.2	0	202	12.8	256.48	213.76	7.08	0	7.68	0
2020-10-22	11:45:00	181927	900	900	985141000928712	E:\CCI STUDY\GROUP A\GrAWEEK1	TBIGrA3dayspostSX	407.999	36.2213	123.025	3		219.394	144.26	167.311						7.04	892.96	141.52	39.28	758.48	0	0	0	0	0	0	138.6	758.48	0	0	2.92	0
2020-10-22	12:00:00	182827	900	900	985141000928712	E:\CCI STUDY\GROUP A\GrAWEEK1	TBIGrA3dayspostSX	119.5	36.0999	239.172	1		260.986	252.562	169.352						1.2	898.8	282.08	553.24	617.92	0	0	0	0	0	0	282.08	617.92	0	0	0	0
2020-10-22	12:15:00	183727	900	900	985141000928712	E:\CCI STUDY\GROUP A\GrAWEEK1	TBIGrA3dayspostSX	985.842	36.2819	106.73	8		169.562	205.439	108.994						31.72	892.24	36.24	0	863.76	0	4.8	12.6	14.6	10.52	0	4.24	853.24	0	0	0	0
2020-10-22	12:30:00	184627	900	900	985141000928712	E:\CCI STUDY\GROUP A\GrAWEEK1	TBIGrA3dayspostSX	0	36.0051	126.853	0		183.241	232.291	126.868						0	900	127.44	0	772.56	0	0	0	0	0	0	127.44	772.56	0	0	0	0
2020-10-22	12:45:00	185527	900	900	985141000928712	E:\CCI STUDY\GROUP A\GrAWEEK1	TBIGrA3dayspostSX	119.5	36.0429	142.262	1		233.097	201.041	142.273						1.2	898.8	263.64	8.36	636.36	0	0	0	0	0	0	263.64	636.36	0	0	0	0
2020-10-22	13:00:00	186427	900	900	985141000928712	E:\CCI STUDY\GROUP A\GrAWEEK1	TBIGrA3dayspostSX	288.49	35.8651	78.8895	2		207.653	181.847	94.395						508.8	898.8	494.24	0	405.76	0	0	0	0	0	0	398.96	405.76	0	0	95.28	0
2020-10-22	13:15:00	187327	900	900	985141000928712	E:\CCI STUDY\GROUP A\GrAWEEK1	TBIGrA3dayspostSX	288.498	35.822	117.945	2		208.692	124.918	135.512						3.96	896.04	263.84	0	636.16	0	0	0	0	0	0	250.24	636.16	0	0	13.6	0
2020-10-22	13:30:00	188227	900	900	985141000928712	E:\CCI STUDY\GROUP A\GrAWEEK1	TBIGrA3dayspostSX	238.991	35.9038	106.551	2		220.727	120.666	175.704						201.4	899.12	311.56	0	588.44	0	0	0	0	0	0	127.44	588.44	0	0	184.12	0
2020-10-22	13:45:00	189127	900	900	985141000928712	E:\CCI STUDY\GROUP A\GrAWEEK1	TBIGrA3dayspostSX	1702.53	36.0643	83.4424	13		194.327	90.5724	156.632						317.92	884.16	247	0	653	0	0	0	0	27.72	3.56	199.36	625.28	0	0	44.08	0
2020-10-22	14:00:00	190027	900	900	985141000928712	E:\CCI STUDY\GROUP A\GrAWEEK1	TBIGrA3dayspostSX	5921.52	36.3509	117.65	48		200.072	187.237	177.844						263.56	825.92	628.56	81.16	271.44	52.84	4.8	155.24	22.56	69.8	30.52	243.12	201.64	13.92	0	65.2	40.36
2020-10-22	14:15:00	190927	900	900	985141000928712	E:\CCI STUDY\GROUP A\GrAWEEK1	TBIGrA3dayspostSX	936.35	36.3384	110.72	8		115.537	143.13	195.128						37.16	894.44	871.72	0	28.28	0	0.04	231.72	0	28.28	622.12	0	0	17.84	0	0	0
2020-10-22	14:30:00	191827	900	900	985141000928712	E:\CCI STUDY\GROUP A\GrAWEEK1	TBIGrA3dayspostSX	201.978	36.1012	79.6982	1		90.2878	113.384	162.326						214.2	900	697.6	0	202.4	0	0	0	0	202.4	697.6	0	0	0	0	0	0
2020-10-22	14:45:00	192727	900	900	985141000928712	E:\CCI STUDY\GROUP A\GrAWEEK1	TBIGrA3dayspostSX	649.615	36.1974	74.9043	6		83.2534	123.591	196.057						183.72	897.44	822.44	0	77.56	0	0	452.6	0	77.56	369.84	0	0	0	0	0	0
2020-10-22	15:00:00	193627	900	900	985141000928712	E:\CCI STUDY\GROUP A\GrAWEEK1	TBIGrA3dayspostSX	1995.92	35.9042	113.551	16		156.396	149.831	157.853						60.2	879.16	375.36	25.64	524.64	0	187	12.32	0	524.64	176.04	0	0	0	0	0	0
2020-10-22	15:15:00	194527	900	900	985141000928712	E:\CCI STUDY\GROUP A\GrAWEEK1	TBIGrA3dayspostSX	1036.93	36.1799	108.579	8		181.268	122.388	183.604						211.08	890.68	417.04	0	482.96	0	163.32	253.72	0	482.96	0	0	0	0	0	0	0
2020-10-22	15:30:00	195427	900	900	985141000928712	E:\CCI STUDY\GROUP A\GrAWEEK1	TBIGrA3dayspostSX	426.127	36.0519	78.277	4		96.4648	108.834	245.387						70.8	897.88	823.12	0	76.88	0	72.6	692.76	0	76.88	57.76	0	0	0	0	0	0
2020-10-22	15:45:00	196327	900	900	985141000928712	E:\CCI STUDY\GROUP A\GrAWEEK1	TBIGrA3dayspostSX	478.001	36.2655	107.168	4		111.097	131.265	218.719						7.24	892.76	670.8	0	229.2	0	57.52	526.36	0	229.2	86.92	0	0	0	0	0	0
2020-10-22	16:00:00	197227	900	900	985141000928712	E:\CCI STUDY\GROUP A\GrAWEEK1	TBIGrA3dayspostSX	135.433	36.295	99.0005	1		119.985	134.284	122.154						17.72	899.84	11.36	0	888.64	0	11.36	0	0	888.64	0	0	0	0	0	0	0
2020-10-22	16:15:00	198127	900	900	985141000928712	E:\CCI STUDY\GROUP A\GrAWEEK1	TBIGrA3dayspostSX	6426.36	36.5027	118.295	59		144.934	169.368	188.696						118.96	833.36	659.4	3.52	240.6	0.92	14.36	15.16	14.6	200.8	413.8	158.68	39.8	5.56	14	22.32	0
2020-10-22	16:30:00	199027	900	900	985141000928712	E:\CCI STUDY\GROUP A\GrAWEEK1	TBIGrA3dayspostSX	246.457	36.8325	103.631	2		176.831	123.537	174.055						208.6	900	586.52	0	313.48	0	0	0	0	72.84	0	586.52	240.64	0	0	0	0
2020-10-22	16:45:00	199927	900	900	985141000928712	E:\CCI STUDY\GROUP A\GrAWEEK1	TBIGrA3dayspostSX	1840.74	36.9157	106.362	17		190.685	145.231	129.682						231.52	888.04	629.56	0	270.44	3.08	11.36	0	112.48	71	3.48	282.12	199.44	0	0	213.52	3.52
2020-10-22	17:00:00	200827	900	900	985141000928712	E:\CCI STUDY\GROUP A\GrAWEEK1	TBIGrA3dayspostSX	6720.51	37.3914	126.344	57		172.179	179.042	192.02						149.28	819.44	590.76	9.12	309.24	22.48	68.88	17.88	2.68	77.6	339.84	69.72	231.64	19.04	19	29.04	2.2
2020-10-22	17:15:00	201727	900	900	985141000928712	E:\CCI STUDY\GROUP A\GrAWEEK1	TBIGrA3dayspostSX	5314.22	37.1979	105.544	48		139.24	178.461	187.624						193.08	829.36	531.64	0	368.36	53.76	16.48	0	92.28	117.52	123	175.08	250.84	19	30.2	20.6	1.24
2020-10-22	17:30:00	202627	900	900	985141000928712	E:\CCI STUDY\GROUP A\GrAWEEK1	TBIGrA3dayspostSX	6495.04	37.4812	118.599	57		222.547	177.587	134.036						255.48	835.36	732.2	22.44	167.8	0.84	28.28	4.72	79.64	8.96	10.88	340.4	158.84	17	7.28	79.56	163.6
2020-10-22	17:45:00	203527	900	900	985141000928712	E:\CCI STUDY\GROUP A\GrAWEEK1	TBIGrA3dayspostSX	11035.3	38.0089	138.893	90		224.506	218.499	166.109						330.8	771.92	739.56	127.28	160.44	36.92	93.88	20.52	92.64	60.76	40.12	127.52	99.68	65.72	123.68	53.16	85.4
2020-10-22	18:00:00	204427	900	900	985141000928712	E:\CCI STUDY\GROUP A\GrAWEEK1	TBIGrA3dayspostSX	12663.4	38.1948	134.307	103		227.205	202.571	207.405						375.2	758.72	766.04	107.28	133.96	72.64	206.32	53.16	69.4	54.04	57.76	110.92	79.92	78.56	57.72	41.36	18.2
2020-10-22	18:15:00	205327	900	900	985141000928712	E:\CCI STUDY\GROUP A\GrAWEEK1	TBIGrA3dayspostSX	8170.12	38.1451	120.069	70		169.081	206.454	199.383						300.92	806.84	791.36	102.76	108.64	15.2	31.4	16.08	65	34.96	11.12	136.96	73.68	32.72	365.88	82.16	34.84
2020-10-22	18:30:00	206227	900	900	985141000928712	E:\CCI STUDY\GROUP A\GrAWEEK1	TBIGrA3dayspostSX	7528	37.8786	127.886	61		219.673	191.683	188.614						163.12	815.44	587.84	82.8	312.16	39.04	248.84	101.84	37.16	131.28	13.24	65.72	180.88	8.88	26.6	32.68	13.84
2020-10-22	18:45:00	207127	900	900	985141000928712	E:\CCI STUDY\GROUP A\GrAWEEK1	TBIGrA3dayspostSX	8554.35	37.5649	129.565	71		184.633	206.529	172.058						189.88	788.36	513.16	45.6	386.84	1.68	27.68	0	249.72	230.36	7.56	112.88	156.48	30.72	30.68	42.88	9.36
2020-10-22	19:00:00	208027	900	900	985141000928712	E:\CCI STUDY\GROUP A\GrAWEEK1	TBIGrA3dayspostSX	6057.45	37.4031	132.201	55		169.419	211.334	262.329						87.04	839.08	711.32	52.2	188.68	8.16	259.16	228.64	71.68	149.16	11.08	9	39.52	75.32	12.04	16	20.24
2020-10-22	19:15:00	208927	900	900	985141000928712	E:\CCI STUDY\GROUP A\GrAWEEK1	TBIGrA3dayspostSX	1381.91	37.089	106.85	15		123.491	254.084	220.514						45.72	881.72	828.16	0	71.84	0	186.2	628.84	0	71.84	13.12	0	0	0	0	0	0
2020-10-22	19:30:00	209827	900	900	985141000928712	E:\CCI STUDY\GROUP A\GrAWEEK1	TBIGrA3dayspostSX	6237.13	37.0482	125.446	54		208.836	176.194	165.389						111.84	829.08	259.24	14.28	640.76	5.16	28.72	49.6	30.52	94.4	67.64	40.84	546.36	15.08	0	21.68	0
2020-10-22	19:45:00	210727	900	900	985141000928712	E:\CCI STUDY\GROUP A\GrAWEEK1	TBIGrA3dayspostSX	1912.98	36.8871	125.023	16		156.85	207.31	159.392						41.36	881.08	275.2	34.56	624.8	0	0	0	0	2.4	0	275.2	622.4	0	0	0	0
2020-10-22	20:00:00	211627	900	900	985141000928712	E:\CCI STUDY\GROUP A\GrAWEEK1	TBIGrA3dayspostSX	747.704	36.9384	103.823	6		141.274	137.103	115.781						220.48	893.88	107.92	0	792.08	0	0	0	107.88	9.52	0	0.04	782.56	0	0	0	0
2020-10-22	20:15:00	212527	900	900	985141000928712	E:\CCI STUDY\GROUP A\GrAWEEK1	TBIGrA3dayspostSX	718.958	36.8603	68.3133	6		107.709	139.882	113.681						137	897.6	92.88	0	807.12	0	0	0	0	188.24	0	78.44	618.88	14.44	0	0	0
2020-10-22	20:30:00	213427	900	900	985141000928712	E:\CCI STUDY\GROUP A\GrAWEEK1	TBIGrA3dayspostSX	1485.35	36.4977	90.5067	12		148.503	153.843	160.196						37.8	883.48	517.12	0	382.88	0	0	0	62.04	0	0	455.08	382.88	0	0	0	0
2020-10-22	20:45:00	214327	900	900	985141000928712	E:\CCI STUDY\GROUP A\GrAWEEK1	TBIGrA3dayspostSX	1444.07	37.0837	64.906	14		135.381	105.421	126.546						215.72	876.8	378.12	0	521.88	0	0	0	0.04	53.92	0	352.48	467.96	0	25.16	0.44	0
2020-10-22	21:00:00	215227	900	900	985141000928712	E:\CCI STUDY\GROUP A\GrAWEEK1	TBIGrA3dayspostSX	1661.99	36.9951	108.701	15		190.957	171.261	203.817						183.08	880.92	366.16	0	533.84	0.08	36.32	209.04	8.92	300.2	93.4	18.4	233.64	0	0	0	0
2020-10-22	21:15:00	216127	900	900	985141000928712	E:\CCI STUDY\GROUP A\GrAWEEK1	TBIGrA3dayspostSX	7287.46	37.3316	114.459	65		147.524	202.804	199.309						285.12	805.72	809.44	63.68	90.56	7.24	182.84	99.56	71.64	7.52	167.6	200.4	83.04	30.48	12	31.84	5.84
2020-10-22	21:30:00	217027	900	900	985141000928712	E:\CCI STUDY\GROUP A\GrAWEEK1	TBIGrA3dayspostSX	9568.52	37.8347	116.403	79		153.231	194.559	192.905						299.6	793.24	701.16	38.88	198.84	15.68	37.68	14	36.16	157.12	61.88	262.32	41.72	26.96	82.8	127.6	36.08
2020-10-22	21:45:00	217927	900	900	985141000928712	E:\CCI STUDY\GROUP A\GrAWEEK1	TBIGrA3dayspostSX	4535.14	37.5395	106.15	37		157.572	146.078	187.953						159.16	853.12	496.12	41.04	403.88	46.08	30.2	5.48	189.96	123.44	9.8	141.24	280.44	18.16	2.2	48.36	4.64
2020-10-22	22:00:00	218827	900	900	985141000928712	E:\CCI STUDY\GROUP A\GrAWEEK1	TBIGrA3dayspostSX	2355.89	36.9961	101.06	19		164.506	138.138	238.826						62.76	867.8	789.4	21.04	110.6	23.32	548.72	173.28	0	93.36	7.72	0	17.24	0.44	0	19.84	16.08
2020-10-22	22:15:00	219727	900	900	985141000928712	E:\CCI STUDY\GROUP A\GrAWEEK1	TBIGrA3dayspostSX	81.8283	36.7826	117.587	1		131.3	265.495	172.829						115.12	900	900	35.2	0	96.36	803.64	0	0	0	0	0	0	0	0	0	0
2020-10-22	22:30:00	220627	900	900	985141000928712	E:\CCI STUDY\GROUP A\GrAWEEK1	TBIGrA3dayspostSX	37.6726	36.6198	106.561	0		112.358	255.016	124.504						53	900	900	0	0	0	900	0	0	0	0	0	0	0	0	0	0
2020-10-22	22:45:00	221527	900	900	985141000928712	E:\CCI STUDY\GROUP A\GrAWEEK1	TBIGrA3dayspostSX	238.992	36.5293	113.491	2		153.012	223.244	138.509						365	898.8	574.84	0	325.16	0	574.84	0	0	325.16	0	0	0	0	0	0	0
2020-10-22	23:00:00	222427	900	900	985141000928712	E:\CCI STUDY\GROUP A\GrAWEEK1	TBIGrA3dayspostSX	892.795	36.7868	110.535	9		191.189	245.272	117.247						69.2	893.92	898.8	0	1.2	0	660.48	237.12	1.2	1.2	0	0	0	0	0	0	0
2020-10-22	23:15:00	223327	900	900	985141000928712	E:\CCI STUDY\GROUP A\GrAWEEK1	TBIGrA3dayspostSX	8271.68	37.5256	119.555	73		184.637	170.548	211.529						301.08	798.16	809.28	57.28	90.72	89.76	70.92	3.4	87.04	47.52	83.92	396.92	43.2	20.08	33.56	13.56	10.12
2020-10-22	23:30:00	224227	900	900	985141000928712	E:\CCI STUDY\GROUP A\GrAWEEK1	TBIGrA3dayspostSX	8264.56	37.4065	122.968	73		152.336	198.673	211.897						196.88	797.24	644.92	66.6	255.08	157.36	51.64	12.72	129.84	18.96	0.8	205.72	236.12	14.52	33.4	9.44	29.48
2020-10-22	23:45:00	225127	900	900	985141000928712	E:\CCI STUDY\GROUP A\GrAWEEK1	TBIGrA3dayspostSX	2019.22	36.5299	78.8749	17		98.156	161.855	143.235						223.84	871.8	270.6	0	629.4	0	0	0	0.04	78.16	0	270.56	551.24	0	0	0	0
2020-10-23	00:00:00	226027	900	900	985141000928712	E:\CCI STUDY\GROUP A\GrAWEEK1	TBIGrA3dayspostSX	1558.79	36.2397	98.2966	13		128.072	137.132	133.248						78.32	875.36	77.64	5.16	822.36	0	0	0	0	34.44	0	77.64	787.92	0	0	0	0
2020-10-23	00:15:00	226927	900	900	985141000928712	E:\CCI STUDY\GROUP A\GrAWEEK1	TBIGrA3dayspostSX	119.5	36.7049	110.51	1		116.211	155.095	146.193						11.84	900	385.64	0	514.36	0	0	0	0	0	0	385.64	514.36	0	0	0	0
2020-10-23	00:30:00	227827	900	900	985141000928712	E:\CCI STUDY\GROUP A\GrAWEEK1	TBIGrA3dayspostSX	239.018	36.6063	90.5275	2		133.374	134.355	99.641						678.08	900	355.76	0	544.24	0	0	0	0	0	0	355.76	544.24	0	0	0	0
2020-10-23	00:45:00	228727	900	900	985141000928712	E:\CCI STUDY\GROUP A\GrAWEEK1	TBIGrA3dayspostSX	457.499	36.5346	108.743	3		136.699	146.325	118.174						45.24	896.8	448.52	0	451.48	0	0	0	0	0	0	420.56	451.48	0	0	27.96	0
2020-10-23	01:00:00	229627	900	900	985141000928712	E:\CCI STUDY\GROUP A\GrAWEEK1	TBIGrA3dayspostSX	6326.39	36.8537	98.1359	55		194.45	152.725	129.891						354.28	821.48	534.56	20.2	365.44	0	15.84	4.44	8.52	86.08	14.64	176.36	279.36	127.52	46.56	82.48	58.2
2020-10-23	01:15:00	230527	900	900	985141000928712	E:\CCI STUDY\GROUP A\GrAWEEK1	TBIGrA3dayspostSX	597.482	36.6837	85.0786	5		158.292	174.468	111.201						193.04	896.56	733.16	0	166.84	0	0	0	0	0	0	733.16	166.84	0	0	0	0
2020-10-23	01:30:00	231427	900	900	985141000928712	E:\CCI STUDY\GROUP A\GrAWEEK1	TBIGrA3dayspostSX	1363.99	36.7897	101.142	10		211.019	153.697	133.449						150.12	892.44	527.8	0	372.2	0	0	0	0	0	0	432.48	372.2	0	54.64	40.68	0
2020-10-23	01:45:00	232327	900	900	985141000928712	E:\CCI STUDY\GROUP A\GrAWEEK1	TBIGrA3dayspostSX	10186.8	37.4611	153.249	92		286.547	162.849	258.006						197.08	818.44	776.76	275.24	123.24	13.68	44.6	5.28	273.92	39.08	21.32	72.64	84.16	34.56	70.92	230.32	9.52
2020-10-23	02:00:00	233227	900	900	985141000928712	E:\CCI STUDY\GROUP A\GrAWEEK1	TBIGrA3dayspostSX	5444.54	37.2179	125.997	45		165.534	166.508	237.691						85.96	849.48	796.68	25.68	103.32	23.4	269.08	11.44	6.6	16.72	327.72	124.56	86.6	0.48	0	10.52	22.88
2020-10-23	02:15:00	234127	900	900	985141000928712	E:\CCI STUDY\GROUP A\GrAWEEK1	TBIGrA3dayspostSX	3485.07	37.0767	53.0933	28		224.277	127.616	121.917						140.04	862.64	465.2	17.6	434.8	0.04	9.48	85.72	5.84	0.24	183	120.76	434.56	14.12	22.68	21.08	2.48
2020-10-23	02:30:00	235027	900	900	985141000928712	E:\CCI STUDY\GROUP A\GrAWEEK1	TBIGrA3dayspostSX	3773.29	37.1161	140.49	30		250.83	293.593	146.782						96.68	856.8	881.4	136.2	18.6	7.2	15.96	7.08	11.36	4.2	0.48	126.76	14.4	3.4	222.68	478.16	8.32
2020-10-23	02:45:00	235927	900	900	985141000928712	E:\CCI STUDY\GROUP A\GrAWEEK1	TBIGrA3dayspostSX	11716.4	37.5669	106.965	104		157.983	159.81	181.139						329.48	743.76	838.76	7.68	61.24	10.92	66.52	83.32	90.76	42.36	168.76	119.76	18.88	77.72	67.12	133.6	20.28
2020-10-23	03:00:00	236827	900	900	985141000928712	E:\CCI STUDY\GROUP A\GrAWEEK1	TBIGrA3dayspostSX	9108.08	37.5006	120.739	80		159.751	185.244	217.466						194.52	786.16	825.28	8.24	74.72	30.88	36.08	12.56	145.04	5.4	72	82.56	69.32	45.8	201.52	172.88	25.96
2020-10-23	03:15:00	237727	900	900	985141000928712	E:\CCI STUDY\GROUP A\GrAWEEK1	TBIGrA3dayspostSX	3747.96	37.2676	114.421	34		146.406	171.689	199.003						83	853.96	891.6	0	8.4	31.72	0.96	12.12	265.52	3.72	53.48	103.68	4.68	29.08	267.68	127.36	0
2020-10-23	03:30:00	238627	900	900	985141000928712	E:\CCI STUDY\GROUP A\GrAWEEK1	TBIGrA3dayspostSX	7935.33	37.29	114.129	67		157.267	198.016	179.518						326.36	835.88	885.76	19.2	14.24	24.92	25.88	23.4	47.24	4	4.16	240.8	10.24	111.24	59.2	276.64	72.28
2020-10-23	03:45:00	239527	900	900	985141000928712	E:\CCI STUDY\GROUP A\GrAWEEK1	TBIGrA3dayspostSX	3899	37.3449	115.592	31		195.918	173.593	171.24						139.12	852.96	614.48	9.12	285.52	0	0	0	251.96	0	0	69.72	285.52	0	178.32	114.48	0
2020-10-23	04:00:00	240427	900	900	985141000928712	E:\CCI STUDY\GROUP A\GrAWEEK1	TBIGrA3dayspostSX	7284.13	37.0472	133.074	69		251.044	141.665	218.465						121.68	826.32	598.32	29.04	301.68	16	38.8	221.44	25.2	3.36	169.48	59.6	298.32	12.16	10.08	34.32	11.24
2020-10-23	04:15:00	241327	900	900	985141000928712	E:\CCI STUDY\GROUP A\GrAWEEK1	TBIGrA3dayspostSX	7455.73	37.1843	118.96	63		228.672	146.567	201.513						95.84	815.36	888.28	36.84	11.72	49.76	115.12	24.08	15.04	2.12	423.96	128.08	9.6	35.36	28.24	19.04	49.6
2020-10-23	04:30:00	242227	900	900	985141000928712	E:\CCI STUDY\GROUP A\GrAWEEK1	TBIGrA3dayspostSX	8601.47	37.4948	119.292	73		169.654	160.424	194.642						201.76	788.84	382.64	31.84	517.36	64.64	6.32	43.68	11.88	356.8	168.04	27.2	160.56	37.04	5.68	4.84	13.32
2020-10-23	04:45:00	243127	900	900	985141000928712	E:\CCI STUDY\GROUP A\GrAWEEK1	TBIGrA3dayspostSX	6673.06	37.0221	117.101	56		147.227	191.985	193.994						142.4	839.76	594.68	18.44	305.32	7.24	1.52	68.84	5.12	238.2	468.6	11.72	67.12	24.64	0	0	7
2020-10-23	05:00:00	244027	900	900	985141000928712	E:\CCI STUDY\GROUP A\GrAWEEK1	TBIGrA3dayspostSX	3789.66	36.4114	95.9779	34		120.608	187.552	244.592						120.24	856.72	862.92	65.56	37.08	26.48	73.84	400.88	1.96	30.76	283.72	4.12	6.32	3.92	16.64	37.2	14.16
2020-10-23	05:15:00	244927	900	900	985141000928712	E:\CCI STUDY\GROUP A\GrAWEEK1	TBIGrA3dayspostSX	2327.61	36.1682	99.0028	21		126.456	181.131	221.658						110.8	872.84	887.24	1.04	12.76	0	84.92	245.8	1.68	12.48	552.84	2	0.28	0	0	0	0
2020-10-23	05:30:00	245827	900	900	985141000928712	E:\CCI STUDY\GROUP A\GrAWEEK1	TBIGrA3dayspostSX	3714.92	36.2405	122.94	28		172.088	167.702	214.043						124.88	854.08	534.52	63.32	365.48	0	7.96	267.36	64.96	87.92	93.88	87.32	277.56	0	6.48	6.56	0
2020-10-23	05:45:00	246727	900	900	985141000928712	E:\CCI STUDY\GROUP A\GrAWEEK1	TBIGrA3dayspostSX	6750.43	37.1218	120.415	58		163.265	183.96	191.142						239.96	823.92	659.36	31.92	240.64	29.84	210.2	40.76	55.48	57.12	2.48	188.32	183.52	0	81.72	34.36	16.2
2020-10-23	06:00:00	247627	900	900	985141000928712	E:\CCI STUDY\GROUP A\GrAWEEK1	TBIGrA3dayspostSX	3329.93	36.9232	103.205	27		174.386	134.027	186.51						130.56	866.32	422.52	2.96	477.48	37.76	70.84	20.44	1.2	132.52	12.28	257.92	344.96	1.44	2.28	16.88	1.48
2020-10-23	06:15:00	248527	900	900	985141000928712	E:\CCI STUDY\GROUP A\GrAWEEK1	TBIGrA3dayspostSX	647.845	36.3186	76.7253	5		228.282	88.7696	163.483						147.6	897.68	682.2	0	217.8	0	0	0	0	39.88	0	682.2	177.92	0	0	0	0
2020-10-23	06:30:00	249427	900	900	985141000928712	E:\CCI STUDY\GROUP A\GrAWEEK1	TBIGrA3dayspostSX	1379.28	36.1048	84.5459	13		115.899	137.286	180.67						612.36	892.04	634.4	0	265.6	0	0	0	109.8	209.6	53.6	471	56	0	0	0	0
2020-10-23	06:45:00	250327	900	900	985141000928712	E:\CCI STUDY\GROUP A\GrAWEEK1	TBIGrA3dayspostSX	212.437	36.0033	68.7092	2		121.847	97.8471	159.579						189.72	900	399.32	0	500.68	0	0	0	7.88	0	0	391.44	500.68	0	0	0	0
2020-10-23	07:00:00	251227	900	900	985141000928712	E:\CCI STUDY\GROUP A\GrAWEEK1	TBIGrA3dayspostSX	3782.23	36.4069	104.925	31		126.77	130.094	212.954						209	862.92	899.92	0	0.08	0.04	9.68	5	9.12	0	16.04	351.84	0.08	12.96	242.64	252.6	0
2020-10-23	07:15:00	252127	900	900	985141000928712	E:\CCI STUDY\GROUP A\GrAWEEK1	TBIGrA3dayspostSX	4291.85	36.8924	113.209	31		134.233	142.65	210.597					158.081	154.2	854.72	855.8	0	44.2	23.64	9.32	9.08	8	1.32	8	233.2	42.88	72.52	227.36	250.96	13.72
2020-10-23	07:30:00	253027	900	900	985141000928712	E:\CCI STUDY\GROUP A\GrAWEEK1	TBIGrA3dayspostSX	558.882	36.6517	4.7854	6		150.377	75.592	159.264					9.12898	57.72	900	871.96	0	28.04	0	0	0	0	4.24	13.6	858.36	23.8	0	0	0	0
2020-10-23	07:45:00	253927	900	900	985141000928712	E:\CCI STUDY\GROUP A\GrAWEEK1	TBIGrA3dayspostSX	2349.06	36.277	85.7745	19		139.677	108.1	151.828						444.88	891.68	598.96	2.88	301.04	0	0	0	12	65.96	0	509.08	235.08	0	5.2	72.68	0
2020-10-23	08:00:00	254827	900	900	985141000928712	E:\CCI STUDY\GROUP A\GrAWEEK1	TBIGrA3dayspostSX	2617.87	36.3434	117.195	19		165.747	131.553	172.469						107.24	865.4	812.84	9.32	87.16	0	0	0	25	0	0	644.48	87.16	0	0	143.36	0
2020-10-23	08:15:00	255727	900	900	985141000928712	E:\CCI STUDY\GROUP A\GrAWEEK1	TBIGrA3dayspostSX	2469.11	36.2419	76.778	17		101.381	133.046	152.163						289.4	872.92	732.96	0	167.04	0	0	0	162.2	8.84	0	523.32	158.2	0	0.96	46.48	0
2020-10-23	08:30:00	256627	900	900	985141000928712	E:\CCI STUDY\GROUP A\GrAWEEK1	TBIGrA3dayspostSX	3405.17	36.2959	97.9975	28		158.35	120.438	178.181						207.68	868.08	857.44	0	42.56	0	0	0	77	10.8	0	596.12	31.76	0	101.64	78.24	4.44
2020-10-23	08:45:00	257527	900	900	985141000928712	E:\CCI STUDY\GROUP A\GrAWEEK1	TBIGrA3dayspostSX	2081.18	36.1855	88.8139	15		92.8343	160.761	201.006						132.04	877.24	877	0	23	0	0	0	0	0	0	775.4	23	0	10.68	90.92	0
2020-10-23	09:00:00	258427	900	772.52	985141000928712	E:\CCI STUDY\GROUP A\GrAWEEK1	TBIGrA3dayspostSX	1545.21	36.3043	54.9931	12		149.93	64.4383	136.951						94.08	758.36	438	0	334.52	0	0	0	0	0	0	406	334.52	0	0	32	0

## Sheet: 989001025043695
date	time	time since start (s)	bin duration (s)	effective bin duration (s)	subject	folder	study name	distance (mm)	temperature (C)	separation (mm)	transition	separation 985141000928712 (mm)	separation 989001025043666 (mm)	separation 989001025043695 (mm)	separation 985141000928707 (mm)	separation 985141000928723 (mm)	separation 985141000928730 (mm)	separation 989001025043662 (mm)	separation 989001025043693 (mm)	separation 988002550251993 (mm)	mobile (s)	static (s)	thigmotactic (s)	isolated (s)	in centre zones (s)	antenna1.0 (s)	antenna2.0 (s)	antenna3.0 (s)	antenna4.0 (s)	antenna5.0 (s)	antenna6.0 (s)	antenna7.0 (s)	antenna8.0 (s)	antenna9.0 (s)	antenna10.0 (s)	antenna11.0 (s)	antenna12.0 (s)
2020-10-20	09:00:00	0	900	127.44	989001025043695	E:\CCI STUDY\GROUP A\GrAWEEK1	TBIGrA3dayspostSX	0	37.7525	151.125	0	168.999	213.552		163.699						0	127.44	0	0	127.44	0	0	0	0	0	0	0	127.44	0	0	0	0
2020-10-20	09:15:00	127	900	900	989001025043695	E:\CCI STUDY\GROUP A\GrAWEEK1	TBIGrA3dayspostSX	2398.49	37.9194	120.106	19	131.423	212.761		258.092						30.76	877.52	721.36	5.64	178.64	0	0	0	0	0	0	64.96	178.64	0	67.16	589.24	0
2020-10-20	09:30:00	1027	900	900	989001025043695	E:\CCI STUDY\GROUP A\GrAWEEK1	TBIGrA3dayspostSX	2073.48	37.9609	119.642	12	144.059	177.403		285.236						34.6	885.24	450.8	0	449.2	0	0	0	0	0	0	45.32	449.2	0	0	405.48	0
2020-10-20	09:45:00	1927	900	900	989001025043695	E:\CCI STUDY\GROUP A\GrAWEEK1	TBIGrA3dayspostSX	7526.12	38.0255	126.489	68	162.916	164.945		256.28						105.88	812.6	501.72	10.96	398.28	0	0	0	13.32	2.56	21.48	158.24	395.72	98.08	7.76	194.6	8.24
2020-10-20	10:00:00	2827	900	900	989001025043695	E:\CCI STUDY\GROUP A\GrAWEEK1	TBIGrA3dayspostSX	1757.14	37.8722	115.785	14	153.364	154.155		212.077						95.32	884.76	731.16	0	168.84	0	0	0	141.92	64.52	0	550.04	104.32	0	16.56	22.64	0
2020-10-20	10:15:00	3727	900	900	989001025043695	E:\CCI STUDY\GROUP A\GrAWEEK1	TBIGrA3dayspostSX	1908.26	38.2026	122.3	16	242.14	130.987		122.588						21.6	878.4	812.4	0	87.6	0	0	0	812.4	87.6	0	0	0	0	0	0	0
2020-10-20	10:30:00	4627	900	900	989001025043695	E:\CCI STUDY\GROUP A\GrAWEEK1	TBIGrA3dayspostSX	1195	38.1006	119.327	10	241.585	158.69		122.857						11.76	888.24	834.72	0	65.28	0	0	0	833.88	65.28	0.84	0	0	0	0	0	0
2020-10-20	10:45:00	5527	900	900	989001025043695	E:\CCI STUDY\GROUP A\GrAWEEK1	TBIGrA3dayspostSX	9538.37	37.9377	128.15	78	249.597	157.824		161.191						260.24	787.88	744.76	68.12	155.24	78.44	34.84	15.6	527.96	112.92	11.2	6.56	42.32	13.92	19	27.32	9.92
2020-10-20	11:00:00	6427	900	900	989001025043695	E:\CCI STUDY\GROUP A\GrAWEEK1	TBIGrA3dayspostSX	8670.4	38.1571	126.415	79	268.813	178.277		159.449						194.48	792.68	457.8	145.24	442.2	42.84	86.56	2.24	171.92	397.92	47.56	23.4	44.28	69.44	0	11.56	2.28
2020-10-20	11:15:00	7327	900	900	989001025043695	E:\CCI STUDY\GROUP A\GrAWEEK1	TBIGrA3dayspostSX	109.133	38.4134	186.297	1	274.456	199.726		186.515						292.16	900	186	127.44	714	0	0	0	0	714	127.44	0	0	58.56	0	0	0
2020-10-20	11:30:00	8227	900	900	989001025043695	E:\CCI STUDY\GROUP A\GrAWEEK1	TBIGrA3dayspostSX	455.758	37.9222	146.392	3	239.326	194.802		156.124						738.36	897.4	437.44	251.4	462.56	0	0	0	0	462.56	189.08	248.36	0	0	0	0	0
2020-10-20	11:45:00	9127	900	900	989001025043695	E:\CCI STUDY\GROUP A\GrAWEEK1	TBIGrA3dayspostSX	5132.76	38.2415	95.0067	44	230.779	104.939		178.292						419.28	849.64	409.56	18.28	490.44	0	50.4	3.36	133.56	454.84	7.04	184.72	35.6	8.08	0	21.64	0.76
2020-10-20	12:00:00	10027	900	900	989001025043695	E:\CCI STUDY\GROUP A\GrAWEEK1	TBIGrA3dayspostSX	2274.32	38.2714	89.0351	21	263.141	97.021		147.667						47.56	878.84	379	0	521	0.04	147.92	0	231.04	521	0	0	0	0	0	0	0
2020-10-20	12:15:00	10927	900	900	989001025043695	E:\CCI STUDY\GROUP A\GrAWEEK1	TBIGrA3dayspostSX	1223.97	37.7363	111.241	10	169.941	122.676		122.372						48.36	885.12	738.4	0	161.6	43.2	114.56	0	580.64	161.6	0	0	0	0	0	0	0
2020-10-20	12:30:00	11827	900	900	989001025043695	E:\CCI STUDY\GROUP A\GrAWEEK1	TBIGrA3dayspostSX	3836.04	37.3135	99.1863	33	261.306	142.031		126.384						221.76	856.2	543.24	35.76	356.76	198.12	285.4	0	0	351.56	14.4	6.56	5.2	9.44	13.76	14.36	1.2
2020-10-20	12:45:00	12727	900	900	989001025043695	E:\CCI STUDY\GROUP A\GrAWEEK1	TBIGrA3dayspostSX	925.75	37.8532	119.103	8	312.465	126.978		194.546						56.04	893.92	606.2	0.72	293.8	545.32	35.92	0	24.96	292.2	0	0	1.6	0	0	0	0
2020-10-20	13:00:00	13627	900	900	989001025043695	E:\CCI STUDY\GROUP A\GrAWEEK1	TBIGrA3dayspostSX	1970.94	35.536	123.975	13	296.608	141.639		166.117						140.84	885.88	366.32	23.6	533.68	254.84	57.08	0	30.56	499.68	23.84	0	34	0	0	0	0
2020-10-20	13:15:00	14527	900	900	989001025043695	E:\CCI STUDY\GROUP A\GrAWEEK1	TBIGrA3dayspostSX	3514.86	35.018	123.259	29	250.654	161.22		143.167						256.28	866.96	626.88	42.32	273.12	34.12	58.12	23.32	433.12	148.36	9.6	0	124.76	4.96	0	4.76	58.88
2020-10-20	13:30:00	15427	900	900	989001025043695	E:\CCI STUDY\GROUP A\GrAWEEK1	TBIGrA3dayspostSX	1747.27	34.9658	84.6933	14	263.586	153.745		91.8482						19.12	880.88	51.6	0	848.4	26.84	24.76	0	0	806.76	0	0	41.64	0	0	0	0
2020-10-20	13:45:00	16327	900	900	989001025043695	E:\CCI STUDY\GROUP A\GrAWEEK1	TBIGrA3dayspostSX	1412.4	35.4185	82.4969	13	237.512	83.6167		152.663						265.44	885.24	341.44	2.28	558.56	0	0	0	330.32	528.2	3.28	7.28	30.36	0.56	0	0	0
2020-10-20	14:00:00	17227	900	900	989001025043695	E:\CCI STUDY\GROUP A\GrAWEEK1	TBIGrA3dayspostSX	3014.84	35.5201	104.399	25	240.024	113.138		188.196						543.6	863.88	445.04	11.12	454.96	284.56	144.96	0.92	1.04	324.84	0.12	0	130.12	9.96	0	2.2	1.28
2020-10-20	14:15:00	18127	900	900.04	989001025043695	E:\CCI STUDY\GROUP A\GrAWEEK1	TBIGrA3dayspostSX	5838.27	36.8728	151.213	47	256.256	202.03		227.817						73.16	835.36	601.52	211.04	298.52	314.64	62.08	0	0.48	17.88	0	0	280.64	162.24	0	55.04	7.04
2020-10-20	14:30:00	19027	900	900	989001025043695	E:\CCI STUDY\GROUP A\GrAWEEK1	TBIGrA3dayspostSX	10519.1	35.7767	121.082	85	226.89	152.432		200.542						157.2	779.76	568.2	60.56	331.8	320.76	50	13.8	49	240.84	4.56	10.08	90.96	98.48	0	16.08	5.44
2020-10-20	14:45:00	19927	900	900	989001025043695	E:\CCI STUDY\GROUP A\GrAWEEK1	TBIGrA3dayspostSX	11120.9	34.9749	118.612	92	220.287	188.801		169.226						249.64	764.16	672.84	27.92	227.16	241.6	35.28	9.44	0.04	142.84	11.96	8.64	84.32	164.96	2.28	186.48	12.16
2020-10-20	15:00:00	20827	900	900	989001025043695	E:\CCI STUDY\GROUP A\GrAWEEK1	TBIGrA3dayspostSX	3820.37	35.1587	127.646	31	216.489	145.611		240.167						61.92	856.48	739.96	30.52	160.04	601.64	138.32	0	0	154.36	0	0	5.68	0	0	0	0
2020-10-20	15:15:00	21727	900	900	989001025043695	E:\CCI STUDY\GROUP A\GrAWEEK1	TBIGrA3dayspostSX	5287.22	35.0073	105.687	41	192.183	115.548		209.255						78.92	844.92	849.92	78.52	50.08	344.72	103.8	0	370.56	50.08	5.24	8.76	0	6.6	2.4	4.04	3.8
2020-10-20	15:30:00	22627	900	900	989001025043695	E:\CCI STUDY\GROUP A\GrAWEEK1	TBIGrA3dayspostSX	3929.44	35.19	102.416	26	178.487	102.416		192.012						201.72	860.04	696.56	0	203.44	266.04	82.88	0	347.64	203.44	0	0	0	0	0	0	0
2020-10-20	15:45:00	23527	900	900	989001025043695	E:\CCI STUDY\GROUP A\GrAWEEK1	TBIGrA3dayspostSX	13074.7	34.7714	113.298	109	197.215	123.658		189.529						184.08	771	604.8	0	295.2	261.88	136.84	0	150.72	294.48	17.52	2.28	0.72	7.44	15	3.12	10
2020-10-20	16:00:00	24427	900	900	989001025043695	E:\CCI STUDY\GROUP A\GrAWEEK1	TBIGrA3dayspostSX	4171.41	34.7517	120.877	35	134.979	226.36		175.655						52.68	847.32	778.08	58.28	121.92	64.84	37.28	0	667.24	121.44	0.4	0.48	0.48	1.52	4.4	0.72	1.2
2020-10-20	16:15:00	25327	900	900	989001025043695	E:\CCI STUDY\GROUP A\GrAWEEK1	TBIGrA3dayspostSX	2523.95	34.9019	116.18	20	136.988	203.975		198.953						44.84	873.44	854.68	0	45.32	93.08	8.28	0	728.44	45.32	7.16	0.84	0	0	16.88	0	0
2020-10-20	16:30:00	26227	900	900	989001025043695	E:\CCI STUDY\GROUP A\GrAWEEK1	TBIGrA3dayspostSX	5066.55	35.2358	104.048	44	160.108	173.24		176.81						123.92	837.48	662.96	0	237.04	160.44	7.12	0	247.44	229.12	4.56	13.84	7.92	4.64	137.2	76.64	11.08
2020-10-20	16:45:00	27127	900	900	989001025043695	E:\CCI STUDY\GROUP A\GrAWEEK1	TBIGrA3dayspostSX	0	34.8523	120.584	0	239.5	120.584		269.928						0	900	900	5.16	0	900	0	0	0	0	0	0	0	0	0	0	0
2020-10-20	17:00:00	28027	900	900	989001025043695	E:\CCI STUDY\GROUP A\GrAWEEK1	TBIGrA3dayspostSX	646.998	35.1466	120.566	5	239.602	122.429		266.222						11.28	888.72	882.08	10.72	17.92	876.16	0	0	5.92	17.92	0	0	0	0	0	0	0
2020-10-20	17:15:00	28927	900	900	989001025043695	E:\CCI STUDY\GROUP A\GrAWEEK1	TBIGrA3dayspostSX	5925.57	34.7612	151.123	50	268.878	163.175		229.565						91.24	836.84	838.48	298.04	61.52	512.68	70.48	0	218.32	53.28	2.32	0	8.24	14.12	5.88	9.92	4.76
2020-10-20	17:30:00	29827	900	900	989001025043695	E:\CCI STUDY\GROUP A\GrAWEEK1	TBIGrA3dayspostSX	4205.12	35.0476	175.331	30	189.35	274.318		280.268						78.92	865.36	849.28	501.4	50.72	506.16	24.2	2	302.2	45.12	1.48	0	5.6	3.96	5.8	3.48	0
2020-10-20	17:45:00	30727	900	900	989001025043695	E:\CCI STUDY\GROUP A\GrAWEEK1	TBIGrA3dayspostSX	9780.1	35.0649	148.353	83	212.856	223.128		214.244						144.44	788.32	764.36	214.72	135.64	242.96	88.72	6.16	278.8	83.84	3.2	22.8	51.8	24.84	15.04	80.16	1.68
2020-10-20	18:00:00	31627	900	900	989001025043695	E:\CCI STUDY\GROUP A\GrAWEEK1	TBIGrA3dayspostSX	8900.81	34.7161	123.195	79	180.85	177.529		196.451						86.16	813.84	700.56	49	199.44	11.68	96.72	1.56	192.52	103.32	15.6	23.52	96.12	94.64	7.92	172.64	83.76
2020-10-20	18:15:00	32527	900	900	989001025043695	E:\CCI STUDY\GROUP A\GrAWEEK1	TBIGrA3dayspostSX	5533.4	34.8843	130.646	49	189.179	143.595		240.17						80.84	841.48	789.36	67.76	110.64	61.76	31.96	0	664.68	108.64	0	0	2	1	0	7.92	22.04
2020-10-20	18:30:00	33427	900	900	989001025043695	E:\CCI STUDY\GROUP A\GrAWEEK1	TBIGrA3dayspostSX	13050	34.7768	136.327	112	198.689	188.572		220.188						150.52	755.68	592.08	183.44	307.92	76.08	104.8	5.92	68.8	57.32	19.52	0.24	250.6	173.68	12.52	130.52	0
2020-10-20	18:45:00	34327	900	900	989001025043695	E:\CCI STUDY\GROUP A\GrAWEEK1	TBIGrA3dayspostSX	20397.1	34.4739	126.442	175	190.683	176.086		214.586						263.72	673.88	687.16	131.56	212.84	50.52	37.44	7.52	147.52	57.76	49.64	1.04	155.08	129.6	38.04	166.12	59.72
2020-10-20	19:00:00	35227	900	900	989001025043695	E:\CCI STUDY\GROUP A\GrAWEEK1	TBIGrA3dayspostSX	16231.5	34.8498	133.637	135	161.88	165.284		214.585						198.44	721.36	620.28	106.32	279.72	40.08	16.88	35.44	197	134.16	26.84	1.08	145.56	63.12	6.88	206.52	26.44
2020-10-20	19:15:00	36127	900	900	989001025043695	E:\CCI STUDY\GROUP A\GrAWEEK1	TBIGrA3dayspostSX	2218.74	34.5927	182.848	17	190.37	200.817		219.714						32.88	871.8	630.84	467.88	269.16	0	0	0	7.04	65.4	1.76	0.32	203.76	472.28	0	149.44	0
2020-10-20	19:30:00	37027	900	900	989001025043695	E:\CCI STUDY\GROUP A\GrAWEEK1	TBIGrA3dayspostSX	9819.39	34.6544	137.499	79	169.296	185.097		208.391						189.48	796.6	582.12	114.32	317.88	18.76	48.56	6.84	305.4	97.12	22.56	1.32	220.76	56.56	25.72	96.4	0
2020-10-20	19:45:00	37927	900	900	989001025043695	E:\CCI STUDY\GROUP A\GrAWEEK1	TBIGrA3dayspostSX	5794.62	34.395	129.185	48	163.454	145.226		203.587						122.04	838	402.92	36.04	497.08	0	1.8	4.36	48.16	50.04	29	0	447.04	210.72	0	93.92	14.96
2020-10-20	20:00:00	38827	900	900	989001025043695	E:\CCI STUDY\GROUP A\GrAWEEK1	TBIGrA3dayspostSX	193.717	33.849	122.795	3	127.374	147.392		175.533						3.48	896.52	59.16	0	840.84	0	0	0	0	0.04	0	0	840.8	59.16	0	0	0
2020-10-20	20:15:00	39727	900	900	989001025043695	E:\CCI STUDY\GROUP A\GrAWEEK1	TBIGrA3dayspostSX	5334.39	34.2663	136.261	44	157.506	235.655		199.822						115.16	845.12	607.56	33.16	292.44	110	5.24	3.48	383.68	82.68	20.84	0	209.76	18.12	0.4	64.2	1.6
2020-10-20	20:30:00	40627	900	900	989001025043695	E:\CCI STUDY\GROUP A\GrAWEEK1	TBIGrA3dayspostSX	7559.96	34.2816	128.498	62	159.127	197.676		224.029						127	800.36	557.32	83.44	342.68	62	8.2	3.04	80.48	98.24	16.44	0.04	244.44	82	7.28	284.96	12.88
2020-10-20	20:45:00	41527	900	900	989001025043695	E:\CCI STUDY\GROUP A\GrAWEEK1	TBIGrA3dayspostSX	8139.44	34.3202	123.501	71	168.336	174.341		184.468						144	819	339.56	26.8	560.44	2.24	24.2	5.16	63.52	188.88	15.08	2.04	371.56	24.32	4.04	190.6	8.36
2020-10-20	21:00:00	42427	900	900	989001025043695	E:\CCI STUDY\GROUP A\GrAWEEK1	TBIGrA3dayspostSX	8679.68	34.7024	121.723	69	199.996	208.814		203.004						280.32	791	576.48	49.28	323.52	0	53.24	7.4	42.28	227.8	105.4	2.56	95.72	45.36	52.68	264.8	2.76
2020-10-20	21:15:00	43327	900	900	989001025043695	E:\CCI STUDY\GROUP A\GrAWEEK1	TBIGrA3dayspostSX	5568.66	34.636	152.304	48	198.526	251.355		203.342						122.24	841.92	695.32	183.88	204.68	0.04	3.32	82.08	55.04	124	176.92	0	80.68	36.96	3.08	336	1.88
2020-10-20	21:30:00	44227	900	900	989001025043695	E:\CCI STUDY\GROUP A\GrAWEEK1	TBIGrA3dayspostSX	337.997	34.5108	119.167	2	212.487	123.567		193.245						7.2	892.8	900	0	0	0	0	0	0	0	0	0	0	560.16	0	339.84	0
2020-10-20	21:45:00	45127	900	900	989001025043695	E:\CCI STUDY\GROUP A\GrAWEEK1	TBIGrA3dayspostSX	1294.5	34.4288	118.054	10	179.994	135.148		220.327						14.92	885.08	888.12	0	11.88	2.44	103.84	3	0	9.92	1.48	0	1.96	4.52	23.92	748.92	0
2020-10-20	22:00:00	46027	900	900	989001025043695	E:\CCI STUDY\GROUP A\GrAWEEK1	TBIGrA3dayspostSX	10211	34.7411	135.415	86	246.312	187.944		157.459						171.68	796.52	728.04	158.6	171.96	9	0.32	183.12	48.32	157.32	144.36	95.68	14.64	175.76	34.72	19.48	17.28
2020-10-20	22:15:00	46927	900	900	989001025043695	E:\CCI STUDY\GROUP A\GrAWEEK1	TBIGrA3dayspostSX	13896.7	34.722	118.56	119	231.27	175.837		164.698						295.36	757.8	782.88	31.28	117.12	44.6	137.28	47.2	107.76	96.56	116.48	50.52	20.56	92.68	36.88	122.04	27.44
2020-10-20	22:30:00	47827	900	900	989001025043695	E:\CCI STUDY\GROUP A\GrAWEEK1	TBIGrA3dayspostSX	13690	34.8991	112.164	120	184.208	195.694		151.497						269.92	758.52	799.92	6.92	100.08	3.6	157.2	67.2	34.68	58.36	28.48	123.6	41.72	183.68	43.44	115.84	42.2
2020-10-20	22:45:00	48727	900	900	989001025043695	E:\CCI STUDY\GROUP A\GrAWEEK1	TBIGrA3dayspostSX	1939.91	34.8787	67.4545	18	105.994	153.584		205.017						586.32	878.6	838.32	0.24	61.68	0	0	0	5.44	3.92	0	697.64	57.76	69.64	42.04	21.84	1.72
2020-10-20	23:00:00	49627	900	900	989001025043695	E:\CCI STUDY\GROUP A\GrAWEEK1	TBIGrA3dayspostSX	2022.79	34.8163	119.812	16	219.243	147.577		143.971						26.28	876.16	756.24	20.48	143.76	0	2.84	18.64	8.92	130.76	3.44	1.68	13	0	6.44	281.36	432.92
2020-10-20	23:15:00	50527	900	900	989001025043695	E:\CCI STUDY\GROUP A\GrAWEEK1	TBIGrA3dayspostSX	239	35.8042	140.197	2	169.728	169.1		158.327						7.16	892.84	3.56	0	896.44	0	0	0	0	896.44	3.56	0	0	0	0	0	0
2020-10-20	23:30:00	51427	900	900	989001025043695	E:\CCI STUDY\GROUP A\GrAWEEK1	TBIGrA3dayspostSX	507.158	36.0702	122.673	6	167.031	178.948		144.688						4.96	897.56	117.24	0	782.76	0	0	0	1.24	782.36	0	98.64	0.4	0	17.36	0	0
2020-10-20	23:45:00	52327	900	900	989001025043695	E:\CCI STUDY\GROUP A\GrAWEEK1	TBIGrA3dayspostSX	8086.83	35.122	119.363	67	163.12	190.585		144.483						116.96	804.12	616.48	40.84	283.52	4.68	34.76	19.52	9.36	171.92	66.88	401.36	111.6	4.04	25.8	22.48	27.6
2020-10-21	00:00:00	53227	900	900	989001025043695	E:\CCI STUDY\GROUP A\GrAWEEK1	TBIGrA3dayspostSX	10780.5	34.9898	120.62	94	177.913	180.265		171.388						237.84	779.72	604.8	38.16	295.2	15.36	72.2	103.24	55.96	187.6	115.24	79.28	107.6	110.8	0	15.76	36.96
2020-10-21	00:15:00	54127	900	900	989001025043695	E:\CCI STUDY\GROUP A\GrAWEEK1	TBIGrA3dayspostSX	4939.32	34.8944	108.459	41	134.795	220.118		231.164						100.72	842.88	837.16	80.76	62.84	9.48	5.32	0	169.72	10.52	15.4	542.52	52.32	50.6	3.28	38.36	2.48
2020-10-21	00:30:00	55027	900	900	989001025043695	E:\CCI STUDY\GROUP A\GrAWEEK1	TBIGrA3dayspostSX	1470.88	35.5383	72.8004	14	125.45	157.739		235.922						696.72	892.84	878.44	0	21.56	19.96	21.6	18.68	339.48	21.52	170.48	288	0.04	4.32	14.12	1.8	0
2020-10-21	00:45:00	55927	900	900	989001025043695	E:\CCI STUDY\GROUP A\GrAWEEK1	TBIGrA3dayspostSX	8043.26	37.0929	110.419	66	195.035	151.508		172.953						167.4	830.68	846.16	0	53.84	5.72	205.56	28.8	291.04	33.36	122.36	4.2	20.48	42.72	25	107.08	13.68
2020-10-21	01:00:00	56827	900	900	989001025043695	E:\CCI STUDY\GROUP A\GrAWEEK1	TBIGrA3dayspostSX	1934.99	36.6283	125.723	14	150.907	169.599		187.107						22.76	883.2	818.48	0	81.52	0.04	96.24	0	722.2	81.52	0	0	0	0	0	0	0
2020-10-21	01:15:00	57727	900	900	989001025043695	E:\CCI STUDY\GROUP A\GrAWEEK1	TBIGrA3dayspostSX	922.181	36.1665	128.513	9	171.129	134.429		212.467						10.4	889.6	888.24	66.92	11.76	0.04	111.72	1.28	775.2	11.76	0	0	0	0	0	0	0
2020-10-21	01:30:00	58627	900	900	989001025043695	E:\CCI STUDY\GROUP A\GrAWEEK1	TBIGrA3dayspostSX	239	35.8799	135.145	2	235.036	172.127		142.984						5.04	894.96	790.28	0	109.72	0	693.72	0	96.56	109.72	0	0	0	0	0	0	0
2020-10-21	01:45:00	59527	900	900	989001025043695	E:\CCI STUDY\GROUP A\GrAWEEK1	TBIGrA3dayspostSX	1314.5	35.9932	120.893	11	174.441	151.806		157.533						31	885.64	557.44	2.48	342.56	0	0	0	557.44	342.56	0	0	0	0	0	0	0
2020-10-21	02:00:00	60427	900	900	989001025043695	E:\CCI STUDY\GROUP A\GrAWEEK1	TBIGrA3dayspostSX	1434	35.9071	100.376	12	139.409	138.439		136.537						29.44	887.72	212.96	0	687.04	0	14.52	0	197.56	687.04	0.88	0	0	0	0	0	0
2020-10-21	02:15:00	61327	900	900	989001025043695	E:\CCI STUDY\GROUP A\GrAWEEK1	TBIGrA3dayspostSX	478	35.5216	99.1198	5	130.777	150.026		152.759						11.76	895.32	156.96	7.08	743.04	0	0	0	156.96	743.04	0	0	0	0	0	0	0
2020-10-21	02:30:00	62227	900	900	989001025043695	E:\CCI STUDY\GROUP A\GrAWEEK1	TBIGrA3dayspostSX	5449.08	36.2263	104.02	46	147.692	166.406		160.327						112.96	841.76	684	2.92	216	2.44	52.44	163.28	289.24	208.28	92.64	29.36	7.72	46.52	0	8.08	0
2020-10-21	02:45:00	63127	900	900	989001025043695	E:\CCI STUDY\GROUP A\GrAWEEK1	TBIGrA3dayspostSX	956.006	36.3163	98.0204	9	153.472	116.382		143.991						29.44	890.84	120.48	0	779.52	0	0	0	114.6	779.52	5.88	0	0	0	0	0	0
2020-10-21	03:00:00	64027	900	900	989001025043695	E:\CCI STUDY\GROUP A\GrAWEEK1	TBIGrA3dayspostSX	239	35.6221	111.776	2	217.562	115.617		169.388						2.4	897.6	560.28	0	339.72	0	0	0	560.28	339.72	0	0	0	0	0	0	0
2020-10-21	03:15:00	64927	900	900	989001025043695	E:\CCI STUDY\GROUP A\GrAWEEK1	TBIGrA3dayspostSX	119.5	36.3034	119.095	1	136.711	129.112		167.474						1.16	898.84	86.76	27.84	813.24	0	0	0	86.76	813.24	0	0	0	0	0	0	0
2020-10-21	03:30:00	65827	900	900	989001025043695	E:\CCI STUDY\GROUP A\GrAWEEK1	TBIGrA3dayspostSX	0	36.0786	115.926	0	120	123.078		155.203						0	900	0	0	900	0	0	0	0	900	0	0	0	0	0	0	0
2020-10-21	03:45:00	66727	900	900	989001025043695	E:\CCI STUDY\GROUP A\GrAWEEK1	TBIGrA3dayspostSX	358.5	36.289	112.338	3	128.539	141.169		126.915						4.72	895.28	15.4	0	884.6	0	0	0	15.4	884.6	0	0	0	0	0	0	0
2020-10-21	04:00:00	67627	900	900	989001025043695	E:\CCI STUDY\GROUP A\GrAWEEK1	TBIGrA3dayspostSX	10045.1	36.506	128.776	85	187.346	163.42		188.565						136.28	785.68	518.04	107.76	381.96	29.44	76	5.32	106.08	371.84	61	22.96	10.12	73.8	6.92	16.68	119.84
2020-10-21	04:15:00	68527	900	900	989001025043695	E:\CCI STUDY\GROUP A\GrAWEEK1	TBIGrA3dayspostSX	11123	37.0485	142.865	95	220.004	194.83		205.223						177.12	777.16	548.92	168.4	351.08	16.32	131.48	16.56	70.44	252.32	29.6	22.16	98.76	140	2.04	102.36	17.96
2020-10-21	04:30:00	69427	900	900	989001025043695	E:\CCI STUDY\GROUP A\GrAWEEK1	TBIGrA3dayspostSX	6088.65	37.4227	101.082	48	185.564	128.594		158.123						88.08	825.24	71	3.04	829	0.04	0	0	43.6	326.32	1.68	14.96	502.68	0	9.64	1.08	0
2020-10-21	04:45:00	70327	900	900	989001025043695	E:\CCI STUDY\GROUP A\GrAWEEK1	TBIGrA3dayspostSX	866.847	37.0273	128.471	8	214.704	186.514		136.749						8	892	216.04	0	683.96	0	0	0	0	2.52	0	0	681.44	116.24	0	99.8	0
2020-10-21	05:00:00	71227	900	900	989001025043695	E:\CCI STUDY\GROUP A\GrAWEEK1	TBIGrA3dayspostSX	409.352	36.6834	123.445	4	212.931	185.588		140.029						4.2	895.8	0	0	900	0	0	0	0	192	0	0	708	0	0	0	0
2020-10-21	05:15:00	72127	900	900	989001025043695	E:\CCI STUDY\GROUP A\GrAWEEK1	TBIGrA3dayspostSX	349.206	36.637	124.156	2	170.62	149.421		212.211						10.8	896.24	2.04	7.04	897.96	0	0	0	0	601	0	0	296.96	2.04	0	0	0
2020-10-21	05:30:00	73027	900	900	989001025043695	E:\CCI STUDY\GROUP A\GrAWEEK1	TBIGrA3dayspostSX	417.818	36.7304	115.248	3	122.827	147.04		162.262						297.48	897.4	352.96	0	547.04	0	0	0	0	0	0	0	547.04	194.68	0	158.28	0
2020-10-21	05:45:00	73927	900	900	989001025043695	E:\CCI STUDY\GROUP A\GrAWEEK1	TBIGrA3dayspostSX	670.114	36.6741	81.621	7	186.51	122.766		128.795						425.52	895.2	410.12	3	489.88	0	0	0	0	0	0	90.08	489.88	196.2	0	117.2	6.64
2020-10-21	06:00:00	74827	900	900	989001025043695	E:\CCI STUDY\GROUP A\GrAWEEK1	TBIGrA3dayspostSX	1371.71	36.0199	149.381	14	299.117	190.588		262.726						11.16	888.84	894.64	169.44	5.36	0	0	0	0	0	0	0	5.36	37.92	2.48	854.24	0
2020-10-21	06:15:00	75727	900	900	989001025043695	E:\CCI STUDY\GROUP A\GrAWEEK1	TBIGrA3dayspostSX	3034.07	35.8867	97.5144	31	225.678	176.777		191.43						87.64	868.32	892.28	7.24	7.72	20.8	45.4	333	7.8	2.96	2.96	0.44	4.76	113.88	13.68	351.08	3.24
2020-10-21	06:30:00	76627	900	900	989001025043695	E:\CCI STUDY\GROUP A\GrAWEEK1	TBIGrA3dayspostSX	3768.29	35.6847	114.8	30	162.158	171.305		178.916						121.52	864.92	817.68	21.6	82.32	54.76	344.04	294.32	10.84	36.8	16.48	13.64	45.52	10	2.16	70.4	1.04
2020-10-21	06:45:00	77527	900	900	989001025043695	E:\CCI STUDY\GROUP A\GrAWEEK1	TBIGrA3dayspostSX	8581	34.9357	124.01	80	169.982	179.27		182.654						174.6	790.6	556.44	77.8	343.56	64.32	288.12	0	31.4	287.36	38.2	45.6	56.2	50.76	3.76	19.6	14.68
2020-10-21	07:00:00	78427	900	900	989001025043695	E:\CCI STUDY\GROUP A\GrAWEEK1	TBIGrA3dayspostSX	2005.74	34.8618	119.708	11	145.155	150.255		161.272						32.84	883.08	52.68	13.72	847.32	0	0	0	4.32	847.32	14.8	18.72	0	9.4	3.8	1.12	0.52
2020-10-21	07:15:00	79327	900	900	989001025043695	E:\CCI STUDY\GROUP A\GrAWEEK1	TBIGrA3dayspostSX	1272.1	34.8962	101.878	10	116.412	181		141.374						18.84	884.84	109.8	15.24	790.2	0	0	0	106.12	687.8	3.68	0	102.4	0	0	0	0
2020-10-21	07:30:00	80227	900	900	989001025043695	E:\CCI STUDY\GROUP A\GrAWEEK1	TBIGrA3dayspostSX	408.352	34.9787	124.408	4	128.412	224.876		203.869						12.16	897.48	366.76	16.72	533.24	0	0	0	140.8	49.56	225.96	0	483.68	0	0	0	0
2020-10-21	07:45:00	81127	900	900	989001025043695	E:\CCI STUDY\GROUP A\GrAWEEK1	TBIGrA3dayspostSX	720	34.752	118.535	6	132.137	180.347		206.168						30.44	889.48	0	0	900	0	0	0	0	101.68	0	0	798.32	0	0	0	0
2020-10-21	08:00:00	82027	900	900	989001025043695	E:\CCI STUDY\GROUP A\GrAWEEK1	TBIGrA3dayspostSX	119.999	34.7654	126.56	1	195.221	147.162		136.229						55.72	900	0	0	900	0	0	0	0	716.56	0	0	183.44	0	0	0	0
2020-10-21	08:15:00	82927	900	900	989001025043695	E:\CCI STUDY\GROUP A\GrAWEEK1	TBIGrA3dayspostSX	0	34.6302	133.246	0	193.999	190.56		161.002						0	900	0	0	900	0	0	0	0	900	0	0	0	0	0	0	0
2020-10-21	08:30:00	83827	900	900	989001025043695	E:\CCI STUDY\GROUP A\GrAWEEK1	TBIGrA3dayspostSX	0	34.7254	117.974	0	134.886	150.495		124.08						0	900	0	0	900	0	0	0	0	900	0	0	0	0	0	0	0
2020-10-21	08:45:00	84727	900	900	989001025043695	E:\CCI STUDY\GROUP A\GrAWEEK1	TBIGrA3dayspostSX	4210.54	34.8122	118.334	39	135.203	164.807		188.882						43.8	856.2	276.08	0	623.92	0.04	31.64	0	16.2	619.68	164.8	8.64	4.24	12.12	26.32	4.4	11.92
2020-10-21	09:00:00	85627	900	900	989001025043695	E:\CCI STUDY\GROUP A\GrAWEEK1	TBIGrA3dayspostSX	7373.58	34.5433	121.079	66	148.254	179.059		239.376						112.88	813.16	416.6	33.84	483.4	23.04	85.48	15.72	35.16	476.6	90.72	25.48	6.8	30.68	26.56	3.8	79.96
2020-10-21	09:15:00	86527	900	900	989001025043695	E:\CCI STUDY\GROUP A\GrAWEEK1	TBIGrA3dayspostSX	1339.64	34.5998	83.5947	11	99.979	128.802		209.2						58.96	885.56	41.76	0	858.24	0	0	0	0	661.64	2.92	0	196.6	32.72	0	0	6.12
2020-10-21	09:30:00	87427	900	900	989001025043695	E:\CCI STUDY\GROUP A\GrAWEEK1	TBIGrA3dayspostSX	717.016	34.8022	87.5865	6	101.224	130.11		129.464						222.88	895.32	216.32	0	683.68	0	0	0	0	0	0	76.28	683.68	140.04	0	0	0
2020-10-21	09:45:00	88327	900	900	989001025043695	E:\CCI STUDY\GROUP A\GrAWEEK1	TBIGrA3dayspostSX	2061.49	34.4011	112.073	17	187.065	115.646		197.4						32.16	874.68	683.08	0	216.92	0	0	0	0	0	7.32	7.96	216.92	104.88	14.72	544.6	3.6
2020-10-21	10:00:00	89227	900	900	989001025043695	E:\CCI STUDY\GROUP A\GrAWEEK1	TBIGrA3dayspostSX	3005.21	34.6981	118.883	27	154.213	160.953		221.958						45.16	863.36	741.44	106.2	158.56	0.04	6.68	147.68	0	158.12	16.36	0.52	0.44	11.12	2.24	542.88	13.92
2020-10-21	10:15:00	90127	900	900	989001025043695	E:\CCI STUDY\GROUP A\GrAWEEK1	TBIGrA3dayspostSX	1531.17	34.7549	196.929	14	317.637	198.687		328.606						27.28	886.32	668.4	640.56	231.6	0	87.48	557.76	0	168.88	8.36	0	62.72	4.16	0	0	10.64
2020-10-21	10:30:00	91027	900	900	989001025043695	E:\CCI STUDY\GROUP A\GrAWEEK1	TBIGrA3dayspostSX	0	34.6517	115.402	0	166.363	119.956		239.5						0	900	0	0	900	0	0	0	0	900	0	0	0	0	0	0	0
2020-10-21	10:45:00	91927	900	900	989001025043695	E:\CCI STUDY\GROUP A\GrAWEEK1	TBIGrA3dayspostSX	842.151	35.3358	117.949	7	189.56	128.506		208.057						299	890.52	611	0	289	0	0	0	446.6	289	0	164.4	0	0	0	0	0
2020-10-21	11:00:00	92827	900	900	989001025043695	E:\CCI STUDY\GROUP A\GrAWEEK1	TBIGrA3dayspostSX	119.5	35.804	165.258	1	194.552	194.292		279.902						0.08	899.92	898.84	0	1.16	0	0	0	898.84	1.16	0	0	0	0	0	0	0
2020-10-21	11:15:00	93727	900	900	989001025043695	E:\CCI STUDY\GROUP A\GrAWEEK1	TBIGrA3dayspostSX	2041.7	35.4272	141.215	15	177.568	158.345		283.972						18.4	881.6	884.2	21.96	15.8	0	498.76	43.36	293.16	13.64	33.36	10.2	2.16	0	5.36	0	0
2020-10-21	11:30:00	94627	900	900	989001025043695	E:\CCI STUDY\GROUP A\GrAWEEK1	TBIGrA3dayspostSX	119.5	35.2534	131.559	1	169.866	161.917		254.394						1.2	898.8	900	0	0	0	771.44	128.56	0	0	0	0	0	0	0	0	0
2020-10-21	11:45:00	95527	900	900	989001025043695	E:\CCI STUDY\GROUP A\GrAWEEK1	TBIGrA3dayspostSX	457.495	35.2622	141.792	3	325.443	143.408		205.458						39.36	898	900	0	0	0	480.52	123.96	0	0	295.52	0	0	0	0	0	0
2020-10-21	12:00:00	96427	900	900	989001025043695	E:\CCI STUDY\GROUP A\GrAWEEK1	TBIGrA3dayspostSX	1083.96	35.2781	106.317	7	283.809	108.908		168.186						226.16	896.8	900	0	0	0	403.68	98.88	0	0	397.44	0	0	0	0	0	0
2020-10-21	12:15:00	97327	900	900	989001025043695	E:\CCI STUDY\GROUP A\GrAWEEK1	TBIGrA3dayspostSX	239	34.7106	123.92	2	245.365	154.411		149.881						10.76	897.88	872	0	28	0	872	0	0	28	0	0	0	0	0	0	0
2020-10-21	12:30:00	98227	900	900	989001025043695	E:\CCI STUDY\GROUP A\GrAWEEK1	TBIGrA3dayspostSX	0	34.7961	130.71	0	244.991	154.373		162.902						0	900	900	0	0	0	900	0	0	0	0	0	0	0	0	0	0
2020-10-21	12:45:00	99127	900	900	989001025043695	E:\CCI STUDY\GROUP A\GrAWEEK1	TBIGrA3dayspostSX	766.496	35.3165	103.628	6	222.411	162.316		121.039						22.76	889.52	672.2	0	227.8	0	455.92	41.04	0	227.8	47.8	0	0	127.44	0	0	0
2020-10-21	13:00:00	100027	900	900.04	989001025043695	E:\CCI STUDY\GROUP A\GrAWEEK1	TBIGrA3dayspostSX	16115.1	36.0915	165.884	146	238.211	207.404		251.311						187.92	736.72	645.16	208.24	254.88	28.16	13.04	13.6	22.48	225.84	31.52	33.44	29.04	291.8	25.28	43.56	142.28
2020-10-21	13:15:00	100927	900	900	989001025043695	E:\CCI STUDY\GROUP A\GrAWEEK1	TBIGrA3dayspostSX	15720.5	34.804	201.075	136	284.348	264.231		238.972						159.72	749.8	821.88	556.48	78.12	0	39.6	1.6	0	60.24	47.72	0.84	17.88	130.56	20.84	32.08	548.64
2020-10-21	13:30:00	101827	900	900	989001025043695	E:\CCI STUDY\GROUP A\GrAWEEK1	TBIGrA3dayspostSX	7751.66	34.9612	209.864	70	298.167	317.488		244.941						74.16	825.84	728.4	615.12	171.6	0	33.8	7.48	0.04	170.44	16.8	7.12	1.16	45.96	15.48	21.76	579.96
2020-10-21	13:45:00	102727	900	900	989001025043695	E:\CCI STUDY\GROUP A\GrAWEEK1	TBIGrA3dayspostSX	16491.2	34.9088	164.239	150	193.061	243.978		220.187						224.92	724.08	754.2	302.88	145.8	18.28	226.8	61.68	0.84	128.44	88.2	4.52	17.36	256.76	11.8	18.6	66.72
2020-10-21	14:00:00	103627	900	900	989001025043695	E:\CCI STUDY\GROUP A\GrAWEEK1	TBIGrA3dayspostSX	12021.2	34.7147	195.411	109	245.673	286.331		230.876						123.96	791.36	667.36	436.68	232.64	4.32	86.72	41.24	0.4	219.52	31.2	0.08	13.12	188.16	12.12	15.44	287.68
2020-10-21	14:15:00	104527	900	900	989001025043695	E:\CCI STUDY\GROUP A\GrAWEEK1	TBIGrA3dayspostSX	9007.19	34.9009	196.357	75	255.515	278.614		250.546						121.64	810.68	709.44	463.44	190.56	37.2	40.4	14.52	0	188.28	124.76	5.24	2.28	36.36	0.44	20.88	429.64
2020-10-21	14:30:00	105427	900	900	989001025043695	E:\CCI STUDY\GROUP A\GrAWEEK1	TBIGrA3dayspostSX	6549.56	35.3593	133.414	51	161.234	258.326		167.872						148	836.48	898	107.04	2	0	207.4	71.04	5.08	0.8	418.64	13.8	1.2	46.92	1.76	1.52	131.84
2020-10-21	14:45:00	106327	900	900	989001025043695	E:\CCI STUDY\GROUP A\GrAWEEK1	TBIGrA3dayspostSX	6828.62	34.8936	165.508	58	196.03	273.246		222.029						86.68	828.84	870.76	297.2	29.24	0	38.48	318.64	2.64	21.16	192.24	2.72	8.08	86.28	1.6	4.2	223.96
2020-10-21	15:00:00	107227	900	900	989001025043695	E:\CCI STUDY\GROUP A\GrAWEEK1	TBIGrA3dayspostSX	2366.2	35.5318	157.026	20	216.486	339.436		172.171						22.56	877.44	899.28	13.8	0.72	0	39.2	107.96	0	0.72	4.52	0	0	19.56	0	0	728.04
2020-10-21	15:15:00	108127	900	900	989001025043695	E:\CCI STUDY\GROUP A\GrAWEEK1	TBIGrA3dayspostSX	790.778	36.1671	169.767	9	202.137	255.321		181.175						9.24	890.76	898.16	272.32	1.84	0	0	0	0	0.04	18.92	0	1.8	552.88	0	0	326.36
2020-10-21	15:30:00	109027	900	900	989001025043695	E:\CCI STUDY\GROUP A\GrAWEEK1	TBIGrA3dayspostSX	3501.02	35.4002	170.67	29	300.976	285.283		212.673						45.88	864.96	899.56	233.72	0.44	0.48	34.04	127.88	1.52	0.44	9.52	2.52	0	55.52	8.48	4.48	655.12
2020-10-21	15:45:00	109927	900	900	989001025043695	E:\CCI STUDY\GROUP A\GrAWEEK1	TBIGrA3dayspostSX	1846.76	35.8041	118.457	17	119.068	269.077		188.387						45.8	878.96	886.28	2.16	13.72	0	3.44	839.72	0	13.2	38.28	0.8	0.52	1.52	0.76	0.88	0.88
2020-10-21	16:00:00	110827	900	900	989001025043695	E:\CCI STUDY\GROUP A\GrAWEEK1	TBIGrA3dayspostSX	5847.57	35.2896	130.825	55	191.006	226.363		248.254						121.8	836.6	876.28	15.8	23.72	0.04	90.6	365.08	4.96	19.36	117.88	27.4	4.36	20.16	2.12	22.92	225.12
2020-10-21	16:15:00	111727	900	900	989001025043695	E:\CCI STUDY\GROUP A\GrAWEEK1	TBIGrA3dayspostSX	598	35.7968	216.278	5	277.357	305.611		245.917						12.52	893.16	900	593.24	0	0	0	291.32	0	0	6.84	0	0	8.8	0	0	593.04
2020-10-21	16:30:00	112627	900	900	989001025043695	E:\CCI STUDY\GROUP A\GrAWEEK1	TBIGrA3dayspostSX	670.28	35.9308	252.695	8	351.751	254.448		265.645						9.28	890.72	897	775.8	3	0	0	0	0	0.04	0	0	2.96	12.36	0	0	884.64
2020-10-21	16:45:00	113527	900	900	989001025043695	E:\CCI STUDY\GROUP A\GrAWEEK1	TBIGrA3dayspostSX	10064.4	34.9036	158.349	91	245.676	234.788		221.685						121.56	791.32	862.52	208.2	37.48	4.48	23.36	205.4	31.88	18.68	44.6	45.4	18.8	18.64	12.72	10.48	465.56
2020-10-21	17:00:00	114427	900	900	989001025043695	E:\CCI STUDY\GROUP A\GrAWEEK1	TBIGrA3dayspostSX	5059.66	34.8212	149.392	43	271.739	212.203		209.264						103.04	838.68	850.08	180.08	49.92	1.84	168.52	74.36	0.92	45.12	13.2	2.68	4.8	9.84	4.36	344.36	230
2020-10-21	17:15:00	115327	900	900	989001025043695	E:\CCI STUDY\GROUP A\GrAWEEK1	TBIGrA3dayspostSX	10900	34.5605	171.189	96	241.145	249.701		271.749						184.6	783.56	797.24	294.36	102.76	10.16	42.76	54.84	16.56	66.88	138.6	14.96	35.88	66.36	27.28	64.44	361.28
2020-10-21	17:30:00	116227	900	900	989001025043695	E:\CCI STUDY\GROUP A\GrAWEEK1	TBIGrA3dayspostSX	10807.8	34.5875	182.267	92	239.885	292.333		251.742						137.44	782.36	860.88	297.12	39.12	0	11.24	39.68	0.96	7.12	197.52	2.08	32	78.64	3	66.56	461.2
2020-10-21	17:45:00	117127	900	900	989001025043695	E:\CCI STUDY\GROUP A\GrAWEEK1	TBIGrA3dayspostSX	19394.6	34.2369	150.114	172	269.795	223.221		193.818						369.84	709.56	789.88	211.56	110.12	95	219.2	72.48	85.2	73.6	81.28	33.76	36.52	43.88	2.2	54.04	102.84
2020-10-21	18:00:00	118027	900	900	989001025043695	E:\CCI STUDY\GROUP A\GrAWEEK1	TBIGrA3dayspostSX	15999.8	34.4843	152.525	144	219.85	187.074		262.756						268.08	744.08	786.12	226.12	113.88	24.84	135.68	70.12	77.52	30.28	31.36	39	83.6	55.4	11.52	43.76	296.92
2020-10-21	18:15:00	118927	900	900	989001025043695	E:\CCI STUDY\GROUP A\GrAWEEK1	TBIGrA3dayspostSX	10761.2	34.2628	135.822	103	220.285	233.769		205.261						200.36	798.4	674.92	87.76	225.08	0.12	26.16	71.52	49.88	95	131.76	7.44	130.08	40.76	2.52	293.68	51.08
2020-10-21	18:30:00	119827	900	900	989001025043695	E:\CCI STUDY\GROUP A\GrAWEEK1	TBIGrA3dayspostSX	15565.3	34.5058	146.25	142	280.369	216.606		170.34						309.68	736.08	828	152.56	72	6.28	154.6	41.92	68.84	42	199.16	26.44	30	208.4	0	103.92	18.44
2020-10-21	18:45:00	120727	900	900	989001025043695	E:\CCI STUDY\GROUP A\GrAWEEK1	TBIGrA3dayspostSX	240	34.9743	135.762	2	197.279	157.16		263.174						12.8	898.8	900	107.16	0	0	0	0	0	0	10.32	0	0	889.68	0	0	0
2020-10-21	19:00:00	121627	900	900	989001025043695	E:\CCI STUDY\GROUP A\GrAWEEK1	TBIGrA3dayspostSX	0	35.0981	151.428	0	202.425	166.492		263.463						0	900	900	15.04	0	0	0	0	0	0	0	0	0	900	0	0	0
2020-10-21	19:15:00	122527	900	900	989001025043695	E:\CCI STUDY\GROUP A\GrAWEEK1	TBIGrA3dayspostSX	7046.49	34.7222	149.078	65	194.954	193.325		228.465						134.6	826.44	878.64	51.32	21.36	3.12	22.64	63.48	25.16	2.28	43.48	34.32	19.08	582.6	5.24	17.8	80.8
2020-10-21	19:30:00	123427	900	900	989001025043695	E:\CCI STUDY\GROUP A\GrAWEEK1	TBIGrA3dayspostSX	16798.8	34.288	124.745	152	249.639	171.476		156.217						334.2	704.76	835.84	13.16	64.16	21.76	56	38.44	156.28	31.36	103.08	72.92	32.8	79.44	5.32	71.16	231.44
2020-10-21	19:45:00	124327	900	900	989001025043695	E:\CCI STUDY\GROUP A\GrAWEEK1	TBIGrA3dayspostSX	15241.9	34.0221	124.481	136	241.271	144.163		190.975						296.12	746.36	769.44	1.48	130.56	33.48	233.72	123.04	118.84	83.16	97.28	5.96	47.4	62.84	0	49.8	44.48
2020-10-21	20:00:00	125227	900	900	989001025043695	E:\CCI STUDY\GROUP A\GrAWEEK1	TBIGrA3dayspostSX	13923.3	34.0907	129.306	126	215.246	176.748		242.762						186.52	753.2	706.76	81.68	193.24	38.12	206.2	58.64	23.92	156.76	77.56	6.64	36.48	192.48	15.68	63.08	24.44
2020-10-21	20:15:00	126127	900	900	989001025043695	E:\CCI STUDY\GROUP A\GrAWEEK1	TBIGrA3dayspostSX	2086.58	34.3229	199.039	19	247.501	265.151		252.511						34.28	876.56	861.04	601.76	38.96	0.04	12.48	0	7.04	31.8	130.24	1.8	7.16	197.52	0	0	511.92
2020-10-21	20:30:00	127027	900	900	989001025043695	E:\CCI STUDY\GROUP A\GrAWEEK1	TBIGrA3dayspostSX	239	34.8231	209.174	2	266.572	247.241		247.576						2.04	897.96	900	649.84	0	0	0	0	0	0	0	0	0	626.08	0	0	273.92
2020-10-21	20:45:00	127927	900	900	989001025043695	E:\CCI STUDY\GROUP A\GrAWEEK1	TBIGrA3dayspostSX	4535.69	34.5043	214.593	40	260.932	303.917		260.236						51.88	858.96	871.88	691.88	28.12	0.72	98.12	34	10.08	24.04	1.48	0	4.08	62.52	0	23.2	641.76
2020-10-21	21:00:00	128827	900	900	989001025043695	E:\CCI STUDY\GROUP A\GrAWEEK1	TBIGrA3dayspostSX	17191.7	34.294	130.077	152	287.667	180.161		191.693						323.44	701.96	673.4	116	226.6	104.36	118.52	109.96	77.52	163.68	24.4	35.36	62.92	111.88	10.84	36.56	44
2020-10-21	21:15:00	129727	900	900	989001025043695	E:\CCI STUDY\GROUP A\GrAWEEK1	TBIGrA3dayspostSX	11941.3	34.5416	127.893	98	192.363	181.352		247.731						220.96	765.96	566.6	81.6	333.4	37.68	109.12	22.8	30.56	220.4	92.6	14.64	113	109.6	0	141	8.6
2020-10-21	21:30:00	130627	900	900	989001025043695	E:\CCI STUDY\GROUP A\GrAWEEK1	TBIGrA3dayspostSX	9899.14	34.5	123.968	81	202.579	160.463		288.54						196.4	785.88	657.16	79.28	242.84	3.44	46.6	106	15.2	182.76	268.84	22.08	60.08	47.08	0	26.8	121.12
2020-10-21	21:45:00	131527	900	900	989001025043695	E:\CCI STUDY\GROUP A\GrAWEEK1	TBIGrA3dayspostSX	9686.74	34.7676	146.395	86	202.898	233.797		238.703						157.48	800.28	480.28	161.16	419.72	0.08	50.28	33.8	44.12	391.6	69.52	78.56	28.12	13.88	0	10.72	179.32
2020-10-21	22:00:00	132427	900	900	989001025043695	E:\CCI STUDY\GROUP A\GrAWEEK1	TBIGrA3dayspostSX	3431	34.8663	99.4934	29	121.964	186.29		156.219						125.64	864.04	263.08	4.84	636.92	0	0	0	12	282.88	43.12	133.96	354.04	7.16	0	62.92	3.92
2020-10-21	22:15:00	133327	900	900	989001025043695	E:\CCI STUDY\GROUP A\GrAWEEK1	TBIGrA3dayspostSX	359.492	35.1099	42.0743	3	49.1889	147.858		197.344						172.48	897.64	247.12	0	652.88	0	0	0	91.92	0	0	155.2	652.88	0	0	0	0
2020-10-21	22:30:00	134227	900	900	989001025043695	E:\CCI STUDY\GROUP A\GrAWEEK1	TBIGrA3dayspostSX	2733.7	34.9717	104.252	22	129.492	155.58		145.768						85.96	876.8	184.48	0	715.52	0	6.48	8.92	30.8	8.04	36.24	94.68	707.48	3.32	1.68	1.28	1.08
2020-10-21	22:45:00	135127	900	900	989001025043695	E:\CCI STUDY\GROUP A\GrAWEEK1	TBIGrA3dayspostSX	8120.72	34.408	64.1706	73	187.182	119.551		139.34						169.44	799.84	870.48	1.2	29.52	25.32	150.16	89.56	67.96	16.84	310.04	150.2	12.68	23.16	6.28	26.04	21.76
2020-10-21	23:00:00	136027	900	900	989001025043695	E:\CCI STUDY\GROUP A\GrAWEEK1	TBIGrA3dayspostSX	11468.5	33.9788	122.592	108	227.702	152.339		189.155						180.64	768	813.76	9.36	86.24	1.48	161.6	373.68	11.04	60	96.84	37.04	26.24	61	24.96	30.52	15.6
2020-10-21	23:15:00	136927	900	900	989001025043695	E:\CCI STUDY\GROUP A\GrAWEEK1	TBIGrA3dayspostSX	13517.6	34.1744	117.349	123	179.649	179.66		185.976						189.16	751.92	746.16	15.04	153.84	30.48	37.04	11.52	67.04	79.96	280.24	92.92	73.88	100.36	8.04	54.96	63.56
2020-10-21	23:30:00	137827	900	900	989001025043695	E:\CCI STUDY\GROUP A\GrAWEEK1	TBIGrA3dayspostSX	14626.9	34.3521	126.297	130	206.691	201.506		165.865						256.16	716.84	742.76	54.72	157.24	25.04	56.24	30.88	70.96	31.72	68.88	254.44	125.52	64.2	25.36	29.24	117.52
2020-10-21	23:45:00	138727	900	900	989001025043695	E:\CCI STUDY\GROUP A\GrAWEEK1	TBIGrA3dayspostSX	4610.5	34.601	73.3198	39	158.02	146.116		93.5772						300.44	865.16	488.6	0	411.4	0	14	17.8	27.56	12.4	8.16	77.6	399	281.04	0	24.92	37.52
2020-10-22	00:00:00	139627	900	900	989001025043695	E:\CCI STUDY\GROUP A\GrAWEEK1	TBIGrA3dayspostSX	20.4418	34.5537	105.929	0	118	155.009		106.769						21.8	900	0	0	900	0	0	0	0	0	0	0	900	0	0	0	0
2020-10-22	00:15:00	140527	900	900	989001025043695	E:\CCI STUDY\GROUP A\GrAWEEK1	TBIGrA3dayspostSX	1965.56	34.6358	111.705	18	129.392	145.998		156.503						35.8	877.52	87.52	2	812.48	1.4	0.68	21.2	3.24	0	7.88	10.92	812.48	24.76	3.56	1.84	12.04
2020-10-22	00:30:00	141427	900	900	989001025043695	E:\CCI STUDY\GROUP A\GrAWEEK1	TBIGrA3dayspostSX	527.498	35.2791	125.798	4	175.442	143.444		183.558						12	888	328.72	0	571.28	0	0	0	0	0	0	0	571.28	325.8	0	2.92	0
2020-10-22	00:45:00	142327	900	900	989001025043695	E:\CCI STUDY\GROUP A\GrAWEEK1	TBIGrA3dayspostSX	1244.84	34.5198	126.14	11	136.544	215.771		205.415						48.56	887.2	269.72	28.16	630.28	0	0	0	0.04	86.48	0	129.28	543.8	140.4	0	0	0
2020-10-22	01:00:00	143227	900	900	989001025043695	E:\CCI STUDY\GROUP A\GrAWEEK1	TBIGrA3dayspostSX	7269.64	34.7625	107.575	68	113.409	198.052		161.552						155.56	832.2	242.8	40.84	657.2	1.16	36.68	14.16	18.64	547.52	26.52	40.32	109.68	59.88	6.96	13.04	25.44
2020-10-22	01:15:00	144127	900	900	989001025043695	E:\CCI STUDY\GROUP A\GrAWEEK1	TBIGrA3dayspostSX	7720.58	34.1226	114.065	68	167.116	212.163		165.214						185.04	822.04	822.52	1.32	77.48	192.4	64.04	36.48	68.08	65.44	14.2	231.08	12.04	102.2	1.04	3.88	109.12
2020-10-22	01:30:00	145027	900	900	989001025043695	E:\CCI STUDY\GROUP A\GrAWEEK1	TBIGrA3dayspostSX	8314.27	35.234	67.3556	81	127.863	136.956		97.5645						264.68	826	517.4	0	382.6	0.04	21	4.84	78.48	345.4	318.8	55.68	37.2	29.6	0	0	8.96
2020-10-22	01:45:00	145927	900	900	989001025043695	E:\CCI STUDY\GROUP A\GrAWEEK1	TBIGrA3dayspostSX	597.501	35.3497	117.306	5	137.29	134.105		178.212						90.64	895.28	142.72	0	757.28	0	0	0	0	757.28	142.72	0	0	0	0	0	0
2020-10-22	02:00:00	146827	900	900	989001025043695	E:\CCI STUDY\GROUP A\GrAWEEK1	TBIGrA3dayspostSX	2917.03	35.6315	117.56	23	149.67	166.275		147.29						31.36	874.84	91.68	0	808.32	0	17.36	17.36	10.92	808.32	20.44	0.44	0	5.64	6.92	0.6	12
2020-10-22	02:15:00	147727	900	900	989001025043695	E:\CCI STUDY\GROUP A\GrAWEEK1	TBIGrA3dayspostSX	3252.65	35.8582	108.993	23	150.028	149.337		133.003						110.16	867.6	229.12	2.76	670.88	0	13	21.68	21.16	596.28	121.04	19.08	74.6	29.04	0	0	4.12
2020-10-22	02:30:00	148627	900	900	989001025043695	E:\CCI STUDY\GROUP A\GrAWEEK1	TBIGrA3dayspostSX	7083.25	36.7479	114.075	65	190.674	132.062		186.023						225.44	827.72	457.8	36.6	442.2	23.84	130.28	6.36	63.72	231.52	63	54.28	210.68	72.52	25.12	18.68	0
2020-10-22	02:45:00	149527	900	900	989001025043695	E:\CCI STUDY\GROUP A\GrAWEEK1	TBIGrA3dayspostSX	10591.5	37.5714	112.838	85	149.8	178.332		164.409						196.32	785.88	376.52	47.36	523.48	24.88	122.92	39.72	19.88	282.64	36.36	32.44	240.84	60.4	21.12	9	9.8
2020-10-22	03:00:00	150427	900	900	989001025043695	E:\CCI STUDY\GROUP A\GrAWEEK1	TBIGrA3dayspostSX	5292.7	37.0052	122.501	43	172.751	161.79		230.286						131.88	842	649.96	16.4	250.04	102.04	375	22.68	27.76	178.28	6.24	21.36	71.76	66.76	11.52	14.96	1.64
2020-10-22	03:15:00	151327	900	900	989001025043695	E:\CCI STUDY\GROUP A\GrAWEEK1	TBIGrA3dayspostSX	5998.3	35.4492	104.108	46	156.22	142.408		197.804						182.96	827.8	516.4	5.24	383.6	7.4	16.04	8.24	19.24	311.36	20.6	129.8	72.24	313.2	0	0	1.88
2020-10-22	03:30:00	152227	900	900	989001025043695	E:\CCI STUDY\GROUP A\GrAWEEK1	TBIGrA3dayspostSX	12549.9	34.5872	125.099	102	165.862	190.997		181.13						243.44	750.92	502.24	79	397.76	61.32	140.4	34.92	36.44	228.24	6.2	16.64	169.52	160.44	4.68	6.36	34.84
2020-10-22	03:45:00	153127	900	900	989001025043695	E:\CCI STUDY\GROUP A\GrAWEEK1	TBIGrA3dayspostSX	8131.59	34.7047	124.866	70	182.234	199.419		206.483						170.6	809.32	711.12	81.24	188.88	35.96	25.4	17.68	49.32	162.96	373.96	5.6	25.92	96.48	8.24	3.64	94.84
2020-10-22	04:00:00	154027	900	900	989001025043695	E:\CCI STUDY\GROUP A\GrAWEEK1	TBIGrA3dayspostSX	2952.41	35.4633	158.938	35	236.571	167.036		252.36						71.16	858.36	879.76	185.4	20.24	0	0	0	111.52	17.64	171.08	597.16	2.6	0	0	0	0
2020-10-22	04:15:00	154927	900	900	989001025043695	E:\CCI STUDY\GROUP A\GrAWEEK1	TBIGrA3dayspostSX	5976.87	35.4673	139.11	72	194.268	183.562		185.44						112.36	822.68	575.88	27.08	324.12	0	0	0.04	235.08	285.52	6.12	325.2	38.6	1.48	2.64	0.72	4.6
2020-10-22	04:30:00	155827	900	900	989001025043695	E:\CCI STUDY\GROUP A\GrAWEEK1	TBIGrA3dayspostSX	1782.49	35.3234	140.913	18	170.652	228.054		186.941						23.84	879.88	178.16	42.52	721.84	0	0	0	61.72	34.44	0	116.44	687.4	0	0	0	0
2020-10-22	04:45:00	156727	900	900	989001025043695	E:\CCI STUDY\GROUP A\GrAWEEK1	TBIGrA3dayspostSX	6900.38	35.5141	112.817	58	145.063	193.588		178.853						143.96	831.56	374.6	12.88	525.4	7.36	140.8	21.24	80.96	341.04	9	47.28	184.36	29.56	0	15.6	22.8
2020-10-22	05:00:00	157627	900	900	989001025043695	E:\CCI STUDY\GROUP A\GrAWEEK1	TBIGrA3dayspostSX	6750.52	36.4022	134.979	56	150.426	213.175		203.792						72.4	832.56	664.24	62.8	235.76	6.56	11.72	8.96	73.88	144.2	413	61.12	91.56	59.48	0.52	20.28	8.72
2020-10-22	05:15:00	158527	900	900	989001025043695	E:\CCI STUDY\GROUP A\GrAWEEK1	TBIGrA3dayspostSX	4455.05	36.3505	107.077	41	148.617	144.518		171.246						53.36	846.64	447.08	7.68	452.92	108.68	25.6	3.28	82.52	452	2.68	181.04	0.92	19.12	12.32	10.68	1.16
2020-10-22	05:30:00	159427	900	900	989001025043695	E:\CCI STUDY\GROUP A\GrAWEEK1	TBIGrA3dayspostSX	8743.37	34.4943	112.686	76	160.252	155.03		197.037						219.92	812.64	581.2	1.84	318.8	107.24	50.56	51.36	48.96	145.2	175.64	22.8	173.6	99.04	2.32	1.48	21.8
2020-10-22	05:45:00	160327	900	900	989001025043695	E:\CCI STUDY\GROUP A\GrAWEEK1	TBIGrA3dayspostSX	6143.98	34.5984	121.682	55	190.415	149.697		176.824						124.48	845.2	724.48	12.24	175.52	4.4	15.28	21.12	255	156.04	120.12	214.32	19.48	34.72	4.4	9.52	45.6
2020-10-22	06:00:00	161227	900	900	989001025043695	E:\CCI STUDY\GROUP A\GrAWEEK1	TBIGrA3dayspostSX	9103.7	37.0471	110.194	75	145.923	179.164		166.821						219.48	783.72	788.8	8.04	111.2	22.68	223.6	38.76	101.44	13.32	111.44	48.12	97.88	233.04	0	0.88	8.84
2020-10-22	06:15:00	162127	900	900	989001025043695	E:\CCI STUDY\GROUP A\GrAWEEK1	TBIGrA3dayspostSX	2993.58	36.5393	117.027	27	166.56	125.871		184.972						35.36	871.72	883.32	0	16.68	0	27.56	75.6	1.48	4.88	728.52	0.6	11.8	46	0	0	3.56
2020-10-22	06:30:00	163027	900	900	989001025043695	E:\CCI STUDY\GROUP A\GrAWEEK1	TBIGrA3dayspostSX	0	35.9958	120.124	0	203.601	146.921		188.774						0	900	900	0	0	0	0	0	0	0	900	0	0	0	0	0	0
2020-10-22	06:45:00	163927	900	900	989001025043695	E:\CCI STUDY\GROUP A\GrAWEEK1	TBIGrA3dayspostSX	1056.33	34.8373	123.286	9	159.905	156.423		172.329						58.64	883.4	474.12	0	425.88	0	20.32	0	3.96	50.4	328.92	120.92	375.48	0	0	0	0
2020-10-22	07:00:00	164827	900	900	989001025043695	E:\CCI STUDY\GROUP A\GrAWEEK1	TBIGrA3dayspostSX	6517.82	34.3229	104.841	70	115.909	216.293		182.38						327.52	830.36	642.4	0	257.6	1.2	21.72	0	16.32	161	102.8	500.36	96.6	0	0	0	0
2020-10-22	07:15:00	165727	900	900	989001025043695	E:\CCI STUDY\GROUP A\GrAWEEK1	TBIGrA3dayspostSX	4371.04	35.0505	108.724	48	145.085	160.369		186.441						57.32	851.32	142.68	0	757.32	0	0	0	9	11.56	86.44	47.24	745.76	0	0	0	0
2020-10-22	07:30:00	166627	900	900	989001025043695	E:\CCI STUDY\GROUP A\GrAWEEK1	TBIGrA3dayspostSX	11913.5	34.779	129.852	100	168.606	195.668		228.565						365.32	771.44	489.08	79.64	410.92	9.68	56.68	32.52	54.6	104.68	42.92	60.88	306.24	36	44.32	98.72	52.76
2020-10-22	07:45:00	167527	900	900	989001025043695	E:\CCI STUDY\GROUP A\GrAWEEK1	TBIGrA3dayspostSX	21969.5	34.7043	125.731	194	188.593	183.791		215.332						330.52	668.24	789.8	62.36	110.2	7.8	74.72	67.12	86.76	27.36	205.64	47.84	82.84	102.88	59.92	66.32	70.8
2020-10-22	08:00:00	168427	900	900	989001025043695	E:\CCI STUDY\GROUP A\GrAWEEK1	TBIGrA3dayspostSX	3980.07	34.6127	113.405	32	151.051	143.342		211.569						86.04	852.56	384.68	1.64	515.32	0.04	5.92	69.4	23.32	500.04	260.68	10.92	15.28	13.12	0	1.28	0
2020-10-22	08:15:00	169327	900	900	989001025043695	E:\CCI STUDY\GROUP A\GrAWEEK1	TBIGrA3dayspostSX	730.526	34.974	103.101	6	141.133	195.735		124.424						430.64	897.52	135.68	0	764.32	0	0	0	0	472.84	95.28	0	291.48	40.4	0	0	0
2020-10-22	08:30:00	170227	900	900	989001025043695	E:\CCI STUDY\GROUP A\GrAWEEK1	TBIGrA3dayspostSX	647.357	35.4223	115.008	6	149.644	138.768		192.758						80.72	890.92	841.96	0	58.04	0	0	299.24	0	58.04	542.72	0	0	0	0	0	0
2020-10-22	08:45:00	171127	900	900	989001025043695	E:\CCI STUDY\GROUP A\GrAWEEK1	TBIGrA3dayspostSX	306.105	34.8349	202.486	2	224.305	228.987		313.755						3.4	896.6	900	550.28	0	558.88	1.2	212.48	127.44	0	0	0	0	0	0	0	0
2020-10-22	09:00:00	172027	900	899.96	989001025043695	E:\CCI STUDY\GROUP A\GrAWEEK1	TBIGrA3dayspostSX	15429.6	35.1146	156.587	143	198.298	192.91		254.807						217.4	697.4	789.48	25.24	110.48	16.52	50.28	35.56	509.12	62.88	34.6	36.16	47.6	43.44	20.12	25.48	18.2
2020-10-22	09:15:00	172927	900	900	989001025043695	E:\CCI STUDY\GROUP A\GrAWEEK1	TBIGrA3dayspostSX	15196.6	34.7763	114.937	133	183.399	196.032		165.55						223.08	728.4	678.48	24.56	221.52	23.32	26.52	76.56	28.12	193.92	38.04	199.4	27.6	221.28	45.32	6.44	13.48
2020-10-22	09:30:00	173827	900	900	989001025043695	E:\CCI STUDY\GROUP A\GrAWEEK1	TBIGrA3dayspostSX	1079.19	34.4797	100.765	8	154.569	102.577		133.933						327.44	890.76	243.84	0	656.16	0	19.8	12.52	0	656.16	211.52	0	0	0	0	0	0
2020-10-22	09:45:00	174727	900	900	989001025043695	E:\CCI STUDY\GROUP A\GrAWEEK1	TBIGrA3dayspostSX	0	34.8784	119.5	0	121.093	126.509		120						0	900	0	0	900	0	0	0	0	900	0	0	0	0	0	0	0
2020-10-22	10:00:00	175627	900	900	989001025043695	E:\CCI STUDY\GROUP A\GrAWEEK1	TBIGrA3dayspostSX	2435.36	34.6679	112.286	20	125.93	134.439		175.228						45.12	877.04	633.72	35.92	266.28	1.96	7.72	181.96	1.48	266.28	394.84	1.48	0	6.56	11.56	10.16	16
2020-10-22	10:15:00	176527	900	900	989001025043695	E:\CCI STUDY\GROUP A\GrAWEEK1	TBIGrA3dayspostSX	0	34.7893	94.6742	0	95.939	121.65		162.364						0	900	772.56	0	127.44	0	0	0	0	127.44	772.56	0	0	0	0	0	0
2020-10-22	10:30:00	177427	900	900	989001025043695	E:\CCI STUDY\GROUP A\GrAWEEK1	TBIGrA3dayspostSX	0	34.1972	103.682	0	139.228	119.5		148.682						0	900	0	0	900	0	0	0	0	900	0	0	0	0	0	0	0
2020-10-22	10:45:00	178327	900	900	989001025043695	E:\CCI STUDY\GROUP A\GrAWEEK1	TBIGrA3dayspostSX	239.001	34.5948	118.26	2	133.245	138.862		148.069						141.4	898.92	73.4	6.2	826.6	0	73.4	0	0	826.6	0	0	0	0	0	0	0
2020-10-22	11:00:00	179227	900	900	989001025043695	E:\CCI STUDY\GROUP A\GrAWEEK1	TBIGrA3dayspostSX	766.497	34.6821	99.5024	7	142.536	118.049		124.97						47.88	895.32	528.92	0	371.08	0	0.04	97.88	0	371.08	431	0	0	0	0	0	0
2020-10-22	11:15:00	180127	900	900	989001025043695	E:\CCI STUDY\GROUP A\GrAWEEK1	TBIGrA3dayspostSX	4531.56	34.6135	44.5998	42	83.6782	156.543		186.763						250.6	840	871.08	4.08	28.92	2.96	123.8	551.4	5.84	8.04	93.96	10.84	20.88	35.2	16.92	14.92	15.24
2020-10-22	11:30:00	181027	900	900	989001025043695	E:\CCI STUDY\GROUP A\GrAWEEK1	TBIGrA3dayspostSX	288.497	34.3679	91.7014	1	122.36	127.24		225.029						214.72	898.76	417.36	0	482.64	0	0	417.36	0	482.64	0	0	0	0	0	0	0
2020-10-22	11:45:00	181927	900	900	989001025043695	E:\CCI STUDY\GROUP A\GrAWEEK1	TBIGrA3dayspostSX	1005.51	34.7256	122.434	8	144.26	136.713		128.284						41.48	893.48	134.2	0	765.8	0	106.2	7.88	0	765.8	20.12	0	0	0	0	0	0
2020-10-22	12:00:00	182827	900	900	989001025043695	E:\CCI STUDY\GROUP A\GrAWEEK1	TBIGrA3dayspostSX	4909.85	34.5128	52.0044	54	252.562	53.8747		119.663						85.32	839.72	704.96	0	195.04	0	19.76	664.48	20.72	195.04	0	0	0	0	0	0	0
2020-10-22	12:15:00	183727	900	900	989001025043695	E:\CCI STUDY\GROUP A\GrAWEEK1	TBIGrA3dayspostSX	864.827	34.9907	89.7964	8	205.439	125.832		128.319						199.12	895.32	578.28	0	321.72	0	141.72	435.72	0.84	321.72	0	0	0	0	0	0	0
2020-10-22	12:30:00	184627	900	900	989001025043695	E:\CCI STUDY\GROUP A\GrAWEEK1	TBIGrA3dayspostSX	358.5	34.8461	107.971	3	232.291	160.304		109.526						109.36	900	807.64	0	92.36	0	757.6	50.04	0	92.36	0	0	0	0	0	0	0
2020-10-22	12:45:00	185527	900	900	989001025043695	E:\CCI STUDY\GROUP A\GrAWEEK1	TBIGrA3dayspostSX	288.48	34.7239	60.8715	2	201.041	127.279		76.9935						287.56	900	435.36	0	464.64	0	203.44	231.92	0	464.64	0	0	0	0	0	0	0
2020-10-22	13:00:00	186427	900	900	989001025043695	E:\CCI STUDY\GROUP A\GrAWEEK1	TBIGrA3dayspostSX	2880.58	34.2765	137.631	26	181.847	182.984		227.298						86.64	872.12	653.92	116.16	246.08	0.08	248.84	1.16	8.24	245.64	198	52.68	0.44	10.24	60.76	66.68	7.24
2020-10-22	13:15:00	187327	900	900	989001025043695	E:\CCI STUDY\GROUP A\GrAWEEK1	TBIGrA3dayspostSX	407.999	34.8302	124.918	3	124.918	305.948		249.308						8.36	891.64	900	0	0	0	0	0	0	0	0	18.24	0	0	360.44	521.32	0
2020-10-22	13:30:00	188227	900	900	989001025043695	E:\CCI STUDY\GROUP A\GrAWEEK1	TBIGrA3dayspostSX	696.494	34.9401	113.793	5	120.666	311.209		247.884						337.4	891.68	900	0	0	0	0	0	0	0	0	3.6	0	0	297.28	596.16	2.96
2020-10-22	13:45:00	189127	900	900	989001025043695	E:\CCI STUDY\GROUP A\GrAWEEK1	TBIGrA3dayspostSX	5644.19	35.1322	87.1181	44	90.5724	244.915		192.168						216.52	834.24	693.84	4.72	206.16	0	0.56	3.36	4.24	37.68	0.76	500.4	168.48	12.16	35.96	136.4	0
2020-10-22	14:00:00	190027	900	900	989001025043695	E:\CCI STUDY\GROUP A\GrAWEEK1	TBIGrA3dayspostSX	7328.69	34.6411	122.87	65	187.237	194.285		183.973						190.72	807	758.44	95.28	141.56	97.52	43.36	6.92	74.4	133.2	95.12	104.88	8.36	147.8	44.16	79.76	64.52
2020-10-22	14:15:00	190927	900	900	989001025043695	E:\CCI STUDY\GROUP A\GrAWEEK1	TBIGrA3dayspostSX	1842.76	34.3332	109.48	20	143.13	139.92		221.915						99.52	886.92	891.4	0	8.6	0	8.68	554.8	8.64	8.6	108.72	0	0	210.56	0	0	0
2020-10-22	14:30:00	191827	900	900	989001025043695	E:\CCI STUDY\GROUP A\GrAWEEK1	TBIGrA3dayspostSX	766.434	33.9197	97.6884	6	113.384	132.726		213.713						427.92	894.12	630.6	0	269.4	0	307.76	322.84	0	269.4	0	0	0	0	0	0	0
2020-10-22	14:45:00	192727	900	900	989001025043695	E:\CCI STUDY\GROUP A\GrAWEEK1	TBIGrA3dayspostSX	1245.36	34.6705	91.5558	14	123.591	138.075		183.387						60.56	889.32	320	1.44	580	0.04	260.96	34.72	19.28	517.2	0	3	62.8	0	0.04	1.96	0
2020-10-22	15:00:00	193627	900	900	989001025043695	E:\CCI STUDY\GROUP A\GrAWEEK1	TBIGrA3dayspostSX	7607.02	36.2281	123.756	67	149.831	210.382		186.428						175.8	809.52	556.4	11.72	343.6	48.48	47.92	49.52	77.4	43.16	200.12	39.28	300.44	75.16	1.36	7.08	10.08
2020-10-22	15:15:00	194527	900	900	989001025043695	E:\CCI STUDY\GROUP A\GrAWEEK1	TBIGrA3dayspostSX	239	36.9463	119.102	2	122.388	201.551		190.682						2.28	897.72	891.6	0	8.4	0	0	0	0	8.4	891.6	0	0	0	0	0	0
2020-10-22	15:30:00	195427	900	900	989001025043695	E:\CCI STUDY\GROUP A\GrAWEEK1	TBIGrA3dayspostSX	239.001	36.7022	37.782	2	108.834	55.6828		164.954						35.76	898.72	824.88	0	75.12	0	0	0	0	75.12	824.88	0	0	0	0	0	0
2020-10-22	15:45:00	196327	900	900	989001025043695	E:\CCI STUDY\GROUP A\GrAWEEK1	TBIGrA3dayspostSX	358.5	36.448	49.712	3	131.265	50.3998		210.807						3.12	896.88	900	0	0	0	0	379.64	0	0	520.36	0	0	0	0	0	0
2020-10-22	16:00:00	197227	900	900	989001025043695	E:\CCI STUDY\GROUP A\GrAWEEK1	TBIGrA3dayspostSX	7994.85	36.6843	97.1324	72	134.284	163.328		193.516						139.44	810.12	726.4	0	173.6	14.48	46.6	366.2	138.76	156.24	3	52.64	17.36	36.88	16.08	44.16	7.6
2020-10-22	16:15:00	198127	900	900	989001025043695	E:\CCI STUDY\GROUP A\GrAWEEK1	TBIGrA3dayspostSX	7060.31	37.0513	94.1283	67	169.368	122.212		202.881						236.92	829.08	592.56	9.28	307.44	0	12.96	197	10.76	108.04	82.48	214.16	199.4	38.04	15.36	21.8	0
2020-10-22	16:30:00	199027	900	900	989001025043695	E:\CCI STUDY\GROUP A\GrAWEEK1	TBIGrA3dayspostSX	917.057	36.3758	98.5712	8	123.537	145.604		144.392						343.12	896.6	284.48	0	615.52	0	0	0	0.08	191.84	0	248.64	423.68	0	0	35.76	0
2020-10-22	16:45:00	199927	900	900	989001025043695	E:\CCI STUDY\GROUP A\GrAWEEK1	TBIGrA3dayspostSX	3520.29	36.4349	117.314	29	145.231	152.161		139.036						54.44	869.88	447.48	7.44	452.52	5.32	1.64	6.56	19.52	15.64	13.04	353.88	436.88	0.2	41.76	5.56	0
2020-10-22	17:00:00	200827	900	900	989001025043695	E:\CCI STUDY\GROUP A\GrAWEEK1	TBIGrA3dayspostSX	9672.76	37.1622	123.556	84	179.042	204.287		218.252						188.08	812.28	743.12	61.68	156.88	0.04	114.84	222.8	19.28	87.28	75.28	145.24	69.6	42.48	56.36	66.36	0.44
2020-10-22	17:15:00	201727	900	900	989001025043695	E:\CCI STUDY\GROUP A\GrAWEEK1	TBIGrA3dayspostSX	12703.2	37.5505	112.929	112	178.461	148.009		198.818						295.56	724.8	725	42.08	175	25.28	8.04	21.84	140.04	107.16	30.72	66.4	67.84	80.2	141.84	199.48	11.16
2020-10-22	17:30:00	202627	900	900	989001025043695	E:\CCI STUDY\GROUP A\GrAWEEK1	TBIGrA3dayspostSX	14369.6	36.6573	119.962	123	177.587	224.802		146.025						358.48	756.8	742.52	83.96	157.48	26.72	88.76	26.16	64.6	80.92	17.88	200.4	76.56	68.48	127.88	82.8	38.84
2020-10-22	17:45:00	203527	900	900	989001025043695	E:\CCI STUDY\GROUP A\GrAWEEK1	TBIGrA3dayspostSX	14025.4	34.7295	136.415	128	218.499	244.605		184.99						349.44	759.16	730.8	81.92	169.2	0.08	79.56	55.64	63.32	60.28	58.04	21.88	108.92	61.6	47.08	53.12	290.48
2020-10-22	18:00:00	204427	900	900	989001025043695	E:\CCI STUDY\GROUP A\GrAWEEK1	TBIGrA3dayspostSX	16045.9	34.518	130.04	139	202.571	221.529		208.035						250.76	714.96	667.96	119.44	232.04	55.28	138.36	83	128.8	80.16	40.2	55.48	151.88	13.32	78.88	52.6	22.04
2020-10-22	18:15:00	205327	900	900	989001025043695	E:\CCI STUDY\GROUP A\GrAWEEK1	TBIGrA3dayspostSX	10162.8	34.4251	129.937	83	206.454	186.309		188.708						313.92	793.56	735.6	144.44	164.4	45.68	53.76	29.6	79.84	55.72	21.28	86.4	108.68	193.12	30.76	143.48	51.68
2020-10-22	18:30:00	206227	900	900	989001025043695	E:\CCI STUDY\GROUP A\GrAWEEK1	TBIGrA3dayspostSX	9146.75	34.438	132.901	84	191.683	206.772		190.245						192.2	792.44	747.6	68.24	152.4	11.72	24.2	77.48	54.16	63.72	60.92	23.44	88.68	422.56	7.04	28.16	37.92
2020-10-22	18:45:00	207127	900	900	989001025043695	E:\CCI STUDY\GROUP A\GrAWEEK1	TBIGrA3dayspostSX	8786.59	34.5202	123.014	77	206.529	192.279		187.451						165.04	809.88	670.96	61.72	229.04	21.32	6.76	107.76	1.44	62.44	35.28	78	166.6	92.2	188.32	29.8	110.08
2020-10-22	19:00:00	208027	900	900	989001025043695	E:\CCI STUDY\GROUP A\GrAWEEK1	TBIGrA3dayspostSX	7191.79	34.9289	131.832	65	211.334	225.782		204.649						193.68	834.52	526.6	49.48	373.4	0	13.08	74.28	6.44	122.2	37.12	176.56	251.2	68.84	19.04	31.24	100
2020-10-22	19:15:00	208927	900	900	989001025043695	E:\CCI STUDY\GROUP A\GrAWEEK1	TBIGrA3dayspostSX	6922.22	34.6017	141.685	62	254.084	206.813		180.375						196.64	824.68	690	204.04	210	95.56	49.32	55.8	42.16	62.2	76.32	128.48	147.8	18.16	0.88	48.08	175.24
2020-10-22	19:30:00	209827	900	900	989001025043695	E:\CCI STUDY\GROUP A\GrAWEEK1	TBIGrA3dayspostSX	11635.3	34.4322	133.147	97	176.194	248.236		204.553						162.24	763.4	835.36	126.36	64.64	97.04	14.96	20.96	180.64	25.2	62.72	155.6	39.44	59.24	20.04	214.4	9.76
2020-10-22	19:45:00	210727	900	900	989001025043695	E:\CCI STUDY\GROUP A\GrAWEEK1	TBIGrA3dayspostSX	4811.02	34.5426	140.81	47	207.31	223.168		185.908						61.48	851.96	861.68	49.76	38.32	40.24	224.48	180	9.36	23.76	18	13.96	14.56	360.2	2.08	12.84	0.52
2020-10-22	20:00:00	211627	900	900	989001025043695	E:\CCI STUDY\GROUP A\GrAWEEK1	TBIGrA3dayspostSX	703.772	35.3075	118.832	8	137.103	184.915		180.997						4.76	895.24	898.2	0	1.8	0	0	0	0	1.2	0	0	0.6	897.04	0.6	0.56	0
2020-10-22	20:15:00	212527	900	900	989001025043695	E:\CCI STUDY\GROUP A\GrAWEEK1	TBIGrA3dayspostSX	7695.07	34.7952	103.678	69	139.882	173.536		151.078						100.36	834.36	758.76	0	141.24	0	0	0	0	129.56	299.4	3.88	11.68	455.48	0	0	0
2020-10-22	20:30:00	213427	900	900	989001025043695	E:\CCI STUDY\GROUP A\GrAWEEK1	TBIGrA3dayspostSX	6092.04	35.0204	100.699	58	153.843	190.356		184.19						82.68	843.36	877.84	11.04	22.16	0	0	0	19.68	2.96	411.68	241.2	19.2	203.16	1.64	0.48	0
2020-10-22	20:45:00	214327	900	900	989001025043695	E:\CCI STUDY\GROUP A\GrAWEEK1	TBIGrA3dayspostSX	5017.82	35.3787	85.8341	43	105.421	175.759		175.193						76.96	844.28	841.8	13.76	58.2	2.48	10.92	3.32	12.44	1.08	12.8	297.04	57.12	336.48	60.68	105.64	0
2020-10-22	21:00:00	215227	900	900	989001025043695	E:\CCI STUDY\GROUP A\GrAWEEK1	TBIGrA3dayspostSX	10669	34.2529	108.273	88	171.261	175.58		230.012						248.16	794.16	832.2	4.96	67.8	36.56	198.56	45.96	55.68	50.12	39.8	185.72	17.68	23.72	94.72	150	1.48
2020-10-22	21:15:00	216127	900	900	989001025043695	E:\CCI STUDY\GROUP A\GrAWEEK1	TBIGrA3dayspostSX	15304.2	34.658	117.072	126	202.804	174.96		195.26						316.56	735.92	870.36	95.4	29.64	25	30.36	47.32	56.84	11.64	82.28	252.08	18	88.16	148.88	124.44	15
2020-10-22	21:30:00	217027	900	900	989001025043695	E:\CCI STUDY\GROUP A\GrAWEEK1	TBIGrA3dayspostSX	11188.7	34.086	128.677	99	194.559	169.36		194.626						305.84	766	707.92	113.28	192.08	29.48	101.16	19.44	7.48	149.68	52.04	157.04	42.4	66.96	165.4	107.88	1.04
2020-10-22	21:45:00	217927	900	900	989001025043695	E:\CCI STUDY\GROUP A\GrAWEEK1	TBIGrA3dayspostSX	6561.85	34.2275	104.401	54	146.078	158.387		166.785						160.64	813.36	406.44	7.36	493.56	0	0	0	54.64	333.44	21.4	234.2	160.12	17.6	3.16	75.44	0
2020-10-22	22:00:00	218827	900	900	989001025043695	E:\CCI STUDY\GROUP A\GrAWEEK1	TBIGrA3dayspostSX	6287.17	34.9003	108.625	56	138.138	204.319		241.804						111.96	826.12	841.6	5.84	58.4	36.2	106.92	480.96	21.92	48.24	56.8	76.96	10.16	26.88	15.64	16.44	2.88
2020-10-22	22:15:00	219727	900	900	989001025043695	E:\CCI STUDY\GROUP A\GrAWEEK1	TBIGrA3dayspostSX	3085.08	34.4531	141.864	27	265.495	248.093		154.043						45.12	868.16	889.2	41.6	10.8	41.56	1.48	8.04	4.8	6.4	25.2	128.76	4.4	638.36	22.04	18.96	0
2020-10-22	22:30:00	220627	900	900	989001025043695	E:\CCI STUDY\GROUP A\GrAWEEK1	TBIGrA3dayspostSX	9498.66	34.9228	157.935	97	255.016	239.358		157.965						113.72	791.32	823.2	1.72	76.8	0	0	0	0	9.08	81.12	81.64	67.72	658.08	1.2	1.16	0
2020-10-22	22:45:00	221527	900	900	989001025043695	E:\CCI STUDY\GROUP A\GrAWEEK1	TBIGrA3dayspostSX	4392.93	34.9845	132.989	41	223.244	218.509		149.146						37.36	862.64	849.84	0	50.16	0	0	0	0	0	57.48	0	50.16	791.76	0.32	0.28	0
2020-10-22	23:00:00	222427	900	900	989001025043695	E:\CCI STUDY\GROUP A\GrAWEEK1	TBIGrA3dayspostSX	2766.1	35.0987	116.344	22	245.272	120.718		231.731						52.4	863.16	228.56	57.32	671.44	0	0	0	3	63.84	22.32	74.8	607.6	125.48	0	2.96	0
2020-10-22	23:15:00	223327	900	900	989001025043695	E:\CCI STUDY\GROUP A\GrAWEEK1	TBIGrA3dayspostSX	9434.02	34.7386	114.592	85	170.548	147.044		207.701						265.24	801.68	460.04	49.32	439.96	42.32	28.16	33.96	139.72	51.08	31.6	134.6	388.88	8.88	15.84	13.88	11.08
2020-10-22	23:30:00	224227	900	900	989001025043695	E:\CCI STUDY\GROUP A\GrAWEEK1	TBIGrA3dayspostSX	11881	35.6282	123.379	102	198.673	168.003		196.39						291.12	763.96	838.64	57.6	61.36	15.68	112.32	34.88	64.12	43.92	57.64	203.72	17.44	138.8	10.4	116.92	84.16
2020-10-22	23:45:00	225127	900	900	989001025043695	E:\CCI STUDY\GROUP A\GrAWEEK1	TBIGrA3dayspostSX	8747.01	34.347	127.607	76	161.855	176.334		211.245						121.76	793.68	854	49.36	46	5.2	86.52	56.8	7.2	28.16	91.76	191.36	17.84	55.92	209.2	150.04	0
2020-10-23	00:00:00	226027	900	900	989001025043695	E:\CCI STUDY\GROUP A\GrAWEEK1	TBIGrA3dayspostSX	9917.92	34.4357	122.272	81	137.132	204.002		194.998						150.6	774.52	765.92	30.2	134.08	5.92	10.36	26.48	14.32	117.2	24.48	205.4	16.88	141.36	102.24	186.28	49.08
2020-10-23	00:15:00	226927	900	900	989001025043695	E:\CCI STUDY\GROUP A\GrAWEEK1	TBIGrA3dayspostSX	5014.97	34.4282	123.745	47	155.095	159.182		210.641						78.52	858.04	606.32	29.64	293.68	1.2	3.48	0	3	289.32	12.48	8.4	4.36	132.32	167.28	224.16	54
2020-10-23	00:30:00	227827	900	900	989001025043695	E:\CCI STUDY\GROUP A\GrAWEEK1	TBIGrA3dayspostSX	239	35.0458	112.314	2	134.355	247.182		120.432						2.44	897.56	3.56	0	896.44	0	0	0	0	896.44	3.56	0	0	0	0	0	0
2020-10-23	00:45:00	228727	900	900	989001025043695	E:\CCI STUDY\GROUP A\GrAWEEK1	TBIGrA3dayspostSX	0	34.8132	115.81	0	146.325	254.24		123.753						0	900	0	0	900	0	0	0	0	900	0	0	0	0	0	0	0
2020-10-23	01:00:00	229627	900	900	989001025043695	E:\CCI STUDY\GROUP A\GrAWEEK1	TBIGrA3dayspostSX	3706.58	34.7399	112.788	30	152.725	203.459		160.098						99.28	861.04	664.24	41.8	235.76	0	0	0	0.04	86.04	0	162.68	149.72	14.12	190.04	160.68	136.68
2020-10-23	01:15:00	230527	900	900	989001025043695	E:\CCI STUDY\GROUP A\GrAWEEK1	TBIGrA3dayspostSX	2041.06	34.5719	150.166	18	174.468	200.579		176.105						96.16	883.32	511.92	244.52	388.08	0.96	8.76	237.2	0.88	40.32	1.12	39.52	347.76	51.96	160.68	0.72	10.12
2020-10-23	01:30:00	231427	900	900	989001025043695	E:\CCI STUDY\GROUP A\GrAWEEK1	TBIGrA3dayspostSX	2921.88	34.6764	130.743	26	153.697	194.65		191.374						42.32	869.4	13.36	2.24	886.64	0	0	0	6.92	847.64	0	0.16	39	6.28	0	0	0
2020-10-23	01:45:00	232327	900	900	989001025043695	E:\CCI STUDY\GROUP A\GrAWEEK1	TBIGrA3dayspostSX	3521.08	34.294	118.531	36	162.849	168.805		142.092						46.32	864.72	15.64	0.04	884.36	0	0	0	15.56	866.12	0	0.08	18.24	0	0	0	0
2020-10-23	02:00:00	233227	900	900	989001025043695	E:\CCI STUDY\GROUP A\GrAWEEK1	TBIGrA3dayspostSX	790.281	33.8935	108.269	7	166.508	194.327		140.228						95.28	891.72	0.04	12.76	899.96	0	0	0	0.04	472.88	0	0	427.08	0	0	0	0
2020-10-23	02:15:00	234127	900	900	989001025043695	E:\CCI STUDY\GROUP A\GrAWEEK1	TBIGrA3dayspostSX	450.843	34.8543	96.3848	4	127.616	234.25		120.747						91.96	898.52	41.6	0	858.4	0	0	0	0	352.56	0	19.88	505.84	0	21.72	0	0
2020-10-23	02:30:00	235027	900	900	989001025043695	E:\CCI STUDY\GROUP A\GrAWEEK1	TBIGrA3dayspostSX	6757.75	34.6759	141.16	56	293.593	179.803		241.699						95.6	827.8	764.56	32.84	135.44	27.12	26.08	480.2	35.2	69.64	3.2	34.64	65.8	13.2	65.52	47.36	32.04
2020-10-23	02:45:00	235927	900	900	989001025043695	E:\CCI STUDY\GROUP A\GrAWEEK1	TBIGrA3dayspostSX	580.98	34.4063	114.06	5	159.81	125.222		162.581						16.44	895.36	6.6	0	893.4	0	0	0	0	886.44	0	4.12	6.96	0	2.48	0	0
2020-10-23	03:00:00	236827	900	900	989001025043695	E:\CCI STUDY\GROUP A\GrAWEEK1	TBIGrA3dayspostSX	2569.88	34.2422	107.683	20	185.244	128.415		169.431						122.76	861.64	257.36	0	642.64	0	0	0	16.16	279.76	0	231.88	362.88	0	9.32	0	0
2020-10-23	03:15:00	237727	900	900	989001025043695	E:\CCI STUDY\GROUP A\GrAWEEK1	TBIGrA3dayspostSX	2604.02	34.7323	108.315	27	171.689	118.63		156.36						76.92	878.64	202.24	0	697.76	0	0	0	91.44	156.6	0	110.8	541.16	0	0	0	0
2020-10-23	03:30:00	238627	900	900	989001025043695	E:\CCI STUDY\GROUP A\GrAWEEK1	TBIGrA3dayspostSX	230.852	34.6579	132.947	2	198.016	162.176		178.523						51.6	900	10.56	40.52	889.44	0	0	0	10.56	850.68	0	0	38.76	0	0	0	0
2020-10-23	03:45:00	239527	900	900	989001025043695	E:\CCI STUDY\GROUP A\GrAWEEK1	TBIGrA3dayspostSX	1399.99	34.5233	125.693	10	173.593	153.066		190.182						24.4	885.12	54.08	54.4	845.92	0	0	0	0	839.52	0	0	6.4	54.08	0	0	0
2020-10-23	04:00:00	240427	900	900	989001025043695	E:\CCI STUDY\GROUP A\GrAWEEK1	TBIGrA3dayspostSX	240	35.1204	124.564	2	141.665	180.974		176.315						8.64	898.8	0	0	900	0	0	0	0	840	0	0	60	0	0	0	0
2020-10-23	04:15:00	241327	900	900	989001025043695	E:\CCI STUDY\GROUP A\GrAWEEK1	TBIGrA3dayspostSX	0	35.0059	121.887	0	146.567	166.118		184.213						0	900	0	1.6	900	0	0	0	0	900	0	0	0	0	0	0	0
2020-10-23	04:30:00	242227	900	900	989001025043695	E:\CCI STUDY\GROUP A\GrAWEEK1	TBIGrA3dayspostSX	15238.1	35.4022	121.561	135	160.424	209.142		201.691						189.24	722.88	683.08	20.92	216.92	45.4	91.08	101.04	92.2	85.12	23.2	122.48	131.8	65.6	51.84	79.12	11.12
2020-10-23	04:45:00	243127	900	900	989001025043695	E:\CCI STUDY\GROUP A\GrAWEEK1	TBIGrA3dayspostSX	12000.5	35.8054	134.21	105	191.985	179.677		220.216						235.96	766.32	746.64	122	153.36	181.16	147.72	36.44	146.84	67.72	68.44	66.36	85.64	57.6	23.32	16.68	2.08
2020-10-23	05:00:00	244027	900	900	989001025043695	E:\CCI STUDY\GROUP A\GrAWEEK1	TBIGrA3dayspostSX	12250.3	34.1933	127.701	108	187.552	165.515		210.046						266.72	737.48	685.6	114	214.4	125.48	123.12	31.16	30.08	187.72	125.92	66.56	26.68	113.72	38.8	26.92	3.84
2020-10-23	05:15:00	244927	900	900	989001025043695	E:\CCI STUDY\GROUP A\GrAWEEK1	TBIGrA3dayspostSX	14535.6	34.5014	122.648	128	181.131	173.028		208.26						288.88	738	763.64	85.4	136.36	35.4	322.48	79.28	112.72	72.16	51.36	72.96	64.2	23.64	22.92	13.64	29.24
2020-10-23	05:30:00	245827	900	900	989001025043695	E:\CCI STUDY\GROUP A\GrAWEEK1	TBIGrA3dayspostSX	9849.58	34.1966	118.821	80	167.702	172.142		218.321						193.72	793.92	470.36	32.32	429.64	51.6	100	17.16	42.56	303.48	61.12	112.28	126.16	44.72	8.96	30.36	1.6
2020-10-23	05:45:00	246727	900	900	989001025043695	E:\CCI STUDY\GROUP A\GrAWEEK1	TBIGrA3dayspostSX	7103.74	34.5935	120.76	56	183.96	182.994		154.162						137.8	809.16	292.4	67.28	607.6	0	1.28	2.32	25.6	143.12	34.8	82.88	464.48	17.48	6	117.2	4.84
2020-10-23	06:00:00	247627	900	900	989001025043695	E:\CCI STUDY\GROUP A\GrAWEEK1	TBIGrA3dayspostSX	3941.37	34.3756	113.274	32	134.027	215.445		174.577						105.12	864.12	456.48	2.2	443.52	0	0	0	8.8	125.56	53.56	143.36	317.96	36.6	42.44	171.28	0.44
2020-10-23	06:15:00	248527	900	900	989001025043695	E:\CCI STUDY\GROUP A\GrAWEEK1	TBIGrA3dayspostSX	1921.42	34.853	78.0754	14	88.7696	233.502		151.077						362.36	882.68	410.48	7.36	489.52	0	0	0	0	68.08	0	238.36	421.44	0	148.56	16.28	7.28
2020-10-23	06:30:00	249427	900	900	989001025043695	E:\CCI STUDY\GROUP A\GrAWEEK1	TBIGrA3dayspostSX	818.183	35.3788	114.502	6	137.286	144.435		159.953						510.72	892.8	433.6	0	466.4	0	0	0	0	0	0	4.96	466.4	0	147.84	280.8	0
2020-10-23	06:45:00	250327	900	900	989001025043695	E:\CCI STUDY\GROUP A\GrAWEEK1	TBIGrA3dayspostSX	984.742	34.7628	51.7961	10	97.8471	124.762		172.206						572.08	889.32	281.24	0	618.76	0	0	0	0.12	370.56	0	70.84	248.2	0	7.72	202.56	0
2020-10-23	07:00:00	251227	900	900	989001025043695	E:\CCI STUDY\GROUP A\GrAWEEK1	TBIGrA3dayspostSX	1258.95	35.1255	58.7062	11	130.094	80.4331		155.088						170.08	891.32	223.96	0	676.04	0	0	0	0	57.16	0	39.4	618.88	0	129.08	55.48	0
2020-10-23	07:15:00	252127	900	900	989001025043695	E:\CCI STUDY\GROUP A\GrAWEEK1	TBIGrA3dayspostSX	1852.24	34.752	50.8088	15	142.65	73.746		142.639					20.9856	98.08	882.8	485.6	0	414.4	0	0	0	96.24	0	0	367.28	414.4	0	18.52	3.56	0
2020-10-23	07:30:00	253027	900	900	989001025043695	E:\CCI STUDY\GROUP A\GrAWEEK1	TBIGrA3dayspostSX	1993.82	34.46	67.2362	17	75.592	133.831		143.163					81.0261	145.24	876.84	368.2	0	531.8	0	0	0	16.84	1.16	0	351.36	530.64	0	0	0	0
2020-10-23	07:45:00	253927	900	900	989001025043695	E:\CCI STUDY\GROUP A\GrAWEEK1	TBIGrA3dayspostSX	4599.71	33.8833	88.5679	38	108.1	146.764		136.464						107.04	847.16	538.2	9.4	361.8	0	0	3.72	144.2	124.56	11.04	352.24	237.24	7.24	3.68	15.52	0.56
2020-10-23	08:00:00	254827	900	900	989001025043695	E:\CCI STUDY\GROUP A\GrAWEEK1	TBIGrA3dayspostSX	2824.27	34.4319	113.682	21	131.553	129.678		140.468						57.84	870.36	309.92	0	590.08	48.28	0.56	5.4	191.12	0	0.88	57.28	590.08	1.52	4.2	0.68	0
2020-10-23	08:15:00	255727	900	900	989001025043695	E:\CCI STUDY\GROUP A\GrAWEEK1	TBIGrA3dayspostSX	6775.59	36.7182	106.756	57	133.046	146.49		170.472						152.12	824.72	762.96	20.08	137.04	17.6	0	20.32	88.04	35.76	27.32	372.72	101.28	54.12	52.68	110.96	19.2
2020-10-23	08:30:00	256627	900	900	989001025043695	E:\CCI STUDY\GROUP A\GrAWEEK1	TBIGrA3dayspostSX	1465.06	36.4452	109.047	11	120.438	162.102		140.754						40.16	881.28	343.6	0	556.4	0	0	0	291.64	119.24	0	51.96	437.16	0	0	0	0
2020-10-23	08:45:00	257527	900	900	989001025043695	E:\CCI STUDY\GROUP A\GrAWEEK1	TBIGrA3dayspostSX	838.011	35.5531	97.2916	7	160.761	144.076		128.423						76.56	896.4	105.08	0	794.92	0	0	0	105.08	612.16	0	0	182.76	0	0	0	0
2020-10-23	09:00:00	258427	900	772.52	989001025043695	E:\CCI STUDY\GROUP A\GrAWEEK1	TBIGrA3dayspostSX	818.149	35.6083	60.4302	5	64.4383	117.649		152.175						266.56	770.44	206.72	0	565.8	0	0	0	145.6	0	0	61.12	565.8	0	0	0	0

## Sheet: 985141000928707
date	time	time since start (s)	bin duration (s)	distance (mm)	temperature (C)	separation (mm)	transition
2020-10-20	09:00:00	0	900	1900.86	37.345	149.5	17
2020-10-20	09:15:00	127	900	11654.6	37.43	132.097	101
2020-10-20	09:30:00	1027	900	8847.62	37.7571	155.068	79
2020-10-20	09:45:00	1927	900	7836.96	37.7976	151.776	64
2020-10-20	10:00:00	2827	900	478	37.1753	157.264	4
2020-10-20	10:15:00	3727	900	239	37.1517	122.588	2
2020-10-20	10:30:00	4627	900	119.5	36.5775	122.857	1
2020-10-20	10:45:00	5527	900	5869.46	37.3747	141.49	52
2020-10-20	11:00:00	6427	900	5199.91	37.634	118.55	41
2020-10-20	11:15:00	7327	900	0	36.8679	119.5	0
2020-10-20	11:30:00	8227	900	552.717	36.7179	100.839	6
2020-10-20	11:45:00	9127	900	2200.62	37.0148	126.282	17
2020-10-20	12:00:00	10027	900	0	36.8699	119.376	0
2020-10-20	12:15:00	10927	900	0	36.5478	114.419	0
2020-10-20	12:30:00	11827	900	0	36.5507	93.748	0
2020-10-20	12:45:00	12727	900	1852.79	37.0057	101.103	16
2020-10-20	13:00:00	13627	900	360	36.5227	116.992	3
2020-10-20	13:15:00	14527	900	360	36.4132	123.968	3
2020-10-20	13:30:00	15427	900	771.654	36.3	75.5447	7
2020-10-20	13:45:00	16327	900	5728.93	37.2041	127.364	46
2020-10-20	14:00:00	17227	900	1370.83	37.5514	135.22	11
2020-10-20	14:15:00	18127	900	4401.33	36.8622	145.362	41
2020-10-20	14:30:00	19027	900	7411.11	37.0605	125.812	76
2020-10-20	14:45:00	19927	900	3765.2	37.2616	119.573	32
2020-10-20	15:00:00	20827	900	5111.16	37.4154	125.685	42
2020-10-20	15:15:00	21727	900	1260.83	37.143	119.732	11
2020-10-20	15:30:00	22627	900	0	36.3975	119.5	0
2020-10-20	15:45:00	23527	900	0	36.4222	119.261	0
2020-10-20	16:00:00	24427	900	478	36.2592	122.521	4
2020-10-20	16:15:00	25327	900	238.999	36.5383	147.66	2
2020-10-20	16:30:00	26227	900	2770.78	36.9259	127.352	25
2020-10-20	16:45:00	27127	900	358.5	36.8106	123.295	3
2020-10-20	17:00:00	28027	900	4151.73	37.0052	122.952	37
2020-10-20	17:15:00	28927	900	7850.63	37.4229	112.611	70
2020-10-20	17:30:00	29827	900	1283.12	36.8065	93.2331	8
2020-10-20	17:45:00	30727	900	4156.89	37.0444	120.384	36
2020-10-20	18:00:00	31627	900	528.353	36.9399	126.341	5
2020-10-20	18:15:00	32527	900	7222.27	37.1529	132.191	64
2020-10-20	18:30:00	33427	900	1084.01	37.3331	171.833	8
2020-10-20	18:45:00	34327	900	2290.7	37.3737	124.441	21
2020-10-20	19:00:00	35227	900	358.5	36.8605	67.7559	3
2020-10-20	19:15:00	36127	900	0	36.8467	102.579	0
2020-10-20	19:30:00	37027	900	1344.46	36.4979	82.6037	11
2020-10-20	19:45:00	37927	900	2739.56	37.0732	119.062	23
2020-10-20	20:00:00	38827	900	0	36.8935	60.1616	0
2020-10-20	20:15:00	39727	900	9279.22	36.9878	119.123	82
2020-10-20	20:30:00	40627	900	17842.2	37.4626	166.454	151
2020-10-20	20:45:00	41527	900	1115.59	36.9849	117.415	8
2020-10-20	21:00:00	42427	900	815.997	36.8328	115.881	8
2020-10-20	21:15:00	43327	900	4789.31	36.915	119.841	40
2020-10-20	21:30:00	44227	900	2326.61	36.8898	121.155	20
2020-10-20	21:45:00	45127	900	2267.88	36.822	119.055	21
2020-10-20	22:00:00	46027	900	288.849	37.0056	98.4812	2
2020-10-20	22:15:00	46927	900	576.997	36.7722	116.571	5
2020-10-20	22:30:00	47827	900	5996.48	36.8141	115.258	48
2020-10-20	22:45:00	48727	900	8838.43	37.3527	170.65	71
2020-10-20	23:00:00	49627	900	3446.04	37.2859	115.686	26
2020-10-20	23:15:00	50527	900	478.002	36.8217	133.169	4
2020-10-20	23:30:00	51427	900	1034.14	36.7398	104.168	8
2020-10-20	23:45:00	52327	900	6663.76	36.8049	95.7702	54
2020-10-21	00:00:00	53227	900	5743.81	37.2318	134.447	48
2020-10-21	00:15:00	54127	900	1059.47	36.7669	106.294	10
2020-10-21	00:30:00	55027	900	955.979	36.3759	115.261	8
2020-10-21	00:45:00	55927	900	1776.66	36.5516	115.032	14
2020-10-21	01:00:00	56827	900	1006	36.4916	112.629	8
2020-10-21	01:15:00	57727	900	1790.6	36.3968	83.5403	16
2020-10-21	01:30:00	58627	900	3240	36.5408	89.7962	32
2020-10-21	01:45:00	59527	900	15652.3	36.8082	116.299	152
2020-10-21	02:00:00	60427	900	5074.27	37.4066	86.3614	46
2020-10-21	02:15:00	61327	900	3946.59	37.5866	101.333	36
2020-10-21	02:30:00	62227	900	8524.39	37.3092	120.099	76
2020-10-21	02:45:00	63127	900	7683.02	37.1633	97.5106	66
2020-10-21	03:00:00	64027	900	3049.81	37.0454	93.9038	24
2020-10-21	03:15:00	64927	900	864.712	36.8735	121.881	8
2020-10-21	03:30:00	65827	900	2458.71	36.7408	111.126	20
2020-10-21	03:45:00	66727	900	1928.4	36.9834	105.222	18
2020-10-21	04:00:00	67627	900	4620.47	36.693	132.498	46
2020-10-21	04:15:00	68527	900	5086.15	36.9168	142.594	44
2020-10-21	04:30:00	69427	900	5676.14	37.1998	112.086	47
2020-10-21	04:45:00	70327	900	1548.48	36.9333	105.283	14
2020-10-21	05:00:00	71227	900	506.995	37.1137	112.39	4
2020-10-21	05:15:00	72127	900	2019.35	36.9954	178.824	18
2020-10-21	05:30:00	73027	900	1724.01	36.9793	99.0623	14
2020-10-21	05:45:00	73927	900	1059.32	36.4971	122.098	8
2020-10-21	06:00:00	74827	900	5418.5	37.1324	112.109	47
2020-10-21	06:15:00	75727	900	5675.22	37.2257	128.422	50
2020-10-21	06:30:00	76627	900	2206.16	36.8437	109.393	20
2020-10-21	06:45:00	77527	900	6181.15	37.0655	154.031	53
2020-10-21	07:00:00	78427	900	1075.47	37.096	133.767	9
2020-10-21	07:15:00	79327	900	3715.56	36.9926	94.5743	32
2020-10-21	07:30:00	80227	900	1756.58	36.665	77.171	14
2020-10-21	07:45:00	81127	900	1779.37	36.7203	133.473	15
2020-10-21	08:00:00	82027	900	0	36.4896	128.803	0
2020-10-21	08:15:00	82927	900	4192.73	36.3377	158.28	45
2020-10-21	08:30:00	83827	900	2626.84	36.5724	110.109	28
2020-10-21	08:45:00	84727	900	2865.35	36.8332	118.591	25
2020-10-21	09:00:00	85627	900	0	36.7848	118.626	0
2020-10-21	09:15:00	86527	900	253.498	36.9055	112.809	3
2020-10-21	09:30:00	87427	900	168.999	36.8163	94.0442	2
2020-10-21	09:45:00	88327	900	3105.24	37.0557	118.385	27
2020-10-21	10:00:00	89227	900	6145.01	36.4265	140.557	51
2020-10-21	10:15:00	90127	900	1264.93	34.6496	31.7424	11
2020-10-21	10:30:00	91027	900	0	34.8255	118.962	0
2020-10-21	10:45:00	91927	900	1660.87	34.6416	107.146	15
2020-10-21	11:00:00	92827	900	478.001	34.415	118.726	4
2020-10-21	11:15:00	93727	900	1780.49	34.9364	130.442	15
2020-10-21	11:30:00	94627	900	646.998	35.0019	132.516	5
2020-10-21	11:45:00	95527	900	598.503	35.4062	120.353	5
2020-10-21	12:00:00	96427	900	1862.08	34.9917	120.24	17
2020-10-21	12:15:00	97327	900	5880.27	34.1255	103.321	43
2020-10-21	12:30:00	98227	900	4689.5	34.5316	115.292	41
2020-10-21	12:45:00	99127	900	1438.84	35.0595	84.4465	11
2020-10-21	13:00:00	100027	900	4066.54	34.0534	184.837	34
2020-10-21	13:15:00	100927	900	11401.4	33.3861	168.19	105
2020-10-21	13:30:00	101827	900	7423.23	33.736	210.439	66
2020-10-21	13:45:00	102727	900	3836.41	33.8574	200.898	33
2020-10-21	14:00:00	103627	900	3742.53	34.2159	185.151	29
2020-10-21	14:15:00	104527	900	1626.11	34.4439	180.979	13
2020-10-21	14:30:00	105427	900	1940.05	34.6617	136.668	19
2020-10-21	14:45:00	106327	900	602.655	34.5784	127.239	5
2020-10-21	15:00:00	107227	900	0	35.0176	160.664	0
2020-10-21	15:15:00	108127	900	2850.85	34.5828	136.663	26
2020-10-21	15:30:00	109027	900	1269.4	34.631	152.636	13
2020-10-21	15:45:00	109927	900	2855.02	34.5481	120.014	27
2020-10-21	16:00:00	110827	900	1056.85	34.5836	159.778	9
2020-10-21	16:15:00	111727	900	871.028	35.0373	138.313	8
2020-10-21	16:30:00	112627	900	119.5	34.5242	157.959	0
2020-10-21	16:45:00	113527	900	2570.1	34.2466	144.454	25
2020-10-21	17:00:00	114427	900	6477.83	33.9801	176.688	55
2020-10-21	17:15:00	115327	900	2339.7	34.6703	170.355	19
2020-10-21	17:30:00	116227	900	2534.91	34.2138	155.998	21
2020-10-21	17:45:00	117127	900	5215.16	34.298	123.109	45
2020-10-21	18:00:00	118027	900	2375.81	34.3647	152.761	21
2020-10-21	18:15:00	118927	900	2591.63	35.0121	128.902	23
2020-10-21	18:30:00	119827	900	578.206	34.5307	122.232	4
2020-10-21	18:45:00	120727	900	936.349	34.461	188.149	7
2020-10-21	19:00:00	121627	900	2435.48	34.1639	231.356	21
2020-10-21	19:15:00	122527	900	2396.46	34.3685	102.95	20
2020-10-21	19:30:00	123427	900	0	34.472	111.495	0
2020-10-21	19:45:00	124327	900	457.852	34.1593	122.376	4
2020-10-21	20:00:00	125227	900	6568.74	34.456	205.172	55
2020-10-21	20:15:00	126127	900	477.994	35.0391	187.427	4
2020-10-21	20:30:00	127027	900	0	34.4209	124.359	0
2020-10-21	20:45:00	127927	900	0	34.8405	119.382	0
2020-10-21	21:00:00	128827	900	8135.07	34.3138	139.535	75
2020-10-21	21:15:00	129727	900	119.5	34.6558	173.401	1
2020-10-21	21:30:00	130627	900	119.5	34.2925	236.265	1
2020-10-21	21:45:00	131527	900	2023.29	34.4743	181.194	16
2020-10-21	22:00:00	132427	900	3988.38	34.7752	142.693	32
2020-10-21	22:15:00	133327	900	4353.9	34.5922	146.78	39
2020-10-21	22:30:00	134227	900	2592.83	34.6668	78.455	25
2020-10-21	22:45:00	135127	900	599.064	34.84	99.0063	5
2020-10-21	23:00:00	136027	900	6808.97	33.9388	119.072	60
2020-10-21	23:15:00	136927	900	2177.9	34.647	123.06	17
2020-10-21	23:30:00	137827	900	4558.85	34.4735	122.078	44
2020-10-21	23:45:00	138727	900	409.484	35.1468	75.8013	3
2020-10-22	00:00:00	139627	900	886.193	34.8693	103.51	7
2020-10-22	00:15:00	140527	900	2574.02	34.5232	123.697	24
2020-10-22	00:30:00	141427	900	901.706	34.6226	124.653	8
2020-10-22	00:45:00	142327	900	6840.6	34.5815	127.926	60
2020-10-22	01:00:00	143227	900	8197.04	34.661	99.494	68
2020-10-22	01:15:00	144127	900	528.851	35.2812	118.179	5
2020-10-22	01:30:00	145027	900	0	34.8071	81.3262	0
2020-10-22	01:45:00	145927	900	119.5	35.3447	109.86	1
2020-10-22	02:00:00	146827	900	836.502	35.1536	133.162	7
2020-10-22	02:15:00	147727	900	1283.84	35.3585	121.055	11
2020-10-22	02:30:00	148627	900	5175.98	34.9325	119.787	40
2020-10-22	02:45:00	149527	900	5774.51	34.6543	130.129	46
2020-10-22	03:00:00	150427	900	7066.62	34.6521	128.035	59
2020-10-22	03:15:00	151327	900	1706.55	35.3785	144.226	15
2020-10-22	03:30:00	152227	900	4353.4	34.7116	127.468	37
2020-10-22	03:45:00	153127	900	8338.79	34.9665	141.059	86
2020-10-22	04:00:00	154027	900	6567.22	34.2757	132.78	55
2020-10-22	04:15:00	154927	900	8883.31	34.3041	129.645	77
2020-10-22	04:30:00	155827	900	10783.2	34.2498	132.863	97
2020-10-22	04:45:00	156727	900	7884.91	34.3645	126.78	66
2020-10-22	05:00:00	157627	900	9539.05	34.7637	130.681	83
2020-10-22	05:15:00	158527	900	11978.8	34.5389	120.299	103
2020-10-22	05:30:00	159427	900	11160.9	34.515	117.434	93
2020-10-22	05:45:00	160327	900	11359	34.6354	110.565	97
2020-10-22	06:00:00	161227	900	5043.58	35.466	101.77	44
2020-10-22	06:15:00	162127	900	1076.5	34.9962	84.2667	9
2020-10-22	06:30:00	163027	900	2462.73	34.6074	104.14	19
2020-10-22	06:45:00	163927	900	10235	35.2074	115.458	84
2020-10-22	07:00:00	164827	900	7257.28	37.1376	122.935	64
2020-10-22	07:15:00	165727	900	4126.16	36.8695	98.3483	30
2020-10-22	07:30:00	166627	900	10406.3	36.9642	142.26	90
2020-10-22	07:45:00	167527	900	11133.5	38.0037	136.116	93
2020-10-22	08:00:00	168427	900	4696.98	37.3021	150.205	46
2020-10-22	08:15:00	169327	900	5054.92	37.1121	104.56	34
2020-10-22	08:30:00	170227	900	3194.36	36.7357	130.21	14
2020-10-22	08:45:00	171127	900	793.83	36.737	141.442	8
2020-10-22	09:00:00	172027	900	9708.27	38.0554	114.067	87
2020-10-22	09:15:00	172927	900	4293.81	37.4083	126.86	34
2020-10-22	09:30:00	173827	900	0	36.9811	119.401	0
2020-10-22	09:45:00	174727	900	0	36.9441	120	0
2020-10-22	10:00:00	175627	900	652.739	36.5767	120.832	5
2020-10-22	10:15:00	176527	900	0	36.4299	111.837	0
2020-10-22	10:30:00	177427	900	3109.31	36.4693	116.745	26
2020-10-22	10:45:00	178327	900	915.017	36.5966	102.637	9
2020-10-22	11:00:00	179227	900	2635.64	36.5298	90.7306	26
2020-10-22	11:15:00	180127	900	5909.77	36.9308	104.917	52
2020-10-22	11:30:00	181027	900	646.997	36.5808	120.957	4
2020-10-22	11:45:00	181927	900	984.658	36.5408	66.2442	9
2020-10-22	12:00:00	182827	900	0	36.0871	0	0
2020-10-22	12:15:00	183727	900	796.952	36.1699	70.9659	5
2020-10-22	12:30:00	184627	900	338.705	36.062	107.118	2
2020-10-22	12:45:00	185527	900	239	36.316	62.064	2
2020-10-22	13:00:00	186427	900	2453.41	36.2429	86.6014	20
2020-10-22	13:15:00	187327	900	0	36.1165	119.554	0
2020-10-22	13:30:00	188227	900	5872.34	36.3457	138.338	51
2020-10-22	13:45:00	189127	900	8924.2	37.2848	140.941	78
2020-10-22	14:00:00	190027	900	4764.58	37.2117	125.886	38
2020-10-22	14:15:00	190927	900	239	36.9062	127.111	2
2020-10-22	14:30:00	191827	900	119.5	36.5459	129.865	1
2020-10-22	14:45:00	192727	900	4390.75	36.7222	123.51	36
2020-10-22	15:00:00	193627	900	3567.6	36.9605	128.471	31
2020-10-22	15:15:00	194527	900	4361.27	37.2223	133.317	40
2020-10-22	15:30:00	195427	900	0	36.9411	163.571	0
2020-10-22	15:45:00	196327	900	0	36.8051	156.756	0
2020-10-22	16:00:00	197227	900	358.5	36.9006	117.433	2
2020-10-22	16:15:00	198127	900	1907.68	36.907	138.549	19
2020-10-22	16:30:00	199027	900	2708.16	36.7286	93.5493	26
2020-10-22	16:45:00	199927	900	1079	36.4822	101.4	9
2020-10-22	17:00:00	200827	900	7936.18	37.3804	120.317	70
2020-10-22	17:15:00	201727	900	7338.16	37.9373	128.397	59
2020-10-22	17:30:00	202627	900	1174.17	37.2802	110.06	10
2020-10-22	17:45:00	203527	900	4415.74	37.7126	128.224	40
2020-10-22	18:00:00	204427	900	9224.77	38.3161	132.869	84
2020-10-22	18:15:00	205327	900	8757.29	38.482	124.346	80
2020-10-22	18:30:00	206227	900	11412	38.6377	117.714	97
2020-10-22	18:45:00	207127	900	10175.8	38.5645	129.287	91
2020-10-22	19:00:00	208027	900	10905.9	38.5771	147.843	96
2020-10-22	19:15:00	208927	900	10899.7	38.4089	111.296	93
2020-10-22	19:30:00	209827	900	9837.99	37.9523	120.023	85
2020-10-22	19:45:00	210727	900	7074.58	37.4708	123.551	66
2020-10-22	20:00:00	211627	900	8175.81	37.0831	106.001	82
2020-10-22	20:15:00	212527	900	3261.63	37.2286	88.0025	31
2020-10-22	20:30:00	213427	900	4687.14	37.1884	107.074	43
2020-10-22	20:45:00	214327	900	4219.25	37.4287	111.084	36
2020-10-22	21:00:00	215227	900	1857.47	37.2138	149.837	17
2020-10-22	21:15:00	216127	900	4776.61	37.0874	109.138	51
2020-10-22	21:30:00	217027	900	9645.42	37.1515	121.672	83
2020-10-22	21:45:00	217927	900	2840.86	37.0951	125.601	26
2020-10-22	22:00:00	218827	900	1663.04	36.9284	158.849	14
2020-10-22	22:15:00	219727	900	431.715	36.7061	122.31	4
2020-10-22	22:30:00	220627	900	1459.11	36.7116	115.616	15
2020-10-22	22:45:00	221527	900	2292.29	36.6527	111.906	23
2020-10-22	23:00:00	222427	900	2695.66	36.8727	107.855	28
2020-10-22	23:15:00	223327	900	7753.15	37.0024	152.444	68
2020-10-22	23:30:00	224227	900	11915.9	35.2882	115.263	103
2020-10-22	23:45:00	225127	900	10737.8	35.0741	109.061	100
2020-10-23	00:00:00	226027	900	6976.03	34.6415	112.241	60
2020-10-23	00:15:00	226927	900	4725.85	34.8641	110.23	37
2020-10-23	00:30:00	227827	900	2222.34	35.486	80.3939	14
2020-10-23	00:45:00	228727	900	899.058	34.7252	105.681	7
2020-10-23	01:00:00	229627	900	5924.37	34.8382	93.9616	47
2020-10-23	01:15:00	230527	900	1632.14	35.0413	86.0934	14
2020-10-23	01:30:00	231427	900	4786.11	34.6604	110.896	39
2020-10-23	01:45:00	232327	900	1244.86	34.8796	87.9685	11
2020-10-23	02:00:00	233227	900	1227.61	34.7687	101.89	10
2020-10-23	02:15:00	234127	900	1902.47	34.893	84.9381	17
2020-10-23	02:30:00	235027	900	2452.88	34.7179	117.439	21
2020-10-23	02:45:00	235927	900	2093.19	35.0924	89.7341	16
2020-10-23	03:00:00	236827	900	8308.24	34.8186	123.993	69
2020-10-23	03:15:00	237727	900	9784.84	34.3866	119.694	81
2020-10-23	03:30:00	238627	900	11135.3	34.3152	108.802	100
2020-10-23	03:45:00	239527	900	9922.31	34.4121	134.468	84
2020-10-23	04:00:00	240427	900	12714	34.2895	127.813	104
2020-10-23	04:15:00	241327	900	10556.8	34.5876	152.139	91
2020-10-23	04:30:00	242227	900	20496.6	34.3051	130.153	171
2020-10-23	04:45:00	243127	900	17923.9	34.3321	139.687	156
2020-10-23	05:00:00	244027	900	13120.4	34.1292	162.796	115
2020-10-23	05:15:00	244927	900	16635.1	34.1414	161.117	146
2020-10-23	05:30:00	245827	900	10840.1	34.1901	132.683	98
2020-10-23	05:45:00	246727	900	13650.2	34.1427	116.636	119
2020-10-23	06:00:00	247627	900	12393.4	34.0258	139.784	110
2020-10-23	06:15:00	248527	900	13563	34.3578	120.557	116
2020-10-23	06:30:00	249427	900	12807.5	34.0621	116.411	116
2020-10-23	06:45:00	250327	900	11662.2	34.2619	121.922	108
2020-10-23	07:00:00	251227	900	4384.31	34.8635	120.559	45
2020-10-23	07:15:00	252127	900	239	35.265	126.229	2
2020-10-23	07:30:00	253027	900	2957.31	35.0637	103.306	26
2020-10-23	07:45:00	253927	900	4389.95	36.9295	68.508	36
2020-10-23	08:00:00	254827	900	836.317	36.4174	65.7969	7
2020-10-23	08:15:00	255727	900	1006.35	36.4237	118.431	9
2020-10-23	08:30:00	256627	900	3759.49	36.3323	86.9389	31
2020-10-23	08:45:00	257527	900	6278.24	36.9875	104.02	54
2020-10-23	09:00:00	258427	900	3627.99	36.6364	126.471	26
