# Supplementary material for: Deep learning for behaviour classification in a preclinical brain injury model
Source: PLoS One. 2022 Jun 15;17(6):e0268962. doi: 10.1371/journal.pone.0268962 (PMC9200342; doi:10.1371/journal.pone.0268962)
Supplement: S1 File — (ZIP) [file pone.0268962.s002.zip › Supplementary_data/CRANIOGrB_W4.xlsx]

## Sheet: 989001025043693
2020-11-07	11:45:00	0	900	12.92	989001025043693	E:\CCI STUDY\GROUP B\POst-WEEK4	GrBWEEK4PostSxCRanio	1410.23	38.3296	81.9582	12	212.933	180.528		172.613						11.08	8.56	0	4.36	1.68	0	1.44	0.04	2.8	2.2	0.88	1.56	0	2.16	0.16	0
2020-11-07	12:00:00	12	900	900	989001025043693	E:\CCI STUDY\GROUP B\POst-WEEK4	GrBWEEK4PostSxCRanio	14301.6	38.2713	109.737	135	161.393	179.988		163.793						363.68	610.24	42.96	289.76	51	32.2	52.68	87.44	186.64	89.32	64.28	103.12	58.68	48.76	96.48	29.4
2020-11-07	12:15:00	912	900	900	989001025043693	E:\CCI STUDY\GROUP B\POst-WEEK4	GrBWEEK4PostSxCRanio	17029.3	38.096	114.787	147	180.566	182.079		187.11						304.36	689.36	66.04	210.64	60	200.92	34.12	42.32	115.36	120.96	42.92	95.28	79.48	50.6	32.12	25.92
2020-11-07	12:30:00	1812	900	900	989001025043693	E:\CCI STUDY\GROUP B\POst-WEEK4	GrBWEEK4PostSxCRanio	21897.7	38.0305	125.662	199	197.829	219.199		197.911						414.24	682	120.76	218	87.88	109.6	28.52	57.6	136.8	110.44	144.96	81.2	28.04	40.68	44.2	30.08
2020-11-07	12:45:00	2712	900	900	989001025043693	E:\CCI STUDY\GROUP B\POst-WEEK4	GrBWEEK4PostSxCRanio	19962.9	38.3882	138.153	178	227.649	203.222		212.641						335.6	708.04	142.88	191.96	1.24	157.16	133.72	24.88	82.6	59.92	106.56	109.36	36.12	21.28	144.64	22.52
2020-11-07	13:00:00	3612	900	900	989001025043693	E:\CCI STUDY\GROUP B\POst-WEEK4	GrBWEEK4PostSxCRanio	16972.9	38.295	139.306	154	209.962	201.741		202.848						390.64	644.96	189.88	255.04	11.56	81	54.84	14.96	184.56	83.52	61.12	70.48	85.28	50.08	82.28	120.32
2020-11-07	13:15:00	4512	900	900	989001025043693	E:\CCI STUDY\GROUP B\POst-WEEK4	GrBWEEK4PostSxCRanio	17703.7	38.1089	127.56	153	207.565	188.986		188.201						361.76	711.56	124.8	188.44	28.04	94.28	22.92	132.92	68.44	74.28	58.32	120	37.8	44.16	122.04	96.8
2020-11-07	13:30:00	5412	900	900	989001025043693	E:\CCI STUDY\GROUP B\POst-WEEK4	GrBWEEK4PostSxCRanio	13554.5	37.8509	173.228	115	205.958	264.162		276.723						362.8	725.84	310.12	174.16	78	123	164.12	84.48	150.52	62.36	52.2	23.64	35.08	104.92	21.68	0
2020-11-07	13:45:00	6312	900	900	989001025043693	E:\CCI STUDY\GROUP B\POst-WEEK4	GrBWEEK4PostSxCRanio	10158.8	37.7031	173.571	88	203.736	271.062		206.386						161.6	719.72	340.52	180.28	64.96	31.04	10.6	334.08	49.68	13.28	100.28	130.6	0	39.84	106.72	18.92
2020-11-07	14:00:00	7212	900	900	989001025043693	E:\CCI STUDY\GROUP B\POst-WEEK4	GrBWEEK4PostSxCRanio	10964.3	37.5548	108.31	97	138.137	203.567		174.037						289.52	625.6	178.88	274.4	17	18.76	52.84	66.48	113.12	63.92	28.36	161.28	171.36	37.4	169.48	0
2020-11-07	14:15:00	8112	900	900	989001025043693	E:\CCI STUDY\GROUP B\POst-WEEK4	GrBWEEK4PostSxCRanio	4455.04	37.4089	106.733	41	162.169	153.83		144.348						84.48	870	17.8	30	0	9.04	0.8	3.48	15.28	74.88	28.08	14.72	371.88	109.04	272.8	0
2020-11-07	14:30:00	9012	900	900	989001025043693	E:\CCI STUDY\GROUP B\POst-WEEK4	GrBWEEK4PostSxCRanio	119.5	37.1811	62.1811	1	119.525	65.5445		124.905						3.92	900	0	0	0	0	0	0	0	0	0	0	60.08	0	0	839.92
2020-11-07	14:45:00	9912	900	900	989001025043693	E:\CCI STUDY\GROUP B\POst-WEEK4	GrBWEEK4PostSxCRanio	0	36	57.3786	0	124.786	59.0941		167.851						0	900	0	0	0	0	0	0	0	0	0	0	0	0	0	900
2020-11-07	15:00:00	10812	900	900	989001025043693	E:\CCI STUDY\GROUP B\POst-WEEK4	GrBWEEK4PostSxCRanio	0	36.0283	109.916	0	112.178	118.69		168.999						0	900	0	0	0	0	0	0	0	0	0	0	0	0	0	900
2020-11-07	15:15:00	11712	900	900	989001025043693	E:\CCI STUDY\GROUP B\POst-WEEK4	GrBWEEK4PostSxCRanio	3195.81	36.0265	90.8301	26	162.75	156.109		99.9796						389.28	724.32	14.88	175.68	0	0	0	17.88	8.28	0	3.84	167.4	128	5.16	497.48	71.96
2020-11-07	15:30:00	12612	900	900	989001025043693	E:\CCI STUDY\GROUP B\POst-WEEK4	GrBWEEK4PostSxCRanio	9325.7	36.8962	147.577	79	237.664	211.177		177.756						184.8	738.64	212.44	161.36	64.28	130.56	44.04	27.76	60.32	113.52	50.92	101.04	129.32	24.12	1.08	153.04
2020-11-07	15:45:00	13512	900	900	989001025043693	E:\CCI STUDY\GROUP B\POst-WEEK4	GrBWEEK4PostSxCRanio	2503.23	36.7516	81.9098	21	140.213	220.244		96.9997						256	866.36	0	33.64	0	0	0	0.04	31.52	0	3.04	2.12	327.36	9.32	10.72	515.88
2020-11-07	16:00:00	14412	900	900	989001025043693	E:\CCI STUDY\GROUP B\POst-WEEK4	GrBWEEK4PostSxCRanio	238.997	36.8681	30.5271	2	134.28	76.241		82.4067						273.2	900	0	0	0	0	0	0	0	0	0	0	574.2	0	0	325.8
2020-11-07	16:15:00	15312	900	900	989001025043693	E:\CCI STUDY\GROUP B\POst-WEEK4	GrBWEEK4PostSxCRanio	2615.74	36.9841	44.089	24	160.534	55.2421		131.602						45.32	830.36	15.28	69.64	6.24	0	0.04	7.76	6.6	20.16	4.12	63.04	119.4	9.96	6.04	656.64
2020-11-07	16:30:00	16212	900	900	989001025043693	E:\CCI STUDY\GROUP B\POst-WEEK4	GrBWEEK4PostSxCRanio	5031.7	36.6232	100.156	42	144.999	141.986		164.158						233.72	595.84	2.4	304.16	4	1.36	0.76	4	2.08	0.32	24.52	302.08	187.64	25.24	340.36	7.64
2020-11-07	16:45:00	17112	900	900	989001025043693	E:\CCI STUDY\GROUP B\POst-WEEK4	GrBWEEK4PostSxCRanio	7831.23	37.4684	112.814	75	219.56	141.099		155.228						190.24	739.68	55.2	160.32	3.8	7.96	8.88	14.84	5.68	31.88	15.04	154.64	138.36	54.8	277.92	186.2
2020-11-07	17:00:00	18012	900	900	989001025043693	E:\CCI STUDY\GROUP B\POst-WEEK4	GrBWEEK4PostSxCRanio	11232.2	37.7227	157.968	101	181.866	210.567		223.683						223.64	817.32	287.12	82.68	16.68	24.48	20.88	90.6	45.2	199.4	99.12	37.48	211.16	83.84	71.16	0
2020-11-07	17:15:00	18912	900	900	989001025043693	E:\CCI STUDY\GROUP B\POst-WEEK4	GrBWEEK4PostSxCRanio	2288.16	37.2906	118.351	22	147.486	155.122		138						25.92	724.48	2.92	175.52	0	0	3.08	0	13.84	48.04	0.64	161.68	3.2	0	669.52	0
2020-11-07	17:30:00	19812	900	900	989001025043693	E:\CCI STUDY\GROUP B\POst-WEEK4	GrBWEEK4PostSxCRanio	478.021	36.1078	107.919	4	127.584	124.123		134.182						329	168.52	0	731.48	0	0	0	0	0	0	0	731.48	156.64	0	11.88	0
2020-11-07	17:45:00	20712	900	900	989001025043693	E:\CCI STUDY\GROUP B\POst-WEEK4	GrBWEEK4PostSxCRanio	6477.76	37.1969	93.7472	55	126.286	168.436		155.38						222.4	704.4	85.52	195.6	0.04	5.04	25.32	7.96	35.52	6.72	12.12	160.08	337.96	131.44	95.6	82.2
2020-11-07	18:00:00	21612	900	900	989001025043693	E:\CCI STUDY\GROUP B\POst-WEEK4	GrBWEEK4PostSxCRanio	1175.3	37.1092	74.0752	10	144.124	202.974		103.184						43.92	886.16	67	13.84	0	0	0	77.08	5.72	0	1.36	8.12	506.96	0	12.96	287.8
2020-11-07	18:15:00	22512	900	900	989001025043693	E:\CCI STUDY\GROUP B\POst-WEEK4	GrBWEEK4PostSxCRanio	6961.54	37.1176	111.679	65	131.979	200.362		147.855						90.08	862.28	13.72	37.72	6.16	27.12	3.68	5.6	24.92	11.6	24.12	12.8	18.08	47.48	8.6	709.84
2020-11-07	18:30:00	23412	900	900	989001025043693	E:\CCI STUDY\GROUP B\POst-WEEK4	GrBWEEK4PostSxCRanio	10717.4	37.9719	110.767	98	207.372	159.668		151.787						286.32	700.04	118	199.96	12.44	19.28	20.12	14.04	83.64	53.88	20.4	116.32	337.68	90.96	46.12	85.12
2020-11-07	18:45:00	24312	900	900	989001025043693	E:\CCI STUDY\GROUP B\POst-WEEK4	GrBWEEK4PostSxCRanio	14128.8	38.3469	140.653	124	224.278	225.37		177.345						347.52	648.76	210.2	251.24	8	136.16	11.32	33.4	177.16	135.8	11.2	74.08	97.88	53.52	46.76	114.72
2020-11-07	19:00:00	25212	900	900	989001025043693	E:\CCI STUDY\GROUP B\POst-WEEK4	GrBWEEK4PostSxCRanio	11273	38.3105	114.562	96	232.603	192.58		176.153						413.12	687.44	103.52	212.56	0.04	48.28	53.8	58.44	106.28	62.28	83.08	106.28	39.08	43.6	141.88	156.96
2020-11-07	19:15:00	26112	900	900	989001025043693	E:\CCI STUDY\GROUP B\POst-WEEK4	GrBWEEK4PostSxCRanio	12991.4	38.0478	127.954	113	233.695	205.112		208.696						217.68	824.76	166.52	75.24	67.72	50.04	55.88	39.68	28.8	45.92	62.92	46.44	149.48	23.2	295.92	34
2020-11-07	19:30:00	27012	900	900	989001025043693	E:\CCI STUDY\GROUP B\POst-WEEK4	GrBWEEK4PostSxCRanio	13916.5	38.292	113.82	123	203.608	195.078		175.87						253.52	793.92	81.56	106.08	5.72	20.96	34.72	42.04	50.72	164.32	60.96	55.36	68.36	22.76	101.24	272.84
2020-11-07	19:45:00	27912	900	900	989001025043693	E:\CCI STUDY\GROUP B\POst-WEEK4	GrBWEEK4PostSxCRanio	13045	38.3028	112.624	112	191.92	168.035		200.62						223.64	813.92	112.88	86.08	5.68	11.64	5.68	28.2	54.08	209.84	79.96	32	35.76	58.76	93.8	284.6
2020-11-07	20:00:00	28812	900	900	989001025043693	E:\CCI STUDY\GROUP B\POst-WEEK4	GrBWEEK4PostSxCRanio	6524.41	37.945	120.141	61	160.707	163.414		197.102						327.36	751.92	134.52	148.08	9.24	12.2	4.24	86.08	24.8	35.32	99	123.28	109.88	10.96	166.04	218.96
2020-11-07	20:15:00	29712	900	900	989001025043693	E:\CCI STUDY\GROUP B\POst-WEEK4	GrBWEEK4PostSxCRanio	294.947	37.1176	107.891	2	155.29	238.252		156.208						19.48	849.68	0	50.32	0	0	0	0	0	0	0	50.32	8	0	0	841.68
2020-11-07	20:30:00	30612	900	900	989001025043693	E:\CCI STUDY\GROUP B\POst-WEEK4	GrBWEEK4PostSxCRanio	13205.4	37.6668	117.985	119	183.823	181.57		170.009						352.4	701.72	60.2	198.28	12.44	4.56	8.08	46.2	67	29	63.08	131.28	224.56	105.56	55.24	153
2020-11-07	20:45:00	31512	900	900	989001025043693	E:\CCI STUDY\GROUP B\POst-WEEK4	GrBWEEK4PostSxCRanio	1733.27	37.7533	107.927	16	153.987	195.077		168.581						90.48	897.88	0	2.12	0	0	0	0	0	0	0	2.12	800.44	0.88	35.88	60.68
2020-11-07	21:00:00	32412	900	900	989001025043693	E:\CCI STUDY\GROUP B\POst-WEEK4	GrBWEEK4PostSxCRanio	3945.19	37.5748	119.931	37	206.083	186.922		189.9						56.24	868.72	159.24	31.28	1.68	0.72	0	68.72	5.8	2.96	3.36	25.48	492.88	0	64.92	233.48
2020-11-07	21:15:00	33312	900	900	989001025043693	E:\CCI STUDY\GROUP B\POst-WEEK4	GrBWEEK4PostSxCRanio	2715.91	37.3028	97.4085	24	192.313	139.008		128.788						31	834.84	4.56	65.16	1.68	2.08	0.56	0.96	5.4	8.32	76.44	59.76	190.16	7.96	394.68	152
2020-11-07	21:30:00	34212	900	900	989001025043693	E:\CCI STUDY\GROUP B\POst-WEEK4	GrBWEEK4PostSxCRanio	10400.3	37.5852	128.817	90	215.027	176.009		200.726						209.68	805.96	131.4	94.04	11.64	33.8	32.24	111.12	84.88	136.88	41.96	9.16	3.88	19.28	220.96	194.2
2020-11-07	21:45:00	35112	900	900	989001025043693	E:\CCI STUDY\GROUP B\POst-WEEK4	GrBWEEK4PostSxCRanio	12077.9	38.0729	119.556	113	163.252	202.818		221.535						187.52	665.8	98	234.2	0.04	102.88	12.48	16.08	98.72	62.2	86.44	135.48	0.68	134.24	248.16	2.6
2020-11-07	22:00:00	36012	900	900	989001025043693	E:\CCI STUDY\GROUP B\POst-WEEK4	GrBWEEK4PostSxCRanio	16590.4	38.1016	142.587	145	240.353	248.658		200.464						273.56	746.12	123.4	153.88	87.72	38.04	70.8	71.72	91.16	79.12	85.96	62.72	22.44	77.96	207.6	4.76
2020-11-07	22:15:00	36912	900	900	989001025043693	E:\CCI STUDY\GROUP B\POst-WEEK4	GrBWEEK4PostSxCRanio	13153.1	38.1457	130.186	113	197.653	221.248		192.092						351.24	586.84	111.4	313.16	44.76	75.96	41.92	89.08	219.12	37.16	34.64	94.04	69.08	36.52	21.52	136.2
2020-11-07	22:30:00	37812	900	900	989001025043693	E:\CCI STUDY\GROUP B\POst-WEEK4	GrBWEEK4PostSxCRanio	15213.9	37.9265	126.029	131	193.707	215.582		170.782						263.16	684.52	76.8	215.48	9.92	83.88	11.6	89.84	100.08	147.52	103.08	115.4	1.84	62.96	102.76	71.12
2020-11-07	22:45:00	38712	900	900	989001025043693	E:\CCI STUDY\GROUP B\POst-WEEK4	GrBWEEK4PostSxCRanio	4152.27	37.5655	96.3861	31	134.301	156.608		150.918						200.52	297.36	0	602.64	0.16	3.84	0	2.16	17.04	29.92	49.48	585.6	0	8.56	114.52	88.72
2020-11-07	23:00:00	39612	900	900	989001025043693	E:\CCI STUDY\GROUP B\POst-WEEK4	GrBWEEK4PostSxCRanio	14760.7	37.9379	144.644	137	219.661	156.885		284.515						444.4	651.12	216.84	248.88	32.12	172.04	35.48	118	173.64	89.36	81	75.24	0	76.12	47	0
2020-11-07	23:15:00	40512	900	900	989001025043693	E:\CCI STUDY\GROUP B\POst-WEEK4	GrBWEEK4PostSxCRanio	12718.1	37.9556	133.152	106	198.393	200.107		204.781						222.8	717.44	111.4	182.56	106.36	12.56	2.16	105	103.24	92.48	97.4	79.32	86.28	94.48	100.8	19.92
2020-11-07	23:30:00	41412	900	900	989001025043693	E:\CCI STUDY\GROUP B\POst-WEEK4	GrBWEEK4PostSxCRanio	15424.7	37.6963	164.205	132	225.304	197.606		250.562						215.16	726.08	285.76	173.92	32.6	117.24	33.44	75.88	98.4	83.32	98.88	75.52	48.88	62.04	123.28	50.52
2020-11-07	23:45:00	42312	900	900	989001025043693	E:\CCI STUDY\GROUP B\POst-WEEK4	GrBWEEK4PostSxCRanio	15604.5	37.7346	130.244	141	184.585	200.387		217.334						283.4	634.72	84.48	265.28	26.76	45.88	28.24	41.12	171.8	155.56	50.84	93.48	12	165.2	96.04	13.08
2020-11-08	00:00:00	43212	900	900	989001025043693	E:\CCI STUDY\GROUP B\POst-WEEK4	GrBWEEK4PostSxCRanio	10965.6	37.7326	105.121	101	199.521	166.63		159.169						237.88	844.52	54.04	55.48	3.76	42.84	2.4	53.76	20.92	32.4	95.48	34.56	130.4	90.96	160.8	231.72
2020-11-08	00:15:00	44112	900	900	989001025043693	E:\CCI STUDY\GROUP B\POst-WEEK4	GrBWEEK4PostSxCRanio	1273.49	36.6968	130.427	10	250.36	149.987		198.282						30.28	849.76	46.84	50.24	0	0	0	0	0	0	0	50.24	510.76	0	182.08	156.92
2020-11-08	00:30:00	45012	900	900	989001025043693	E:\CCI STUDY\GROUP B\POst-WEEK4	GrBWEEK4PostSxCRanio	646.998	36.6205	112.604	5	239.453	180.027		166.836						16.92	838.8	7.48	61.2	0	0	0	0	0	0	0	61.2	444.4	0	0	394.4
2020-11-08	00:45:00	45912	900	900	989001025043693	E:\CCI STUDY\GROUP B\POst-WEEK4	GrBWEEK4PostSxCRanio	836.5	36.166	109.884	7	192.963	132.442		151.927						10.68	676	0	224	0	0	0	0	0	0	0	224	676	0	0	0
2020-11-08	01:00:00	46812	900	900	989001025043693	E:\CCI STUDY\GROUP B\POst-WEEK4	GrBWEEK4PostSxCRanio	478.001	36.2491	113.419	4	166.02	134.445		155.752						21.64	877.92	0	22.08	0	0	0	0	0	0	0	22.08	853.6	0	0	24.32
2020-11-08	01:15:00	47712	900	900	989001025043693	E:\CCI STUDY\GROUP B\POst-WEEK4	GrBWEEK4PostSxCRanio	239.002	36.1088	102.18	2	135.01	135.858		233.997						56.28	900	0	0	0	0	0	0	0	0	0	0	511.36	0	30.48	358.16
2020-11-08	01:30:00	48612	900	900	989001025043693	E:\CCI STUDY\GROUP B\POst-WEEK4	GrBWEEK4PostSxCRanio	4959.81	36.1481	121.21	45	173.837	144.861		136.201						153.32	847.6	40.92	52.4	2.88	24.84	10.28	7.24	5.8	20.72	16.92	46.6	17.04	84.92	613.36	49.4
2020-11-08	01:45:00	49512	900	900	989001025043693	E:\CCI STUDY\GROUP B\POst-WEEK4	GrBWEEK4PostSxCRanio	10473.2	36.8182	123.536	94	201.918	199.654		180.022						141.64	840.8	269.92	59.2	44.88	108.6	25.8	127.6	53.6	21.16	70.64	5.6	0.28	103.4	24.56	313.88
2020-11-08	02:00:00	50412	900	900	989001025043693	E:\CCI STUDY\GROUP B\POst-WEEK4	GrBWEEK4PostSxCRanio	11280.2	37.2942	128.34	112	164.662	176.25		201.149						214.04	790.24	66.2	109.76	7.4	19.88	3.68	104.24	74.04	40.76	126.28	35.72	10.6	79.08	30.6	367.72
2020-11-08	02:15:00	51312	900	900	989001025043693	E:\CCI STUDY\GROUP B\POst-WEEK4	GrBWEEK4PostSxCRanio	1388.31	37.1082	107.024	14	155.796	133.174		133.599						88.88	802.72	0	97.28	0	0	0	0	0.04	13.16	0	97.24	126.52	0	24.24	638.8
2020-11-08	02:30:00	52212	900	900	989001025043693	E:\CCI STUDY\GROUP B\POst-WEEK4	GrBWEEK4PostSxCRanio	5756.5	37.1665	78.5268	50	117.53	213.006		112.581						161.96	826.16	22.64	73.84	6.16	14.8	3.16	46.56	54.84	35.8	56.08	19	473.68	48.76	39.6	101.56
2020-11-08	02:45:00	53112	900	900	989001025043693	E:\CCI STUDY\GROUP B\POst-WEEK4	GrBWEEK4PostSxCRanio	5863.67	37.2235	68.5582	56	145.273	90.3248		212.137						114.72	843.44	51.72	56.56	0	35.92	14.52	1.84	11.92	5.84	11.32	44.64	13.92	27.76	331.04	401.28
2020-11-08	03:00:00	54012	900	900	989001025043693	E:\CCI STUDY\GROUP B\POst-WEEK4	GrBWEEK4PostSxCRanio	0	37.0456	92.1579	0	105.55	94.9228		125.771						0	900	0	0	0	0	0	0	0	0	0	0	900	0	0	0
2020-11-08	03:15:00	54912	900	900	989001025043693	E:\CCI STUDY\GROUP B\POst-WEEK4	GrBWEEK4PostSxCRanio	0	36.3802	68.9594	0	125.238	117.377		71.1211						0	900	0	0	0	0	0	0	0	0	0	0	900	0	0	0
2020-11-08	03:30:00	55812	900	900	989001025043693	E:\CCI STUDY\GROUP B\POst-WEEK4	GrBWEEK4PostSxCRanio	600	35.7393	132.242	5	180.579	229.722		161.324						17.32	900	8.4	0	0	0	0	0	0	708.6	0	0	191.4	0	0	0
2020-11-08	03:45:00	56712	900	900	989001025043693	E:\CCI STUDY\GROUP B\POst-WEEK4	GrBWEEK4PostSxCRanio	240.021	35.4937	129.118	2	143.646	153.635		139.471						255.96	900	0	0	0	0	0	0	0	288.16	0	0	611.84	0	0	0
2020-11-08	04:00:00	57612	900	900	989001025043693	E:\CCI STUDY\GROUP B\POst-WEEK4	GrBWEEK4PostSxCRanio	718.5	35.548	103.54	5	115.587	192.289		127.424						62.28	900	0	0	0	0	0	0	0	56.8	0	0	748.2	0	0	95
2020-11-08	04:15:00	58512	900	900	989001025043693	E:\CCI STUDY\GROUP B\POst-WEEK4	GrBWEEK4PostSxCRanio	238.999	35.8927	89.2753	2	129.617	168.103		139.852						35.96	900	0	0	0	0	0	0	0	0	0	0	410.48	0	392.92	96.6
2020-11-08	04:30:00	59412	900	900	989001025043693	E:\CCI STUDY\GROUP B\POst-WEEK4	GrBWEEK4PostSxCRanio	0	36.0442	1.71549	0	2.42607	119.5		140.54						0	900	0	0	0	0	0	0	0	0	0	0	12.92	0	887.08	0
2020-11-08	04:45:00	60312	900	900	989001025043693	E:\CCI STUDY\GROUP B\POst-WEEK4	GrBWEEK4PostSxCRanio	0	35.8712	119.5	0	151.273	119.702		119.5						0	900	0	0	0	0	0	0	0	0	0	0	900	0	0	0
2020-11-08	05:00:00	61212	900	900	989001025043693	E:\CCI STUDY\GROUP B\POst-WEEK4	GrBWEEK4PostSxCRanio	3121.83	35.7456	127.362	30	158.929	141.456		167.917						26.44	697.6	62.72	202.4	3.64	43.16	16.68	6.52	71.4	0.92	5.76	131	617.72	3.2	0	0
2020-11-08	05:15:00	62112	900	900	989001025043693	E:\CCI STUDY\GROUP B\POst-WEEK4	GrBWEEK4PostSxCRanio	1203.07	36.1412	113.642	12	135.93	126.973		195.588						19.32	693.04	2.36	206.96	0	0	0	0.6	56.4	0	1.48	150.56	632.72	0.72	57.52	0
2020-11-08	05:30:00	63012	900	900	989001025043693	E:\CCI STUDY\GROUP B\POst-WEEK4	GrBWEEK4PostSxCRanio	2378	35.7459	114.138	20	122.707	129.76		258.159						44.12	895.08	0	4.92	0	0	0	0	0	0	0	4.92	689.04	0	82.52	123.52
2020-11-08	05:45:00	63912	900	900	989001025043693	E:\CCI STUDY\GROUP B\POst-WEEK4	GrBWEEK4PostSxCRanio	14863.4	37.0938	123.111	132	192.03	188.135		218.006						244.92	767.28	135.88	132.72	25.6	44.96	147.8	23.08	40.88	89.64	50.68	91.84	61.68	65.6	224.92	33.32
2020-11-08	06:00:00	64812	900	900	989001025043693	E:\CCI STUDY\GROUP B\POst-WEEK4	GrBWEEK4PostSxCRanio	11728.4	37.7411	130.442	107	225.754	215.325		181.2						205.96	781.28	122.96	118.72	12.4	5.76	18.56	8.8	43.84	56.92	91.84	74.88	9.44	391.76	158.32	27.48
2020-11-08	06:15:00	65712	900	900	989001025043693	E:\CCI STUDY\GROUP B\POst-WEEK4	GrBWEEK4PostSxCRanio	12049.7	37.7356	129.64	104	219.529	200.764		209.597						252.52	716.08	113.56	183.92	33.16	41	162.88	71.52	52.2	48.88	42	131.72	44.64	178.12	40.36	53.52
2020-11-08	06:30:00	66612	900	900	989001025043693	E:\CCI STUDY\GROUP B\POst-WEEK4	GrBWEEK4PostSxCRanio	10325	37.6138	126.631	90	207.665	174.21		185.465						158.52	811.12	85.76	88.88	0	7.28	0	31.76	17.72	10.84	114.04	71.16	46.56	217.44	287.2	96
2020-11-08	06:45:00	67512	900	900	989001025043693	E:\CCI STUDY\GROUP B\POst-WEEK4	GrBWEEK4PostSxCRanio	6419.77	37.2941	131.686	62	227.371	209.702		176.245						90.56	876	101.44	24	1.4	2.68	0.8	16.32	9.84	42.36	53.4	14.16	196.36	78.24	203.88	280.56
2020-11-08	07:00:00	68412	900	900	989001025043693	E:\CCI STUDY\GROUP B\POst-WEEK4	GrBWEEK4PostSxCRanio	2682.08	36.986	121.399	23	135.92	197.578		156.889						41.32	433.8	9.44	466.2	0	1.12	0	0.72	11.6	1.64	48.44	454.6	6.6	1.64	351.64	22
2020-11-08	07:15:00	69312	900	900	989001025043693	E:\CCI STUDY\GROUP B\POst-WEEK4	GrBWEEK4PostSxCRanio	1463.11	35.7666	93.7423	12	144.385	133.66		101.897						256.04	778.36	0	121.64	0	0	0	0	0	0	0	121.64	295.48	0	409.16	73.72
2020-11-08	07:30:00	70212	900	900	989001025043693	E:\CCI STUDY\GROUP B\POst-WEEK4	GrBWEEK4PostSxCRanio	703.419	35.6059	110.85	7	136.185	120.001		126.718						4.6	899.08	0	0.92	0	0	0	0	0	0	0	0.92	482.6	0.88	415.6	0
2020-11-08	07:45:00	71112	900	887.08	989001025043693	E:\CCI STUDY\GROUP B\POst-WEEK4	GrBWEEK4PostSxCRanio	119.5	36.0126	91.9299	1	164.458	123.729		152.149						1.2	682.4	0	204.68	0	0	0	0	0	0	0	204.68	682.4	0	0	0
2020-11-08	08:00:00	72012	900	12.92	989001025043693	E:\CCI STUDY\GROUP B\POst-WEEK4	GrBWEEK4PostSxCRanio	0	34.7001	28.3561	0	51.2911	119.5		168.999						0	12.92	0	0	0	0	0	0	0	0	0	0	0	12.92	0	0
2020-11-08	08:15:00	72912	900	900	989001025043693	E:\CCI STUDY\GROUP B\POst-WEEK4	GrBWEEK4PostSxCRanio	407.988	35.181	72.1146	4	199.818	136.513		83.8784						80.6	542	0	358	0	0	0	0	0	0	325.32	358	0	216.68	0	0
2020-11-08	08:30:00	73812	900	900	989001025043693	E:\CCI STUDY\GROUP B\POst-WEEK4	GrBWEEK4PostSxCRanio	0	35.7974	109.603	0	164.129	119.507		109.603						0	0	0	900	0	0	0	0	0	0	0	900	0	0	0	0
2020-11-08	08:45:00	74712	900	900	989001025043693	E:\CCI STUDY\GROUP B\POst-WEEK4	GrBWEEK4PostSxCRanio	836.485	35.9397	105.016	7	129.477	126.129		115.872						89.32	202.08	0	697.92	0	0	0	0	0	0	202.08	697.92	0	0	0	0
2020-11-08	09:00:00	75612	900	900	989001025043693	E:\CCI STUDY\GROUP B\POst-WEEK4	GrBWEEK4PostSxCRanio	3787.96	36.3612	96.4846	30	134.922	165.15		136.539						194.24	841.96	4.44	58.04	2.12	5.28	2.44	2	0.44	1.4	108.76	57.6	410.08	22.88	279.92	7.08
2020-11-08	09:15:00	76512	900	900	989001025043693	E:\CCI STUDY\GROUP B\POst-WEEK4	GrBWEEK4PostSxCRanio	119.5	36.3881	117.108	1	117.108	123.247		165.197						3.44	68.6	0	831.4	0	0	0	0	0	0	0	831.4	68.6	0	0	0
2020-11-08	09:30:00	77412	900	900	989001025043693	E:\CCI STUDY\GROUP B\POst-WEEK4	GrBWEEK4PostSxCRanio	239.036	36.1131	71.7362	2	131.298	120.051		102.923						223.76	246.52	0	653.48	0	0	0	0	0	0	0	653.48	0	0	246.52	0
2020-11-08	09:45:00	78312	900	900	989001025043693	E:\CCI STUDY\GROUP B\POst-WEEK4	GrBWEEK4PostSxCRanio	119.5	36.0377	34.7541	1	152.502	115.62		45.4386						3.88	689.84	0	210.16	0	0	0	0	0	0	0	210.16	0	0	689.84	0
2020-11-08	10:00:00	79212	900	900	989001025043693	E:\CCI STUDY\GROUP B\POst-WEEK4	GrBWEEK4PostSxCRanio	119.502	35.998	70.3718	1	182.804	165.552		104.343						39.44	900	0	0	0	0	0	0	0	0	0	0	0	0	477.12	422.88
2020-11-08	10:15:00	80112	900	900	989001025043693	E:\CCI STUDY\GROUP B\POst-WEEK4	GrBWEEK4PostSxCRanio	358.504	35.6004	106.048	3	131.318	161.066		169.695						46.4	837.04	0	62.96	0	0	0	0	0	0	0	62.96	508.2	0	0	328.84
2020-11-08	10:30:00	81012	900	900	989001025043693	E:\CCI STUDY\GROUP B\POst-WEEK4	GrBWEEK4PostSxCRanio	478.002	36.0348	108.744	4	131.775	133.617		145.79						21.4	144.12	0	755.88	0	0	0	0	0	0	0	755.88	144.12	0	0	0
2020-11-08	10:45:00	81912	900	900	989001025043693	E:\CCI STUDY\GROUP B\POst-WEEK4	GrBWEEK4PostSxCRanio	358.501	36.1923	103.987	3	146.449	125.602		154.058						8.24	653.92	0	246.08	0	0	0	0	0	0	521.84	246.08	132.08	0	0	0
2020-11-08	11:00:00	82812	900	900	989001025043693	E:\CCI STUDY\GROUP B\POst-WEEK4	GrBWEEK4PostSxCRanio	0	35.6986	75.2995	0	119.5	116.312		168.288						0	887.08	0	12.92	0	0	0	0	0	0	0	12.92	887.08	0	0	0
2020-11-08	11:15:00	83712	900	900	989001025043693	E:\CCI STUDY\GROUP B\POst-WEEK4	GrBWEEK4PostSxCRanio	239	36.1054	37.0609	2	37.0609	173.809		121.909						2.24	44.08	0	855.92	0	0	0	0	0	0	0	855.92	44.08	0	0	0
2020-11-08	11:30:00	84612	900	900	989001025043693	E:\CCI STUDY\GROUP B\POst-WEEK4	GrBWEEK4PostSxCRanio	5198.35	36.4441	100.027	48	126.363	129.975		141.927						115.36	844.2	34.8	55.8	19.6	6.12	12.2	40.6	3.96	4.12	49.8	51.84	85.32	18.12	514.8	93.52
2020-11-08	11:45:00	85512	900	900	989001025043693	E:\CCI STUDY\GROUP B\POst-WEEK4	GrBWEEK4PostSxCRanio	1047.25	36.7048	52.6655	9	120.366	55.7369		166.216						8.12	898.92	5.32	1.08	0	4.96	0.48	0	0.92	1	5.6	0.16	2.52	0	880.64	3.72
2020-11-08	12:00:00	86412	900	900	989001025043693	E:\CCI STUDY\GROUP B\POst-WEEK4	GrBWEEK4PostSxCRanio	337.997	36.0359	68.0354	4	147.488	83.7871		99.3691						2.56	899.92	0	0.08	0	0	0	0	0	0	12.92	0.08	141.84	0	745.16	0
2020-11-08	12:15:00	87312	900	900	989001025043693	E:\CCI STUDY\GROUP B\POst-WEEK4	GrBWEEK4PostSxCRanio	1641.06	36.1017	120.526	10	119.5	154.49		141.63						100.08	541.2	0	358.8	0	0	0	0	26.8	0	411.76	332	129.44	0	0	0
2020-11-08	12:30:00	88212	900	900	989001025043693	E:\CCI STUDY\GROUP B\POst-WEEK4	GrBWEEK4PostSxCRanio	1330.16	35.9454	99.9894	13	160.171	128.966		174.216						96.28	656.04	0	243.96	0	0	0	0	0	0	65.88	243.96	452.2	0.04	137.92	0
2020-11-08	12:45:00	89112	900	900	989001025043693	E:\CCI STUDY\GROUP B\POst-WEEK4	GrBWEEK4PostSxCRanio	717.006	36.2728	129.464	6	165.784	180.772		160.971						55.04	872.44	0	27.56	0	0	0	0	0	0	727.12	27.56	132.4	0	12.92	0
2020-11-08	13:00:00	90012	900	900	989001025043693	E:\CCI STUDY\GROUP B\POst-WEEK4	GrBWEEK4PostSxCRanio	0	36.1869	3.61312	0	3.6131	238.471		159.436						0	900	0	0	0	0	0	0	0	0	12.92	0	0	0	887.08	0
2020-11-08	13:15:00	90912	900	900	989001025043693	E:\CCI STUDY\GROUP B\POst-WEEK4	GrBWEEK4PostSxCRanio	1820.82	36.4012	93.6763	16	109.302	143.711		153.54						179.6	899.44	11.2	0.56	0	2.44	8.92	1.24	0.52	0	86.48	0.04	149.2	6.76	644.4	0
2020-11-08	13:30:00	91812	900	900	989001025043693	E:\CCI STUDY\GROUP B\POst-WEEK4	GrBWEEK4PostSxCRanio	597.5	36.5422	92.9332	5	153.26	127.752		136.712						115.52	632.44	0	267.56	0	0	0	0	0	0	60.8	267.56	571.64	0	0	0
2020-11-08	13:45:00	92712	900	900	989001025043693	E:\CCI STUDY\GROUP B\POst-WEEK4	GrBWEEK4PostSxCRanio	14375.1	35.8841	193.104	132	198.645	225.566		118.793						139.84	100.36	472.4	799.64	0	0	0	5.32	590.44	0.68	94.36	209.2	0	0	0	0
2020-11-08	14:00:00	93612	900	900	989001025043693	E:\CCI STUDY\GROUP B\POst-WEEK4	GrBWEEK4PostSxCRanio	3230.22	35.3403	83.9338	28	140.918	192.613		156.338						195.24	337.64	0	562.36	0	0	0	15.68	562.36	2.96	14.6	0	304.4	0	0	0
2020-11-08	14:15:00	94512	900	900	989001025043693	E:\CCI STUDY\GROUP B\POst-WEEK4	GrBWEEK4PostSxCRanio	2577.09	36.1501	115.339	23	153.956	153.661		126.596						239.08	505.8	0	394.2	0	0	0	0.04	100.52	0	13.6	293.68	492.16	0	0	0
2020-11-08	14:30:00	95412	900	900	989001025043693	E:\CCI STUDY\GROUP B\POst-WEEK4	GrBWEEK4PostSxCRanio	13850.6	36.921	115.858	122	171.812	212.017		159.224						282.68	633.2	110.88	266.8	58.76	31.44	9.72	90.28	145.92	91.8	99.2	120.88	118.04	47.8	68.32	17.84
2020-11-08	14:45:00	96312	900	900	989001025043693	E:\CCI STUDY\GROUP B\POst-WEEK4	GrBWEEK4PostSxCRanio	8566.28	37.1742	126.278	74	187.657	236.37		153.632						263.64	799.64	70.88	100.36	32.32	37.76	15.4	192.96	87.36	64.28	240.36	13	84.84	33.24	19.84	78.64
2020-11-08	15:00:00	97212	900	900	989001025043693	E:\CCI STUDY\GROUP B\POst-WEEK4	GrBWEEK4PostSxCRanio	963.806	36.9366	90.2293	9	123.893	128.528		123.546						435.72	581.68	0	318.32	0	0	0	0	0	0	4.24	318.32	19.52	0	300.08	257.84
2020-11-08	15:15:00	98112	900	900	989001025043693	E:\CCI STUDY\GROUP B\POst-WEEK4	GrBWEEK4PostSxCRanio	1185.46	36.4532	120.262	14	219.022	146.509		142.778						15.76	835.76	0	64.24	0	0	0	0	64.24	0	0	0	835.76	0	0	0
2020-11-08	15:30:00	99012	900	900	989001025043693	E:\CCI STUDY\GROUP B\POst-WEEK4	GrBWEEK4PostSxCRanio	289.353	36.096	118.265	2	185.883	182.955		123.052						5.84	284.4	0	615.6	0	0	0	0	517.8	0	0	97.8	284.4	0	0	0
2020-11-08	15:45:00	99912	900	900	989001025043693	E:\CCI STUDY\GROUP B\POst-WEEK4	GrBWEEK4PostSxCRanio	936.383	35.9226	108.342	8	127.053	130.687		130.607						97.64	164.72	0	735.28	0	0	0	0.04	1.24	0	74.84	734.04	43	0	46.84	0
2020-11-08	16:00:00	100812	900	900	989001025043693	E:\CCI STUDY\GROUP B\POst-WEEK4	GrBWEEK4PostSxCRanio	5569	36.7165	104.092	48	139.371	178.473		141.663						191.6	524.96	0	375.04	24.12	6.56	6.32	31.84	117.04	69.6	0	258	372.2	0	11.4	2.92
2020-11-08	16:15:00	101712	900	900	989001025043693	E:\CCI STUDY\GROUP B\POst-WEEK4	GrBWEEK4PostSxCRanio	3870.54	36.585	107.669	35	161.506	239.701		136.855						294.88	777.04	0	122.96	1.72	1.8	150.48	9.96	84.24	0	33.08	38.72	424.68	8.04	8.04	139.24
2020-11-08	16:30:00	102612	900	900	989001025043693	E:\CCI STUDY\GROUP B\POst-WEEK4	GrBWEEK4PostSxCRanio	3115.61	36.6319	77.1064	28	125.516	185.788		80.1514						87.28	196.24	9.4	703.76	4.24	0.76	4.72	1.32	94.48	0	165.92	609.28	2.48	0	16.8	0
2020-11-08	16:45:00	103512	900	900	989001025043693	E:\CCI STUDY\GROUP B\POst-WEEK4	GrBWEEK4PostSxCRanio	1323.86	36.4117	108.704	10	128.068	157.235		147.557						88.68	458.16	0	441.84	0	0	0	0	86.44	0	26.72	355.4	295.56	0	135.88	0
2020-11-08	17:00:00	104412	900	900	989001025043693	E:\CCI STUDY\GROUP B\POst-WEEK4	GrBWEEK4PostSxCRanio	745.995	35.9273	93.6034	7	115.066	123.436		182.585						100.16	739.52	0	160.48	0	0	0	0	0	0	0	160.48	318.68	0	420.84	0
2020-11-08	17:15:00	105312	900	900	989001025043693	E:\CCI STUDY\GROUP B\POst-WEEK4	GrBWEEK4PostSxCRanio	119.499	35.8283	95.276	1	95.276	155.62		129.644						43.8	182.44	0	717.56	0	0	0	0	0	0	0	717.56	0	0	182.44	0
2020-11-08	17:30:00	106212	900	900	989001025043693	E:\CCI STUDY\GROUP B\POst-WEEK4	GrBWEEK4PostSxCRanio	869.807	36.619	84.9566	9	133.538	155.268		86.2459						20	264.08	0.24	635.92	0	0	0	0.56	1.2	0	5.24	634.72	0	4.12	247.52	6.64
2020-11-08	17:45:00	107112	900	900	989001025043693	E:\CCI STUDY\GROUP B\POst-WEEK4	GrBWEEK4PostSxCRanio	15823.9	37.5955	104.447	146	164.473	153.599		143.397						297.76	650.2	80.4	249.8	11.28	46.76	9.24	66.16	62.72	38.64	45.44	187.08	213.8	42.64	128.48	47.76
2020-11-08	18:00:00	108012	900	900	989001025043693	E:\CCI STUDY\GROUP B\POst-WEEK4	GrBWEEK4PostSxCRanio	13956.9	37.9202	114.174	120	190.826	180.662		179.538						252.24	602.6	81.68	297.4	14.76	19.6	47.4	39.72	73.08	17.36	102.28	224.32	3.8	256.24	93.76	7.68
2020-11-08	18:15:00	108912	900	900	989001025043693	E:\CCI STUDY\GROUP B\POst-WEEK4	GrBWEEK4PostSxCRanio	11683.5	37.9771	131.194	103	183.513	175.921		233.519						242.24	758.36	141.76	141.64	23.4	14.52	15.44	166.2	75.16	26.56	119.4	66.48	101.28	125.52	91.24	74.8
2020-11-08	18:30:00	109812	900	900	989001025043693	E:\CCI STUDY\GROUP B\POst-WEEK4	GrBWEEK4PostSxCRanio	9188.84	37.9863	153.827	79	219.165	194.54		199.773						429.56	755.92	230.44	144.08	41.44	115.52	19.6	67.56	11.96	58.76	24.4	132.12	118.72	90.2	118.64	101.08
2020-11-08	18:45:00	110712	900	900	989001025043693	E:\CCI STUDY\GROUP B\POst-WEEK4	GrBWEEK4PostSxCRanio	10595.3	37.9646	139.5	88	215.573	203.057		230.413						237.44	781.12	182.76	118.88	71.44	22.4	31.08	209	91.2	111.64	28.12	27.68	41.32	45.32	156.4	64.4
2020-11-08	19:00:00	111612	900	900	989001025043693	E:\CCI STUDY\GROUP B\POst-WEEK4	GrBWEEK4PostSxCRanio	16701	38.0678	136.66	151	216.526	202.323		210.122						438.84	688.52	177.84	211.48	15.8	79.72	115.08	111.8	170.52	82	79.56	40.96	53.64	83.84	18.12	48.96
2020-11-08	19:15:00	112512	900	900	989001025043693	E:\CCI STUDY\GROUP B\POst-WEEK4	GrBWEEK4PostSxCRanio	9413.8	37.9426	140.894	81	209.029	265.932		185.215						347.16	745	151.8	155	27.04	59.52	5.48	293	119.52	17.68	89.16	35.48	12.72	93.28	116.76	30.36
2020-11-08	19:30:00	113412	900	900	989001025043693	E:\CCI STUDY\GROUP B\POst-WEEK4	GrBWEEK4PostSxCRanio	11697.9	37.926	146.988	108	201.953	194.055		222.899						358.04	627.64	198.16	272.36	39.96	16.4	56.96	137.84	193	35	80.32	79.36	45.68	91.48	115.68	8.32
2020-11-08	19:45:00	114312	900	900	989001025043693	E:\CCI STUDY\GROUP B\POst-WEEK4	GrBWEEK4PostSxCRanio	7799.62	37.7734	152.607	77	285.033	200.114		187.09						343.96	746.08	285.48	153.92	8.04	6.08	38.64	347.36	127.08	34.72	30.04	26.84	7.56	17.56	100.56	155.52
2020-11-08	20:00:00	115212	900	900	989001025043693	E:\CCI STUDY\GROUP B\POst-WEEK4	GrBWEEK4PostSxCRanio	15544.9	37.6162	122.164	140	203.504	190.899		204.036						332.76	710.24	137.16	189.76	15.6	68.64	35.16	105.84	141.68	36.92	114.56	48.08	22.04	95.92	138.96	76.6
2020-11-08	20:15:00	116112	900	900	989001025043693	E:\CCI STUDY\GROUP B\POst-WEEK4	GrBWEEK4PostSxCRanio	2091.5	37.6339	102.313	18	236.99	224.647		117.684						26.52	898.28	0	1.72	0	0	0	0	1	0	0	0.72	166.32	0.64	67.36	663.96
2020-11-08	20:30:00	117012	900	900	989001025043693	E:\CCI STUDY\GROUP B\POst-WEEK4	GrBWEEK4PostSxCRanio	865.514	36.9797	94.1787	8	112.926	216.703		129.408						79.64	899.92	0	0.08	0	0	0	0	0	0	0	0.08	246.64	0	141.68	511.6
2020-11-08	20:45:00	117912	900	900	989001025043693	E:\CCI STUDY\GROUP B\POst-WEEK4	GrBWEEK4PostSxCRanio	4102.68	36.9502	116.738	36	185.225	254.322		137.004						121.12	849.76	34.24	50.24	2.12	9.2	0	5.92	44.64	18.28	11.16	5.6	272.56	17.44	39.12	473.96
2020-11-08	21:00:00	118812	900	900	989001025043693	E:\CCI STUDY\GROUP B\POst-WEEK4	GrBWEEK4PostSxCRanio	6871.16	37.2703	114.209	61	171.449	188.025		159.649						254.8	832	83.8	68	0	1.8	27.64	17.76	15.76	175.96	10.96	52.24	20.84	17.84	443.36	115.84
2020-11-08	21:15:00	119712	900	900	989001025043693	E:\CCI STUDY\GROUP B\POst-WEEK4	GrBWEEK4PostSxCRanio	6861.94	37.5897	146.931	57	228.337	191.698		237.764						197.56	822.16	181.36	77.84	84.04	3.8	46.28	8.28	43.12	66.08	284.36	34.72	90.4	82.84	37.2	118.88
2020-11-08	21:30:00	120612	900	900	989001025043693	E:\CCI STUDY\GROUP B\POst-WEEK4	GrBWEEK4PostSxCRanio	7472.24	37.7922	124.302	65	201.488	208.356		195.156						223.92	808.48	196.24	91.52	5.28	19.92	7.6	129.2	39.36	61.24	133.6	52.16	144.28	27.64	75.32	204.4
2020-11-08	21:45:00	121512	900	900	989001025043693	E:\CCI STUDY\GROUP B\POst-WEEK4	GrBWEEK4PostSxCRanio	8805.13	37.549	161.469	79	196.459	247.796		220.448						222.2	789.36	278.6	110.64	34.72	40.6	25.04	127.32	67.32	75.64	78.84	43.32	314.6	51.76	10.4	30.44
2020-11-08	22:00:00	122412	900	900	989001025043693	E:\CCI STUDY\GROUP B\POst-WEEK4	GrBWEEK4PostSxCRanio	9442.14	37.6944	114.281	89	213.803	189.517		180.772						264.28	824.4	81.44	75.6	23.52	12.4	1.08	116.2	49.92	51.6	191.76	25.68	4.44	238.8	122.96	61.64
2020-11-08	22:15:00	123312	900	900	989001025043693	E:\CCI STUDY\GROUP B\POst-WEEK4	GrBWEEK4PostSxCRanio	11441.1	37.6116	119.899	107	250.49	174.635		191.848						193.64	857.88	107.84	42.12	23.52	43	18.76	112.36	35.76	19	137.68	6.36	58.6	249.24	110.2	85.52
2020-11-08	22:30:00	124212	900	900	989001025043693	E:\CCI STUDY\GROUP B\POst-WEEK4	GrBWEEK4PostSxCRanio	11560.3	37.8035	147.484	100	205.469	231.03		233.985						437.72	773.2	237.12	126.8	15.88	65.52	15.32	185.76	88.92	182.04	103.68	37.88	35.48	97.96	34.76	36.8
2020-11-08	22:45:00	125112	900	900	989001025043693	E:\CCI STUDY\GROUP B\POst-WEEK4	GrBWEEK4PostSxCRanio	8070.7	37.8115	103.66	72	141.267	186.524		178.416						438.88	812.32	44.56	87.68	57.56	3.96	0.48	269.24	29.04	17.24	51	58.64	42.72	130.36	65.32	174.44
2020-11-08	23:00:00	126012	900	900	989001025043693	E:\CCI STUDY\GROUP B\POst-WEEK4	GrBWEEK4PostSxCRanio	10343.7	37.7535	156.264	87	225.494	231.965		202.499						163.28	721.88	220.48	178.12	22.76	54.24	27.4	271.84	106	25.56	86.12	72.12	12.72	174.32	35.2	11.72
2020-11-08	23:15:00	126912	900	900	989001025043693	E:\CCI STUDY\GROUP B\POst-WEEK4	GrBWEEK4PostSxCRanio	6908.59	37.7911	133.673	59	228.735	206.336		203.995						108.6	789.72	166.36	110.28	1.24	44.12	2.16	89.52	61.32	76.48	40.28	48.96	8.72	447.24	15.12	64.84
2020-11-08	23:30:00	127812	900	900	989001025043693	E:\CCI STUDY\GROUP B\POst-WEEK4	GrBWEEK4PostSxCRanio	9543.9	37.7581	156.977	84	231.164	224.721		202.862						218.6	769.16	264.68	130.84	4.92	43.68	22.68	32.92	74.28	48.28	156.08	56.56	71.48	91.72	147	150.4
2020-11-08	23:45:00	128712	900	900	989001025043693	E:\CCI STUDY\GROUP B\POst-WEEK4	GrBWEEK4PostSxCRanio	14539.3	37.6964	139.733	128	190.076	229.641		201.274						203	757.36	150.72	142.64	157.36	64.32	9.4	117.52	66.6	60.8	57.24	76.04	9.76	37.08	144.52	99.36
2020-11-09	00:00:00	129612	900	900	989001025043693	E:\CCI STUDY\GROUP B\POst-WEEK4	GrBWEEK4PostSxCRanio	358.5	36.9049	130.219	3	156.74	271.351		229.957	119.5					4.8	900	64.4	0	0	0	0	0	0	0	0	0	0	0	251.96	648.04
2020-11-09	00:15:00	130512	900	900	989001025043693	E:\CCI STUDY\GROUP B\POst-WEEK4	GrBWEEK4PostSxCRanio	477.999	36.3351	96.3833	4	164.558	132.706		116.804	123.132					15.52	832.64	0	67.36	0	0	0	0	0	0	0	67.36	3.56	0	829.08	0
2020-11-09	00:30:00	131412	900	900	989001025043693	E:\CCI STUDY\GROUP B\POst-WEEK4	GrBWEEK4PostSxCRanio	238.992	36.5794	64.5233	2	145.125	149.153		90.0407						114.12	781.84	0	118.16	0	0	0	0	0	0	0	118.16	0	0	781.84	0
2020-11-09	00:45:00	132312	900	900	989001025043693	E:\CCI STUDY\GROUP B\POst-WEEK4	GrBWEEK4PostSxCRanio	337.997	36.425	99.9956	3	156.59	119.231		131.433						10.76	899.96	0	0.04	0	0	0	0	0	0	0	0.04	24.24	0	875.72	0
2020-11-09	01:00:00	133212	900	900	989001025043693	E:\CCI STUDY\GROUP B\POst-WEEK4	GrBWEEK4PostSxCRanio	1310.83	36.4294	108.162	9	210.216	128.912		148.322						98.88	883.64	0.76	16.36	0	0	0	0	1.72	1.16	17	14.64	479.16	0	386.32	0
2020-11-09	01:15:00	134112	900	900	989001025043693	E:\CCI STUDY\GROUP B\POst-WEEK4	GrBWEEK4PostSxCRanio	358.5	36.4715	108.557	3	164.874	114.35		135.539						34.28	272.04	0	627.96	0	0	0	0	0	0	0	627.96	15.48	0	256.56	0
2020-11-09	01:30:00	135012	900	900	989001025043693	E:\CCI STUDY\GROUP B\POst-WEEK4	GrBWEEK4PostSxCRanio	11032.3	37.1316	131.7	100	188.339	198.315		182.464						196.8	620.32	94.32	279.68	9.64	68.84	28.36	146.48	61.88	42	50.44	217.8	14.08	25.32	229.24	5.92
2020-11-09	01:45:00	135912	900	900	989001025043693	E:\CCI STUDY\GROUP B\POst-WEEK4	GrBWEEK4PostSxCRanio	6132.57	37.3698	77.3506	54	137.465	145.668		201.096						160.56	764.36	28.8	135.64	41.28	25.92	14.64	7.32	120.88	4.56	4.72	14.76	315.36	21.44	207.36	121.76
2020-11-09	02:00:00	136812	900	900	989001025043693	E:\CCI STUDY\GROUP B\POst-WEEK4	GrBWEEK4PostSxCRanio	527.499	37.3235	86.4423	4	160.337	118.036		152.709						10.72	900	0	0	0	0	0	0	0	0	0	0	560.64	0	6.12	333.24
2020-11-09	02:15:00	137712	900	900	989001025043693	E:\CCI STUDY\GROUP B\POst-WEEK4	GrBWEEK4PostSxCRanio	646.983	37.0595	86.8308	5	122.498	158.533		138.503						153.4	898.88	0	1.12	0	0	0	0	0	0	0	1.12	133.2	0	349.92	415.76
2020-11-09	02:30:00	138612	900	900	989001025043693	E:\CCI STUDY\GROUP B\POst-WEEK4	GrBWEEK4PostSxCRanio	8119.15	37.0658	98.7587	74	146.749	176.91		129.062						201.92	845.76	42.84	54.24	20.76	14.4	7.24	43.76	24.28	18.72	37.56	29.96	496.12	27.36	120.08	59.76
2020-11-09	02:45:00	139512	900	900	989001025043693	E:\CCI STUDY\GROUP B\POst-WEEK4	GrBWEEK4PostSxCRanio	1005.78	37.1246	88.9843	9	203.052	119.267		140.602						398.64	899.96	0	0.04	0	0	0	0	0	0	0	0.04	291.6	0	21.88	586.48
2020-11-09	03:00:00	140412	900	900	989001025043693	E:\CCI STUDY\GROUP B\POst-WEEK4	GrBWEEK4PostSxCRanio	910.356	36.8918	112.542	8	267.081	146.473		135.936						18.96	696.88	0	203.12	0	0	0	0	0	0	0	203.12	5.2	0	522.64	169.04
2020-11-09	03:15:00	141312	900	900	989001025043693	E:\CCI STUDY\GROUP B\POst-WEEK4	GrBWEEK4PostSxCRanio	1562.58	36.5955	46.5885	14	144.746	154.543		72.6136						180.88	79.84	0	820.16	0	0	0	0.04	180.72	0	42.16	639.44	29.88	7.52	0.24	0
2020-11-09	03:30:00	142212	900	900	989001025043693	E:\CCI STUDY\GROUP B\POst-WEEK4	GrBWEEK4PostSxCRanio	239.505	36.1787	78.9743	2	133.381	186.107		99.0837						33.32	759.84	3.32	140.16	0	0	0	0	119.76	0	0	20.4	759.84	0	0	0
2020-11-09	03:45:00	143112	900	900	989001025043693	E:\CCI STUDY\GROUP B\POst-WEEK4	GrBWEEK4PostSxCRanio	407.999	36.2868	73.838	4	164.774	119.87		103.961						5.24	821.92	0	78.08	0	0	0	0	0	0	0	78.08	321.2	0	500.72	0
2020-11-09	04:00:00	144012	900	900	989001025043693	E:\CCI STUDY\GROUP B\POst-WEEK4	GrBWEEK4PostSxCRanio	1433.26	36.7708	88.2452	12	147.674	151.393		94.8635						11.24	55.72	9.2	844.28	0.84	26.08	0	3.48	0.28	0	3.12	844	21.32	0.88	0	0
2020-11-09	04:15:00	144912	900	900	989001025043693	E:\CCI STUDY\GROUP B\POst-WEEK4	GrBWEEK4PostSxCRanio	8356.57	36.9734	135.266	72	182.884	196.384		179.433						188.52	752.64	116.32	147.36	5.32	114.16	23.48	59.44	116.88	110	29.24	30.48	362.72	18.68	15.28	14.32
2020-11-09	04:30:00	145812	900	900	989001025043693	E:\CCI STUDY\GROUP B\POst-WEEK4	GrBWEEK4PostSxCRanio	1914.55	37.0974	121.01	16	158.051	158.785		159.007						143.2	891.08	1.12	8.92	0.88	0	0	10.76	8.92	18.68	7.6	0	65.32	9.08	0	778.76
2020-11-09	04:45:00	146712	900	900	989001025043693	E:\CCI STUDY\GROUP B\POst-WEEK4	GrBWEEK4PostSxCRanio	0	36.0242	115.343	0	117.288	200.11		234.204						0	900	0	0	0	0	0	0	0	0	0	0	0	0	0	900
2020-11-09	05:00:00	147612	900	900	989001025043693	E:\CCI STUDY\GROUP B\POst-WEEK4	GrBWEEK4PostSxCRanio	407.972	35.9271	84.6662	3	113.987	128.435		228.108						158.52	900	0	0	0	0	0	0	0	0	0	0	174.04	0	128.56	597.4
2020-11-09	05:15:00	148512	900	900	989001025043693	E:\CCI STUDY\GROUP B\POst-WEEK4	GrBWEEK4PostSxCRanio	1516.35	36.5015	130.641	13	161.118	191.354		298.253						22.88	864.04	107.16	35.96	0	0	0	0	0	0	0	35.96	31.8	0	145.08	687.16
2020-11-09	05:30:00	149412	900	900	989001025043693	E:\CCI STUDY\GROUP B\POst-WEEK4	GrBWEEK4PostSxCRanio	7360.03	37.0277	117.867	62	199.606	174.966		198.455						147.6	783.36	71.2	116.64	4.64	16.44	8.8	32.16	19.72	55.08	25.36	96.92	109.32	52.88	276.28	202.4
2020-11-09	05:45:00	150312	900	900	989001025043693	E:\CCI STUDY\GROUP B\POst-WEEK4	GrBWEEK4PostSxCRanio	16988.6	37.5932	134.576	155	225.539	213.978		212.463						274.64	743.44	126.8	156.56	34.72	119.72	41.8	70.6	112.08	73.32	76.88	44.48	45.44	99.76	167.76	13.44
2020-11-09	06:00:00	151212	900	900	989001025043693	E:\CCI STUDY\GROUP B\POst-WEEK4	GrBWEEK4PostSxCRanio	13120.9	37.6149	168.932	107	271.391	243.924		232.368						222.32	796.92	328.68	103.08	77.84	61.4	188.76	18.8	57.52	85.24	54.56	45.56	16.48	197.76	60.16	35.92
2020-11-09	06:15:00	152112	900	900	989001025043693	E:\CCI STUDY\GROUP B\POst-WEEK4	GrBWEEK4PostSxCRanio	12561.4	37.7104	145.507	113	266.202	202.25		188.156						246.92	689.4	164.84	210.6	17.68	21.32	60.36	30.24	135.08	72.08	41.44	75.52	41.56	220.36	122.04	62.32
2020-11-09	06:30:00	153012	900	900	989001025043693	E:\CCI STUDY\GROUP B\POst-WEEK4	GrBWEEK4PostSxCRanio	7022.04	37.5982	116.554	62	206.076	140.733		197.514						155.08	779.16	40.4	120.84	11.68	34.28	27.84	23.36	53.56	29.12	107.2	67.28	37.96	183.84	277.52	46.36
2020-11-09	06:45:00	153912	900	900	989001025043693	E:\CCI STUDY\GROUP B\POst-WEEK4	GrBWEEK4PostSxCRanio	6898.21	37.3286	151.264	64	218.97	224.695		225.088						92.92	847.44	180.48	52.56	4.68	63.4	30.92	19	16.96	3.72	72.2	35.6	177.08	18.68	73.72	384.04
2020-11-09	07:00:00	154812	900	900	989001025043693	E:\CCI STUDY\GROUP B\POst-WEEK4	GrBWEEK4PostSxCRanio	597.501	36.3199	134.295	5	172.072	248.63		202.703						19.12	900	0.08	0	0	0	0	0	0	0	0	0	0	0	55.48	844.52
2020-11-09	07:15:00	155712	900	900	989001025043693	E:\CCI STUDY\GROUP B\POst-WEEK4	GrBWEEK4PostSxCRanio	432.357	35.6143	91.2755	3	112.12	158.513		139.335						71.2	631.56	0	268.44	0	0	0	0	0	0	0	268.44	0	0	487.36	144.2
2020-11-09	07:30:00	156612	900	900	989001025043693	E:\CCI STUDY\GROUP B\POst-WEEK4	GrBWEEK4PostSxCRanio	865.496	35.7907	94.7562	8	158.558	126.518		145.395						31.28	399.72	0	500.28	0	0	0	0	0	0	0	500.28	237.2	0	162.52	0
2020-11-09	07:45:00	157512	900	900	989001025043693	E:\CCI STUDY\GROUP B\POst-WEEK4	GrBWEEK4PostSxCRanio	358.445	35.8321	123.796	3	129.204	145.6		129.204						327.76	223.32	0	676.68	0	0	0	0	0	0	0	676.68	0	0	223.32	0
2020-11-09	08:00:00	158412	900	900	989001025043693	E:\CCI STUDY\GROUP B\POst-WEEK4	GrBWEEK4PostSxCRanio	0	36.2365	113.565	0	113.565	164.572		119.5						0	0	0	900	0	0	0	0	0	0	0	900	0	0	0	0
2020-11-09	08:15:00	159312	900	900	989001025043693	E:\CCI STUDY\GROUP B\POst-WEEK4	GrBWEEK4PostSxCRanio	0	36.2416	115.804	0	115.804	119.5		119.5						0	0	0	900	0	0	0	0	0	0	0	900	0	0	0	0
2020-11-09	08:30:00	160212	900	900	989001025043693	E:\CCI STUDY\GROUP B\POst-WEEK4	GrBWEEK4PostSxCRanio	0	35.7988	100.445	0	119.31	123.88		102.181						0	0	0	900	0	0	0	0	0	0	0	900	0	0	0	0
2020-11-09	08:45:00	161112	900	900	989001025043693	E:\CCI STUDY\GROUP B\POst-WEEK4	GrBWEEK4PostSxCRanio	358.509	35.8597	100.741	3	156.084	126.82		180.966						271.68	668.48	0	231.52	0	0	0	0	0	0	0	231.52	347.32	0	321.16	0
2020-11-09	09:00:00	162012	900	900	989001025043693	E:\CCI STUDY\GROUP B\POst-WEEK4	GrBWEEK4PostSxCRanio	1420.42	36.1806	97.6992	13	137.828	130.242		147.564						29.72	771.36	0	128.64	0	0	0	0	0	0	0	128.64	756.6	0.88	0.88	13
2020-11-09	09:15:00	162912	900	900	989001025043693	E:\CCI STUDY\GROUP B\POst-WEEK4	GrBWEEK4PostSxCRanio	2128.55	36.4811	81.9796	18	128.996	145.807		113.865						47.96	639.08	7.12	260.92	0	0	0	0	19.48	0	0	241.44	583.12	0	55.96	0
2020-11-09	09:30:00	163812	900	900	989001025043693	E:\CCI STUDY\GROUP B\POst-WEEK4	GrBWEEK4PostSxCRanio	239	36.0551	108.156	2	165.352	191.176		108.183						4	809.2	0	90.8	0	0	0	0	0	0	0	90.8	795.72	0	0	13.48
2020-11-09	09:45:00	164712	900	900	989001025043693	E:\CCI STUDY\GROUP B\POst-WEEK4	GrBWEEK4PostSxCRanio	239	35.7072	117.083	2	211.787	133.256		156.585						2.4	900	0	0	0	0	0	0	0	0	0	0	212.48	0	12.92	674.6
2020-11-09	10:00:00	165612	900	900	989001025043693	E:\CCI STUDY\GROUP B\POst-WEEK4	GrBWEEK4PostSxCRanio	11500.4	36.3516	100.053	104	148.554	188.043		152.724						265.16	651.44	89.52	248.56	38.52	17.88	24.52	32	17.64	38.4	102.6	230.92	56.44	40.48	273.92	26.68
2020-11-09	10:15:00	166512	900	900	989001025043693	E:\CCI STUDY\GROUP B\POst-WEEK4	GrBWEEK4PostSxCRanio	7958.48	36.9155	120.211	71	157.595	173.812		194.959						135.92	687.16	43.32	212.84	0	0	0	13.64	45.24	1.6	34.32	167.6	267.48	75.48	50.48	244.16
2020-11-09	10:30:00	167412	900	900	989001025043693	E:\CCI STUDY\GROUP B\POst-WEEK4	GrBWEEK4PostSxCRanio	562.5	36.8714	81.2819	4	99.0502	132.946		129.936						30.92	66.68	0	833.32	0	0	0	0	0	0	0	833.32	66.68	0	0	0
2020-11-09	10:45:00	168312	900	900	989001025043693	E:\CCI STUDY\GROUP B\POst-WEEK4	GrBWEEK4PostSxCRanio	338.006	36.3732	114.982	2	116.697	115.393		125.287						112.04	138.24	0	761.76	0	0	0	0	0	0	0	761.76	0	0	0	138.24
2020-11-09	11:00:00	169212	900	900	989001025043693	E:\CCI STUDY\GROUP B\POst-WEEK4	GrBWEEK4PostSxCRanio	0	36.2378	43.0688	0	161.606	57.008		119.5						0	0	0	900	0	0	0	0	0	0	0	900	0	0	0	0
2020-11-09	11:15:00	170112	900	900	989001025043693	E:\CCI STUDY\GROUP B\POst-WEEK4	GrBWEEK4PostSxCRanio	119.5	36.2229	119.506	1	154.15	134.252		119.5						1.16	268.4	0	631.6	0	0	0	0	0	0	0	631.6	268.4	0	0	0
2020-11-09	11:30:00	171012	900	900	989001025043693	E:\CCI STUDY\GROUP B\POst-WEEK4	GrBWEEK4PostSxCRanio	1294.02	36.6375	73.8356	11	105.933	103.182		131.344						214.44	899.96	0	0.04	0	0	0	0	0	0	0	0.04	531.96	0	105.36	262.64
2020-11-09	11:45:00	171912	900	900	989001025043693	E:\CCI STUDY\GROUP B\POst-WEEK4	GrBWEEK4PostSxCRanio	0	36.343	90.8598	0	92.6258	135.622		117.72						0	900	0	0	0	0	0	0	0	0	0	0	0	0	900	0
2020-11-09	12:00:00	172812	900	900	989001025043693	E:\CCI STUDY\GROUP B\POst-WEEK4	GrBWEEK4PostSxCRanio	815.871	35.8856	45.2923	6	113.758	167.955		65.2233						232.04	887.08	0	12.92	0	0	0	0	0	0	316.88	12.92	0	4.64	539.96	25.6
2020-11-09	12:15:00	173712	900	900	989001025043693	E:\CCI STUDY\GROUP B\POst-WEEK4	GrBWEEK4PostSxCRanio	0	36.0214	0	0	0	126.414		119.5						0	0	0	900	0	0	0	0	0	0	0	900	0	0	0	0
2020-11-09	12:30:00	174612	900	900	989001025043693	E:\CCI STUDY\GROUP B\POst-WEEK4	GrBWEEK4PostSxCRanio	0	35.6878	79.2046	0	86.8695	157.708		118.48						0	0	0	900	0	0	0	0	0	0	0	900	0	0	0	0
2020-11-09	12:45:00	175512	900	900	989001025043693	E:\CCI STUDY\GROUP B\POst-WEEK4	GrBWEEK4PostSxCRanio	1990.49	35.7539	110.26	16	131.12	177.836		148.026						29.04	772.28	0	127.72	0	0	0	0	0	0	0	127.72	111.32	0	636.92	24.04
2020-11-09	13:00:00	176412	900	900	989001025043693	E:\CCI STUDY\GROUP B\POst-WEEK4	GrBWEEK4PostSxCRanio	1083.25	35.6832	66.3694	9	151.653	147.22		79.7189						63.72	266.64	0.92	633.36	0	0	0	0	0	0	0	633.36	2.36	0	226.32	37.96
2020-11-09	13:15:00	177312	900	900	989001025043693	E:\CCI STUDY\GROUP B\POst-WEEK4	GrBWEEK4PostSxCRanio	2061.49	36.5509	116.065	15	136.99	160.519		134.102						34.08	541.96	11.64	358.04	2.12	1.28	7.96	0.52	0	1.48	60.92	358.04	248.16	106.12	6.2	107.2
2020-11-09	13:30:00	178212	900	900	989001025043693	E:\CCI STUDY\GROUP B\POst-WEEK4	GrBWEEK4PostSxCRanio	1464.7	36.3819	18.7786	11	139.153	23.3446		126.424						15.56	895.48	7	4.52	0	0	7.36	0.04	4.52	5.76	7.2	0	15.2	0	760	99.92
2020-11-09	13:45:00	179112	900	900	989001025043693	E:\CCI STUDY\GROUP B\POst-WEEK4	GrBWEEK4PostSxCRanio	169.004	36.156	58.8347	2	79.3309	95.2437		108.942						422.08	899.96	0	0.04	0	0	0	0	0	0	0	0.04	413.32	0	486.64	0
2020-11-09	14:00:00	180012	900	900	989001025043693	E:\CCI STUDY\GROUP B\POst-WEEK4	GrBWEEK4PostSxCRanio	119.5	36.0485	118.617	1	119.808	150.149		118.735						1.08	894.24	0	5.76	0	0	0	0	0	0	0	5.76	0	0	894.24	0
2020-11-09	14:15:00	180912	900	900	989001025043693	E:\CCI STUDY\GROUP B\POst-WEEK4	GrBWEEK4PostSxCRanio	6475.67	36.2836	129.044	62	151.358	191.184		185.348						122.92	870.32	97.8	29.68	82.24	3.76	12.88	8.4	8.92	63.04	5.56	20.76	164.36	6.2	444.28	79.6
2020-11-09	14:30:00	181812	900	900	989001025043693	E:\CCI STUDY\GROUP B\POst-WEEK4	GrBWEEK4PostSxCRanio	7668.01	37.1154	95.3837	71	136.726	220.333		145.283						248.4	792.6	17.88	107.4	7.6	18.68	2.6	42.84	39.52	41.24	94.68	67.88	126.76	36.84	136.88	284.48
2020-11-09	14:45:00	182712	900	887.08	989001025043693	E:\CCI STUDY\GROUP B\POst-WEEK4	GrBWEEK4PostSxCRanio	0	36.936	94.185	0	94.185	124.195		119.5						0	887.08	0	0	0	0	0	0	0	0	0	0	0	0	887.08	0
2020-11-09	15:00:00	183612	900	12.92	989001025043693	E:\CCI STUDY\GROUP B\POst-WEEK4	GrBWEEK4PostSxCRanio	0	36.9001	0	0	119.5	0		168.999						0	12.92	0	0	0	0	0	0	0	0	0	0	0	0	0	12.92
2020-11-09	15:15:00	184512	900	900	989001025043693	E:\CCI STUDY\GROUP B\POst-WEEK4	GrBWEEK4PostSxCRanio	0	36.8395	40.5268	0	119.5	46.8121		186.662						0	900	0	0	0	0	0	0	0	0	0	0	0	0	0	900
2020-11-09	15:30:00	185412	900	900	989001025043693	E:\CCI STUDY\GROUP B\POst-WEEK4	GrBWEEK4PostSxCRanio	358.53	36.3763	92.982	3	119.88	161.972		155.325						233.52	900	0	0	0	0	0	0	0	0	0	0	88.2	0	139.92	671.88
2020-11-09	15:45:00	186312	900	900	989001025043693	E:\CCI STUDY\GROUP B\POst-WEEK4	GrBWEEK4PostSxCRanio	1807.16	36.461	99.7813	14	118.554	165.245		150.375						35.08	857.16	7.84	42.84	1.08	0.88	5.92	1.28	4	0.52	143.4	38.84	8.64	167.32	523.88	4.24
2020-11-09	16:00:00	187212	900	900	989001025043693	E:\CCI STUDY\GROUP B\POst-WEEK4	GrBWEEK4PostSxCRanio	13659	37.4681	131.485	124	156.501	217.133		215.035						411.64	739	162.08	161	67.76	48.76	58.24	73.48	63.64	135.28	124.12	97.36	24.88	39.8	139.68	27
2020-11-09	16:15:00	188112	900	900	989001025043693	E:\CCI STUDY\GROUP B\POst-WEEK4	GrBWEEK4PostSxCRanio	7787.24	37.288	125.812	67	228.286	166.756		180.777						118.24	848.96	22.24	51.04	0	2.44	9.6	16.68	30.72	93.24	28.52	20.32	113.32	51.84	56.44	476.88
2020-11-09	16:30:00	189012	900	900	989001025043693	E:\CCI STUDY\GROUP B\POst-WEEK4	GrBWEEK4PostSxCRanio	6307.53	36.6676	148.456	58	205.092	234.236		165.441						75.68	876.8	12.8	23.2	1.88	12.16	5.12	12.16	15.8	23	13.88	7.4	15.36	79.12	17.88	696.24
2020-11-09	16:45:00	189912	900	900	989001025043693	E:\CCI STUDY\GROUP B\POst-WEEK4	GrBWEEK4PostSxCRanio	358.499	35.765	113.584	3	126	168.999		126.556						76.24	900	0	0	0	0	0	0	0	0	0	0	0	0	760.8	139.2
2020-11-09	17:00:00	190812	900	900	989001025043693	E:\CCI STUDY\GROUP B\POst-WEEK4	GrBWEEK4PostSxCRanio	0	35.8827	119.5	0	119.5	141.506		137.216						0	900	0	0	0	0	0	0	0	0	0	0	0	0	900	0
2020-11-09	17:15:00	191712	900	900	989001025043693	E:\CCI STUDY\GROUP B\POst-WEEK4	GrBWEEK4PostSxCRanio	1631.98	36.4187	105.262	12	135.388	185.665		126.503						61.8	704.88	0	195.12	0	0	0	0	0	0	105.04	195.12	0	34.96	564.88	0
2020-11-09	17:30:00	192612	900	900	989001025043693	E:\CCI STUDY\GROUP B\POst-WEEK4	GrBWEEK4PostSxCRanio	4087.18	37.2024	71.4236	36	101.497	159.307		139.804						116.16	801.96	117.52	98.04	7.2	4.72	105.16	8.04	1.44	10.72	4.4	96.6	17.44	114.8	529.48	0
2020-11-09	17:45:00	193512	900	900	989001025043693	E:\CCI STUDY\GROUP B\POst-WEEK4	GrBWEEK4PostSxCRanio	1795.74	36.533	75.502	17	131.652	157.643		129.545						135.72	746.36	1.08	153.64	1.6	0	0	2.68	0.6	0	172.08	153.04	0.2	138.76	20.16	410.88
2020-11-09	18:00:00	194412	900	900	989001025043693	E:\CCI STUDY\GROUP B\POst-WEEK4	GrBWEEK4PostSxCRanio	5191.95	37.1572	51.5633	48	122.304	134.832		145.255						86.52	484.64	23.28	415.36	10.72	22.48	16.8	2.72	2.64	31.56	252.84	412.72	12.64	127	1.68	6.2
2020-11-09	18:15:00	195312	900	900	989001025043693	E:\CCI STUDY\GROUP B\POst-WEEK4	GrBWEEK4PostSxCRanio	10143.8	37.8524	94.6567	87	146.425	148.082		158.11						382.44	713.96	47.08	186.04	2.36	37.96	2.72	83.68	29.08	76.28	21.32	156.96	22.44	113	271.56	82.64
2020-11-09	18:30:00	196212	900	900	989001025043693	E:\CCI STUDY\GROUP B\POst-WEEK4	GrBWEEK4PostSxCRanio	7241.75	37.6467	124.019	60	182.541	192.461		186.185						203.52	838.96	169.48	61.04	11.2	26.68	12.4	29.4	51.44	33.12	340.32	9.6	56.8	142.56	123.44	63.04
2020-11-09	18:45:00	197112	900	900	989001025043693	E:\CCI STUDY\GROUP B\POst-WEEK4	GrBWEEK4PostSxCRanio	4836.18	37.6696	104.584	37	147.599	134.819		169.086						176.64	634.8	6.24	265.2	0	0	16.08	0.04	193	101.2	17.4	72.2	360.12	0	139.96	0
2020-11-09	19:00:00	198012	900	900	989001025043693	E:\CCI STUDY\GROUP B\POst-WEEK4	GrBWEEK4PostSxCRanio	9314.72	37.4141	130.578	82	214.116	206.484		175.311						157	826.08	103.48	73.92	5.92	8.64	31.92	18.08	14.52	32.96	36.28	59.4	163.72	33.96	166.76	327.84
2020-11-09	19:15:00	198912	900	900	989001025043693	E:\CCI STUDY\GROUP B\POst-WEEK4	GrBWEEK4PostSxCRanio	716.995	37.2937	79.8304	6	148.645	92.3944		188.114						68.6	900	0	0	0	0	0	0	0	0	0	0	15.36	35.96	740	108.68
2020-11-09	19:30:00	199812	900	900	989001025043693	E:\CCI STUDY\GROUP B\POst-WEEK4	GrBWEEK4PostSxCRanio	9222.41	37.2486	105.712	83	192.796	132.328		250.467						237	729.92	94.72	170.08	6.08	39.76	57.04	24.88	58.8	26.76	27	111.28	52.88	412	50.68	32.84
2020-11-09	19:45:00	200712	900	900	989001025043693	E:\CCI STUDY\GROUP B\POst-WEEK4	GrBWEEK4PostSxCRanio	4996.34	37.5497	123.163	48	194.471	197.274		186.954						97.2	753.08	77.08	146.92	9.28	52.96	0	5.44	57.84	110.4	5.88	89.08	40.68	109.08	375.88	43.48
2020-11-09	20:00:00	201612	900	900	989001025043693	E:\CCI STUDY\GROUP B\POst-WEEK4	GrBWEEK4PostSxCRanio	5073.85	37.4104	97.0136	41	135.501	161.756		186.049						200.68	823.36	67.36	76.64	0	95.08	58.04	17.28	40.84	73.8	75.92	35.8	32.48	26.2	432.6	11.96
2020-11-09	20:15:00	202512	900	900	989001025043693	E:\CCI STUDY\GROUP B\POst-WEEK4	GrBWEEK4PostSxCRanio	2454.92	36.7248	96.1529	23	151.587	211.635		115.351						416.44	710.56	18.48	189.44	18.64	0.36	1.08	56.72	17.76	10.68	2.04	171.68	0	0	570.04	51
2020-11-09	20:30:00	203412	900	900	989001025043693	E:\CCI STUDY\GROUP B\POst-WEEK4	GrBWEEK4PostSxCRanio	4060.86	36.8826	98.2547	36	179.577	172.659		195.355						455.96	666.4	61.36	233.6	0.08	41.68	5.48	28.96	9.6	0	284.52	224	0	78.96	15.84	210.88
2020-11-09	20:45:00	204312	900	900	989001025043693	E:\CCI STUDY\GROUP B\POst-WEEK4	GrBWEEK4PostSxCRanio	1269.79	37.1905	45.4538	11	49.5017	239.048		158.594						173.92	677.96	0	222.04	0	0	0	1.04	17.8	5.72	0.88	204.24	1.08	57.64	611.6	0
2020-11-09	21:00:00	205212	900	900	989001025043693	E:\CCI STUDY\GROUP B\POst-WEEK4	GrBWEEK4PostSxCRanio	7699.26	37.2391	106.102	69	199.728	215.384		144.174						176	774.36	20.84	125.64	5.56	5.04	18	1.8	36.24	33.4	9.44	89.4	104.6	153.2	141.24	302.08
2020-11-09	21:15:00	206112	900	900	989001025043693	E:\CCI STUDY\GROUP B\POst-WEEK4	GrBWEEK4PostSxCRanio	6292.02	37.8607	114.353	53	179.961	190.92		195.403						194.6	636.32	75.4	263.68	8.88	6.68	61.68	59.16	17.04	11.52	35.68	246.64	22.84	188.56	169.84	71.48
2020-11-09	21:30:00	207012	900	900	989001025043693	E:\CCI STUDY\GROUP B\POst-WEEK4	GrBWEEK4PostSxCRanio	12953.8	37.9627	152.68	112	214.818	240.706		239.264						282.76	765.64	232.44	134.36	116.04	79	112.16	124.56	107.4	41.48	30.48	26.96	23.44	215.52	18.16	4.8
2020-11-09	21:45:00	207912	900	900	989001025043693	E:\CCI STUDY\GROUP B\POst-WEEK4	GrBWEEK4PostSxCRanio	4880.57	37.8084	85.9031	42	209.557	155.245		141.511						175.44	819.68	8.76	80.32	0.48	11.64	0	24.2	9.36	2.76	185.6	70.96	32.08	79.6	376.96	106.36
2020-11-09	22:00:00	208812	900	900	989001025043693	E:\CCI STUDY\GROUP B\POst-WEEK4	GrBWEEK4PostSxCRanio	9896.29	37.7367	151.312	89	204.936	269.3		190.67						231.56	807.92	187.96	92.08	26.56	31.08	43.6	276.08	58	92.36	73.92	34.08	32.52	201.52	30.28	0
2020-11-09	22:15:00	209712	900	900	989001025043693	E:\CCI STUDY\GROUP B\POst-WEEK4	GrBWEEK4PostSxCRanio	7599.7	37.804	136.779	71	147.114	241.84		233.768						199.08	804.24	90.28	95.76	18.6	54.24	16.64	121.4	75.72	111.56	83.44	20.04	67.2	241.4	69.4	20.36
2020-11-09	22:30:00	210612	900	900	989001025043693	E:\CCI STUDY\GROUP B\POst-WEEK4	GrBWEEK4PostSxCRanio	10275.7	37.9959	165.659	91	191.836	271.255		219.523						290	613.16	237.44	286.84	9.2	46.48	33.96	224.44	258.4	60.48	101.76	28.44	30.24	96.4	10.2	0
2020-11-09	22:45:00	211512	900	900	989001025043693	E:\CCI STUDY\GROUP B\POst-WEEK4	GrBWEEK4PostSxCRanio	6940.68	37.9344	147.229	63	193.075	184.454		215.117						355.32	803.24	196.44	96.76	11.08	61.32	55.68	241.56	10.68	48.12	18.32	86.08	70.28	81.36	211.36	4.16
2020-11-09	23:00:00	212412	900	900	989001025043693	E:\CCI STUDY\GROUP B\POst-WEEK4	GrBWEEK4PostSxCRanio	2785.32	37.2193	118.903	24	204.921	224.943		170.566						66.16	806.64	68.28	93.36	0	0	0	0	4.84	4.12	188.4	88.52	1.8	150.84	164.72	296.76
2020-11-09	23:15:00	213312	900	900	989001025043693	E:\CCI STUDY\GROUP B\POst-WEEK4	GrBWEEK4PostSxCRanio	4575.93	36.8954	126.201	43	226.755	230.69		178.227						151.92	829.36	53.64	70.64	0	0	0	0	0	0	0	70.64	59.56	0	599.76	170.04
2020-11-09	23:30:00	214212	900	900	989001025043693	E:\CCI STUDY\GROUP B\POst-WEEK4	GrBWEEK4PostSxCRanio	12962.2	37.5618	117.414	125	213.763	209.689		178.001						224.68	775.04	59	124.96	7.68	152.24	17.16	55.44	90.96	89.64	88.36	34	86.8	83.56	80.88	113.28
2020-11-09	23:45:00	215112	900	900	989001025043693	E:\CCI STUDY\GROUP B\POst-WEEK4	GrBWEEK4PostSxCRanio	10258.5	37.8937	135.658	90	209.026	212.78		181.525						303.28	804.92	179.96	95.08	6.28	18.28	55.16	60	66.56	71.92	111.68	28.52	167.48	265.32	8.24	40.56
2020-11-10	00:00:00	216012	900	900	989001025043693	E:\CCI STUDY\GROUP B\POst-WEEK4	GrBWEEK4PostSxCRanio	8936.77	37.9382	103.514	72	187.937	194.064		161.662						270.4	692.64	111.52	207.36	61.4	54.28	42.32	33.12	22.8	7.04	262.92	184.56	14.32	69.12	138.08	10.04
2020-11-10	00:15:00	216912	900	900	989001025043693	E:\CCI STUDY\GROUP B\POst-WEEK4	GrBWEEK4PostSxCRanio	12471	37.7203	136.118	113	191.428	237.907		223.976						194.72	831.64	202.48	68.36	0.04	38.72	15.08	64.16	20.52	10.48	341.16	47.84	8.68	327.56	24.92	0.84
2020-11-10	00:30:00	217812	900	900	989001025043693	E:\CCI STUDY\GROUP B\POst-WEEK4	GrBWEEK4PostSxCRanio	16040.1	37.6413	155.761	142	232.803	224.351		213.388						195.72	791.96	217.52	108.04	46.56	80.12	52	20.6	84.88	52.56	65.64	23.16	126.72	126.88	198.2	22.68
2020-11-10	00:45:00	218712	900	900	989001025043693	E:\CCI STUDY\GROUP B\POst-WEEK4	GrBWEEK4PostSxCRanio	4158.34	37.3368	112.371	36	149.797	134.304		175.555						64	815.8	36.04	84.2	0	2.32	13	5.84	26.72	0.92	46	57.48	42.16	34.32	341.48	329.76
2020-11-10	01:00:00	219612	900	900	989001025043693	E:\CCI STUDY\GROUP B\POst-WEEK4	GrBWEEK4PostSxCRanio	238.999	37.0433	74.2939	2	141.4	74.4604		252.468						21.44	900	0	0	0	0	0	0	0	0	0	0	0	0	32.6	867.4
2020-11-10	01:15:00	220512	900	900	989001025043693	E:\CCI STUDY\GROUP B\POst-WEEK4	GrBWEEK4PostSxCRanio	37.2505	37.2712	107.016	0	109.009	119.292		205.584						10	900	0	0	0	0	0	0	0	0	0	0	0	0	887.08	12.92
2020-11-10	01:30:00	221412	900	900	989001025043693	E:\CCI STUDY\GROUP B\POst-WEEK4	GrBWEEK4PostSxCRanio	9805.1	37.3308	162.581	89	185.322	245.455		259.971						312.56	695.2	341.08	204.8	22.68	248.12	95.6	85.84	180.04	16.2	55.76	24.76	6.76	38.72	67.84	57.68
2020-11-10	01:45:00	222312	900	900	989001025043693	E:\CCI STUDY\GROUP B\POst-WEEK4	GrBWEEK4PostSxCRanio	4581.33	37.3127	90.3076	42	139.303	149.577		140.945						94.84	801.36	25	98.64	5.2	11.88	6.56	16.6	8.44	22.56	18.28	90.2	319.56	214.36	1.2	185.16
2020-11-10	02:00:00	223212	900	900	989001025043693	E:\CCI STUDY\GROUP B\POst-WEEK4	GrBWEEK4PostSxCRanio	1547.72	37.226	70.7347	11	90.032	150.311		130.703						201.36	435.04	0	464.96	0	0	0	0	4.28	0	0	460.68	1.92	35.36	84	313.76
2020-11-10	02:15:00	224112	900	900	989001025043693	E:\CCI STUDY\GROUP B\POst-WEEK4	GrBWEEK4PostSxCRanio	15450.6	37.2615	198.051	139	246.016	253.736		232.45						335.12	695.76	443.68	204.24	9.32	149.32	28.04	95.52	179.32	155.6	74.72	24.92	32.12	128.4	0.48	22.24
2020-11-10	02:30:00	225012	900	900	989001025043693	E:\CCI STUDY\GROUP B\POst-WEEK4	GrBWEEK4PostSxCRanio	17457.9	37.3955	144.782	160	276.223	241.295		149.548						391.56	724.28	131.8	175.72	35.88	43.96	56.68	96.16	154.28	57.88	286.36	21.44	34.84	108.64	3.88	0
2020-11-10	02:45:00	225912	900	900	989001025043693	E:\CCI STUDY\GROUP B\POst-WEEK4	GrBWEEK4PostSxCRanio	6678.39	36.9962	102.804	58	131.968	231.269		145.065						214.96	828.68	46.16	71.32	0	32.28	14.64	47.84	44.44	5.8	82.52	26.88	4.24	44.28	260.96	336.12
2020-11-10	03:00:00	226812	900	900	989001025043693	E:\CCI STUDY\GROUP B\POst-WEEK4	GrBWEEK4PostSxCRanio	2213.78	36.0103	105.1	20	170.386	161.269		176.712						101.04	709.88	6.52	190.12	0	0	0	0.52	4.24	2.32	7.32	185.88	42.28	18.44	614.72	24.28
2020-11-10	03:15:00	227712	900	900	989001025043693	E:\CCI STUDY\GROUP B\POst-WEEK4	GrBWEEK4PostSxCRanio	1821.49	35.5643	113.423	16	177.609	130.886		216.118						25.12	663.32	0	236.68	0	0	0	0	0	0	0	236.68	333.2	0	330.12	0
2020-11-10	03:30:00	228612	900	900	989001025043693	E:\CCI STUDY\GROUP B\POst-WEEK4	GrBWEEK4PostSxCRanio	119.5	35.8875	99.5252	1	99.8503	159.962		154.889						1.2	164.12	0	735.88	0	0	0	0	0	0	0	735.88	164.12	0	0	0
2020-11-10	03:45:00	229512	900	900	989001025043693	E:\CCI STUDY\GROUP B\POst-WEEK4	GrBWEEK4PostSxCRanio	239	35.9281	118.587	2	160.47	152.175		127.181						16.52	142	0	758	0	0	0	0	0	0	0	758	142	0	0	0
2020-11-10	04:00:00	230412	900	900	989001025043693	E:\CCI STUDY\GROUP B\POst-WEEK4	GrBWEEK4PostSxCRanio	597.476	36.2836	40.0019	5	94.2884	70.6814		92.5416						401.96	900	0	0	0	0	0	0	0	0	0	0	47.32	0	225.92	626.76
2020-11-10	04:15:00	231312	900	900	989001025043693	E:\CCI STUDY\GROUP B\POst-WEEK4	GrBWEEK4PostSxCRanio	597.501	36.1721	109.971	5	140.364	140.07		135.964						16.12	337.16	0	562.84	0	0	0	0	0	0	0	562.84	227.96	0	82.36	26.84
2020-11-10	04:30:00	232212	900	900	989001025043693	E:\CCI STUDY\GROUP B\POst-WEEK4	GrBWEEK4PostSxCRanio	4227.03	36.6842	93.5185	36	131.088	145.201		144.117						278.72	844.8	4.4	55.2	5.04	0.28	7.44	1.64	13.68	3.04	8.76	41.52	133.6	67.2	520.72	97.08
2020-11-10	04:45:00	233112	900	900	989001025043693	E:\CCI STUDY\GROUP B\POst-WEEK4	GrBWEEK4PostSxCRanio	407.998	36.1544	97.67	4	119.694	191.553		134.812						5.68	895.2	0	4.8	0	0	0	0	0	0	0	4.8	720	0	175.2	0
2020-11-10	05:00:00	234012	900	900	989001025043693	E:\CCI STUDY\GROUP B\POst-WEEK4	GrBWEEK4PostSxCRanio	625.124	35.7852	87.5603	7	127.575	223.718		149.576						315.88	900	0	0	0	0	0	0	0	0	0	0	32.24	0	283.64	584.12
2020-11-10	05:15:00	234912	900	900	989001025043693	E:\CCI STUDY\GROUP B\POst-WEEK4	GrBWEEK4PostSxCRanio	812.734	36.0881	113.869	6	155.034	137.12		182.443						22.52	449.08	0	450.92	0	0	0	0	0	0	0	450.92	113.56	0	313.84	21.68
2020-11-10	05:30:00	235812	900	900	989001025043693	E:\CCI STUDY\GROUP B\POst-WEEK4	GrBWEEK4PostSxCRanio	13268.4	37.0231	140.498	115	204.996	246.788		231.793						212.44	772.32	180.08	127.68	33.36	125.68	27.68	81	85.8	39.48	33.68	41.88	41.28	202.84	187.32	0
2020-11-10	05:45:00	236712	900	900	989001025043693	E:\CCI STUDY\GROUP B\POst-WEEK4	GrBWEEK4PostSxCRanio	10089.5	37.3613	129.643	88	193.332	195.795		215.18						152.16	701.44	105.88	198.56	0	7.24	8.8	16.16	21.76	67.8	82.72	176.8	57.52	149.04	92.16	220
2020-11-10	06:00:00	237612	900	900	989001025043693	E:\CCI STUDY\GROUP B\POst-WEEK4	GrBWEEK4PostSxCRanio	14832.7	37.1756	152.224	134	202.662	205.44		210.703						178.16	605.32	176.84	294.68	10.24	34.12	14.64	40.16	67.24	32.12	117.24	227.44	95.96	93.08	71.4	96.36
2020-11-10	06:15:00	238512	900	900	989001025043693	E:\CCI STUDY\GROUP B\POst-WEEK4	GrBWEEK4PostSxCRanio	1633.08	36.8335	168.665	17	256.896	249.431		201.558						38.32	899.8	295.96	0.2	0	0	0	0	0	0	0	0.2	129.12	0	80.8	689.88
2020-11-10	06:30:00	239412	900	900	989001025043693	E:\CCI STUDY\GROUP B\POst-WEEK4	GrBWEEK4PostSxCRanio	2593.11	35.9404	123.257	17	220.118	229.951		139.018						117.96	873.84	78.96	26.16	0	0	0	0	0	0	0	26.16	148.56	0	301.04	424.24
2020-11-10	06:45:00	240312	900	900	989001025043693	E:\CCI STUDY\GROUP B\POst-WEEK4	GrBWEEK4PostSxCRanio	790.861	35.8159	94.214	8	170.269	218.61		138.771						107.16	661.2	0	238.8	0	0	0	0	0	0	0	238.8	357.28	0	23.24	280.68
2020-11-10	07:00:00	241212	900	900	989001025043693	E:\CCI STUDY\GROUP B\POst-WEEK4	GrBWEEK4PostSxCRanio	238.972	35.4458	102.27	2	136.067	160.098		135.035						276.36	377.56	0	522.44	0	0	0	0	0	0	0	522.44	377.56	0	0	0
2020-11-10	07:15:00	242112	900	900	989001025043693	E:\CCI STUDY\GROUP B\POst-WEEK4	GrBWEEK4PostSxCRanio	239	36.0599	25.7748	2	24.4097	129.447		159.015						2.32	718.76	0	181.24	0	0	0	0	0	0	0	181.24	718.76	0	0	0
2020-11-10	07:30:00	243012	900	900	989001025043693	E:\CCI STUDY\GROUP B\POst-WEEK4	GrBWEEK4PostSxCRanio	358.475	35.4967	121.257	3	119.5	133.376		149.942						328.92	600.56	0	299.44	0	0	0	0	0	0	0	299.44	600.56	0	0	0
2020-11-10	07:45:00	243912	900	900	989001025043693	E:\CCI STUDY\GROUP B\POst-WEEK4	GrBWEEK4PostSxCRanio	836.499	35.5933	101.179	7	111.531	160.634		117.268						8.24	150.8	0	749.2	0	0	0	0	0	0	0	749.2	95	0	55.8	0
2020-11-10	08:00:00	244812	900	900	989001025043693	E:\CCI STUDY\GROUP B\POst-WEEK4	GrBWEEK4PostSxCRanio	119.499	36.2245	119.755	1	168.999	144.724		143.023						47.68	434.52	0	465.48	0	0	0	0	0	0	0	465.48	434.52	0	0	0
2020-11-10	08:15:00	245712	900	900	989001025043693	E:\CCI STUDY\GROUP B\POst-WEEK4	GrBWEEK4PostSxCRanio	527.458	35.6664	92.5543	5	126.09	124.179		103.341						461.24	674.6	0	225.4	0	0	0	0	0	0	0	225.4	289.04	0	385.56	0
2020-11-10	08:30:00	246612	900	900	989001025043693	E:\CCI STUDY\GROUP B\POst-WEEK4	GrBWEEK4PostSxCRanio	119.5	35.9985	113.544	1	154.14	121.838		119.495						5.84	44.84	0	855.16	0	0	0	0	0	0	0	855.16	31.92	0	12.92	0
2020-11-10	08:45:00	247512	900	900	989001025043693	E:\CCI STUDY\GROUP B\POst-WEEK4	GrBWEEK4PostSxCRanio	119.505	35.5177	76.0315	1	105.963	154.022		92.3284						382.28	204.64	0	695.36	0	0	0	0	0	0	0	695.36	0	0	204.64	0
2020-11-10	09:00:00	248412	900	900	989001025043693	E:\CCI STUDY\GROUP B\POst-WEEK4	GrBWEEK4PostSxCRanio	0	35.4927	95.8298	0	168.288	114.854		105.543						0	0	0	900	0	0	0	0	0	0	0	900	0	0	0	0
2020-11-10	09:15:00	249312	900	900	989001025043693	E:\CCI STUDY\GROUP B\POst-WEEK4	GrBWEEK4PostSxCRanio	457.497	35.4334	102.986	3	138.348	111.276		122.716						3.72	631.28	0	268.72	0	0	0	0	0	0	0	268.72	12.92	29.64	588.72	0
2020-11-10	09:30:00	250212	900	900	989001025043693	E:\CCI STUDY\GROUP B\POst-WEEK4	GrBWEEK4PostSxCRanio	288.498	35.7783	101.381	4	140.57	113.599		142.15						22.84	899.92	0	0.08	0	0	0	0	0	0	0	0.08	428.12	0	471.8	0
2020-11-10	09:45:00	251112	900	900	989001025043693	E:\CCI STUDY\GROUP B\POst-WEEK4	GrBWEEK4PostSxCRanio	3167.79	35.9466	122.164	28	135.63	216.175		146.643						82.24	893.16	79.2	6.84	55.96	2.16	4.8	16.2	6.08	3.6	134.76	0.76	57.68	11.76	606.24	0
2020-11-10	10:00:00	252012	900	900	989001025043693	E:\CCI STUDY\GROUP B\POst-WEEK4	GrBWEEK4PostSxCRanio	478	36.4527	96.1842	4	116.205	100.948		167.315						13.64	877.28	0	22.72	0	0	0	0	0	0	0	22.72	871.36	0	0	5.92
2020-11-10	10:15:00	252912	900	900	989001025043693	E:\CCI STUDY\GROUP B\POst-WEEK4	GrBWEEK4PostSxCRanio	0	35.4749	96.2772	0	96.2772	119.5		168.288						0	900	0	0	0	0	0	0	0	0	0	0	887.08	0	12.92	0
2020-11-10	10:30:00	253812	900	900	989001025043693	E:\CCI STUDY\GROUP B\POst-WEEK4	GrBWEEK4PostSxCRanio	0	35.3217	71.9549	0	119.5	120.703		71.9549						0	887.08	0	12.92	0	0	0	0	0	0	0	12.92	0	0	887.08	0
2020-11-10	10:45:00	254712	900	900	989001025043693	E:\CCI STUDY\GROUP B\POst-WEEK4	GrBWEEK4PostSxCRanio	0	36.178	70.3988	0	120.497	164.362		72.1143						0	12.92	0	887.08	0	0	0	0	0	0	0	887.08	0	0	0	12.92
2020-11-10	11:00:00	255612	900	900	989001025043693	E:\CCI STUDY\GROUP B\POst-WEEK4	GrBWEEK4PostSxCRanio	551.481	35.7383	61.9986	3	87.8093	88.9042		95.8333						829.88	456.6	0	443.4	0	0	0	0	0	0	0	443.4	0	0	0	456.6
2020-11-10	11:15:00	256512	900	900	989001025043693	E:\CCI STUDY\GROUP B\POst-WEEK4	GrBWEEK4PostSxCRanio	1010.52	35.5868	73.8616	9	157.015	128.194		161.464						96.76	867.4	0	32.6	0	0	0	0	0	0	0	32.6	69.08	0	56.6	741.72
2020-11-10	11:30:00	257412	900	900	989001025043693	E:\CCI STUDY\GROUP B\POst-WEEK4	GrBWEEK4PostSxCRanio	4568.17	35.6858	114.425	32	182.497	182.775		162.1						227.04	700.2	50.36	199.8	0	6.52	1.04	15.36	11.2	0	7.64	188.6	1.64	0	425.28	242.72
2020-11-10	11:45:00	258312	900	887.08	989001025043693	E:\CCI STUDY\GROUP B\POst-WEEK4	GrBWEEK4PostSxCRanio	885.992	35.7825	71.5882	8	137.745	113.56		123.039						226.2	481.96	0	405.12	0	0	0	0	0	0	0	405.12	264.48	0	217.48	0

## Sheet: 985141000928723
2020-11-07	11:45:00	0	900	12.92	985141000928723	E:\CCI STUDY\GROUP B\POst-WEEK4	GrBWEEK4PostSxCRanio	203.999	35.8216	104.459	2	338.59	114.818	172.613							2.2	11.2	0	1.72	0	11.2	0	0	1.72	0	0	0	0	0	0	0
2020-11-07	12:00:00	12	900	900	985141000928723	E:\CCI STUDY\GROUP B\POst-WEEK4	GrBWEEK4PostSxCRanio	19880.2	35.7713	106.72	167	166.28	176.979	163.793							395.72	627.48	44.84	272.52	29.36	32.56	64.96	74.44	138.4	51.6	106.32	134.12	29	74.8	149.44	15
2020-11-07	12:15:00	912	900	900	985141000928723	E:\CCI STUDY\GROUP B\POst-WEEK4	GrBWEEK4PostSxCRanio	16463.5	35.4371	122.992	141	186.178	200.538	187.11							335	686.76	132.64	213.24	48.04	58.08	69.28	62.2	141.24	36.4	49.24	72	64.52	77.12	178.16	43.72
2020-11-07	12:30:00	1812	900	900	985141000928723	E:\CCI STUDY\GROUP B\POst-WEEK4	GrBWEEK4PostSxCRanio	19404.4	35.6792	127.847	175	207.019	199.095	197.911							310.36	760.36	98	139.64	28.92	37.64	90.08	42.72	73.48	40.6	170.92	66.16	86.4	77.32	149.44	36.32
2020-11-07	12:45:00	2712	900	900	985141000928723	E:\CCI STUDY\GROUP B\POst-WEEK4	GrBWEEK4PostSxCRanio	8345.72	35.4934	126.407	67	199.041	213.92	212.641							137.56	847.12	95.76	52.88	8.08	9.36	4.92	10.6	32.76	8.64	223.48	20.12	59.8	279.8	207.36	35.08
2020-11-07	13:00:00	3612	900	900	985141000928723	E:\CCI STUDY\GROUP B\POst-WEEK4	GrBWEEK4PostSxCRanio	14863.4	35.0488	119.594	127	218.827	161.436	202.848							240.08	799.44	81.24	100.56	54.88	57.88	20.84	109.76	54.64	21	228.44	45.92	46.8	133	87.28	39.56
2020-11-07	13:15:00	4512	900	900	985141000928723	E:\CCI STUDY\GROUP B\POst-WEEK4	GrBWEEK4PostSxCRanio	10336.3	34.8722	124.266	83	188.787	193.626	188.201							274.48	758.32	94.68	141.68	11.96	39.76	12.04	36.52	41.12	57.96	92.08	100.56	134.56	53.28	144.32	175.84
2020-11-07	13:30:00	5412	900	900	985141000928723	E:\CCI STUDY\GROUP B\POst-WEEK4	GrBWEEK4PostSxCRanio	7868.72	34.7883	98.3395	74	167.679	136.465	276.723							180.64	862.12	114.68	37.88	4.28	19.96	15.64	3.68	18.2	9.32	10.88	19.68	94.96	12.04	182.64	508.72
2020-11-07	13:45:00	6312	900	900	985141000928723	E:\CCI STUDY\GROUP B\POst-WEEK4	GrBWEEK4PostSxCRanio	3836.12	34.7513	90.0067	36	147.131	113.218	206.386							167.44	815.32	18.56	84.68	6.96	8.16	0	2.12	12.64	0	32.56	72.04	0.48	25	554.56	185.48
2020-11-07	14:00:00	7212	900	900	985141000928723	E:\CCI STUDY\GROUP B\POst-WEEK4	GrBWEEK4PostSxCRanio	358.501	34.1885	59.787	2	145.069	82.8334	174.037							26.28	900	0	0	0	0	0	0	0	0	0	0	12.92	0	614.8	272.28
2020-11-07	14:15:00	8112	900	900	985141000928723	E:\CCI STUDY\GROUP B\POst-WEEK4	GrBWEEK4PostSxCRanio	119.488	34.7599	50.1296	1	107.364	80.6879	144.348							492.48	900	0	0	0	0	0	0	0	0	0	0	589.44	0	0	310.56
2020-11-07	14:30:00	9012	900	900	985141000928723	E:\CCI STUDY\GROUP B\POst-WEEK4	GrBWEEK4PostSxCRanio	1357.46	35.0022	72.074	14	132.396	100.807	124.905							378.68	666.84	0	233.16	0	0	0	0	0	0	0	233.16	419.16	51.56	51.48	144.64
2020-11-07	14:45:00	9912	900	900	985141000928723	E:\CCI STUDY\GROUP B\POst-WEEK4	GrBWEEK4PostSxCRanio	6064.4	35.3366	126.598	56	138.462	142.962	167.851							118.32	441.92	91.36	458.08	22.76	11.52	1.72	22.48	35.24	10.68	11.24	422.84	236.68	1.96	122.88	0
2020-11-07	15:00:00	10812	900	900	985141000928723	E:\CCI STUDY\GROUP B\POst-WEEK4	GrBWEEK4PostSxCRanio	0	35.0241	115.57	0	118.897	119.786	168.999							0	0	0	900	0	0	0	0	0	0	0	900	0	0	0	0
2020-11-07	15:15:00	11712	900	900	985141000928723	E:\CCI STUDY\GROUP B\POst-WEEK4	GrBWEEK4PostSxCRanio	1125	34.6914	81.3311	9	139.575	153.234	99.9796							163.24	189.88	0	710.12	0	0	0	0	0	0	0	710.12	77.36	0	0	112.52
2020-11-07	15:30:00	12612	900	900	985141000928723	E:\CCI STUDY\GROUP B\POst-WEEK4	GrBWEEK4PostSxCRanio	956.001	34.5926	107.395	8	126.36	177.81	177.756							10.76	416.16	0	483.84	0	0	0	0	0	0	0	483.84	416.16	0	0	0
2020-11-07	15:45:00	13512	900	900	985141000928723	E:\CCI STUDY\GROUP B\POst-WEEK4	GrBWEEK4PostSxCRanio	935.505	35.4679	77.1224	7	122.422	191.913	96.9997							23.6	601.88	0	298.12	0	0	0	0	0	0	0	298.12	429.28	0	0	172.6
2020-11-07	16:00:00	14412	900	900	985141000928723	E:\CCI STUDY\GROUP B\POst-WEEK4	GrBWEEK4PostSxCRanio	239.008	35.0926	46.5033	2	96.1656	127.912	82.4067							268.36	708.6	0	191.4	0	0	0	0	0	0	0	191.4	485.8	0	222.8	0
2020-11-07	16:15:00	15312	900	900	985141000928723	E:\CCI STUDY\GROUP B\POst-WEEK4	GrBWEEK4PostSxCRanio	289.689	33.6768	118.694	3	126.017	123.941	131.602							7.52	896.8	0	3.2	0	0	0	0	0	0	0	3.2	10.4	0	886.4	0
2020-11-07	16:30:00	16212	900	900	985141000928723	E:\CCI STUDY\GROUP B\POst-WEEK4	GrBWEEK4PostSxCRanio	9446.8	34.4859	101.248	87	137.896	198.709	164.158							273.84	739.08	119.76	160.92	24.2	18.28	7.48	63.36	88.76	47.6	83.04	72.16	388.68	91	15.44	0
2020-11-07	16:45:00	17112	900	900	985141000928723	E:\CCI STUDY\GROUP B\POst-WEEK4	GrBWEEK4PostSxCRanio	5444.63	34.4767	102.343	40	207.193	132.767	155.228							172.28	691.76	0.68	208.24	0	0	3.64	39.92	3	27.44	17.68	205.24	235.76	2.36	68.2	296.76
2020-11-07	17:00:00	18012	900	900	985141000928723	E:\CCI STUDY\GROUP B\POst-WEEK4	GrBWEEK4PostSxCRanio	0	34.0752	69.7468	0	120.605	135.531	223.683							0	900	0	0	0	0	0	0	0	0	0	0	0	0	0	900
2020-11-07	17:15:00	18912	900	900	985141000928723	E:\CCI STUDY\GROUP B\POst-WEEK4	GrBWEEK4PostSxCRanio	0	33.8537	96.9014	0	98.9301	117.497	138							0	900	0	0	0	0	0	0	0	0	0	0	0	0	0	900
2020-11-07	17:30:00	19812	900	900	985141000928723	E:\CCI STUDY\GROUP B\POst-WEEK4	GrBWEEK4PostSxCRanio	2322.56	34.8017	63.6308	27	126.537	74.5903	134.182							50.84	765.64	0.36	134.36	0.36	0	0	0.24	0.68	0	0	133.68	1.44	0	360.68	402.92
2020-11-07	17:45:00	20712	900	900	985141000928723	E:\CCI STUDY\GROUP B\POst-WEEK4	GrBWEEK4PostSxCRanio	5305.71	34.5082	98.1482	45	137.708	165.716	155.38							127.32	764.6	82.12	135.4	18.6	12	49.72	14.64	45.48	39.28	40.32	89.92	9.52	10.52	84.6	485.4
2020-11-07	18:00:00	21612	900	900	985141000928723	E:\CCI STUDY\GROUP B\POst-WEEK4	GrBWEEK4PostSxCRanio	1287.62	33.7322	74.9347	12	132.988	213.215	103.184							37.72	891.84	7	8.16	3.2	0	0	3.76	2.68	0	0	5.48	66.16	0	158.6	660.12
2020-11-07	18:15:00	22512	900	900	985141000928723	E:\CCI STUDY\GROUP B\POst-WEEK4	GrBWEEK4PostSxCRanio	2021.79	33.5298	114.382	20	146.402	163.843	147.855							31.04	519.68	5.24	380.32	0	0	0	0	0	0	0	380.32	478.76	3.88	14.48	22.56
2020-11-07	18:30:00	23412	900	900	985141000928723	E:\CCI STUDY\GROUP B\POst-WEEK4	GrBWEEK4PostSxCRanio	7530.24	35.0789	93.5097	60	180.459	126.129	151.787							254.8	641.72	7.44	258.28	2.36	8.2	1.24	7.72	22.72	1.28	19.8	235.56	69.92	33.6	143.28	354.32
2020-11-07	18:45:00	24312	900	900	985141000928723	E:\CCI STUDY\GROUP B\POst-WEEK4	GrBWEEK4PostSxCRanio	16166.5	34.6885	103.343	142	186.531	187.12	177.345							416.2	603	61.32	297	31.2	60.96	31.08	25.36	120.04	17.04	71.16	176.96	12.84	84.6	99.72	169.04
2020-11-07	19:00:00	25212	900	900	985141000928723	E:\CCI STUDY\GROUP B\POst-WEEK4	GrBWEEK4PostSxCRanio	11456.4	33.8082	115.679	103	236.31	197.255	176.153							329.16	747.32	67.4	152.68	28.36	39.48	75.36	12.08	98.2	28.96	119.24	54.48	40.44	37.12	275.96	90.32
2020-11-07	19:15:00	26112	900	900	985141000928723	E:\CCI STUDY\GROUP B\POst-WEEK4	GrBWEEK4PostSxCRanio	12597.8	34.3856	121.157	108	193.339	221.966	208.696							355.28	794.32	89.84	105.68	50.56	83.8	39.76	15.64	50.76	24.84	160.84	54.92	62.28	105.24	251.36	0
2020-11-07	19:30:00	27012	900	900	985141000928723	E:\CCI STUDY\GROUP B\POst-WEEK4	GrBWEEK4PostSxCRanio	14371.9	34.3049	123.044	132	228.898	208.957	175.87							351.68	834.36	99.44	65.64	23.32	48.8	79.24	34.4	38.4	35.44	74.96	27.24	75.32	127	164.96	170.92
2020-11-07	19:45:00	27912	900	900	985141000928723	E:\CCI STUDY\GROUP B\POst-WEEK4	GrBWEEK4PostSxCRanio	13106.7	34.2957	131.257	113	210.785	208.109	200.62							331.64	772.08	186.2	127.92	8.48	50.44	91.72	71.96	103	50.56	25	24.92	53.52	56.44	98.28	265.68
2020-11-07	20:00:00	28812	900	900	985141000928723	E:\CCI STUDY\GROUP B\POst-WEEK4	GrBWEEK4PostSxCRanio	5777.79	34.4108	140.556	48	215.336	175.471	197.102							133.48	819.16	122.16	80.84	10.84	23.84	52.6	0.76	5.36	45.08	97.04	75.48	209.76	0	282.92	96.32
2020-11-07	20:15:00	29712	900	900	985141000928723	E:\CCI STUDY\GROUP B\POst-WEEK4	GrBWEEK4PostSxCRanio	3898.05	33.7267	112.435	31	183.524	125.378	156.208							51	804.36	14	95.64	0	0	0	57.36	4.16	8.12	76.08	91.48	53.44	40.48	558.32	10.56
2020-11-07	20:30:00	30612	900	900	985141000928723	E:\CCI STUDY\GROUP B\POst-WEEK4	GrBWEEK4PostSxCRanio	6059.87	34.1464	117.24	59	153.52	168.096	170.009							200.12	719.08	27.12	180.92	13.72	5.36	7.24	27.12	12.64	18.92	12.36	168.28	251.36	43.64	170	169.36
2020-11-07	20:45:00	31512	900	900	985141000928723	E:\CCI STUDY\GROUP B\POst-WEEK4	GrBWEEK4PostSxCRanio	9973.16	34.2573	127.377	88	194.178	215.696	168.581							335.4	675.68	167.8	224.32	40.92	55	49.92	41.04	78.88	32.6	90.72	145.44	8.96	33.96	146.72	175.84
2020-11-07	21:00:00	32412	900	900	985141000928723	E:\CCI STUDY\GROUP B\POst-WEEK4	GrBWEEK4PostSxCRanio	4738.31	34.422	106.189	39	149.839	209.331	189.9							117.76	838.68	20.28	61.32	3.4	115.32	0	11	58.24	18.68	47.24	3.08	132.84	0	284.6	225.6
2020-11-07	21:15:00	33312	900	900	985141000928723	E:\CCI STUDY\GROUP B\POst-WEEK4	GrBWEEK4PostSxCRanio	836.504	34.1962	102.166	7	219.194	193.313	128.788							27.88	900	5.6	0	0	0	0	0	0	0	0	0	183.6	0	69.32	647.08
2020-11-07	21:30:00	34212	900	900	985141000928723	E:\CCI STUDY\GROUP B\POst-WEEK4	GrBWEEK4PostSxCRanio	1434.04	34.4275	111.318	12	204.25	154.096	200.726							167.68	900	26.44	0	0	0	9.92	0	0	3	0	0	301	0	241.64	344.44
2020-11-07	21:45:00	35112	900	900	985141000928723	E:\CCI STUDY\GROUP B\POst-WEEK4	GrBWEEK4PostSxCRanio	12675.1	34.0352	138.66	105	198.198	233.238	221.535							230.2	823.52	167.44	76.48	70.64	75.68	94.8	56.56	73.32	33.84	66.84	3.16	2.72	80.16	284.44	57.84
2020-11-07	22:00:00	36012	900	900	985141000928723	E:\CCI STUDY\GROUP B\POst-WEEK4	GrBWEEK4PostSxCRanio	9288.19	33.8679	141.53	75	246.828	243.517	200.464							182.24	719.76	120.2	180.24	68.44	98.64	83.64	11	156.68	67.12	27.76	23.56	19.16	25.48	299.72	18.8
2020-11-07	22:15:00	36912	900	900	985141000928723	E:\CCI STUDY\GROUP B\POst-WEEK4	GrBWEEK4PostSxCRanio	11590.7	33.9288	127.216	99	219.721	198.811	192.092							192.12	875.36	146.56	24.64	59.8	56.08	85.08	30.88	18.8	69.72	160.48	5.84	90.8	77.08	112.76	132.68
2020-11-07	22:30:00	37812	900	900	985141000928723	E:\CCI STUDY\GROUP B\POst-WEEK4	GrBWEEK4PostSxCRanio	12295.5	33.9458	128.132	109	184.694	204.812	170.782							220.24	571.96	31.8	328.04	21.76	21.76	1	69.04	239.16	82.68	182.88	88.88	18.72	49.8	105.36	18.96
2020-11-07	22:45:00	38712	900	900	985141000928723	E:\CCI STUDY\GROUP B\POst-WEEK4	GrBWEEK4PostSxCRanio	1264.35	34.959	107.269	11	145.128	227.006	150.918							191.44	804.68	0.12	95.32	0	96.68	0.08	0.04	0.52	0	0.52	94.8	21	11.52	16.12	658.72
2020-11-07	23:00:00	39612	900	900	985141000928723	E:\CCI STUDY\GROUP B\POst-WEEK4	GrBWEEK4PostSxCRanio	699.221	33.9218	111.557	6	118.382	251.9	284.515							8.88	897.72	6.56	2.28	0	11.76	0	0	1.72	17.24	0.76	0.56	0	0	2.32	865.64
2020-11-07	23:15:00	40512	900	900	985141000928723	E:\CCI STUDY\GROUP B\POst-WEEK4	GrBWEEK4PostSxCRanio	1137.46	34.0758	118.575	10	170.664	185.426	204.781							41.96	889.36	82.12	10.64	0	0	0	0	0	0	1.8	10.64	124.6	0	431.24	331.72
2020-11-07	23:30:00	41412	900	900	985141000928723	E:\CCI STUDY\GROUP B\POst-WEEK4	GrBWEEK4PostSxCRanio	2477.61	33.4801	104.396	21	127.174	203.594	250.562							40.36	893.12	0.4	6.88	0	17.84	3.16	3.36	4.68	0.68	12.16	2.2	59.92	4.08	26.64	765.28
2020-11-07	23:45:00	42312	900	900	985141000928723	E:\CCI STUDY\GROUP B\POst-WEEK4	GrBWEEK4PostSxCRanio	1432.06	33.5009	134.629	13	178.521	189.348	217.334							16.92	883.16	107.92	16.84	0	0.52	1.4	4.32	2.68	1.16	2.68	14.16	12.92	0.72	411.92	447.52
2020-11-08	00:00:00	43212	900	900	985141000928723	E:\CCI STUDY\GROUP B\POst-WEEK4	GrBWEEK4PostSxCRanio	8556.41	34.8461	118.311	79	189.14	178.305	159.169							193.6	815.92	56.36	84.08	6.52	36.8	3	35.76	37.12	26.52	159.28	46.96	197.36	120.64	47.32	182.72
2020-11-08	00:15:00	44112	900	900	985141000928723	E:\CCI STUDY\GROUP B\POst-WEEK4	GrBWEEK4PostSxCRanio	10591.7	35.3089	132.303	94	206.801	215.592	198.282							215.72	778.96	152.2	121.04	36.76	93.4	71.4	49.04	85.48	88.28	91.32	35.56	238.36	8.48	88.2	13.72
2020-11-08	00:30:00	45012	900	900	985141000928723	E:\CCI STUDY\GROUP B\POst-WEEK4	GrBWEEK4PostSxCRanio	9673.88	35.0834	117.505	84	225.723	219.235	166.836							189.12	815.76	56.28	84.24	24.36	56.4	27.12	9.56	65	73.64	37.24	19.24	91.24	39.16	32.48	424.56
2020-11-08	00:45:00	45912	900	900	985141000928723	E:\CCI STUDY\GROUP B\POst-WEEK4	GrBWEEK4PostSxCRanio	5953.15	34.9748	82.8721	51	195.192	133.595	151.927							256.28	871.44	125.36	28.56	6.36	116.36	17.52	3.6	14.92	35.48	70.96	13.64	98.24	27.96	125.24	369.72
2020-11-08	01:00:00	46812	900	900	985141000928723	E:\CCI STUDY\GROUP B\POst-WEEK4	GrBWEEK4PostSxCRanio	8594.99	34.6624	128.532	69	212.606	172.79	155.752							235.88	703.64	142.44	196.36	56.16	23.2	10.28	14.8	86	83.56	33.52	110.36	12.12	40.92	10.56	418.52
2020-11-08	01:15:00	47712	900	900	985141000928723	E:\CCI STUDY\GROUP B\POst-WEEK4	GrBWEEK4PostSxCRanio	11243.9	34.7563	168.94	102	198.898	244.322	233.997							206.48	763.16	373.4	136.84	24.48	51	254.24	9.4	45.64	114.08	80.12	91.2	9.84	127.4	26.64	65.96
2020-11-08	01:30:00	48612	900	900	985141000928723	E:\CCI STUDY\GROUP B\POst-WEEK4	GrBWEEK4PostSxCRanio	407.997	34.6872	54.5208	2	122.292	75.9042	136.201							13.92	532.8	0	367.2	0	0	0	0	0	0	0	367.2	0	0	53.36	479.44
2020-11-08	01:45:00	49512	900	900	985141000928723	E:\CCI STUDY\GROUP B\POst-WEEK4	GrBWEEK4PostSxCRanio	2571.21	35.176	126.669	24	176.473	155.517	180.022							31.52	759.12	67.2	140.88	0.04	14.28	26	7.04	4.56	0	63.56	136.32	0	61.84	586.36	0
2020-11-08	02:00:00	50412	900	900	985141000928723	E:\CCI STUDY\GROUP B\POst-WEEK4	GrBWEEK4PostSxCRanio	5343.1	34.5576	108.537	53	142.685	156.029	201.149							140.48	866.92	34.96	33.08	7.8	4.96	33.16	1.76	17.08	38.72	5.24	16	284.96	51.6	165.44	273.28
2020-11-08	02:15:00	51312	900	900	985141000928723	E:\CCI STUDY\GROUP B\POst-WEEK4	GrBWEEK4PostSxCRanio	1955.47	34.5625	93.8707	18	131.273	154.564	133.599							29.84	893.64	3.28	6.36	0	0	5.32	0	1.64	12.76	12.68	4.72	515.32	32.52	79.04	236
2020-11-08	02:30:00	52212	900	900	985141000928723	E:\CCI STUDY\GROUP B\POst-WEEK4	GrBWEEK4PostSxCRanio	2538.56	34.6416	95.4841	19	127.49	185.238	112.581							57.52	315	21.12	585	0	0.8	9.88	0.04	3.6	16.88	19.24	581.4	1.76	36.52	43.96	185.92
2020-11-08	02:45:00	53112	900	900	985141000928723	E:\CCI STUDY\GROUP B\POst-WEEK4	GrBWEEK4PostSxCRanio	9520.95	34.8532	141.285	85	166.223	217.938	212.137							380.96	528.84	219.24	371.16	18.72	96.84	9.36	30.56	65.44	96.56	51.56	305.72	33.96	100.52	43.28	47.48
2020-11-08	03:00:00	54012	900	900	985141000928723	E:\CCI STUDY\GROUP B\POst-WEEK4	GrBWEEK4PostSxCRanio	2503.18	35.0185	33.484	18	149.723	46.4491	125.771							232.56	739.84	15.28	160.16	2.52	13.08	0	1.6	31.12	0	10.08	129.04	0	7.28	56.48	648.8
2020-11-08	03:15:00	54912	900	900	985141000928723	E:\CCI STUDY\GROUP B\POst-WEEK4	GrBWEEK4PostSxCRanio	358.5	34.3831	10.3022	3	60.4293	142.681	71.1211							11.88	364.36	0	535.64	0	0	0	0	0	0	0	535.64	364.36	0	0	0
2020-11-08	03:30:00	55812	900	900	985141000928723	E:\CCI STUDY\GROUP B\POst-WEEK4	GrBWEEK4PostSxCRanio	1524.85	35.1505	84.3365	12	130.158	112.619	161.324							600.8	765.08	0	134.92	0.04	6.48	0	5.12	15.48	0	14.36	119.44	357.48	78.68	9.24	293.68
2020-11-08	03:45:00	56712	900	900	985141000928723	E:\CCI STUDY\GROUP B\POst-WEEK4	GrBWEEK4PostSxCRanio	1911.77	34.9805	21.3627	16	35.0088	165.631	139.471							39	158.64	13.96	741.36	4.08	3.12	11.36	0.16	4.28	15.88	50.24	737.08	0	0	2.44	71.36
2020-11-08	04:00:00	57612	900	900	985141000928723	E:\CCI STUDY\GROUP B\POst-WEEK4	GrBWEEK4PostSxCRanio	0	35.307	124.641	0	167.73	185.413	127.424							0	0	0	900	0	0	0	0	0	0	0	900	0	0	0	0
2020-11-08	04:15:00	58512	900	900	985141000928723	E:\CCI STUDY\GROUP B\POst-WEEK4	GrBWEEK4PostSxCRanio	119.5	34.7703	123.123	1	174.177	158.285	139.852							1.2	278.72	0	621.28	0	0	0	0	0	0	0	621.28	278.72	0	0	0
2020-11-08	04:30:00	59412	900	900	985141000928723	E:\CCI STUDY\GROUP B\POst-WEEK4	GrBWEEK4PostSxCRanio	358.5	33.9303	119.544	3	140.54	147.829	140.54							8.24	383.72	0	516.28	0	0	0	0	0	0	0	516.28	383.72	0	0	0
2020-11-08	04:45:00	60312	900	900	985141000928723	E:\CCI STUDY\GROUP B\POst-WEEK4	GrBWEEK4PostSxCRanio	0	34.0267	115.98	0	150.43	167.43	119.5							0	0	0	900	0	0	0	0	0	0	0	900	0	0	0	0
2020-11-08	05:00:00	61212	900	900	985141000928723	E:\CCI STUDY\GROUP B\POst-WEEK4	GrBWEEK4PostSxCRanio	5940.12	34.5904	90.1381	56	170.69	103.975	167.917							145.68	581.44	69.76	318.56	17.2	20.68	28.12	13.24	6.32	23.52	69.8	312.24	177.08	15.56	173.28	42.96
2020-11-08	05:15:00	62112	900	900	985141000928723	E:\CCI STUDY\GROUP B\POst-WEEK4	GrBWEEK4PostSxCRanio	7923.65	34.9178	133.574	77	168.462	205.663	195.588							259.48	795.84	71.96	104.16	14.4	6.68	19.28	30.48	82	41.56	41.8	22.16	113.44	418.88	95.08	14.24
2020-11-08	05:30:00	63012	900	900	985141000928723	E:\CCI STUDY\GROUP B\POst-WEEK4	GrBWEEK4PostSxCRanio	23969.3	35.0473	187.826	223	198.074	302.875	258.159							258.48	837.64	418.16	62.36	102.52	241.96	105	121.24	61.08	33.44	102.48	1.28	46.96	61.8	3.48	18.76
2020-11-08	05:45:00	63912	900	900	985141000928723	E:\CCI STUDY\GROUP B\POst-WEEK4	GrBWEEK4PostSxCRanio	12858	34.9273	139.972	110	192.914	250.484	218.006							170.72	854.36	150.56	45.64	80.88	41.28	208.24	14	13.92	74.36	99.4	31.72	56.2	142.4	114.76	22.84
2020-11-08	06:00:00	64812	900	900	985141000928723	E:\CCI STUDY\GROUP B\POst-WEEK4	GrBWEEK4PostSxCRanio	8756.84	34.6761	129.983	74	194.466	178.26	181.2							185.16	482.16	52.84	417.84	35.28	27.12	42.04	30.52	42.92	16.44	193.4	374.92	52.92	34.44	24.64	25.36
2020-11-08	06:15:00	65712	900	900	985141000928723	E:\CCI STUDY\GROUP B\POst-WEEK4	GrBWEEK4PostSxCRanio	8802.99	34.4659	116.302	80	155.033	207.362	209.597							143.96	866.36	50.24	33.64	34.36	43.88	21.64	22.4	15.2	38.24	413.96	18.44	52.2	69.84	133.24	36.6
2020-11-08	06:30:00	66612	900	900	985141000928723	E:\CCI STUDY\GROUP B\POst-WEEK4	GrBWEEK4PostSxCRanio	12111.7	34.517	114.336	100	183.202	184.055	185.465							169.96	821.08	65	78.92	6.8	8.56	27.28	34.08	28.96	16.68	288.48	49.96	111.36	105.68	155.92	66.24
2020-11-08	06:45:00	67512	900	900	985141000928723	E:\CCI STUDY\GROUP B\POst-WEEK4	GrBWEEK4PostSxCRanio	6905.53	34.6604	101.66	58	153.935	159.939	176.245							96.12	513.36	10.08	386.64	24.56	9.08	0	3.08	16.08	50.24	162.12	370.56	23.76	54.08	32.48	153.96
2020-11-08	07:00:00	68412	900	900	985141000928723	E:\CCI STUDY\GROUP B\POst-WEEK4	GrBWEEK4PostSxCRanio	5011.32	35.0098	108.42	47	159.008	182.613	156.889							152	831.4	0	68.6	0.56	3.68	0	2.44	0.92	4.92	0.44	67.68	381.24	0.92	159.72	277.48
2020-11-08	07:15:00	69312	900	900	985141000928723	E:\CCI STUDY\GROUP B\POst-WEEK4	GrBWEEK4PostSxCRanio	0	34.5957	96.156	0	135.09	154.674	101.897							0	0	0	900	0	0	0	0	0	0	0	900	0	0	0	0
2020-11-08	07:30:00	70212	900	900	985141000928723	E:\CCI STUDY\GROUP B\POst-WEEK4	GrBWEEK4PostSxCRanio	119.5	34.4263	106.93	1	106.971	174.532	126.718							1.2	55.4	0	844.6	0	0	0	0	0	0	55.4	844.6	0	0	0	0
2020-11-08	07:45:00	71112	900	900	985141000928723	E:\CCI STUDY\GROUP B\POst-WEEK4	GrBWEEK4PostSxCRanio	119.5	34.3335	116.874	1	151.548	209.869	152.149							4.8	447.04	0	452.96	0	0	0	0	0	0	447.04	452.96	0	0	0	0
2020-11-08	08:00:00	72012	900	900	985141000928723	E:\CCI STUDY\GROUP B\POst-WEEK4	GrBWEEK4PostSxCRanio	0	34.7329	114.279	0	137.328	114.795	168.999							0	0	0	900	0	0	0	0	0	0	0	900	0	0	0	0
2020-11-08	08:15:00	72912	900	900	985141000928723	E:\CCI STUDY\GROUP B\POst-WEEK4	GrBWEEK4PostSxCRanio	0	34.8499	72.234	0	141.495	119.5	83.8784							0	0	0	900	0	0	0	0	0	0	0	900	0	0	0	0
2020-11-08	08:30:00	73812	900	900	985141000928723	E:\CCI STUDY\GROUP B\POst-WEEK4	GrBWEEK4PostSxCRanio	358.5	34.9629	109.479	3	247.135	164.735	109.603							21.44	825.44	0	74.56	0	0	0	0	0	0	782.88	74.56	42.56	0	0	0
2020-11-08	08:45:00	74712	900	900	985141000928723	E:\CCI STUDY\GROUP B\POst-WEEK4	GrBWEEK4PostSxCRanio	2524.04	34.8274	111.782	20	213.009	164.929	115.872							69.08	809.12	26.16	90.88	5.64	6.08	1.4	4.4	0.76	13.32	736.24	90.12	0	20.12	9.6	12.32
2020-11-08	09:00:00	75612	900	900	985141000928723	E:\CCI STUDY\GROUP B\POst-WEEK4	GrBWEEK4PostSxCRanio	5070.11	34.7424	67.1849	45	146.15	108.2	136.539							87.68	793.56	29.08	106.44	12.36	18.64	33.12	11.12	17.32	13.36	26.12	89.12	0	15.04	545	118.8
2020-11-08	09:15:00	76512	900	900	985141000928723	E:\CCI STUDY\GROUP B\POst-WEEK4	GrBWEEK4PostSxCRanio	0	34.2924	119.5	0	121.999	119.5	165.197							0	900	0	0	0	0	0	0	0	0	0	0	0	0	0	900
2020-11-08	09:30:00	77412	900	900	985141000928723	E:\CCI STUDY\GROUP B\POst-WEEK4	GrBWEEK4PostSxCRanio	169	33.8767	81.2133	1	117.96	145.957	102.923							61.56	380.04	0	519.96	0	0	0	0	0	0	0	519.96	0	0	0	380.04
2020-11-08	09:45:00	78312	900	900	985141000928723	E:\CCI STUDY\GROUP B\POst-WEEK4	GrBWEEK4PostSxCRanio	358.497	33.6558	27.387	3	146.982	117.681	45.4386							182.24	900	0	0	0	0	0	0	0	0	0	0	0	0	676.6	223.4
2020-11-08	10:00:00	79212	900	900	985141000928723	E:\CCI STUDY\GROUP B\POst-WEEK4	GrBWEEK4PostSxCRanio	408.034	34.2947	44.8934	3	142.801	140.943	104.343							235.6	900	0	0	0	0	0	0	0	0	290.28	0	0	0	578.76	30.96
2020-11-08	10:15:00	80112	900	900	985141000928723	E:\CCI STUDY\GROUP B\POst-WEEK4	GrBWEEK4PostSxCRanio	647.497	34.3946	110.667	5	163.824	121.837	169.695							5.36	348.2	15.08	551.8	0	5.92	8.04	0.96	0	0	333.28	551.8	0	0	0	0
2020-11-08	10:30:00	81012	900	900	985141000928723	E:\CCI STUDY\GROUP B\POst-WEEK4	GrBWEEK4PostSxCRanio	3855.66	34.7351	100.302	33	116.831	212.664	145.79							370.36	797.32	26.8	102.68	9.24	4.64	12.8	12.4	9.56	5.24	5.92	93.12	45.08	23.32	229.4	449.28
2020-11-08	10:45:00	81912	900	900	985141000928723	E:\CCI STUDY\GROUP B\POst-WEEK4	GrBWEEK4PostSxCRanio	527.5	34.1897	45.3855	5	135.081	58.7985	154.058							7	899.96	0	0.04	0	0	0	0	0	0	0	0.04	109.6	6	563.04	221.32
2020-11-08	11:00:00	82812	900	900	985141000928723	E:\CCI STUDY\GROUP B\POst-WEEK4	GrBWEEK4PostSxCRanio	0	34.3217	109.73	0	120.211	139.709	168.288							0	900	0	0	0	0	0	0	0	0	0	0	0	0	900	0
2020-11-08	11:15:00	83712	900	900	985141000928723	E:\CCI STUDY\GROUP B\POst-WEEK4	GrBWEEK4PostSxCRanio	0	34.0947	119.5	0	132.415	119.5	121.909							0	900	0	0	0	0	0	0	0	0	0	0	0	0	900	0
2020-11-08	11:30:00	84612	900	900	985141000928723	E:\CCI STUDY\GROUP B\POst-WEEK4	GrBWEEK4PostSxCRanio	239.007	34.4295	22.5199	2	27.6935	126.292	141.927							211.96	209.44	0	690.56	0	0	0	0	0	0	0	690.56	7.88	0	201.56	0
2020-11-08	11:45:00	85512	900	900	985141000928723	E:\CCI STUDY\GROUP B\POst-WEEK4	GrBWEEK4PostSxCRanio	337.996	33.8184	116.899	3	118.989	141.302	166.216							20.44	899.96	0	0.04	0	0	0	0	0	0	0	0.04	860.16	0	39.8	0
2020-11-08	12:00:00	86412	900	900	985141000928723	E:\CCI STUDY\GROUP B\POst-WEEK4	GrBWEEK4PostSxCRanio	239.003	34.3429	61.4259	2	99.5859	107.753	99.3691							34.76	540.76	0	359.24	0	0	0	0	0	0	0	359.24	259.48	0	281.28	0
2020-11-08	12:15:00	87312	900	900	985141000928723	E:\CCI STUDY\GROUP B\POst-WEEK4	GrBWEEK4PostSxCRanio	159.152	34.459	119.029	1	110.477	157.936	141.63							7.04	740.76	0	159.24	0	0	0	0	0	0	0	159.24	727.84	0	12.92	0
2020-11-08	12:30:00	88212	900	900	985141000928723	E:\CCI STUDY\GROUP B\POst-WEEK4	GrBWEEK4PostSxCRanio	9322.91	34.7128	128.286	79	166.237	157.546	174.216							106.92	828.68	80.12	71.32	19.76	47.56	31.32	67.6	29.72	64.72	50.04	41.6	13.92	62.84	458.52	12.4
2020-11-08	12:45:00	89112	900	900	985141000928723	E:\CCI STUDY\GROUP B\POst-WEEK4	GrBWEEK4PostSxCRanio	8741.67	34.5206	104.389	71	200.347	141.273	160.971							219.64	432.8	33.4	467.2	0.04	26.28	18	50.16	393.76	13.84	135.52	73.44	96.48	39.48	45.6	7.4
2020-11-08	13:00:00	90012	900	900	985141000928723	E:\CCI STUDY\GROUP B\POst-WEEK4	GrBWEEK4PostSxCRanio	4762.01	34.8196	124.16	43	156.999	187.463	159.436							346.04	870.56	2.4	29.44	89.32	8.4	3.8	17.96	8.92	12.12	321.12	20.52	129.24	113.52	169.16	5.92
2020-11-08	13:15:00	90912	900	900	985141000928723	E:\CCI STUDY\GROUP B\POst-WEEK4	GrBWEEK4PostSxCRanio	985.385	34.8544	80.4975	8	150.948	114.348	153.54							501.16	550.68	0	349.32	0	0	0	0.04	336.68	0	342.48	12.64	7.04	0	199.24	1.88
2020-11-08	13:30:00	91812	900	887.08	985141000928723	E:\CCI STUDY\GROUP B\POst-WEEK4	GrBWEEK4PostSxCRanio	527.851	34.2469	93.725	5	190.035	127.491	136.712							74.28	200.36	0	686.72	0	0	0	0.04	444.48	0	200.32	242.24	0	0	0	0
2020-11-08	13:45:00	92712	900	12.92	985141000928723	E:\CCI STUDY\GROUP B\POst-WEEK4	GrBWEEK4PostSxCRanio	0	34.1	117.844	0	119.5	168.999	118.793							0	0	0	12.92	0	0	0	0	0	0	0	12.92	0	0	0	0
2020-11-08	14:00:00	93612	900	900	985141000928723	E:\CCI STUDY\GROUP B\POst-WEEK4	GrBWEEK4PostSxCRanio	119.498	33.9493	152.253	1	167.567	183.988	156.338							281.2	365.4	220.04	534.6	0	0	0	0	0	0	365.4	534.6	0	0	0	0
2020-11-08	14:15:00	94512	900	900	985141000928723	E:\CCI STUDY\GROUP B\POst-WEEK4	GrBWEEK4PostSxCRanio	577.704	34.158	121.758	6	158.486	212.193	126.596							11.84	394.56	0	505.44	0	0	0	0.08	1.76	0	394.48	503.68	0	0	0	0
2020-11-08	14:30:00	95412	900	900	985141000928723	E:\CCI STUDY\GROUP B\POst-WEEK4	GrBWEEK4PostSxCRanio	119.5	34.1365	113.597	1	141.612	200.35	159.224							1.12	535.64	25.44	364.36	0	0	0	0	0	0	535.64	364.36	0	0	0	0
2020-11-08	14:45:00	96312	900	900	985141000928723	E:\CCI STUDY\GROUP B\POst-WEEK4	GrBWEEK4PostSxCRanio	647.867	34.5691	109.778	5	116.102	179.23	153.632							268.16	180.44	0	719.56	0	0	0	0	45.36	0	180.44	674.2	0	0	0	0
2020-11-08	15:00:00	97212	900	900	985141000928723	E:\CCI STUDY\GROUP B\POst-WEEK4	GrBWEEK4PostSxCRanio	598.459	34.2991	69.9986	5	82.4302	172.835	123.546							290.44	196.88	0	703.12	0	0	0	0	67.84	0	196.88	635.28	0	0	0	0
2020-11-08	15:15:00	98112	900	900	985141000928723	E:\CCI STUDY\GROUP B\POst-WEEK4	GrBWEEK4PostSxCRanio	478.523	34.6321	134.314	4	142.698	189.065	142.778							506.2	50.44	0	849.56	0	0	0	0	491.52	0	50.44	358.04	0	0	0	0
2020-11-08	15:30:00	99012	900	900	985141000928723	E:\CCI STUDY\GROUP B\POst-WEEK4	GrBWEEK4PostSxCRanio	169.346	34.335	111.119	1	195.736	161.255	123.052							686.88	440.4	0	459.6	0	0	0	0	459.6	0	0	0	440.4	0	0	0
2020-11-08	15:45:00	99912	900	900	985141000928723	E:\CCI STUDY\GROUP B\POst-WEEK4	GrBWEEK4PostSxCRanio	755.523	34.0213	118.85	7	213.263	176.22	130.607							12.56	899.92	0	0.08	0	0	0	0	0	0	12.92	0.08	675.64	0	184.12	27.24
2020-11-08	16:00:00	100812	900	900	985141000928723	E:\CCI STUDY\GROUP B\POst-WEEK4	GrBWEEK4PostSxCRanio	517.971	34.4764	104.535	4	145.003	164.163	141.663							189.6	581.4	16.2	318.6	0	0	0	0	0	0	44.04	318.6	0	0	537.36	0
2020-11-08	16:15:00	101712	900	900	985141000928723	E:\CCI STUDY\GROUP B\POst-WEEK4	GrBWEEK4PostSxCRanio	457.505	35.5629	107.498	5	154.667	197.151	136.855							424.4	600.48	0	299.52	0	0	0	0	0	0	0	299.52	431.28	0	169.2	0
2020-11-08	16:30:00	102612	900	900	985141000928723	E:\CCI STUDY\GROUP B\POst-WEEK4	GrBWEEK4PostSxCRanio	2080.68	35.2932	73.6654	18	141.203	202.313	80.1514							704.08	533.56	2.72	366.44	0	2.76	1.4	2.68	111.52	0.24	300.4	254.92	217.56	8.52	0	0
2020-11-08	16:45:00	103512	900	900	985141000928723	E:\CCI STUDY\GROUP B\POst-WEEK4	GrBWEEK4PostSxCRanio	6156.82	34.3466	111.09	51	167.184	195.711	147.557							150.84	819.64	66.96	80.36	42.8	24.12	2.92	41.32	9.92	22.88	215.44	70.44	75.6	7.28	387.28	0
2020-11-08	17:00:00	104412	900	900	985141000928723	E:\CCI STUDY\GROUP B\POst-WEEK4	GrBWEEK4PostSxCRanio	809.608	34.0666	125.783	8	139.901	190.088	182.585							503.04	730	102.96	170	83.72	0	0	164.52	3.28	0	0	166.72	1.08	0	287.6	193.08
2020-11-08	17:15:00	105312	900	900	985141000928723	E:\CCI STUDY\GROUP B\POst-WEEK4	GrBWEEK4PostSxCRanio	119.507	33.7438	113.811	1	146.04	113.87	129.644							154.64	900	0	0	0	0	0	0	0	0	0	0	504.72	0	0	395.28
2020-11-08	17:30:00	106212	900	900	985141000928723	E:\CCI STUDY\GROUP B\POst-WEEK4	GrBWEEK4PostSxCRanio	527.489	34.1764	83.0039	5	135.829	145.242	86.2459							58.2	406.76	0	493.24	0	0	0	0	0	0	0	493.24	357.4	0	49.36	0
2020-11-08	17:45:00	107112	900	900	985141000928723	E:\CCI STUDY\GROUP B\POst-WEEK4	GrBWEEK4PostSxCRanio	10323.5	34.3249	106.12	93	157.125	158.076	143.397							191.4	452	10.56	448	28.84	56.68	37.28	25.28	38.2	5	47.72	409.8	65.64	49	122.36	14.2
2020-11-08	18:00:00	108012	900	900	985141000928723	E:\CCI STUDY\GROUP B\POst-WEEK4	GrBWEEK4PostSxCRanio	10212.7	34.2836	122.724	85	198.387	196.44	179.538							274.36	736.12	110.68	163.88	63.88	42.96	21.6	9.36	4.56	62.4	207.68	159.32	18.08	194.36	112.04	3.76
2020-11-08	18:15:00	108912	900	900	985141000928723	E:\CCI STUDY\GROUP B\POst-WEEK4	GrBWEEK4PostSxCRanio	7799.85	34.5832	129.69	66	201.537	167.659	233.519							245.68	804	175.08	96	9.16	45.68	50.4	39.48	29.76	9	29.44	66.24	49.2	49.28	55.2	467.16
2020-11-08	18:30:00	109812	900	900	985141000928723	E:\CCI STUDY\GROUP B\POst-WEEK4	GrBWEEK4PostSxCRanio	3614.43	34.6952	108.102	28	180.109	145.275	199.773							111.32	834.28	39.96	65.72	1.08	45.28	20.44	24.16	0.28	5.28	3.96	65.44	155.28	0	152.64	426.16
2020-11-08	18:45:00	110712	900	900	985141000928723	E:\CCI STUDY\GROUP B\POst-WEEK4	GrBWEEK4PostSxCRanio	7322.32	34.2543	118.97	65	203.836	209.734	230.413							140.72	878.52	90.52	21.48	14.52	37	52.48	26.04	13.6	13.68	47.08	7.88	24.32	37.24	245.24	380.92
2020-11-08	19:00:00	111612	900	900	985141000928723	E:\CCI STUDY\GROUP B\POst-WEEK4	GrBWEEK4PostSxCRanio	15912.4	34.1408	127.219	146	183.477	205.507	210.122							409.64	783.2	136.92	116.8	13.68	105.6	38.92	54.76	58.44	40.12	107.88	58.36	102.8	102.24	186.08	31.12
2020-11-08	19:15:00	112512	900	900	985141000928723	E:\CCI STUDY\GROUP B\POst-WEEK4	GrBWEEK4PostSxCRanio	11088	33.7671	127.734	95	185.034	246.701	185.215							354.92	740.76	121.68	159.24	25.6	48.36	49.96	30.96	92.84	71.28	220.32	66.4	67.96	162.36	47.32	16.64
2020-11-08	19:30:00	113412	900	900	985141000928723	E:\CCI STUDY\GROUP B\POst-WEEK4	GrBWEEK4PostSxCRanio	2601.1	34.3413	113.33	23	224.891	153.348	222.899							55.08	896.44	17.12	3.56	7.56	0	4.76	1.44	1.28	11.48	206.28	2.28	94.12	2.76	41.44	526.6
2020-11-08	19:45:00	114312	900	900	985141000928723	E:\CCI STUDY\GROUP B\POst-WEEK4	GrBWEEK4PostSxCRanio	7489.72	34.459	102.202	67	180.063	164.902	187.09							174.84	822.16	26.72	77.84	10.4	23	7.48	63.04	71.68	24.16	63.32	6.16	209.24	42.2	292.64	86.68
2020-11-08	20:00:00	115212	900	900	985141000928723	E:\CCI STUDY\GROUP B\POst-WEEK4	GrBWEEK4PostSxCRanio	13499.9	33.9966	119.006	129	178.845	221.648	204.036							273.52	749.96	107.72	150.04	2.44	19.32	20.04	122	95.88	48.64	171	54.16	63.68	71.8	103.84	127.2
2020-11-08	20:15:00	116112	900	900	985141000928723	E:\CCI STUDY\GROUP B\POst-WEEK4	GrBWEEK4PostSxCRanio	3180.18	34.4906	101.937	27	234.135	193.537	117.684							50.96	880.44	11.2	19.56	10.04	11.68	0	7.68	19.52	11	4.16	0.04	460.32	0	277	98.56
2020-11-08	20:30:00	117012	900	900	985141000928723	E:\CCI STUDY\GROUP B\POst-WEEK4	GrBWEEK4PostSxCRanio	3642.88	34.6429	106.557	30	160.316	206.747	129.408							96.48	873.72	64.28	26.28	2.44	3.64	15.12	37.44	3	1.36	20.08	23.28	504.16	59.16	56.84	173.48
2020-11-08	20:45:00	117912	900	900	985141000928723	E:\CCI STUDY\GROUP B\POst-WEEK4	GrBWEEK4PostSxCRanio	3436.72	34.6199	98.1147	31	141.294	228.348	137.004							97.76	883.92	24.8	16.08	0	2.8	12.04	3.64	15.6	14.52	18.12	0.48	132.84	22.24	366.32	311.4
2020-11-08	21:00:00	118812	900	900	985141000928723	E:\CCI STUDY\GROUP B\POst-WEEK4	GrBWEEK4PostSxCRanio	10100	34.1979	113.879	86	191.976	213.34	159.649							269.92	853.36	158.2	46.64	13.92	41.76	97.88	107.36	42.36	39	159.12	4.28	155.04	12.04	44.72	182.52
2020-11-08	21:15:00	119712	900	900	985141000928723	E:\CCI STUDY\GROUP B\POst-WEEK4	GrBWEEK4PostSxCRanio	7285.9	33.8594	142.751	62	205.937	205.285	237.764							149.24	889.12	173	10.88	5.52	3.8	111.28	45.76	6.24	16.6	244.6	4.64	58.16	2.92	130.28	270.2
2020-11-08	21:30:00	120612	900	900	985141000928723	E:\CCI STUDY\GROUP B\POst-WEEK4	GrBWEEK4PostSxCRanio	1641.41	34.6776	126.158	16	200.973	200.128	195.156							46.84	891.84	195.96	8.16	0	0.04	0	1.12	5.48	0.76	135.4	2.68	68.88	0	5.52	680.12
2020-11-08	21:45:00	121512	900	900	985141000928723	E:\CCI STUDY\GROUP B\POst-WEEK4	GrBWEEK4PostSxCRanio	5012.13	33.8167	108.929	42	155.922	209.375	220.448							109.16	865.52	88.72	34.48	22.64	9.32	4	47.84	12.16	20.92	7.4	22.32	23.96	0	11.92	717.52
2020-11-08	22:00:00	122412	900	900	985141000928723	E:\CCI STUDY\GROUP B\POst-WEEK4	GrBWEEK4PostSxCRanio	5658.23	33.9082	91.6587	48	162.62	173.742	180.772							185.6	857.56	10.56	42.44	2.44	21.44	9.32	26.32	27.4	15.08	118.36	15.04	7.36	17.68	276.8	362.76
2020-11-08	22:15:00	123312	900	900	985141000928723	E:\CCI STUDY\GROUP B\POst-WEEK4	GrBWEEK4PostSxCRanio	11431	33.7883	127.919	96	211.67	194.771	191.848							243.48	737.8	157.32	162.2	3.68	119.56	19.08	64.84	56.04	55.56	198.24	106.16	39.52	52.52	145.12	39.68
2020-11-08	22:30:00	124212	900	900	985141000928723	E:\CCI STUDY\GROUP B\POst-WEEK4	GrBWEEK4PostSxCRanio	9007.49	33.7666	131.98	82	199.718	212.44	233.985							188.84	847.6	114.44	52.4	4.8	36.2	49.76	110.88	46.36	49.88	32.64	6.04	25.52	81.6	328.12	128.2
2020-11-08	22:45:00	125112	900	900	985141000928723	E:\CCI STUDY\GROUP B\POst-WEEK4	GrBWEEK4PostSxCRanio	1104.49	33.8471	118.975	8	163.104	151.863	178.416							48.28	327.32	4.64	572.68	0	0	0	0	0	0	0	572.68	0	8.48	142.88	175.96
2020-11-08	23:00:00	126012	900	900	985141000928723	E:\CCI STUDY\GROUP B\POst-WEEK4	GrBWEEK4PostSxCRanio	2489.07	33.813	120.638	18	183.728	132.138	202.499							38.56	480	46.08	420	0	0.04	0	0	11.44	1.12	56.76	408.56	55.28	5.76	190.56	170.48
2020-11-08	23:15:00	126912	900	900	985141000928723	E:\CCI STUDY\GROUP B\POst-WEEK4	GrBWEEK4PostSxCRanio	8224.56	33.8579	123.483	74	209.664	166.218	203.995							165.88	830.64	43	69.36	16	17.12	21.16	55.72	31.56	14.24	81.84	37.8	147.08	69	229.52	178.96
2020-11-08	23:30:00	127812	900	900	985141000928723	E:\CCI STUDY\GROUP B\POst-WEEK4	GrBWEEK4PostSxCRanio	9066.53	34.2732	123.851	83	201.51	184.386	202.862							168.96	816	81.16	84	8.36	17.68	45.56	75.76	25.36	69.56	181.92	58.64	12.96	110.92	232.24	61.04
2020-11-08	23:45:00	128712	900	900	985141000928723	E:\CCI STUDY\GROUP B\POst-WEEK4	GrBWEEK4PostSxCRanio	13911	34.0443	143.062	125	210.293	218.691	201.274							347.64	619.4	169.8	280.6	8.88	63.08	173.76	29.88	85.84	123.64	52.56	194.76	43.2	29.08	54.68	40.64
2020-11-09	00:00:00	129612	900	900	985141000928723	E:\CCI STUDY\GROUP B\POst-WEEK4	GrBWEEK4PostSxCRanio	7295.14	34.1564	148.665	64	198.75	223.706	229.957		0					278.6	770.28	206.04	129.72	113.16	25.12	194.04	4.88	13.12	38.36	17.8	116.6	178.92	0	107.8	90.2
2020-11-09	00:15:00	130512	900	900	985141000928723	E:\CCI STUDY\GROUP B\POst-WEEK4	GrBWEEK4PostSxCRanio	815.994	34.3837	17.0535	6	129.461	204.039	116.804		21.6019					53.24	879.96	0	20.04	0	0	0	0	0	0	4.2	20.04	0	29.2	90.36	756.2
2020-11-09	00:30:00	131412	900	900	985141000928723	E:\CCI STUDY\GROUP B\POst-WEEK4	GrBWEEK4PostSxCRanio	4735.72	34.4901	68.7905	41	179.81	189.081	90.0407							114.24	876.28	45.32	23.72	31.96	4.76	14.72	6.72	2.64	29.32	31.76	21.08	28.4	180.2	521.12	27.32
2020-11-09	00:45:00	132312	900	900	985141000928723	E:\CCI STUDY\GROUP B\POst-WEEK4	GrBWEEK4PostSxCRanio	2456.36	34.6739	69.4078	22	147.066	99.4383	131.433							263.88	875.92	4.8	24.08	0	0	0	3.64	1.64	13.24	1.36	22.44	501.6	22.36	148.64	185.08
2020-11-09	01:00:00	133212	900	900	985141000928723	E:\CCI STUDY\GROUP B\POst-WEEK4	GrBWEEK4PostSxCRanio	822.997	34.534	107.165	9	176.315	113.266	148.322							141.04	897.84	0	2.16	0	0	0	0	0	0	0	2.16	163.72	2.08	490.56	241.48
2020-11-09	01:15:00	134112	900	900	985141000928723	E:\CCI STUDY\GROUP B\POst-WEEK4	GrBWEEK4PostSxCRanio	1449.2	34.7774	82.1062	11	174.219	96.0652	135.539							86.64	900	8.92	0	0	3.6	5.44	13.88	0	0	2.08	0	0	3.36	329.6	542.04
2020-11-09	01:30:00	135012	900	900	985141000928723	E:\CCI STUDY\GROUP B\POst-WEEK4	GrBWEEK4PostSxCRanio	9429.57	33.8756	161.86	81	264.616	260.04	182.464							119.2	763.56	229.12	136.44	72.44	99.12	133.28	82.44	114.68	32.4	244.76	21.76	15.08	52.32	18.72	13
2020-11-09	01:45:00	135912	900	900	985141000928723	E:\CCI STUDY\GROUP B\POst-WEEK4	GrBWEEK4PostSxCRanio	10220	33.711	158.908	87	223.764	198.194	201.096							166.72	754.08	251.92	145.92	5.2	70.28	114.88	112.52	47.16	104.68	231.64	98.76	48.36	15.96	50.56	0
2020-11-09	02:00:00	136812	900	900	985141000928723	E:\CCI STUDY\GROUP B\POst-WEEK4	GrBWEEK4PostSxCRanio	17973.9	34.2023	114.045	174	189.309	159.104	152.709							359.6	751.88	144.56	148.12	78.52	32.68	29.6	32.56	27.44	47.88	41.4	120.68	199.68	14.04	56.12	219.4
2020-11-09	02:15:00	137712	900	900	985141000928723	E:\CCI STUDY\GROUP B\POst-WEEK4	GrBWEEK4PostSxCRanio	1623.42	34.6478	113.607	16	141.476	148.719	138.503							66.12	251.12	0	648.88	0	0.04	0	1.36	5.56	5.52	17.6	643.32	15.36	11.08	190.48	9.68
2020-11-09	02:30:00	138612	900	900	985141000928723	E:\CCI STUDY\GROUP B\POst-WEEK4	GrBWEEK4PostSxCRanio	0	34.0735	116.585	0	133.617	165.745	129.062							0	0	0	900	0	0	0	0	0	0	0	900	0	0	0	0
2020-11-09	02:45:00	139512	900	900	985141000928723	E:\CCI STUDY\GROUP B\POst-WEEK4	GrBWEEK4PostSxCRanio	408.007	33.678	116.309	3	166.903	149.259	140.602							82.2	150.64	0	749.36	0	0	0	0	0	0	0	749.36	98.12	0	0	52.52
2020-11-09	03:00:00	140412	900	900	985141000928723	E:\CCI STUDY\GROUP B\POst-WEEK4	GrBWEEK4PostSxCRanio	5259.84	33.9248	116.968	45	226.999	165.162	135.936							235.96	304.52	26.44	595.48	10.28	23.08	3.4	11.72	4.72	6.96	26.12	590.76	7.76	7.4	23.2	184.6
2020-11-09	03:15:00	141312	900	900	985141000928723	E:\CCI STUDY\GROUP B\POst-WEEK4	GrBWEEK4PostSxCRanio	358.512	33.7181	47.4597	3	146.46	143.421	72.6136							174.24	294.12	0	605.88	0	0	0	0	0	0	0	605.88	51.8	0	242.32	0
2020-11-09	03:30:00	142212	900	900	985141000928723	E:\CCI STUDY\GROUP B\POst-WEEK4	GrBWEEK4PostSxCRanio	478	33.9875	81.6757	4	165.004	147.708	99.0837							8	434.68	0.76	465.32	0	0	0	0	0	0	1.16	465.32	279	0	154.52	0
2020-11-09	03:45:00	143112	900	900	985141000928723	E:\CCI STUDY\GROUP B\POst-WEEK4	GrBWEEK4PostSxCRanio	239	33.8336	76.7771	2	147.416	126.2	103.961							2.4	892.72	0	7.28	0	0	0	0	0	0	0	7.28	892.72	0	0	0
2020-11-09	04:00:00	144012	900	900	985141000928723	E:\CCI STUDY\GROUP B\POst-WEEK4	GrBWEEK4PostSxCRanio	527.562	33.6936	72.9802	4	99.6769	160.609	94.8635							739.96	719.96	0	180.04	0	0	0	0	0	0	0	180.04	480.4	0	239.56	0
2020-11-09	04:15:00	144912	900	900	985141000928723	E:\CCI STUDY\GROUP B\POst-WEEK4	GrBWEEK4PostSxCRanio	4411.75	34.0801	111.032	36	132.936	155.089	179.433							67.84	402.88	67.24	497.12	0.88	25.32	48.4	5.72	1	15.92	5.52	496.12	23.24	13.24	261.8	2.84
2020-11-09	04:30:00	145812	900	900	985141000928723	E:\CCI STUDY\GROUP B\POst-WEEK4	GrBWEEK4PostSxCRanio	407.998	33.8728	64.9151	4	71.9611	128.608	159.007							11.72	80.48	0	819.52	0	0	0	0	0	0	0	819.52	15.12	0	65.36	0
2020-11-09	04:45:00	146712	900	900	985141000928723	E:\CCI STUDY\GROUP B\POst-WEEK4	GrBWEEK4PostSxCRanio	8454.69	34.0016	121.701	74	171.099	141.775	234.204							291.12	447.8	60.36	452.2	7.68	53.76	22.84	116.52	203.36	39.76	47.16	248.84	12.04	31	117.04	0
2020-11-09	05:00:00	147612	900	900	985141000928723	E:\CCI STUDY\GROUP B\POst-WEEK4	GrBWEEK4PostSxCRanio	7672.9	33.9123	143.242	66	212.051	169.801	228.108							179.16	591.28	120.68	308.72	11.32	10.04	83	165.44	174.44	85.92	80.32	134.28	67.12	25.28	40.8	22.04
2020-11-09	05:15:00	148512	900	900	985141000928723	E:\CCI STUDY\GROUP B\POst-WEEK4	GrBWEEK4PostSxCRanio	9171.06	34.3475	186.412	84	292.427	214.293	298.253							182.68	738.8	421	161.2	18.28	59.76	405.72	80.36	120.92	14.08	109.8	40.28	2.68	32.08	16.04	0
2020-11-09	05:30:00	149412	900	900	985141000928723	E:\CCI STUDY\GROUP B\POst-WEEK4	GrBWEEK4PostSxCRanio	12833.6	33.8973	130.84	111	205.924	208.527	198.455							201.28	814.16	136.16	85.84	14.64	11.76	8.52	68.36	25.2	58.68	139.2	60.64	43.48	259.12	182.88	27.52
2020-11-09	05:45:00	150312	900	900	985141000928723	E:\CCI STUDY\GROUP B\POst-WEEK4	GrBWEEK4PostSxCRanio	13755.2	33.8829	127.182	118	223.905	195.901	212.463							161.32	831.68	108.44	68.32	33.64	13.36	52.24	79.76	63.96	26.2	193.88	4.36	1.28	166.32	265	0
2020-11-09	06:00:00	151212	900	900	985141000928723	E:\CCI STUDY\GROUP B\POst-WEEK4	GrBWEEK4PostSxCRanio	9882.13	34.043	140.147	86	200.169	235.308	232.368							123.48	864.36	177.2	35.64	37.24	26.12	35.52	32.52	27.6	17.68	115.68	8.04	201.32	99.16	278.04	21.08
2020-11-09	06:15:00	152112	900	900	985141000928723	E:\CCI STUDY\GROUP B\POst-WEEK4	GrBWEEK4PostSxCRanio	9373.49	33.728	120.176	78	190.492	195.213	188.156							127.8	706.4	59.84	193.6	13.2	15.84	10.96	24.24	41.2	12.12	319.12	152.4	0	112.64	172.36	25.92
2020-11-09	06:30:00	153012	900	900	985141000928723	E:\CCI STUDY\GROUP B\POst-WEEK4	GrBWEEK4PostSxCRanio	7642.07	33.8739	134.343	68	220.418	182.645	197.514							131.16	774.6	126	125.4	13.76	10.64	70.76	27.68	110.72	55.2	457.36	14.68	14.36	114.36	10.48	0
2020-11-09	06:45:00	153912	900	900	985141000928723	E:\CCI STUDY\GROUP B\POst-WEEK4	GrBWEEK4PostSxCRanio	9468	33.7414	146.834	80	210.856	196.651	225.088							130	687.56	174.32	212.44	24.56	51.84	26.56	21.48	93.76	29.6	234.72	118.68	50.4	157.8	74.28	16.32
2020-11-09	07:00:00	154812	900	900	985141000928723	E:\CCI STUDY\GROUP B\POst-WEEK4	GrBWEEK4PostSxCRanio	7187.63	33.7901	132.388	67	161.378	219.914	202.703							102.6	564.68	40.28	335.32	6.52	13.44	17.8	10.36	109.68	116.76	47.24	225.64	70.4	132.44	113.8	35.92
2020-11-09	07:15:00	155712	900	900	985141000928723	E:\CCI STUDY\GROUP B\POst-WEEK4	GrBWEEK4PostSxCRanio	7170.83	33.6705	100.507	61	123.737	164.278	139.335							199.6	805.48	23.16	94.52	19.2	3	1.24	24.48	56.12	38.16	170.68	38.4	14.24	190.24	332.36	11.88
2020-11-09	07:30:00	156612	900	900	985141000928723	E:\CCI STUDY\GROUP B\POst-WEEK4	GrBWEEK4PostSxCRanio	5213.02	33.9435	108.061	42	148.947	184.427	145.395							78.12	748.56	27	151.44	0	10.8	16.56	14.24	11.24	19.88	103	140.2	51.32	230.44	199	103.32
2020-11-09	07:45:00	157512	900	900	985141000928723	E:\CCI STUDY\GROUP B\POst-WEEK4	GrBWEEK4PostSxCRanio	0	34.7201	88.8166	0	239	90.3966	129.204							0	900	0	0	0	0	0	0	0	0	0	0	900	0	0	0
2020-11-09	08:00:00	158412	900	900	985141000928723	E:\CCI STUDY\GROUP B\POst-WEEK4	GrBWEEK4PostSxCRanio	0	33.9935	119.5	0	233.065	123.908	119.5							0	900	0	0	0	0	0	0	0	0	0	0	900	0	0	0
2020-11-09	08:15:00	159312	900	900	985141000928723	E:\CCI STUDY\GROUP B\POst-WEEK4	GrBWEEK4PostSxCRanio	0	33.5788	119.5	0	223.45	168.999	119.5							0	900	0	0	0	0	0	0	0	0	0	0	900	0	0	0
2020-11-09	08:30:00	160212	900	900	985141000928723	E:\CCI STUDY\GROUP B\POst-WEEK4	GrBWEEK4PostSxCRanio	288.498	33.9867	82.0615	2	192.248	120.762	102.181							12.12	758.4	0	141.6	0	0	0	0	12.92	0	0	128.68	429.68	0	328.72	0
2020-11-09	08:45:00	161112	900	900	985141000928723	E:\CCI STUDY\GROUP B\POst-WEEK4	GrBWEEK4PostSxCRanio	0	34.4973	159.861	0	196.307	222.481	180.966							0	0	0	900	0	0	0	0	887.08	0	0	12.92	0	0	0	0
2020-11-09	09:00:00	162012	900	900	985141000928723	E:\CCI STUDY\GROUP B\POst-WEEK4	GrBWEEK4PostSxCRanio	239	33.6589	114.267	2	118.946	115.127	147.564							2.6	644.2	0	255.8	0	0	0	0	0	0	0	255.8	0	8.92	635.28	0
2020-11-09	09:15:00	162912	900	900	985141000928723	E:\CCI STUDY\GROUP B\POst-WEEK4	GrBWEEK4PostSxCRanio	1054.99	33.8797	82.7365	8	140.019	131.647	113.865							108.12	311.68	0	588.32	0	0	0	0	0	0	109.24	588.32	0	13	189.44	0
2020-11-09	09:30:00	163812	900	900	985141000928723	E:\CCI STUDY\GROUP B\POst-WEEK4	GrBWEEK4PostSxCRanio	0	33.8086	107.444	0	119.5	133.19	108.183							0	0	0	900	0	0	0	0	0	0	0	900	0	0	0	0
2020-11-09	09:45:00	164712	900	900	985141000928723	E:\CCI STUDY\GROUP B\POst-WEEK4	GrBWEEK4PostSxCRanio	0	34.0632	104.292	0	108.788	121.42	156.585							0	0	0	900	0	0	0	0	0	0	0	900	0	0	0	0
2020-11-09	10:00:00	165612	900	900	985141000928723	E:\CCI STUDY\GROUP B\POst-WEEK4	GrBWEEK4PostSxCRanio	6951.61	33.9735	111.718	58	151.469	170.803	152.724							101	518.64	28.96	381.36	6.96	7.8	9.32	18.28	6	9.12	222.4	375.36	9.12	42.12	184.36	9.16
2020-11-09	10:15:00	166512	900	900	985141000928723	E:\CCI STUDY\GROUP B\POst-WEEK4	GrBWEEK4PostSxCRanio	10840.6	33.9606	151.383	90	204.905	210.989	194.959							125.24	738.84	216.36	161.16	46.72	118.16	61.08	72.8	57.84	39.84	121.04	103.32	61.44	47.32	153.44	17
2020-11-09	10:30:00	167412	900	900	985141000928723	E:\CCI STUDY\GROUP B\POst-WEEK4	GrBWEEK4PostSxCRanio	2233.95	34.4137	59.2798	19	135.794	81.1429	129.936							293.36	801.56	0.56	98.44	0	0	0.04	0.04	1.64	22.84	50.4	96.8	18.48	2.2	364.64	342.92
2020-11-09	10:45:00	168312	900	900	985141000928723	E:\CCI STUDY\GROUP B\POst-WEEK4	GrBWEEK4PostSxCRanio	119.499	35.4105	115.57	1	160.147	158.011	125.287							16.6	900	0	0	0	0	0	0	0	0	0	0	0	0	741.44	158.56
2020-11-09	11:00:00	169212	900	887.08	985141000928723	E:\CCI STUDY\GROUP B\POst-WEEK4	GrBWEEK4PostSxCRanio	0	34.3093	116.556	0	126.818	116.556	119.5							0	887.08	0	0	0	0	0	0	0	0	0	0	0	0	887.08	0
2020-11-09	11:15:00	170112	900	12.92	985141000928723	E:\CCI STUDY\GROUP B\POst-WEEK4	GrBWEEK4PostSxCRanio	0	33.7001	119.5	0	168.999	119.5	119.5							0	0	0	12.92	0	0	0	0	0	0	0	12.92	0	0	0	0
2020-11-09	11:30:00	171012	900	900	985141000928723	E:\CCI STUDY\GROUP B\POst-WEEK4	GrBWEEK4PostSxCRanio	0	33.9622	116.39	0	153.114	119.745	131.344							0	0	0	900	0	0	0	0	0	0	0	900	0	0	0	0
2020-11-09	11:45:00	171912	900	900	985141000928723	E:\CCI STUDY\GROUP B\POst-WEEK4	GrBWEEK4PostSxCRanio	168.998	33.5513	116.294	2	152.06	183.26	117.72							2.56	293.2	0	606.8	0	0	0	0	0	0	0.04	606.8	0	280.24	12.92	0
2020-11-09	12:00:00	172812	900	900	985141000928723	E:\CCI STUDY\GROUP B\POst-WEEK4	GrBWEEK4PostSxCRanio	0	33.8784	52.2049	0	119.519	120.211	65.2233							0	900	0	0	0	0	0	0	0	0	0	0	0	0	900	0
2020-11-09	12:15:00	173712	900	900	985141000928723	E:\CCI STUDY\GROUP B\POst-WEEK4	GrBWEEK4PostSxCRanio	0	33.8541	119.5	0	119.5	162.066	119.5							0	900	0	0	0	0	0	0	0	0	0	0	0	0	900	0
2020-11-09	12:30:00	174612	900	900	985141000928723	E:\CCI STUDY\GROUP B\POst-WEEK4	GrBWEEK4PostSxCRanio	407.997	34.1088	111.64	3	135.247	122.023	118.48							106.88	900	0	0	0	0	0	0	0	0	0	0	183.32	0	687.32	29.36
2020-11-09	12:45:00	175512	900	900	985141000928723	E:\CCI STUDY\GROUP B\POst-WEEK4	GrBWEEK4PostSxCRanio	6205.17	34.4902	118.15	53	145.218	187.965	148.026							140.68	526.2	26	373.8	9.96	14.16	10.68	13.28	36.56	12.72	40.16	337.24	39.88	81.2	11.2	292.96
2020-11-09	13:00:00	176412	900	900	985141000928723	E:\CCI STUDY\GROUP B\POst-WEEK4	GrBWEEK4PostSxCRanio	4911.42	34.9878	66.295	45	171.463	157.61	79.7189							91.36	355.8	9.76	544.2	0	0.6	2.56	13.44	17.76	17.88	83.84	526.44	25.76	46.64	160.04	5.04
2020-11-09	13:15:00	177312	900	900	985141000928723	E:\CCI STUDY\GROUP B\POst-WEEK4	GrBWEEK4PostSxCRanio	119.5	34.6956	62.1956	1	63.3887	142.666	134.102							0.88	407.12	0	492.88	0	0	0	0	0	0	0	492.88	0	0	407.12	0
2020-11-09	13:30:00	178212	900	900	985141000928723	E:\CCI STUDY\GROUP B\POst-WEEK4	GrBWEEK4PostSxCRanio	0	34.8467	119.438	0	144.179	121.485	126.424							0	0	0	900	0	0	0	0	0	0	0	900	0	0	0	0
2020-11-09	13:45:00	179112	900	900	985141000928723	E:\CCI STUDY\GROUP B\POst-WEEK4	GrBWEEK4PostSxCRanio	0	34.4407	108.942	0	120.211	148.911	108.942							0	0	0	900	0	0	0	0	0	0	0	900	0	0	0	0
2020-11-09	14:00:00	180012	900	900	985141000928723	E:\CCI STUDY\GROUP B\POst-WEEK4	GrBWEEK4PostSxCRanio	0	34.5824	115.412	0	168.999	132.966	118.735							0	0	0	900	0	0	0	0	0	0	0	900	0	0	0	0
2020-11-09	14:15:00	180912	900	900	985141000928723	E:\CCI STUDY\GROUP B\POst-WEEK4	GrBWEEK4PostSxCRanio	5763.72	34.725	111.302	46	147.57	147.229	185.348							152.8	423.8	36.68	476.2	0.44	24.48	31	23.32	43.28	6.08	143.76	432.92	3.84	37.64	138.56	14.68
2020-11-09	14:30:00	181812	900	900	985141000928723	E:\CCI STUDY\GROUP B\POst-WEEK4	GrBWEEK4PostSxCRanio	597.5	34.8041	116.114	5	149.951	162.572	145.283							24.64	83.16	0	816.84	0	0	0	0	0	0	25.64	816.84	0	0	57.52	0
2020-11-09	14:45:00	182712	900	900	985141000928723	E:\CCI STUDY\GROUP B\POst-WEEK4	GrBWEEK4PostSxCRanio	0	34.4395	91.3842	0	157.68	115.003	119.5							0	0	0	900	0	0	0	0	0	0	0	900	0	0	0	0
2020-11-09	15:00:00	183612	900	900	985141000928723	E:\CCI STUDY\GROUP B\POst-WEEK4	GrBWEEK4PostSxCRanio	0	34.3697	168.289	0	119.5	168.999	168.999							0	0	0	900	0	0	0	0	0	0	0	900	0	0	0	0
2020-11-09	15:15:00	184512	900	900	985141000928723	E:\CCI STUDY\GROUP B\POst-WEEK4	GrBWEEK4PostSxCRanio	717	34.7175	114.779	6	128.271	149.364	186.662							19.12	162.28	0	737.72	0	0	0	0	0	0	162.28	737.72	0	0	0	0
2020-11-09	15:30:00	185412	900	900	985141000928723	E:\CCI STUDY\GROUP B\POst-WEEK4	GrBWEEK4PostSxCRanio	0	34.7411	105.938	0	117.623	145.022	155.325							0	12.92	0	887.08	0	0	0	0	0	0	12.92	887.08	0	0	0	0
2020-11-09	15:45:00	186312	900	900	985141000928723	E:\CCI STUDY\GROUP B\POst-WEEK4	GrBWEEK4PostSxCRanio	5522.62	34.9642	118.301	44	136.037	211.094	150.375							230.48	888.28	55.72	11.72	5.24	22.08	6.4	9.52	1.48	22.48	329.04	10.24	3.12	208.56	277.64	4.2
2020-11-09	16:00:00	187212	900	900	985141000928723	E:\CCI STUDY\GROUP B\POst-WEEK4	GrBWEEK4PostSxCRanio	3794.69	34.7492	106.612	33	143.266	153.678	215.035							110.96	594.88	39.04	305.12	5.36	30.16	18.2	4.68	81.2	12.28	64.2	223.92	0	3.16	22.32	434.52
2020-11-09	16:15:00	188112	900	900	985141000928723	E:\CCI STUDY\GROUP B\POst-WEEK4	GrBWEEK4PostSxCRanio	3124.74	34.7309	122.451	26	150.813	151.793	180.777							87.56	260.76	90.2	639.24	16.84	28.12	33.28	2.68	1.04	31.48	8.64	638.2	6.88	32.2	89.6	11.04
2020-11-09	16:30:00	189012	900	900	985141000928723	E:\CCI STUDY\GROUP B\POst-WEEK4	GrBWEEK4PostSxCRanio	0	34.3391	115.92	0	149.638	119.338	165.441							0	0	0	900	0	0	0	0	0	0	0	900	0	0	0	0
2020-11-09	16:45:00	189912	900	900	985141000928723	E:\CCI STUDY\GROUP B\POst-WEEK4	GrBWEEK4PostSxCRanio	0	34.4151	126.557	0	162.518	119.5	126.556							0	0	0	900	0	0	0	0	0	0	0	900	0	0	0	0
2020-11-09	17:00:00	190812	900	900	985141000928723	E:\CCI STUDY\GROUP B\POst-WEEK4	GrBWEEK4PostSxCRanio	597.511	34.1059	99.9844	5	152.256	105.192	137.216							217.96	380.72	0	519.28	0	0	0	0	0	0	299.12	519.28	54.2	27.4	0	0
2020-11-09	17:15:00	191712	900	900	985141000928723	E:\CCI STUDY\GROUP B\POst-WEEK4	GrBWEEK4PostSxCRanio	4947.98	34.8041	102.982	41	155.089	167.003	126.503							83.16	462.16	0.96	437.84	5.76	2.52	7.28	85.44	10.12	7.84	115.04	427.72	5.08	35.68	189.76	7.76
2020-11-09	17:30:00	192612	900	900	985141000928723	E:\CCI STUDY\GROUP B\POst-WEEK4	GrBWEEK4PostSxCRanio	647	34.9794	115.863	5	126.733	160.776	139.804							16.12	180.4	0	719.6	0	0	0	0	0	0	123.28	719.6	0	0	57.12	0
2020-11-09	17:45:00	193512	900	900	985141000928723	E:\CCI STUDY\GROUP B\POst-WEEK4	GrBWEEK4PostSxCRanio	1673.99	34.9441	75.1419	13	145.311	123.997	129.545							59.96	243.44	1.28	656.56	0	0	0	1.64	0.48	0.72	101.96	656.08	2.24	110.2	26.68	0
2020-11-09	18:00:00	194412	900	900	985141000928723	E:\CCI STUDY\GROUP B\POst-WEEK4	GrBWEEK4PostSxCRanio	8462.84	35.0053	110.134	76	173.756	192.596	145.255							208.96	729.72	171.52	170.28	28.52	102.28	47.2	35.68	40.64	50.12	247.4	129.64	33.4	62.48	71.04	51.6
2020-11-09	18:15:00	195312	900	900	985141000928723	E:\CCI STUDY\GROUP B\POst-WEEK4	GrBWEEK4PostSxCRanio	2818.17	34.7518	100.131	23	176.733	140.158	158.11							65.56	846.84	23.84	53.16	14.6	0.6	8.48	1.32	0	0.64	0.52	53.16	13.92	14.6	438.76	353.4
2020-11-09	18:30:00	196212	900	900	985141000928723	E:\CCI STUDY\GROUP B\POst-WEEK4	GrBWEEK4PostSxCRanio	9855.02	34.6684	125.791	80	213.246	190.171	186.185							340.24	739.88	141.08	160.12	64.56	23.76	43.88	42.68	102.48	18.72	343.48	57.64	3.96	170.04	23.96	4.84
2020-11-09	18:45:00	197112	900	900	985141000928723	E:\CCI STUDY\GROUP B\POst-WEEK4	GrBWEEK4PostSxCRanio	5546.21	34.7181	120.264	46	191.274	172.095	169.086							143.16	654.92	44.68	245.08	0	31.44	5.96	3.72	140.28	185.48	64.52	104.8	122.16	7.96	224	9.68
2020-11-09	19:00:00	198012	900	900	985141000928723	E:\CCI STUDY\GROUP B\POst-WEEK4	GrBWEEK4PostSxCRanio	9947.3	34.9712	99.5045	84	176.524	170.215	175.311							292.24	771.48	40.28	128.52	3.6	75.96	8.04	30.24	72.08	41.44	157.04	56.44	133.12	160.92	89	72.12
2020-11-09	19:15:00	198912	900	900	985141000928723	E:\CCI STUDY\GROUP B\POst-WEEK4	GrBWEEK4PostSxCRanio	7732.24	34.9484	156.579	73	191.787	219.338	188.114							285.2	719.48	329.4	180.52	5.64	100.96	28.56	12.44	161.88	53.6	41.52	18.64	16.88	297.72	133.52	28.64
2020-11-09	19:30:00	199812	900	900	985141000928723	E:\CCI STUDY\GROUP B\POst-WEEK4	GrBWEEK4PostSxCRanio	6791.8	34.9239	153.836	61	181.043	231.18	250.467							194.96	697.92	232.92	202.08	53.04	61.44	21.04	22.88	169.56	16.52	150.76	32.52	4.24	42.04	71.44	254.52
2020-11-09	19:45:00	200712	900	900	985141000928723	E:\CCI STUDY\GROUP B\POst-WEEK4	GrBWEEK4PostSxCRanio	1582.1	34.3095	140.78	13	197.025	227.197	186.954							32.6	889.64	159.32	10.36	0	9.04	0	1.76	5.76	0	12.48	4.6	4.6	4.12	35.92	821.72
2020-11-09	20:00:00	201612	900	900	985141000928723	E:\CCI STUDY\GROUP B\POst-WEEK4	GrBWEEK4PostSxCRanio	4314.62	34.3187	134.776	42	210.266	210.534	186.049							54.6	888.04	177.08	11.96	0.84	9.52	1.32	2.8	2.4	13.36	70.12	9.56	3.72	108.08	23.64	654.64
2020-11-09	20:15:00	202512	900	900	985141000928723	E:\CCI STUDY\GROUP B\POst-WEEK4	GrBWEEK4PostSxCRanio	3650.12	34.4744	89.1614	29	145.719	220.965	115.351							264.56	859.6	0.76	40.4	3.88	69.8	6.8	9.6	30.68	14.72	6.96	9.72	156.2	103.32	380.72	107.6
2020-11-09	20:30:00	203412	900	900	985141000928723	E:\CCI STUDY\GROUP B\POst-WEEK4	GrBWEEK4PostSxCRanio	9286.56	34.7141	107.321	79	201.773	190.113	195.355							257.24	801.64	120.24	98.36	41.16	150.08	20.48	9.44	75.8	12.32	130.28	22.56	61.56	119.04	37.88	219.4
2020-11-09	20:45:00	204312	900	900	985141000928723	E:\CCI STUDY\GROUP B\POst-WEEK4	GrBWEEK4PostSxCRanio	358.5	34.5021	142.892	3	162.198	246.692	158.594							3.56	900	0	0	0	0	0	0	0	0	0	0	789.76	0	0	110.24
2020-11-09	21:00:00	205212	900	900	985141000928723	E:\CCI STUDY\GROUP B\POst-WEEK4	GrBWEEK4PostSxCRanio	1821.49	34.8374	108.231	16	171.125	184.348	144.174							127.96	783.52	0	116.48	0	0	0	0	0	0	0	116.48	145.12	0	420.2	218.2
2020-11-09	21:15:00	206112	900	900	985141000928723	E:\CCI STUDY\GROUP B\POst-WEEK4	GrBWEEK4PostSxCRanio	6323.47	35.0006	134.635	57	199.654	192.809	195.403							201.56	841.64	160.64	58.36	0.36	14.92	99.08	53.16	33.2	5.96	30.52	25.16	37.8	95.48	463.24	41.12
2020-11-09	21:30:00	207012	900	900	985141000928723	E:\CCI STUDY\GROUP B\POst-WEEK4	GrBWEEK4PostSxCRanio	17919.6	34.2891	138.257	169	187.378	217.723	239.264							349.96	779	210.56	121	33.16	64	80.32	38.28	37.4	64.56	239.8	83.6	87.48	48.48	47.68	75.24
2020-11-09	21:45:00	207912	900	900	985141000928723	E:\CCI STUDY\GROUP B\POst-WEEK4	GrBWEEK4PostSxCRanio	8191.41	34.3801	87.5336	71	170.509	201.67	141.511							291.6	845.48	75.84	54.52	31.84	17	21.36	68.52	9.4	8.04	295.6	45.12	143.96	76.52	160.44	22.2
2020-11-09	22:00:00	208812	900	900	985141000928723	E:\CCI STUDY\GROUP B\POst-WEEK4	GrBWEEK4PostSxCRanio	9424.72	34.0782	144.014	83	180.911	238.168	190.67							298.36	539.88	186.16	360.12	4.48	45.8	36.12	34.68	129.72	19.04	320.72	230.4	37.56	20.48	21	0
2020-11-09	22:15:00	209712	900	900	985141000928723	E:\CCI STUDY\GROUP B\POst-WEEK4	GrBWEEK4PostSxCRanio	3820.11	34.6363	97.2442	32	149.066	134.297	233.768							220.24	893.28	21.16	6.72	10.44	30.6	1.08	3.96	4.52	12.24	145.68	2.2	352.44	0	126.48	210.36
2020-11-09	22:30:00	210612	900	900	985141000928723	E:\CCI STUDY\GROUP B\POst-WEEK4	GrBWEEK4PostSxCRanio	2466.27	34.0864	94.2424	22	187.066	114.855	219.523							21.88	883.92	40.16	16.08	0.28	3.84	7.36	0.52	14.24	23.28	9.36	1.84	121.4	106.52	611.36	0
2020-11-09	22:45:00	211512	900	900	985141000928723	E:\CCI STUDY\GROUP B\POst-WEEK4	GrBWEEK4PostSxCRanio	358.503	34.0925	111.286	2	160.129	121.498	215.117							26.2	900	0	0	0	0	0	0	0	0	0	0	233.88	0	651.28	14.84
2020-11-09	23:00:00	212412	900	900	985141000928723	E:\CCI STUDY\GROUP B\POst-WEEK4	GrBWEEK4PostSxCRanio	1221.89	34.0959	106.672	10	170.194	176.606	170.566							29.52	900	0	0	0	0	0	0	0	0	0	0	532.12	0	250.24	117.64
2020-11-09	23:15:00	213312	900	900	985141000928723	E:\CCI STUDY\GROUP B\POst-WEEK4	GrBWEEK4PostSxCRanio	10154	35.185	132.778	86	235.165	241.776	178.227							147.68	870.24	154.84	29.76	133.2	32.08	12.6	16.32	28.28	26.76	34.76	1.48	150.68	23.08	189.8	250.96
2020-11-09	23:30:00	214212	900	900	985141000928723	E:\CCI STUDY\GROUP B\POst-WEEK4	GrBWEEK4PostSxCRanio	13426	34.055	115.429	121	203.469	208.771	178.001							291.16	747.28	64.76	152.72	11.24	20.56	173.8	20.92	136.16	141.6	177.56	16.56	106.84	59.28	19	16.48
2020-11-09	23:45:00	215112	900	900	985141000928723	E:\CCI STUDY\GROUP B\POst-WEEK4	GrBWEEK4PostSxCRanio	7111.07	34.075	119.001	68	171.3	182.598	181.525							232.8	829.56	50.24	70.44	0	25.36	10.6	0.84	36.2	22	212.24	34.24	72.68	73.6	288.24	124
2020-11-10	00:00:00	216012	900	900	985141000928723	E:\CCI STUDY\GROUP B\POst-WEEK4	GrBWEEK4PostSxCRanio	7745.59	33.9942	105.878	66	182.283	193.302	161.662							183.4	634.92	124	265.08	24.88	8.4	96.56	26.84	13.6	42.72	241.68	251.48	33.08	114.28	37.2	9.28
2020-11-10	00:15:00	216912	900	900	985141000928723	E:\CCI STUDY\GROUP B\POst-WEEK4	GrBWEEK4PostSxCRanio	13812.9	33.9447	161.139	125	231.99	269.84	223.976							270.76	790	297.48	110	63.4	46.64	251.2	73.08	61.24	79.12	71.68	48.76	36.52	107.4	57.48	3.48
2020-11-10	00:30:00	217812	900	900	985141000928723	E:\CCI STUDY\GROUP B\POst-WEEK4	GrBWEEK4PostSxCRanio	13402.1	34.1349	120.294	119	163.349	247.919	213.388							283.44	596.68	55.16	303.32	1.76	24.36	10.8	62.76	226.2	33.24	288.92	77.12	82.32	81.8	10.72	0
2020-11-10	00:45:00	218712	900	900	985141000928723	E:\CCI STUDY\GROUP B\POst-WEEK4	GrBWEEK4PostSxCRanio	6913.07	34.1958	93.6489	64	160.043	121.829	175.555							121.16	796.64	119.64	103.36	7.56	2.4	84.52	18.64	10.84	26.92	51.76	92.52	104.24	53.16	198.36	249.08
2020-11-10	01:00:00	219612	900	900	985141000928723	E:\CCI STUDY\GROUP B\POst-WEEK4	GrBWEEK4PostSxCRanio	9496.68	34.2347	169.582	90	175.733	226.619	252.468							248.04	461.52	290.88	438.48	37.08	52.76	21.36	58.84	292.12	41.72	101.28	146.36	29.28	88.16	7.2	23.84
2020-11-10	01:15:00	220512	900	900	985141000928723	E:\CCI STUDY\GROUP B\POst-WEEK4	GrBWEEK4PostSxCRanio	12297.3	34.0215	127.42	107	144.783	230.183	205.584							153.96	673.92	106.04	226.08	75.28	11.16	6.8	38.68	151.12	135.44	152.24	74.96	102.16	72.96	2.16	77.04
2020-11-10	01:30:00	221412	900	900	985141000928723	E:\CCI STUDY\GROUP B\POst-WEEK4	GrBWEEK4PostSxCRanio	6342.7	34.1408	81.6226	56	137.76	132.789	259.971							84.64	814.4	0	85.6	0	2.24	0	4.08	6.44	3.36	17.6	79.16	24.44	37.68	426.4	298.6
2020-11-10	01:45:00	222312	900	900	985141000928723	E:\CCI STUDY\GROUP B\POst-WEEK4	GrBWEEK4PostSxCRanio	168.998	34.142	114.735	2	121.194	123.685	140.945							25.2	899.96	0	0.04	0	0	0	0	0	0	0	0.04	103.36	0	796.6	0
2020-11-10	02:00:00	223212	900	900	985141000928723	E:\CCI STUDY\GROUP B\POst-WEEK4	GrBWEEK4PostSxCRanio	239	34.8707	62.0454	2	119.541	85.001	130.703							11.96	900	0	0	0	0	0	0	0	0	0	0	0	0	574.56	325.44
2020-11-10	02:15:00	224112	900	900	985141000928723	E:\CCI STUDY\GROUP B\POst-WEEK4	GrBWEEK4PostSxCRanio	646.972	35.214	91.6278	5	129.31	104.914	232.45							85.28	572.56	0	327.44	0	0	0	0	0	0	0	327.44	0	0	7.76	564.8
2020-11-10	02:30:00	225012	900	900	985141000928723	E:\CCI STUDY\GROUP B\POst-WEEK4	GrBWEEK4PostSxCRanio	337.997	35.0231	124.881	2	166.951	144.849	149.548							2.4	7.08	0	892.92	0	0	0	0	0	0	0	892.92	0	0	0	7.08
2020-11-10	02:45:00	225912	900	900	985141000928723	E:\CCI STUDY\GROUP B\POst-WEEK4	GrBWEEK4PostSxCRanio	407.995	34.7601	98.0279	2	121.996	169.091	145.065							93.04	256.36	0	643.64	0	0	0	0	0	0	0	643.64	68.2	0	0	188.16
2020-11-10	03:00:00	226812	900	900	985141000928723	E:\CCI STUDY\GROUP B\POst-WEEK4	GrBWEEK4PostSxCRanio	12809.5	34.8112	130.96	117	202.671	285.184	176.712							239.16	790.28	102.2	109.72	66.12	70.72	11.48	136.84	65.88	20.84	99.4	43.84	4.04	25.36	74.36	281.12
2020-11-10	03:15:00	227712	900	900	985141000928723	E:\CCI STUDY\GROUP B\POst-WEEK4	GrBWEEK4PostSxCRanio	10624.5	35.045	175.744	90	211.136	280.066	216.118							233.56	739.08	370.64	160.92	109.2	65.12	151.92	78.52	75.64	14.24	145	85.28	75.68	30.16	62.8	6.44
2020-11-10	03:30:00	228612	900	900	985141000928723	E:\CCI STUDY\GROUP B\POst-WEEK4	GrBWEEK4PostSxCRanio	1341.62	35.1779	125.087	12	160.177	165.851	154.889							20.8	898.24	160.04	1.76	12.68	5.84	141.4	1.52	1.72	10.2	5.96	0.04	123.4	0	597.24	0
2020-11-10	03:45:00	229512	900	900	985141000928723	E:\CCI STUDY\GROUP B\POst-WEEK4	GrBWEEK4PostSxCRanio	0	34.7717	117.521	0	117.785	131.056	127.181							0	900	0	0	0	0	0	0	0	0	0	0	0	0	900	0
2020-11-10	04:00:00	230412	900	900	985141000928723	E:\CCI STUDY\GROUP B\POst-WEEK4	GrBWEEK4PostSxCRanio	239	34.3427	49.1306	2	77.7156	130.649	92.5416							2.12	891.48	0	8.52	0	0	0	0	0	0	0	8.52	0	0	891.48	0
2020-11-10	04:15:00	231312	900	900	985141000928723	E:\CCI STUDY\GROUP B\POst-WEEK4	GrBWEEK4PostSxCRanio	587.257	34.4613	105.814	5	136.928	116.04	135.964							199.92	900	0	0	0	0	0	0	0	0	0	0	154.4	0	510.08	235.52
2020-11-10	04:30:00	232212	900	900	985141000928723	E:\CCI STUDY\GROUP B\POst-WEEK4	GrBWEEK4PostSxCRanio	1174.49	35.0487	114.136	8	151.409	165.18	144.117							26.64	727.68	0	172.32	0	0	0	0	0	0	0	172.32	469.44	0	25	233.24
2020-11-10	04:45:00	233112	900	900	985141000928723	E:\CCI STUDY\GROUP B\POst-WEEK4	GrBWEEK4PostSxCRanio	407.988	34.0902	95.3567	3	122.299	193.106	134.812							238.44	743.2	0	156.8	0	0	0	0	0	0	0	156.8	221.96	0	521.24	0
2020-11-10	05:00:00	234012	900	900	985141000928723	E:\CCI STUDY\GROUP B\POst-WEEK4	GrBWEEK4PostSxCRanio	2438.2	34.1753	118.834	18	141.403	172.691	149.576							33.92	246.6	4.12	653.4	3.08	1.08	0	0.84	0	0	8.88	653.4	176.52	5.36	37.88	12.96
2020-11-10	05:15:00	234912	900	900	985141000928723	E:\CCI STUDY\GROUP B\POst-WEEK4	GrBWEEK4PostSxCRanio	11231.5	34.3019	129.399	101	174.947	225.8	182.443							327	819.08	120.96	80.92	34.44	41.12	45.6	101.28	47.44	29.32	119.88	33.48	56.24	150.52	114.36	126.32
2020-11-10	05:30:00	235812	900	900	985141000928723	E:\CCI STUDY\GROUP B\POst-WEEK4	GrBWEEK4PostSxCRanio	17657.8	33.8487	164.026	161	241.589	264.659	231.793							239	829.68	306.2	70.32	28.88	64.88	182.08	43.96	49.36	70.76	104.08	20.96	62.36	190.6	82.08	0
2020-11-10	05:45:00	236712	900	900	985141000928723	E:\CCI STUDY\GROUP B\POst-WEEK4	GrBWEEK4PostSxCRanio	14794.6	33.8831	144.314	130	217.781	238.184	215.18							213.76	730.76	176.24	169.24	129.4	50.72	152.52	15.28	89.8	74.36	112.64	79.44	26.4	27.16	112.56	29.72
2020-11-10	06:00:00	237612	900	900	985141000928723	E:\CCI STUDY\GROUP B\POst-WEEK4	GrBWEEK4PostSxCRanio	14397.2	33.9505	135.303	132	200.109	201.632	210.703							186.08	743.72	73.32	156.28	29.28	17.4	1.32	135.48	131.76	25.32	89.24	24.52	38.96	30.04	59.92	316.76
2020-11-10	06:15:00	238512	900	900	985141000928723	E:\CCI STUDY\GROUP B\POst-WEEK4	GrBWEEK4PostSxCRanio	14847.5	33.9935	112.096	130	173.151	177.241	201.558							212.12	701	29	199	41.32	10.4	6.96	59.12	123.04	39.2	127.08	75.96	106.64	41.04	192	77.24
2020-11-10	06:30:00	239412	900	900	985141000928723	E:\CCI STUDY\GROUP B\POst-WEEK4	GrBWEEK4PostSxCRanio	9787.38	33.7989	110.353	83	194.04	170.613	139.018							175.32	521.24	32.84	378.76	0.44	5.28	14.72	17.6	43.84	82.6	38.36	334.92	56.96	13.92	186.12	105.24
2020-11-10	06:45:00	240312	900	900	985141000928723	E:\CCI STUDY\GROUP B\POst-WEEK4	GrBWEEK4PostSxCRanio	597.541	34.4477	114.014	5	164.515	286.866	138.771							105.08	900	0	0	0	0	0	0	0	0	0	0	0	0	562.32	337.68
2020-11-10	07:00:00	241212	900	900	985141000928723	E:\CCI STUDY\GROUP B\POst-WEEK4	GrBWEEK4PostSxCRanio	358.5	34.2874	108.847	3	127.283	179.936	135.035							9.2	900	0	0	0	0	0	0	0	0	0	0	121.72	0	38.88	739.4
2020-11-10	07:15:00	242112	900	900	985141000928723	E:\CCI STUDY\GROUP B\POst-WEEK4	GrBWEEK4PostSxCRanio	0	33.1247	119.5	0	168.999	119.5	159.015							0	900	0	0	0	0	0	0	0	0	0	0	0	0	900	0
2020-11-10	07:30:00	243012	900	900	985141000928723	E:\CCI STUDY\GROUP B\POst-WEEK4	GrBWEEK4PostSxCRanio	0	33.4591	119.5	0	168.999	119.5	149.942							0	900	0	0	0	0	0	0	0	0	0	0	0	0	900	0
2020-11-10	07:45:00	243912	900	900	985141000928723	E:\CCI STUDY\GROUP B\POst-WEEK4	GrBWEEK4PostSxCRanio	0	33.6166	112.086	0	168.999	119.5	117.268							0	900	0	0	0	0	0	0	0	0	0	0	0	0	900	0
2020-11-10	08:00:00	244812	900	900	985141000928723	E:\CCI STUDY\GROUP B\POst-WEEK4	GrBWEEK4PostSxCRanio	0	33.5696	119.5	0	119.5	119.5	143.023							0	900	0	0	0	0	0	0	0	0	0	0	0	0	900	0
2020-11-10	08:15:00	245712	900	900	985141000928723	E:\CCI STUDY\GROUP B\POst-WEEK4	GrBWEEK4PostSxCRanio	478.001	33.7474	99.1178	4	131.165	146.557	103.341							6.8	406.52	0	493.48	0	0	0	0	0	0	0	493.48	0	0	406.52	0
2020-11-10	08:30:00	246612	900	900	985141000928723	E:\CCI STUDY\GROUP B\POst-WEEK4	GrBWEEK4PostSxCRanio	0	33.6218	13.2524	0	129.384	14.9679	119.495							0	900	0	0	0	0	0	0	0	0	0	0	0	0	900	0
2020-11-10	08:45:00	247512	900	900	985141000928723	E:\CCI STUDY\GROUP B\POst-WEEK4	GrBWEEK4PostSxCRanio	0	33.3434	90.4781	0	130.668	117.785	92.3284							0	900	0	0	0	0	0	0	0	0	0	0	0	0	900	0
2020-11-10	09:00:00	248412	900	900	985141000928723	E:\CCI STUDY\GROUP B\POst-WEEK4	GrBWEEK4PostSxCRanio	2021.01	34.0656	46.158	17	141.431	80.776	105.543							46.88	736.12	36.44	163.88	6	8.6	21.96	2.28	1.64	1	8.52	162.24	5.76	11.76	649.4	20.84
2020-11-10	09:15:00	249312	900	900	985141000928723	E:\CCI STUDY\GROUP B\POst-WEEK4	GrBWEEK4PostSxCRanio	239.001	34.555	74.9014	2	152.786	74.9304	122.716							29.4	310.68	0	589.32	0	0	0	0	0	0	0	589.32	0	0	287.4	23.28
2020-11-10	09:30:00	250212	900	900	985141000928723	E:\CCI STUDY\GROUP B\POst-WEEK4	GrBWEEK4PostSxCRanio	119.5	34.4834	111.708	1	123.429	146.367	142.15							0.88	431.6	0	468.4	0	0	0	0	0	0	0	468.4	0	0	431.6	0
2020-11-10	09:45:00	251112	900	900	985141000928723	E:\CCI STUDY\GROUP B\POst-WEEK4	GrBWEEK4PostSxCRanio	119.5	34.4318	117.373	1	150.413	143.746	146.643							1.04	239.64	0	660.36	0	0	0	0	0	0	0	660.36	0	0	239.64	0
2020-11-10	10:00:00	252012	900	900	985141000928723	E:\CCI STUDY\GROUP B\POst-WEEK4	GrBWEEK4PostSxCRanio	0	34.6161	119.5	0	119.583	127.359	167.315							0	900	0	0	0	0	0	0	0	0	0	0	0	0	900	0
2020-11-10	10:15:00	252912	900	900	985141000928723	E:\CCI STUDY\GROUP B\POst-WEEK4	GrBWEEK4PostSxCRanio	0	34.5828	117.785	0	127.375	120.211	168.288							0	887.08	0	12.92	0	0	0	0	0	0	0	12.92	0	0	887.08	0
2020-11-10	10:30:00	253812	900	900	985141000928723	E:\CCI STUDY\GROUP B\POst-WEEK4	GrBWEEK4PostSxCRanio	239.01	34.8656	19.829	2	47.5451	144.617	71.9549							597.36	345.16	0	554.84	0	0	0	0	0	0	0	554.84	0	0	345.16	0
2020-11-10	10:45:00	254712	900	900	985141000928723	E:\CCI STUDY\GROUP B\POst-WEEK4	GrBWEEK4PostSxCRanio	119.5	35.2986	72.1143	1	145.67	142.514	72.1143							1.16	543.12	0	356.88	0	0	0	0	0	0	0	356.88	0	0	543.12	0
2020-11-10	11:00:00	255612	900	900	985141000928723	E:\CCI STUDY\GROUP B\POst-WEEK4	GrBWEEK4PostSxCRanio	477.997	35.1262	79.4175	4	122.889	135.484	95.8333							22.2	847	0	53	0	0	0	0	0	0	0	53	0	0	847	0
2020-11-10	11:15:00	256512	900	900	985141000928723	E:\CCI STUDY\GROUP B\POst-WEEK4	GrBWEEK4PostSxCRanio	8279.9	34.8449	112.564	70	173.772	156.714	161.464							146.32	564.24	61.12	335.76	14.2	14.8	9	93.96	22.92	5.96	36.28	312.84	26.84	26.68	266.64	69.88
2020-11-10	11:30:00	257412	900	900	985141000928723	E:\CCI STUDY\GROUP B\POst-WEEK4	GrBWEEK4PostSxCRanio	12109.2	35.0457	113.456	103	163.795	202.203	162.1							206.52	689.68	21.28	210.32	13.8	11.56	0	89.64	71.48	38.2	172.92	138.84	94.76	26.96	204.8	37.04
2020-11-10	11:45:00	258312	900	887.08	985141000928723	E:\CCI STUDY\GROUP B\POst-WEEK4	GrBWEEK4PostSxCRanio	597.502	35.2057	94.9387	4	166.61	142.804	123.039							39.6	878.08	0	9	0	0	0	0	0	0	64.92	9	15.68	0	780.72	16.76

## Sheet: 985141000928730
2020-11-07	11:45:00	0	900	12.92	985141000928730	E:\CCI STUDY\GROUP B\POst-WEEK4	GrBWEEK4PostSxCRanio	239.5	37.1345	210.104	2		366.433	212.933	338.59						0.88	12.92	7.84	0	0	0	0	1.2	0	0	0.44	0	0	11.28	0	0
2020-11-07	12:00:00	12	900	900	985141000928730	E:\CCI STUDY\GROUP B\POst-WEEK4	GrBWEEK4PostSxCRanio	14744	37.283	110.347	126		182.876	161.393	166.28						488.6	621.64	50.36	278.36	20.64	38.64	34.48	42.68	122.12	158.76	69.88	156.24	99.92	65.52	77.84	13.28
2020-11-07	12:15:00	912	900	900	985141000928730	E:\CCI STUDY\GROUP B\POst-WEEK4	GrBWEEK4PostSxCRanio	13580	37.1776	115.962	122		194.193	180.566	186.178						359.92	773.8	65	126.2	82.08	87.84	64.12	52.2	49.8	227.28	32.12	76.4	77.88	55.88	28.16	66.24
2020-11-07	12:30:00	1812	900	900	985141000928730	E:\CCI STUDY\GROUP B\POst-WEEK4	GrBWEEK4PostSxCRanio	13226.6	36.9375	119.494	111		188.486	197.829	207.019						248.96	701.6	78.48	198.4	35.08	11.44	22.96	28.36	156	62.44	140.08	42.4	67.76	101.72	142.56	89.2
2020-11-07	12:45:00	2712	900	900	985141000928730	E:\CCI STUDY\GROUP B\POst-WEEK4	GrBWEEK4PostSxCRanio	13691.8	36.8635	132.432	116		197.534	227.649	199.041						294.68	786.4	135.44	113.6	64.72	48.92	33.36	20.12	44.44	52.4	126.76	69.16	84.52	74.72	174.56	106.32
2020-11-07	13:00:00	3612	900	900	985141000928730	E:\CCI STUDY\GROUP B\POst-WEEK4	GrBWEEK4PostSxCRanio	7474.53	36.5121	147.259	59		208.03	209.962	218.827						152.92	849.08	234.76	50.92	2.4	10.64	9.96	0.04	8.92	0	19.24	42	168.4	82.92	262.52	292.96
2020-11-07	13:15:00	4512	900	900	985141000928730	E:\CCI STUDY\GROUP B\POst-WEEK4	GrBWEEK4PostSxCRanio	7088.94	36.2721	136.366	60		209.876	207.565	188.787						123.12	874.64	122.76	25.36	8.04	29.16	8	12	3.4	5.2	44.68	21.96	465.48	25.36	76.2	200.52
2020-11-07	13:30:00	5412	900	900	985141000928730	E:\CCI STUDY\GROUP B\POst-WEEK4	GrBWEEK4PostSxCRanio	4838.14	36.0778	117.673	40		161.262	205.958	167.679						199.04	374.16	16.6	525.84	0.52	20.04	15.6	55.92	39.4	28.52	5.84	486.44	46.48	2.52	184.08	14.64
2020-11-07	13:45:00	6312	900	900	985141000928730	E:\CCI STUDY\GROUP B\POst-WEEK4	GrBWEEK4PostSxCRanio	597.509	35.5505	119.402	5		131.849	203.736	147.131						84.92	658.4	0	241.6	0	0	0	0	0	0	0	241.6	658.4	0	0	0
2020-11-07	14:00:00	7212	900	900	985141000928730	E:\CCI STUDY\GROUP B\POst-WEEK4	GrBWEEK4PostSxCRanio	239	34.9948	94.5602	2		125.581	138.137	145.069						2.28	789.08	0	110.92	0	0	0	0	0	0	0	110.92	789.08	0	0	0
2020-11-07	14:15:00	8112	900	900	985141000928730	E:\CCI STUDY\GROUP B\POst-WEEK4	GrBWEEK4PostSxCRanio	1318.35	35.4673	85.7983	11		120.855	162.169	107.364						30.12	825.32	0	74.68	0	0	0	0	0	0	0	74.68	203.84	0	621.48	0
2020-11-07	14:30:00	9012	900	900	985141000928730	E:\CCI STUDY\GROUP B\POst-WEEK4	GrBWEEK4PostSxCRanio	119.5	35.5864	99.5979	1		133.429	119.525	132.396						3.88	841.24	0	58.76	0	0	0	0	0	0	0	58.76	0	0	841.24	0
2020-11-07	14:45:00	9912	900	900	985141000928730	E:\CCI STUDY\GROUP B\POst-WEEK4	GrBWEEK4PostSxCRanio	478.001	34.7245	108.788	4		144.577	124.786	138.462						15.2	770.48	0	129.52	0	0	0	0	0	0	0	129.52	0	0	757.56	12.92
2020-11-07	15:00:00	10812	900	900	985141000928730	E:\CCI STUDY\GROUP B\POst-WEEK4	GrBWEEK4PostSxCRanio	766.503	34.707	106.913	6		162.601	112.178	118.897						33.6	868.24	0	31.76	0	0	0	0	0	0	0	31.76	0	0	800.08	68.16
2020-11-07	15:15:00	11712	900	900	985141000928730	E:\CCI STUDY\GROUP B\POst-WEEK4	GrBWEEK4PostSxCRanio	3957	35.941	117.305	30		174.786	162.75	139.575						60.16	875.4	61.56	24.6	47.88	13.04	1.72	10.36	24.6	8.88	23.16	0	28.64	12.8	217.8	511.12
2020-11-07	15:30:00	12612	900	900	985141000928730	E:\CCI STUDY\GROUP B\POst-WEEK4	GrBWEEK4PostSxCRanio	597.5	35.6284	120.409	5		236.521	237.664	126.36						7.36	900	0	0	0	0	0	0	0	0	0	0	0	0	588.48	311.52
2020-11-07	15:45:00	13512	900	900	985141000928730	E:\CCI STUDY\GROUP B\POst-WEEK4	GrBWEEK4PostSxCRanio	119.5	34.9458	117.694	1		201.776	140.213	122.422						1.2	529.48	0	370.52	0	0	0	0	0	0	0	370.52	0	0	529.48	0
2020-11-07	16:00:00	14412	900	900	985141000928730	E:\CCI STUDY\GROUP B\POst-WEEK4	GrBWEEK4PostSxCRanio	358.5	35.024	96.1656	2		168.011	134.28	96.1656						17.04	12.32	0	887.68	0	0	0	0	0	0	0	887.68	0	0	12.32	0
2020-11-07	16:15:00	15312	900	900	985141000928730	E:\CCI STUDY\GROUP B\POst-WEEK4	GrBWEEK4PostSxCRanio	407.999	35.6789	118.273	3		157.252	160.534	126.017						8.48	129.8	0	770.2	0	0	0	0	0	0	0	770.2	123.84	0	5.96	0
2020-11-07	16:30:00	16212	900	900	985141000928730	E:\CCI STUDY\GROUP B\POst-WEEK4	GrBWEEK4PostSxCRanio	4290.8	35.5194	80.6215	35		156.817	144.999	137.896						164.48	823.36	58.76	76.64	23.2	27.8	43.84	2.2	7.2	4.28	30.24	69.44	502.72	7.24	181.84	0
2020-11-07	16:45:00	17112	900	900	985141000928730	E:\CCI STUDY\GROUP B\POst-WEEK4	GrBWEEK4PostSxCRanio	10277.8	35.9824	152.414	91		211.725	219.56	207.193						191.32	802.04	189.56	97.96	58.6	29.92	38.84	32.88	70.64	273.52	17.56	27.32	25.52	202.12	98.04	25.04
2020-11-07	17:00:00	18012	900	900	985141000928730	E:\CCI STUDY\GROUP B\POst-WEEK4	GrBWEEK4PostSxCRanio	1631.99	36.498	109.316	15		154.124	181.866	120.605						22.68	872.44	0	27.56	0	0	0	0	0	0	0	27.56	673.48	0	198.96	0
2020-11-07	17:15:00	18912	900	900	985141000928730	E:\CCI STUDY\GROUP B\POst-WEEK4	GrBWEEK4PostSxCRanio	238.996	36.0328	15.434	2		31.9129	147.486	98.9301						176.4	900	0	0	0	0	0	0	0	0	0	0	745.08	0	0	154.92
2020-11-07	17:30:00	19812	900	900	985141000928730	E:\CCI STUDY\GROUP B\POst-WEEK4	GrBWEEK4PostSxCRanio	358.524	35.5034	115.03	3		142.911	127.584	126.537						192.2	900	0	0	0	0	0	0	0	0	0	0	503.08	0	0	396.92
2020-11-07	17:45:00	20712	900	900	985141000928730	E:\CCI STUDY\GROUP B\POst-WEEK4	GrBWEEK4PostSxCRanio	790.752	35.2425	58.758	7		115.131	126.286	137.708						164.08	884.12	0	15.88	0	0	0	0	0	0	0	15.88	739.48	0	1.24	143.4
2020-11-07	18:00:00	21612	900	900	985141000928730	E:\CCI STUDY\GROUP B\POst-WEEK4	GrBWEEK4PostSxCRanio	4323.93	36.0749	100.888	36		194.589	144.124	132.988						108.52	791.12	21.12	108.88	0	0	1.32	16.4	3.88	12	7.88	105	273.24	16.52	231.92	231.84
2020-11-07	18:15:00	22512	900	900	985141000928730	E:\CCI STUDY\GROUP B\POst-WEEK4	GrBWEEK4PostSxCRanio	1843.73	36.2615	103.949	17		194.763	131.979	146.402						123.84	889.52	2	10.48	0	0	0	3.92	0	0	6.04	10.48	244.96	0	479.8	154.8
2020-11-07	18:30:00	23412	900	900	985141000928730	E:\CCI STUDY\GROUP B\POst-WEEK4	GrBWEEK4PostSxCRanio	8386.48	36.3403	126.573	73		155.716	207.372	180.459						223.28	664.32	86.36	235.68	19.44	23.84	31.44	14.56	102.56	51.52	61.32	133.12	99.64	43.56	47.76	271.24
2020-11-07	18:45:00	24312	900	900	985141000928730	E:\CCI STUDY\GROUP B\POst-WEEK4	GrBWEEK4PostSxCRanio	4834.52	36.8983	107.26	45		149.804	224.278	186.531						113.04	876.08	41.28	23.92	36.04	15.08	31.24	19.16	10.04	4.92	6.48	13.88	23	0	433.88	306.28
2020-11-07	19:00:00	25212	900	900	985141000928730	E:\CCI STUDY\GROUP B\POst-WEEK4	GrBWEEK4PostSxCRanio	9306.93	36.9513	163.68	82		227.229	232.603	236.31						374.84	749.2	229.64	150.8	101.92	92.04	25.6	42.2	124.76	47.56	73.84	26.04	90.92	22.68	157.92	94.52
2020-11-07	19:15:00	26112	900	900	985141000928730	E:\CCI STUDY\GROUP B\POst-WEEK4	GrBWEEK4PostSxCRanio	8204.92	37.2668	147.06	69		238.588	233.695	193.339						256.12	841	240.84	59	105	27.52	48.48	47	46.92	192	45.2	12.08	78	86.24	179.16	32.4
2020-11-07	19:30:00	27012	900	900	985141000928730	E:\CCI STUDY\GROUP B\POst-WEEK4	GrBWEEK4PostSxCRanio	8898.13	37.2628	151.347	80		219.612	203.608	228.898						357.24	723.64	239.28	176.36	15.28	15.8	124.6	27.32	164.4	126.64	176.2	11.96	90.6	71.76	30.48	44.96
2020-11-07	19:45:00	27912	900	900	985141000928730	E:\CCI STUDY\GROUP B\POst-WEEK4	GrBWEEK4PostSxCRanio	8284.52	37.4011	139.17	73		207.273	191.92	210.785						342.72	855.32	184.52	44.68	56.28	32.72	24.08	17.96	23.24	75.24	17.68	21.44	103.8	130.52	292.88	104.16
2020-11-07	20:00:00	28812	900	900	985141000928730	E:\CCI STUDY\GROUP B\POst-WEEK4	GrBWEEK4PostSxCRanio	8427.21	37.2969	103.09	77		167.018	160.707	215.336						291.84	749.44	73.76	150.56	32.08	44.44	52.64	14	91.8	193.96	7.32	58.76	27.84	104.2	203.36	69.6
2020-11-07	20:15:00	29712	900	900	985141000928730	E:\CCI STUDY\GROUP B\POst-WEEK4	GrBWEEK4PostSxCRanio	6666.19	37.0792	136.722	55		229.365	155.29	183.524						140.68	749.68	151.56	150.32	12.12	22.04	35.84	15.92	68.44	2.88	42.44	81.88	252.92	0	293.44	72.08
2020-11-07	20:30:00	30612	900	900	985141000928730	E:\CCI STUDY\GROUP B\POst-WEEK4	GrBWEEK4PostSxCRanio	1400.93	36.3511	123.136	10		201.852	183.823	153.52						45.2	900	24.72	0	0	0	0	0	0	0	111.72	0	0	181.32	461.52	145.44
2020-11-07	20:45:00	31512	900	900	985141000928730	E:\CCI STUDY\GROUP B\POst-WEEK4	GrBWEEK4PostSxCRanio	3867.28	36.4339	109.225	34		194.722	153.987	194.178						133.76	832.68	38.4	67.32	7.68	1.28	5	5.08	0	4.76	44.08	67.32	81.04	89	444.48	150.28
2020-11-07	21:00:00	32412	900	900	985141000928730	E:\CCI STUDY\GROUP B\POst-WEEK4	GrBWEEK4PostSxCRanio	7288.61	36.8806	120.367	68		198.121	206.083	149.839						112.72	790.04	79.76	109.96	17.24	27.64	37.84	93.56	95.24	19.32	38.08	14.72	13.96	88.44	165.48	288.48
2020-11-07	21:15:00	33312	900	900	985141000928730	E:\CCI STUDY\GROUP B\POst-WEEK4	GrBWEEK4PostSxCRanio	7060.47	37.1121	182.336	63		240.749	192.313	219.194						334.6	549.64	399.68	350.36	22.52	20.92	125.04	17.36	38.24	253.28	21.04	312.12	12.16	0	77.32	0
2020-11-07	21:30:00	34212	900	900	985141000928730	E:\CCI STUDY\GROUP B\POst-WEEK4	GrBWEEK4PostSxCRanio	9838.2	37.0742	135.776	89		185.197	215.027	204.25						269.76	751.84	153.08	148.16	2.4	3.28	96.24	19.52	97.32	158.48	93.36	50.84	104.44	120.08	123.96	30.08
2020-11-07	21:45:00	35112	900	900	985141000928730	E:\CCI STUDY\GROUP B\POst-WEEK4	GrBWEEK4PostSxCRanio	8699.34	36.9885	113.614	76		186.817	163.252	198.198						301.64	646.52	14.32	253.48	1.96	38	2.16	44.76	105.28	146.36	75.76	148.2	51.88	118.76	162.52	4.36
2020-11-07	22:00:00	36012	900	900	985141000928730	E:\CCI STUDY\GROUP B\POst-WEEK4	GrBWEEK4PostSxCRanio	10522.4	37.1291	133.048	94		214.551	240.353	246.828						277.8	775.56	134.36	124.44	75.04	91.4	21.36	119.8	64.6	39.64	30.96	59.84	147.6	38.72	121	90.04
2020-11-07	22:15:00	36912	900	900	985141000928730	E:\CCI STUDY\GROUP B\POst-WEEK4	GrBWEEK4PostSxCRanio	3250.91	36.9919	127.904	27		166.271	197.653	219.721						39.88	755.72	88.96	144.28	0	0	0	22.92	0	0	7.44	144.28	310.84	19.32	391.68	3.52
2020-11-07	22:30:00	37812	900	900	985141000928730	E:\CCI STUDY\GROUP B\POst-WEEK4	GrBWEEK4PostSxCRanio	1273.49	36.0669	131.368	8		185.153	193.707	184.694						14.8	688.92	43.4	211.08	0	0	0	0	0	0	0	211.08	444.6	0	0	244.32
2020-11-07	22:45:00	38712	900	900	985141000928730	E:\CCI STUDY\GROUP B\POst-WEEK4	GrBWEEK4PostSxCRanio	653.916	35.9452	113.217	7		227.157	134.301	145.128						82.36	879.72	0	20.28	0	0	0	0	0	0	0	20.28	728.64	20.28	20.2	110.6
2020-11-07	23:00:00	39612	900	900	985141000928730	E:\CCI STUDY\GROUP B\POst-WEEK4	GrBWEEK4PostSxCRanio	1051.25	35.782	108.646	10		194.56	219.661	118.382						113.2	899.68	0	0.32	0	0	0	0	0	0	0	0.32	798.84	8.68	12.28	79.88
2020-11-07	23:15:00	40512	900	900	985141000928730	E:\CCI STUDY\GROUP B\POst-WEEK4	GrBWEEK4PostSxCRanio	4133.21	35.8797	123.934	35		186.634	198.393	170.664						59.2	866.2	21.52	33.8	0.08	21.12	3.8	4	28.4	0	124.2	5.4	625.36	14.24	63.28	10.12
2020-11-07	23:30:00	41412	900	900	985141000928730	E:\CCI STUDY\GROUP B\POst-WEEK4	GrBWEEK4PostSxCRanio	5345.65	36.2509	118.026	47		210.344	225.304	127.174						73.48	785.76	52.72	114.24	6.16	11.8	13.48	8.2	58.84	13.64	13.44	55.4	508.48	21.28	118.6	70.68
2020-11-07	23:45:00	42312	900	900	985141000928730	E:\CCI STUDY\GROUP B\POst-WEEK4	GrBWEEK4PostSxCRanio	3701.99	36.0547	137.722	30		212.224	184.585	178.521						66.64	859.28	73.44	40.72	0	28.84	11.56	1.12	5.36	63.76	72.4	35.36	647	7.08	6.4	21.12
2020-11-08	00:00:00	43212	900	900	985141000928730	E:\CCI STUDY\GROUP B\POst-WEEK4	GrBWEEK4PostSxCRanio	8755.67	36.9889	111.842	79		166.747	199.521	189.14						144.52	844.48	134.32	55.52	22.36	22.6	14.56	24.16	25.68	243.68	95.32	29.84	128.84	120.36	164.24	8.36
2020-11-08	00:15:00	44112	900	900	985141000928730	E:\CCI STUDY\GROUP B\POst-WEEK4	GrBWEEK4PostSxCRanio	9218.76	37.1173	158.576	81		253.065	250.36	206.801						316.8	735.36	270.96	164.64	102.12	128.68	49.92	65.96	159	84.16	28	5.64	34.32	173.6	14.36	54.24
2020-11-08	00:30:00	45012	900	900	985141000928730	E:\CCI STUDY\GROUP B\POst-WEEK4	GrBWEEK4PostSxCRanio	8677.56	37.0244	144.535	73		227.77	239.453	225.723						197.92	851.16	152.28	48.84	18.8	63.48	148.04	27.96	30.44	75.2	314.68	18.4	31.12	117.72	36.76	17.4
2020-11-08	00:45:00	45912	900	900	985141000928730	E:\CCI STUDY\GROUP B\POst-WEEK4	GrBWEEK4PostSxCRanio	6493.92	36.9565	158.726	59		201.247	192.963	195.192						96.32	842.48	368.4	57.52	3.8	65.08	3.36	84.48	27.08	11.04	101.76	30.44	31.84	171.28	327.2	42.64
2020-11-08	01:00:00	46812	900	900	985141000928730	E:\CCI STUDY\GROUP B\POst-WEEK4	GrBWEEK4PostSxCRanio	6646.69	36.7277	129.188	63		163.599	166.02	212.606						124.36	606.2	154.76	293.8	19.44	2.48	11.6	8.2	50.76	68.64	55.48	243.04	32.4	130.92	185.44	91.6
2020-11-08	01:15:00	47712	900	900	985141000928730	E:\CCI STUDY\GROUP B\POst-WEEK4	GrBWEEK4PostSxCRanio	5199.6	36.557	115.914	40		176.799	135.01	198.898						125.12	718.8	72.56	181.2	0	51.2	0	4.24	25.52	61.2	25.32	155.68	482.16	79.28	15.4	0
2020-11-08	01:30:00	48612	900	900	985141000928730	E:\CCI STUDY\GROUP B\POst-WEEK4	GrBWEEK4PostSxCRanio	0	36.356	117.696	0		119.5	173.837	122.292						0	900	0	0	0	0	0	0	0	0	0	0	900	0	0	0
2020-11-08	01:45:00	49512	900	900	985141000928730	E:\CCI STUDY\GROUP B\POst-WEEK4	GrBWEEK4PostSxCRanio	239	35.5595	118.531	2		119.844	201.918	176.473						3.48	893.36	0	6.64	0	0	0	0	0	0	0	6.64	893.36	0	0	0
2020-11-08	02:00:00	50412	900	900	985141000928730	E:\CCI STUDY\GROUP B\POst-WEEK4	GrBWEEK4PostSxCRanio	358.499	35.4081	118.082	3		146.945	164.662	142.685						7.08	217.24	0	682.76	0	0	0	0	0	0	0	682.76	217.24	0	0	0
2020-11-08	02:15:00	51312	900	900	985141000928730	E:\CCI STUDY\GROUP B\POst-WEEK4	GrBWEEK4PostSxCRanio	959.505	35.3127	113.965	7		138.612	155.796	131.273						39.92	95.32	0	804.68	0	0	0	0	35.32	0	0	769.36	95.32	0	0	0
2020-11-08	02:30:00	52212	900	900	985141000928730	E:\CCI STUDY\GROUP B\POst-WEEK4	GrBWEEK4PostSxCRanio	239.053	35.3357	80.1054	2		189.577	117.53	127.49						491	900	0	0	0	0	0	0	0	0	0	0	654.52	0	0	245.48
2020-11-08	02:45:00	53112	900	900	985141000928730	E:\CCI STUDY\GROUP B\POst-WEEK4	GrBWEEK4PostSxCRanio	716.998	35.2607	108.389	6		124.498	145.273	166.223						41.52	769.36	0	130.64	0	0	0	0	0	0	0	130.64	769.36	0	0	0
2020-11-08	03:00:00	54012	900	900	985141000928730	E:\CCI STUDY\GROUP B\POst-WEEK4	GrBWEEK4PostSxCRanio	119.5	35.0125	98.2299	1		144.801	105.55	149.723						1.12	105.04	0	794.96	0	0	0	0	0	0	0	794.96	105.04	0	0	0
2020-11-08	03:15:00	54912	900	900	985141000928730	E:\CCI STUDY\GROUP B\POst-WEEK4	GrBWEEK4PostSxCRanio	478	35.4314	58.7373	4		158.492	125.238	60.4293						5.96	105.16	0	794.84	0	0	0	0	0	0	0	794.84	0	0	105.16	0
2020-11-08	03:30:00	55812	900	900	985141000928730	E:\CCI STUDY\GROUP B\POst-WEEK4	GrBWEEK4PostSxCRanio	1075.5	35.6744	91.235	8		110.351	180.579	130.158						22.36	200.24	0	699.76	0	0	0	0	0	0	0	699.76	0	0	200.24	0
2020-11-08	03:45:00	56712	900	900	985141000928730	E:\CCI STUDY\GROUP B\POst-WEEK4	GrBWEEK4PostSxCRanio	2610.73	35.7354	17.65	21		157.376	143.646	35.0088						79.88	125.76	7.44	774.24	2.32	8.8	0	3.76	2.88	3.48	18.12	771.36	5.56	22.04	7.16	54.52
2020-11-08	04:00:00	57612	900	900	985141000928730	E:\CCI STUDY\GROUP B\POst-WEEK4	GrBWEEK4PostSxCRanio	1007.64	35.7578	94.6572	9		236.447	115.587	167.73						25.32	898.8	3.64	1.2	0	4.12	0	0.68	1.2	5.16	8.8	0	8.04	0	6.68	865.32
2020-11-08	04:15:00	58512	900	900	985141000928730	E:\CCI STUDY\GROUP B\POst-WEEK4	GrBWEEK4PostSxCRanio	4227.13	35.6072	101.645	39		241.306	129.617	174.177						140.16	887.28	39.12	12.72	2.24	16.36	1.84	86.16	11.04	81.8	4.24	1.68	60.68	97.52	99.36	437.08
2020-11-08	04:30:00	59412	900	900	985141000928730	E:\CCI STUDY\GROUP B\POst-WEEK4	GrBWEEK4PostSxCRanio	0	36.3546	1.71549	0		119.5	2.42607	140.54						0	900	0	0	0	0	0	0	0	0	0	0	0	0	900	0
2020-11-08	04:45:00	60312	900	900	985141000928730	E:\CCI STUDY\GROUP B\POst-WEEK4	GrBWEEK4PostSxCRanio	3271.37	36.143	53.9673	28		98.1006	151.273	150.43						118.6	848.88	14.6	51.12	10.56	1.76	2.08	16.2	31.76	56.56	135.12	19.36	0	3.36	110.16	513.08
2020-11-08	05:00:00	61212	900	900	985141000928730	E:\CCI STUDY\GROUP B\POst-WEEK4	GrBWEEK4PostSxCRanio	0	35.6214	112.488	0		131.602	158.929	170.69						0	900	0	0	0	0	0	0	0	0	0	0	0	0	0	900
2020-11-08	05:15:00	62112	900	900	985141000928730	E:\CCI STUDY\GROUP B\POst-WEEK4	GrBWEEK4PostSxCRanio	477.999	35.6857	106.849	4		144.109	135.93	168.462						5.56	427.28	0	472.72	0	0	0	0	0	0	0	472.72	214.92	0	109.64	102.72
2020-11-08	05:30:00	63012	900	900	985141000928730	E:\CCI STUDY\GROUP B\POst-WEEK4	GrBWEEK4PostSxCRanio	239	35.3891	118.675	2		160.515	122.707	198.074						2.4	57.16	0	842.84	0	0	0	0	0	0	0	842.84	57.16	0	0	0
2020-11-08	05:45:00	63912	900	900	985141000928730	E:\CCI STUDY\GROUP B\POst-WEEK4	GrBWEEK4PostSxCRanio	11108.2	35.6321	129.273	89		206.485	192.03	192.914						173.12	633.36	117.08	266.64	39.52	36.16	5.16	24.04	39.96	27.44	84.4	226.68	199.16	68.72	90.68	58.08
2020-11-08	06:00:00	64812	900	900	985141000928730	E:\CCI STUDY\GROUP B\POst-WEEK4	GrBWEEK4PostSxCRanio	8650.66	36.833	115.362	76		148.838	225.754	194.466						224.68	855.64	69.24	44.36	25.44	17.72	121.32	7.92	13.56	120.44	94.48	30.8	62.72	211.52	97.72	96.36
2020-11-08	06:15:00	65712	900	900	985141000928730	E:\CCI STUDY\GROUP B\POst-WEEK4	GrBWEEK4PostSxCRanio	10587.6	37.1045	105.918	99		177.113	219.529	155.033						210.92	812.28	55.76	87.72	7.76	13.76	27.8	107.16	33.88	36.68	116.04	53.84	69.84	126.48	215.32	91.44
2020-11-08	06:30:00	66612	900	900	985141000928730	E:\CCI STUDY\GROUP B\POst-WEEK4	GrBWEEK4PostSxCRanio	7298.79	36.847	132.529	61		207.159	207.665	183.202						146.12	783.12	131.48	116.88	3.28	61.04	82.16	30.68	3.6	21.76	113.88	113.28	2.08	250.68	73.52	144.04
2020-11-08	06:45:00	67512	900	900	985141000928730	E:\CCI STUDY\GROUP B\POst-WEEK4	GrBWEEK4PostSxCRanio	9000.89	37.0217	113.422	75		187.95	227.371	153.935						152.52	830	29.36	70	5.84	30.6	6.84	54.36	33.52	16.88	289.04	36.48	8.72	260.16	119.68	37.88
2020-11-08	07:00:00	68412	900	900	985141000928730	E:\CCI STUDY\GROUP B\POst-WEEK4	GrBWEEK4PostSxCRanio	7981.13	36.4771	123.352	70		242.435	135.92	159.008						148	794.28	13.92	105.72	2.36	1.72	9.56	10.24	39.04	61.28	163.52	66.68	55.76	46.64	234.2	209
2020-11-08	07:15:00	69312	900	900	985141000928730	E:\CCI STUDY\GROUP B\POst-WEEK4	GrBWEEK4PostSxCRanio	2076.82	36.4146	66.6289	18		83.0258	144.385	135.09						149.16	897.48	0	2.52	0	0	0	0	0	0	81.44	2.52	280.64	0	221.48	313.92
2020-11-08	07:30:00	70212	900	900	985141000928730	E:\CCI STUDY\GROUP B\POst-WEEK4	GrBWEEK4PostSxCRanio	169.011	34.9857	100.735	1		102.827	136.185	106.971						622.28	900	0	0	0	0	0	0	0	0	0	0	523.72	0	376.28	0
2020-11-08	07:45:00	71112	900	900	985141000928730	E:\CCI STUDY\GROUP B\POst-WEEK4	GrBWEEK4PostSxCRanio	288.498	34.5993	119.256	3		119.427	164.458	151.548						5.64	899.96	0	0.04	0	0	0	0	0	0	0	0.04	5.48	0	755.88	138.6
2020-11-08	08:00:00	72012	900	900	985141000928730	E:\CCI STUDY\GROUP B\POst-WEEK4	GrBWEEK4PostSxCRanio	2156.27	35.2215	88.3423	20		103.422	51.2911	137.328						88.96	891	6.08	9	0.04	0.84	5.76	3.2	5.52	0	2.12	3.48	550.52	20.8	4.12	303.6
2020-11-08	08:15:00	72912	900	900	985141000928730	E:\CCI STUDY\GROUP B\POst-WEEK4	GrBWEEK4PostSxCRanio	239	35.7251	119.512	2		146.968	199.818	141.495						2.24	900	0	0	0	0	0	0	0	0	0	0	499.8	0	0	400.2
2020-11-08	08:30:00	73812	900	900	985141000928730	E:\CCI STUDY\GROUP B\POst-WEEK4	GrBWEEK4PostSxCRanio	119.5	35.3216	118.914	1		124.359	164.129	247.135						1	900	0	0	0	0	0	0	0	0	0	0	88.4	0	0	811.6
2020-11-08	08:45:00	74712	900	900	985141000928730	E:\CCI STUDY\GROUP B\POst-WEEK4	GrBWEEK4PostSxCRanio	168.998	34.6063	113.756	2		162.955	129.477	213.009						19.28	899.96	0	0.04	0	0	0	0	0	0	0	0.04	633.48	0	266.48	0
2020-11-08	09:00:00	75612	900	900	985141000928730	E:\CCI STUDY\GROUP B\POst-WEEK4	GrBWEEK4PostSxCRanio	3672.94	35.3646	113.567	29		150.356	134.922	146.15						142.32	342.04	14	557.96	10.12	15.32	9.72	14.04	7.48	1.28	19.68	550.48	160	17.36	88.36	6.16
2020-11-08	09:15:00	76512	900	900	985141000928730	E:\CCI STUDY\GROUP B\POst-WEEK4	GrBWEEK4PostSxCRanio	119.501	35.8341	117.108	1		165.916	117.108	121.999						37.04	849.24	0	50.76	0	0	0	0	0	0	0	50.76	849.24	0	0	0
2020-11-08	09:30:00	77412	900	900	985141000928730	E:\CCI STUDY\GROUP B\POst-WEEK4	GrBWEEK4PostSxCRanio	0	35.7552	117.96	0		215.173	131.298	117.96						0	900	0	0	0	0	0	0	0	0	0	0	900	0	0	0
2020-11-08	09:45:00	78312	900	900	985141000928730	E:\CCI STUDY\GROUP B\POst-WEEK4	GrBWEEK4PostSxCRanio	239.002	35.5765	112.239	2		133.011	152.502	146.982						57.2	900	0	0	0	0	0	0	0	0	0	0	819	0	0	81
2020-11-08	10:00:00	79212	900	900	985141000928730	E:\CCI STUDY\GROUP B\POst-WEEK4	GrBWEEK4PostSxCRanio	3915.85	35.5669	125.893	38		170.301	182.804	142.801						54.88	557.04	24.48	342.96	0	17.64	7	2.24	24.16	8.32	38.16	318.8	446.88	32.52	0	4.28
2020-11-08	10:15:00	80112	900	900	985141000928730	E:\CCI STUDY\GROUP B\POst-WEEK4	GrBWEEK4PostSxCRanio	4651.15	35.5772	107.49	41		140.986	131.318	163.824						52.2	892.88	23.76	7.12	2.08	5.88	16.56	7.32	7.12	25.08	31.16	0	109.52	73.16	186.64	435.48
2020-11-08	10:30:00	81012	900	900	985141000928730	E:\CCI STUDY\GROUP B\POst-WEEK4	GrBWEEK4PostSxCRanio	766.501	36.1753	100.278	6		174.814	131.775	116.831						19.92	900	0	0	0	0	0	0	0	0	0	0	9.08	0	721.88	169.04
2020-11-08	10:45:00	81912	900	900	985141000928730	E:\CCI STUDY\GROUP B\POst-WEEK4	GrBWEEK4PostSxCRanio	1006.5	35.5535	121.85	8		122.831	146.449	135.081						19.56	513.76	0	386.24	0	0	0	1.88	0	0	14.24	386.24	147.12	19.72	330.8	0
2020-11-08	11:00:00	82812	900	900	985141000928730	E:\CCI STUDY\GROUP B\POst-WEEK4	GrBWEEK4PostSxCRanio	0	35.3732	116.594	0		137.905	119.5	120.211						0	12.92	0	887.08	0	0	0	0	0	0	12.92	887.08	0	0	0	0
2020-11-08	11:15:00	83712	900	900	985141000928730	E:\CCI STUDY\GROUP B\POst-WEEK4	GrBWEEK4PostSxCRanio	119.5	35.1526	37.0609	1		156.065	37.0609	132.415						1.16	235	0	665	0	0	0	0	0	0	235	665	0	0	0	0
2020-11-08	11:30:00	84612	900	900	985141000928730	E:\CCI STUDY\GROUP B\POst-WEEK4	GrBWEEK4PostSxCRanio	0	35.3795	20.4411	0		143.38	126.363	27.6935						0	0	0	900	0	0	0	0	0	0	0	900	0	0	0	0
2020-11-08	11:45:00	85512	900	900	985141000928730	E:\CCI STUDY\GROUP B\POst-WEEK4	GrBWEEK4PostSxCRanio	0	35.3818	67.2026	0		67.2026	120.366	118.989						0	0	0	900	0	0	0	0	0	0	0	900	0	0	0	0
2020-11-08	12:00:00	86412	900	887.08	985141000928730	E:\CCI STUDY\GROUP B\POst-WEEK4	GrBWEEK4PostSxCRanio	718.923	35.4614	98.6345	6		138.387	147.488	99.5859						473.08	1.8	0	885.28	0	0	0	0	249.12	0	1.8	636.16	0	0	0	0
2020-11-08	12:15:00	87312	900	12.92	985141000928730	E:\CCI STUDY\GROUP B\POst-WEEK4	GrBWEEK4PostSxCRanio	0	35.2999	110.477	0		119.5	119.5	110.477						0	0	0	12.92	0	0	0	0	0	0	0	12.92	0	0	0	0
2020-11-08	12:30:00	88212	900	900	985141000928730	E:\CCI STUDY\GROUP B\POst-WEEK4	GrBWEEK4PostSxCRanio	4250.3	35.3632	82.1086	35		96.08	160.171	166.237						165.28	569.16	3.88	330.84	4.84	0.72	0	16.28	33.2	7.4	391.92	297.64	34.24	28.04	77.76	7.96
2020-11-08	12:45:00	89112	900	900	985141000928730	E:\CCI STUDY\GROUP B\POst-WEEK4	GrBWEEK4PostSxCRanio	239	35.572	142.661	2		189.943	165.784	200.347						2.36	900	0	0	0	0	0	0	0	0	0	0	0	0	889.36	10.64
2020-11-08	13:00:00	90012	900	900	985141000928730	E:\CCI STUDY\GROUP B\POst-WEEK4	GrBWEEK4PostSxCRanio	478	35.0379	1.1837	4		239.027	3.6131	156.999						17.88	895.84	0	4.16	0	0	0	0	0	0	0	4.16	0	0	891.08	4.76
2020-11-08	13:15:00	90912	900	900	985141000928730	E:\CCI STUDY\GROUP B\POst-WEEK4	GrBWEEK4PostSxCRanio	337.988	35.1761	86.0139	4		147.407	109.302	150.948						623.2	899.92	0	0.08	0	0	0	0	0	0	0	0.08	371.16	0	528.76	0
2020-11-08	13:30:00	91812	900	900	985141000928730	E:\CCI STUDY\GROUP B\POst-WEEK4	GrBWEEK4PostSxCRanio	168.998	34.7055	122.273	2		149.921	153.26	190.035						4.56	899.96	0	0.04	0	0	0	0	0	0	0	0.04	18.88	0	881.08	0
2020-11-08	13:45:00	92712	900	900	985141000928730	E:\CCI STUDY\GROUP B\POst-WEEK4	GrBWEEK4PostSxCRanio	168.999	34.7193	114.282	1		122.319	198.645	119.5						1.16	900	0	0	0	0	0	0	0	0	0	0	258.28	0	641.72	0
2020-11-08	14:00:00	93612	900	900	985141000928730	E:\CCI STUDY\GROUP B\POst-WEEK4	GrBWEEK4PostSxCRanio	506.994	35.1802	82.1765	5		140.931	140.918	167.567						17.88	899.92	0	0.08	0	0	0	0	0	0	0	0.08	513.56	0	386.36	0
2020-11-08	14:15:00	94512	900	900	985141000928730	E:\CCI STUDY\GROUP B\POst-WEEK4	GrBWEEK4PostSxCRanio	745.996	35.1646	117.421	6		117.73	153.956	158.486						85.84	895.24	0	4.76	0	0	0	0	0	0	0	4.76	239.04	0	656.2	0
2020-11-08	14:30:00	95412	900	900	985141000928730	E:\CCI STUDY\GROUP B\POst-WEEK4	GrBWEEK4PostSxCRanio	3463.59	35.7568	101.899	30		138.565	171.812	141.612						73.08	532.48	22.72	367.52	0	22.56	0	0.68	16.36	0	4.48	351.16	132.08	8.56	212.12	152
2020-11-08	14:45:00	96312	900	900	985141000928730	E:\CCI STUDY\GROUP B\POst-WEEK4	GrBWEEK4PostSxCRanio	2797.38	35.7207	102.435	22		172.42	187.657	116.102						34.4	504.64	0	395.36	0	0	0	0	186.08	0	0	209.28	503.48	0.6	0.56	0
2020-11-08	15:00:00	97212	900	900	985141000928730	E:\CCI STUDY\GROUP B\POst-WEEK4	GrBWEEK4PostSxCRanio	816.772	35.2094	68.7394	6		136.233	123.893	82.4302						529.44	390.96	0	509.04	0	0	0	0	133.48	0	5.36	375.56	147.84	0	237.76	0
2020-11-08	15:15:00	98112	900	900	985141000928730	E:\CCI STUDY\GROUP B\POst-WEEK4	GrBWEEK4PostSxCRanio	984.995	35.1309	133.511	7		156.164	219.022	142.698						28.28	875.6	0	24.4	0	0	0	0	0	0	715.36	24.4	0	0	160.24	0
2020-11-08	15:30:00	99012	900	900	985141000928730	E:\CCI STUDY\GROUP B\POst-WEEK4	GrBWEEK4PostSxCRanio	0	35.1801	153.844	0		165.026	185.883	195.736						0	900	0	0	0	0	0	0	0	0	900	0	0	0	0	0
2020-11-08	15:45:00	99912	900	900	985141000928730	E:\CCI STUDY\GROUP B\POst-WEEK4	GrBWEEK4PostSxCRanio	4288.9	35.142	117.594	34		181.853	127.053	213.263						163.08	811.6	20.12	88.4	3.64	9.16	16.76	25.84	13.92	65.2	495.92	74.48	0	18.32	176.76	0
2020-11-08	16:00:00	100812	900	900	985141000928730	E:\CCI STUDY\GROUP B\POst-WEEK4	GrBWEEK4PostSxCRanio	4217.51	36.0651	100.046	36		152.244	139.371	145.003						221.28	407.8	5.84	492.2	6	6.32	2.36	4.52	399.44	0.36	67.36	92.76	18	50.64	202.72	49.52
2020-11-08	16:15:00	101712	900	900	985141000928730	E:\CCI STUDY\GROUP B\POst-WEEK4	GrBWEEK4PostSxCRanio	1078	36.0503	121.915	8		180.107	161.506	154.667						36.04	9.48	0	890.52	0	0	0	0	819.48	9.48	0	71.04	0	0	0	0
2020-11-08	16:30:00	102612	900	900	985141000928730	E:\CCI STUDY\GROUP B\POst-WEEK4	GrBWEEK4PostSxCRanio	986.432	35.6774	88.8128	8		149.05	125.516	141.203						392.44	627.04	0	272.96	0	0	0	0	58.28	162.08	0	214.68	453.72	0	11.24	0
2020-11-08	16:45:00	103512	900	900	985141000928730	E:\CCI STUDY\GROUP B\POst-WEEK4	GrBWEEK4PostSxCRanio	119.5	35.2739	114.377	1		142.157	128.068	167.184						1.08	487.88	0	412.12	0	0	0	0	0	0	0	412.12	487.88	0	0	0
2020-11-08	17:00:00	104412	900	900	985141000928730	E:\CCI STUDY\GROUP B\POst-WEEK4	GrBWEEK4PostSxCRanio	3371.82	35.768	89.4143	27		177.978	115.066	139.901						41.12	193.32	24.56	706.68	0.32	4.24	24.6	26.96	18.68	8.4	62.36	688	0	52.44	14	0
2020-11-08	17:15:00	105312	900	900	985141000928730	E:\CCI STUDY\GROUP B\POst-WEEK4	GrBWEEK4PostSxCRanio	0	35.6337	95.276	0		142.336	95.276	146.04						0	900	0	0	0	0	0	0	0	0	0	0	0	0	900	0
2020-11-08	17:30:00	106212	900	900	985141000928730	E:\CCI STUDY\GROUP B\POst-WEEK4	GrBWEEK4PostSxCRanio	168.999	35.0859	116.31	1		119.467	133.538	135.829						1.32	900	0	0	0	0	0	0	0	0	0	0	267.36	0	632.64	0
2020-11-08	17:45:00	107112	900	900	985141000928730	E:\CCI STUDY\GROUP B\POst-WEEK4	GrBWEEK4PostSxCRanio	11206.4	36.1236	96.5714	97		126.285	164.473	157.125						230.2	854.8	18.92	45.2	27.24	24.76	7.6	29.76	21.24	38.64	36.24	23.96	255.4	11.28	180.48	243.4
2020-11-08	18:00:00	108012	900	900	985141000928730	E:\CCI STUDY\GROUP B\POst-WEEK4	GrBWEEK4PostSxCRanio	6253.8	37.0444	123.975	46		200.814	190.826	198.387						325.16	790.4	126.64	109.6	15.4	44.88	64.16	38.12	30	75.2	231.28	79.6	0	144.2	148.68	28.48
2020-11-08	18:15:00	108912	900	900	985141000928730	E:\CCI STUDY\GROUP B\POst-WEEK4	GrBWEEK4PostSxCRanio	2885.36	36.7299	103.483	24		138.543	183.513	201.537						165.52	829.36	45.88	70.64	0.56	1.96	5.92	0.16	0.16	0	28	70.48	48.96	461.04	205.32	77.44
2020-11-08	18:30:00	109812	900	900	985141000928730	E:\CCI STUDY\GROUP B\POst-WEEK4	GrBWEEK4PostSxCRanio	3758.71	36.7011	112.156	34		151.562	219.165	180.109						97.4	877.72	94.16	22.28	1.28	8.64	2.92	3.32	5.76	12.76	5.36	16.52	92.6	471.6	183.44	95.8
2020-11-08	18:45:00	110712	900	900	985141000928730	E:\CCI STUDY\GROUP B\POst-WEEK4	GrBWEEK4PostSxCRanio	9254.97	37.096	127.544	83		193.206	215.573	203.836						347.12	778.16	117.4	121.84	13.4	20.28	53.72	67.6	78.84	119.16	128.32	43	34.36	164.6	157.8	18.92
2020-11-08	19:00:00	111612	900	900	985141000928730	E:\CCI STUDY\GROUP B\POst-WEEK4	GrBWEEK4PostSxCRanio	7242.96	37.3646	118.051	64		187.785	216.526	183.477						189.68	773.64	119.04	126.36	53.48	28.64	25.6	7.36	122.4	266.2	30.32	3.96	78.08	137.96	98.36	47.64
2020-11-08	19:15:00	112512	900	900	985141000928730	E:\CCI STUDY\GROUP B\POst-WEEK4	GrBWEEK4PostSxCRanio	7310.48	37.5936	144.419	66		236.926	209.029	185.034						356	821.8	175.28	78.2	0	23.36	25.28	26.44	64.8	241.28	136.12	13.4	41.92	296.28	31.12	0
2020-11-08	19:30:00	113412	900	900	985141000928730	E:\CCI STUDY\GROUP B\POst-WEEK4	GrBWEEK4PostSxCRanio	6830.19	37.5937	130.459	61		164.246	201.953	224.891						132.24	836.4	143.64	63.6	5.8	12.76	21.88	5.44	44.04	83.96	194.28	19.56	100.52	37.72	95.72	278.32
2020-11-08	19:45:00	114312	900	900	985141000928730	E:\CCI STUDY\GROUP B\POst-WEEK4	GrBWEEK4PostSxCRanio	4178.82	37.4715	134.862	39		185.445	285.033	180.063						124.24	896.12	170.48	3.88	7.84	0.96	55.4	9.04	3.8	171.36	18.04	0.08	66.48	29.92	85.4	451.68
2020-11-08	20:00:00	115212	900	900	985141000928730	E:\CCI STUDY\GROUP B\POst-WEEK4	GrBWEEK4PostSxCRanio	12287.4	37.2843	123.424	102		223.35	203.504	178.845						366	696.72	134.4	203.28	33.48	71.56	43.08	69.64	145.68	111.08	82.92	57.6	34.16	152.68	47.64	50.48
2020-11-08	20:15:00	116112	900	900	985141000928730	E:\CCI STUDY\GROUP B\POst-WEEK4	GrBWEEK4PostSxCRanio	4755.79	37.3081	166.214	46		214.846	236.99	234.135						244.84	722.84	251.08	177.16	112.48	13.24	67.32	15.12	96.04	27	135.08	81.12	82.72	137.36	132.52	0
2020-11-08	20:30:00	117012	900	900	985141000928730	E:\CCI STUDY\GROUP B\POst-WEEK4	GrBWEEK4PostSxCRanio	956.002	37.3416	101.77	8		225.822	112.926	160.316						160.8	838.52	11.68	61.48	0	0	0	0	0	0	60.8	61.48	141.44	4	497.04	135.24
2020-11-08	20:45:00	117912	900	900	985141000928730	E:\CCI STUDY\GROUP B\POst-WEEK4	GrBWEEK4PostSxCRanio	4047.89	36.5992	115.433	36		199.783	185.225	141.294						114.04	891.8	81.8	8.2	0.04	4.48	48.72	48.92	3.72	2.96	212.68	4.48	184.72	19.12	217.2	152.96
2020-11-08	21:00:00	118812	900	900	985141000928730	E:\CCI STUDY\GROUP B\POst-WEEK4	GrBWEEK4PostSxCRanio	2060.94	36.4968	130.81	16		218.891	171.449	191.976						71.4	867.44	146.8	32.56	0	13	0	0	14.68	0	12.92	17.88	504.64	0	7.32	329.56
2020-11-08	21:15:00	119712	900	900	985141000928730	E:\CCI STUDY\GROUP B\POst-WEEK4	GrBWEEK4PostSxCRanio	5155.46	36.7453	134.193	46		203.118	228.337	205.937						174	838.92	144.64	61.08	0.56	31.08	3.16	5.68	41.76	55.28	83.36	19.32	48.04	85.64	20.36	505.76
2020-11-08	21:30:00	120612	900	900	985141000928730	E:\CCI STUDY\GROUP B\POst-WEEK4	GrBWEEK4PostSxCRanio	3341.52	37.0301	91.1122	29		125.256	201.488	200.973						217.2	833.6	93.68	66.4	9.76	5.16	2	88.72	2.52	27.28	62.2	63.88	71.2	501.12	30.08	36.08
2020-11-08	21:45:00	121512	900	900	985141000928730	E:\CCI STUDY\GROUP B\POst-WEEK4	GrBWEEK4PostSxCRanio	3407.77	36.5853	103.096	29		165.412	196.459	155.922						267.16	892.76	48.04	7.24	0	2.44	5.04	101.04	1.96	1.08	21.56	5.28	38.96	1.56	419.4	301.68
2020-11-08	22:00:00	122412	900	900	985141000928730	E:\CCI STUDY\GROUP B\POst-WEEK4	GrBWEEK4PostSxCRanio	4712.54	36.9975	117.419	41		189.832	213.803	162.62						426.88	780.2	201.8	119.8	0.88	2.96	35.28	45.76	66.24	34.56	24.56	53.56	115.36	306.84	100.56	113.44
2020-11-08	22:15:00	123312	900	900	985141000928730	E:\CCI STUDY\GROUP B\POst-WEEK4	GrBWEEK4PostSxCRanio	3652.59	36.3288	159.868	28		228.029	250.49	211.67						58.44	873.12	240	26.88	121.6	4.08	0	33.12	5.36	20.88	17.04	21.52	13.36	7.88	270.2	384.96
2020-11-08	22:30:00	124212	900	900	985141000928730	E:\CCI STUDY\GROUP B\POst-WEEK4	GrBWEEK4PostSxCRanio	5542.8	36.0203	113.742	47		183.356	205.469	199.718						81.48	885.56	28.4	14.44	9.08	9.16	4.24	73.96	8.76	6.72	15.68	5.68	238.6	42.56	462.28	23.28
2020-11-08	22:45:00	125112	900	900	985141000928730	E:\CCI STUDY\GROUP B\POst-WEEK4	GrBWEEK4PostSxCRanio	4500.74	36.8592	105.238	42		196.525	141.267	163.104						302.92	769.92	53.4	130.08	28.96	33.52	30.56	217.44	67.92	12.92	61.88	62.16	86.8	115.32	133.92	48.6
2020-11-08	23:00:00	126012	900	900	985141000928730	E:\CCI STUDY\GROUP B\POst-WEEK4	GrBWEEK4PostSxCRanio	7902.77	37.3056	123.402	71		188.164	225.494	183.728						102.36	828.2	70.84	71.8	39.24	11.6	16.24	6.12	5.32	213.16	142.28	66.48	26.52	158.48	82	132.56
2020-11-08	23:15:00	126912	900	900	985141000928730	E:\CCI STUDY\GROUP B\POst-WEEK4	GrBWEEK4PostSxCRanio	7965.92	37.2174	144.307	73		219.487	228.735	209.664						285.36	656.44	246.12	243.56	80.08	112.12	11	155.92	224.12	65.36	19.64	19.44	153.64	18.36	11.44	28.88
2020-11-08	23:30:00	127812	900	900	985141000928730	E:\CCI STUDY\GROUP B\POst-WEEK4	GrBWEEK4PostSxCRanio	8802.26	37.3511	137.643	78		228.674	231.164	201.51						232.08	838.96	167.56	61.04	30.88	60.52	41.28	48.88	32.92	67.76	62.88	28.12	30.6	235.84	40.92	219.4
2020-11-08	23:45:00	128712	900	900	985141000928730	E:\CCI STUDY\GROUP B\POst-WEEK4	GrBWEEK4PostSxCRanio	5986.23	37.1726	125.207	50		192.753	190.076	210.293						115.72	798.36	107.04	101.64	1.08	12.92	0	57.72	11.28	121.68	225.12	90.36	11.52	200.72	119.88	47.72
2020-11-09	00:00:00	129612	900	900	985141000928730	E:\CCI STUDY\GROUP B\POst-WEEK4	GrBWEEK4PostSxCRanio	2588.95	37.0779	120.505	19		234.074	156.74	198.75	119.5					113.16	744.96	35.16	155.04	10.36	21.16	8.6	0	4.48	0	57.44	150.56	136.08	27.64	387.8	95.88
2020-11-09	00:15:00	130512	900	900	985141000928730	E:\CCI STUDY\GROUP B\POst-WEEK4	GrBWEEK4PostSxCRanio	0	36.5116	118.838	0		205.096	164.558	129.461	119.5					0	900	0	0	0	0	0	0	0	0	0	0	900	0	0	0
2020-11-09	00:30:00	131412	900	900	985141000928730	E:\CCI STUDY\GROUP B\POst-WEEK4	GrBWEEK4PostSxCRanio	478	36.5215	124.569	4		196.995	145.125	179.81						8.04	900	0	0	0	0	0	0	0	0	0	0	567.08	0	0	332.92
2020-11-09	00:45:00	132312	900	900	985141000928730	E:\CCI STUDY\GROUP B\POst-WEEK4	GrBWEEK4PostSxCRanio	2904.79	37.0376	122.14	24		182.147	156.59	147.066						208.52	550.36	82.08	349.64	13	25.88	41.64	0.16	7.88	0	9	341.76	286.2	153	21.48	0
2020-11-09	01:00:00	133212	900	900	985141000928730	E:\CCI STUDY\GROUP B\POst-WEEK4	GrBWEEK4PostSxCRanio	6967.51	36.5996	144.35	57		224.751	210.216	176.315						163.88	676.88	164.2	223.12	22.92	22.88	23.48	50.92	114.4	62.12	141.68	108.72	130.04	209.28	13.56	0
2020-11-09	01:15:00	134112	900	900	985141000928730	E:\CCI STUDY\GROUP B\POst-WEEK4	GrBWEEK4PostSxCRanio	3801.15	37.0269	107.53	35		131.808	164.874	174.219						92.84	887.12	67.44	12.88	6.24	6.64	56.44	2.6	4.04	133.76	15.72	8.84	103.36	107.36	172.92	282.08
2020-11-09	01:30:00	135012	900	900	985141000928730	E:\CCI STUDY\GROUP B\POst-WEEK4	GrBWEEK4PostSxCRanio	1124.97	36.5644	134.59	10		142.138	188.339	264.616						66.72	757.68	27.88	142.32	0	0	0	0	0	0	0	142.32	1.28	0	257.24	499.16
2020-11-09	01:45:00	135912	900	900	985141000928730	E:\CCI STUDY\GROUP B\POst-WEEK4	GrBWEEK4PostSxCRanio	1363.97	36.4897	87.8904	11		143.667	137.465	223.764						79.8	866.48	97.24	33.52	0	0	0	0	0	0	0	33.52	498.52	0	0	367.96
2020-11-09	02:00:00	136812	900	900	985141000928730	E:\CCI STUDY\GROUP B\POst-WEEK4	GrBWEEK4PostSxCRanio	1517.24	37.3162	111.215	14		119.727	160.337	189.309						30.2	894.76	5.88	5.24	0.04	4.08	0	1.44	1.24	1.44	48.72	4	15.92	11.96	811.16	0
2020-11-09	02:15:00	137712	900	900	985141000928730	E:\CCI STUDY\GROUP B\POst-WEEK4	GrBWEEK4PostSxCRanio	3806.55	36.6356	74.7098	36		146.07	122.498	141.476						69.64	832.08	17.76	67.92	0	11.48	0	4.56	0.6	7.76	105.56	67.32	107.88	15.16	221.2	358.48
2020-11-09	02:30:00	138612	900	900	985141000928730	E:\CCI STUDY\GROUP B\POst-WEEK4	GrBWEEK4PostSxCRanio	2090.82	36.7635	85.0432	18		138.33	146.749	133.617						63.68	899.56	0	0.44	0.04	7	0	0.36	0.44	6.36	3.68	0	165.4	79.24	469.32	168.16
2020-11-09	02:45:00	139512	900	900	985141000928730	E:\CCI STUDY\GROUP B\POst-WEEK4	GrBWEEK4PostSxCRanio	7609.08	36.6577	139.165	64		221.064	203.052	166.903						345.2	810.8	222.04	89.2	24.16	90.12	103.32	8.56	88.52	199.36	20.16	0.68	29.6	41.24	294.28	0
2020-11-09	03:00:00	140412	900	900	985141000928730	E:\CCI STUDY\GROUP B\POst-WEEK4	GrBWEEK4PostSxCRanio	9697.15	36.7351	189.859	84		297.558	267.081	226.999						241	823.2	414.72	76.8	317.56	65.32	35.08	20.48	73.56	77.08	83.2	3.24	20.04	114.64	68.56	21.24
2020-11-09	03:15:00	141312	900	900	985141000928730	E:\CCI STUDY\GROUP B\POst-WEEK4	GrBWEEK4PostSxCRanio	7317.91	36.7113	119.669	68		161.733	144.746	146.46						102.6	892.96	12.4	7.04	6.28	8.64	7.52	27.96	5.88	129.6	150.84	1.16	104.88	33.68	397.48	26.08
2020-11-09	03:30:00	142212	900	900	985141000928730	E:\CCI STUDY\GROUP B\POst-WEEK4	GrBWEEK4PostSxCRanio	1054.99	36.8608	110.198	9		188.093	133.381	165.004						22.08	899.96	0	0.04	0	0	0	0	0	0	0	0.04	200.6	0	287.64	411.72
2020-11-09	03:45:00	143112	900	900	985141000928730	E:\CCI STUDY\GROUP B\POst-WEEK4	GrBWEEK4PostSxCRanio	3140.59	36.8831	134.938	29		185.067	164.774	147.416						275.28	492.8	85.08	407.2	21.08	22.4	0	47.24	6.52	69.56	10.44	400.68	0	2	222.72	97.36
2020-11-09	04:00:00	144012	900	900	985141000928730	E:\CCI STUDY\GROUP B\POst-WEEK4	GrBWEEK4PostSxCRanio	1224	36.4498	90.7984	10		190.741	147.674	99.6769						22.88	899.96	0	0.04	0	0	0	0	0	0	0	0.04	137.04	0	325.12	437.8
2020-11-09	04:15:00	144912	900	900	985141000928730	E:\CCI STUDY\GROUP B\POst-WEEK4	GrBWEEK4PostSxCRanio	3343.29	36.4218	104.243	29		169.947	182.884	132.936						97.52	393.96	7.08	506.04	0	13.12	8.92	8.08	20.08	10.16	26.2	485.96	90.16	4.88	5.52	226.92
2020-11-09	04:30:00	145812	900	900	985141000928730	E:\CCI STUDY\GROUP B\POst-WEEK4	GrBWEEK4PostSxCRanio	1320.21	36.656	41.0932	10		118.078	158.051	71.9611						23.32	489.16	0	410.84	0	0	0	56.76	0	0	40.52	410.84	171.84	7.96	203.76	8.32
2020-11-09	04:45:00	146712	900	900	985141000928730	E:\CCI STUDY\GROUP B\POst-WEEK4	GrBWEEK4PostSxCRanio	1302.55	37.0975	113.492	12		137.228	117.288	171.099						182.16	890.84	0	9.16	0	0	0	0	1.84	0	7.64	7.32	759.4	1.72	122.08	0
2020-11-09	05:00:00	147612	900	900	985141000928730	E:\CCI STUDY\GROUP B\POst-WEEK4	GrBWEEK4PostSxCRanio	1054.99	36.3709	99.863	8		125.22	113.987	212.051						23.76	892.92	0	7.08	0	0	0	0	0	0	0	7.08	492.8	0	104.32	295.8
2020-11-09	05:15:00	148512	900	900	985141000928730	E:\CCI STUDY\GROUP B\POst-WEEK4	GrBWEEK4PostSxCRanio	4854.39	35.975	126.198	43		196	161.118	292.427						142.52	812.96	100.24	87.04	0.04	36.2	9.68	12.92	40.56	3.44	7.76	46.48	114.28	175.6	453.04	0
2020-11-09	05:30:00	149412	900	900	985141000928730	E:\CCI STUDY\GROUP B\POst-WEEK4	GrBWEEK4PostSxCRanio	7749.38	36.6537	143.62	68		224.423	199.606	205.924						117.44	752.8	190.16	147.2	11.12	23.76	87.32	107.16	71.4	167.52	28	75.8	33.8	0	88	206.12
2020-11-09	05:45:00	150312	900	900	985141000928730	E:\CCI STUDY\GROUP B\POst-WEEK4	GrBWEEK4PostSxCRanio	8817.39	36.9544	120.871	71		189.654	225.539	223.905						239.8	741.12	149.48	158.88	6.32	37.92	22.76	105.32	133.72	148.28	52.48	25.16	4.8	167.12	190.32	5.8
2020-11-09	06:00:00	151212	900	900	985141000928730	E:\CCI STUDY\GROUP B\POst-WEEK4	GrBWEEK4PostSxCRanio	10760.4	37.0534	138.072	97		222.667	271.391	200.169						219.92	792.36	161.2	107.64	38.44	63.04	70.88	16	70.4	56.76	59.44	37.24	1.16	429.2	43.76	13.68
2020-11-09	06:15:00	152112	900	900	985141000928730	E:\CCI STUDY\GROUP B\POst-WEEK4	GrBWEEK4PostSxCRanio	8271.27	37.1696	144.998	70		241.687	266.202	190.492						130.32	847.16	294.72	52.84	269.24	34.68	9.48	8.64	32.92	22.36	32.12	19.92	13.4	352.32	72.88	32.04
2020-11-09	06:30:00	153012	900	900	985141000928730	E:\CCI STUDY\GROUP B\POst-WEEK4	GrBWEEK4PostSxCRanio	6966.3	36.855	137.445	62		177.289	206.076	220.418						143.52	768.08	146.92	131.92	3.88	26.16	5.4	25.44	46.96	80.8	105.44	84.96	11.16	96.48	65.88	347.44
2020-11-09	06:45:00	153912	900	900	985141000928730	E:\CCI STUDY\GROUP B\POst-WEEK4	GrBWEEK4PostSxCRanio	10609	36.5942	150.66	93		205.806	218.97	210.856						133.44	665.96	191.56	234.04	11.84	29.64	111	31.48	33.16	81.92	79.96	200.88	47.72	98.56	157.4	16.44
2020-11-09	07:00:00	154812	900	900	985141000928730	E:\CCI STUDY\GROUP B\POst-WEEK4	GrBWEEK4PostSxCRanio	6279.83	36.5497	133.686	50		206.169	172.072	161.378						83.4	499.16	43.36	400.84	26.76	3.8	0	10.64	54.08	6	48.24	346.76	206.12	27.12	170.48	0
2020-11-09	07:15:00	155712	900	900	985141000928730	E:\CCI STUDY\GROUP B\POst-WEEK4	GrBWEEK4PostSxCRanio	407.988	36.4706	97.1201	3		167.246	112.12	123.737						62.96	156.24	0	743.76	0	0	0	0	0	0	104.08	743.76	5.16	0	47	0
2020-11-09	07:30:00	156612	900	900	985141000928730	E:\CCI STUDY\GROUP B\POst-WEEK4	GrBWEEK4PostSxCRanio	337.995	35.1968	115.897	2		230.239	158.558	148.947						45.28	900	38	0	0	0	0	0	0	0	877.4	0	0	0	22.6	0
2020-11-09	07:45:00	157512	900	900	985141000928730	E:\CCI STUDY\GROUP B\POst-WEEK4	GrBWEEK4PostSxCRanio	0	34.9054	129.204	0		256.414	129.204	239						0	900	0	0	0	0	0	0	0	0	900	0	0	0	0	0
2020-11-09	08:00:00	158412	900	900	985141000928730	E:\CCI STUDY\GROUP B\POst-WEEK4	GrBWEEK4PostSxCRanio	956.015	35.1767	113.565	8		253.453	113.565	233.065						56.04	855.4	0	44.6	0	0	0	0	0	0	855.4	44.6	0	0	0	0
2020-11-09	08:15:00	159312	900	900	985141000928730	E:\CCI STUDY\GROUP B\POst-WEEK4	GrBWEEK4PostSxCRanio	338.001	34.8836	97.3848	2		135.432	115.804	223.45						147.76	900	0	0	0	0	0	0	0	0	721.24	0	0	0	178.76	0
2020-11-09	08:30:00	160212	900	900	985141000928730	E:\CCI STUDY\GROUP B\POst-WEEK4	GrBWEEK4PostSxCRanio	531.221	34.522	117.006	2		214.345	119.31	192.248						12.76	900	0	0	0	0	0	0	0	0	840.64	0	0	12.92	46.44	0
2020-11-09	08:45:00	161112	900	900	985141000928730	E:\CCI STUDY\GROUP B\POst-WEEK4	GrBWEEK4PostSxCRanio	1089.15	34.7118	128.4	2		226.11	156.084	196.307						47.04	900	0	0	0	0	0	0	0	0	529.84	0	0	44.76	325.4	0
2020-11-09	09:00:00	162012	900	900	985141000928730	E:\CCI STUDY\GROUP B\POst-WEEK4	GrBWEEK4PostSxCRanio	119.5	34.7419	94.5322	1		148.264	137.828	118.946						2.48	269.12	0	630.88	0	0	0	0	0	0	256.2	630.88	0	0	12.92	0
2020-11-09	09:15:00	162912	900	900	985141000928730	E:\CCI STUDY\GROUP B\POst-WEEK4	GrBWEEK4PostSxCRanio	5194.78	35.341	100.292	42		162.15	128.996	140.019						127.2	886.36	13.88	13.64	13.56	1	0	14.96	3.36	1.56	61.08	10.28	48.04	42.96	310.52	392.68
2020-11-09	09:30:00	163812	900	900	985141000928730	E:\CCI STUDY\GROUP B\POst-WEEK4	GrBWEEK4PostSxCRanio	0	35.6867	44.1088	0		46.7422	165.352	119.5						0	900	0	0	0	0	0	0	0	0	12.92	0	0	0	887.08	0
2020-11-09	09:45:00	164712	900	900	985141000928730	E:\CCI STUDY\GROUP B\POst-WEEK4	GrBWEEK4PostSxCRanio	169.016	35.4778	107.072	1		186.095	211.787	108.788						428.24	900	0	0	0	0	0	0	0	0	622.2	0	0	0	277.8	0
2020-11-09	10:00:00	165612	900	900	985141000928730	E:\CCI STUDY\GROUP B\POst-WEEK4	GrBWEEK4PostSxCRanio	9606.03	35.0576	90.6756	77		172.173	148.554	151.469						218.12	757.08	53.72	142.92	9.32	5.52	11.4	35.36	51.8	26.76	39.08	91.12	250	109.76	234.72	35.16
2020-11-09	10:15:00	166512	900	900	985141000928730	E:\CCI STUDY\GROUP B\POst-WEEK4	GrBWEEK4PostSxCRanio	6692.39	35.9315	113.5	58		155.855	157.595	204.905						152.4	622.84	24.68	277.16	3.76	8.6	15.48	12.52	18.2	2.04	63.44	258.96	251.88	24.52	81.84	158.76
2020-11-09	10:30:00	167412	900	900	985141000928730	E:\CCI STUDY\GROUP B\POst-WEEK4	GrBWEEK4PostSxCRanio	1950.34	36.126	90.4319	19		142.241	99.0502	135.794						47.4	662.2	5.68	237.8	5.76	0	0	4.52	7.04	0	0	230.76	550.16	0.6	0.56	100.6
2020-11-09	10:45:00	168312	900	900	985141000928730	E:\CCI STUDY\GROUP B\POst-WEEK4	GrBWEEK4PostSxCRanio	0	35.5629	23.7805	0		32.2378	116.697	160.147						0	900	0	0	0	0	0	0	0	0	0	0	900	0	0	0
2020-11-09	11:00:00	169212	900	900	985141000928730	E:\CCI STUDY\GROUP B\POst-WEEK4	GrBWEEK4PostSxCRanio	597.499	35.3414	82.7186	5		105.603	161.606	126.818						11.36	900	0	0	0	0	0	0	0	0	0	0	132.84	0	0	767.16
2020-11-09	11:15:00	170112	900	900	985141000928730	E:\CCI STUDY\GROUP B\POst-WEEK4	GrBWEEK4PostSxCRanio	239	34.9842	119.512	2		119.543	154.15	168.999						2.2	900	0	0	0	0	0	0	0	0	0	0	1.12	0	0	898.88
2020-11-09	11:30:00	171012	900	900	985141000928730	E:\CCI STUDY\GROUP B\POst-WEEK4	GrBWEEK4PostSxCRanio	478	34.8968	103.82	4		131.038	105.933	153.114						32.12	900	0	0	0	0	0	0	0	0	0	0	0	0	284.24	615.76
2020-11-09	11:45:00	171912	900	900	985141000928730	E:\CCI STUDY\GROUP B\POst-WEEK4	GrBWEEK4PostSxCRanio	238.981	34.8925	52.2326	2		88.4118	92.6258	152.06						400	595.52	0	304.48	0	0	0	0	0	0	0	304.48	0	0	202.4	393.12
2020-11-09	12:00:00	172812	900	900	985141000928730	E:\CCI STUDY\GROUP B\POst-WEEK4	GrBWEEK4PostSxCRanio	119.5	35.2961	112.14	0		168.213	113.758	119.519						3.56	0	0	900	0	0	0	0	0	0	0	900	0	0	0	0
2020-11-09	12:15:00	173712	900	900	985141000928730	E:\CCI STUDY\GROUP B\POst-WEEK4	GrBWEEK4PostSxCRanio	0	35.2592	0	0		126.414	0	119.5						0	0	0	900	0	0	0	0	0	0	0	900	0	0	0	0
2020-11-09	12:30:00	174612	900	900	985141000928730	E:\CCI STUDY\GROUP B\POst-WEEK4	GrBWEEK4PostSxCRanio	646.987	35.7271	78.5488	5		134.185	86.8695	135.247						269.72	601.08	0	298.92	0	0	0	0	0	0	0	298.92	472.84	0	0	128.24
2020-11-09	12:45:00	175512	900	900	985141000928730	E:\CCI STUDY\GROUP B\POst-WEEK4	GrBWEEK4PostSxCRanio	1589.4	35.5577	114.469	15		190.599	131.12	145.218						34.76	508.4	0	391.6	0	0	0	0	0	0	7.84	391.6	302	0.92	24.8	172.84
2020-11-09	13:00:00	176412	900	900	985141000928730	E:\CCI STUDY\GROUP B\POst-WEEK4	GrBWEEK4PostSxCRanio	2395.57	35.4688	85.1675	21		108.987	151.653	171.463						45.16	855.52	9.32	44.48	1.24	3.56	4.8	1.16	3.6	3.12	84.16	40.88	204.96	7.36	12.92	532.24
2020-11-09	13:15:00	177312	900	900	985141000928730	E:\CCI STUDY\GROUP B\POst-WEEK4	GrBWEEK4PostSxCRanio	168.997	35.5077	62.0778	1		118.272	136.99	63.3887						82.04	900	0	0	0	0	0	0	0	0	0	0	61.36	0	838.64	0
2020-11-09	13:30:00	178212	900	900	985141000928730	E:\CCI STUDY\GROUP B\POst-WEEK4	GrBWEEK4PostSxCRanio	119.5	35.6113	117.486	1		139.666	139.153	144.179						1.2	900	0	0	0	0	0	0	0	0	0	0	438.2	0	12.92	448.88
2020-11-09	13:45:00	179112	900	900	985141000928730	E:\CCI STUDY\GROUP B\POst-WEEK4	GrBWEEK4PostSxCRanio	0	35.4891	41.7975	0		76.4959	79.3309	120.211						0	900	0	0	0	0	0	0	0	0	0	0	0	0	887.08	12.92
2020-11-09	14:00:00	180012	900	900	985141000928730	E:\CCI STUDY\GROUP B\POst-WEEK4	GrBWEEK4PostSxCRanio	0	34.4482	79.7439	0		83.8891	119.808	168.999						0	900	0	0	0	0	0	0	0	0	0	0	0	0	0	900
2020-11-09	14:15:00	180912	900	900	985141000928730	E:\CCI STUDY\GROUP B\POst-WEEK4	GrBWEEK4PostSxCRanio	2916.5	34.8978	102.579	25		187.757	151.358	147.57						42.32	487.08	0.84	412.92	0	4.32	1.04	0.08	6.64	0.76	24.52	406.28	32.04	8.44	100.2	315.68
2020-11-09	14:30:00	181812	900	900	985141000928730	E:\CCI STUDY\GROUP B\POst-WEEK4	GrBWEEK4PostSxCRanio	4496.25	35.8043	95.3367	40		219.349	136.726	149.951						241.04	761.44	66.8	138.56	15.6	28.88	48.6	16.28	11.04	3.04	72.36	127.52	63.16	40.28	71.44	401.8
2020-11-09	14:45:00	182712	900	887.08	985141000928730	E:\CCI STUDY\GROUP B\POst-WEEK4	GrBWEEK4PostSxCRanio	238.997	36.1741	53.3	2		89.6482	94.185	157.68						104.16	887.08	0	0	0	0	0	0	0	0	0	0	0	0	187.92	699.16
2020-11-09	15:00:00	183612	900	12.92	985141000928730	E:\CCI STUDY\GROUP B\POst-WEEK4	GrBWEEK4PostSxCRanio	0	35.4001	119.5	0		119.5	119.5	119.5						0	12.92	0	0	0	0	0	0	0	0	0	0	0	0	12.92	0
2020-11-09	15:15:00	184512	900	900	985141000928730	E:\CCI STUDY\GROUP B\POst-WEEK4	GrBWEEK4PostSxCRanio	0	35.3926	114.918	0		120.325	119.5	128.271						0	900	0	0	0	0	0	0	0	0	0	0	0	0	900	0
2020-11-09	15:30:00	185412	900	900	985141000928730	E:\CCI STUDY\GROUP B\POst-WEEK4	GrBWEEK4PostSxCRanio	1751.15	35.5355	99.8389	15		164.484	119.88	117.623						34.68	832.32	8.52	67.68	0	3.64	10.68	5.72	1.48	3.64	2.12	66.2	12.44	2.16	745.76	46.16
2020-11-09	15:45:00	186312	900	900	985141000928730	E:\CCI STUDY\GROUP B\POst-WEEK4	GrBWEEK4PostSxCRanio	239.003	35.5941	106.644	2		162.077	118.554	136.037						84.92	67.16	0	832.84	0	0	0	0	0	0	0	832.84	0	0	67.16	0
2020-11-09	16:00:00	187212	900	900	985141000928730	E:\CCI STUDY\GROUP B\POst-WEEK4	GrBWEEK4PostSxCRanio	358.5	35.2955	101.518	3		140.411	156.501	143.266						3.48	247.52	0	652.48	0	0	0	0	0	0	247.52	652.48	0	0	0	0
2020-11-09	16:15:00	188112	900	900	985141000928730	E:\CCI STUDY\GROUP B\POst-WEEK4	GrBWEEK4PostSxCRanio	4971.22	35.5249	117.477	40		172.271	228.286	150.813						137.08	830	34.32	70	0.56	27.56	6.92	23.52	36.4	4.2	526.2	33.6	38.08	100.88	80	22.08
2020-11-09	16:30:00	189012	900	900	985141000928730	E:\CCI STUDY\GROUP B\POst-WEEK4	GrBWEEK4PostSxCRanio	4791.22	36.2448	111.884	44		129.422	205.092	149.638						66.16	863.8	7.24	36.2	2.8	5.68	1.32	4.08	31.4	2.08	130.76	4.8	15.12	533.76	157.56	10.64
2020-11-09	16:45:00	189912	900	900	985141000928730	E:\CCI STUDY\GROUP B\POst-WEEK4	GrBWEEK4PostSxCRanio	717.001	36.0888	115.441	6		119.5	126	162.518						10	900	0	0	0	0	0	0	0	0	18.76	0	0	783.56	97.68	0
2020-11-09	17:00:00	190812	900	900	985141000928730	E:\CCI STUDY\GROUP B\POst-WEEK4	GrBWEEK4PostSxCRanio	0	35.3308	115.859	0		146.975	119.5	152.256						0	900	0	0	0	0	0	0	0	0	0	0	0	900	0	0
2020-11-09	17:15:00	191712	900	900	985141000928730	E:\CCI STUDY\GROUP B\POst-WEEK4	GrBWEEK4PostSxCRanio	3020.86	35.603	105.334	28		199.329	135.388	155.089						113.44	716.52	10.48	183.48	2.6	5.24	3.36	10.64	1.92	4.64	31.92	181.56	9.6	544.48	104.04	0
2020-11-09	17:30:00	192612	900	900	985141000928730	E:\CCI STUDY\GROUP B\POst-WEEK4	GrBWEEK4PostSxCRanio	2419.54	36.4359	50.551	21		126.269	101.497	126.733						70.12	863.76	0	36.24	0	0	0	0	0	0.04	0	36.24	101.16	65.16	659.84	37.56
2020-11-09	17:45:00	193512	900	900	985141000928730	E:\CCI STUDY\GROUP B\POst-WEEK4	GrBWEEK4PostSxCRanio	358.542	36.0041	84.6914	3		88.951	131.652	145.311						456.48	900	0	0	0	0	0	0	0	0	0	0	0	0	522.68	377.32
2020-11-09	18:00:00	194412	900	900	985141000928730	E:\CCI STUDY\GROUP B\POst-WEEK4	GrBWEEK4PostSxCRanio	478.301	35.7347	75.9227	4		120.586	122.304	173.756						368.32	536.96	0	363.04	0	0	0	0	0	0	0	363.04	0	0	475	61.96
2020-11-09	18:15:00	195312	900	900	985141000928730	E:\CCI STUDY\GROUP B\POst-WEEK4	GrBWEEK4PostSxCRanio	6432.25	35.9035	99.8457	55		122.73	146.425	176.733						373.96	570.04	24.76	329.96	2	35.32	16.48	25.28	30.6	12.6	123.12	299.36	30.44	136.52	122.04	66.24
2020-11-09	18:30:00	196212	900	900	985141000928730	E:\CCI STUDY\GROUP B\POst-WEEK4	GrBWEEK4PostSxCRanio	8702.75	36.594	106.986	84		148.394	182.541	213.246						332.6	746.52	157.2	153.48	6.84	39.92	59	23.4	139.44	118.92	14	14.04	41.36	344.12	75.36	23.6
2020-11-09	18:45:00	197112	900	900	985141000928730	E:\CCI STUDY\GROUP B\POst-WEEK4	GrBWEEK4PostSxCRanio	4945.02	37.0212	96.927	40		132.971	147.599	191.274						203.28	624.68	26.4	275.32	0	0	4.56	0.68	228.52	349.76	33.64	46.8	107	129.04	0	0
2020-11-09	19:00:00	198012	900	900	985141000928730	E:\CCI STUDY\GROUP B\POst-WEEK4	GrBWEEK4PostSxCRanio	9121.5	36.9111	123.297	80		177.864	214.116	176.524						431.88	759.6	131.36	140.4	11.8	58.8	121.52	51.04	57.72	52.92	76.28	82.68	45.28	137.8	187.04	17.12
2020-11-09	19:15:00	198912	900	900	985141000928730	E:\CCI STUDY\GROUP B\POst-WEEK4	GrBWEEK4PostSxCRanio	2469.92	36.8435	106.863	20		205.758	148.645	191.787						134	897.68	24	2.32	0	26.48	0	4	0.04	5.64	253	2.28	0	544	64.56	0
2020-11-09	19:30:00	199812	900	900	985141000928730	E:\CCI STUDY\GROUP B\POst-WEEK4	GrBWEEK4PostSxCRanio	6073.86	36.6209	103.504	54		167.136	192.796	181.043						139.16	866.8	14.84	33.2	5	51.84	6.16	8.2	18.56	8.4	28.4	14.64	12.44	116.12	525.36	104.88
2020-11-09	19:45:00	200712	900	900	985141000928730	E:\CCI STUDY\GROUP B\POst-WEEK4	GrBWEEK4PostSxCRanio	7404.54	36.5865	126.532	60		158.605	194.471	197.025						242	589.72	81.24	310.28	25.68	27.52	15.28	0	183.96	98.04	7.16	126.32	331.96	48.24	35.84	0
2020-11-09	20:00:00	201612	900	900	985141000928730	E:\CCI STUDY\GROUP B\POst-WEEK4	GrBWEEK4PostSxCRanio	5126.75	36.9645	99.1504	43		162.415	135.501	210.266						270.6	756.84	23.6	143.16	0	9.96	8.16	12.44	126.48	40.36	52.6	16.68	119.36	344.76	164.68	4.52
2020-11-09	20:15:00	202512	900	900	985141000928730	E:\CCI STUDY\GROUP B\POst-WEEK4	GrBWEEK4PostSxCRanio	4045.79	36.4693	115.714	39		227.492	151.587	145.719						86.76	846.4	16.04	53.6	0.52	70.68	1.76	5.08	44.12	23.04	0.48	9.48	93.52	0	5.64	645.68
2020-11-09	20:30:00	203412	900	900	985141000928730	E:\CCI STUDY\GROUP B\POst-WEEK4	GrBWEEK4PostSxCRanio	671.354	36.0951	114.911	7		217.7	179.577	201.773						11.68	889.16	142	10.84	0	0	0	0	0	0	0	10.84	0	0	512.92	376.24
2020-11-09	20:45:00	204312	900	900	985141000928730	E:\CCI STUDY\GROUP B\POst-WEEK4	GrBWEEK4PostSxCRanio	239	36.4556	46.7549	2		248.529	49.5017	162.198						5.68	729.52	0	170.48	0	0	0	0	0	0	0	170.48	0	0	729.52	0
2020-11-09	21:00:00	205212	900	900	985141000928730	E:\CCI STUDY\GROUP B\POst-WEEK4	GrBWEEK4PostSxCRanio	6152.6	36.5594	124.644	53		212.462	199.728	171.125						383.8	819.6	146.88	80.4	48.12	98.36	26.52	95.36	2.96	40.28	22.12	77.44	59.4	15.56	281	132.88
2020-11-09	21:15:00	206112	900	900	985141000928730	E:\CCI STUDY\GROUP B\POst-WEEK4	GrBWEEK4PostSxCRanio	5941.05	36.6362	118.441	51		220.423	179.961	199.654						82.04	886.36	27.72	13.64	54.64	4.16	21.48	2.72	4.12	6.16	98.68	9.52	97.04	73	95.52	432.96
2020-11-09	21:30:00	207012	900	900	985141000928730	E:\CCI STUDY\GROUP B\POst-WEEK4	GrBWEEK4PostSxCRanio	9808.13	36.6847	116.924	87		206.606	214.818	187.378						211.2	835.04	75.04	64.96	29.2	98.88	13.08	19.6	46.68	185.08	225.68	18.28	4.16	212.8	42.52	4.04
2020-11-09	21:45:00	207912	900	900	985141000928730	E:\CCI STUDY\GROUP B\POst-WEEK4	GrBWEEK4PostSxCRanio	6833.79	37.097	138.968	61		261.61	209.557	170.509						220	885.64	201	14.36	102.84	102.68	64.08	55.24	5.88	15.32	102.04	8.48	34.16	240.88	89.72	78.68
2020-11-09	22:00:00	208812	900	900	985141000928730	E:\CCI STUDY\GROUP B\POst-WEEK4	GrBWEEK4PostSxCRanio	4176.62	36.9979	117.734	37		169.442	204.936	180.911						134.2	870.4	40.76	29.6	29	17.44	2.68	46.92	23.52	19.92	50.92	6.08	35.48	91.04	550.16	26.84
2020-11-09	22:15:00	209712	900	900	985141000928730	E:\CCI STUDY\GROUP B\POst-WEEK4	GrBWEEK4PostSxCRanio	443.664	36.6954	123.197	4		153.557	147.114	149.066						17.8	244.52	0	655.48	0	0	0	0	0	0	0	655.48	0	0	244.52	0
2020-11-09	22:30:00	210612	900	900	985141000928730	E:\CCI STUDY\GROUP B\POst-WEEK4	GrBWEEK4PostSxCRanio	4220.25	36.8589	134.537	37		183.491	191.836	187.066						149.52	680.08	41.12	219.92	30.04	61.08	17.96	7.08	6.84	23.36	16.8	213.08	305.88	0.6	217.28	0
2020-11-09	22:45:00	211512	900	900	985141000928730	E:\CCI STUDY\GROUP B\POst-WEEK4	GrBWEEK4PostSxCRanio	3357.52	36.7025	104.496	28		165.199	193.075	160.129						75.4	850.8	36.44	49.2	8.28	0	0	11.04	2.2	18.32	95.12	47	304.44	162.92	107.96	142.72
2020-11-09	23:00:00	212412	900	900	985141000928730	E:\CCI STUDY\GROUP B\POst-WEEK4	GrBWEEK4PostSxCRanio	5384.14	36.9036	122.427	51		227.967	204.921	170.194						272.64	804.36	84.36	95.64	1.32	19.56	43.88	12.44	55.24	169.4	90.52	40.4	108.16	348	11.08	0
2020-11-09	23:15:00	213312	900	900	985141000928730	E:\CCI STUDY\GROUP B\POst-WEEK4	GrBWEEK4PostSxCRanio	8663.99	37.0319	151.338	79		228.202	226.755	235.165						202.52	828.84	221.12	71.16	7.76	25.16	56.36	46.28	58.56	299	70.88	12.6	75.64	54.32	5.88	187.56
2020-11-09	23:30:00	214212	900	900	985141000928730	E:\CCI STUDY\GROUP B\POst-WEEK4	GrBWEEK4PostSxCRanio	11492.9	37.0646	146.035	103		239.519	213.763	203.469						431.16	827.44	193.12	72.56	5.8	196	61.88	25.48	48.04	213.4	90.64	24.52	119.44	45.36	32.36	37.08
2020-11-09	23:45:00	215112	900	900	985141000928730	E:\CCI STUDY\GROUP B\POst-WEEK4	GrBWEEK4PostSxCRanio	5602.19	37.2459	107.797	47		175.217	209.026	171.3						133.88	842	93.56	58	86.04	3.08	59.08	11.32	3.8	10.92	108.16	54.2	214.32	19.6	126.28	203.2
2020-11-10	00:00:00	216012	900	900	985141000928730	E:\CCI STUDY\GROUP B\POst-WEEK4	GrBWEEK4PostSxCRanio	6567.71	36.9951	119.091	55		194.034	187.937	182.283						377.64	742.84	94.28	157.16	6.64	29.28	38.08	26.44	68.08	81.12	77.48	89.08	107.04	244.36	132.4	0
2020-11-10	00:15:00	216912	900	900	985141000928730	E:\CCI STUDY\GROUP B\POst-WEEK4	GrBWEEK4PostSxCRanio	11836.3	36.8804	123.507	106		215.08	191.428	231.99						272.24	854.68	105.84	45.32	0	3.44	46.16	47.36	19.16	144.48	108.12	26.16	119.8	275.36	51.44	58.52
2020-11-10	00:30:00	217812	900	900	985141000928730	E:\CCI STUDY\GROUP B\POst-WEEK4	GrBWEEK4PostSxCRanio	10212.1	36.8702	132.603	83		237.757	232.803	163.349						209.64	777.04	181.08	122.96	23.24	25.2	12.8	41.28	57.16	51.48	137.12	65.8	71.64	379.32	28.32	6.64
2020-11-10	00:45:00	218712	900	900	985141000928730	E:\CCI STUDY\GROUP B\POst-WEEK4	GrBWEEK4PostSxCRanio	2376.26	37.0294	112.279	21		158.793	149.797	160.043						127.08	788.76	21.64	111.24	0	0	0	8.4	0	0	107.68	111.24	586.2	0.04	78.24	8.2
2020-11-10	01:00:00	219612	900	900	985141000928730	E:\CCI STUDY\GROUP B\POst-WEEK4	GrBWEEK4PostSxCRanio	119.5	36.0319	68.8112	1		77.1688	141.4	175.733						0.88	467.44	0	432.56	0	0	0	0	0	0	0	432.56	0	0	467.44	0
2020-11-10	01:15:00	220512	900	900	985141000928730	E:\CCI STUDY\GROUP B\POst-WEEK4	GrBWEEK4PostSxCRanio	457.49	35.5229	100.166	3		158.569	109.009	144.783						53.88	105.12	0	794.88	0	0	0	0	0	0	0	794.88	0	0	76.6	28.52
2020-11-10	01:30:00	221412	900	900	985141000928730	E:\CCI STUDY\GROUP B\POst-WEEK4	GrBWEEK4PostSxCRanio	937.474	35.7639	118.019	4		149.01	185.322	137.76						54.6	151.96	0	748.04	0	0	0	0	0	0	0	748.04	111.6	0	40.36	0
2020-11-10	01:45:00	222312	900	900	985141000928730	E:\CCI STUDY\GROUP B\POst-WEEK4	GrBWEEK4PostSxCRanio	239.002	35.7274	104.121	2		154.549	139.303	121.194						49.16	49.28	0	850.72	0	0	0	0	0	0	0	850.72	0	0	49.28	0
2020-11-10	02:00:00	223212	900	900	985141000928730	E:\CCI STUDY\GROUP B\POst-WEEK4	GrBWEEK4PostSxCRanio	478.079	35.6307	65.7574	4		134.162	90.032	119.541						492.24	272.28	0	627.72	0	0	0	0	0	0	0	627.72	48.24	0	224.04	0
2020-11-10	02:15:00	224112	900	900	985141000928730	E:\CCI STUDY\GROUP B\POst-WEEK4	GrBWEEK4PostSxCRanio	238.996	35.7042	56.0305	2		61.0264	246.016	129.31						285.08	833.92	0	66.08	0	0	0	0	0	0	0	66.08	0	0	647.72	186.2
2020-11-10	02:30:00	225012	900	900	985141000928730	E:\CCI STUDY\GROUP B\POst-WEEK4	GrBWEEK4PostSxCRanio	0	35.7441	58.9495	0		59.8483	276.223	166.951						0	900	0	0	0	0	0	0	0	0	0	0	0	0	12.92	887.08
2020-11-10	02:45:00	225912	900	900	985141000928730	E:\CCI STUDY\GROUP B\POst-WEEK4	GrBWEEK4PostSxCRanio	1694.99	35.7173	95.5454	16		176.472	131.968	121.996						93.2	827.84	1.68	72.16	0	0	0	0.04	2.76	0	8.48	69.4	1.32	1.08	687.12	129.8
2020-11-10	03:00:00	226812	900	900	985141000928730	E:\CCI STUDY\GROUP B\POst-WEEK4	GrBWEEK4PostSxCRanio	9597.06	35.8231	131.959	85		236.611	170.386	202.671						192.36	695.52	121.04	204.48	5.24	6.48	6.36	189.88	147.24	10.92	88	57.24	20.44	140.32	156.52	71.36
2020-11-10	03:15:00	227712	900	900	985141000928730	E:\CCI STUDY\GROUP B\POst-WEEK4	GrBWEEK4PostSxCRanio	11498.2	36.4373	117.902	100		197.718	177.609	211.136						184.48	747.44	92.88	152.56	51.24	30.52	17.6	30	133.52	10.16	78.88	19.04	63.6	77.96	311.84	75.64
2020-11-10	03:30:00	228612	900	900	985141000928730	E:\CCI STUDY\GROUP B\POst-WEEK4	GrBWEEK4PostSxCRanio	239	36.691	80.3825	2		116.706	99.8503	160.177						2.24	900	0	0	0	0	0	0	0	0	0	0	879	0	0	21
2020-11-10	03:45:00	229512	900	900	985141000928730	E:\CCI STUDY\GROUP B\POst-WEEK4	GrBWEEK4PostSxCRanio	0	35.659	31.0629	0		37.1929	160.47	117.785						0	900	0	0	0	0	0	0	0	0	0	0	0	0	12.92	887.08
2020-11-10	04:00:00	230412	900	900	985141000928730	E:\CCI STUDY\GROUP B\POst-WEEK4	GrBWEEK4PostSxCRanio	527.498	35.5519	48.5764	4		132.413	94.2884	77.7156						13.24	785.4	0	114.6	0	0	0	0	0	0	0	114.6	219.08	0	409.72	156.6
2020-11-10	04:15:00	231312	900	900	985141000928730	E:\CCI STUDY\GROUP B\POst-WEEK4	GrBWEEK4PostSxCRanio	5025.45	35.7443	62.5599	48		86.1729	140.364	136.928						115.76	833.52	48.92	66.48	14.36	32.28	1	6.76	53.32	1.08	17.36	13.16	13	18	299	430.68
2020-11-10	04:30:00	232212	900	900	985141000928730	E:\CCI STUDY\GROUP B\POst-WEEK4	GrBWEEK4PostSxCRanio	1507.87	35.9084	103.116	11		165.348	131.088	151.409						63.36	783.72	22.92	116.28	0	0	0	0	0	0	24.44	116.28	27.48	63.16	169	499.64
2020-11-10	04:45:00	233112	900	900	985141000928730	E:\CCI STUDY\GROUP B\POst-WEEK4	GrBWEEK4PostSxCRanio	0	34.9926	107.727	0		241.661	119.694	122.299						0	900	0	0	0	0	0	0	0	0	0	0	0	0	0	900
2020-11-10	05:00:00	234012	900	900	985141000928730	E:\CCI STUDY\GROUP B\POst-WEEK4	GrBWEEK4PostSxCRanio	5576.86	35.5838	104.95	52		247.438	127.575	141.403						131.8	884.44	10.6	15.56	5.12	5.24	2.72	24.84	12.76	34	30.64	2.8	259.64	17.08	99.24	405.92
2020-11-10	05:15:00	234912	900	900	985141000928730	E:\CCI STUDY\GROUP B\POst-WEEK4	GrBWEEK4PostSxCRanio	6990.12	36.3603	120.391	60		201.424	155.034	174.947						227.04	721.72	92.68	178.28	29.08	19.8	1.08	65.52	16	42.68	115.08	162.28	93.8	162.64	129	63.04
2020-11-10	05:30:00	235812	900	900	985141000928730	E:\CCI STUDY\GROUP B\POst-WEEK4	GrBWEEK4PostSxCRanio	10895.9	36.5613	153.188	94		256.749	204.996	241.589						312.2	791.12	222	108.88	36.04	31.8	102.92	74.84	58.72	84.4	205.4	50.16	85.64	132.84	31.2	6.04
2020-11-10	05:45:00	236712	900	900	985141000928730	E:\CCI STUDY\GROUP B\POst-WEEK4	GrBWEEK4PostSxCRanio	16059.2	36.7578	140.127	141		232.058	193.332	217.781						235.88	725.36	102.04	174.64	14	35.48	61.24	126.12	131.44	63.8	210.2	43.2	70.36	85.88	43.56	14.72
2020-11-10	06:00:00	237612	900	900	985141000928730	E:\CCI STUDY\GROUP B\POst-WEEK4	GrBWEEK4PostSxCRanio	16114.2	36.9168	115.867	142		162.076	202.662	200.109						288.12	731.4	37.96	168.6	56.48	29.68	24.48	158	131.04	47.88	154.76	37.56	39.16	52.64	126.12	42.2
2020-11-10	06:15:00	238512	900	900	985141000928730	E:\CCI STUDY\GROUP B\POst-WEEK4	GrBWEEK4PostSxCRanio	13921.2	36.8382	133.475	120		185.42	256.896	173.151						297.72	573.2	115.32	326.8	38.68	38.4	8.88	262.28	301	7.72	89.16	25.8	84.32	27.12	9.64	7
2020-11-10	06:30:00	239412	900	900	985141000928730	E:\CCI STUDY\GROUP B\POst-WEEK4	GrBWEEK4PostSxCRanio	10580.5	36.7952	156.117	85		212.699	220.118	194.04						213.44	701.56	185.52	198.44	18.12	16.48	28.64	82.12	108.64	39.24	130.48	89.8	16.8	282.64	87.04	0
2020-11-10	06:45:00	240312	900	900	985141000928730	E:\CCI STUDY\GROUP B\POst-WEEK4	GrBWEEK4PostSxCRanio	7614.46	36.5957	114.436	70		211.746	170.269	164.515						536.72	505.16	38.44	394.84	12.44	26.04	32.76	60.04	71.16	12.56	48.24	323.68	13.24	35.88	210.4	53.56
2020-11-10	07:00:00	241212	900	900	985141000928730	E:\CCI STUDY\GROUP B\POst-WEEK4	GrBWEEK4PostSxCRanio	407.999	36.3246	116.212	3		168.343	136.067	127.283						11.68	900	0	0	0	0	0	0	0	0	0	0	33.08	0	855.04	11.88
2020-11-10	07:15:00	242112	900	887.08	985141000928730	E:\CCI STUDY\GROUP B\POst-WEEK4	GrBWEEK4PostSxCRanio	0	35.2224	24.4097	0		119.5	24.4097	168.999						0	887.08	0	0	0	0	0	0	0	0	0	0	887.08	0	0	0
2020-11-10	07:30:00	243012	900	12.92	985141000928730	E:\CCI STUDY\GROUP B\POst-WEEK4	GrBWEEK4PostSxCRanio	0	35.2001	119.5	0		119.5	119.5	168.999						0	12.92	0	0	0	0	0	0	0	0	0	0	12.92	0	0	0
2020-11-10	07:45:00	243912	900	887.08	985141000928730	E:\CCI STUDY\GROUP B\POst-WEEK4	GrBWEEK4PostSxCRanio	0	35.0749	108.435	0		119.5	111.531	168.999						0	887.08	0	0	0	0	0	0	0	0	0	0	887.08	0	0	0
2020-11-10	08:00:00	244812	900	12.92	985141000928730	E:\CCI STUDY\GROUP B\POst-WEEK4	GrBWEEK4PostSxCRanio	0	34.9001	0	0		0	168.999	119.5						0	12.92	0	0	0	0	0	0	0	0	0	0	0	0	0	12.92
2020-11-10	08:15:00	245712	900	900	985141000928730	E:\CCI STUDY\GROUP B\POst-WEEK4	GrBWEEK4PostSxCRanio	119.507	34.8739	31.66	1		35.9169	126.09	131.165						170.32	900	0	0	0	0	0	0	0	0	0	0	12.92	0	257.6	629.48
2020-11-10	08:30:00	246612	900	900	985141000928730	E:\CCI STUDY\GROUP B\POst-WEEK4	GrBWEEK4PostSxCRanio	119.5	34.679	113.291	1		120.384	154.14	129.384						1.48	900	0	0	0	0	0	0	0	0	0	0	179.92	0	0	720.08
2020-11-10	08:45:00	247512	900	900	985141000928730	E:\CCI STUDY\GROUP B\POst-WEEK4	GrBWEEK4PostSxCRanio	1688.42	35.057	55.9007	14		106.692	105.963	130.668						15.64	489.2	0	410.8	0	0	0	0	0	0	0	410.8	208.24	0.6	0.6	279.76
2020-11-10	09:00:00	248412	900	900	985141000928730	E:\CCI STUDY\GROUP B\POst-WEEK4	GrBWEEK4PostSxCRanio	0	35.5886	113.946	0		115.565	168.288	141.431						0	900	0	0	0	0	0	0	0	0	0	0	12.92	0	0	887.08
2020-11-10	09:15:00	249312	900	900	985141000928730	E:\CCI STUDY\GROUP B\POst-WEEK4	GrBWEEK4PostSxCRanio	119.5	35.1027	99.5101	1		102.153	138.348	152.786						1.2	900	0	0	0	0	0	0	0	0	0	0	43.6	0	0	856.4
2020-11-10	09:30:00	250212	900	900	985141000928730	E:\CCI STUDY\GROUP B\POst-WEEK4	GrBWEEK4PostSxCRanio	597.501	34.9747	88.1146	4		110.701	140.57	123.429						29.84	900	0	0	0	0	0	0	0	0	0	0	413.88	0	0	486.12
2020-11-10	09:45:00	251112	900	900	985141000928730	E:\CCI STUDY\GROUP B\POst-WEEK4	GrBWEEK4PostSxCRanio	478.003	34.8663	105.362	4		169.295	135.63	150.413						134.36	786.4	0	113.6	0	0	0	0	0	0	0	113.6	285.16	0	53.04	448.2
2020-11-10	10:00:00	252012	900	900	985141000928730	E:\CCI STUDY\GROUP B\POst-WEEK4	GrBWEEK4PostSxCRanio	119.5	34.9799	115.971	0		160.794	116.205	119.583						15.52	0	0	900	0	0	0	0	0	0	0	900	0	0	0	0
2020-11-10	10:15:00	252912	900	900	985141000928730	E:\CCI STUDY\GROUP B\POst-WEEK4	GrBWEEK4PostSxCRanio	119.5	35.3734	94.5617	1		159.35	96.2772	127.375						3.68	174.88	0	725.12	0	0	0	0	0	0	0	725.12	174.88	0	0	0
2020-11-10	10:30:00	253812	900	900	985141000928730	E:\CCI STUDY\GROUP B\POst-WEEK4	GrBWEEK4PostSxCRanio	0	34.8876	47.5451	0		167.594	119.5	47.5451						0	12.92	0	887.08	0	0	0	0	0	0	0	887.08	12.92	0	0	0
2020-11-10	10:45:00	254712	900	900	985141000928730	E:\CCI STUDY\GROUP B\POst-WEEK4	GrBWEEK4PostSxCRanio	119.5	34.3975	115.252	1		116.967	120.497	145.67						17	900	0	0	0	0	0	0	0	0	0	0	835.32	0	0	64.68
2020-11-10	11:00:00	255612	900	900	985141000928730	E:\CCI STUDY\GROUP B\POst-WEEK4	GrBWEEK4PostSxCRanio	358.5	34.685	79.6342	3		126.489	87.8093	122.889						6.84	900	0	0	0	0	0	0	0	0	0	0	38.72	0	0	861.28
2020-11-10	11:15:00	256512	900	900	985141000928730	E:\CCI STUDY\GROUP B\POst-WEEK4	GrBWEEK4PostSxCRanio	10305.7	34.8414	109.442	90		174.967	157.015	173.772						148.96	723.88	112.64	176.12	31.4	26.96	0	92.68	86.8	9.52	30	89.32	181.08	29.04	33.32	289.88
2020-11-10	11:30:00	257412	900	900	985141000928730	E:\CCI STUDY\GROUP B\POst-WEEK4	GrBWEEK4PostSxCRanio	13441	35.8952	121.304	117		211.167	182.497	163.795						204.8	651.32	70.28	248.68	5.96	28.88	23.96	96.64	97.52	13.96	139.76	151.16	61.32	45.84	72.52	162.48
2020-11-10	11:45:00	258312	900	887.08	985141000928730	E:\CCI STUDY\GROUP B\POst-WEEK4	GrBWEEK4PostSxCRanio	5628.67	36.242	107.423	51		167.347	137.745	166.61						247.52	653.28	60.24	233.8	43	0	0	20.08	45.84	237.92	40.48	187.96	48.32	10	130.2	123.28

## Sheet: 989001025043662
2020-11-07	11:45:00	0	900	10.1275	38.1005	90.0492	1
2020-11-07	12:00:00	12	900	18829.1	38.1774	119.272	164
2020-11-07	12:15:00	912	900	18648.8	38.0399	124.56	175
2020-11-07	12:30:00	1812	900	15276.4	37.8049	133.737	125
2020-11-07	12:45:00	2712	900	17289.9	37.6758	126.109	155
2020-11-07	13:00:00	3612	900	15221.5	37.6985	113.622	135
2020-11-07	13:15:00	4512	900	17646.1	37.5863	125.064	159
2020-11-07	13:30:00	5412	900	5715.42	37.2048	94.448	49
2020-11-07	13:45:00	6312	900	239	36.1528	93.2964	2
2020-11-07	14:00:00	7212	900	0	35.7737	82.5625	0
2020-11-07	14:15:00	8112	900	0	36.1177	77.1445	0
2020-11-07	14:30:00	9012	900	407.997	36.3482	25.5929	3
2020-11-07	14:45:00	9912	900	597.5	35.9981	59.0249	5
2020-11-07	15:00:00	10812	900	119.5	36.08	118.325	1
2020-11-07	15:15:00	11712	900	6855.09	36.1866	129.009	59
2020-11-07	15:30:00	12612	900	16416.2	37.2028	140.54	147
2020-11-07	15:45:00	13512	900	9882.64	37.0914	155.719	90
2020-11-07	16:00:00	14412	900	0	36.8619	76.241	0
2020-11-07	16:15:00	15312	900	239	36.0247	42.0046	2
2020-11-07	16:30:00	16212	900	0	35.4629	121.772	0
2020-11-07	16:45:00	17112	900	2954.29	36.4424	104.034	28
2020-11-07	17:00:00	18012	900	5475.96	36.5119	81.1125	47
2020-11-07	17:15:00	18912	900	168.995	36.4111	29.4614	2
2020-11-07	17:30:00	19812	900	239	36.7504	71.6961	2
2020-11-07	17:45:00	20712	900	5439.72	36.6236	85.6387	39
2020-11-07	18:00:00	21612	900	10007.1	37.1303	154.213	90
2020-11-07	18:15:00	22512	900	11988	37.2587	128.292	105
2020-11-07	18:30:00	23412	900	2434.53	37.1729	88.9629	24
2020-11-07	18:45:00	24312	900	4775.39	36.7448	111.095	44
2020-11-07	19:00:00	25212	900	9817.25	37.4973	119.315	99
2020-11-07	19:15:00	26112	900	597.497	36.8557	133.585	5
2020-11-07	19:30:00	27012	900	10287.3	37.4421	133.648	87
2020-11-07	19:45:00	27912	900	7705.13	37.845	124.578	68
2020-11-07	20:00:00	28812	900	2423.95	37.0784	96.4197	22
2020-11-07	20:15:00	29712	900	4106.96	36.4894	122.233	34
2020-11-07	20:30:00	30612	900	11002.7	37.5709	122.661	102
2020-11-07	20:45:00	31512	900	7794.98	37.9828	141.664	69
2020-11-07	21:00:00	32412	900	9258.93	37.8042	126.732	78
2020-11-07	21:15:00	33312	900	766.499	36.8	121.686	7
2020-11-07	21:30:00	34212	900	2609.84	36.4051	116.368	22
2020-11-07	21:45:00	35112	900	239	36.5382	149.572	2
2020-11-07	22:00:00	36012	900	1981.9	36.4192	122.251	17
2020-11-07	22:15:00	36912	900	8071.77	36.876	114.41	72
2020-11-07	22:30:00	37812	900	9811.25	37.5784	131.507	92
2020-11-07	22:45:00	38712	900	8784.12	37.5181	145.034	73
2020-11-07	23:00:00	39612	900	11161.7	37.8036	121.945	99
2020-11-07	23:15:00	40512	900	11715.4	37.8822	124.805	104
2020-11-07	23:30:00	41412	900	7405.93	37.6065	138.812	68
2020-11-07	23:45:00	42312	900	14155.9	37.5853	131.67	123
2020-11-08	00:00:00	43212	900	7441.86	37.1402	111.899	65
2020-11-08	00:15:00	44112	900	2883.01	36.4692	120.378	25
2020-11-08	00:30:00	45012	900	358.5	36.0293	140.709	3
2020-11-08	00:45:00	45912	900	0	36.2947	68.0665	0
2020-11-08	01:00:00	46812	900	766.497	36.737	88.7863	6
2020-11-08	01:15:00	47712	900	2435.29	36.9984	114.281	23
2020-11-08	01:30:00	48612	900	0	36.5746	48.6937	0
2020-11-08	01:45:00	49512	900	0	36.5546	78.1564	0
2020-11-08	02:00:00	50412	900	1569.27	36.3058	98.9603	14
2020-11-08	02:15:00	51312	900	5069.33	37.0334	98.7516	46
2020-11-08	02:30:00	52212	900	8770.43	37.1684	138.085	78
2020-11-08	02:45:00	53112	900	408.853	36.6297	60.3755	3
2020-11-08	03:00:00	54012	900	119.5	36.3418	11.4999	1
2020-11-08	03:15:00	54912	900	431.269	36.3708	115.649	6
2020-11-08	03:30:00	55812	900	119.5	36.38	82.1915	1
2020-11-08	03:45:00	56712	900	407.999	36.4867	129.208	3
2020-11-08	04:00:00	57612	900	12752.1	36.9403	137.206	110
2020-11-08	04:15:00	58512	900	4532.98	36.8623	135.742	41
2020-11-08	04:30:00	59412	900	0	35.9351	119.5	0
2020-11-08	04:45:00	60312	900	0	35.9752	52.2295	0
2020-11-08	05:00:00	61212	900	541.546	36.3223	81.9481	4
2020-11-08	05:15:00	62112	900	527.496	36.3593	101.694	4
2020-11-08	05:30:00	63012	900	6900.89	36.7448	114.848	67
2020-11-08	05:45:00	63912	900	10955.2	37.3582	143.114	96
2020-11-08	06:00:00	64812	900	10405.7	37.7429	108.613	91
2020-11-08	06:15:00	65712	900	11091.2	37.9098	121.257	106
2020-11-08	06:30:00	66612	900	9905.35	37.6926	118.491	81
2020-11-08	06:45:00	67512	900	8255.02	37.6307	129.031	71
2020-11-08	07:00:00	68412	900	13415.3	37.4518	133.967	121
2020-11-08	07:15:00	69312	900	4302.2	36.9455	65.4339	43
2020-11-08	07:30:00	70212	900	119.5	35.8841	102.826	1
2020-11-08	07:45:00	71112	900	358.5	34.8658	119.256	3
2020-11-08	08:00:00	72012	900	337.979	35.5423	86.7784	4
2020-11-08	08:15:00	72912	900	0	35.4963	119.148	0
2020-11-08	08:30:00	73812	900	0	35.2241	119.507	0
2020-11-08	08:45:00	74712	900	1523.75	35.6342	108.678	13
2020-11-08	09:00:00	75612	900	6723.23	36.2538	83.6111	59
2020-11-08	09:15:00	76512	900	0	35.3655	119.5	0
2020-11-08	09:30:00	77412	900	288.495	35.4647	118.169	3
2020-11-08	09:45:00	78312	900	119.499	35.9595	111.732	1
2020-11-08	10:00:00	79212	900	2390.21	36.3267	126.752	22
2020-11-08	10:15:00	80112	900	133.211	36.194	116.06	1
2020-11-08	10:30:00	81012	900	583.791	35.484	116.645	5
2020-11-08	10:45:00	81912	900	119.507	35.9122	21.6199	1
2020-11-08	11:00:00	82812	900	3321.19	36.4641	65.6237	29
2020-11-08	11:15:00	83712	900	0	35.9401	119.5	0
2020-11-08	11:30:00	84612	900	239.648	35.1816	85.7054	2
2020-11-08	11:45:00	85512	900	118.867	35.6757	28.15	1
2020-11-08	12:00:00	86412	900	507.005	36.2379	64.182	3
2020-11-08	12:15:00	87312	900	0	36.2079	142.056	0
2020-11-08	12:30:00	88212	900	696.384	36.0539	68.1743	5
2020-11-08	12:45:00	89112	900	1613.99	36.0134	120.107	13
2020-11-08	13:00:00	90012	900	936.208	35.9803	182.927	8
2020-11-08	13:15:00	90912	900	6622.67	36.3431	106.454	45
2020-11-08	13:30:00	91812	900	4603.15	36.1787	109.698	41
2020-11-08	13:45:00	92712	900	2188.06	36.3791	113.916	20
2020-11-08	14:00:00	93612	900	4082.65	36.155	120.564	36
2020-11-08	14:15:00	94512	900	0	35.9869	117.729	0
2020-11-08	14:30:00	95412	900	1273.64	35.3668	119.934	11
2020-11-08	14:45:00	96312	900	478.001	35.443	132.934	4
2020-11-08	15:00:00	97212	900	1510.95	35.6012	110.492	16
2020-11-08	15:15:00	98112	900	1207.32	35.8639	128.41	11
2020-11-08	15:30:00	99012	900	576.999	36.1623	136.365	6
2020-11-08	15:45:00	99912	900	2838.74	36.1853	122.809	22
2020-11-08	16:00:00	100812	900	10854.9	37.0288	112.361	100
2020-11-08	16:15:00	101712	900	11743.6	37.2562	136.67	101
2020-11-08	16:30:00	102612	900	4277.89	36.8547	126.516	35
2020-11-08	16:45:00	103512	900	0	36.0066	119.326	0
2020-11-08	17:00:00	104412	900	119.5	36.1334	118.729	1
2020-11-08	17:15:00	105312	900	239	36.3617	113.817	2
2020-11-08	17:30:00	106212	900	0	36.0899	117.236	0
2020-11-08	17:45:00	107112	900	10661.1	36.8567	93.7408	101
2020-11-08	18:00:00	108012	900	13061.8	37.3329	122.563	115
2020-11-08	18:15:00	108912	900	3488.74	37.1131	96.266	28
2020-11-08	18:30:00	109812	900	527.498	36.2798	104.254	4
2020-11-08	18:45:00	110712	900	11715.5	37.3736	129.967	103
2020-11-08	19:00:00	111612	900	8233.58	37.5364	111.87	71
2020-11-08	19:15:00	112512	900	527.498	36.988	189.262	5
2020-11-08	19:30:00	113412	900	3509.2	37.1508	104.008	28
2020-11-08	19:45:00	114312	900	6973.3	37.6999	98.4477	61
2020-11-08	20:00:00	115212	900	15964.1	38.1411	134.012	136
2020-11-08	20:15:00	116112	900	11403.8	38.0842	141.13	105
2020-11-08	20:30:00	117012	900	11092.5	37.8528	164.42	100
2020-11-08	20:45:00	117912	900	8969.64	37.7198	163.54	85
2020-11-08	21:00:00	118812	900	4985.43	37.0539	143.623	40
2020-11-08	21:15:00	119712	900	477.983	36.0145	131.392	4
2020-11-08	21:30:00	120612	900	1314.5	36.3722	98.4989	11
2020-11-08	21:45:00	121512	900	597.5	36.7196	136.53	5
2020-11-08	22:00:00	122412	900	7016.68	36.6866	118.178	65
2020-11-08	22:15:00	123312	900	7842.74	37.2617	124.058	68
2020-11-08	22:30:00	124212	900	11777.2	37.5578	118.948	103
2020-11-08	22:45:00	125112	900	2642.71	36.7744	115.728	23
2020-11-08	23:00:00	126012	900	1487.31	36.8216	117.309	12
2020-11-08	23:15:00	126912	900	4260.07	36.6945	125.462	33
2020-11-08	23:30:00	127812	900	10410.9	37.3231	134.271	95
2020-11-08	23:45:00	128712	900	10574.8	37.6866	133.497	92
2020-11-09	00:00:00	129612	900	12383.5	37.7824	168.125	109
2020-11-09	00:15:00	130512	900	6997.62	37.5349	105.928	59
2020-11-09	00:30:00	131412	900	9840.59	37.2782	131.324	85
2020-11-09	00:45:00	132312	900	0	36.8052	92.2233	0
2020-11-09	01:00:00	133212	900	407.999	35.5612	104.167	3
2020-11-09	01:15:00	134112	900	527.489	36.1739	55.2633	3
2020-11-09	01:30:00	135012	900	2700.45	36.175	128.107	25
2020-11-09	01:45:00	135912	900	2736.65	36.8346	101.869	22
2020-11-09	02:00:00	136812	900	576.996	37.0282	103.771	6
2020-11-09	02:15:00	137712	900	6989.82	37.1831	106.232	65
2020-11-09	02:30:00	138612	900	2504.14	36.8123	110.27	20
2020-11-09	02:45:00	139512	900	4458.14	36.8376	83.789	42
2020-11-09	03:00:00	140412	900	5479.57	37.0825	118.028	47
2020-11-09	03:15:00	141312	900	577.025	36.7577	118.119	5
2020-11-09	03:30:00	142212	900	4521.52	36.751	137.204	40
2020-11-09	03:45:00	143112	900	1665.78	36.4283	117.83	15
2020-11-09	04:00:00	144012	900	7677.57	37.1633	126.47	69
2020-11-09	04:15:00	144912	900	2088.15	36.4483	119.998	18
2020-11-09	04:30:00	145812	900	359	36.5061	99.9888	3
2020-11-09	04:45:00	146712	900	1295.36	36.4282	116.916	10
2020-11-09	05:00:00	147612	900	3451.79	36.5223	83.1157	36
2020-11-09	05:15:00	148512	900	10132.2	37.0214	105.404	90
2020-11-09	05:30:00	149412	900	10384.5	37.4171	120.551	91
2020-11-09	05:45:00	150312	900	17292.9	37.6192	103.161	152
2020-11-09	06:00:00	151212	900	14345.9	37.7129	155.79	125
2020-11-09	06:15:00	152112	900	7104.17	37.8035	121.998	60
2020-11-09	06:30:00	153012	900	5582.46	37.7381	101.897	46
2020-11-09	06:45:00	153912	900	6517.21	37.562	132.162	52
2020-11-09	07:00:00	154812	900	13268.8	37.3063	161.563	113
2020-11-09	07:15:00	155712	900	4380.53	37.098	119.686	40
2020-11-09	07:30:00	156612	900	6409.23	36.9381	106.86	59
2020-11-09	07:45:00	157512	900	696.496	35.9758	88.3882	7
2020-11-09	08:00:00	158412	900	119.5	35.5154	119.506	1
2020-11-09	08:15:00	159312	900	0	35.6347	98.6378	0
2020-11-09	08:30:00	160212	900	914.839	35.6548	98.7906	9
2020-11-09	08:45:00	161112	900	1413.34	35.5813	125.749	17
2020-11-09	09:00:00	162012	900	935.49	35.9346	105.431	7
2020-11-09	09:15:00	162912	900	5491.84	36.1534	98.9491	51
2020-11-09	09:30:00	163812	900	358.491	35.5618	44.1169	3
2020-11-09	09:45:00	164712	900	288.518	35.358	113.353	3
2020-11-09	10:00:00	165612	900	10976.2	35.5811	123.383	94
2020-11-09	10:15:00	166512	900	8788.67	36.4493	117.483	75
2020-11-09	10:30:00	167412	900	238.999	36.4897	73.2217	2
2020-11-09	10:45:00	168312	900	239	36.3873	20.9385	2
2020-11-09	11:00:00	169212	900	168.996	36.3804	7.161	1
2020-11-09	11:15:00	170112	900	0	36.3506	119.5	0
2020-11-09	11:30:00	171012	900	1874.87	36.2696	83.0026	18
2020-11-09	11:45:00	171912	900	239	36.1204	71.7939	2
2020-11-09	12:00:00	172812	900	0	35.9896	116.101	0
2020-11-09	12:15:00	173712	900	119.5	35.7521	119.506	1
2020-11-09	12:30:00	174612	900	597.501	35.8069	113.911	5
2020-11-09	12:45:00	175512	900	9058.59	36.6053	132.926	80
2020-11-09	13:00:00	176412	900	4628.85	36.7376	86.6347	41
2020-11-09	13:15:00	177312	900	119.498	35.7798	113.315	1
2020-11-09	13:30:00	178212	900	717.001	36.0292	16.3358	6
2020-11-09	13:45:00	179112	900	358.472	36.3584	76.4098	3
2020-11-09	14:00:00	180012	900	720.851	36.2762	76.0857	5
2020-11-09	14:15:00	180912	900	6870.24	36.0911	115.797	55
2020-11-09	14:30:00	181812	900	1364.43	35.9813	143.731	12
2020-11-09	14:45:00	182712	900	408.007	36.2576	50.1679	3
2020-11-09	15:00:00	183612	900	0	36.1504	166.574	0
2020-11-09	15:15:00	184512	900	1104.5	36.239	28.5099	8
2020-11-09	15:30:00	185412	900	8412.84	36.5775	106.088	78
2020-11-09	15:45:00	186312	900	670.268	35.9731	122.805	8
2020-11-09	16:00:00	187212	900	766.513	35.9217	116.607	6
2020-11-09	16:15:00	188112	900	4100.95	36.3004	121.49	32
2020-11-09	16:30:00	189012	900	745.991	35.7844	112.128	5
2020-11-09	16:45:00	189912	900	0	36.4001	119.5	0
2020-11-09	17:00:00	190812	900	119.5	36.6027	103.563	1
2020-11-09	17:15:00	191712	900	14214.3	36.9788	125.196	127
2020-11-09	17:30:00	192612	900	4066.24	37.178	109.893	36
2020-11-09	17:45:00	193512	900	597.445	36.1527	75.8793	5
2020-11-09	18:00:00	194412	900	1055	36.3159	73.39	8
2020-11-09	18:15:00	195312	900	4555.57	36.7435	80.8782	40
2020-11-09	18:30:00	196212	900	9568.81	37.5713	98.9347	82
2020-11-09	18:45:00	197112	900	7266.56	37.7081	92.605	66
2020-11-09	19:00:00	198012	900	10826.4	37.7354	102.162	100
2020-11-09	19:15:00	198912	900	692.062	36.7628	81.9513	5
2020-11-09	19:30:00	199812	900	8925.17	37.0249	93.7317	77
2020-11-09	19:45:00	200712	900	10195	37.7824	129.247	85
2020-11-09	20:00:00	201612	900	10734.1	37.9301	112.635	95
2020-11-09	20:15:00	202512	900	14887	37.9118	162.151	130
2020-11-09	20:30:00	203412	900	10193.5	37.5555	115.952	91
2020-11-09	20:45:00	204312	900	9486.26	37.8678	199.288	84
2020-11-09	21:00:00	205212	900	11401.5	38.0725	139.198	99
2020-11-09	21:15:00	206112	900	8818.31	37.7686	130.713	74
2020-11-09	21:30:00	207012	900	7223.37	37.795	146.794	69
2020-11-09	21:45:00	207912	900	4908.8	37.7127	129.018	47
2020-11-09	22:00:00	208812	900	2309.82	36.4768	143.408	18
2020-11-09	22:15:00	209712	900	647.002	36.2046	100.326	6
2020-11-09	22:30:00	210612	900	119.5	36.1717	95.5621	1
2020-11-09	22:45:00	211512	900	985	36.7056	110.059	7
2020-11-09	23:00:00	212412	900	6532.04	36.9431	148.847	55
2020-11-09	23:15:00	213312	900	11199	37.5732	157.691	100
2020-11-09	23:30:00	214212	900	8565.53	37.6456	138.719	84
2020-11-09	23:45:00	215112	900	1976.52	37.4662	128.368	16
2020-11-10	00:00:00	216012	900	6805.59	36.8583	122.733	57
2020-11-10	00:15:00	216912	900	3169.06	36.1098	177.403	26
2020-11-10	00:30:00	217812	900	407.999	36.1763	169.168	3
2020-11-10	00:45:00	218712	900	358.507	36.2084	68.3361	3
2020-11-10	01:00:00	219612	900	358.495	36.3366	10.1766	3
2020-11-10	01:15:00	220512	900	0	36.7008	107.177	0
2020-11-10	01:30:00	221412	900	3197.74	36.3105	80.1399	28
2020-11-10	01:45:00	222312	900	885.992	36.363	91.524	7
2020-11-10	02:00:00	223212	900	3653.56	36.6848	60.8782	32
2020-11-10	02:15:00	224112	900	1861.74	36.2176	26.4383	15
2020-11-10	02:30:00	225012	900	119.5	36.5445	59.7833	1
2020-11-10	02:45:00	225912	900	9021.54	37.0482	135.274	80
2020-11-10	03:00:00	226812	900	5611.31	37.1539	144.249	53
2020-11-10	03:15:00	227712	900	887.002	36.1933	111.375	7
2020-11-10	03:30:00	228612	900	0	36.7583	116.522	0
2020-11-10	03:45:00	229512	900	935.725	36.2555	32.7261	8
2020-11-10	04:00:00	230412	900	2681.87	36.8633	67.8085	22
2020-11-10	04:15:00	231312	900	288.498	36.83	58.1157	2
2020-11-10	04:30:00	232212	900	6892.33	36.8886	98.3404	61
2020-11-10	04:45:00	233112	900	9466.38	37.3362	149.016	87
2020-11-10	05:00:00	234012	900	11130.4	37.5724	140.112	93
2020-11-10	05:15:00	234912	900	407.999	37.3862	117.871	4
2020-11-10	05:30:00	235812	900	239	36.1952	180.356	2
2020-11-10	05:45:00	236712	900	9692.09	36.6558	143.206	84
2020-11-10	06:00:00	237612	900	15937	37.5758	120.762	144
2020-11-10	06:15:00	238512	900	18221.9	37.8448	134.718	162
2020-11-10	06:30:00	239412	900	10156.6	37.5904	136.711	94
2020-11-10	06:45:00	240312	900	9900.1	37.4561	167.197	94
2020-11-10	07:00:00	241212	900	5939.31	37.1826	126.548	59
2020-11-10	07:15:00	242112	900	0	36.3442	119.5	0
2020-11-10	07:30:00	243012	900	0	35.7695	119.5	0
2020-11-10	07:45:00	243912	900	0	36.0875	119.5	0
2020-11-10	08:00:00	244812	900	0	36.0799	117.785	0
2020-11-10	08:15:00	245712	900	5.45165	35.6181	33.2453	0
2020-11-10	08:30:00	246612	900	114.042	35.0311	13.2524	1
2020-11-10	08:45:00	247512	900	0	35.9132	82.4127	0
2020-11-10	09:00:00	248412	900	168.995	36.1684	56.8979	1
2020-11-10	09:15:00	249312	900	168.988	36.1486	72.0167	1
2020-11-10	09:30:00	250212	900	5833.98	36.1455	69.4513	49
2020-11-10	09:45:00	251112	900	4004.67	36.2672	128.609	34
2020-11-10	10:00:00	252012	900	119.5	35.928	99.7135	1
2020-11-10	10:15:00	252912	900	0	35.827	119.5	0
2020-11-10	10:30:00	253812	900	239	35.5307	119.568	2
2020-11-10	10:45:00	254712	900	358.5	35.7373	116.967	3
2020-11-10	11:00:00	255612	900	238.999	35.6723	72.4956	2
2020-11-10	11:15:00	256512	900	2165.47	35.9133	108.501	18
2020-11-10	11:30:00	257412	900	10211.7	36.3905	142.198	90
2020-11-10	11:45:00	258312	900	717.013	35.8725	91.1257	6
2020-11-09	00:00:00	129612	900	0	32.9	0	0
2020-11-09	00:15:00	130512	900	0	32.8961	14.9333	0
