# Supplementary material for: Deep learning for behaviour classification in a preclinical brain injury model
Source: PLoS One. 2022 Jun 15;17(6):e0268962. doi: 10.1371/journal.pone.0268962 (PMC9200342; doi:10.1371/journal.pone.0268962)
Supplement: S1 File — (ZIP) [file pone.0268962.s002.zip › Supplementary_data/CRANIO.GrD.W3.csv]

date	time	time since start (s)	bin duration (s)	distance (mm)	temperature (C)	separation (mm)	transition
07/03/2021	10:45:00	0	900	14107.62109	37.43091202	132.8505554	125
07/03/2021	11:00:00	793	900	11823.45996	37.64706802	129.0184021	108
07/03/2021	11:15:00	1693	900	18330.46484	37.36517334	133.3921661	168
07/03/2021	11:30:00	2593	900	2732.224854	37.21866989	138.3993378	24
07/03/2021	11:45:00	3493	900	1983.299927	37.08822632	167.7536926	12
07/03/2021	12:00:00	4393	900	442.9995422	37.11612701	131.1361389	2
07/03/2021	12:15:00	5293	900	119.4999542	36.30987549	131.2165222	1
07/03/2021	12:30:00	6193	900	239.0001984	36.18157578	141.0978394	2
07/03/2021	12:45:00	7093	900	0	36.07606888	116.650589	0
07/03/2021	13:00:00	7993	900	119.4999542	36.0008316	118.0822906	1
07/03/2021	13:15:00	8893	900	597.500061	36.14434052	189.1721802	5
07/03/2021	13:30:00	9793	900	0	36.30854416	225.2409515	0
07/03/2021	13:45:00	10693	900	238.9998627	35.91186905	127.1064072	2
07/03/2021	14:00:00	11593	900	238.9993286	36.07764053	149.7875824	2
07/03/2021	14:15:00	12493	900	2505.089355	35.83230591	232.1475525	3
07/03/2021	14:30:00	13393	900	1259.265991	36.03731537	79.12874603	0
07/03/2021	14:45:00	14293	900	119.4999542	35.66833115	106.1861343	1
07/03/2021	15:00:00	15193	900	358.5003357	35.70595932	104.4323883	3
07/03/2021	15:15:00	16093	900	0	35.72252655	105.4388351	0
07/03/2021	15:30:00	16993	900	119.4999542	35.1425972	115.4715195	1
07/03/2021	15:45:00	17893	900	238.9998627	35.46109009	119.8188095	2
07/03/2021	16:00:00	18793	900	527.4980469	35.85327148	123.3960876	5
07/03/2021	16:15:00	19693	900	527.4890747	35.55470657	117.9442444	4
07/03/2021	16:30:00	20593	900	4862.436523	35.94320679	166.4933929	45
07/03/2021	16:45:00	21493	900	7644.302246	36.80971527	161.0323029	69
07/03/2021	17:00:00	22393	900	551.8553467	36.84766006	127.7787704	4
07/03/2021	17:15:00	23293	900	815.9968872	36.3055687	164.711441	7
07/03/2021	17:30:00	24193	900	646.9996338	36.00118256	137.5046539	5
07/03/2021	17:45:00	25093	900	3463.088623	36.37909317	130.426651	29
07/03/2021	18:00:00	25993	900	9852.764648	36.69017029	115.3863754	89
07/03/2021	18:15:00	26893	900	2164.525879	37.1860466	118.3032761	18
07/03/2021	18:30:00	27793	900	0	36.75875092	44.05555725	0
07/03/2021	18:45:00	28693	900	9977.875977	36.84919357	97.93236542	89
07/03/2021	19:00:00	29593	900	5944.710449	37.16921616	107.9099808	55
07/03/2021	19:15:00	30493	900	5985.887207	37.11730957	92.29434967	56
07/03/2021	19:30:00	31393	900	5216.97168	37.28363037	120.849968	43
07/03/2021	19:45:00	32293	900	310.9770203	36.98591614	98.61196899	3
07/03/2021	20:00:00	33193	900	408.0122375	36.49539566	115.229454	3
07/03/2021	20:15:00	34093	900	7008.596191	36.73398972	106.3949432	59
07/03/2021	20:30:00	34993	900	13136.52734	36.91590881	133.3473511	114
07/03/2021	20:45:00	35893	900	6421.566895	37.03571701	173.2726135	59
07/03/2021	21:00:00	36793	900	7069.932129	36.98965454	136.6987152	64
07/03/2021	21:15:00	37693	900	1104.479736	36.61276245	114.7563324	9
07/03/2021	21:30:00	38593	900	815.9961548	36.3897438	137.2756805	6
07/03/2021	21:45:00	39493	900	238.9998474	35.92541504	196.5379181	2
07/03/2021	22:00:00	40393	900	2699.452393	35.96834564	117.1275635	26
07/03/2021	22:15:00	41293	900	15761.96289	36.66764069	131.9245148	140
07/03/2021	22:30:00	42193	900	4918.333008	36.97285461	149.4095154	41
07/03/2021	22:45:00	43093	900	7119.944824	37.11142349	235.1132965	67
07/03/2021	23:00:00	43993	900	3591.04126	37.13398361	116.43013	32
07/03/2021	23:15:00	44893	900	5560.793945	37.12963104	150.9967957	51
07/03/2021	23:30:00	45793	900	239.0005188	37.14455795	92.34026337	2
07/03/2021	23:45:00	46693	900	119.4999542	36.55297089	148.059021	1
08/03/2021	00:00:00	47593	900	626.6511841	36.00074005	112.0253525	4
08/03/2021	00:15:00	48493	900	477.9995728	36.12030792	105.8971252	4
08/03/2021	00:30:00	49393	900	7242.208984	36.00693512	173.9651947	63
08/03/2021	00:45:00	50293	900	10938.52734	36.73080826	106.9924927	100
08/03/2021	01:00:00	51193	900	13441.02148	37.03985596	139.7395325	114
08/03/2021	01:15:00	52093	900	7901.962402	37.05317688	134.1371155	70
08/03/2021	01:30:00	52993	900	2723.170898	37.04150391	103.9965973	25
08/03/2021	01:45:00	53893	900	0	36.58327484	106.9644852	0
08/03/2021	02:00:00	54793	900	0	36.48575211	106.9870911	0
08/03/2021	02:15:00	55693	900	168.9984741	35.85728836	104.7915573	1
08/03/2021	02:30:00	56593	900	815.9876709	36.11717606	116.6014557	6
08/03/2021	02:45:00	57493	900	2715.694336	36.13642883	82.23033142	25
08/03/2021	03:00:00	58393	900	11722.63184	36.76287842	156.6284332	102
08/03/2021	03:15:00	59293	900	10463.07617	36.9336586	146.2469177	91
08/03/2021	03:30:00	60193	900	7167.483398	36.98126221	139.6304932	66
08/03/2021	03:45:00	61093	900	9237.513672	36.98970032	139.083313	84
08/03/2021	04:00:00	61993	900	15520.7998	37.06606293	147.7657166	147
08/03/2021	04:15:00	62893	900	11552.99023	37.20790482	115.7978439	106
08/03/2021	04:30:00	63793	900	12742.83887	37.12323761	118.7945251	117
08/03/2021	04:45:00	64693	900	14084.2998	37.21049118	131.1608887	121
08/03/2021	05:00:00	65593	900	10285.18066	37.15219498	170.630249	95
08/03/2021	05:15:00	66493	900	7893.15332	36.86883545	137.9324799	65
08/03/2021	05:30:00	67393	900	9497.892578	36.89859772	124.6275558	87
08/03/2021	05:45:00	68293	900	7742.415039	37.11937332	131.6379089	70
08/03/2021	06:00:00	69193	900	10405.86816	37.30506134	134.4319153	91
08/03/2021	06:15:00	70093	900	9823.472656	37.14666367	133.6287994	82
08/03/2021	06:30:00	70993	900	11324.83203	37.04610825	138.0927429	95
08/03/2021	06:45:00	71893	900	11083.18652	36.94447708	127.2310028	92
08/03/2021	07:00:00	72793	900	0	36.57507324	102.1767426	0
08/03/2021	07:15:00	73693	900	0	36.06539917	114.2535019	0
08/03/2021	07:30:00	74593	900	597.5004272	36.00063705	130.8908234	5
08/03/2021	07:45:00	75493	900	0	36.05480957	130.5144196	0
08/03/2021	08:00:00	76393	900	119.5010757	36.05726242	96.16297913	1
08/03/2021	08:15:00	77293	900	0	35.79938889	0	0
08/03/2021	08:30:00	78193	900	207.9321899	35.50125122	35.65782547	2
08/03/2021	08:45:00	79093	900	8647.754883	36.07570267	59.4488945	75
08/03/2021	09:00:00	79993	900	8543.660156	36.71212006	121.9323807	77
08/03/2021	09:15:00	80893	900	0	36.45346832	120.4758453	0
08/03/2021	09:30:00	81793	900	169.0097351	35.73109818	146.1412048	1
08/03/2021	09:45:00	82693	900	358.500946	35.99075699	61.71212387	3
08/03/2021	10:00:00	83593	900	646.9978638	35.82608795	56.5476265	5
08/03/2021	10:15:00	84493	900	0	35.73114777	119.5	0
08/03/2021	10:30:00	85393	900	0	35.46552658	119.5	0
08/03/2021	10:45:00	86293	900	358.5002136	35.65102386	107.0274658	3
08/03/2021	11:00:00	87193	900	0	35.58536148	119.5	0
08/03/2021	11:15:00	88093	900	7955.024902	35.6360817	121.5277481	72
08/03/2021	11:30:00	88993	900	5584.648438	36.33644867	147.4972992	49
08/03/2021	11:45:00	89893	900	7006.717285	36.24721146	79.17041779	63
08/03/2021	12:00:00	90793	900	5416.773438	36.81348038	124.7588425	48
08/03/2021	12:15:00	91693	900	745.994873	36.47968674	97.4017334	5
08/03/2021	12:30:00	92593	900	867.9226685	36.1362648	154.762619	9
08/03/2021	12:45:00	93493	900	527.5723877	35.74694824	137.6434326	4
08/03/2021	13:00:00	94393	900	478.0003967	35.43359375	119.5412216	4
08/03/2021	13:15:00	95293	900	407.9989319	35.35187531	118.2199478	3
08/03/2021	13:30:00	96193	900	527.5114136	35.53339386	69.72317505	4
08/03/2021	13:45:00	97093	900	239.0006104	35.7166481	76.50421906	2
08/03/2021	14:00:00	97993	900	168.997345	36.0032959	24.97476578	1
08/03/2021	14:15:00	98893	900	0	35.77825165	47.54195404	0
08/03/2021	14:30:00	99793	900	0	35.84353256	105.8070908	0
08/03/2021	14:45:00	100693	900	0	35.31122589	119.5022202	0
08/03/2021	15:00:00	101593	900	119.5020676	34.98538208	76.89691162	1
08/03/2021	15:15:00	102493	900	0	35.21333694	116.8436127	0
08/03/2021	15:30:00	103393	900	0	35.63825226	119.0914612	0
08/03/2021	15:45:00	104293	900	119.5000458	35.4063797	65.51521301	1
08/03/2021	16:00:00	105193	900	119.5039825	35.27771759	79.01644135	1
08/03/2021	16:15:00	106093	900	4822.268555	36.25965118	131.9439087	39
08/03/2021	16:30:00	106993	900	10020.70996	36.3187294	152.351059	99
08/03/2021	16:45:00	107893	900	2358.932617	36.48619461	102.5932465	19
08/03/2021	17:00:00	108793	900	358.5003967	36.2050209	137.9750824	3
08/03/2021	17:15:00	109693	900	1205.480103	35.92977524	105.6776581	13
08/03/2021	17:30:00	110593	900	5065.058105	36.49310684	117.3285522	41
08/03/2021	17:45:00	111493	900	119.5052109	36.51660919	36.11943436	1
08/03/2021	18:00:00	112393	900	5003.834473	36.1967926	134.0513763	43
08/03/2021	18:15:00	113293	900	3283.349609	36.52434921	127.1501999	29
08/03/2021	18:30:00	114193	900	0	36.47237396	128.6520844	0
08/03/2021	18:45:00	115093	900	6677.097168	36.80412674	113.8467026	55
08/03/2021	19:00:00	115993	900	10406.7207	36.93894196	94.37093353	94
08/03/2021	19:15:00	116893	900	5440.258789	37.20323944	101.82621	46
08/03/2021	19:30:00	117793	900	10615.51855	37.24170685	126.5941467	102
08/03/2021	19:45:00	118693	900	8284.019531	37.38740921	136.2944031	79
08/03/2021	20:00:00	119593	900	2263.527832	37.14892578	107.8945313	18
08/03/2021	20:15:00	120493	900	3118.297607	37.04957581	112.0734863	32
08/03/2021	20:30:00	121393	900	0	36.92073059	112.1643524	0
08/03/2021	20:45:00	122293	900	6999.091797	36.96412659	142.9918518	58
08/03/2021	21:00:00	123193	900	13389.68945	37.2823143	131.6724701	124
08/03/2021	21:15:00	124093	900	9458.62207	37.21693802	85.73982239	83
08/03/2021	21:30:00	124993	900	8471.262695	37.15245438	174.2637939	80
08/03/2021	21:45:00	125893	900	4624.075195	37.26649857	91.02283478	45
08/03/2021	22:00:00	126793	900	9963.277344	37.33472061	81.8795929	95
08/03/2021	22:15:00	127693	900	5919.550293	37.33327866	144.2933502	50
08/03/2021	22:30:00	128593	900	7089.17041	37.22298813	135.6158295	56
08/03/2021	22:45:00	129493	900	7435.196777	37.15466309	112.1299667	64
08/03/2021	23:00:00	130393	900	8117.701172	36.91454315	223.8284149	75
08/03/2021	23:15:00	131293	900	3635.052979	37.12221146	145.2078552	29
08/03/2021	23:30:00	132193	900	596.3908081	36.63615417	189.3412933	6
08/03/2021	23:45:00	133093	900	0	36.33565903	242.9224396	0
09/03/2021	00:00:00	133993	900	2563.413818	35.66319656	189.6697388	25
09/03/2021	00:15:00	134893	900	7479.683594	36.49063492	109.3939667	70
09/03/2021	00:30:00	135793	900	9357.166992	37.12345886	101.4593964	89
09/03/2021	00:45:00	136693	900	8690.399414	37.21485138	164.312439	76
09/03/2021	01:00:00	137593	900	8850.025391	36.94941711	183.5525513	84
09/03/2021	01:15:00	138493	900	6522.239258	37.17370987	170.8921661	53
09/03/2021	01:30:00	139393	900	6488.118652	37.21641541	163.4228516	58
09/03/2021	01:45:00	140293	900	119.5000992	36.87337112	119.5123978	1
09/03/2021	02:00:00	141193	900	1223.997681	36.29881668	113.1304245	9
09/03/2021	02:15:00	142093	900	3189.556152	36.17338181	103.5687408	28
09/03/2021	02:30:00	142993	900	7783.29541	36.69359207	114.3950577	67
09/03/2021	02:45:00	143893	900	8701.338867	37.09540176	165.6054688	75
09/03/2021	03:00:00	144793	900	2037.138306	36.97037125	95.24829102	15
09/03/2021	03:15:00	145693	900	4484.056152	37.10012054	119.209198	35
09/03/2021	03:30:00	146593	900	10125.66699	37.30211258	182.8505402	95
09/03/2021	03:45:00	147493	900	7447.060059	37.26130676	153.8620148	70
09/03/2021	04:00:00	148393	900	5538.735352	36.9642601	114.3600311	48
09/03/2021	04:15:00	149293	900	15770.84473	37.24745941	106.2830429	136
09/03/2021	04:30:00	150193	900	9365.6875	37.34028244	104.3394012	90
09/03/2021	04:45:00	151093	900	10742.56641	37.09899521	118.8516998	92
09/03/2021	05:00:00	151993	900	10098.57129	37.34893799	129.6970673	98
09/03/2021	05:15:00	152893	900	16660.8125	37.26592255	129.6663055	145
09/03/2021	05:30:00	153793	900	12595.94336	37.20287323	110.9473801	109
09/03/2021	05:45:00	154693	900	14003.7793	37.23383331	131.3313599	123
09/03/2021	06:00:00	155593	900	10773.54785	37.11543655	111.081543	97
09/03/2021	06:15:00	156493	900	12835.29492	37.14353943	124.8027878	119
09/03/2021	06:30:00	157393	900	8818.171875	37.03582001	112.2455139	73
09/03/2021	06:45:00	158293	900	766.5006104	36.44678497	112.2501144	6
09/03/2021	07:00:00	159193	900	168.9985046	35.71862411	117.7321854	1
09/03/2021	07:15:00	160093	900	1108.347534	35.45750427	119.9411697	8
09/03/2021	07:30:00	160993	900	1101.681641	35.76991653	65.72142029	12
09/03/2021	07:45:00	161893	900	168.9984283	35.43175125	129.4311066	1
09/03/2021	08:00:00	162793	900	0	35.35120392	119.5	0
09/03/2021	08:15:00	163693	900	1351.988892	35.60663223	90.25365448	8
09/03/2021	08:30:00	164593	900	935.4962158	36.25770569	112.1391983	7
09/03/2021	08:45:00	165493	900	177.258606	35.79405212	28.60487556	1
09/03/2021	09:00:00	166393	900	452.1095886	35.52129364	106.042244	4
09/03/2021	09:15:00	167293	900	207.1335144	35.46131897	134.5677185	2
09/03/2021	09:30:00	168193	900	119.4999161	35.39735031	76.72562408	1
09/03/2021	09:45:00	169093	900	0	35.30965805	97.68029022	0
09/03/2021	10:00:00	169993	900	239.0436554	35.50081253	70.71191406	2
09/03/2021	10:15:00	170893	900	0	35.77810669	46.93397141	0
09/03/2021	10:30:00	171793	900	7469.137207	35.99417114	111.2714539	68
09/03/2021	10:45:00	172693	900	6348.358398	36.39318466	147.2333374	59
09/03/2021	11:00:00	173593	900	4299.998535	36.36172104	132.6394043	36
09/03/2021	11:15:00	174493	900	576.9963379	35.94422913	106.0544815	4
09/03/2021	11:30:00	175393	900	338.0023499	35.49027252	97.62519073	2
09/03/2021	11:45:00	176293	900	462.1650696	35.88347244	88.18204498	4
09/03/2021	12:00:00	177193	900	2364.240723	35.96261215	59.46127319	20
09/03/2021	12:15:00	178093	900	103.1054001	35.37924957	106.4307327	2
09/03/2021	12:30:00	178993	900	697.8043823	35.25889587	72.36849213	6
09/03/2021	12:45:00	179893	900	4420.935059	35.90319824	136.2684174	35
09/03/2021	13:00:00	180793	900	0	35.87961197	119.5	0
09/03/2021	13:15:00	181693	900	0	35.41921616	120.1699982	0
09/03/2021	13:30:00	182593	900	0	35.30160141	95.63230133	0
09/03/2021	13:45:00	183493	900	337.9972229	35.33062744	105.1248093	2
09/03/2021	14:00:00	184393	900	0	35.10678482	119.5	0
09/03/2021	14:15:00	185293	900	506.9926147	35.26104355	113.9653091	5
09/03/2021	14:30:00	186193	900	647.0151367	35.86920166	116.7416458	5
09/03/2021	14:45:00	187093	900	337.9925842	35.10871506	110.9944992	2
09/03/2021	15:00:00	187993	900	2877.886963	35.63854599	93.79665375	4
09/03/2021	15:15:00	188893	900	3011.473389	35.54588699	93.633255	27
09/03/2021	15:30:00	189793	900	239.0001984	35.56191254	117.830986	2
09/03/2021	15:45:00	190693	900	1953.22522	35.91022491	75.28799438	15
09/03/2021	16:00:00	191593	900	288.4955444	35.90495682	118.8911591	1
09/03/2021	16:15:00	192493	900	2548.563477	36.34174347	98.51613617	22
09/03/2021	16:30:00	193393	900	6137.825684	36.49674988	110.6419296	51
09/03/2021	16:45:00	194293	900	267.210022	36.68029404	118.5838165	2
09/03/2021	17:00:00	195193	900	119.4996948	35.59094238	63.96797943	1
09/03/2021	17:15:00	196093	900	457.4898376	35.30430984	88.80480194	3
09/03/2021	17:30:00	196993	900	886.5095215	36.02157593	102.2667542	7
09/03/2021	17:45:00	197893	900	2799.553711	36.0292511	77.91809082	23
09/03/2021	18:00:00	198793	900	478.0017395	35.98020172	51.61207962	4
09/03/2021	18:15:00	199693	900	8728.805664	36.66856384	93.762146	81
09/03/2021	18:30:00	200593	900	4578.44873	36.95479965	73.24675751	43
09/03/2021	18:45:00	201493	900	6699.097656	36.98494339	100.0036087	68
09/03/2021	19:00:00	202393	900	6505.095215	37.06367111	69.47503662	63
09/03/2021	19:15:00	203293	900	3354.829834	37.19345474	83.03553009	29
09/03/2021	19:30:00	204193	900	3218.088379	37.17268753	102.983078	29
09/03/2021	19:45:00	205093	900	477.9937134	36.38596344	161.8470154	4
09/03/2021	20:00:00	205993	900	7318.150391	36.53136444	124.8152313	62
09/03/2021	20:15:00	206893	900	7458.984863	37.13832855	89.93279266	70
09/03/2021	20:30:00	207793	900	6023.651367	37.13371277	107.6277008	57
09/03/2021	20:45:00	208693	900	4876.874023	37.28177643	106.4489441	42
09/03/2021	21:00:00	209593	900	5323.697266	37.0090065	105.2568741	53
09/03/2021	21:15:00	210493	900	4663.565918	37.00157928	80.04817963	39
09/03/2021	21:30:00	211393	900	10632.42871	37.09408569	102.8229675	97
09/03/2021	21:45:00	212293	900	5705.575195	37.01011658	87.68549347	55
09/03/2021	22:00:00	213193	900	8392.302734	37.1770668	93.95861053	74
09/03/2021	22:15:00	214093	900	5365.742676	37.11519623	102.6009903	46
09/03/2021	22:30:00	214993	900	823.8134766	36.58375168	131.3618622	8
09/03/2021	22:45:00	215893	900	239.0002594	36.73241425	119.2988892	2
09/03/2021	23:00:00	216793	900	0	36.44748306	116.0491104	0
09/03/2021	23:15:00	217693	900	1534.366089	36.38312912	102.8852692	13
09/03/2021	23:30:00	218593	900	4588.358398	36.15862656	72.31089783	36
09/03/2021	23:45:00	219493	900	7562.476074	36.29959869	111.2197113	67
10/03/2021	00:00:00	220393	900	9105.609375	36.70461273	92.99624634	87
10/03/2021	00:15:00	221293	900	5953.183594	36.86211014	110.3643112	58
10/03/2021	00:30:00	222193	900	8587.263672	37.14975357	129.6708069	92
10/03/2021	00:45:00	223093	900	8149.581543	37.01721954	118.2780685	74
10/03/2021	01:00:00	223993	900	11478.91699	37.03135681	148.835022	108
10/03/2021	01:15:00	224893	900	7348.556641	36.98838043	134.3932037	69
10/03/2021	01:30:00	225793	900	5860.380859	37.06203842	173.5001526	57
10/03/2021	01:45:00	226693	900	4663.505371	37.17466354	123.3267212	43
10/03/2021	02:00:00	227593	900	4488.499023	36.62681198	157.648819	40
10/03/2021	02:15:00	228493	900	527.4954834	36.65486908	90.91443634	4
10/03/2021	02:30:00	229393	900	0	36.01439285	192.7477264	0
10/03/2021	02:45:00	230293	900	0	36.11075592	76.13063049	0
10/03/2021	03:00:00	231193	900	1491.543335	36.18782806	81.50550842	14
10/03/2021	03:15:00	232093	900	4325.641602	36.19612122	125.4377213	37
10/03/2021	03:30:00	232993	900	8656.853516	36.38321686	118.775032	82
10/03/2021	03:45:00	233893	900	8030.816895	36.64129257	128.7153931	70
10/03/2021	04:00:00	234793	900	7998.914063	37.04051208	107.2803116	75
10/03/2021	04:15:00	235693	900	8402.62793	37.03816605	115.2891312	73
10/03/2021	04:30:00	236593	900	9817.664063	36.89439392	82.50173187	88
10/03/2021	04:45:00	237493	900	10927.05176	36.77048492	130.909317	96
10/03/2021	05:00:00	238393	900	10207.11719	36.86077118	121.6545792	97
10/03/2021	05:15:00	239293	900	14049.72559	36.77712631	135.8339844	129
10/03/2021	05:30:00	240193	900	10246.04199	37.00413513	123.0757675	87
10/03/2021	05:45:00	241093	900	14346.50586	36.88288498	109.8063889	128
10/03/2021	06:00:00	241993	900	12308.32813	36.80241013	128.6266174	107
10/03/2021	06:15:00	242893	900	12591.60156	36.75852585	147.1043243	102
10/03/2021	06:30:00	243793	900	5168.09668	36.7177124	124.0814743	44
10/03/2021	06:45:00	244693	900	1364.000122	36.59951782	145.3781891	11
10/03/2021	07:00:00	245593	900	597.5436401	35.76516342	91.23616791	5
10/03/2021	07:15:00	246493	900	0	35.70649719	119.7784805	0
10/03/2021	07:30:00	247393	900	0	35.83498383	119.5	0
10/03/2021	07:45:00	248293	900	0	35.67155075	119.5	0
10/03/2021	08:00:00	249193	900	478.0000916	35.79455566	99.25493622	4
10/03/2021	08:15:00	250093	900	527.5673828	35.1692543	75.82234192	4
10/03/2021	08:30:00	250993	900	119.4999542	35.14097977	105.3379211	1
10/03/2021	08:45:00	251893	900	0	35.623703	119.5	0
10/03/2021	09:00:00	252793	900	647.0008545	36.08903503	155.2037811	5
10/03/2021	09:15:00	253693	900	815.9959717	36.27342606	115.9168472	7
10/03/2021	09:30:00	254593	900	8948.46582	36.14634323	136.6259613	81
10/03/2021	09:45:00	255493	900	3155.256104	36.26721573	126.9444427	30
10/03/2021	10:00:00	256393	900	407.9978943	35.87212372	73.17001343	4
10/03/2021	10:15:00	257293	900	0	35.25257874	120.197937	0
10/03/2021	10:30:00	258193	900	0	35.76519012	119.5704575	0
10/03/2021	10:45:00	259093	900	0	35.74993896	119.5	0
07/03/2021	10:45:00	0	900	8994.375	33.21512985	123.8653412	76
07/03/2021	11:00:00	793	900	11491.28906	32.94013977	147.2749939	95
07/03/2021	11:15:00	1693	900	9933.399414	32.96982956	135.9746704	81
07/03/2021	11:30:00	2593	900	4855.379395	33.30463409	153.4706268	40
07/03/2021	11:45:00	3493	900	1702.296509	33.47299957	125.0842743	15
07/03/2021	12:00:00	4393	900	459.9595947	33.12062073	119.3454361	4
07/03/2021	12:15:00	5293	900	767.3701782	33.47317123	123.0248795	6
07/03/2021	12:30:00	6193	900	1952.318359	33.2842865	118.650032	20
07/03/2021	12:45:00	7093	900	239.0001984	33.02654648	116.650589	2
07/03/2021	13:00:00	7993	900	592.7332153	32.9180069	103.4305801	7
07/03/2021	13:15:00	8893	900	2800.359375	32.94023514	115.439064	25
07/03/2021	13:30:00	9793	900	860.5073853	32.93108368	123.7821579	9
07/03/2021	13:45:00	10693	900	3561.034912	33.31732178	113.0799179	30
07/03/2021	14:00:00	11593	900	529.352356	33.76503754	113.6501694	4
07/03/2021	14:15:00	12493	900	0	32.95139313	119.142868	0
07/03/2021	14:30:00	13393	900	1127.89209	32.93784332	124.9094543	6
07/03/2021	14:45:00	14293	900	2032.430542	33.23187256	161.2206879	14
07/03/2021	15:00:00	15193	900	6196.764648	33.06559372	174.742218	55
07/03/2021	15:15:00	16093	900	0	34.91134262	169.3153076	0
07/03/2021	15:30:00	16993	900	0	34.64684296	169.3153076	0
07/03/2021	15:45:00	17893	900	566.9955444	34.03662491	138.500946	4
07/03/2021	16:00:00	18793	900	567.5795898	33.38617325	150.7452698	0
07/03/2021	16:15:00	19693	900	289.3525085	33.07855606	171.432373	2
07/03/2021	16:30:00	20593	900	1057.703003	33.5823288	152.8701935	8
07/03/2021	16:45:00	21493	900	1768.397095	33.31497955	153.4897003	17
07/03/2021	17:00:00	22393	900	83.93000031	33.83747101	121.0246964	1
07/03/2021	17:15:00	23293	900	4969.656738	33.71376801	100.3106766	44
07/03/2021	17:30:00	24193	900	3079.789063	33.14364624	133.3835449	31
07/03/2021	17:45:00	25093	900	4004.488525	33.39400864	141.9894714	32
07/03/2021	18:00:00	25993	900	3813.129883	33.174263	118.3791656	35
07/03/2021	18:15:00	26893	900	238.9997406	33.48961258	159.0509491	2
07/03/2021	18:30:00	27793	900	801.8389893	32.9319191	43.39323425	7
07/03/2021	18:45:00	28693	900	4501.229004	33.424263	119.7557526	35
07/03/2021	19:00:00	29593	900	6653.078125	33.07365036	103.0207367	60
07/03/2021	19:15:00	30493	900	2991.257813	32.99741745	97.28675842	28
07/03/2021	19:30:00	31393	900	1619.358032	32.95578766	139.4331818	14
07/03/2021	19:45:00	32293	900	407.9987183	33.12574005	132.4703827	3
07/03/2021	20:00:00	33193	900	597.4974365	32.89582825	115.5697784	5
07/03/2021	20:15:00	34093	900	5912.688965	33.08342361	87.74279785	47
07/03/2021	20:30:00	34993	900	7357.716309	32.91275787	112.7565689	66
07/03/2021	20:45:00	35893	900	1522.742065	33.33013153	114.9508743	13
07/03/2021	21:00:00	36793	900	358.5001526	33.47100449	113.5257797	3
07/03/2021	21:15:00	37693	900	358.4988708	32.95357132	115.0677109	3
07/03/2021	21:30:00	38593	900	2830.299805	32.97609711	130.6352386	25
07/03/2021	21:45:00	39493	900	3240.761719	32.89706802	176.1239014	32
07/03/2021	22:00:00	40393	900	4511.332031	33.20141983	104.4377365	41
07/03/2021	22:15:00	41293	900	11624.69531	32.89622116	142.2816162	101
07/03/2021	22:30:00	42193	900	597.5099487	33.07646942	134.4756317	5
07/03/2021	22:45:00	43093	900	358.5004272	33.56526947	30.31725311	3
07/03/2021	23:00:00	43993	900	168.9984436	33.23854828	72.44953156	1
07/03/2021	23:15:00	44893	900	239.0032196	33.70664215	101.2378769	2
07/03/2021	23:30:00	45793	900	256.8694458	33.53632736	87.62850952	2
07/03/2021	23:45:00	46693	900	5595.769531	33.13679886	167.4347839	48
08/03/2021	00:00:00	47593	900	4313.227539	33.06590652	153.7429962	41
08/03/2021	00:15:00	48493	900	8742.71875	32.89611816	187.6729736	78
08/03/2021	00:30:00	49393	900	6129.318359	32.90010834	141.4917603	47
08/03/2021	00:45:00	50293	900	2642.166016	33.2413826	105.2185135	25
08/03/2021	01:00:00	51193	900	745.9919434	32.94239044	175.9993744	6
08/03/2021	01:15:00	52093	900	238.9970703	32.92361832	146.5378418	2
08/03/2021	01:30:00	52993	900	317.7497253	33.40615463	119.0978699	3
08/03/2021	01:45:00	53893	900	257.5089111	34.47982407	88.01194763	3
08/03/2021	02:00:00	54793	900	71.77010345	33.78359222	1.688992858	0
08/03/2021	02:15:00	55693	900	288.4927368	33.92697906	40.16710281	2
08/03/2021	02:30:00	56593	900	764.3200684	34.23899078	89.78083801	5
08/03/2021	02:45:00	57493	900	5968.535156	33.51037216	137.2429199	51
08/03/2021	03:00:00	58393	900	1075.512817	33.79700089	141.9589691	9
08/03/2021	03:15:00	59293	900	9996.198242	33.02662659	154.641861	86
08/03/2021	03:30:00	60193	900	5095.302246	33.10663986	106.6868973	47
08/03/2021	03:45:00	61093	900	5923.062012	33.15218735	121.4231339	50
08/03/2021	04:00:00	61993	900	8075.231445	32.9057579	114.9383469	76
08/03/2021	04:15:00	62893	900	16718.77539	32.9654274	152.3255005	151
08/03/2021	04:30:00	63793	900	9670.548828	32.9010849	149.5565948	85
08/03/2021	04:45:00	64693	900	9048.672852	32.89744949	174.2049561	74
08/03/2021	05:00:00	65593	900	8899.582031	32.89582825	139.5370178	78
08/03/2021	05:15:00	66493	900	12302.26855	32.8963623	158.8988953	116
08/03/2021	05:30:00	67393	900	12184.01465	32.8960762	142.0594788	104
08/03/2021	05:45:00	68293	900	4569.112793	32.89791107	135.7288818	39
08/03/2021	06:00:00	69193	900	8180.958984	32.89606857	134.05336	67
08/03/2021	06:15:00	70093	900	8456.594727	32.94100189	135.5071564	77
08/03/2021	06:30:00	70993	900	3047.736084	32.91276932	118.9198227	28
08/03/2021	06:45:00	71893	900	8195.102539	32.90955734	158.202713	69
08/03/2021	07:00:00	72793	900	4623.113281	32.9627037	122.7299347	40
08/03/2021	07:15:00	73693	900	4454.34668	32.92017365	137.8388367	41
08/03/2021	07:30:00	74593	900	10268.7002	32.9371376	134.6916046	84
08/03/2021	07:45:00	75493	900	2253.310547	33.25283432	135.600769	20
08/03/2021	08:00:00	76393	900	0	33.98719025	128.5823822	0
08/03/2021	08:15:00	77293	900	239.0042877	33.62654114	158.4255066	2
08/03/2021	08:30:00	78193	900	358.4995728	33.40139771	91.775383	3
08/03/2021	08:45:00	79093	900	836.4985962	33.24654388	143.1690063	7
08/03/2021	09:00:00	79993	900	119.500061	33.02318954	82.06036377	1
08/03/2021	09:15:00	80893	900	457.5041504	33.99452209	112.7471085	3
08/03/2021	09:30:00	81793	900	766.4935303	33.06690598	149.841629	6
08/03/2021	09:45:00	82693	900	0	32.89582825	82.29816437	0
08/03/2021	10:00:00	83593	900	0	32.95427322	109.2923431	0
08/03/2021	10:15:00	84493	900	0	32.89912033	119.5	0
08/03/2021	10:45:00	86293	900	0	32.89863586	102.4603271	0
08/03/2021	11:00:00	87193	900	0	33.30858994	119.5	0
08/03/2021	11:15:00	88093	900	716.9984741	33.18887329	103.8061905	6
08/03/2021	11:30:00	88993	900	5771.010742	33.25190353	126.1975327	49
08/03/2021	11:45:00	89893	900	7356.227539	33.47293472	78.28553772	57
08/03/2021	12:00:00	90793	900	3351.241455	33.26262665	114.1748581	28
08/03/2021	12:15:00	91693	900	3449.460938	33.21735001	81.13491058	27
08/03/2021	12:30:00	92593	900	0	32.89912033	119.5	0
08/03/2021	13:00:00	94393	900	0	32.99940491	119.5	0
08/03/2021	13:15:00	95293	900	0	32.89582825	42.3597908	0
08/03/2021	13:30:00	96193	900	358.499939	32.89582825	86.89753723	3
08/03/2021	13:45:00	97093	900	984.921814	32.89582825	84.98135376	8
08/03/2021	14:00:00	97993	900	436.2088013	33.40753174	26.59713554	5
08/03/2021	14:15:00	98893	900	401.0104065	32.90512848	48.21069336	3
08/03/2021	14:30:00	99793	900	245.9524078	33.11013412	96.08583069	3
08/03/2021	14:45:00	100693	900	4955.978027	33.89815903	140.6379395	45
08/03/2021	15:00:00	101593	900	3426.653809	33.05665588	105.3844223	31
08/03/2021	15:15:00	102493	900	1295.98645	33.58420181	162.4776917	14
08/03/2021	15:30:00	103393	900	862.5418701	33.02052307	125.1337967	10
08/03/2021	15:45:00	104293	900	1322.881348	32.93719101	69.31111145	9
08/03/2021	16:00:00	105193	900	238.9544525	32.89582825	85.21497345	2
08/03/2021	16:15:00	106093	900	0	32.91014862	105.1130447	0
08/03/2021	16:30:00	106993	900	238.9989624	33.14992523	117.8063354	2
08/03/2021	16:45:00	107893	900	5013.115234	33.36873627	148.6560059	42
08/03/2021	17:00:00	108793	900	1221.237183	33.40589905	50.97437286	15
08/03/2021	17:15:00	109693	900	119.4998703	33.16201019	107.759613	1
08/03/2021	17:30:00	110593	900	3403.667236	33.13727951	122.9506683	30
08/03/2021	17:45:00	111493	900	8841.350586	32.93302155	221.6174622	77
08/03/2021	18:00:00	112393	900	2884.497314	32.92266083	164.1736603	27
08/03/2021	18:15:00	113293	900	717.0042725	32.91268158	131.1787872	6
08/03/2021	18:30:00	114193	900	119.5000381	32.89582825	167.0365601	1
08/03/2021	18:45:00	115093	900	2010.93335	33.54206848	152.6332397	16
08/03/2021	19:00:00	115993	900	11137.95215	32.93082047	92.20900726	104
08/03/2021	19:15:00	116893	900	6171.30127	32.92288208	100.4814148	55
08/03/2021	19:30:00	117793	900	4628.640137	32.89692307	101.293045	39
08/03/2021	19:45:00	118693	900	1708.649658	32.92314529	100.0189896	14
08/03/2021	20:00:00	119593	900	2519.309326	33.3018074	149.0397186	22
08/03/2021	20:15:00	120493	900	474.0169983	32.89582825	128.0648346	4
08/03/2021	20:30:00	121393	900	123.4833679	33.10625839	111.9436646	1
08/03/2021	20:45:00	122293	900	5879.001953	32.92864609	123.1451187	52
08/03/2021	21:00:00	123193	900	10401.65039	33.38225937	147.2713318	87
08/03/2021	21:15:00	124093	900	5530.152832	33.38619614	76.66767883	53
08/03/2021	21:30:00	124993	900	10293.44824	32.89714813	158.2346039	92
08/03/2021	21:45:00	125893	900	1523.082031	32.89582825	91.54667664	14
08/03/2021	22:00:00	126793	900	4467.171387	33.94083786	136.4680481	37
08/03/2021	22:15:00	127693	900	407.9995422	33.71452332	150.4666595	4
08/03/2021	22:30:00	128593	900	918.7284546	32.89582825	187.8094177	9
08/03/2021	22:45:00	129493	900	239.0000763	33.03113174	178.3885498	2
08/03/2021	23:00:00	130393	900	0	32.89582825	233.3460846	0
08/03/2021	23:15:00	131293	900	863.3185425	32.89606857	148.5551147	7
08/03/2021	23:30:00	132193	900	11335.6748	33.00691223	121.2180557	99
08/03/2021	23:45:00	133093	900	1034.582642	32.89582825	70.68321991	9
09/03/2021	00:00:00	133993	900	4224.452637	32.89582825	116.3915787	35
09/03/2021	00:15:00	134893	900	4170.117188	32.89809418	81.77060699	39
09/03/2021	00:30:00	135793	900	6784.686523	33.0742569	120.4517593	59
09/03/2021	00:45:00	136693	900	2930.866943	33.32522964	133.4443512	25
09/03/2021	01:00:00	137593	900	239.0001373	33.15507126	116.3930359	2
09/03/2021	01:15:00	138493	900	238.9742432	32.89582825	71.27694702	2
09/03/2021	01:30:00	139393	900	0	32.89582825	112.7837143	0
09/03/2021	01:45:00	140293	900	0	32.94412994	119.5	0
09/03/2021	02:00:00	141193	900	6402.742676	33.42844009	125.2877884	56
09/03/2021	02:15:00	142093	900	2319.750244	33.41954803	108.6496124	20
09/03/2021	02:30:00	142993	900	5529.054199	33.49843216	153.9463501	45
09/03/2021	02:45:00	143893	900	2119.289307	33.34528351	121.6298218	18
09/03/2021	03:00:00	144793	900	2068.718262	33.08878708	130.631134	18
09/03/2021	03:15:00	145693	900	4575.024902	33.04517746	95.7408905	37
09/03/2021	03:30:00	146593	900	2638.780762	33.01235962	98.43777466	23
09/03/2021	03:45:00	147493	900	2274.853027	32.99765778	99.17237854	17
09/03/2021	04:00:00	148393	900	4601.836914	32.95401001	109.959343	41
09/03/2021	04:15:00	149293	900	12337.15918	32.9016037	89.26974487	112
09/03/2021	04:30:00	150193	900	8705.571289	32.89730453	82.26805878	78
09/03/2021	04:45:00	151093	900	3352.259277	32.89582825	63.75761032	30
09/03/2021	05:00:00	151993	900	9670.466797	32.89582825	134.9545441	87
09/03/2021	05:15:00	152893	900	9690.527344	32.90067291	133.0527954	87
09/03/2021	05:30:00	153793	900	13825.03613	32.90261841	132.3620605	124
09/03/2021	05:45:00	154693	900	11514.40137	32.89818192	149.4578857	108
09/03/2021	06:00:00	155593	900	11897.87695	32.93479538	133.298233	104
09/03/2021	06:15:00	156493	900	10384.74707	32.90237808	114.1915131	87
09/03/2021	06:30:00	157393	900	6495.003906	32.90142441	139.9699707	54
09/03/2021	06:45:00	158293	900	8830.09375	32.94491196	158.9216156	75
09/03/2021	07:00:00	159193	900	4304.388672	32.89742661	222.6042175	36
09/03/2021	07:15:00	160093	900	13376.18555	32.90338516	263.0835571	126
09/03/2021	07:30:00	160993	900	6992.004395	32.92350388	132.4490051	59
09/03/2021	07:45:00	161893	900	0	32.89912033	119.5	0
09/03/2021	08:00:00	162793	900	0	32.90765381	119.5	0
09/03/2021	08:15:00	163693	900	432.3464661	32.91720963	52.33128738	4
09/03/2021	08:30:00	164593	900	180.9598541	33.75090408	96.54737854	1
09/03/2021	08:45:00	165493	900	754.5423584	32.93093491	29.78233147	6
09/03/2021	09:00:00	166393	900	0	32.89582825	62.45724869	0
09/03/2021	09:15:00	167293	900	238.923233	32.89582825	134.5380249	2
09/03/2021	09:30:00	168193	900	794.7376099	33.08218765	83.2253418	7
09/03/2021	09:45:00	169093	900	844.9992676	33.55407715	113.2226791	5
09/03/2021	10:00:00	169993	900	0	33.19838333	84.02373505	0
09/03/2021	10:15:00	170893	900	345.4474487	32.8979454	43.75496292	3
09/03/2021	10:30:00	171793	900	421.0054626	32.89744186	97.53643036	3
09/03/2021	10:45:00	172693	900	646.9924316	32.90455246	107.766922	5
09/03/2021	11:00:00	173593	900	4730.38916	33.05001068	124.049057	38
09/03/2021	11:15:00	174493	900	238.9998779	32.98948669	119.5724792	2
09/03/2021	11:30:00	175393	900	238.9994049	32.89717102	122.7336884	2
09/03/2021	11:45:00	176293	900	0	32.89582825	101.9361572	0
09/03/2021	12:00:00	177193	900	885.9995117	32.89582825	37.23417664	8
09/03/2021	12:15:00	178093	900	0	32.97467041	92.89992523	0
09/03/2021	12:30:00	178993	900	527.4984131	32.89582825	72.81282043	4
09/03/2021	12:45:00	179893	900	2233.895996	32.98295593	96.97263336	19
09/03/2021	13:00:00	180793	900	0	32.89582825	118.5801773	0
09/03/2021	13:15:00	181693	900	238.9997101	32.89582825	118.5325546	2
09/03/2021	13:30:00	182593	900	626.4929199	33.08522034	33.80828476	4
09/03/2021	13:45:00	183493	900	477.9989929	33.8207016	79.49936676	4
09/03/2021	14:00:00	184393	900	0	32.89582825	119.5	0
09/03/2021	14:15:00	185293	900	239.0310974	32.89582825	61.22735977	2
09/03/2021	14:30:00	186193	900	168.9982605	32.89582825	120.270668	1
09/03/2021	14:45:00	187093	900	0	32.89582825	111.3109741	0
09/03/2021	15:00:00	187993	900	119.502861	32.89582825	91.15139771	1
09/03/2021	15:15:00	188893	900	1081.440918	33.04880142	102.3811111	10
09/03/2021	15:30:00	189793	900	4245.019043	33.3026886	151.9558258	33
09/03/2021	15:45:00	190693	900	11361.77832	32.90084839	192.4398956	90
09/03/2021	16:00:00	191593	900	359.0002441	33.29618454	115.2816467	3
09/03/2021	16:15:00	192493	900	119.5	33.16368103	105.6177521	1
09/03/2021	16:30:00	193393	900	0	32.89582825	75.66550446	0
09/03/2021	16:45:00	194293	900	407.9978333	32.9770546	121.0175476	3
09/03/2021	17:00:00	195193	900	1013.992249	32.91859055	100.2748032	6
09/03/2021	17:15:00	196093	900	238.9638367	33.8759613	104.2186127	2
09/03/2021	17:30:00	196993	900	3153.494141	32.9661293	106.9921417	22
09/03/2021	17:45:00	197893	900	7601.14502	32.9908905	153.4781342	70
09/03/2021	18:00:00	198793	900	0	33.41950226	132.1668396	0
09/03/2021	18:15:00	199693	900	2117.536865	33.22177505	145.8200531	20
09/03/2021	18:30:00	200593	900	4688.172363	32.89582825	93.78144073	40
09/03/2021	18:45:00	201493	900	5311.687988	32.89857864	81.36203766	44
09/03/2021	19:00:00	202393	900	4916.942383	32.89591217	88.18653107	41
09/03/2021	19:15:00	203293	900	2124.20874	32.89582825	54.09667206	18
09/03/2021	19:30:00	204193	900	4948.177734	32.89964676	137.600174	45
09/03/2021	19:45:00	205093	900	7921.072754	32.89623642	134.2705383	67
09/03/2021	20:00:00	205993	900	7267.787109	32.89582825	116.7377701	62
09/03/2021	20:15:00	206893	900	3282.572021	32.89582825	83.01832581	26
09/03/2021	20:30:00	207793	900	3319.645996	32.89974594	75.85163116	28
09/03/2021	20:45:00	208693	900	5736.432617	32.92695236	98.68287659	49
09/03/2021	21:00:00	209593	900	640.1645508	32.97348785	156.0682831	3
09/03/2021	21:15:00	210493	900	0	32.89582825	172.6799164	0
09/03/2021	21:30:00	211393	900	6085.548828	32.93070221	129.6561279	50
09/03/2021	21:45:00	212293	900	4976.85791	32.99336243	103.7629013	45
09/03/2021	22:00:00	213193	900	9083.254883	32.90303802	126.6535873	84
09/03/2021	22:15:00	214093	900	7174.248047	32.8972702	111.8727646	62
09/03/2021	22:30:00	214993	900	474.3632202	33.16941833	122.1163788	5
09/03/2021	22:45:00	215893	900	312.855011	33.08177567	119.3030701	2
09/03/2021	23:00:00	216793	900	1315.50769	33.07918167	127.9676895	12
09/03/2021	23:15:00	217693	900	7702.672852	32.95173264	148.158905	66
09/03/2021	23:30:00	218593	900	5314.862793	32.90568161	183.6782074	50
09/03/2021	23:45:00	219493	900	8458.895508	32.89582825	106.4060211	72
10/03/2021	00:00:00	220393	900	9072.523438	32.90389633	110.3120422	81
10/03/2021	00:15:00	221293	900	5289.305176	32.89927292	69.54567719	39
10/03/2021	00:30:00	222193	900	12293.59766	33.18532181	129.6968994	113
10/03/2021	00:45:00	223093	900	0	32.92060471	124.8491745	0
10/03/2021	01:00:00	223993	900	119.4999542	32.95609665	142.1062164	1
10/03/2021	01:15:00	224893	900	119.500061	33.07875443	135.7887268	1
10/03/2021	01:30:00	225793	900	766.4984741	33.18996048	118.0811234	6
10/03/2021	01:45:00	226693	900	477.9715881	32.91718674	118.5827026	4
10/03/2021	02:00:00	227593	900	8023.681641	33.04191208	129.1898193	73
10/03/2021	02:15:00	228493	900	5046.815918	33.32540131	95.65468597	44
10/03/2021	02:30:00	229393	900	8698.900391	32.9134407	125.310463	73
10/03/2021	02:45:00	230293	900	4732.661621	33.78333664	66.35821533	42
10/03/2021	03:00:00	231193	900	478.0005493	34.14972305	77.73780823	4
10/03/2021	03:15:00	232093	900	7012.052734	33.04355621	131.3294067	59
10/03/2021	03:30:00	232993	900	4464.640137	33.02579117	116.2357864	42
10/03/2021	03:45:00	233893	900	1595.833252	33.26316452	152.4982452	15
10/03/2021	04:00:00	234793	900	9930.022461	32.90793228	96.97292328	94
10/03/2021	04:15:00	235693	900	9793.929688	32.92357254	109.688797	85
10/03/2021	04:30:00	236593	900	7271.124512	32.93410492	88.58827209	71
10/03/2021	04:45:00	237493	900	13420.27344	32.8983345	153.408905	123
10/03/2021	05:00:00	238393	900	11421.57324	32.89582825	98.47380829	103
10/03/2021	05:15:00	239293	900	17860.67188	32.90592957	162.0386658	159
10/03/2021	05:30:00	240193	900	8084.416016	33.03173065	133.3919373	71
10/03/2021	05:45:00	241093	900	15398.53125	32.89582825	109.9522324	133
10/03/2021	06:00:00	241993	900	13909.41406	32.90052032	123.6683807	113
10/03/2021	06:15:00	242893	900	7720.654785	33.01033401	148.6699677	60
10/03/2021	06:30:00	243793	900	14177.8457	32.90471268	139.247757	120
10/03/2021	06:45:00	244693	900	10634.04297	32.89699936	143.5225525	88
10/03/2021	07:00:00	245593	900	2548.25708	33.05992508	109.4659348	27
10/03/2021	07:15:00	246493	900	239.0001068	32.89582825	122.3987579	2
10/03/2021	07:30:00	247393	900	0	33.46433258	119.5	0
10/03/2021	07:45:00	248293	900	119.5	33.4674263	119.5006256	1
10/03/2021	08:00:00	249193	900	0	32.96311569	119.5	0
10/03/2021	08:15:00	250093	900	2647.242188	33.43516922	85.47037506	25
10/03/2021	08:30:00	250993	900	0	32.89912033	113.3998718	0
10/03/2021	08:45:00	251893	900	0	32.89863586	0	0
10/03/2021	09:00:00	252793	900	0	32.89912033	0	0
10/03/2021	09:15:00	253693	900	0	33.28268433	108.742836	0
10/03/2021	09:30:00	254593	900	477.9906616	33.20835114	61.32654572	4
10/03/2021	09:45:00	255493	900	119.5000381	33.59599304	123.2898407	1
10/03/2021	10:00:00	256393	900	239.000061	33.90367889	73.19972229	2
10/03/2021	10:15:00	257293	900	358.5000916	33.31951141	101.1501083	2
10/03/2021	10:30:00	258193	900	168.9984131	32.95785141	114.2680664	1
10/03/2021	10:45:00	259093	900	0	33.14280701	119.5	0
07/03/2021	10:45:00	0	900	14518.99121	37.24637222	150.9135437	133
07/03/2021	11:00:00	793	900	8765.129883	37.44636536	153.4146729	77
07/03/2021	11:15:00	1693	900	16324.47461	37.37693787	139.4500732	138
07/03/2021	11:30:00	2593	900	9308.078125	37.07345963	142.5526581	76
07/03/2021	11:45:00	3493	900	5585.900391	37.06507492	123.0413666	49
07/03/2021	12:00:00	4393	900	239.5	36.5059433	119.3058014	2
07/03/2021	12:15:00	5293	900	677.4099731	35.74200439	122.7609253	8
07/03/2021	12:30:00	6193	900	360.0011292	36.25980759	126.9053421	3
07/03/2021	12:45:00	7093	900	0	36.19918442	126.9881973	0
07/03/2021	13:00:00	7993	900	0	36.01812363	103.7011185	0
07/03/2021	13:15:00	8893	900	0	36.03831482	115.6170654	0
07/03/2021	13:30:00	9793	900	0	35.78696823	123.7821579	0
07/03/2021	13:45:00	10693	900	2227.891113	35.74158478	115.1129379	21
07/03/2021	14:00:00	11593	900	4174.912109	36.23859406	107.801712	35
07/03/2021	14:15:00	12493	900	846.763855	35.91670227	119.1416016	8
07/03/2021	14:30:00	13393	900	119.5000381	36.03709793	67.04581451	1
07/03/2021	14:45:00	14293	900	506.9955444	35.7786293	106.0922318	3
07/03/2021	15:00:00	15193	900	527.4969482	35.62337875	107.6003418	3
07/03/2021	15:15:00	16093	900	119.5	35.59184265	105.4388351	1
07/03/2021	15:30:00	16993	900	0	35.62598801	115.4715195	0
07/03/2021	15:45:00	17893	900	0	35.59256744	119.7212524	0
07/03/2021	16:00:00	18793	900	1300.275879	35.97967911	116.7030563	11
07/03/2021	16:15:00	19693	900	119.4999542	35.73948669	117.5906219	1
07/03/2021	16:30:00	20593	900	4766.981934	36.06035995	137.4623871	47
07/03/2021	16:45:00	21493	900	5393.095215	36.08173752	153.1884308	47
07/03/2021	17:00:00	22393	900	0	36.26426315	119.6131363	0
07/03/2021	17:15:00	23293	900	597.5325928	36.23606873	110.0421219	5
07/03/2021	17:30:00	24193	900	1095.617676	36.41429901	134.9685059	9
07/03/2021	17:45:00	25093	900	1529.539551	36.96189499	140.0247498	17
07/03/2021	18:00:00	25993	900	15777.28125	37.04662323	120.9742813	134
07/03/2021	18:15:00	26893	900	816.0722656	37.04552078	111.6193237	8
07/03/2021	18:30:00	27793	900	6177.062988	37.26322937	161.0188904	55
07/03/2021	18:45:00	28693	900	11697.2334	37.72778702	140.0537262	104
07/03/2021	19:00:00	29593	900	8301.825195	37.92108154	110.9314575	75
07/03/2021	19:15:00	30493	900	9295.397461	38.03609467	81.35919952	83
07/03/2021	19:30:00	31393	900	8024.747559	37.8537178	164.2222595	74
07/03/2021	19:45:00	32293	900	7285.773438	37.91588211	165.1438141	66
07/03/2021	20:00:00	33193	900	8986.563477	37.82042313	219.1348724	81
07/03/2021	20:15:00	34093	900	2333.837158	37.28427124	149.6321716	23
07/03/2021	20:30:00	34993	900	1656.349976	36.51092148	207.941864	16
07/03/2021	20:45:00	35893	900	407.9988708	36.74353409	119.3328018	3
07/03/2021	21:00:00	36793	900	288.5083313	36.85630417	104.283287	2
07/03/2021	21:15:00	37693	900	8056.724121	37.23711014	166.7480164	72
07/03/2021	21:30:00	38593	900	12478.67871	37.53598785	168.1367493	105
07/03/2021	21:45:00	39493	900	8932.177734	37.58384323	167.0901642	78
07/03/2021	22:00:00	40393	900	6039.246582	37.57852173	155.7935028	54
07/03/2021	22:15:00	41293	900	12861.39355	37.63132095	126.3035889	110
07/03/2021	22:30:00	42193	900	6139.834961	37.53168106	106.4046326	53
07/03/2021	22:45:00	43093	900	238.9991455	37.08225632	31.42860031	2
07/03/2021	23:00:00	43993	900	119.5	36.52325058	123.8712234	1
07/03/2021	23:15:00	44893	900	0	36.57615662	119.7101746	0
07/03/2021	23:30:00	45793	900	0	36.31942368	108.6342697	0
07/03/2021	23:45:00	46693	900	0	36.15445709	113.8489761	0
08/03/2021	00:00:00	47593	900	1005.496338	36.47808838	115.7200241	8
08/03/2021	00:15:00	48493	900	6730.254395	36.7740593	98.15394592	56
08/03/2021	00:30:00	49393	900	12225.11816	37.21710205	132.4168854	106
08/03/2021	00:45:00	50293	900	10568.26563	37.51724243	155.6511078	93
08/03/2021	01:00:00	51193	900	11035.38965	37.41585922	121.1848526	93
08/03/2021	01:15:00	52093	900	10643.51758	37.23871613	145.2348938	91
08/03/2021	01:30:00	52993	900	3998.525391	37.1151123	119.4445038	35
08/03/2021	01:45:00	53893	900	119.5005264	36.49165726	105.2953415	1
08/03/2021	02:00:00	54793	900	0	36.46057129	13.24377823	0
08/03/2021	02:15:00	55693	900	358.2506409	36.44299316	46.60486603	3
08/03/2021	02:30:00	56593	900	4261.35791	36.55268478	140.8961182	38
08/03/2021	02:45:00	57493	900	4345.820801	36.86699295	97.80478668	37
08/03/2021	03:00:00	58393	900	7201.887695	37.01640701	123.032547	60
08/03/2021	03:15:00	59293	900	8989.90625	37.07418442	161.4348602	78
08/03/2021	03:30:00	60193	900	7882.422363	36.97189713	117.2759476	65
08/03/2021	03:45:00	61093	900	5868.19043	36.85711288	142.922348	48
08/03/2021	04:00:00	61993	900	3945.808105	37.06861115	148.833786	34
08/03/2021	04:15:00	62893	900	13483.86719	37.32506943	124.0729141	107
08/03/2021	04:30:00	63793	900	14865.86035	37.55451584	115.7810135	136
08/03/2021	04:45:00	64693	900	8285.950195	37.45415497	145.4567261	71
08/03/2021	05:00:00	65593	900	6412.70752	37.55930328	152.2856598	54
08/03/2021	05:15:00	66493	900	13500.20508	37.39927673	120.3666306	125
08/03/2021	05:30:00	67393	900	14409.96387	37.62860107	116.2979889	133
08/03/2021	05:45:00	68293	900	9552.96875	37.58617783	144.7270508	84
08/03/2021	06:00:00	69193	900	7128.111816	37.50605392	133.1894684	59
08/03/2021	06:15:00	70093	900	9203.71875	37.50780106	131.1792145	81
08/03/2021	06:30:00	70993	900	3785.520996	37.28455734	142.2103577	33
08/03/2021	06:45:00	71893	900	8675.171875	37.22972107	126.9680252	74
08/03/2021	07:00:00	72793	900	6949.918457	36.96312332	96.53865814	60
08/03/2021	07:15:00	73693	900	119.4998474	36.10607529	141.0575104	1
08/03/2021	07:30:00	74593	900	452.6748962	35.57561493	151.2241058	4
08/03/2021	07:45:00	75493	900	144.8225555	35.59703064	131.4041138	1
08/03/2021	08:00:00	76393	900	0	35.67264557	96.16297913	0
08/03/2021	08:15:00	77293	900	0	35.69578171	138.3408508	0
08/03/2021	08:30:00	78193	900	0	35.5253067	94.2507019	0
08/03/2021	08:45:00	79093	900	239.0000153	36.08596802	57.58823395	3
08/03/2021	09:00:00	79993	900	358.5397949	35.84466553	78.98253632	3
08/03/2021	09:15:00	80893	900	239.0000763	36.29115295	112.7471085	2
08/03/2021	09:30:00	81793	900	14322.82715	36.67519379	172.0095825	117
08/03/2021	09:45:00	82693	900	12658.84961	36.65740967	157.4335022	117
08/03/2021	10:00:00	83593	900	972.5949097	36.69197845	84.37378693	9
08/03/2021	10:15:00	84493	900	0	35.82447433	119.5	0
08/03/2021	10:30:00	85393	900	0	35.84603882	119.5	0
08/03/2021	10:45:00	86293	900	696.5671387	35.68454361	116.6816864	5
08/03/2021	11:00:00	87193	900	0	35.63502121	119.5	0
08/03/2021	11:15:00	88093	900	964.5133667	35.43724823	114.9802856	5
08/03/2021	11:30:00	88993	900	7187.296387	36.12471771	127.6237793	62
08/03/2021	11:45:00	89893	900	7071.415527	36.45740509	118.4280472	60
08/03/2021	12:00:00	90793	900	6289.719727	36.40174103	118.7864532	53
08/03/2021	12:15:00	91693	900	119.5000381	36.18848801	82.96765137	1
08/03/2021	12:30:00	92593	900	119.5007553	36.25912094	154.762619	1
08/03/2021	12:45:00	93493	900	0	36.08561707	137.6434326	0
08/03/2021	13:00:00	94393	900	0	35.82933044	119.5228195	0
08/03/2021	13:15:00	95293	900	288.5034485	36.07545853	40.79852676	3
08/03/2021	13:30:00	96193	900	5932.218262	36.23585129	105.9555359	51
08/03/2021	13:45:00	97093	900	4969.309082	36.4534874	119.6446457	45
08/03/2021	14:00:00	97993	900	0	35.69758987	114.422348	0
08/03/2021	14:15:00	98893	900	0	35.90399551	119.5	0
08/03/2021	14:30:00	99793	900	119.5014877	36.08991241	100.7696075	1
08/03/2021	14:45:00	100693	900	119.5000992	35.94139099	115.0688553	1
08/03/2021	15:00:00	101593	900	358.4993896	35.75539398	118.0481796	3
08/03/2021	15:15:00	102493	900	0	35.8266983	162.543045	0
08/03/2021	15:30:00	103393	900	2110.180908	36.06065369	133.6311951	20
08/03/2021	15:45:00	104293	900	1104.159302	35.89540863	109.4597092	10
08/03/2021	16:00:00	105193	900	119.4999542	35.75708771	121.5317764	1
08/03/2021	16:15:00	106093	900	956.0048828	36.09003448	109.1374664	7
08/03/2021	16:30:00	106993	900	1561.993042	36.2005043	114.899498	11
08/03/2021	16:45:00	107893	900	358.5014343	36.25075531	107.5789032	3
08/03/2021	17:00:00	108793	900	0	36.18287659	49.03996658	0
08/03/2021	17:15:00	109693	900	4971.157227	36.88529205	157.1407166	44
08/03/2021	17:30:00	110593	900	8364.385742	36.72738266	228.1099396	71
08/03/2021	17:45:00	111493	900	407.9939575	36.27241135	37.07403946	3
08/03/2021	18:00:00	112393	900	478.0002136	36.28866577	124.295166	5
08/03/2021	18:15:00	113293	900	1780.516479	36.96146774	98.30003357	16
08/03/2021	18:30:00	114193	900	11461.92969	37.53941345	135.2297058	104
08/03/2021	18:45:00	115093	900	7280.083984	37.88095093	137.0356598	65
08/03/2021	19:00:00	115993	900	8975.732422	37.99904633	93.0918045	75
08/03/2021	19:15:00	116893	900	9842.011719	38.03301239	116.300209	88
08/03/2021	19:30:00	117793	900	9002.635742	37.86168289	128.3553772	73
08/03/2021	19:45:00	118693	900	11132.6416	38.08716965	113.883255	94
08/03/2021	20:00:00	119593	900	5898.045898	37.64888763	162.8686218	45
08/03/2021	20:15:00	120493	900	9133.81543	37.89941788	219.8354492	83
08/03/2021	20:30:00	121393	900	9336.543945	37.84057617	242.4325409	84
08/03/2021	20:45:00	122293	900	8351.341797	37.83850098	204.5362701	74
08/03/2021	21:00:00	123193	900	6849.419434	37.75548172	128.3545837	56
08/03/2021	21:15:00	124093	900	7836.51709	37.59447098	121.8804092	69
08/03/2021	21:30:00	124993	900	0	37.89903259	10.44076538	0
08/03/2021	21:45:00	125893	900	7537.512695	37.72379303	150.3501282	70
08/03/2021	22:00:00	126793	900	7264.450684	38.09804535	78.01304626	70
08/03/2021	22:15:00	127693	900	0	37.57142258	127.8207016	0
08/03/2021	22:30:00	128593	900	4800.454102	37.80785751	130.2630615	47
08/03/2021	22:45:00	129493	900	4708.101563	37.94864273	147.4580383	43
08/03/2021	23:00:00	130393	900	764.4414673	37.84810638	109.0308151	8
08/03/2021	23:15:00	131293	900	3023.87085	37.55040359	180.0988159	27
08/03/2021	23:30:00	132193	900	2828.07666	37.85103989	134.4556274	23
08/03/2021	23:45:00	133093	900	3458.104248	37.71304703	69.97941589	29
09/03/2021	00:00:00	133993	900	7916.979492	37.46461868	111.2440414	65
09/03/2021	00:15:00	134893	900	5615.203125	37.58575439	84.55960846	47
09/03/2021	00:30:00	135793	900	2471.283936	37.10719299	95.55693054	20
09/03/2021	00:45:00	136693	900	2749.289307	36.8063736	135.2698212	25
09/03/2021	01:00:00	137593	900	0	35.99786758	118.6619568	0
09/03/2021	01:15:00	138493	900	358.5006104	36.25342178	80.1939621	3
09/03/2021	01:30:00	139393	900	0	36.04099274	118.1848221	0
09/03/2021	01:45:00	140293	900	0	36.12304688	119.5	0
09/03/2021	02:00:00	141193	900	690.6123047	36.40515137	112.1200409	6
09/03/2021	02:15:00	142093	900	6156.74707	37.14644623	94.88518524	47
09/03/2021	02:30:00	142993	900	7219.932129	37.29459763	152.2221527	62
09/03/2021	02:45:00	143893	900	6385.40332	36.93636322	101.9822922	56
09/03/2021	03:00:00	144793	900	1704.356689	36.34426117	98.21792603	14
09/03/2021	03:15:00	145693	900	18.14531136	35.83839035	78.52729797	0
09/03/2021	03:30:00	146593	900	745.9915771	35.89818192	107.322998	5
09/03/2021	03:45:00	147493	900	1705.947754	36.3826561	108.7422028	15
09/03/2021	04:00:00	148393	900	2143.60791	36.48005295	153.1061859	20
09/03/2021	04:15:00	149293	900	7371.512207	37.13562393	96.70646667	60
09/03/2021	04:30:00	150193	900	4750.80957	37.21710968	92.30032349	45
09/03/2021	04:45:00	151093	900	5923.234863	37.50684357	55.00013351	49
09/03/2021	05:00:00	151993	900	11886.77832	37.45183182	111.9345474	104
09/03/2021	05:15:00	152893	900	8743.066406	37.6141777	150.9476929	75
09/03/2021	05:30:00	153793	900	10942.05566	37.42625046	120.1850357	92
09/03/2021	05:45:00	154693	900	9095.882813	37.56227112	137.5215607	80
09/03/2021	06:00:00	155593	900	9370.171875	37.39485168	139.3484802	78
09/03/2021	06:15:00	156493	900	7360.98291	37.48952103	127.2490311	62
09/03/2021	06:30:00	157393	900	5122.944824	37.16205215	116.7903137	43
09/03/2021	06:45:00	158293	900	955.9995117	36.37987518	115.4337082	8
09/03/2021	07:00:00	159193	900	0	35.65461731	118.7722473	0
09/03/2021	07:15:00	160093	900	0	35.6478653	120.0650635	0
09/03/2021	07:30:00	160993	900	0	35.66866302	66.60836029	0
09/03/2021	07:45:00	161893	900	885.9940796	35.99293518	129.4311066	8
09/03/2021	08:00:00	162793	900	0	35.81753159	119.5	0
09/03/2021	08:15:00	163693	900	0	36.08425522	66.68753815	0
09/03/2021	08:30:00	164593	900	531.3515015	35.94971848	100.1958084	4
09/03/2021	08:45:00	165493	900	4684.897949	36.5825119	141.6005096	40
09/03/2021	09:00:00	166393	900	239.0001221	36.1322403	81.51391602	2
09/03/2021	09:15:00	167293	900	0	35.629879	152.9200439	0
09/03/2021	09:30:00	168193	900	119.5058289	35.62431717	20.80495834	1
09/03/2021	09:45:00	169093	900	239.0007477	35.8390274	92.49189758	2
09/03/2021	10:00:00	169993	900	506.9990845	35.76789856	86.34037018	3
09/03/2021	10:15:00	170893	900	0	35.96842957	117.0462646	0
09/03/2021	10:30:00	171793	900	358.5001831	35.63220596	122.6212921	3
09/03/2021	10:45:00	172693	900	377.1014099	35.86996078	111.6722565	3
09/03/2021	11:00:00	173593	900	4512.25293	36.00061035	110.4535522	40
09/03/2021	11:15:00	174493	900	5732.656738	36.82141495	186.7826233	51
09/03/2021	11:30:00	175393	900	5649.902344	36.95092392	186.3303528	53
09/03/2021	11:45:00	176293	900	0	36.49318314	105.2980881	0
09/03/2021	12:00:00	177193	900	239.0000916	35.71190643	105.4661331	2
09/03/2021	12:15:00	178093	900	168.998764	35.76544571	100.4878998	1
09/03/2021	12:30:00	178993	900	168.9986115	35.65658951	119.2926102	1
09/03/2021	12:45:00	179893	900	209.0817871	35.50754929	100.5272369	2
09/03/2021	13:00:00	180793	900	29.90700722	35.89134598	118.5801773	0
09/03/2021	13:15:00	181693	900	358.5002441	35.66166306	118.5325546	3
09/03/2021	13:30:00	182593	900	238.9904175	35.84838486	56.50936508	2
09/03/2021	13:45:00	183493	900	0	35.69254684	93.70127869	0
09/03/2021	14:00:00	184393	900	0	35.7875824	119.5	0
09/03/2021	14:15:00	185293	900	0	35.47270584	92.56497192	0
09/03/2021	14:30:00	186193	900	0	35.53894043	117.3942413	0
09/03/2021	14:45:00	187093	900	0	35.86839294	118.5664902	0
09/03/2021	15:00:00	187993	900	358.499939	36.15760422	76.84963226	3
09/03/2021	15:15:00	188893	900	3798.981445	36.50137329	135.1744385	36
09/03/2021	15:30:00	189793	900	675.9909668	36.21614838	123.5581741	4
09/03/2021	15:45:00	190693	900	1005.500305	35.64463425	76.40101624	8
09/03/2021	16:00:00	191593	900	238.9967651	35.70426178	113.105423	2
09/03/2021	16:15:00	192493	900	822.9076538	35.74382401	82.73151398	9
09/03/2021	16:30:00	193393	900	717.0076904	35.77961349	62.0214119	6
09/03/2021	16:45:00	194293	900	454.6063843	36.15551376	120.944313	5
09/03/2021	17:00:00	195193	900	408.0142517	36.2420845	54.32070541	3
09/03/2021	17:15:00	196093	900	3848.188721	36.78525925	151.7397156	33
09/03/2021	17:30:00	196993	900	1721.348999	36.51298141	161.7314606	14
09/03/2021	17:45:00	197893	900	0	36.11671448	94.94088745	0
09/03/2021	18:00:00	198793	900	565.4672241	36.74771118	31.58983612	4
09/03/2021	18:15:00	199693	900	5448.620605	37.4761734	92.88044739	50
09/03/2021	18:30:00	200593	900	3709.359375	37.47173309	88.95162964	33
09/03/2021	18:45:00	201493	900	5670.462402	37.73821259	83.99732971	49
09/03/2021	19:00:00	202393	900	4243.80127	37.83664322	74.83351135	34
09/03/2021	19:15:00	203293	900	4633.845215	37.61066437	56.97982788	42
09/03/2021	19:30:00	204193	900	2270.442383	37.30276489	109.9199677	21
09/03/2021	19:45:00	205093	900	5187.223633	37.35182953	133.2507477	45
09/03/2021	20:00:00	205993	900	3510.521973	37.59218979	123.0835342	32
09/03/2021	20:15:00	206893	900	2908.267578	37.5194931	92.28130341	25
09/03/2021	20:30:00	207793	900	3815.784668	37.33817673	65.40914917	30
09/03/2021	20:45:00	208693	900	8103.554199	37.38420105	102.9657135	66
09/03/2021	21:00:00	209593	900	1738.244507	37.62758255	97.36713409	15
09/03/2021	21:15:00	210493	900	4354.779785	37.43783188	81.59442902	35
09/03/2021	21:30:00	211393	900	4503.799316	37.60416412	125.9348526	39
09/03/2021	21:45:00	212293	900	5304.153809	37.38111115	100.523674	45
09/03/2021	22:00:00	213193	900	6262.399414	37.48864365	111.7826538	54
09/03/2021	22:15:00	214093	900	5015.833008	37.10883713	82.68836212	40
09/03/2021	22:30:00	214993	900	239.0001068	36.47905731	121.1726913	2
09/03/2021	22:45:00	215893	900	0	36.33422089	119.4710236	0
09/03/2021	23:00:00	216793	900	0	36.21044922	119.5	0
09/03/2021	23:15:00	217693	900	0	36.67119598	125.9168701	0
09/03/2021	23:30:00	218593	900	2932.764893	36.33742142	70.49125671	25
09/03/2021	23:45:00	219493	900	1491.333008	36.88829041	185.635025	11
10/03/2021	00:00:00	220393	900	7187.835938	37.4085083	93.34897614	63
10/03/2021	00:15:00	221293	900	2501.705566	37.47304916	79.57467651	24
10/03/2021	00:30:00	222193	900	7977.147461	37.42696381	119.3915558	75
10/03/2021	00:45:00	223093	900	6235.632324	37.53372574	127.0800018	55
10/03/2021	01:00:00	223993	900	11017.66992	37.4875679	148.6830902	102
10/03/2021	01:15:00	224893	900	8608.708984	37.3916893	108.8715668	78
10/03/2021	01:30:00	225793	900	2324.048096	37.22200012	130.905014	19
10/03/2021	01:45:00	226693	900	238.9999084	37.26570892	153.5678711	2
10/03/2021	02:00:00	227593	900	403.1160889	36.80775452	158.0348053	3
10/03/2021	02:15:00	228493	900	2253.88208	37.13665009	72.81645966	18
10/03/2021	02:30:00	229393	900	8725.244141	37.15791321	138.3504181	71
10/03/2021	02:45:00	230293	900	4167.527344	37.06135178	123.3997345	35
10/03/2021	03:00:00	231193	900	1203.481567	36.60116959	56.87623978	8
10/03/2021	03:15:00	232093	900	1582.498657	36.22202301	140.6843872	11
10/03/2021	03:30:00	232993	900	2756.981201	36.76887894	86.43723297	20
10/03/2021	03:45:00	233893	900	10181.64258	37.35080719	143.7462006	91
10/03/2021	04:00:00	234793	900	8461.417969	37.3760376	117.3741226	84
10/03/2021	04:15:00	235693	900	6282.771973	37.45022583	99.04969025	55
10/03/2021	04:30:00	236593	900	6873.744629	37.40631485	101.8125458	68
10/03/2021	04:45:00	237493	900	14995.15039	37.54275131	140.1020508	132
10/03/2021	05:00:00	238393	900	7948.711914	37.44878769	111.7543411	72
10/03/2021	05:15:00	239293	900	18603.28516	37.71144867	139.5893707	164
10/03/2021	05:30:00	240193	900	12212.03711	37.68505096	149.7952271	103
10/03/2021	05:45:00	241093	900	10139.31055	37.48193741	116.6991653	94
10/03/2021	06:00:00	241993	900	13440.7373	37.48936462	137.4038849	121
10/03/2021	06:15:00	242893	900	9300.832031	37.54886246	121.8071213	84
10/03/2021	06:30:00	243793	900	8440.22168	37.18078613	147.335144	71
10/03/2021	06:45:00	244693	900	15207.64355	37.26240921	167.4037628	154
10/03/2021	07:00:00	245593	900	5166.199707	36.78569412	135.0969543	40
10/03/2021	07:15:00	246493	900	1782.36377	36.72344971	121.0085297	14
10/03/2021	07:30:00	247393	900	0	36.0302124	119.5	0
10/03/2021	07:45:00	248293	900	0	35.30286407	119.5	0
10/03/2021	08:00:00	249193	900	0	35.29080963	99.23545837	0
10/03/2021	08:15:00	250093	900	477.9994812	35.4225769	114.3461761	4
10/03/2021	08:30:00	250993	900	0	35.37865829	106.023056	0
10/03/2021	08:45:00	251893	900	0	35.48862839	14.20191097	0
10/03/2021	09:00:00	252793	900	358.5001221	35.75042343	141.0018921	3
10/03/2021	09:15:00	253693	900	0	35.63750458	125.3827744	0
10/03/2021	09:30:00	254593	900	407.9985352	35.56603241	82.03231049	3
10/03/2021	09:45:00	255493	900	2474.292969	36.14756012	111.7801132	20
10/03/2021	10:00:00	256393	900	0	35.82397079	119.4319534	0
10/03/2021	10:15:00	257293	900	0	35.92958832	107.9945526	0
10/03/2021	10:30:00	258193	900	358.5004272	36.15702057	114.2680664	3
10/03/2021	10:45:00	259093	900	0	35.76684952	119.5	0
01/03/2021	11:00:00	0	900	119.5000458	36.00129318	123.9314346	1
01/03/2021	11:15:00	126	900	0	35.28122711	153.0876617	0
01/03/2021	11:30:00	1026	900	168.9968567	34.84154892	124.9070587	1
01/03/2021	11:45:00	1926	900	358.5001526	34.72031784	155.5667267	3
01/03/2021	12:00:00	2826	900	358.5	34.86976242	119.2842789	3
01/03/2021	12:15:00	3726	900	337.9967651	34.72410202	119.414978	3
01/03/2021	12:30:00	4626	900	527.4981689	35.19742203	91.31513214	4
01/03/2021	12:45:00	5526	900	3070.016602	35.33618164	90.11598206	24
01/03/2021	13:00:00	6426	900	766.458374	35.4917717	135.3976288	6
01/03/2021	13:15:00	7326	900	238.9990082	35.13489532	117.2591324	2
01/03/2021	13:30:00	8226	900	407.9946594	34.83098984	106.6524353	3
01/03/2021	13:45:00	9126	900	358.5003662	35.32135391	114.1352997	3
01/03/2021	14:00:00	10026	900	5476.92627	35.47354889	89.80997467	44
01/03/2021	14:15:00	10926	900	5880.746582	35.07514954	116.9710312	45
01/03/2021	14:30:00	11826	900	2546.770752	35.50393295	104.1387482	23
01/03/2021	14:45:00	12726	900	478.0041199	35.79774857	134.5825195	4
01/03/2021	15:00:00	13626	900	0	35.04512024	145.5898438	0
01/03/2021	15:15:00	14526	900	119.4999542	35.07858276	128.6040497	1
01/03/2021	15:30:00	15426	900	527.4994507	34.92364883	159.5092926	3
01/03/2021	15:45:00	16326	900	885.9501953	34.9709053	136.3071594	7
01/03/2021	16:00:00	17226	900	1174.540649	35.05673981	126.6623535	9
01/03/2021	16:15:00	18126	900	119.4978943	35.0303154	84.91152954	1
01/03/2021	16:30:00	19026	900	1033.684448	35.31888962	84.70681763	11
01/03/2021	16:45:00	19926	900	527.5089722	35.00527191	105.2732239	4
01/03/2021	17:00:00	20826	900	239.0006561	34.47267914	111.2743759	2
01/03/2021	17:15:00	21726	900	527.4985962	34.8307457	115.2694473	4
01/03/2021	17:30:00	22626	900	7634.992676	35.33005524	149.5024414	69
01/03/2021	17:45:00	23526	900	956.0089111	35.30426025	138.6085968	8
01/03/2021	18:00:00	24426	900	576.9975586	35.46793747	132.3912354	4
01/03/2021	18:15:00	25326	900	13889.58301	35.50404739	139.4577332	120
01/03/2021	18:30:00	26226	900	8986.787109	35.10653687	169.8855591	77
01/03/2021	18:45:00	27126	900	12113.68555	35.24555969	147.8983154	112
01/03/2021	19:00:00	28026	900	13623.24609	35.26265335	129.0296631	111
01/03/2021	19:15:00	28926	900	10926.45996	35.14218903	138.9420166	89
01/03/2021	19:30:00	29826	900	2415.070801	34.99108887	112.4092407	23
01/03/2021	19:45:00	30726	900	2256.351074	34.97694016	133.6768188	18
01/03/2021	20:00:00	31626	900	17233.14648	35.35054398	138.4817505	158
01/03/2021	20:15:00	32526	900	10865.94629	35.30202103	146.4018707	89
01/03/2021	20:30:00	33426	900	4689.822266	35.40736771	160.6844025	46
01/03/2021	20:45:00	34326	900	3364.376465	35.10979462	146.3835297	26
01/03/2021	21:00:00	35226	900	239	35.06846237	116.2656021	2
01/03/2021	21:15:00	36126	900	3476.018311	35.26273346	121.7000885	32
01/03/2021	21:30:00	37026	900	9464.408203	35.300354	141.3074493	79
01/03/2021	21:45:00	37926	900	4961.92041	35.02345276	160.9267731	41
01/03/2021	22:00:00	38826	900	9319.310547	35.02664566	128.2029114	78
01/03/2021	22:15:00	39726	900	6612.066406	35.30876541	160.4488068	53
01/03/2021	22:30:00	40626	900	2344.332275	35.21831512	112.4489212	22
01/03/2021	22:45:00	41526	900	1664.463745	34.69781113	141.9745483	17
01/03/2021	23:00:00	42426	900	1314.497803	35.18527985	158.446991	11
01/03/2021	23:15:00	43326	900	1323.41748	34.7028656	148.2219543	12
01/03/2021	23:30:00	44226	900	10310.55273	35.22301483	128.0762177	90
01/03/2021	23:45:00	45126	900	5534.59668	35.29011536	149.6266479	44
02/03/2021	00:00:00	46026	900	5510.25	35.21930313	199.7099152	47
02/03/2021	00:15:00	46926	900	4156.244629	35.25055695	117.3551407	30
02/03/2021	00:30:00	47826	900	646.9979858	35.67121887	154.1575165	6
02/03/2021	00:45:00	48726	900	388.3750916	35.18138123	154.7003479	3
02/03/2021	01:00:00	49626	900	378.1235046	34.79423523	154.2015381	3
02/03/2021	01:15:00	50526	900	0	34.30173874	119.4025116	0
02/03/2021	01:30:00	51426	900	457.4970398	34.76185989	117.4735641	4
02/03/2021	01:45:00	52326	900	1804.857056	34.77229309	130.2949524	16
02/03/2021	02:00:00	53226	900	1093.461426	34.71802902	128.7300873	10
02/03/2021	02:15:00	54126	900	1870.943848	35.38438797	134.784317	15
02/03/2021	02:30:00	55026	900	1483.489502	35.00790787	146.6589355	12
02/03/2021	02:45:00	55926	900	8788.675781	35.40638351	163.5594177	73
02/03/2021	03:00:00	56826	900	7574.772949	34.85703659	164.6406555	66
02/03/2021	03:15:00	57726	900	5198.862793	34.87582779	130.9371185	42
02/03/2021	03:30:00	58626	900	3173.169922	35.04296875	154.4745789	25
02/03/2021	03:45:00	59526	900	5968.055176	35.10200119	180.6353149	54
02/03/2021	04:00:00	60426	900	8992.036133	35.15169144	164.0771637	77
02/03/2021	04:15:00	61326	900	4104.135254	35.23103714	174.5125732	34
02/03/2021	04:30:00	62226	900	10300.93164	35.30994415	165.3411713	87
02/03/2021	04:45:00	63126	900	8889.855469	35.00215912	184.2307892	74
02/03/2021	05:00:00	64026	900	11067.34766	35.2020607	139.9357452	102
02/03/2021	05:15:00	64926	900	11830.18652	35.33033752	135.806778	103
02/03/2021	05:30:00	65826	900	18056.14063	35.26446152	152.1567993	169
02/03/2021	05:45:00	66726	900	8352.043945	35.23488235	149.4842834	70
02/03/2021	06:00:00	67626	900	8008.986816	35.25496292	153.3499451	70
02/03/2021	06:15:00	68526	900	9446.461914	35.21762848	179.085022	83
02/03/2021	06:30:00	69426	900	9864.327148	35.54103851	152.2993317	89
02/03/2021	06:45:00	70326	900	5898.341797	35.40857315	146.1488037	49
02/03/2021	07:00:00	71226	900	6886.22998	35.29899979	154.2513275	59
02/03/2021	07:15:00	72126	900	4513.280273	35.34755707	131.0380554	40
02/03/2021	07:30:00	73026	900	356.5792542	34.95649719	133.7669525	4
02/03/2021	07:45:00	73926	900	2352.151855	34.78344727	120.1446915	18
02/03/2021	08:00:00	74826	900	1124.991333	35.03778458	62.55786514	9
02/03/2021	08:15:00	75726	900	2328.49292	35.46199417	127.8127441	19
02/03/2021	08:30:00	76626	900	4097.535156	35.04206085	113.4854126	37
02/03/2021	08:45:00	77526	900	1821.48877	35.50465012	107.7645416	14
02/03/2021	09:00:00	78426	900	479.8144226	34.73332214	105.8875656	4
02/03/2021	09:15:00	79326	900	715.184021	34.34782791	98.90097046	5
02/03/2021	09:30:00	80226	900	576.9972534	34.33816147	128.5662384	4
02/03/2021	09:45:00	81126	900	914.9974365	34.08727646	110.850853	6
02/03/2021	10:00:00	82026	900	5193.848145	34.78248978	147.4662628	42
02/03/2021	10:15:00	82926	900	478.0000916	35.28999329	123.2797318	4
02/03/2021	10:30:00	83826	900	1462.877441	34.97903442	117.4442215	11
02/03/2021	10:45:00	84726	900	477.9997253	35.05798721	125.8827744	4
02/03/2021	11:00:00	85626	900	119.5	35.15822983	133.2648163	1
02/03/2021	11:15:00	86526	900	0	33.97129059	119.5	0
02/03/2021	11:30:00	87426	900	239.0005951	34.3353653	119.5772018	2
02/03/2021	11:45:00	88326	900	2830.866943	35.50298309	136.9361267	23
02/03/2021	12:00:00	89226	900	4028.749512	35.41888428	138.930069	32
02/03/2021	12:15:00	90126	900	1892.501099	35.48620605	135.0779266	15
02/03/2021	12:30:00	91026	900	239.0000916	35.46926117	117.157402	2
02/03/2021	12:45:00	91926	900	935.9967041	34.89070129	123.5599747	7
02/03/2021	13:00:00	92826	900	6188.599609	34.74895096	205.9230499	52
02/03/2021	13:15:00	93726	900	4295.606934	35.00792313	131.2728271	36
02/03/2021	13:30:00	94626	900	3351.037598	35.3924675	99.47947693	36
02/03/2021	13:45:00	95526	900	119.5009995	34.60453415	117.2370148	1
02/03/2021	14:00:00	96426	900	0	34.85805511	119.0911255	0
02/03/2021	14:15:00	97326	900	1652.560059	34.90961838	122.7439194	13
02/03/2021	14:30:00	98226	900	478.0001526	34.9249115	125.0525742	4
02/03/2021	14:45:00	99126	900	119.4999542	34.08427429	123.6369629	1
02/03/2021	15:00:00	100026	900	935.4992065	35.07723236	83.02664185	7
02/03/2021	15:15:00	100926	900	457.4891663	34.76218033	122.502388	3
02/03/2021	15:30:00	101826	900	3340.998779	35.10310364	80.91925049	28
02/03/2021	15:45:00	102726	900	337.9976501	34.65733719	118.7237778	3
02/03/2021	16:00:00	103626	900	0	35.18792725	113.6961365	0
02/03/2021	16:15:00	104526	900	696.4974365	34.34725189	124.1979904	5
02/03/2021	16:30:00	105426	900	865.4938965	35.24004745	129.3336029	8
02/03/2021	16:45:00	106326	900	4187.772461	35.3081398	128.8029022	34
02/03/2021	17:00:00	107226	900	3885.577148	35.07262039	144.9389954	35
02/03/2021	17:15:00	108126	900	478.000885	35.4562149	119.8184586	4
02/03/2021	17:30:00	109026	900	239.0001068	35.26002502	123.4022751	2
02/03/2021	17:45:00	109926	900	815.9974976	35.46323776	101.8165741	6
02/03/2021	18:00:00	110826	900	10182.15625	35.26636124	149.1330719	86
02/03/2021	18:15:00	111726	900	5023.06543	35.41858673	134.742691	40
02/03/2021	18:30:00	112626	900	8906.447266	35.1574707	132.1166382	74
02/03/2021	18:45:00	113526	900	10603.18359	35.25704193	166.254303	95
02/03/2021	19:00:00	114426	900	10708.01563	35.58098984	139.515274	92
02/03/2021	19:15:00	115326	900	1075.505249	35.22753143	137.2149506	9
02/03/2021	19:30:00	116226	900	11925.71289	35.49795532	136.6867065	96
02/03/2021	19:45:00	117126	900	16426.00391	34.97732925	153.5727692	139
02/03/2021	20:00:00	118026	900	6211.347168	35.19335175	140.0297699	52
02/03/2021	20:15:00	118926	900	6200.655762	35.02755356	166.105072	49
02/03/2021	20:30:00	119826	900	1632.044678	35.05355453	98.93255615	12
02/03/2021	20:45:00	120726	900	1293.99939	34.74966812	186.2822723	10
02/03/2021	21:00:00	121626	900	6039.178711	35.58834076	173.9251709	53
02/03/2021	21:15:00	122526	900	10400.48535	35.19556046	171.8883209	87
02/03/2021	21:30:00	123426	900	9472.978516	35.01599884	152.1304626	80
02/03/2021	21:45:00	124326	900	9469.702148	35.2359848	147.6794739	79
02/03/2021	22:00:00	125226	900	1457.065308	36.0069313	155.1966705	11
02/03/2021	22:15:00	126126	900	1876.241211	35.37100983	151.5757599	15
02/03/2021	22:30:00	127026	900	239.0001221	34.88800812	122.7176208	2
02/03/2021	22:45:00	127926	900	0	34.70421219	102.1164703	0
02/03/2021	23:00:00	128826	900	9575.708984	35.33818817	251.2498016	80
02/03/2021	23:15:00	129726	900	9948.417969	35.27545166	146.8742828	82
02/03/2021	23:30:00	130626	900	7981.114746	35.23165512	147.4463959	69
02/03/2021	23:45:00	131526	900	885.9987793	35.37008286	197.0437927	7
03/03/2021	00:00:00	132426	900	1660.99292	35.04003143	150.0625153	13
03/03/2021	00:15:00	133326	900	0	34.95201111	207.1954498	0
03/03/2021	00:30:00	134226	900	2579.342773	35.46194839	152.0979614	22
03/03/2021	00:45:00	135126	900	440.6689453	35.76408386	91.30606842	3
03/03/2021	01:00:00	136026	900	1148.740967	35.52395248	112.4233475	11
03/03/2021	01:15:00	136926	900	1726.85144	35.4564209	120.6498566	15
03/03/2021	01:30:00	137826	900	6813.660156	35.17568588	167.3930511	59
03/03/2021	01:45:00	138726	900	5046.009277	35.01192093	170.6563873	44
03/03/2021	02:00:00	139626	900	7258.216797	35.15393066	189.0075989	59
03/03/2021	02:15:00	140526	900	2758.691895	35.35354996	175.5988617	21
03/03/2021	02:30:00	141426	900	5617.583496	35.38776779	223.7315826	51
03/03/2021	02:45:00	142326	900	7344.553223	35.33488464	202.6511078	69
03/03/2021	03:00:00	143226	900	790.8475952	35.35871506	145.2627716	7
03/03/2021	03:15:00	144126	900	3764.304932	35.46445084	134.6901093	36
03/03/2021	03:30:00	145026	900	11047.11426	35.41655731	143.048996	100
03/03/2021	03:45:00	145926	900	6901.262207	35.49916458	154.1165161	60
03/03/2021	04:00:00	146826	900	9246.46875	35.7061348	144.6505127	75
03/03/2021	04:15:00	147726	900	9625.557617	35.35466766	149.1938324	83
03/03/2021	04:30:00	148626	900	7411.415039	35.402668	136.5249176	59
03/03/2021	04:45:00	149526	900	12796.66016	35.64715958	121.6015091	107
03/03/2021	05:00:00	150426	900	9459.665039	35.63123703	155.2437744	88
03/03/2021	05:15:00	151326	900	15961.45508	35.55923462	144.4093018	136
03/03/2021	05:30:00	152226	900	10854.31836	35.60785675	126.415947	100
03/03/2021	05:45:00	153126	900	7326.367676	35.3620491	132.9532318	61
03/03/2021	06:00:00	154026	900	4610.960938	35.34175491	162.0012207	36
03/03/2021	06:15:00	154926	900	7143.057129	35.21621323	169.2514954	58
03/03/2021	06:30:00	155826	900	8392.479492	35.35874557	164.8498077	73
03/03/2021	06:45:00	156726	900	2870.850586	35.82520294	90.02761841	22
03/03/2021	07:00:00	157626	900	815.9957275	35.26407242	135.8995667	6
03/03/2021	07:15:00	158526	900	0	34.25487518	136.1727295	0
03/03/2021	07:30:00	159426	900	0	34.27304077	119.5	0
03/03/2021	07:45:00	160326	900	5768.496094	35.43175125	136.4923706	58
03/03/2021	08:00:00	161226	900	238.9610138	35.33282471	116.1927643	2
03/03/2021	08:15:00	162126	900	238.9850464	34.61977768	107.5891876	2
03/03/2021	08:30:00	163026	900	1012.421509	34.86169052	117.8125	10
03/03/2021	08:45:00	163926	900	1762.364502	34.47978973	112.3550415	14
03/03/2021	09:00:00	164826	900	2551.39502	34.78611755	148.1032867	23
03/03/2021	09:15:00	165726	900	477.9988708	34.55817032	131.3588104	4
03/03/2021	09:30:00	166626	900	119.4984436	34.53077316	128.5264282	1
03/03/2021	09:45:00	167526	900	239.0000763	34.49731064	141.010437	2
03/03/2021	10:00:00	168426	900	478.0000305	34.38717651	145.3370209	4
03/03/2021	10:15:00	169326	900	631.9451294	34.4777565	192.0882874	6
03/03/2021	10:30:00	170226	900	2050.831543	34.52629089	134.3684845	16
03/03/2021	10:45:00	171126	900	5391.283203	34.89912796	178.1031036	48
03/03/2021	11:00:00	172026	900	1110.770996	35.14559555	120.2508774	10
03/03/2021	11:15:00	172926	900	407.99823	34.9447937	119.65242	3
03/03/2021	11:30:00	173826	900	8356.989258	34.53582382	155.1365356	69
03/03/2021	11:45:00	174726	900	6255.909668	35.23106766	150.5317078	54
03/03/2021	12:00:00	175626	900	6435.705566	35.5283432	157.9719849	51
03/03/2021	12:15:00	176526	900	1996.01062	35.46873093	195.3405151	19
03/03/2021	12:30:00	177426	900	2154.407227	35.3318367	160.6486664	19
03/03/2021	12:45:00	178326	900	1967.948242	35.27393723	189.7271729	17
03/03/2021	13:00:00	179226	900	2633.978027	35.07169342	217.7375946	23
03/03/2021	13:15:00	180126	900	119.5000076	35.59592056	224.7280884	2
03/03/2021	13:30:00	181026	900	0	35.65338898	222.8493805	0
03/03/2021	13:45:00	181926	900	457.4964905	34.91819382	120.4842529	3
03/03/2021	14:00:00	182826	900	696.4940796	35.03013611	103.8441086	5
03/03/2021	14:15:00	183726	900	239.0062103	35.0201683	76.62228394	2
03/03/2021	14:30:00	184626	900	119.4929581	34.96602631	58.23510742	1
03/03/2021	14:45:00	185526	900	2762.563232	35.28980255	133.6802063	27
03/03/2021	15:00:00	186426	900	9037.104492	35.54492188	146.2506256	84
03/03/2021	15:15:00	187326	900	3185.219727	35.21710968	155.6959686	28
03/03/2021	15:30:00	188226	900	733.2793579	35.73437119	145.779007	7
03/03/2021	15:45:00	189126	900	0	35.16033173	162.4315186	0
03/03/2021	16:00:00	190026	900	119.9999847	34.78413773	128.2265625	1
03/03/2021	16:15:00	190926	900	952.4847412	35.72100449	145.2261047	6
03/03/2021	16:30:00	191826	900	0	34.66376495	158.0210724	0
03/03/2021	16:45:00	192726	900	0	34.69659042	156.7982178	0
03/03/2021	17:00:00	193626	900	240	35.27939606	164.6632843	2
03/03/2021	17:15:00	194526	900	1520.497314	34.86359406	170.4179077	12
03/03/2021	17:30:00	195426	900	1368.784668	34.95503616	121.4224243	11
03/03/2021	17:45:00	196326	900	0	34.81628799	149.7190247	0
03/03/2021	18:00:00	197226	900	5128.776855	35.56723785	162.0222321	44
03/03/2021	18:15:00	198126	900	9274.491211	35.5443573	163.2805023	69
03/03/2021	18:30:00	199026	900	10519.34375	35.78686523	174.27565	96
03/03/2021	18:45:00	199926	900	8808.599609	34.99753952	169.3920441	75
03/03/2021	19:00:00	200826	900	388.368927	35.06537628	216.0789795	3
03/03/2021	19:15:00	201726	900	7064.963867	35.13909149	150.2750092	65
03/03/2021	19:30:00	202626	900	0	34.51251984	110.8613358	0
03/03/2021	19:45:00	203526	900	3597.95166	34.48497391	159.6927185	33
03/03/2021	20:00:00	204426	900	528.852356	34.92187119	118.0948105	4
03/03/2021	20:15:00	205326	900	599.9994507	34.66051865	73.76971436	5
03/03/2021	20:30:00	206226	900	3948.302979	35.19278336	181.6218567	32
03/03/2021	20:45:00	207126	900	10612.52832	35.42383957	192.7071075	84
03/03/2021	21:00:00	208026	900	3131.718994	35.3787117	241.7881775	27
03/03/2021	21:15:00	208926	900	905.5708008	35.63464355	146.2943268	9
03/03/2021	21:30:00	209826	900	358.499939	35.89196396	147.8024597	3
03/03/2021	21:45:00	210726	900	338.6193237	35.54890823	124.4852905	2
03/03/2021	22:00:00	211626	900	427.8745728	34.9408493	263.3394775	4
03/03/2021	22:15:00	212526	900	3158.986572	35.26862335	284.6104736	30
03/03/2021	22:30:00	213426	900	4650.961914	34.6662674	170.8500824	36
03/03/2021	22:45:00	214326	900	5787.602051	35.07187271	208.6764832	49
03/03/2021	23:00:00	215226	900	4021.980957	34.98832703	239.7814484	30
03/03/2021	23:15:00	216126	900	1821.980957	35.54683685	181.6341705	14
03/03/2021	23:30:00	217026	900	358.4892883	35.25996017	120.9938431	3
03/03/2021	23:45:00	217926	900	527.4988403	35.12104416	221.8008881	5
04/03/2021	00:00:00	218826	900	358.5021667	34.67975616	251.7481384	3
04/03/2021	00:15:00	219726	900	239.0005035	35.57133865	116.3748245	2
04/03/2021	00:30:00	220626	900	119.5001831	35.88199615	132.2263336	2
04/03/2021	00:45:00	221526	900	1350.644043	34.71941757	124.390976	14
04/03/2021	01:00:00	222426	900	478.000061	34.72625351	128.8913727	4
04/03/2021	01:15:00	223326	900	6529.263672	35.61978912	214.3941803	61
04/03/2021	01:30:00	224226	900	5567.37207	35.24416733	262.0409546	48
04/03/2021	01:45:00	225126	900	5223.186035	34.93387222	275.1368103	47
04/03/2021	02:00:00	226026	900	358.4978943	35.58325958	136.3905945	3
04/03/2021	02:15:00	226926	900	646.9935303	34.9057312	193.3274231	5
04/03/2021	02:30:00	227826	900	646.9980469	34.73085785	282.098175	5
04/03/2021	02:45:00	228726	900	7781.953125	35.12644577	220.4503632	60
04/03/2021	03:00:00	229626	900	8682.09668	34.71255112	244.1970825	66
04/03/2021	03:15:00	230526	900	4263.529297	34.92822647	238.3297577	34
04/03/2021	03:30:00	231426	900	4705.216309	35.42546082	240.8668671	38
04/03/2021	03:45:00	232326	900	3030.215332	35.32743835	293.0352783	25
04/03/2021	04:00:00	233226	900	5972.444824	34.98326874	200.2249603	52
04/03/2021	04:15:00	234126	900	6048.162598	35.18524551	226.8736267	50
04/03/2021	04:30:00	235026	900	7293.251953	35.09476471	223.6735382	63
04/03/2021	04:45:00	235926	900	10410.15625	35.32408524	273.5794373	93
04/03/2021	05:00:00	236826	900	5665.246582	35.31626511	219.8256378	49
04/03/2021	05:15:00	237726	900	8749.095703	35.27396011	210.5143738	67
04/03/2021	05:30:00	238626	900	6738.121094	35.29853821	214.2534485	56
04/03/2021	05:45:00	239526	900	6304.037109	35.17811966	237.162262	52
04/03/2021	06:00:00	240426	900	6286.04248	35.40811539	169.4343414	53
04/03/2021	06:15:00	241326	900	4209.991699	35.38542175	198.9349518	36
04/03/2021	06:30:00	242226	900	119.5	35.57076263	161.8565369	1
04/03/2021	06:45:00	243126	900	119.5000381	34.63011932	119.6248093	1
04/03/2021	07:00:00	244026	900	0	35.11793518	119.5	0
04/03/2021	07:15:00	244926	900	848.2243652	35.26428986	119.4309769	10
04/03/2021	07:30:00	245826	900	239.0001068	34.84573746	104.2135773	2
04/03/2021	07:45:00	246726	900	1906.831543	35.26332092	119.1303329	16
04/03/2021	08:00:00	247626	900	2872.623047	35.42604446	174.7733612	21
04/03/2021	08:15:00	248526	900	358.4977417	35.22172928	118.4436874	3
04/03/2021	08:30:00	249426	900	0	35.20196152	119.5	0
04/03/2021	08:45:00	250326	900	119.4996567	35.02243042	119.0327148	1
04/03/2021	09:00:00	251226	900	795.494873	35.04590988	135.8844757	5
04/03/2021	09:15:00	252126	900	6148.480957	35.27994537	168.2619171	55
04/03/2021	09:30:00	253026	900	1955.641968	35.46785736	186.4478607	19
04/03/2021	09:45:00	253926	900	358.499054	35.43964005	182.2255859	2
04/03/2021	10:00:00	254826	900	0	35.07201767	129.5311279	0
04/03/2021	10:15:00	255726	900	0	34.65052032	119.5	0
04/03/2021	10:30:00	256626	900	1603.500122	34.73175812	113.6394653	13
04/03/2021	10:45:00	257526	900	2561.559082	35.41048431	120.7883987	26
04/03/2021	11:00:00	258426	900	0	35.15357208	119.5	0
01/03/2021	11:00:00	0	900	0	34.63926697	115.3426361	0
01/03/2021	11:15:00	126	900	1209.999878	35.04868698	138.0338898	10
01/03/2021	11:30:00	1026	900	0	33.88058472	125.7209015	0
01/03/2021	11:45:00	1926	900	168.9984741	34.69841766	119.4750214	1
01/03/2021	12:00:00	2826	900	527.4941406	34.70658493	104.3154526	4
01/03/2021	12:15:00	3726	900	119.4999542	33.61862564	88.39016724	1
01/03/2021	12:30:00	4626	900	407.9942932	34.10488892	108.5133209	4
01/03/2021	12:45:00	5526	900	4520.819824	34.61701202	128.5358124	39
01/03/2021	13:00:00	6426	900	239.000061	34.98620224	46.92340088	2
01/03/2021	13:15:00	7326	900	0	34.41094971	47.77396774	0
01/03/2021	13:30:00	8226	900	0	34.06617355	119.4754333	0
01/03/2021	13:45:00	9126	900	239.0005646	34.14309311	94.91905212	2
01/03/2021	14:00:00	10026	900	238.9999542	34.82814789	117.148674	2
01/03/2021	14:15:00	10926	900	358.5003967	33.88031006	132.9900055	3
01/03/2021	14:30:00	11826	900	597.4937134	34.11969757	127.0838852	5
01/03/2021	14:45:00	12726	900	1843.17041	34.44021606	114.780014	17
01/03/2021	15:00:00	13626	900	477.9957581	36.08961868	119.6446533	3
01/03/2021	15:15:00	14526	900	0	35.21966553	119.5	0
01/03/2021	15:30:00	15426	900	4208.612305	34.73933029	96.97665405	36
01/03/2021	15:45:00	16326	900	1653.200317	34.3927536	122.6943359	15
01/03/2021	16:00:00	17226	900	238.999939	34.63539505	131.1365509	2
01/03/2021	16:15:00	18126	900	0	34.71939468	72.7074585	0
01/03/2021	16:30:00	19026	900	766.4962769	34.39379501	110.5464096	6
01/03/2021	16:45:00	19926	900	2758.572266	34.33724976	115.6042328	25
01/03/2021	17:00:00	20826	900	477.9994812	33.73631287	159.0707397	3
01/03/2021	17:15:00	21726	900	239.0005951	33.72415161	121.4315338	2
01/03/2021	17:30:00	22626	900	3398.855225	34.2560463	115.7625656	33
01/03/2021	17:45:00	23526	900	8831.057617	34.09844589	147.4355927	76
01/03/2021	18:00:00	24426	900	2553.891846	34.61222076	133.1487274	20
01/03/2021	18:15:00	25326	900	12526.25098	34.19797897	134.5449371	105
01/03/2021	18:30:00	26226	900	14759.66406	34.16260147	134.7488403	133
01/03/2021	18:45:00	27126	900	17150.63086	34.11836243	139.9539032	155
01/03/2021	19:00:00	28026	900	12602.95996	34.12272644	145.3027649	106
01/03/2021	19:15:00	28926	900	14711.96191	34.24316025	146.8825684	133
01/03/2021	19:30:00	29826	900	2276.658936	34.68896484	68.59894562	21
01/03/2021	19:45:00	30726	900	3515.235596	34.74391937	135.5445862	31
01/03/2021	20:00:00	31626	900	13902.22754	34.11618423	144.5279388	118
01/03/2021	20:15:00	32526	900	11478.82129	33.7345314	159.8016052	99
01/03/2021	20:30:00	33426	900	6504.955078	34.23424911	157.7199707	55
01/03/2021	20:45:00	34326	900	358.500061	35.02491379	147.8974457	3
01/03/2021	21:00:00	35226	900	169.0046844	34.4129982	140.9161835	1
01/03/2021	21:15:00	36126	900	6868.571289	34.63237381	133.6665497	58
01/03/2021	21:30:00	37026	900	15033.24121	33.92161179	133.5543518	136
01/03/2021	21:45:00	37926	900	10248.90332	33.77125549	141.4961243	88
01/03/2021	22:00:00	38826	900	7364.493652	34.09040451	129.0905457	66
01/03/2021	22:15:00	39726	900	3904.116699	34.66444778	184.1773987	32
01/03/2021	22:30:00	40626	900	2168.115967	34.51921844	120.9462585	21
01/03/2021	22:45:00	41526	900	6091.711914	34.52781296	135.9078674	55
01/03/2021	23:00:00	42426	900	12456.44434	34.05848312	172.747406	103
01/03/2021	23:15:00	43326	900	11959.97754	34.0655899	147.326004	104
01/03/2021	23:30:00	44226	900	8572.631836	34.18490601	135.066452	80
01/03/2021	23:45:00	45126	900	4509.793945	34.08501053	177.1927032	40
02/03/2021	00:00:00	46026	900	193.3551025	34.63582611	163.0775757	1
02/03/2021	00:15:00	46926	900	597.5021362	34.47259521	129.1343842	5
02/03/2021	00:30:00	47826	900	1652.487183	34.50912094	151.948288	13
02/03/2021	00:45:00	48726	900	1681.980469	35.200634	144.7380219	15
02/03/2021	01:00:00	49626	900	8956.514648	34.17983246	150.8058472	80
02/03/2021	01:15:00	50526	900	0	33.91259384	119.5	0
02/03/2021	01:30:00	51426	900	717.0031738	34.47422409	115.0746536	6
02/03/2021	01:45:00	52326	900	4036.033447	34.88471985	131.5865631	32
02/03/2021	02:00:00	53226	900	6618.826172	34.35655975	143.337738	57
02/03/2021	02:15:00	54126	900	4080.561523	34.97515106	111.4367142	38
02/03/2021	02:30:00	55026	900	1463.564941	34.73265457	146.8158875	14
02/03/2021	02:45:00	55926	900	8006.819336	34.20896149	142.4671021	67
02/03/2021	03:00:00	56826	900	10384.88477	33.67667389	174.7829285	88
02/03/2021	03:15:00	57726	900	7080.17334	33.71723557	160.6681519	60
02/03/2021	03:30:00	58626	900	12888.74121	33.58472824	222.5714264	117
02/03/2021	03:45:00	59526	900	2747.094971	33.79085922	154.4022369	24
02/03/2021	04:00:00	60426	900	4478.481445	33.90975189	145.7427979	35
02/03/2021	04:15:00	61326	900	11214.76074	33.98669052	158.9705505	102
02/03/2021	04:30:00	62226	900	9242.537109	33.97294617	170.3029175	76
02/03/2021	04:45:00	63126	900	8365.509766	33.92536545	154.4929657	72
02/03/2021	05:00:00	64026	900	9172.875	34.1709938	129.6323853	80
02/03/2021	05:15:00	64926	900	13149.20508	34.04141235	137.2312012	103
02/03/2021	05:30:00	65826	900	14125.05176	33.88024521	134.2213745	126
02/03/2021	05:45:00	66726	900	8833.460938	34.02580643	140.3624725	66
02/03/2021	06:00:00	67626	900	7397.058594	34.0100708	169.2166748	61
02/03/2021	06:15:00	68526	900	6959.657227	34.08996201	179.9827271	63
02/03/2021	06:30:00	69426	900	1726.349731	34.32946777	170.8423157	15
02/03/2021	06:45:00	70326	900	1603.002808	34.03229904	162.9739685	13
02/03/2021	07:00:00	71226	900	1576.141602	34.36535645	130.4018555	14
02/03/2021	07:15:00	72126	900	1098.269775	34.7436409	128.8562927	10
02/03/2021	07:30:00	73026	900	1876.509888	34.73109055	129.2487946	15
02/03/2021	07:45:00	73926	900	935.4940796	34.09245682	123.0242691	7
02/03/2021	08:00:00	74826	900	1566.372192	34.04782486	132.5942993	15
02/03/2021	08:15:00	75726	900	418.2867737	35.19003296	116.6056671	4
02/03/2021	08:30:00	76626	900	1414.7146	34.89582825	107.0411224	12
02/03/2021	08:45:00	77526	900	526.2489014	34.7231102	105.3974075	4
02/03/2021	09:00:00	78426	900	696.4976807	34.52555084	100.8202362	5
02/03/2021	09:15:00	79326	900	1527.041626	34.73604584	94.41841888	16
02/03/2021	09:30:00	80226	900	1400.679565	34.3264389	137.1956329	12
02/03/2021	09:45:00	81126	900	8363.640625	33.51415253	193.5738068	72
02/03/2021	10:00:00	82026	900	8025.938965	33.87393188	168.8419037	65
02/03/2021	10:15:00	82926	900	5146.205078	33.9262619	130.822403	46
02/03/2021	10:30:00	83826	900	3509.356934	34.32933426	110.2825546	29
02/03/2021	10:45:00	84726	900	0	34.53218842	136.4753723	0
02/03/2021	11:00:00	85626	900	119.4999924	34.16395187	138.5202942	1
02/03/2021	11:15:00	86526	900	119.4999924	34.24637222	126.5158463	1
02/03/2021	11:30:00	87426	900	0	33.8643074	156.6874847	0
02/03/2021	11:45:00	88326	900	239.000061	33.98278046	129.5995178	2
02/03/2021	12:00:00	89226	900	1176.675537	34.27225494	134.8209839	10
02/03/2021	12:15:00	90126	900	717.0020142	34.89728546	77.6307373	6
02/03/2021	12:30:00	91026	900	576.9849854	35.08776093	117.3999329	6
02/03/2021	12:45:00	91926	900	0	34.79656219	119.5	0
02/03/2021	13:00:00	92826	900	1708.922363	34.63741684	117.5694427	15
02/03/2021	13:15:00	93726	900	984.9922485	34.61423111	110.0429535	9
02/03/2021	13:30:00	94626	900	1244.496704	34.77605438	103.3582001	10
02/03/2021	13:45:00	95526	900	6092.808105	34.12424469	131.0921631	54
02/03/2021	14:00:00	96426	900	1894.102417	34.57936478	119.2842789	16
02/03/2021	14:15:00	97326	900	119.5	34.52974319	124.7836304	1
02/03/2021	14:30:00	98226	900	597.5003052	34.24962616	119.4032211	5
02/03/2021	14:45:00	99126	900	1012.404053	34.51000595	85.73950958	9
02/03/2021	15:00:00	100026	900	4247.170898	34.81680679	126.4592438	47
02/03/2021	15:15:00	100926	900	653.9204102	34.36445999	131.1380463	7
02/03/2021	15:30:00	101826	900	119.4999542	34.64897156	125.749176	1
02/03/2021	15:45:00	102726	900	1008.427979	34.57244492	118.521347	9
02/03/2021	16:00:00	103626	900	475.0465698	34.88161087	96.11017609	4
02/03/2021	16:15:00	104526	900	1005.499512	34.36117935	85.79314423	8
02/03/2021	16:30:00	105426	900	646.9984131	33.92797089	131.8641968	6
02/03/2021	16:45:00	106326	900	6284.692383	34.12220001	141.6172943	61
02/03/2021	17:00:00	107226	900	9012.368164	34.0508461	138.0613403	81
02/03/2021	17:15:00	108126	900	1417.35083	34.75740433	139.2475128	15
02/03/2021	17:30:00	109026	900	358.5003052	34.32651901	167.140625	3
02/03/2021	17:45:00	109926	900	4264.817871	34.98531342	118.5690918	36
02/03/2021	18:00:00	110826	900	8054.214844	34.24266815	141.1122437	65
02/03/2021	18:15:00	111726	900	3801.351563	34.75951385	106.3263245	34
02/03/2021	18:30:00	112626	900	16195.60938	34.2063942	141.728302	140
02/03/2021	18:45:00	113526	900	13249.78906	33.90730667	148.8766937	117
02/03/2021	19:00:00	114426	900	11500.73535	34.09480667	133.129303	103
02/03/2021	19:15:00	115326	900	5352.961426	34.4978981	126.2908325	43
02/03/2021	19:30:00	116226	900	8272.745117	34.13669968	138.3108826	68
02/03/2021	19:45:00	117126	900	15637.10645	33.91563797	163.212204	138
02/03/2021	20:00:00	118026	900	12200.64355	34.04501343	141.9525452	103
02/03/2021	20:15:00	118926	900	1611.491333	34.71127319	192.871582	14
02/03/2021	20:30:00	119826	900	6459.912598	34.13004303	147.6309509	53
02/03/2021	20:45:00	120726	900	13264.07129	33.84078217	178.8000793	106
02/03/2021	21:00:00	121626	900	3410.268066	34.43402863	151.7689819	27
02/03/2021	21:15:00	122526	900	3841.197998	34.74834824	170.3649597	35
02/03/2021	21:30:00	123426	900	12180.1582	33.81833267	146.085907	103
02/03/2021	21:45:00	124326	900	14195.7627	34.02386856	142.1202545	123
02/03/2021	22:00:00	125226	900	886.0027466	35.09221268	143.1292572	7
02/03/2021	22:15:00	126126	900	4542.879395	33.99987411	177.7694702	36
02/03/2021	22:30:00	127026	900	2512.897217	34.44062424	153.77388	24
02/03/2021	22:45:00	127926	900	16110.79102	34.13049316	231.128418	138
02/03/2021	23:00:00	128826	900	1425.111084	34.90722656	126.3791428	12
02/03/2021	23:15:00	129726	900	498.8460693	34.49627686	149.3872375	4
02/03/2021	23:30:00	130626	900	9371.463867	34.29828262	141.9791718	79
02/03/2021	23:45:00	131526	900	8411.683594	34.21837234	165.9066925	67
03/03/2021	00:00:00	132426	900	7050.068359	34.49102402	191.465683	61
03/03/2021	00:15:00	133326	900	12292.49023	33.81625366	160.7960052	99
03/03/2021	00:30:00	134226	900	7489.569336	33.8082428	136.0399323	67
03/03/2021	00:45:00	135126	900	226.2219696	34.86421585	82.26005554	2
03/03/2021	01:00:00	136026	900	288.508728	35.37995148	104.760376	2
03/03/2021	01:15:00	136926	900	0	34.44538498	124.7587433	0
03/03/2021	01:30:00	137826	900	0	34.94449997	114.6944122	0
03/03/2021	01:45:00	138726	900	872.7902832	34.26324463	136.2550201	7
03/03/2021	02:00:00	139626	900	815.9970703	34.64659119	171.8574371	6
03/03/2021	02:15:00	140526	900	8614.624023	34.3235321	137.4059296	79
03/03/2021	02:30:00	141426	900	8983.481445	33.79474258	176.5576324	75
03/03/2021	02:45:00	142326	900	3379.677734	34.51076508	139.151123	30
03/03/2021	03:00:00	143226	900	2976.815186	34.52175522	189.6876373	24
03/03/2021	03:15:00	144126	900	5943.532715	34.54883575	146.2095795	50
03/03/2021	03:30:00	145026	900	12583.69336	33.6811409	156.2324219	111
03/03/2021	03:45:00	145926	900	5521.954102	33.75767517	148.4075165	52
03/03/2021	04:00:00	146826	900	4374.635742	34.2633934	170.7076721	37
03/03/2021	04:15:00	147726	900	12976.4082	33.77119827	146.7086182	109
03/03/2021	04:30:00	148626	900	9218.818359	33.85878372	135.5218964	79
03/03/2021	04:45:00	149526	900	9192.045898	33.90148163	134.348938	75
03/03/2021	05:00:00	150426	900	12478.38477	34.25933075	160.1776276	101
03/03/2021	05:15:00	151326	900	17122.30273	33.93049622	151.9450226	149
03/03/2021	05:30:00	152226	900	10239.98145	34.20146561	119.2556763	93
03/03/2021	05:45:00	153126	900	9110.956055	33.76301193	134.5916595	78
03/03/2021	06:00:00	154026	900	6133.035156	33.86569595	189.391449	57
03/03/2021	06:15:00	154926	900	7036.001953	34.19961166	157.0779266	64
03/03/2021	06:30:00	155826	900	3365.50708	34.60073471	164.9169159	24
03/03/2021	06:45:00	156726	900	1195.080322	35.47406769	97.16146851	10
03/03/2021	07:00:00	157626	900	3731.638428	34.93789291	154.4670258	33
03/03/2021	07:15:00	158526	900	1189.362671	34.719841	136.6257782	11
03/03/2021	07:30:00	159426	900	770.3525391	34.73664093	120.6595688	6
03/03/2021	07:45:00	160326	900	6462.277832	34.59978485	149.3287506	55
03/03/2021	08:00:00	161226	900	865.7068481	34.93455505	101.2230759	8
03/03/2021	08:15:00	162126	900	1675.023315	34.44370651	118.2527008	14
03/03/2021	08:30:00	163026	900	119.4999542	34.99794769	89.29587555	1
03/03/2021	08:45:00	163926	900	1005.985596	35.05322647	120.7088776	8
03/03/2021	09:00:00	164826	900	7494.280762	34.13824844	146.9129333	75
03/03/2021	09:15:00	165726	900	4099.439941	34.35381317	134.322937	45
03/03/2021	09:30:00	166626	900	407.9738464	34.09465408	100.9264221	2
03/03/2021	09:45:00	167526	900	1575.050659	34.84132385	126.1483078	17
03/03/2021	10:00:00	168426	900	1785.73645	33.75159836	124.0429077	18
03/03/2021	10:15:00	169326	900	1195.009888	33.78957367	116.5450363	10
03/03/2021	10:30:00	170226	900	0	33.96462631	143.4784851	0
03/03/2021	10:45:00	171126	900	1512.513306	33.64385223	117.8631668	13
03/03/2021	11:00:00	172026	900	408.0092163	34.40901947	121.3246307	3
03/03/2021	11:15:00	172926	900	239.0000763	33.66480637	142.499649	2
03/03/2021	11:30:00	173826	900	10577.53125	33.97422791	148.1199036	92
03/03/2021	11:45:00	174726	900	22022.46094	34.4162941	153.1746826	187
03/03/2021	12:00:00	175626	900	22833.64453	34.41408157	146.8202515	196
03/03/2021	12:15:00	176526	900	13343.07129	34.14995956	173.6215515	121
03/03/2021	12:30:00	177426	900	12095.77832	33.71871948	166.2899628	104
03/03/2021	12:45:00	178326	900	5973.054199	34.27952194	163.4415894	53
03/03/2021	13:00:00	179226	900	2470.842041	34.45133209	146.504425	19
03/03/2021	13:15:00	180126	900	0	33.98774338	155.1235199	0
03/03/2021	13:30:00	181026	900	1365.996216	33.59401703	159.7971802	11
03/03/2021	13:45:00	181926	900	514.5898438	34.62659836	120.0982666	5
03/03/2021	14:00:00	182826	900	0	35.29264832	102.3953094	0
03/03/2021	14:15:00	183726	900	597.5008545	36.65712738	109.2554092	5
03/03/2021	14:30:00	184626	900	238.996521	34.8450737	107.2829971	2
03/03/2021	14:45:00	185526	900	2934.347412	34.09699631	120.808754	23
03/03/2021	15:00:00	186426	900	15323.96387	33.87438202	153.6766052	129
03/03/2021	15:15:00	187326	900	9626.615234	34.04434586	155.6959686	76
03/03/2021	15:30:00	188226	900	2148.481934	34.22378159	145.779007	19
03/03/2021	15:45:00	189126	900	534.420166	35.03473663	162.4315186	6
03/03/2021	16:00:00	190026	900	119.4999542	34.62188721	128.2265625	1
03/03/2021	16:15:00	190926	900	478.0003357	34.87802887	145.2261047	4
03/03/2021	16:30:00	191826	900	119.4999542	34.98299789	158.0210724	1
03/03/2021	16:45:00	192726	900	3364.069824	34.62900543	156.7982178	29
03/03/2021	17:00:00	193626	900	119.4999542	34.72699356	164.6632843	1
03/03/2021	17:15:00	194526	900	4288.132813	34.55936813	170.4179077	41
03/03/2021	17:30:00	195426	900	0	34.70782089	121.4224243	0
03/03/2021	17:45:00	196326	900	1295.496826	35.39915466	149.7190247	11
03/03/2021	18:00:00	197226	900	8353.331055	34.34247208	162.0222321	69
03/03/2021	18:15:00	198126	900	12091.11523	34.08443832	163.2805023	101
03/03/2021	18:30:00	199026	900	15967.09766	34.21640778	174.27565	129
03/03/2021	18:45:00	199926	900	12655.83594	33.96495438	169.3920441	108
03/03/2021	19:00:00	200826	900	13449.75293	33.75066757	216.0789795	117
03/03/2021	19:15:00	201726	900	2142.376221	34.38283539	150.2750092	18
03/03/2021	19:30:00	202626	900	240.0095215	33.9840126	110.8613358	2
03/03/2021	19:45:00	203526	900	11376.04883	34.03662109	159.6927185	93
03/03/2021	20:00:00	204426	900	119.9955292	34.36178207	118.0948105	1
03/03/2021	20:15:00	205326	900	697.2059326	34.27531815	73.76971436	5
03/03/2021	20:30:00	206226	900	11572.91504	33.99552917	181.6218567	90
03/03/2021	20:45:00	207126	900	9844.613281	33.69999313	192.7071075	80
03/03/2021	21:00:00	208026	900	2324.334961	33.79281235	241.7881775	20
03/03/2021	21:15:00	208926	900	358.499939	34.75172424	146.2943268	3
03/03/2021	21:30:00	209826	900	408.0137329	34.8331337	147.8024597	3
03/03/2021	21:45:00	210726	900	214.666748	35.03542328	124.4852905	2
03/03/2021	22:00:00	211626	900	11304.31543	33.82193756	263.3394775	96
03/03/2021	22:15:00	212526	900	6315.349609	33.92181778	284.6104736	49
03/03/2021	22:30:00	213426	900	7427.98584	33.90134811	170.8500824	63
03/03/2021	22:45:00	214326	900	9703.638672	33.74925232	208.6764832	81
03/03/2021	23:00:00	215226	900	527.4987793	34.35967636	239.7814484	3
03/03/2021	23:15:00	216126	900	358.500824	34.66429901	181.6341705	3
03/03/2021	23:30:00	217026	900	2916.240234	34.87149048	120.9938431	24
03/03/2021	23:45:00	217926	900	9480.664063	34.56499863	221.8008881	81
04/03/2021	00:00:00	218826	900	7827.434082	33.97258377	251.7481384	70
04/03/2021	00:15:00	219726	900	2120.855957	34.0534935	116.3748245	16
04/03/2021	00:30:00	220626	900	288.4838257	34.07193756	132.2263336	2
04/03/2021	00:45:00	221526	900	597.5036011	34.29101563	124.390976	5
04/03/2021	01:00:00	222426	900	0	34.4993782	128.8913727	0
04/03/2021	01:15:00	223326	900	238.9992523	33.78496552	214.3941803	1
04/03/2021	01:30:00	224226	900	1582.49231	33.95728683	262.0409546	12
04/03/2021	01:45:00	225126	900	2852.797852	33.54066467	275.1368103	22
04/03/2021	02:00:00	226026	900	3568.293945	35.07181549	136.3905945	26
04/03/2021	02:15:00	226926	900	4370.757813	34.51448059	193.3274231	41
04/03/2021	02:30:00	227826	900	12092.33984	33.67206573	282.098175	99
04/03/2021	02:45:00	228726	900	8818.424805	33.59304428	220.4503632	77
04/03/2021	03:00:00	229626	900	11950.15137	33.66518402	244.1970825	91
04/03/2021	03:15:00	230526	900	10005.88574	34.37002945	238.3297577	85
04/03/2021	03:30:00	231426	900	4703.314453	33.79761505	240.8668671	40
04/03/2021	03:45:00	232326	900	0	33.75774002	293.0352783	0
04/03/2021	04:00:00	233226	900	2833.624756	33.77959824	200.2249603	24
04/03/2021	04:15:00	234126	900	11702.09082	33.84476852	226.8736267	104
04/03/2021	04:30:00	235026	900	4068.270508	33.88259125	223.6735382	35
04/03/2021	04:45:00	235926	900	7228.105469	33.90964508	273.5794373	57
04/03/2021	05:00:00	236826	900	6237.431641	33.78836441	219.8256378	53
04/03/2021	05:15:00	237726	900	6050.837402	34.2659111	210.5143738	50
04/03/2021	05:30:00	238626	900	7268.708984	34.14741135	214.2534485	60
04/03/2021	05:45:00	239526	900	10960.36328	34.33287048	237.162262	96
04/03/2021	06:00:00	240426	900	2814.590088	34.23036575	169.4343414	27
04/03/2021	06:15:00	241326	900	11128.66895	34.05010605	198.9349518	99
04/03/2021	06:30:00	242226	900	14412.49805	33.67991257	161.8565369	136
04/03/2021	06:45:00	243126	900	289.3523254	34.55768585	119.6248093	3
04/03/2021	07:00:00	244026	900	0	34.73749542	119.5	0
04/03/2021	07:15:00	244926	900	0	34.4568634	119.4309769	0
04/03/2021	07:30:00	245826	900	646.9986572	34.14841461	104.2135773	5
04/03/2021	07:45:00	246726	900	0	33.74297333	119.1303329	0
04/03/2021	08:00:00	247626	900	4432.597168	34.0314064	174.7733612	37
04/03/2021	08:15:00	248526	900	949.6826172	34.54051971	118.4436874	9
04/03/2021	08:30:00	249426	900	0	34.37111664	119.5	0
04/03/2021	08:45:00	250326	900	119.5000381	34.50490189	119.0327148	1
04/03/2021	09:00:00	251226	900	1196.500244	34.47313309	135.8844757	10
04/03/2021	09:15:00	252126	900	477.9986572	34.08937073	168.2619171	4
04/03/2021	09:30:00	253026	900	6136.941895	33.93935394	186.4478607	52
04/03/2021	09:45:00	253926	900	4014.37085	33.83298492	182.2255859	38
04/03/2021	10:00:00	254826	900	240.0027771	34.97311783	129.5311279	2
04/03/2021	10:15:00	255726	900	0	34.48981094	119.5	0
04/03/2021	10:30:00	256626	900	716.9971313	34.19054031	113.6394653	6
04/03/2021	10:45:00	257526	900	238.9999695	34.36255646	120.7883987	1
04/03/2021	11:00:00	258426	900	0	34.03856277	119.5	0
01/03/2021	11:00:00	0	900	2271.267578	34.84664917	123.5311203	18
01/03/2021	11:15:00	126	900	527.4990234	35.26279831	157.2400818	4
01/03/2021	11:30:00	1026	900	915.0039063	35.06424332	135.2046051	7
01/03/2021	11:45:00	1926	900	0	34.44467545	120.3134766	0
01/03/2021	12:00:00	2826	900	168.9985199	34.62312698	104.3586655	1
01/03/2021	12:15:00	3726	900	0	34.66711044	88.30516815	0
01/03/2021	12:30:00	4626	900	696.4851685	34.73274231	94.86094666	5
01/03/2021	12:45:00	5526	900	5654.757813	34.53747559	105.8792572	46
01/03/2021	13:00:00	6426	900	2189.607666	35.52235031	44.45674133	16
01/03/2021	13:15:00	7326	900	696.4887085	36.20794296	40.12546539	6
01/03/2021	13:30:00	8226	900	477.9997559	34.47732544	106.6193771	4
01/03/2021	13:45:00	9126	900	836.5014038	34.18663788	86.92164612	7
01/03/2021	14:00:00	10026	900	238.9996643	34.38304901	103.0990906	2
01/03/2021	14:15:00	10926	900	239.000061	34.55319214	119.0580444	2
01/03/2021	14:30:00	11826	900	1013.181885	34.8596344	103.9571762	8
01/03/2021	14:45:00	12726	900	280.7898254	34.86777115	123.1975327	2
01/03/2021	15:00:00	13626	900	0	34.28562927	142.483551	0
01/03/2021	15:15:00	14526	900	0	34.66582108	119.5	0
01/03/2021	15:30:00	15426	900	2613.089844	35.00549316	86.2042923	23
01/03/2021	15:45:00	16326	900	23369.64453	34.70289612	139.6233063	213
01/03/2021	16:00:00	17226	900	11220.83008	34.8346405	157.9732971	102
01/03/2021	16:15:00	18126	900	734.4959106	35.1739502	115.131546	6
01/03/2021	16:30:00	19026	900	1005.54071	34.70205307	88.8309021	9
01/03/2021	16:45:00	19926	900	527.4986572	34.72784424	97.811203	4
01/03/2021	17:00:00	20826	900	358.4994507	35.19787979	112.2287903	3
01/03/2021	17:15:00	21726	900	2395.400635	35.10671234	132.274826	28
01/03/2021	17:30:00	22626	900	1985.859863	34.87762451	128.7432098	18
01/03/2021	17:45:00	23526	900	12147.36133	34.80905151	137.6975403	109
01/03/2021	18:00:00	24426	900	16550.16797	34.74143219	150.5176849	142
01/03/2021	18:15:00	25326	900	964.425354	34.8682251	152.4658203	8
01/03/2021	18:30:00	26226	900	717.0004883	34.94763184	188.3429718	6
01/03/2021	18:45:00	27126	900	16837.72266	34.98603439	155.7631073	139
01/03/2021	19:00:00	28026	900	13908.58789	34.75292969	137.1697998	131
01/03/2021	19:15:00	28926	900	23953.70117	34.84431458	139.8937073	217
01/03/2021	19:30:00	29826	900	10698.89551	35.0076561	94.4665451	92
01/03/2021	19:45:00	30726	900	2911.970947	35.74665833	132.9505157	26
01/03/2021	20:00:00	31626	900	25868.23242	34.6574707	140.5813599	226
01/03/2021	20:15:00	32526	900	17340.59961	34.65130615	154.45784	152
01/03/2021	20:30:00	33426	900	13343.92188	34.50942612	149.2215271	120
01/03/2021	20:45:00	34326	900	17341.69727	34.8143425	175.2002869	151
01/03/2021	21:00:00	35226	900	18469.07227	34.80612946	139.7539825	158
01/03/2021	21:15:00	36126	900	1055.851563	35.07798767	133.3108521	9
01/03/2021	21:30:00	37026	900	1299.936035	35.16477203	142.9123383	12
01/03/2021	21:45:00	37926	900	442.999115	35.38692474	152.4589691	2
01/03/2021	22:00:00	38826	900	3236.604736	34.5472374	142.3302917	29
01/03/2021	22:15:00	39726	900	11980.9043	34.62646866	155.187561	106
01/03/2021	22:30:00	40626	900	7712.29541	34.59630585	137.5728607	69
01/03/2021	22:45:00	41526	900	17114.64453	34.83538437	125.1044769	160
01/03/2021	23:00:00	42426	900	16080.54004	34.91016006	150.0564423	143
01/03/2021	23:15:00	43326	900	19416.50391	34.69392014	150.3328857	177
01/03/2021	23:30:00	44226	900	18947.69727	34.83701706	163.9210205	178
01/03/2021	23:45:00	45126	900	6057.202637	34.90472794	142.1201172	53
02/03/2021	00:00:00	46026	900	120	35.56074905	148.0814362	1
02/03/2021	00:15:00	46926	900	120	34.91558075	126.3418655	1
02/03/2021	00:30:00	47826	900	120	34.70675659	229.8798828	1
02/03/2021	00:45:00	48726	900	0	34.7762413	148.3981171	0
02/03/2021	01:00:00	49626	900	0	34.42670441	162.8276825	0
02/03/2021	01:15:00	50526	900	338.7049866	34.27129364	169.1197052	2
02/03/2021	01:30:00	51426	900	3706.496338	34.82077789	149.1376038	31
02/03/2021	01:45:00	52326	900	10524.38281	34.88093567	171.8557892	87
02/03/2021	02:00:00	53226	900	11432.46289	34.96760178	152.0968781	98
02/03/2021	02:15:00	54126	900	10377.67578	35.06330872	132.1938171	87
02/03/2021	02:30:00	55026	900	3415.628906	34.91809845	180.9935455	29
02/03/2021	02:45:00	55926	900	1819.687134	35.42327881	193.2401123	10
02/03/2021	03:00:00	56826	900	1939.166626	34.87358093	195.2730713	20
02/03/2021	03:15:00	57726	900	5901.503906	34.70607376	224.3446503	52
02/03/2021	03:30:00	58626	900	597.499939	35.30225372	156.6455078	5
02/03/2021	03:45:00	59526	900	13720.73438	34.66706848	144.158844	116
02/03/2021	04:00:00	60426	900	17208.60156	35.09157181	129.5995178	143
02/03/2021	04:15:00	61326	900	15009.75391	34.53866577	160.3773651	131
02/03/2021	04:30:00	62226	900	14367.7959	34.70882797	143.6294708	135
02/03/2021	04:45:00	63126	900	13357.54492	34.78126526	144.2185974	121
02/03/2021	05:00:00	64026	900	9543.419922	34.84279633	153.1861725	94
02/03/2021	05:15:00	64926	900	17113.31445	34.76807404	147.7225189	159
02/03/2021	05:30:00	65826	900	17621.32422	34.70690918	128.408905	155
02/03/2021	05:45:00	66726	900	12797.16895	34.59571075	163.9853058	123
02/03/2021	06:00:00	67626	900	8383.798828	34.74305725	144.6493378	67
02/03/2021	06:15:00	68526	900	14053.76563	34.6663208	168.2549591	128
02/03/2021	06:30:00	69426	900	9369.515625	34.96656036	142.141861	77
02/03/2021	06:45:00	70326	900	7277.99707	34.79614258	131.3957672	67
02/03/2021	07:00:00	71226	900	1294.045532	34.84018326	123.0362244	10
02/03/2021	07:15:00	72126	900	696.5341797	34.53164291	124.1532898	5
02/03/2021	07:30:00	73026	900	597.494873	35.11495972	129.2489166	5
02/03/2021	07:45:00	73926	900	707.5644531	34.89428711	117.9054871	5
02/03/2021	08:00:00	74826	900	4135.429199	34.85103607	70.18869781	33
02/03/2021	08:15:00	75726	900	239.0001068	35.00991821	143.8795471	2
02/03/2021	08:30:00	76626	900	1012.421631	34.50333786	130.9587402	10
02/03/2021	08:45:00	77526	900	735.350708	34.39586639	132.7360535	9
02/03/2021	09:00:00	78426	900	478.0001526	34.43349838	162.1122131	4
02/03/2021	09:15:00	79326	900	288.4977722	34.64396286	129.3830109	2
02/03/2021	09:30:00	80226	900	3493.510986	34.60422897	124.1187668	30
02/03/2021	09:45:00	81126	900	519.7317505	33.75960159	111.5621338	4
02/03/2021	10:00:00	82026	900	7622.657715	34.74475861	145.9849701	67
02/03/2021	10:15:00	82926	900	6530.470703	34.54359818	136.5178528	55
02/03/2021	10:30:00	83826	900	8075.71582	34.79057693	166.1313934	70
02/03/2021	10:45:00	84726	900	1005.466248	35.79694366	119.6053772	8
02/03/2021	11:00:00	85626	900	358.5001831	35.25944901	168.3690186	3
02/03/2021	11:15:00	86526	900	0	34.1810379	119.5	0
02/03/2021	11:30:00	87426	900	168.9985504	34.42193604	122.234436	1
02/03/2021	11:45:00	88326	900	597.5018311	34.63986206	127.6345673	5
02/03/2021	12:00:00	89226	900	6053.794434	34.86357498	130.1552887	50
02/03/2021	12:15:00	90126	900	2736.318848	35.36254501	82.38524628	23
02/03/2021	12:30:00	91026	900	168.9983673	35.29898453	119.6946411	2
02/03/2021	12:45:00	91926	900	0	34.48487854	119.5	0
02/03/2021	13:00:00	92826	900	358.5005188	34.64064789	117.5392761	3
02/03/2021	13:15:00	93726	900	1532.985474	34.70251846	111.3953781	12
02/03/2021	13:30:00	94626	900	407.9981995	35.27469635	133.1302643	2
02/03/2021	13:45:00	95526	900	0	34.65542603	116.4893341	0
02/03/2021	14:00:00	96426	900	0	34.9043541	119.4725647	0
02/03/2021	14:15:00	97326	900	407.9995728	35.16948318	126.4517899	4
02/03/2021	14:30:00	98226	900	239.0027771	34.78079987	110.9820328	2
02/03/2021	14:45:00	99126	900	168.9872589	34.74619293	83.86489105	1
02/03/2021	15:00:00	100026	900	956.013916	34.90829849	84.79840851	8
02/03/2021	15:15:00	100926	900	239.0001068	34.36381149	122.3694763	2
02/03/2021	15:30:00	101826	900	766.4873047	35.12659836	74.7749176	7
02/03/2021	15:45:00	102726	900	696.487915	34.99211502	118.3296356	7
02/03/2021	16:00:00	103626	900	646.9968872	34.61844254	108.2046967	6
02/03/2021	16:15:00	104526	900	407.978363	35.18787003	80.34933472	3
02/03/2021	16:30:00	105426	900	4801.495605	35.33116913	140.5215149	42
02/03/2021	16:45:00	106326	900	11667.28027	34.44967651	143.84021	94
02/03/2021	17:00:00	107226	900	15605.74609	34.50346756	168.5596008	137
02/03/2021	17:15:00	108126	900	1451.836914	34.56978989	121.5228806	12
02/03/2021	17:30:00	109026	900	358.5001526	34.5927124	123.8176804	3
02/03/2021	17:45:00	109926	900	239.0001678	34.46500015	126.4535217	2
02/03/2021	18:00:00	110826	900	2704.626953	35.09930038	117.9240646	20
02/03/2021	18:15:00	111726	900	5289.625977	35.27754593	120.0392914	43
02/03/2021	18:30:00	112626	900	11041.49414	35.0622406	147.5255737	93
02/03/2021	18:45:00	113526	900	6744.089844	34.92308426	176.5469666	61
02/03/2021	19:00:00	114426	900	16470.66797	34.66646957	124.5304871	149
02/03/2021	19:15:00	115326	900	17909.48633	34.99185181	139.069458	169
02/03/2021	19:30:00	116226	900	25920.12305	34.71969223	152.240036	234
02/03/2021	19:45:00	117126	900	24440.9375	34.64463806	161.4282837	225
02/03/2021	20:00:00	118026	900	18757.05078	34.49729538	132.5532837	161
02/03/2021	20:15:00	118926	900	18050.0293	34.67687225	145.1218109	152
02/03/2021	20:30:00	119826	900	1582.488892	35.28398514	105.7650986	12
02/03/2021	20:45:00	120726	900	13084.25391	35.09144592	164.138855	109
02/03/2021	21:00:00	121626	900	15930.88281	34.79857254	189.3849182	129
02/03/2021	21:15:00	122526	900	14289.0459	34.81676102	146.6672821	135
02/03/2021	21:30:00	123426	900	13779.64551	34.9014473	146.6931763	114
02/03/2021	21:45:00	124326	900	13914.43164	34.85734558	149.9445648	114
02/03/2021	22:00:00	125226	900	10844.05371	34.90576553	239.6329041	99
02/03/2021	22:15:00	126126	900	5308.302734	34.99152374	151.2472534	44
02/03/2021	22:30:00	127026	900	836.50177	35.84036255	118.1023102	7
02/03/2021	22:45:00	127926	900	1034.496094	35.38709259	104.2651978	10
02/03/2021	23:00:00	128826	900	4889.163086	35.11923218	128.1636353	42
02/03/2021	23:15:00	129726	900	11718.67676	34.43017197	134.5018311	103
02/03/2021	23:30:00	130626	900	12696.97852	34.67065811	165.9367065	107
02/03/2021	23:45:00	131526	900	16750.72266	34.60865402	178.7171173	146
03/03/2021	00:00:00	132426	900	13921.45996	34.76237869	170.6596069	132
03/03/2021	00:15:00	133326	900	12147.18262	34.72527695	158.356842	107
03/03/2021	00:30:00	134226	900	15430.27832	34.75821304	182.5034485	139
03/03/2021	00:45:00	135126	900	7984.567871	34.82477951	173.4401703	73
03/03/2021	01:00:00	136026	900	1508.812134	35.64305115	122.9364243	12
03/03/2021	01:15:00	136926	900	120.0007629	35.54621506	121.3950424	1
03/03/2021	01:30:00	137826	900	1056.201782	35.26836014	125.4435196	11
03/03/2021	01:45:00	138726	900	3914.393799	35.05216217	119.9524002	34
03/03/2021	02:00:00	139626	900	9738.339844	35.03137207	140.8481293	76
03/03/2021	02:15:00	140526	900	8787.447266	34.92511368	136.5998688	75
03/03/2021	02:30:00	141426	900	15108.71582	34.49536514	160.9615021	133
03/03/2021	02:45:00	142326	900	4819.666504	34.89205933	140.8428955	41
03/03/2021	03:00:00	143226	900	2858.651367	35.19187546	180.3792267	26
03/03/2021	03:15:00	144126	900	11871.9873	34.51914597	191.4884949	102
03/03/2021	03:30:00	145026	900	14456.38281	34.54632568	166.2991943	122
03/03/2021	03:45:00	145926	900	11110.67578	34.68549347	148.0030518	93
03/03/2021	04:00:00	146826	900	11777.2832	34.61625671	157.6592407	98
03/03/2021	04:15:00	147726	900	19412.79102	34.64284897	179.9181976	169
03/03/2021	04:30:00	148626	900	18097.87695	34.70150757	140.7767792	156
03/03/2021	04:45:00	149526	900	12498.08691	34.68879318	131.6051941	103
03/03/2021	05:00:00	150426	900	14175.71191	34.38120651	156.5623474	118
03/03/2021	05:15:00	151326	900	15072.01172	34.72948837	160.8022156	141
03/03/2021	05:30:00	152226	900	11253.60254	34.67877579	128.3891602	103
03/03/2021	05:45:00	153126	900	11256.74023	34.52837372	163.9174652	91
03/03/2021	06:00:00	154026	900	10699.84082	34.96959305	151.9922485	94
03/03/2021	06:15:00	154926	900	10282.3418	34.66556549	147.5784607	91
03/03/2021	06:30:00	155826	900	10372.93555	34.6838913	163.7469177	88
03/03/2021	06:45:00	156726	900	3676.340088	35.30335999	105.8367538	37
03/03/2021	07:00:00	157626	900	935.4963989	35.12437057	127.2120667	7
03/03/2021	07:15:00	158526	900	119.4999924	34.61135101	135.0774078	1
03/03/2021	07:30:00	159426	900	0	34.90214157	119.4146118	0
03/03/2021	07:45:00	160326	900	766.5012817	34.65166855	139.2421722	6
03/03/2021	08:00:00	161226	900	119.5069809	35.43930435	98.5502243	1
03/03/2021	08:15:00	162126	900	119.5	34.78440094	122.4352188	1
03/03/2021	08:30:00	163026	900	313.7076416	34.78802109	75.48974609	2
03/03/2021	08:45:00	163926	900	382.7404785	34.68875504	92.06240845	3
03/03/2021	09:00:00	164826	900	7705.404785	34.54232407	152.2870789	64
03/03/2021	09:15:00	165726	900	6381.936035	34.87295151	131.088028	62
03/03/2021	09:30:00	166626	900	716.9995117	34.66797638	102.2253342	6
03/03/2021	09:45:00	167526	900	119.5	34.2048378	126.2320557	1
03/03/2021	10:00:00	168426	900	358.5003052	34.29407883	123.573143	3
03/03/2021	10:15:00	169326	900	2413.799072	34.60197067	110.9689255	17
03/03/2021	10:30:00	170226	900	362.7351685	35.05656815	118.9618301	3
03/03/2021	10:45:00	171126	900	2762.50415	35.03822708	127.6706238	24
03/03/2021	11:00:00	172026	900	1029.856812	34.93647385	121.1609802	10
03/03/2021	11:15:00	172926	900	40.78730774	35.16120148	119.8213654	0
03/03/2021	11:30:00	173826	900	4242.705566	34.62973785	144.1148987	41
03/03/2021	11:45:00	174726	900	30893.5625	34.39567947	168.5140839	277
03/03/2021	12:00:00	175626	900	28329.02148	34.26952362	175.4388885	253
03/03/2021	12:15:00	176526	900	15099.41504	34.47144699	185.7626648	120
03/03/2021	12:30:00	177426	900	8742.895508	34.75125122	163.661377	72
03/03/2021	12:45:00	178326	900	7203.643555	34.7519989	207.0338898	60
03/03/2021	13:00:00	179226	900	4435.269531	34.79220963	150.9741974	40
03/03/2021	13:15:00	180126	900	3286.981201	35.11739349	142.4707489	29
03/03/2021	13:30:00	181026	900	4413.436035	34.82455444	144.1100006	37
03/03/2021	13:45:00	181926	900	6196.646973	34.47631836	232.8431396	48
03/03/2021	14:00:00	182826	900	9677.938477	35.05079269	185.3801727	67
03/03/2021	14:15:00	183726	900	2623.62793	35.090168	168.9133606	22
03/03/2021	14:30:00	184626	900	1154.007935	35.830513	73.64293671	8
03/03/2021	14:45:00	185526	900	10517.95898	34.97529984	150.6039124	87
03/03/2021	15:00:00	186426	900	20311.28125	34.76090622	134.3015289	178
07/03/2021	10:45:00	0	900	3059.977295	35.8205719	167.1888428	25
07/03/2021	11:00:00	648	900	3208.385742	35.75104523	240.339798	26
07/03/2021	11:15:00	1548	900	9589.838867	35.40489578	206.1795349	82
07/03/2021	11:30:00	2448	900	7425.07373	35.25292587	226.1914063	66
07/03/2021	11:45:00	3348	900	5739.322266	35.17883682	172.2108154	49
07/03/2021	12:00:00	4248	900	238.9998169	35.64344406	164.9113007	2
07/03/2021	12:15:00	5148	900	0	34.51200104	132.2217255	0
07/03/2021	12:30:00	6048	900	0	34.25826263	123.2120209	0
07/03/2021	12:45:00	6948	900	119.5	34.43114471	159.4595032	1
07/03/2021	13:00:00	7848	900	0	34.78853989	159.9794159	0
07/03/2021	13:15:00	8748	900	4740.918457	35.49954605	162.4648743	41
07/03/2021	13:30:00	9648	900	1239.065796	35.23997116	158.2196045	11
07/03/2021	13:45:00	10548	900	2027.270264	35.43437958	148.6393127	19
07/03/2021	14:00:00	11448	900	239.9987488	35.45521545	109.7955093	2
07/03/2021	14:15:00	12348	900	338.704895	34.98373032	131.8755951	3
07/03/2021	14:30:00	13248	900	359.9999695	34.62738419	151.6470947	3
07/03/2021	14:45:00	14148	900	119.5	34.36819839	134.5381775	1
07/03/2021	15:00:00	15048	900	289.3522949	34.26634598	120.4278641	2
07/03/2021	15:15:00	15948	900	771.411438	35.21482086	144.6761169	6
07/03/2021	15:30:00	16848	900	479.0037231	34.51389694	118.3307648	4
07/03/2021	15:45:00	17748	900	3593.460938	34.59027863	170.9319916	26
07/03/2021	16:00:00	18648	900	373.778595	34.64844894	126.819931	4
07/03/2021	16:15:00	19548	900	193.7171783	34.3217392	147.9528809	3
07/03/2021	16:30:00	20448	900	0	34.47225952	138.351532	0
07/03/2021	16:45:00	21348	900	119.5000305	34.58253479	131.4048615	1
07/03/2021	17:00:00	22248	900	4953.344727	35.04549026	154.6243591	39
07/03/2021	17:15:00	23148	900	7118.467285	35.18443298	164.184967	67
07/03/2021	17:30:00	24048	900	1457.013916	35.01408386	173.8522949	13
07/03/2021	17:45:00	24948	900	359.0000916	35.10350037	146.3260498	3
07/03/2021	18:00:00	25848	900	4632.824219	34.51344299	170.9453735	35
07/03/2021	18:15:00	26748	900	1841.314087	35.71779633	138.6334839	16
07/03/2021	18:30:00	27648	900	3805.36499	35.19067383	148.5031738	32
07/03/2021	18:45:00	28548	900	6199.138672	35.43854523	201.996109	49
07/03/2021	19:00:00	29448	900	2374.366699	35.07144928	172.2523956	21
07/03/2021	19:15:00	30348	900	5997.844727	34.9489975	207.382309	50
07/03/2021	19:30:00	31248	900	9632.560547	35.30005264	198.7927094	82
07/03/2021	19:45:00	32148	900	2829.130859	34.51664734	197.7889557	18
07/03/2021	20:00:00	33048	900	1226.072632	34.5866127	158.8264008	9
07/03/2021	20:15:00	33948	900	3668.579346	34.65866852	138.904129	31
07/03/2021	20:30:00	34848	900	120	35.29896545	116.6174774	1
07/03/2021	20:45:00	35748	900	3815.949951	35.19268417	105.9279633	32
07/03/2021	21:00:00	36648	900	6189.320313	35.35477066	186.7046661	54
07/03/2021	21:15:00	37548	900	6554.252441	35.08482742	204.7453613	55
07/03/2021	21:30:00	38448	900	358.4989929	35.40123749	99.75759888	3
07/03/2021	21:45:00	39348	900	1075.499146	35.4287262	197.1493378	9
07/03/2021	22:00:00	40248	900	3154.038818	34.6590538	212.4062042	24
07/03/2021	22:15:00	41148	900	6738.722168	34.85637665	202.2263336	55
07/03/2021	22:30:00	42048	900	13393.14258	35.02288055	180.8297882	118
07/03/2021	22:45:00	42948	900	7561.392578	34.85813522	259.3055115	64
07/03/2021	23:00:00	43848	900	9333.321289	35.08672333	222.8495789	81
07/03/2021	23:15:00	44748	900	4200.202148	35.03679276	146.7882538	31
07/03/2021	23:30:00	45648	900	0	35.20878983	161.1819305	0
07/03/2021	23:45:00	46548	900	432.3544006	34.67764664	122.2111664	3
08/03/2021	00:00:00	47448	900	337.9971924	35.37015915	119.4410248	3
08/03/2021	00:15:00	48348	900	239.0003815	34.35568237	125.1457443	2
08/03/2021	00:30:00	49248	900	443.0004883	34.05155563	132.358551	4
08/03/2021	00:45:00	50148	900	0	33.87522888	154.5948334	0
08/03/2021	01:00:00	51048	900	1293.994385	34.09326935	157.6039734	10
08/03/2021	01:15:00	51948	900	2042.961304	34.93572998	153.4076385	17
08/03/2021	01:30:00	52848	900	9458.939453	35.341362	164.7706146	74
08/03/2021	01:45:00	53748	900	8682.810547	34.99105072	199.3163605	74
08/03/2021	02:00:00	54648	900	10011.34375	35.09004593	207.2881317	91
08/03/2021	02:15:00	55548	900	2726.218994	35.36778259	164.4091187	18
08/03/2021	02:30:00	56448	900	1535.700317	35.19636536	154.084137	12
08/03/2021	02:45:00	57348	900	1107.161499	35.49777222	128.2667694	9
08/03/2021	03:00:00	58248	900	10917.27051	34.90932846	112.8598633	74
08/03/2021	03:15:00	59148	900	13752.32324	35.01648331	110.7189102	93
08/03/2021	03:30:00	60048	900	6154.650391	35.43875885	160.4399261	50
08/03/2021	03:45:00	60948	900	10233.00098	34.74654388	231.176651	92
08/03/2021	04:00:00	61848	900	7156.161133	34.95718384	174.0396271	62
08/03/2021	04:15:00	62748	900	9299.97168	34.98538971	208.7100067	78
08/03/2021	04:30:00	63648	900	4344.050781	34.92017365	231.3720703	34
08/03/2021	04:45:00	64548	900	9546.881836	35.04138184	265.9389343	83
08/03/2021	05:00:00	65448	900	10131.21777	34.89441681	285.8545227	89
08/03/2021	05:15:00	66348	900	8084.895508	34.91710663	288.3704529	63
08/03/2021	05:30:00	67248	900	6567.391602	34.87684631	172.9758606	58
08/03/2021	05:45:00	68148	900	8912.360352	35.01163483	236.304718	71
08/03/2021	06:00:00	69048	900	6348.350586	34.83470917	208.40802	49
08/03/2021	06:15:00	69948	900	6393.583984	35.30313492	210.6860199	63
08/03/2021	06:30:00	70848	900	2709.418213	35.09154892	165.1732788	22
08/03/2021	06:45:00	71748	900	3491.029541	34.87174988	161.5169067	32
08/03/2021	07:00:00	72648	900	2778.194092	34.43951797	135.0115814	31
08/03/2021	07:15:00	73548	900	0	34.72031021	138.3466492	0
08/03/2021	07:30:00	74448	900	119.4999542	33.87137604	144.3127747	1
08/03/2021	07:45:00	75348	900	120.0000153	34.62605667	114.6986694	1
08/03/2021	08:00:00	76248	900	120.0000229	34.25510406	145.4868469	1
08/03/2021	08:15:00	77148	900	120	34.24353027	145.8315582	1
08/03/2021	08:30:00	78048	900	8646.147461	34.82032013	125.608078	74
08/03/2021	08:45:00	78948	900	5994.323242	35.34931946	130.3421173	52
08/03/2021	09:00:00	79848	900	3024.682373	35.23855591	112.0990448	19
08/03/2021	09:15:00	80748	900	732.1745605	35.38015366	134.8027039	6
08/03/2021	09:30:00	81648	900	479.9997559	34.56902695	149.7299652	4
08/03/2021	09:45:00	82548	900	0	34.25859833	120.5036469	0
08/03/2021	10:00:00	83448	900	837.5010986	34.39795303	126.4742355	7
08/03/2021	10:15:00	84348	900	2734.167725	34.56440353	120.8158875	21
08/03/2021	10:30:00	85248	900	120.0000076	34.4812851	134.2897034	1
08/03/2021	10:45:00	86148	900	408.8527222	34.47116852	147.1221466	3
08/03/2021	11:00:00	87048	900	597.5001831	34.82739639	151.5860443	5
08/03/2021	11:15:00	87948	900	6260.024902	34.55609512	150.7526398	57
08/03/2021	11:30:00	88848	900	8611.642578	34.85768509	171.9270172	72
08/03/2021	11:45:00	89748	900	6410.104492	35.37322617	177.031601	59
08/03/2021	12:00:00	90648	900	4444.583984	35.30682373	130.553833	32
08/03/2021	12:15:00	91548	900	428.6999817	35.23662186	91.34494019	4
08/03/2021	12:30:00	92448	900	239.9999847	34.51013565	129.2623596	2
08/03/2021	12:45:00	93348	900	1131.730469	34.85573959	160.116272	6
08/03/2021	13:00:00	94248	900	239.4999542	34.49769974	149.2663727	2
08/03/2021	13:15:00	95148	900	0	34.54188156	146.8354797	0
08/03/2021	13:30:00	96048	900	360	34.53527832	137.3773499	3
08/03/2021	13:45:00	96948	900	0	34.17256927	120	0
08/03/2021	14:00:00	97848	900	433.3018494	34.13191605	136.5233917	3
08/03/2021	14:15:00	98748	900	239.0005188	34.2618866	147.6790161	2
08/03/2021	14:30:00	99648	900	529.3530884	34.62944031	141.714798	4
08/03/2021	14:45:00	100548	900	239.9999542	34.56551361	132.8963776	1
08/03/2021	15:00:00	101448	900	723.1540527	34.05472183	144.3744354	6
08/03/2021	15:15:00	102348	900	478.9997253	34.49312592	124.6987991	4
08/03/2021	15:30:00	103248	900	409.3520203	34.80438995	118.696579	3
08/03/2021	15:45:00	104148	900	0	34.32357407	120	0
08/03/2021	16:00:00	105048	900	6611.532715	34.88099289	149.6179657	57
08/03/2021	16:15:00	105948	900	3302.486816	35.09756851	128.6032257	27
08/03/2021	16:30:00	106848	900	2290.224854	34.86852264	128.3269958	17
08/03/2021	16:45:00	107748	900	577.3452759	35.2596817	116.7764435	6
08/03/2021	17:00:00	108648	900	1424.468994	34.46434402	115.9174881	10
08/03/2021	17:15:00	109548	900	4794.90918	34.62350845	145.5503693	39
08/03/2021	17:30:00	110448	900	1871.572754	34.89172745	130.3907928	15
08/03/2021	17:45:00	111348	900	2193.533691	34.99591064	115.7626877	19
08/03/2021	18:00:00	112248	900	5560.70752	35.302845	139.1234283	49
08/03/2021	18:15:00	113148	900	9859.980469	35.50599289	166.7420502	83
08/03/2021	18:30:00	114048	900	9324.716797	35.51337433	149.9766846	82
08/03/2021	18:45:00	114948	900	9051.585938	35.31474304	160.9550476	77
08/03/2021	19:00:00	115848	900	8850.90918	34.76103592	210.8782501	74
08/03/2021	19:15:00	116748	900	6251.373535	34.64731598	152.1312714	50
08/03/2021	19:30:00	117648	900	4550.197754	34.35004425	152.846405	40
08/03/2021	19:45:00	118548	900	10706.41699	35.3543663	168.8965607	91
08/03/2021	20:00:00	119448	900	2299.249512	34.79129028	126.9419479	20
08/03/2021	20:15:00	120348	900	54.89893341	33.89994049	18.06940651	0
08/03/2021	20:30:00	121248	900	4517.121094	34.63917923	184.9589996	42
08/03/2021	20:45:00	122148	900	9434.550781	35.15975571	211.8210449	85
08/03/2021	21:00:00	123048	900	6492.974609	34.95227814	234.7567596	57
08/03/2021	21:15:00	123948	900	9342.792969	35.16315079	185.9897156	78
08/03/2021	21:30:00	124848	900	836.4490967	34.76670456	86.43953705	7
08/03/2021	21:45:00	125748	900	2398.732422	34.74064255	163.4826813	22
08/03/2021	22:00:00	126648	900	1653.505371	34.98462677	117.4317703	14
08/03/2021	22:15:00	127548	900	13038.62988	35.46598434	181.6468964	116
08/03/2021	22:30:00	128448	900	17739.9707	35.08701324	204.1786041	152
08/03/2021	22:45:00	129348	900	8059.718262	35.01192093	186.8514862	69
08/03/2021	23:00:00	130248	900	3315.193359	34.98241806	135.6704559	28
08/03/2021	23:15:00	131148	900	168.9985046	34.60121536	142.8606873	2
08/03/2021	23:30:00	132048	900	1435.935669	34.78943634	137.2561646	12
08/03/2021	23:45:00	132948	900	4856.367676	35.45223236	144.8937531	45
09/03/2021	00:00:00	133848	900	8079.542969	34.97369766	208.1587372	78
09/03/2021	00:15:00	134748	900	7319.138672	34.83911896	212.7267761	59
09/03/2021	00:30:00	135648	900	1561.438721	35.26387024	201.810379	16
09/03/2021	00:45:00	136548	900	120	34.67847443	147.6323395	0
09/03/2021	01:00:00	137448	900	804.4249878	34.27015305	207.522995	7
09/03/2021	01:15:00	138348	900	2577.492676	34.7586174	146.8217926	22
09/03/2021	01:30:00	139248	900	4403.166016	34.21822739	123.6741104	33
09/03/2021	01:45:00	140148	900	2370.925293	34.04202652	114.0539017	28
09/03/2021	02:00:00	141048	900	433.3025513	34.43039322	149.9605713	2
09/03/2021	02:15:00	141948	900	9650.00293	34.83234787	140.2734222	68
09/03/2021	02:30:00	142848	900	5542.545898	35.10309601	163.2817841	47
09/03/2021	02:45:00	143748	900	8046.393066	35.23292923	203.4383392	76
09/03/2021	03:00:00	144648	900	4008.819336	35.00879669	157.9679108	34
09/03/2021	03:15:00	145548	900	480	35.0425148	171.0708771	3
09/03/2021	03:30:00	146448	900	6715.28418	35.43784332	175.9698486	55
09/03/2021	03:45:00	147348	900	9500.469727	35.21331024	251.6891937	85
09/03/2021	04:00:00	148248	900	17028.05859	35.24990463	243.5071564	158
09/03/2021	04:15:00	149148	900	9493.208008	35.28525162	229.9060822	86
09/03/2021	04:30:00	150048	900	10540.78027	35.2663269	248.3879089	94
09/03/2021	04:45:00	150948	900	9434.34668	35.09651566	306.5022888	81
09/03/2021	05:00:00	151848	900	4048.986084	34.76242065	321.6047058	35
09/03/2021	05:15:00	152748	900	11567.15137	35.1166954	204.1596832	99
09/03/2021	05:30:00	153648	900	7355.557129	34.96421432	263.2066345	62
09/03/2021	05:45:00	154548	900	12129.16504	34.94282913	211.8502197	107
09/03/2021	06:00:00	155448	900	7396.026367	34.96706772	231.4900513	61
09/03/2021	06:15:00	156348	900	5164.20752	35.16902542	150.675705	42
09/03/2021	06:30:00	157248	900	0	35.35037613	155.5566254	0
09/03/2021	06:45:00	158148	900	0	34.52216721	137.5560608	0
09/03/2021	07:00:00	159048	900	149.876709	34.51050949	156.0207214	1
09/03/2021	07:15:00	159948	900	1531.655273	34.81415558	135.2603149	12
09/03/2021	07:30:00	160848	900	119.4999542	34.82875443	148.5881348	1
09/03/2021	07:45:00	161748	900	0	34.45206833	120	0
09/03/2021	08:00:00	162648	900	600.0004883	34.22449112	129.1101837	5
09/03/2021	08:15:00	163548	900	239.9998627	34.69810867	171.1610413	2
09/03/2021	08:30:00	164448	900	239.0023499	34.61091614	128.0311127	2
09/03/2021	08:45:00	165348	900	358.525116	34.70376205	143.1148834	3
09/03/2021	09:00:00	166248	900	157.9884338	34.70145035	164.8783264	1
09/03/2021	09:15:00	167148	900	683.1608887	34.9510994	154.4624939	5
09/03/2021	09:30:00	168048	900	119.4999542	34.54924774	163.0537567	1
09/03/2021	09:45:00	168948	900	408.352478	34.66056824	145.7612457	4
09/03/2021	10:00:00	169848	900	3425.61499	34.84632111	139.4571075	29
09/03/2021	10:15:00	170748	900	7302.738281	34.94091797	173.665329	56
09/03/2021	10:30:00	171648	900	1328.989136	35.03094864	174.9444733	9
09/03/2021	10:45:00	172548	900	5665.569824	34.81686783	174.4123535	48
09/03/2021	11:00:00	173448	900	4170.114258	34.99783707	162.7658539	36
09/03/2021	11:15:00	174348	900	477.9963989	35.6702652	141.1026611	4
09/03/2021	11:30:00	175248	900	358.4999084	34.54487228	152.3661804	3
09/03/2021	11:45:00	176148	900	2749.244873	34.52288437	122.0812454	26
09/03/2021	12:00:00	177048	900	0	34.70687103	114.5450211	0
09/03/2021	12:15:00	177948	900	0	34.71524048	118.5966797	0
09/03/2021	12:30:00	178848	900	717.0036621	34.39453506	133.7873383	6
09/03/2021	12:45:00	179748	900	0	34.13680649	121.2173004	0
09/03/2021	13:00:00	180648	900	2515.407715	34.8769455	134.7702637	20
09/03/2021	13:15:00	181548	900	0	34.4830513	137.4193115	0
09/03/2021	13:30:00	182448	900	0	34.33872223	120	0
09/03/2021	13:45:00	183348	900	119.4999466	34.43117523	122.7226563	1
09/03/2021	14:00:00	184248	900	1320.150513	34.44157028	130.6111603	10
09/03/2021	14:15:00	185148	900	7323.90625	35.02375412	153.3649292	56
09/03/2021	14:30:00	186048	900	1388.97168	35.01522064	153.0040588	8
09/03/2021	14:45:00	186948	900	3203.043213	34.407341	146.6578674	28
09/03/2021	15:00:00	187848	900	119.5	34.26630783	127.1659546	1
09/03/2021	15:15:00	188748	900	0	34.1295166	119.5	0
09/03/2021	15:30:00	189648	900	722.6314697	34.3722496	125.4497986	5
09/03/2021	15:45:00	190548	900	443.1765137	34.29056931	130.7855835	4
09/03/2021	16:00:00	191448	900	4223.28125	35.21749878	133.735199	35
09/03/2021	16:15:00	192348	900	648.3466187	35.02317047	124.2845078	5
09/03/2021	16:30:00	193248	900	2815.184326	34.77254105	121.6783371	20
09/03/2021	16:45:00	194148	900	9406.089844	34.8654747	106.3521347	68
09/03/2021	17:00:00	195048	900	6039.819336	35.08349609	167.5015717	49
09/03/2021	17:15:00	195948	900	2386.043213	35.53224182	127.5718231	17
09/03/2021	17:30:00	196848	900	2412.509277	35.37049484	127.044014	15
09/03/2021	17:45:00	197748	900	4751.160645	35.11667633	182.7437592	38
09/03/2021	18:00:00	198648	900	818.7087402	34.9188652	146.4691925	6
09/03/2021	18:15:00	199548	900	12532.27832	35.28961563	174.1596069	118
09/03/2021	18:30:00	200448	900	6853.957031	35.41466904	142.1136169	63
09/03/2021	18:45:00	201348	900	10166.75781	35.30719376	169.9352875	87
09/03/2021	19:00:00	202248	900	8215.025391	34.85741806	221.5192261	73
09/03/2021	19:15:00	203148	900	8344.87207	35.23908234	165.4803162	74
09/03/2021	19:30:00	204048	900	4255.873047	34.84718704	134.911499	39
09/03/2021	19:45:00	204948	900	5159.079102	34.98296738	177.5280609	48
09/03/2021	20:00:00	205848	900	2161.417725	35.72832489	126.0988922	17
09/03/2021	20:15:00	206748	900	7392.65332	35.17456055	146.0064392	60
09/03/2021	20:30:00	207648	900	10009.94629	35.07242966	181.4458618	88
09/03/2021	20:45:00	208548	900	8780.719727	34.96819305	200.271286	80
09/03/2021	21:00:00	209448	900	1355.724243	34.75616837	149.9114075	12
09/03/2021	21:15:00	210348	900	2557.834473	34.75923157	159.1764374	21
09/03/2021	21:30:00	211248	900	358.5001526	34.71263123	211.4472961	3
09/03/2021	21:45:00	212148	900	6639.323242	35.56332397	181.3462524	56
09/03/2021	22:00:00	213048	900	8427.40625	35.00959015	245.9725494	72
09/03/2021	22:15:00	213948	900	7848.199219	34.82398987	204.6339722	68
09/03/2021	22:30:00	214848	900	7053.779297	34.94892502	244.7637939	59
09/03/2021	22:45:00	215748	900	6735.004883	34.86703491	212.3128815	59
09/03/2021	23:00:00	216648	900	7303.240234	34.91430664	150.394455	62
09/03/2021	23:15:00	217548	900	11069.42578	35.03481674	179.2939453	93
09/03/2021	23:30:00	218448	900	6409.526855	35.02046204	254.9084015	56
09/03/2021	23:45:00	219348	900	5871.037109	35.27343369	187.2857056	50
10/03/2021	00:00:00	220248	900	597.5001221	34.80259705	252.6759796	5
10/03/2021	00:15:00	221148	900	0	34.69999313	283.6708984	0
10/03/2021	00:30:00	222048	900	238.9999237	34.62816238	216.1587067	2
10/03/2021	00:45:00	222948	900	168.9985504	34.8378067	211.1170502	2
10/03/2021	01:00:00	223848	900	6737.548828	35.43302536	154.8071594	60
10/03/2021	01:15:00	224748	900	10112.99805	34.97246552	165.8406677	87
10/03/2021	01:30:00	225648	900	6573.711426	35.13964081	151.3529205	55
10/03/2021	01:45:00	226548	900	1920.84729	35.22320175	155.2758942	16
10/03/2021	02:00:00	227448	900	2542.306885	35.67591476	117.1579971	31
10/03/2021	02:15:00	228348	900	239.4998169	34.6277771	143.2246857	2
10/03/2021	02:30:00	229248	900	648.8527832	34.54146576	139.0443268	5
10/03/2021	02:45:00	230148	900	1256.112793	34.65520477	157.4008789	13
10/03/2021	03:00:00	231048	900	3371.701416	34.59344864	187.8534698	25
10/03/2021	03:15:00	231948	900	2562.94458	34.61022186	141.588501	21
10/03/2021	03:30:00	232848	900	5630.852539	34.96293259	171.3420868	49
10/03/2021	03:45:00	233748	900	9018.430664	35.0619545	182.9360962	77
10/03/2021	04:00:00	234648	900	8798.083008	34.9892807	216.3046417	75
10/03/2021	04:15:00	235548	900	12089.4209	35.19187164	299.4446106	107
10/03/2021	04:30:00	236448	900	9380.339844	35.15764618	183.3736877	83
10/03/2021	04:45:00	237348	900	7703.143066	34.99341965	169.4918976	63
10/03/2021	05:00:00	238248	900	5968.916992	34.83807755	204.2066498	47
10/03/2021	05:15:00	239148	900	9553.204102	34.88552475	232.1444397	82
10/03/2021	05:30:00	240048	900	10547.40723	34.70461655	190.4855042	91
10/03/2021	05:45:00	240948	900	3208.693115	34.95916367	209.8417053	29
10/03/2021	06:00:00	241848	900	2980.314697	34.83624268	194.4689178	23
10/03/2021	06:15:00	242748	900	5454.477051	35.14698792	139.8706055	47
10/03/2021	06:30:00	243648	900	648.3521729	35.26059341	124.9446335	4
10/03/2021	06:45:00	244548	900	0	34.76016617	0	0
10/03/2021	07:00:00	245448	900	0	34.61878967	86.11746979	0
10/03/2021	07:15:00	246348	900	240	34.82617569	156.1820374	2
10/03/2021	07:30:00	247248	900	651.1671143	35.2837677	134.9082184	5
10/03/2021	07:45:00	248148	900	2242.107422	34.90155792	148.3298645	19
10/03/2021	08:00:00	249048	900	0	34.87932968	118.3107147	0
10/03/2021	08:15:00	249948	900	358.4998779	35.10614395	132.6346436	3
10/03/2021	08:30:00	250848	900	1649.6875	34.86192703	166.4060059	13
10/03/2021	08:45:00	251748	900	478.500824	34.74562836	153.9811249	4
10/03/2021	09:00:00	252648	900	4893.481445	34.73353195	150.6126251	38
10/03/2021	09:15:00	253548	900	9566.084961	34.84437561	163.0270233	83
10/03/2021	09:30:00	254448	900	1490.364136	35.2140274	137.4732819	12
10/03/2021	09:45:00	255348	900	1679.008179	34.29101563	126.883522	16
10/03/2021	10:00:00	256248	900	508.057373	34.34566879	119.0875092	4
10/03/2021	10:15:00	257148	900	1280.266235	34.29298782	119.3566132	5
10/03/2021	10:30:00	258048	900	169.3525543	34.41000366	119.9153976	2
10/03/2021	10:45:00	258948	900	0	34.30396271	120	0
07/03/2021	10:45:00	0	900	10948.49121	33.44758987	167.1888428	94
07/03/2021	11:00:00	648	900	12526.28906	33.65343475	240.339798	131
07/03/2021	11:15:00	1548	900	14917.86816	33.69314575	206.1795349	150
07/03/2021	11:30:00	2448	900	10452.37109	33.71080399	226.1914063	95
07/03/2021	11:45:00	3348	900	8797.334961	33.81342316	172.2108154	74
07/03/2021	12:00:00	4248	900	513.486145	34.40621567	164.9113007	4
07/03/2021	12:15:00	5148	900	3874.344971	34.19932938	132.2217255	34
07/03/2021	12:30:00	6048	900	961.5681763	34.48662949	123.2120209	9
07/03/2021	12:45:00	6948	900	827.0792847	34.6493187	159.4595032	8
07/03/2021	13:00:00	7848	900	1577.163452	34.3306694	159.9794159	15
07/03/2021	13:15:00	8748	900	718.5004272	34.05622864	162.4648743	6
07/03/2021	13:30:00	9648	900	9497.238281	34.07346344	158.2196045	72
07/03/2021	13:45:00	10548	900	1577.483765	34.36611557	148.6393127	11
07/03/2021	14:00:00	11448	900	951.4070435	34.14630127	109.7955093	10
07/03/2021	14:15:00	12348	900	1121.094482	34.39427948	131.8755951	6
07/03/2021	14:30:00	13248	900	1155.913574	34.54991531	151.6470947	9
07/03/2021	14:45:00	14148	900	358.5000916	34.64166641	134.5381775	3
07/03/2021	15:00:00	15048	900	120.0000076	34.96461487	120.4278641	1
07/03/2021	15:15:00	15948	900	721.3775024	34.43178558	144.6761169	7
07/03/2021	15:30:00	16848	900	1743.30127	34.83456802	118.3307648	16
07/03/2021	15:45:00	17748	900	9220.976563	33.70211029	170.9319916	80
07/03/2021	16:00:00	18648	900	359.0005188	34.8864212	126.819931	3
07/03/2021	16:15:00	19548	900	239.0000305	34.25263596	147.9528809	2
07/03/2021	16:30:00	20448	900	239.9998322	34.45490646	138.351532	2
07/03/2021	16:45:00	21348	900	2938.117432	34.2077713	131.4048615	17
07/03/2021	17:00:00	22248	900	2856.567383	34.22475433	154.6243591	30
07/03/2021	17:15:00	23148	900	3367.701416	33.70687866	164.184967	32
07/03/2021	17:30:00	24048	900	119.5000381	34.27833939	173.8522949	1
07/03/2021	17:45:00	24948	900	1204.088379	34.55007553	146.3260498	9
07/03/2021	18:00:00	25848	900	11696.34668	33.96401596	170.9453735	101
07/03/2021	18:15:00	26748	900	3844.650879	33.89045334	138.6334839	33
07/03/2021	18:30:00	27648	900	7667.643555	33.70772552	148.5031738	67
07/03/2021	18:45:00	28548	900	2985.07959	33.72722244	201.996109	23
07/03/2021	19:00:00	29448	900	6143.953125	34.01208115	172.2523956	52
07/03/2021	19:15:00	30348	900	12509.29102	33.97155762	207.382309	114
07/03/2021	19:30:00	31248	900	11651.30273	33.73833084	198.7927094	96
07/03/2021	19:45:00	32148	900	9082.25293	33.58125305	197.7889557	83
07/03/2021	20:00:00	33048	900	1732.733398	34.18370056	158.8264008	15
07/03/2021	20:15:00	33948	900	0	34.60564041	138.904129	0
07/03/2021	20:30:00	34848	900	185.1466675	33.72320175	116.6174774	2
07/03/2021	20:45:00	35748	900	1075.771851	33.74909592	105.9279633	9
07/03/2021	21:00:00	36648	900	10337.27344	33.73454285	186.7046661	86
07/03/2021	21:15:00	37548	900	12189.89258	33.50351334	204.7453613	105
07/03/2021	21:30:00	38448	900	2662.622803	34.69780731	99.75759888	25
07/03/2021	21:45:00	39348	900	637.3812866	34.4056282	197.1493378	8
07/03/2021	22:00:00	40248	900	11268.8252	33.51631546	212.4062042	101
07/03/2021	22:15:00	41148	900	5485.899902	33.6935463	202.2263336	50
07/03/2021	22:30:00	42048	900	11181.60059	33.60799408	180.8297882	94
07/03/2021	22:45:00	42948	900	8989.857422	33.60634995	259.3055115	77
07/03/2021	23:00:00	43848	900	8918.229492	33.59710693	222.8495789	77
07/03/2021	23:15:00	44748	900	2134.343994	33.99014282	146.7882538	17
07/03/2021	23:30:00	45648	900	239.0002289	34.52512741	161.1819305	2
07/03/2021	23:45:00	46548	900	0	33.37049866	122.2111664	0
08/03/2021	00:00:00	47448	900	0	33.4980545	119.4410248	0
08/03/2021	00:15:00	48348	900	0	33.31694031	125.1457443	0
08/03/2021	00:30:00	49248	900	432.355072	33.73836136	132.358551	3
08/03/2021	00:45:00	50148	900	119.4999542	33.35866547	154.5948334	1
08/03/2021	01:00:00	51048	900	432.3557129	33.41548157	157.6039734	5
[truncated: 1,098 more rows]
