# Supplementary material for: Deep learning for behaviour classification in a preclinical brain injury model
Source: PLoS One. 2022 Jun 15;17(6):e0268962. doi: 10.1371/journal.pone.0268962 (PMC9200342; doi:10.1371/journal.pone.0268962)
Supplement: S1 File — (ZIP) [file pone.0268962.s002.zip › Supplementary_data/CRANIOGrB_W5.xlsx]

## Sheet: 989001025043693
date	time	time since start (s)	bin duration (s)	distance (mm)	temperature (C)	separation (mm)	transition
2020-11-15	12:00:00	0	900	724.708	37.4683	124.163	7
2020-11-15	12:15:00	223	900	10249.4	37.2439	132.863	90
2020-11-15	12:30:00	1123	900	4133.54	37.0315	109.356	37
2020-11-15	12:45:00	2023	900	836.498	36.8652	74.6878	7
2020-11-15	13:00:00	2923	900	0	37	44.7789	0
2020-11-15	13:15:00	3823	900	0	35.7981	0	0
2020-11-15	13:30:00	4723	900	0	35.8186	29.7422	0
2020-11-15	13:45:00	5623	900	892.921	36.4897	100.292	9
2020-11-15	14:00:00	6523	900	143.013	36.4689	78.462	1
2020-11-15	14:15:00	7423	900	472.875	36.4326	49.3809	4
2020-11-15	14:30:00	8323	900	940.461	36.4686	22.2215	10
2020-11-15	14:45:00	9223	900	10861.8	37.2008	154.895	94
2020-11-15	15:00:00	10123	900	8844.86	37.0937	158.342	81
2020-11-15	15:15:00	11023	900	3244.2	36.7256	123.902	28
2020-11-15	15:30:00	11923	900	288.498	35.8161	97.039	3
2020-11-15	15:45:00	12823	900	0	35.8708	119.243	0
2020-11-15	16:00:00	13723	900	0	36.2923	115.469	0
2020-11-15	16:15:00	14623	900	2418.05	36.6796	93.7873	20
2020-11-15	16:30:00	15523	900	1436.53	36.7594	78.1942	13
2020-11-15	16:45:00	16423	900	597.503	36.3804	82.0249	5
2020-11-15	17:00:00	17323	900	358.512	36.4621	69.7757	3
2020-11-15	17:15:00	18223	900	6139.98	36.8798	86.4376	59
2020-11-15	17:30:00	19123	900	9891.83	37.3466	173.29	79
2020-11-15	17:45:00	20023	900	1441.64	37.2218	108.051	13
2020-11-15	18:00:00	20923	900	1805.7	36.6208	118.602	16
2020-11-15	18:15:00	21823	900	13222.9	37.2964	142.808	117
2020-11-15	18:30:00	22723	900	5061.75	37.7694	123.356	40
2020-11-15	18:45:00	23623	900	11864	37.7264	195.936	100
2020-11-15	19:00:00	24523	900	6719.23	37.5769	169.773	58
2020-11-15	19:15:00	25423	900	3787	36.6917	139.587	32
2020-11-15	19:30:00	26323	900	3013.22	36.8211	143.909	31
2020-11-15	19:45:00	27223	900	0	36.4091	86.8582	0
2020-11-15	20:00:00	28123	900	1244.5	36.6697	65.5091	10
2020-11-15	20:15:00	29023	900	7790.92	36.4788	97.8726	68
2020-11-15	20:30:00	29923	900	4631.37	36.8134	144.738	41
2020-11-15	20:45:00	30823	900	2585.45	36.6337	115.611	23
2020-11-15	21:00:00	31723	900	3810.5	36.6559	127.153	32
2020-11-15	21:15:00	32623	900	1413.4	36.9927	83.398	11
2020-11-15	21:30:00	33523	900	3106.8	37.0056	101.745	26
2020-11-15	21:45:00	34423	900	4469.52	36.6826	134.402	41
2020-11-15	22:00:00	35323	900	2703.37	36.925	147.761	21
2020-11-15	22:15:00	36223	900	7238.68	37.3706	179.386	63
2020-11-15	22:30:00	37123	900	3141.54	37.331	167.259	25
2020-11-15	22:45:00	38023	900	3579.72	37.1393	161.653	29
2020-11-15	23:00:00	38923	900	8217.5	37.5871	153.132	70
2020-11-15	23:15:00	39823	900	2671.84	36.8175	123.835	21
2020-11-15	23:30:00	40723	900	867.805	36.7021	117.02	6
2020-11-15	23:45:00	41623	900	6037.44	36.6355	133.728	55
2020-11-16	00:00:00	42523	900	5654.28	37.0289	146.164	45
2020-11-16	00:15:00	43423	900	11407.9	37.5163	153.055	94
2020-11-16	00:30:00	44323	900	2540.85	37.6685	82.8452	19
2020-11-16	00:45:00	45223	900	9518.78	37.5611	134.96	82
2020-11-16	01:00:00	46123	900	7179.35	37.6656	103.24	66
2020-11-16	01:15:00	47023	900	358.509	36.9001	102.19	3
2020-11-16	01:30:00	47923	900	2415.72	36.9086	73.5602	19
2020-11-16	01:45:00	48823	900	1368.22	36.428	116.982	11
2020-11-16	02:00:00	49723	900	9137.9	36.8087	153.432	75
2020-11-16	02:15:00	50623	900	11162.1	37.6161	146.41	95
2020-11-16	02:30:00	51523	900	13395.4	37.6842	181.65	116
2020-11-16	02:45:00	52423	900	8988.2	37.3749	157.705	84
2020-11-16	03:00:00	53323	900	9184.52	37.4524	118.021	76
2020-11-16	03:15:00	54223	900	2385.68	37.1875	110.679	20
2020-11-16	03:30:00	55123	900	478	36.1619	123.886	4
2020-11-16	03:45:00	56023	900	135.872	35.8096	120.067	1
2020-11-16	04:00:00	56923	900	1545.26	36.1423	92.1325	13
2020-11-16	04:15:00	57823	900	1557.36	35.9452	59.456	13
2020-11-16	04:30:00	58723	900	6428.18	36.208	110.842	56
2020-11-16	04:45:00	59623	900	0	35.6586	33.1448	0
2020-11-16	05:00:00	60523	900	1244.5	35.9141	85.8202	11
2020-11-16	05:15:00	61423	900	1124.98	35.7188	91.2978	9
2020-11-16	05:30:00	62323	900	4683.22	35.6834	152.716	44
2020-11-16	05:45:00	63223	900	9598.78	36.78	115.972	83
2020-11-16	06:00:00	64123	900	935.502	36.3535	169.565	8
2020-11-16	06:15:00	65023	900	2838.57	35.6353	137.928	26
2020-11-16	06:30:00	65923	900	1075.54	35.4445	113.196	9
2020-11-16	06:45:00	66823	900	1363.98	35.2395	91.9046	11
2020-11-16	07:00:00	67723	900	358.504	35.5877	85.4505	3
2020-11-16	07:15:00	68623	900	956.044	35.584	114.726	7
2020-11-16	07:30:00	69523	900	2789.84	35.6084	115.807	25
2020-11-16	07:45:00	70423	900	0	35.4844	119.5	0
2020-11-16	08:00:00	71323	900	358.501	35.3697	69.1347	3
2020-11-16	08:15:00	72223	900	239.001	35.6155	48.8358	2
2020-11-16	08:30:00	73123	900	119.499	35.6376	54.5558	1
2020-11-16	08:45:00	74023	900	955.999	35.7111	74.0563	8
2020-11-16	09:00:00	74923	900	4161.09	36.296	105.054	34
2020-11-16	09:15:00	75823	900	7712.83	36.432	96.5187	67
2020-11-16	09:30:00	76723	900	3841.52	36.674	113.394	35
2020-11-16	09:45:00	77623	900	25.7767	36.3797	150.145	0
2020-11-16	10:00:00	78523	900	93.722	35.3994	64.5844	1
2020-11-16	10:15:00	79423	900	211.451	35.6154	46.2828	2
2020-11-16	10:30:00	80323	900	27.56	35.7845	126.594	0
2020-11-16	10:45:00	81223	900	119.501	36.0859	75.7444	1
2020-11-16	11:00:00	82123	900	0	35.5726	119.5	0
2020-11-16	11:15:00	83023	900	0	35.2981	119.5	0
2020-11-16	11:30:00	83923	900	168.998	35.4991	102.461	2
2020-11-16	11:45:00	84823	900	597.471	35.4612	46.9835	5
2020-11-16	12:00:00	85723	900	0	35.5747	54.6737	0
2020-11-16	12:15:00	86623	900	506.995	35.5165	108.854	6
2020-11-16	12:30:00	87523	900	716.999	34.968	115.164	6
2020-11-16	12:45:00	88423	900	4606.72	35.7309	116.801	40
2020-11-16	13:00:00	89323	900	796.491	35.7158	91.351	6
2020-11-16	13:15:00	90223	900	457.504	35.6783	115.507	3
2020-11-16	13:30:00	91123	900	238.998	36.0646	105.481	2
2020-11-16	13:45:00	92023	900	1514	35.8412	113.905	13
2020-11-16	14:00:00	92923	900	478.016	36.3883	99.6352	4
2020-11-16	14:15:00	93823	900	573.526	35.6154	101.476	6
2020-11-16	14:30:00	94723	900	150.777	36.2847	109.474	1
2020-11-16	14:45:00	95623	900	0	36.1004	87.5623	0
2020-11-16	15:00:00	96523	900	5590.75	36.6899	67.289	48
2020-11-16	15:15:00	97423	900	5294.77	36.8221	110.358	42
2020-11-16	15:30:00	98323	900	0	36.2436	89.8534	0
2020-11-16	15:45:00	99223	900	0	35.7193	39.2059	0
2020-11-16	16:00:00	100123	900	119.5	36.0188	100.823	1
2020-11-16	16:15:00	101023	900	5738.8	36.7779	128.143	47
2020-11-16	16:30:00	101923	900	13346	37.5365	138.012	114
2020-11-16	16:45:00	102823	900	3437.14	36.6557	126.131	28
2020-11-16	17:00:00	103723	900	647	36.5385	92.1728	5
2020-11-16	17:15:00	104623	900	0	36.376	22.6135	0
2020-11-16	17:30:00	105523	900	719.775	36.3105	60.5593	8
2020-11-16	17:45:00	106423	900	11733.5	37.3602	128.051	103
2020-11-16	18:00:00	107323	900	4861.18	37.4237	104.241	38
2020-11-16	18:15:00	108223	900	8934.06	37.6729	158.167	79
2020-11-16	18:30:00	109123	900	7763.51	37.7835	146.308	65
2020-11-16	18:45:00	110023	900	7099.34	37.6192	138.46	67
2020-11-16	19:00:00	110923	900	1753.2	37.0786	106.923	14
2020-11-16	19:15:00	111823	900	717.007	36.8072	119.997	6
2020-11-16	19:30:00	112723	900	6011.16	36.5873	126.287	52
2020-11-16	19:45:00	113623	900	478	36.223	112.839	4
2020-11-16	20:00:00	114523	900	1876	36.8128	75.5682	17
2020-11-16	20:15:00	115423	900	8679.27	37.4151	142.612	74
2020-11-16	20:30:00	116323	900	5207.92	37.5566	110.291	48
2020-11-16	20:45:00	117223	900	1075.49	37.0748	75.9689	9
2020-11-16	21:00:00	118123	900	2714.66	36.706	124.243	28
2020-11-16	21:15:00	119023	900	6432.6	36.9593	125.357	59
2020-11-16	21:30:00	119923	900	1393.16	37.0573	104.473	13
2020-11-16	21:45:00	120823	900	1351.24	36.6742	123.618	13
2020-11-16	22:00:00	121723	900	239.001	36.6498	104.037	2
2020-11-16	22:15:00	122623	900	1700.83	36.4927	144.824	14
2020-11-16	22:30:00	123523	900	1711.51	36.7922	120.6	15
2020-11-16	22:45:00	124423	900	2965.56	36.7565	119.172	26
2020-11-16	23:00:00	125323	900	13424.1	37.5549	121.621	124
2020-11-16	23:15:00	126223	900	8389.53	37.6722	120.242	65
2020-11-16	23:30:00	127123	900	10898.5	37.6739	127.247	101
2020-11-16	23:45:00	128023	900	7995.67	37.5523	189.482	73
2020-11-17	00:00:00	128923	900	11783.9	37.6875	144.278	108
2020-11-17	00:15:00	129823	900	4009.72	37.9431	109.85	32
2020-11-17	00:30:00	130723	900	5120.73	37.3139	137.724	44
2020-11-17	00:45:00	131623	900	6322.18	36.8342	106.736	51
2020-11-17	01:00:00	132523	900	8168.4	37.282	126.85	70
2020-11-17	01:15:00	133423	900	11013.4	37.4388	132.49	102
2020-11-17	01:30:00	134323	900	646.992	37.1628	122.63	5
2020-11-17	01:45:00	135223	900	2805.42	36.9006	122.321	24
2020-11-17	02:00:00	136123	900	7034.3	37.1209	138.956	58
2020-11-17	02:15:00	137023	900	8478.21	37.0373	154.503	76
2020-11-17	02:30:00	137923	900	119.5	36.4641	106.93	1
2020-11-17	02:45:00	138823	900	407.998	36.2918	113.844	3
2020-11-17	03:00:00	139723	900	0	36.0447	116.874	0
2020-11-17	03:15:00	140623	900	478.001	36.3207	123.66	4
2020-11-17	03:30:00	141523	900	0	35.9706	111.451	0
2020-11-17	03:45:00	142423	900	119.5	35.8149	110.298	1
2020-11-17	04:00:00	143323	900	358.499	36.0304	103.748	3
2020-11-17	04:15:00	144223	900	5390.99	36.7373	114.144	44
2020-11-17	04:30:00	145123	900	7877.51	36.9175	160.968	66
2020-11-17	04:45:00	146023	900	6496.25	37.019	125.592	55
2020-11-17	05:00:00	146923	900	4246.91	36.7813	145.117	41
2020-11-17	05:15:00	147823	900	4499.58	36.0622	164.738	37
2020-11-17	05:30:00	148723	900	11185.1	37.207	127.863	94
2020-11-17	05:45:00	149623	900	9962.65	37.2464	114.401	86
2020-11-17	06:00:00	150523	900	6427.86	37.0044	127.134	54
2020-11-17	06:15:00	151423	900	984.999	35.8921	103.139	8
2020-11-17	06:30:00	152323	900	0	35.9909	119.5	0
2020-11-17	06:45:00	153223	900	0	35.7604	20.3681	0
2020-11-17	07:00:00	154123	900	0	35.5157	54.028	0
2020-11-17	07:15:00	155023	900	478	35.3541	82.7865	4
2020-11-17	07:30:00	155923	900	0	35.3012	0.767622	0
2020-11-17	07:45:00	156823	900	0	35.7188	110.139	0
2020-11-17	08:00:00	157723	900	99.9157	35.9879	99.4843	1
2020-11-17	08:15:00	158623	900	308.084	35.704	99.5473	2
2020-11-17	08:30:00	159523	900	5080.36	36.1144	114.142	43
2020-11-17	08:45:00	160423	900	2060.5	36.3537	100.489	16
2020-11-17	09:00:00	161323	900	1223.99	35.0908	115.325	10
2020-11-17	09:15:00	162223	900	0	35.6319	97.7282	0
2020-11-17	09:30:00	163123	900	1257.65	35.7151	114.038	11
2020-11-17	09:45:00	164023	900	1829.17	35.825	93.228	14
2020-11-17	10:00:00	164923	900	717.014	35.7379	95.7716	6
2020-11-17	10:15:00	165823	900	478	36.0281	94.1347	4
2020-11-17	10:30:00	166723	900	241.098	35.8908	73.1124	2
2020-11-17	10:45:00	167623	900	5586.19	36.3133	59.7152	47
2020-11-17	11:00:00	168523	900	0	36.1227	104.283	0
2020-11-17	11:15:00	169423	900	239.001	35.7049	111.859	2
2020-11-17	11:30:00	170323	900	836.493	35.9326	112.378	7
2020-11-17	11:45:00	171223	900	119.503	36.0379	115.383	1
2020-11-17	12:00:00	172123	900	358.469	36.2303	71.2072	3
2020-11-17	12:15:00	173023	900	168.999	36.2519	54.4835	1
2020-11-17	12:30:00	173923	900	4664.06	36.2195	103.01	39
2020-11-17	12:45:00	174823	900	1244.51	36.484	72.449	11
2020-11-17	13:00:00	175723	900	446.628	35.6331	109.763	4
2020-11-17	13:15:00	176623	900	628.84	35.4767	99.7373	4
2020-11-17	13:30:00	177523	900	0	35.2019	0	0
2020-11-17	13:45:00	178423	900	119.496	35.5239	48.1449	1
2020-11-17	14:00:00	179323	900	3937.59	36.2989	122.394	36
2020-11-17	14:15:00	180223	900	2148.31	36.2164	82.4506	21
2020-11-17	14:30:00	181123	900	119.5	35.8824	35.5898	1
2020-11-17	14:45:00	182023	900	478	35.9509	60.0895	4
2020-11-17	15:00:00	182923	900	720.854	36.3971	77.8634	6
2020-11-17	15:15:00	183823	900	7152.05	36.8137	134.13	70
2020-11-17	15:30:00	184723	900	411.282	37.1131	83.3958	4
2020-11-17	15:45:00	185623	900	0	36.536	0	0
2020-11-17	16:00:00	186523	900	239	36.0605	65.1742	2
2020-11-17	16:15:00	187423	900	3119.42	36.719	73.0763	27
2020-11-17	16:30:00	188323	900	14443.4	37.3887	111.043	125
2020-11-17	16:45:00	189223	900	5690.52	37.305	104.937	52
2020-11-17	17:00:00	190123	900	0	37.1405	119.5	0
2020-11-17	17:15:00	191023	900	0	36.9102	116.004	0
2020-11-17	17:30:00	191923	900	7121.03	37.3176	101.287	63
2020-11-17	17:45:00	192823	900	2349.53	36.8916	104.663	22
2020-11-17	18:00:00	193723	900	1526.47	37.0325	73.1732	12
2020-11-17	18:15:00	194623	900	10710.1	37.6228	110.827	96
2020-11-17	18:30:00	195523	900	11207.9	37.7588	131.074	101
2020-11-17	18:45:00	196423	900	6297.87	37.3859	113.734	53
2020-11-17	19:00:00	197323	900	6968.72	37.1845	119.362	59
2020-11-17	19:15:00	198223	900	5343.91	36.4585	129.524	51
2020-11-17	19:30:00	199123	900	4742.84	36.9327	108.214	44
2020-11-17	19:45:00	200023	900	2494.01	37.0102	145.483	21
2020-11-17	20:00:00	200923	900	3348.61	37.1658	116.843	29
2020-11-17	20:15:00	201823	900	7599.17	36.7049	109.05	70
2020-11-17	20:30:00	202723	900	8912.9	37.0708	161.194	82
2020-11-17	20:45:00	203623	900	9006.89	37.2811	136.547	77
2020-11-17	21:00:00	204523	900	12237.5	37.3091	130.022	107
2020-11-17	21:15:00	205423	900	8594.98	37.215	152.887	74
2020-11-17	21:30:00	206323	900	5965.46	37.3526	94.0622	50
2020-11-17	21:45:00	207223	900	9548.49	37.285	115.058	82
2020-11-17	22:00:00	208123	900	5175.71	37.4474	104.477	47
2020-11-17	22:15:00	209023	900	6963.56	37.4212	145.202	57
2020-11-17	22:30:00	209923	900	5351.59	37.7001	128.044	46
2020-11-17	22:45:00	210823	900	5214.98	37.5436	135.378	48
2020-11-17	23:00:00	211723	900	9499.24	37.6636	120.249	85
2020-11-17	23:15:00	212623	900	7548.52	37.7063	137.912	71
2020-11-17	23:30:00	213523	900	6505.27	37.9863	155.242	58
2020-11-17	23:45:00	214423	900	4767.15	37.8664	117.765	39
2020-11-18	00:00:00	215323	900	9990.53	38.0635	164.486	90
2020-11-18	00:15:00	216223	900	7956.98	38.0176	229.541	72
2020-11-18	00:30:00	217123	900	9620.25	37.9266	145.411	79
2020-11-18	00:45:00	218023	900	5393.47	37.8095	119.473	50
2020-11-18	01:00:00	218923	900	9329.11	37.8001	146.771	78
2020-11-18	01:15:00	219823	900	9233.41	37.7957	144.786	79
2020-11-18	01:30:00	220723	900	12531.2	37.6725	139.521	106
2020-11-18	01:45:00	221623	900	9062.91	37.8708	101.869	78
2020-11-18	02:00:00	222523	900	1055.49	37.4187	140.118	9
2020-11-18	02:15:00	223423	900	1232.67	36.3733	131.087	13
2020-11-18	02:30:00	224323	900	8066.39	36.9116	166.119	73
2020-11-18	02:45:00	225223	900	8432.03	37.2601	141.171	70
2020-11-18	03:00:00	226123	900	10204.1	37.4964	128.878	82
2020-11-18	03:15:00	227023	900	1033.92	36.7247	84.4962	9
2020-11-18	03:30:00	227923	900	3922.89	36.4482	78.1722	35
2020-11-18	03:45:00	228823	900	2984.05	36.8413	120.999	27
2020-11-18	04:00:00	229723	900	3801.91	36.8057	126.748	33
2020-11-18	04:15:00	230623	900	2226.37	37.0973	120.548	22
2020-11-18	04:30:00	231523	900	6495.77	36.8345	138.135	64
2020-11-18	04:45:00	232423	900	0	36.4554	119.098	0
2020-11-18	05:00:00	233323	900	3184.44	36.4072	127.047	26
2020-11-18	05:15:00	234223	900	5233.88	37.0752	139.56	44
2020-11-18	05:30:00	235123	900	597.499	36.4587	163.442	5
2020-11-18	05:45:00	236023	900	4185.22	36.7197	156.99	41
2020-11-18	06:00:00	236923	900	7364.66	37.028	138.165	66
2020-11-18	06:15:00	237823	900	3488.58	36.6475	93.5466	32
2020-11-18	06:30:00	238723	900	620.586	36.1421	24.4919	5
2020-11-18	06:45:00	239623	900	408.003	36.1903	33.178	3
2020-11-18	07:00:00	240523	900	0	35.8158	119.5	0
2020-11-18	07:15:00	241423	900	0	35.8617	86.8606	0
2020-11-18	07:30:00	242323	900	745.994	36.4047	112.056	4
2020-11-18	07:45:00	243223	900	816.001	36.0127	49.8319	7
2020-11-18	08:00:00	244123	900	119.5	36.32	23.0902	1
2020-11-18	08:15:00	245023	900	168.999	36.274	85.1641	1
2020-11-18	08:30:00	245923	900	2243.47	35.812	63.0337	20
2020-11-18	08:45:00	246823	900	280.058	35.7983	114.054	2
2020-11-18	09:00:00	247723	900	0	36	119.5	0
2020-11-18	09:15:00	248623	900	0	35.7864	88.5946	0
2020-11-18	09:30:00	249523	900	0	35.9634	29.6466	0
2020-11-18	09:45:00	250423	900	5188.08	36.1149	117.299	41
2020-11-18	10:00:00	251323	900	576.996	36.6329	64.8169	5
2020-11-18	10:15:00	252223	900	119.493	36.2692	56.2049	1
2020-11-18	10:30:00	253123	900	527.503	36.1463	80.8788	4
2020-11-18	10:45:00	254023	900	527.483	35.5959	79.6761	5
2020-11-18	11:00:00	254923	900	0	35.875	119.5	0
2020-11-18	11:15:00	255823	900	0	36.3582	119.5	0
2020-11-18	11:30:00	256723	900	168.998	36.2829	37.4215	1
2020-11-18	11:45:00	257623	900	2295.27	36.0433	115.468	21
2020-11-18	12:00:00	258523	900	358.512	35.4123	88.1453	3

## Sheet: 985141000928723
date	time	time since start (s)	bin duration (s)	effective bin duration (s)	subject	folder	study name	distance (mm)	temperature (C)	separation (mm)	transition	separation 985141000928730 (mm)	separation 989001025043662 (mm)	separation 989001025043693 (mm)	separation 985141000928723 (mm)	separation 985141000928712 (mm)	separation 989001025043666 (mm)	separation 989001025043695 (mm)	separation 985141000928707 (mm)	mobile (s)	thigmotactic (s)	isolated (s)	in centre zones (s)	antenna1.0 (s)	antenna2.0 (s)	antenna3.0 (s)	antenna4.0 (s)	antenna5.0 (s)	antenna6.0 (s)	antenna7.0 (s)	antenna8.0 (s)	antenna9.0 (s)	antenna10.0 (s)	antenna11.0 (s)	antenna12.0 (s)
2020-11-15	12:00:00	0	900	223.28	985141000928723	E:\CCI STUDY\GROUP B\POst-WEEK5	GrBWEEK5	2162.7	33.7721	128.213	16	172.793	209.011	203.728						69.76	130.6	17.6	92.68	0	29.28	0	9.64	74.24	2.96	13.44	18.44	0	13.92	61.36	0
2020-11-15	12:15:00	223	900	900	985141000928723	E:\CCI STUDY\GROUP B\POst-WEEK5	GrBWEEK5	4578.9	34.3005	130.556	42	159.467	254.215	211.645						68.92	847.72	85.68	52.28	0	4.52	0	0	17.04	0	0.04	35.24	119.96	0	510.32	212.88
2020-11-15	12:30:00	1123	900	900	985141000928723	E:\CCI STUDY\GROUP B\POst-WEEK5	GrBWEEK5	476.527	35.1792	90.6702	5	128.803	232.401	143.958						181.64	899.92	0	0.08	0	0	0	0	0	0	0	0.08	12.04	0	544.56	343.32
2020-11-15	12:45:00	2023	900	900	985141000928723	E:\CCI STUDY\GROUP B\POst-WEEK5	GrBWEEK5	100.442	35.214	99.3799	1	124.668	152.776	123.445						361.6	900	0	0	0	0	0	0	0	0	0	0	0	0	753.52	146.48
2020-11-15	13:00:00	2923	900	900	985141000928723	E:\CCI STUDY\GROUP B\POst-WEEK5	GrBWEEK5	0	34.9657	33.2768	0	33.2768	135.526	119.5						0	900	0	0	0	0	0	0	0	0	0	0	0	0	900	0
2020-11-15	13:15:00	3823	900	900	985141000928723	E:\CCI STUDY\GROUP B\POst-WEEK5	GrBWEEK5	0	34.9649	89.8534	0	151.858	119.5	0						0	900	0	0	0	0	0	0	0	0	0	0	0	0	900	0
2020-11-15	13:30:00	4723	900	900	985141000928723	E:\CCI STUDY\GROUP B\POst-WEEK5	GrBWEEK5	119.5	34.8765	0.0304812	1	89.7578	131.812	29.7422						0.92	676	0	224	0	0	0	0	0	0	0	224	0	0	676	0
2020-11-15	13:45:00	5623	900	676.72	985141000928723	E:\CCI STUDY\GROUP B\POst-WEEK5	GrBWEEK5	477.999	35.2326	97.4322	4	110.455	115.719	161.53						16.52	602.44	0	74.28	0	0	0	0	0	0	0	74.28	0	0	550.48	51.96
2020-11-15	14:00:00	6523	900	223.28	985141000928723	E:\CCI STUDY\GROUP B\POst-WEEK5	GrBWEEK5	0	35.4311	119.5	0	119.5	121.311	165.454						0	223.28	0	0	0	0	0	0	0	0	0	0	0	0	223.28	0
2020-11-15	14:15:00	7423	900	900	985141000928723	E:\CCI STUDY\GROUP B\POst-WEEK5	GrBWEEK5	407.998	35.0826	109.438	4	126.054	153.501	127.482						67.72	269.48	0	630.52	0	0	0	0	0	0	0	630.52	142.28	0	127.2	0
2020-11-15	14:30:00	8323	900	900	985141000928723	E:\CCI STUDY\GROUP B\POst-WEEK5	GrBWEEK5	509.476	35.103	84.7712	4	152.397	119.45	93.97						132.44	804.92	0	95.08	0	0	0	0	0	0	0	95.08	752.48	0	52.44	0
2020-11-15	14:45:00	9223	900	900	985141000928723	E:\CCI STUDY\GROUP B\POst-WEEK5	GrBWEEK5	548.289	35.5234	37.635	7	125.125	38.421	227.968						130	862.56	0	37.44	0	0	0	0	0.04	0	0	37.4	1	0	223.28	638.28
2020-11-15	15:00:00	10123	900	900	985141000928723	E:\CCI STUDY\GROUP B\POst-WEEK5	GrBWEEK5	239.021	35.3136	87.0032	2	131.315	88.1457	213.384						346.6	900	0	0	0	0	0	0	0	0	0	0	88.12	0	562.32	249.56
2020-11-15	15:15:00	11023	900	900	985141000928723	E:\CCI STUDY\GROUP B\POst-WEEK5	GrBWEEK5	119.5	35.2386	123.161	1	143.064	183.803	157.925						1.2	876.96	0	23.04	0	0	0	0	0	0	0	23.04	876.96	0	0	0
2020-11-15	15:30:00	11923	900	900	985141000928723	E:\CCI STUDY\GROUP B\POst-WEEK5	GrBWEEK5	10567.7	35.4529	103.094	91	139.549	172.938	167.636						213.76	498.92	99.88	401.08	8.52	57.72	25.8	22.6	125.16	11.16	61.52	275.92	69.92	8.28	154.88	78.52
2020-11-15	15:45:00	12823	900	900	985141000928723	E:\CCI STUDY\GROUP B\POst-WEEK5	GrBWEEK5	0	34.5412	97.4806	0	121.072	133.367	119.5						0	900	0	0	0	0	0	0	0	0	0	0	0	0	900	0
2020-11-15	16:00:00	13723	900	900	985141000928723	E:\CCI STUDY\GROUP B\POst-WEEK5	GrBWEEK5	0	33.8865	119.5	0	131.78	167.32	119.5						0	676.72	0	223.28	0	0	0	0	0	0	0	223.28	0	0	676.72	0
2020-11-15	16:15:00	14623	900	900	985141000928723	E:\CCI STUDY\GROUP B\POst-WEEK5	GrBWEEK5	1005.48	34.777	87.2815	9	135.087	115.044	124.454						205.28	638.56	0	261.44	0	0	0	0	0	0	0	261.44	94.12	0	347.96	196.48
2020-11-15	16:30:00	15523	900	900	985141000928723	E:\CCI STUDY\GROUP B\POst-WEEK5	GrBWEEK5	478	34.7494	74.3527	4	144.03	162.049	83.4306						46.16	740.4	0	159.6	0	0	0	0	0	0	0	159.6	0	0	740.4	0
2020-11-15	16:45:00	16423	900	900	985141000928723	E:\CCI STUDY\GROUP B\POst-WEEK5	GrBWEEK5	1248.39	34.1855	62.1766	10	110.749	128.828	91.2095						223.24	639.64	0	260.36	0	0	0	0	0	0	0	260.36	105.36	0	534.28	0
2020-11-15	17:00:00	17323	900	900	985141000928723	E:\CCI STUDY\GROUP B\POst-WEEK5	GrBWEEK5	2564.98	33.3747	115.716	22	156.54	151.908	124.458						37.44	865.56	63	34.44	0	55.16	0	6.96	19.76	6.96	8.28	14.68	10.2	3.2	309.08	465.72
2020-11-15	17:15:00	18223	900	900	985141000928723	E:\CCI STUDY\GROUP B\POst-WEEK5	GrBWEEK5	0	32.9006	99.243	0	146.28	115.54	150.539						0	900	0	0	0	0	0	0	0	0	0	0	0	0	0	900
2020-11-15	17:30:00	19123	900	900	985141000928723	E:\CCI STUDY\GROUP B\POst-WEEK5	GrBWEEK5	3818.17	32.8958	94.2384	32	142.315	120.363	222.664						62.96	776.16	21.88	123.84	7.36	2.72	0	5.08	11.76	9.32	43.32	112.08	182.16	19.8	283.32	223.08
2020-11-15	17:45:00	20023	900	900	985141000928723	E:\CCI STUDY\GROUP B\POst-WEEK5	GrBWEEK5	646.993	33.1375	114.314	5	173.087	148.188	132.984						53.64	382.24	0	517.76	0	0	0	0	0	0	0	517.76	0	0	279.96	102.28
2020-11-15	18:00:00	20923	900	900	985141000928723	E:\CCI STUDY\GROUP B\POst-WEEK5	GrBWEEK5	4499.74	33.0105	123.724	39	170.569	219.965	163.132						109.4	541.68	38.92	358.32	25.16	21.24	5.16	18	24.56	7.92	33.48	333.76	2.64	20.4	407.68	0
2020-11-15	18:15:00	21823	900	900	985141000928723	E:\CCI STUDY\GROUP B\POst-WEEK5	GrBWEEK5	7577.7	32.986	129.32	63	190.173	171.591	231.551						201.92	755.64	71.24	144.36	7.72	31.56	31.28	42.44	112.44	19.84	155.96	31.92	5.76	269.24	184.08	7.76
2020-11-15	18:30:00	22723	900	900	985141000928723	E:\CCI STUDY\GROUP B\POst-WEEK5	GrBWEEK5	2584.26	33.0136	108.924	21	181.828	198.284	169.998						91.56	840.76	48.08	59.24	0	0	0	0.64	14.12	17.2	58.64	45.12	6.16	343.6	414.52	0
2020-11-15	18:45:00	23623	900	900	985141000928723	E:\CCI STUDY\GROUP B\POst-WEEK5	GrBWEEK5	5900.86	32.9937	157.998	47	198.002	219.342	229.119						78.12	879.36	260	20.64	2.32	41	10.4	1.48	20.08	26.8	124	0.56	11.52	432.52	228.76	0.56
2020-11-15	19:00:00	24523	900	900	985141000928723	E:\CCI STUDY\GROUP B\POst-WEEK5	GrBWEEK5	4652.59	32.9102	124.315	35	215.073	155.425	236.749						100.12	876.52	58.08	23.48	7.16	7.12	1.4	25.8	6.6	14.48	5	16.88	171.36	80.56	539.4	24.24
2020-11-15	19:15:00	25423	900	900	985141000928723	E:\CCI STUDY\GROUP B\POst-WEEK5	GrBWEEK5	7857.43	32.8958	129.063	67	197.299	204.271	219.888						106.12	764.8	90.08	135.2	11.24	102.44	14.32	23.04	96.52	6.56	27.12	38.68	16.16	257.2	282.64	24.08
2020-11-15	19:30:00	26323	900	900	985141000928723	E:\CCI STUDY\GROUP B\POst-WEEK5	GrBWEEK5	2839.61	33.1784	107.096	25	218.542	123.324	212.803						59.36	892.04	124.48	7.96	5.44	9.36	115.16	1.28	6.16	1.68	6.68	1.8	247.44	13.64	15.08	476.28
2020-11-15	19:45:00	27223	900	900	985141000928723	E:\CCI STUDY\GROUP B\POst-WEEK5	GrBWEEK5	0	32.8958	119.445	0	200.56	127.942	119.5						0	900	0	0	0	0	0	0	0	0	0	0	0	0	0	900
2020-11-15	20:00:00	28123	900	900	985141000928723	E:\CCI STUDY\GROUP B\POst-WEEK5	GrBWEEK5	3446.39	32.9656	103.217	27	169.083	150.254	130.249						276.12	865.52	38.36	34.48	39.64	4.2	0	10.32	23.6	0.76	11.48	10.88	159.64	28.48	100.76	510.24
2020-11-15	20:15:00	29023	900	900	985141000928723	E:\CCI STUDY\GROUP B\POst-WEEK5	GrBWEEK5	10600.1	32.8981	113.755	97	199.825	205.704	194.505						215.4	802.04	91	97.96	64.76	36.04	100.56	28.84	87.28	86.68	33.16	10.68	114.12	77.24	132.16	128.48
2020-11-15	20:30:00	29923	900	900	985141000928723	E:\CCI STUDY\GROUP B\POst-WEEK5	GrBWEEK5	9234.11	32.9625	145.748	88	206.687	264.287	210.495						129.68	837.48	215.88	62.52	26.84	40.28	89.96	17.4	46.64	91.28	26.32	15.88	4.16	186.12	112.4	242.72
2020-11-15	20:45:00	30823	900	900	985141000928723	E:\CCI STUDY\GROUP B\POst-WEEK5	GrBWEEK5	1390.3	33.0237	132.352	13	208.456	314.028	135.194						10.56	883.76	45.04	16.24	0.04	1.16	5.36	6.2	0.04	0	1.84	16.2	0	4.24	4.28	860.64
2020-11-15	21:00:00	31723	900	900	985141000928723	E:\CCI STUDY\GROUP B\POst-WEEK5	GrBWEEK5	2275.73	32.8985	115.635	20	148.684	185.674	174.944						47.6	694.72	2.24	205.28	0	1.24	0.72	1.08	10.84	0.6	20.4	194.44	426.76	156.96	84.6	2.36
2020-11-15	21:15:00	32623	900	900	985141000928723	E:\CCI STUDY\GROUP B\POst-WEEK5	GrBWEEK5	8695.47	33.3002	103.503	75	172.903	214.914	127.451						265.92	730.72	131.68	169.28	24.32	54.16	4.08	57	112	14.04	52.84	57.28	69.36	16.92	39.64	398.36
2020-11-15	21:30:00	33523	900	900	985141000928723	E:\CCI STUDY\GROUP B\POst-WEEK5	GrBWEEK5	4978.65	33.1355	84.4731	43	170.757	225.674	131.442						97.68	883.72	82.28	16.28	1.24	45.24	2.6	1	8.24	23.28	28	8.04	2.96	167.4	315.52	296.48
2020-11-15	21:45:00	34423	900	900	985141000928723	E:\CCI STUDY\GROUP B\POst-WEEK5	GrBWEEK5	4704.42	32.9594	128.613	36	194.922	214.526	215.406						85.72	866.08	86.92	33.92	84.48	62.92	0	12.68	22.84	18.4	42.88	11.08	3.88	45.36	294.04	301.44
2020-11-15	22:00:00	35323	900	900	985141000928723	E:\CCI STUDY\GROUP B\POst-WEEK5	GrBWEEK5	6665.36	32.8958	139.008	56	221.073	222.418	198.931						175	773	177.56	127	0	64.56	32.36	10.2	75.2	117.48	56.36	51.8	20.64	283.32	162.64	25.44
2020-11-15	22:15:00	36223	900	900	985141000928723	E:\CCI STUDY\GROUP B\POst-WEEK5	GrBWEEK5	2549.63	32.9121	114.592	25	209.593	153.692	198.205						64.52	839.96	9.96	60.04	0	0	0	1.32	14.72	0	50.6	45.32	4.56	171.72	611.76	0
2020-11-15	22:30:00	37123	900	900	985141000928723	E:\CCI STUDY\GROUP B\POst-WEEK5	GrBWEEK5	3521.56	32.8958	121.474	36	228.361	160.598	230.912						83.76	858.64	30.6	41.36	0	36.6	16.12	0.8	22.04	85.96	5.56	19.32	11.76	33.4	169.32	499.12
2020-11-15	22:45:00	38023	900	900	985141000928723	E:\CCI STUDY\GROUP B\POst-WEEK5	GrBWEEK5	0	33.4397	100.294	0	141.129	114.848	197.045						0	676.72	0	223.28	0	0	0	0	0	0	0	223.28	0	0	0	676.72
2020-11-15	23:00:00	38923	900	900	985141000928723	E:\CCI STUDY\GROUP B\POst-WEEK5	GrBWEEK5	7953.83	32.9591	152.968	64	201.68	196.649	219.845						160.12	577.28	208.76	322.72	73.8	18.64	4.4	37.04	35.96	22.08	94.44	286.76	36.96	6.72	231.76	51.44
2020-11-15	23:15:00	39823	900	900	985141000928723	E:\CCI STUDY\GROUP B\POst-WEEK5	GrBWEEK5	9259.48	32.97	137.957	84	172.394	206.495	205.705						222.16	690.36	264.64	209.64	51.76	76.88	66.52	44.64	83.28	11.4	95.72	126.36	35.04	41.16	263.2	4.04
2020-11-15	23:30:00	40723	900	900	985141000928723	E:\CCI STUDY\GROUP B\POst-WEEK5	GrBWEEK5	3405.91	33.33	138.85	27	207.447	208.107	189.602						87.6	853.68	107.96	46.32	52.08	37.92	10.8	8.16	24.72	78.36	0.8	21.6	0	70.52	30.16	564.88
2020-11-15	23:45:00	41623	900	900	985141000928723	E:\CCI STUDY\GROUP B\POst-WEEK5	GrBWEEK5	2921.87	33.5962	127.921	28	151.67	166.259	230.45						26.48	889.52	36.36	10.48	1	25.12	1.48	139.68	3.8	6.2	11.96	6.68	2.28	1	2.28	698.52
2020-11-16	00:00:00	42523	900	900	985141000928723	E:\CCI STUDY\GROUP B\POst-WEEK5	GrBWEEK5	2234.82	32.9544	129.442	18	140.434	188.681	205.039						46.2	867.32	86.68	32.68	0	2.44	0	0	2.84	6.68	3.8	29.84	0	430.6	423.8	0
2020-11-16	00:15:00	43423	900	900	985141000928723	E:\CCI STUDY\GROUP B\POst-WEEK5	GrBWEEK5	5275.68	32.8958	145.192	47	184.4	211.822	250.616						79.2	745.16	191.36	154.84	4.56	18.48	0	0.72	34.36	8.2	76.04	120.48	24.84	272.08	334.52	5.72
2020-11-16	00:30:00	44323	900	900	985141000928723	E:\CCI STUDY\GROUP B\POst-WEEK5	GrBWEEK5	7497.98	32.8958	76.3297	54	131.533	155.842	137.607						311.88	826.84	38.04	73.16	102.04	151.84	123.12	29.8	65	384	22.12	8.16	13.92	0	0	0
2020-11-16	00:45:00	45223	900	900	985141000928723	E:\CCI STUDY\GROUP B\POst-WEEK5	GrBWEEK5	9946.28	32.8958	109.354	88	140.188	180.49	201.734						421.08	563.32	72.56	336.68	0.08	65.16	13.52	50.2	140.92	71.52	81.48	195.76	49.48	84.2	120.44	27.24
2020-11-16	01:00:00	46123	900	900	985141000928723	E:\CCI STUDY\GROUP B\POst-WEEK5	GrBWEEK5	9948.87	32.9024	146.649	85	229.435	246.955	180.723						165.24	727.72	203.6	172.28	64.76	85.28	144.8	37.44	156.04	101.96	56.72	16.24	35.8	43.44	137.48	20.04
2020-11-16	01:15:00	47023	900	900	985141000928723	E:\CCI STUDY\GROUP B\POst-WEEK5	GrBWEEK5	6947.78	33.07	136.33	59	205.143	185.248	203.651						195.52	643	108.8	257	3.88	35.28	4	30.72	223.44	4.64	107.76	33.56	330.36	97.32	29.04	0
2020-11-16	01:30:00	47923	900	900	985141000928723	E:\CCI STUDY\GROUP B\POst-WEEK5	GrBWEEK5	8479.68	32.8958	183.222	73	219.8	217.775	258.694						287.68	335.72	322.32	564.28	7.44	22.44	15.56	94.52	499.92	19.48	40.52	64.36	5.28	101.44	9.48	19.56
2020-11-16	01:45:00	48823	900	900	985141000928723	E:\CCI STUDY\GROUP B\POst-WEEK5	GrBWEEK5	11857.4	32.9023	132.963	99	185.667	208.648	237.569						177.6	617.68	145.72	282.32	17.52	122.76	4.36	135.04	97.68	74.32	28.48	184.64	50.76	165.2	19.24	0
2020-11-16	02:00:00	49723	900	900	985141000928723	E:\CCI STUDY\GROUP B\POst-WEEK5	GrBWEEK5	8443.75	32.8958	143.804	72	233.097	222.452	205.692						189.8	800.8	162.84	99.2	33.6	26.36	93.84	172.96	28.36	86.04	129.88	70.84	113.68	62.64	81.8	0
2020-11-16	02:15:00	50623	900	900	985141000928723	E:\CCI STUDY\GROUP B\POst-WEEK5	GrBWEEK5	10492.2	32.9408	136.589	90	188.775	244.967	178.234						124.64	712.96	122.8	187.04	5.6	11	0.04	315.44	23.48	122.28	88.16	163.56	21.84	14.8	133.8	0
2020-11-16	02:30:00	51523	900	900	985141000928723	E:\CCI STUDY\GROUP B\POst-WEEK5	GrBWEEK5	1247.31	33.0504	123.753	9	137.185	174.056	219.891						28.16	899.96	68.64	0.04	0	0	0	0	0	0	0	0.04	456	0	369.92	74.04
2020-11-16	02:45:00	52423	900	900	985141000928723	E:\CCI STUDY\GROUP B\POst-WEEK5	GrBWEEK5	557.401	32.9073	104.226	5	118.31	200.156	235.742						224.8	900	7.4	0	0	0	0	0	0	0	0	0	5.48	0	154.96	739.56
2020-11-16	03:00:00	53323	900	900	985141000928723	E:\CCI STUDY\GROUP B\POst-WEEK5	GrBWEEK5	6257.98	32.9551	67.7619	54	154.902	142.724	173.663						329.48	773.44	41.84	126.56	3.08	16.88	22.56	25.28	92.56	28.56	69.28	34	41.2	0	312.96	253.64
2020-11-16	03:15:00	54223	900	900	985141000928723	E:\CCI STUDY\GROUP B\POst-WEEK5	GrBWEEK5	10827.8	32.8975	151.593	91	177.802	267.587	217.492						165.84	757.2	288	142.8	105.2	13.12	85.12	168.28	123.36	58.76	126.6	19.44	14.56	54.12	131.44	0
2020-11-16	03:30:00	55123	900	900	985141000928723	E:\CCI STUDY\GROUP B\POst-WEEK5	GrBWEEK5	8143.21	32.9512	116.953	76	191.376	208.758	189.117						251.84	668.84	78.52	231.16	2.32	143.44	6.28	58.44	42.68	15.56	73.8	188.48	22.72	69.88	77.8	198.6
2020-11-16	03:45:00	56023	900	900	985141000928723	E:\CCI STUDY\GROUP B\POst-WEEK5	GrBWEEK5	12215.3	32.8958	109.586	106	157.307	153.946	166.99						267.72	482.52	22.64	417.48	8.88	15.2	12.44	93.68	19.48	30.68	92.76	398	171.24	11.4	4.76	41.48
2020-11-16	04:00:00	56923	900	900	985141000928723	E:\CCI STUDY\GROUP B\POst-WEEK5	GrBWEEK5	7460.73	32.9487	140.013	69	200.62	201.41	206.654						153.4	718.68	313.52	181.32	57.04	13.36	9.56	142	16.72	136.52	48.36	164.6	14.2	2.48	45.52	249.64
2020-11-16	04:15:00	57823	900	900	985141000928723	E:\CCI STUDY\GROUP B\POst-WEEK5	GrBWEEK5	3908.11	32.9049	104.644	32	138.427	138.786	132.654						120.36	778.52	50.16	121.48	0	0	0	14	42.68	22.12	44.48	78.8	45.52	21.24	611.16	20
2020-11-16	04:30:00	58723	900	900	985141000928723	E:\CCI STUDY\GROUP B\POst-WEEK5	GrBWEEK5	0	32.9756	86.9186	0	128.48	122.411	134.498						0	900	0	0	0	0	0	0	0	0	0	0	0	0	900	0
2020-11-16	04:45:00	59623	900	900	985141000928723	E:\CCI STUDY\GROUP B\POst-WEEK5	GrBWEEK5	119.5	32.8965	68.5338	1	165.167	135.337	70.3032						14.44	900	0	0	0	0	0	0	0	0	0	0	0	0	370.52	529.48
2020-11-16	05:00:00	60523	900	900	985141000928723	E:\CCI STUDY\GROUP B\POst-WEEK5	GrBWEEK5	4657.2	32.9536	125.014	42	217.28	164.481	183.804						96.64	829.24	84.48	70.76	87.12	4.6	5.36	30.28	46.84	4.52	5.56	23.92	91.84	24.28	40.32	535.36
2020-11-16	05:15:00	61423	900	900	985141000928723	E:\CCI STUDY\GROUP B\POst-WEEK5	GrBWEEK5	13830.3	32.9027	136.441	129	179.401	192.651	211.705						294.8	605.28	162.16	294.72	80.68	47	8.4	59.64	80.96	111.72	80.2	213.76	117.24	21.6	76.48	2.32
2020-11-16	05:30:00	62323	900	900	985141000928723	E:\CCI STUDY\GROUP B\POst-WEEK5	GrBWEEK5	13089.4	32.8978	140.723	110	183.832	198.981	264.365						155.32	750.12	102.08	149.88	42.8	24.44	173.16	51.8	73.56	144.36	145.72	76.32	33.92	104.04	16.96	12.92
2020-11-16	05:45:00	63223	900	900	985141000928723	E:\CCI STUDY\GROUP B\POst-WEEK5	GrBWEEK5	9861.64	32.9881	125.376	86	169.198	199.234	187.569						122.96	774	78.52	126	84.04	36	3.4	55.92	33.52	43.12	116.64	92.48	4.36	252.2	162.24	16.08
2020-11-16	06:00:00	64123	900	900	985141000928723	E:\CCI STUDY\GROUP B\POst-WEEK5	GrBWEEK5	8808.09	32.8958	140.072	78	200.675	223.092	188.293						128	767.44	130.32	132.56	0	16.96	0	68.2	26.52	30.56	61.72	106.04	222.8	188.52	154.44	24.24
2020-11-16	06:15:00	65023	900	900	985141000928723	E:\CCI STUDY\GROUP B\POst-WEEK5	GrBWEEK5	11081.7	32.8958	128.151	97	184.115	210.025	184.98						250.76	774	105.76	126	38.72	4.8	20.56	45.12	46.6	31.84	26.76	79.4	232.2	43.52	159.4	171.08
2020-11-16	06:30:00	65923	900	900	985141000928723	E:\CCI STUDY\GROUP B\POst-WEEK5	GrBWEEK5	4225.14	32.9001	105.099	35	140.269	169.897	142.721						97.8	513.48	15.08	386.52	0	4.6	0	13.16	3.56	2.12	16.96	382.96	40.52	123.72	218.04	94.36
2020-11-16	06:45:00	66823	900	900	985141000928723	E:\CCI STUDY\GROUP B\POst-WEEK5	GrBWEEK5	2675.01	32.9799	106.131	23	203.495	225.344	116.822						32.24	872.72	2.68	27.28	0	0	0	0.04	20.4	2.28	10.4	6.88	0.24	658.52	123.84	77.4
2020-11-16	07:00:00	67723	900	900	985141000928723	E:\CCI STUDY\GROUP B\POst-WEEK5	GrBWEEK5	0	34.2442	146.917	0	218.427	227.919	153.969						0	900	3.88	0	0	0	0	0	0	0	0	0	0	900	0	0
2020-11-16	07:15:00	68623	900	900	985141000928723	E:\CCI STUDY\GROUP B\POst-WEEK5	GrBWEEK5	239	33.077	131.689	2	233.114	252.39	134.318						7.2	900	0	0	0	0	0	0	0	0	0	0	0	886.36	13.64	0
2020-11-16	07:30:00	69523	900	900	985141000928723	E:\CCI STUDY\GROUP B\POst-WEEK5	GrBWEEK5	0	32.8958	86.338	0	179.707	209.348	115.807						0	900	0	0	0	0	0	0	0	0	0	0	0	676.72	223.28	0
2020-11-16	07:45:00	70423	900	900	985141000928723	E:\CCI STUDY\GROUP B\POst-WEEK5	GrBWEEK5	0	32.8958	0	0	0	119.5	119.5						0	900	0	0	0	0	0	0	0	0	0	0	0	0	900	0
2020-11-16	08:00:00	71323	900	900	985141000928723	E:\CCI STUDY\GROUP B\POst-WEEK5	GrBWEEK5	119.5	32.8969	49.9032	1	49.9032	140.107	118.939						8.04	524.16	0	375.84	0	0	0	0	0	0	0	375.84	0	0	524.16	0
2020-11-16	08:15:00	72223	900	900	985141000928723	E:\CCI STUDY\GROUP B\POst-WEEK5	GrBWEEK5	168.999	32.8968	119.76	2	166.183	208.797	121.269						1.2	511.88	0	388.12	0	0	0	0	0	0	0.04	388.12	0	511.84	0	0
2020-11-16	08:30:00	73123	900	900	985141000928723	E:\CCI STUDY\GROUP B\POst-WEEK5	GrBWEEK5	865.492	32.9867	106.192	7	134.051	219.992	113.056						71.44	687	0	213	0	0	0	0	0	0	9.64	213	0	664.88	12.48	0
2020-11-16	08:45:00	74023	900	900	985141000928723	E:\CCI STUDY\GROUP B\POst-WEEK5	GrBWEEK5	6885.22	33.0687	122.15	57	172.27	192.267	151.383						232.56	561.72	90.24	338.28	11.88	27.48	7.72	122.2	41.12	6.48	39.56	297.16	44.72	263.2	2.48	36
2020-11-16	09:00:00	74923	900	900	985141000928723	E:\CCI STUDY\GROUP B\POst-WEEK5	GrBWEEK5	4232.3	33.0531	88.527	35	191.807	100.946	139.347						131.44	529.44	7.76	370.56	0	0	0	8.4	0	0	26.4	370.56	19.2	437.84	24.08	13.52
2020-11-16	09:15:00	75823	900	900	985141000928723	E:\CCI STUDY\GROUP B\POst-WEEK5	GrBWEEK5	0	33.0863	110.491	0	125.67	163.826	192.573						0	900	0	0	0	0	0	0	0	0	0	0	0	900	0	0
2020-11-16	09:30:00	76723	900	900	985141000928723	E:\CCI STUDY\GROUP B\POst-WEEK5	GrBWEEK5	915.132	32.8958	66.1554	8	74.4153	173.559	186.718						472.84	858.36	0.68	41.64	0	0	0	0	0	0	0	41.64	17.4	551.52	289.44	0
2020-11-16	09:45:00	77623	900	900	985141000928723	E:\CCI STUDY\GROUP B\POst-WEEK5	GrBWEEK5	209.8	32.8958	78.9931	2	118.693	102.303	217.268						519.6	526.08	0	373.92	0	0	0	0	0	0	387.84	373.92	0	138.24	0	0
2020-11-16	10:00:00	78523	900	900	985141000928723	E:\CCI STUDY\GROUP B\POst-WEEK5	GrBWEEK5	0	32.9154	119.5	0	168.999	119.5	127.935						0	0	0	900	0	0	0	0	0	0	0	900	0	0	0	0
2020-11-16	10:15:00	79423	900	900	985141000928723	E:\CCI STUDY\GROUP B\POst-WEEK5	GrBWEEK5	408.003	33.0746	40.1012	4	127.553	117.237	55.1847						171.8	727.56	0	172.44	0	0	0	0	0	0	0.04	172.44	0	152.52	575	0
2020-11-16	10:30:00	80323	900	900	985141000928723	E:\CCI STUDY\GROUP B\POst-WEEK5	GrBWEEK5	0	32.8958	67.8999	0	97.5555	152.57	179						0	900	0	0	0	0	0	0	0	0	0	0	0	676.72	223.28	0
2020-11-16	10:45:00	81223	900	900	985141000928723	E:\CCI STUDY\GROUP B\POst-WEEK5	GrBWEEK5	0	32.8958	75.7444	0	161.991	114.074	75.7444						0	900	0	0	0	0	0	0	0	0	0	0	0	0	900	0
2020-11-16	11:00:00	82123	900	900	985141000928723	E:\CCI STUDY\GROUP B\POst-WEEK5	GrBWEEK5	0	32.8958	116.766	0	132.16	116.793	119.5						0	900	0	0	0	0	0	0	0	0	0	0	0	0	900	0
2020-11-16	11:15:00	83023	900	900	985141000928723	E:\CCI STUDY\GROUP B\POst-WEEK5	GrBWEEK5	119.5	32.8958	119.356	0	166.02	119.356	119.5						3.6	900	0	0	0	0	0	0	0	0	0	0	0	0	900	0
2020-11-16	11:30:00	83923	900	900	985141000928723	E:\CCI STUDY\GROUP B\POst-WEEK5	GrBWEEK5	119.496	32.8958	86.2339	1	152.82	86.539	121.744						128.64	900	0	0	0	0	0	0	0	0	0	0	0	75.4	824.6	0
2020-11-16	11:45:00	84823	900	900	985141000928723	E:\CCI STUDY\GROUP B\POst-WEEK5	GrBWEEK5	1766.24	32.9213	51.4113	15	149.312	212.246	63.5635						106.76	844.72	9.88	55.28	0	5	3.2	2.92	8.6	1.2	4.92	46.68	7.36	217.76	602.36	0
2020-11-16	12:00:00	85723	900	900	985141000928723	E:\CCI STUDY\GROUP B\POst-WEEK5	GrBWEEK5	119.5	33.236	56.0008	1	157.949	144.521	56.003						16.8	900	0	0	0	0	0	0	0	0	0	0	0	198.52	701.48	0
2020-11-16	12:15:00	86623	900	900	985141000928723	E:\CCI STUDY\GROUP B\POst-WEEK5	GrBWEEK5	239	33.3032	117.968	2	152.639	118.552	119.272						14.28	900	0	0	0	0	0	0	0	0	0	0	0	0	892.88	7.12
2020-11-16	12:30:00	87523	900	900	985141000928723	E:\CCI STUDY\GROUP B\POst-WEEK5	GrBWEEK5	119.502	33.0658	33.0002	1	51.0968	147.997	115.882						212.04	900	0	0	0	0	0	0	0	0	0	0	0	500.12	399.88	0
2020-11-16	12:45:00	88423	900	900	985141000928723	E:\CCI STUDY\GROUP B\POst-WEEK5	GrBWEEK5	478	32.9027	71.9993	3	126.402	89.4591	192.669						102.12	840	0	60	0	0	0	0	0	0	177.68	60	0	215.68	446.64	0
2020-11-16	13:00:00	89323	900	900	985141000928723	E:\CCI STUDY\GROUP B\POst-WEEK5	GrBWEEK5	0	32.8958	0	0	158.748	0	114.356						0	900	0	0	0	0	0	0	0	0	0	0	0	0	900	0
2020-11-16	13:15:00	90223	900	900	985141000928723	E:\CCI STUDY\GROUP B\POst-WEEK5	GrBWEEK5	0	32.8958	15.2539	0	145.36	29.6466	117.906						0	676.72	0	223.28	0	0	0	0	0	0	0	223.28	0	0	676.72	0
2020-11-16	13:30:00	91123	900	900	985141000928723	E:\CCI STUDY\GROUP B\POst-WEEK5	GrBWEEK5	50.6761	32.9013	95.0184	0	109.879	116.92	151.795						91.6	0	0	900	0	0	0	0	0	0	0	900	0	0	0	0
2020-11-16	13:45:00	92023	900	900	985141000928723	E:\CCI STUDY\GROUP B\POst-WEEK5	GrBWEEK5	6498.32	32.9736	54.7553	48	132.525	90.5212	163.283						238.48	709.28	17.68	190.72	0.76	6.08	4.84	27.56	113.96	10.64	26.8	76.76	12.4	67.32	503.56	49.32
2020-11-16	14:00:00	92923	900	900	985141000928723	E:\CCI STUDY\GROUP B\POst-WEEK5	GrBWEEK5	7168.44	32.9223	106.717	60	146.56	158.972	170.804						100.84	702.48	61.16	197.52	0.04	30.16	3.16	8.16	40.2	5.08	0	157.32	78.52	387.48	16.36	173.52
2020-11-16	14:15:00	93823	900	900	985141000928723	E:\CCI STUDY\GROUP B\POst-WEEK5	GrBWEEK5	1293.99	32.9741	102.49	10	123.752	188.108	124.242						89.2	900	0	0	0	0	0	0	0	0	39.92	0	0	90.88	769.2	0
2020-11-16	14:30:00	94723	900	900	985141000928723	E:\CCI STUDY\GROUP B\POst-WEEK5	GrBWEEK5	205.122	32.944	102.161	2	125.923	150.239	109.494						94.84	261.12	0	638.88	0	0	0	0	0	0	0	638.88	0	1.24	259.88	0
2020-11-16	14:45:00	95623	900	900	985141000928723	E:\CCI STUDY\GROUP B\POst-WEEK5	GrBWEEK5	322.369	32.8958	111.292	2	152.542	139.262	119.219						192.32	147	0	753	0	0	0	0	0	0	50.56	753	0	96.44	0	0
2020-11-16	15:00:00	96523	900	900	985141000928723	E:\CCI STUDY\GROUP B\POst-WEEK5	GrBWEEK5	0	32.8958	58.3966	0	78.5567	115.383	162.774						0	223.28	0	676.72	0	0	0	0	0	0	0	676.72	0	0	223.28	0
2020-11-16	15:15:00	97423	900	900	985141000928723	E:\CCI STUDY\GROUP B\POst-WEEK5	GrBWEEK5	358.499	32.8958	86.1623	3	160.555	107.422	150.032						14.32	370.68	0	529.32	0	0	0	0	0	0	0	529.32	0	0	370.68	0
2020-11-16	15:30:00	98323	900	900	985141000928723	E:\CCI STUDY\GROUP B\POst-WEEK5	GrBWEEK5	836.499	33.0497	119.627	7	162.777	125.348	165.435						23.72	109.8	0	790.2	0	0	0	0	0	0	109.8	790.2	0	0	0	0
2020-11-16	15:45:00	99223	900	900	985141000928723	E:\CCI STUDY\GROUP B\POst-WEEK5	GrBWEEK5	551.291	34.0903	120.157	5	159.852	133.911	122.397						160.28	59.76	0	840.24	0	0	0	0	0	0	59.76	840.24	0	0	0	0
2020-11-16	16:00:00	100123	900	900	985141000928723	E:\CCI STUDY\GROUP B\POst-WEEK5	GrBWEEK5	46.2663	32.9126	119.819	0	119.819	167.347	125.575						98.28	900	0	0	0	0	0	0	0	0	900	0	0	0	0	0
2020-11-16	16:15:00	101023	900	900	985141000928723	E:\CCI STUDY\GROUP B\POst-WEEK5	GrBWEEK5	527.5	32.9154	75.4866	5	84.3502	143.003	169.781						129.04	896.6	0	3.4	0	0	0	0	0	0	148.4	3.4	0	748.2	0	0
2020-11-16	16:30:00	101923	900	900	985141000928723	E:\CCI STUDY\GROUP B\POst-WEEK5	GrBWEEK5	7447.24	32.924	98.1518	70	148.172	159.398	199.274						258.8	705.12	40.76	194.88	7.52	14.16	19.64	15.08	64.36	50.44	157.96	130.52	12.8	276.4	97.64	53.48
2020-11-16	16:45:00	102823	900	900	985141000928723	E:\CCI STUDY\GROUP B\POst-WEEK5	GrBWEEK5	1343.58	32.9089	108.394	12	165.478	217.143	187.792						86.6	886.64	1.12	13.36	0	0	0	0	0	0	11.8	13.36	0	833.28	41.56	0
2020-11-16	17:00:00	103723	900	900	985141000928723	E:\CCI STUDY\GROUP B\POst-WEEK5	GrBWEEK5	6926.98	32.9565	131.879	65	218.157	215.969	138.04						284.88	801.52	152.36	98.48	14.28	29.68	40.2	22.56	38.96	10.08	48.12	59.52	54.76	396.48	185.36	0
2020-11-16	17:15:00	104623	900	900	985141000928723	E:\CCI STUDY\GROUP B\POst-WEEK5	GrBWEEK5	0	33.0348	29.2032	0	119.5	120.416	29.6466						0	900	0	0	0	0	0	0	0	0	0	0	0	0	900	0
2020-11-16	17:30:00	105523	900	900	985141000928723	E:\CCI STUDY\GROUP B\POst-WEEK5	GrBWEEK5	0	32.9541	89.1686	0	89.8534	133.162	113.702						0	900	0	0	0	0	0	0	0	0	0	0	0	0	900	0
2020-11-16	17:45:00	106423	900	900	985141000928723	E:\CCI STUDY\GROUP B\POst-WEEK5	GrBWEEK5	4272.14	33.1958	79.5127	33	109.117	168.739	200.649						184.68	805.4	5.04	94.6	6.28	5.96	0.4	22.6	26.8	13.12	38.88	67.8	1.72	503.76	212.68	0
2020-11-16	18:00:00	107323	900	900	985141000928723	E:\CCI STUDY\GROUP B\POst-WEEK5	GrBWEEK5	4682.46	32.9036	101.936	41	145.462	209.863	153.632						163.4	847.48	40.72	52.52	0.04	8.6	7.52	25.52	37.72	50.8	110.36	14.8	11.64	565.4	54.24	13.36
2020-11-16	18:15:00	108223	900	900	985141000928723	E:\CCI STUDY\GROUP B\POst-WEEK5	GrBWEEK5	8249.38	32.9943	168.648	73	234.738	201.646	231.076						146.84	729.44	367.92	170.56	3.6	27.8	25.04	18.24	143.52	46.16	56.84	27.04	39.04	470.84	41.88	0
2020-11-16	18:30:00	109123	900	900	985141000928723	E:\CCI STUDY\GROUP B\POst-WEEK5	GrBWEEK5	7690.13	32.9695	131.204	66	179.401	202.73	212.474						250.64	768.76	206.12	131.24	3.88	24.8	24	5.64	103.04	8.76	197.56	28.2	41.4	393.4	58.36	10.96
2020-11-16	18:45:00	110023	900	900	985141000928723	E:\CCI STUDY\GROUP B\POst-WEEK5	GrBWEEK5	13258.1	32.9385	136.868	123	190.641	202.816	244.922						359.4	646.04	188.6	253.96	13.68	38.92	33.96	72.4	195.2	85.16	74.12	58.76	99.2	158.84	33.4	36.36
2020-11-16	19:00:00	110923	900	900	985141000928723	E:\CCI STUDY\GROUP B\POst-WEEK5	GrBWEEK5	3045.89	32.9942	89.0842	29	194.963	141.963	162.959						308.6	829.08	43.72	70.92	0	0	35.48	12.44	14.64	19.16	51.56	56.28	0.32	378.36	255.36	76.4
2020-11-16	19:15:00	111823	900	900	985141000928723	E:\CCI STUDY\GROUP B\POst-WEEK5	GrBWEEK5	10885.8	33.0217	155.623	98	223.073	216.718	214.952						343.52	691.8	279.88	208.2	0.04	100.76	93.16	109.36	100.28	50.32	39.32	107.92	23.64	154.04	98.2	22.96
2020-11-16	19:30:00	112723	900	900	985141000928723	E:\CCI STUDY\GROUP B\POst-WEEK5	GrBWEEK5	6427.09	33.1506	105.102	55	166.041	174.915	163.295						182.4	853.48	26.48	46.52	14.32	29.68	52.2	2.48	14.36	50.32	19.36	32.16	71.04	78.84	513.72	21.52
2020-11-16	19:45:00	113623	900	900	985141000928723	E:\CCI STUDY\GROUP B\POst-WEEK5	GrBWEEK5	0	33.0034	113.566	0	152.183	209.563	118.222						0	900	0	0	0	0	0	0	0	0	0	0	0	0	900	0
2020-11-16	20:00:00	114523	900	900	985141000928723	E:\CCI STUDY\GROUP B\POst-WEEK5	GrBWEEK5	478.002	32.9182	105.171	4	147.715	217.055	117.831						9.4	900	0	0	0	0	0	0	0	0	0	0	0	20	718.84	161.16
2020-11-16	20:15:00	115423	900	900	985141000928723	E:\CCI STUDY\GROUP B\POst-WEEK5	GrBWEEK5	4620.73	32.8959	100.926	37	137.846	200.461	212.491						108.68	807.36	35.44	92.64	0	10.36	5.4	36	89.96	31.2	305.28	2.68	28.68	69.92	316.48	4.04
2020-11-16	20:30:00	116323	900	900	985141000928723	E:\CCI STUDY\GROUP B\POst-WEEK5	GrBWEEK5	12938.2	32.9026	126.892	112	201.187	204.907	199.981						401.84	656.36	95.32	243.64	17.96	47.28	78.32	46.16	73.28	47.68	96.16	170.36	144.8	79.36	94.48	4.16
2020-11-16	20:45:00	117223	900	900	985141000928723	E:\CCI STUDY\GROUP B\POst-WEEK5	GrBWEEK5	6108.71	33.1041	116.475	57	179.605	206.384	165.334						210.04	813.84	150.12	86.16	0.04	8.84	28.56	131.84	15.52	12.92	36.88	70.64	205.4	89.28	38.08	262
2020-11-16	21:00:00	118123	900	900	985141000928723	E:\CCI STUDY\GROUP B\POst-WEEK5	GrBWEEK5	119.499	33.2863	109.784	1	126.371	211.81	227.769						32.16	900	0	0	0	0	0	0	0	0	0	0	99.2	0	0	800.8
2020-11-16	21:15:00	119023	900	900	985141000928723	E:\CCI STUDY\GROUP B\POst-WEEK5	GrBWEEK5	4285.46	32.899	117.082	39	185.511	227.209	192.781						119.88	793.48	38.32	106.52	9.04	14.84	30.76	15.64	90.52	10.36	0.88	16	10.64	21.84	85.16	594.32
2020-11-16	21:30:00	119923	900	900	985141000928723	E:\CCI STUDY\GROUP B\POst-WEEK5	GrBWEEK5	647	32.8958	105.471	5	143.398	141.215	147.006						9.28	638.52	13.88	261.48	0	0	0	0	0	0	0	261.48	178.12	47.68	405.16	7.56
2020-11-16	21:45:00	120823	900	900	985141000928723	E:\CCI STUDY\GROUP B\POst-WEEK5	GrBWEEK5	2021.89	33.0521	133.181	15	203.877	199.595	171.579						39.92	776.92	67.48	123.08	0	0.52	41.12	11.36	112.96	6.36	141.4	10.12	369.32	191.96	14.88	0
2020-11-16	22:00:00	121723	900	900	985141000928723	E:\CCI STUDY\GROUP B\POst-WEEK5	GrBWEEK5	14328	32.9119	144.826	131	200.157	198.048	243.861						524.2	573.56	222.8	326.44	7	26.56	50.8	65.2	252.52	124.44	68.2	73.92	72.6	52.76	36.32	69.68
2020-11-16	22:15:00	122623	900	900	985141000928723	E:\CCI STUDY\GROUP B\POst-WEEK5	GrBWEEK5	8573.1	32.9623	115.553	77	172.196	221.521	201.623						274.32	640.28	86.44	259.72	13.64	7.88	7.08	1.36	208.2	49.32	97.04	51.52	31.96	279.72	144.64	7.64
2020-11-16	22:30:00	123523	900	900	985141000928723	E:\CCI STUDY\GROUP B\POst-WEEK5	GrBWEEK5	9642.48	33.0568	153.772	86	232.69	218.114	201.648						276.08	714.96	182.2	185.04	15.88	37.32	20.28	93.32	122.56	52.08	58.04	62.48	24.96	392.72	18.08	2.28
2020-11-16	22:45:00	124423	900	900	985141000928723	E:\CCI STUDY\GROUP B\POst-WEEK5	GrBWEEK5	11151.3	32.8958	149.084	103	261.148	223.169	215.994						406.72	652.48	235.48	247.52	25.92	66.76	202.36	33.16	149.16	114.8	12.04	98.36	148.88	33.92	10.84	3.8
2020-11-16	23:00:00	125323	900	900	985141000928723	E:\CCI STUDY\GROUP B\POst-WEEK5	GrBWEEK5	12855.2	32.9239	132.166	108	214.795	229.208	199.726						388.76	675.96	149.24	224.04	0.04	104.56	53.36	36.8	57.16	29.56	64.84	166.88	32.12	190.84	76.56	87.28
2020-11-16	23:15:00	126223	900	900	985141000928723	E:\CCI STUDY\GROUP B\POst-WEEK5	GrBWEEK5	10206.6	32.9893	94.6034	87	184.424	167.002	172.779						256.76	737.4	32.04	162.6	25.2	11.2	297.08	8.88	91.48	65.6	35.32	71.12	154.84	32.16	41.72	65.4
2020-11-16	23:30:00	127123	900	900	985141000928723	E:\CCI STUDY\GROUP B\POst-WEEK5	GrBWEEK5	7874.93	32.9149	105.758	71	156.584	161.528	218.831						371.92	623.44	21.44	276.56	0.04	22.24	10.28	0.4	88.96	27.16	20.88	187.6	328.36	46.88	92.52	74.68
2020-11-16	23:45:00	128023	900	900	985141000928723	E:\CCI STUDY\GROUP B\POst-WEEK5	GrBWEEK5	119.5	32.8958	111.542	1	190.536	115.171	279.582						3.64	900	0	0	0	0	0	0	0	0	0	0	0	0	869.8	30.2
2020-11-17	00:00:00	128923	900	900	985141000928723	E:\CCI STUDY\GROUP B\POst-WEEK5	GrBWEEK5	478	32.8958	21.6941	4	177.171	27.0984	233.923						4.68	900	0	0	0	0	0	0	0	0	0	0	0	0	75.16	824.84
2020-11-17	00:15:00	129823	900	900	985141000928723	E:\CCI STUDY\GROUP B\POst-WEEK5	GrBWEEK5	2748.46	32.8958	126.466	25	231.874	148.175	186.788						29.32	803.64	52.56	96.36	2.56	13.04	0	105.6	84.32	4	7.72	12.04	0.32	0	0	670.4
2020-11-17	00:30:00	130723	900	900	985141000928723	E:\CCI STUDY\GROUP B\POst-WEEK5	GrBWEEK5	7119.24	32.9804	82.2236	59	194.652	132.278	192.01						304.8	741.88	38.48	158.12	2.12	11.44	11.52	39.96	60	5.16	10.72	98.12	121.2	7.92	94.6	437.24
2020-11-17	00:45:00	131623	900	900	985141000928723	E:\CCI STUDY\GROUP B\POst-WEEK5	GrBWEEK5	11489	32.947	122.251	104	179.734	212.528	177.14						328	717.96	77.44	182.04	3.36	38.8	34.48	55	54.96	86.28	71.08	127.08	84.44	110.36	182.84	51.32
2020-11-17	01:00:00	132523	900	900	985141000928723	E:\CCI STUDY\GROUP B\POst-WEEK5	GrBWEEK5	13567	32.9006	100.22	117	203.29	159.959	156.034						490.68	627.76	26.36	272.24	10.68	55.12	95.44	39.28	204.12	164.72	79.92	68.12	87.92	7.72	34.56	52.4
2020-11-17	01:15:00	133423	900	900	985141000928723	E:\CCI STUDY\GROUP B\POst-WEEK5	GrBWEEK5	11244.8	32.9497	117.278	93	166.878	195.971	196.276						388.08	551.52	17.16	348.48	4.88	14.64	7.72	99.48	131.32	28.04	79.68	217.16	46.36	0	67.16	203.56
2020-11-17	01:30:00	134323	900	900	985141000928723	E:\CCI STUDY\GROUP B\POst-WEEK5	GrBWEEK5	7819.25	32.8958	126.54	66	159.534	202.058	208.948						439.44	557.36	216.84	342.64	19.56	96.72	16.8	43.72	187.04	39.52	24.2	155.6	99.64	25.6	156.36	35.24
2020-11-17	01:45:00	135223	900	900	985141000928723	E:\CCI STUDY\GROUP B\POst-WEEK5	GrBWEEK5	12376.9	32.9535	220.728	115	244.527	265.993	259.5						308.92	592.72	520.2	307.28	51.28	38.6	139.08	108.56	155.56	123.84	64.44	151.72	59.72	0	1.92	5.28
2020-11-17	02:00:00	136123	900	900	985141000928723	E:\CCI STUDY\GROUP B\POst-WEEK5	GrBWEEK5	5824.87	32.8958	121.679	49	190.362	212.582	178.088						202.2	597.92	111.88	302.08	51.4	2.92	85.72	21.6	97.8	8.24	109.68	204.28	90.6	61.4	166.36	0
2020-11-17	02:15:00	137023	900	900	985141000928723	E:\CCI STUDY\GROUP B\POst-WEEK5	GrBWEEK5	2903.03	33.0252	86.6047	27	133.856	237.258	178.84						178.4	887.92	38.64	12.08	16.44	14.36	0	11.56	6.08	11.2	190.2	6	10.92	552.28	80.96	0
2020-11-17	02:30:00	137923	900	900	985141000928723	E:\CCI STUDY\GROUP B\POst-WEEK5	GrBWEEK5	527.4	33.2563	77.1404	4	109.262	218.349	106.931						325.48	900	0	0	0	0	0	0	0	0	365.72	0	0	295.08	239.2	0
2020-11-17	02:45:00	138823	900	900	985141000928723	E:\CCI STUDY\GROUP B\POst-WEEK5	GrBWEEK5	675.995	32.9431	129.577	6	191.317	224.839	146.031						40.56	737.96	0	162.04	0	0	0	0	0	0	0.08	162.04	0	737.88	0	0
2020-11-17	03:00:00	139723	900	900	985141000928723	E:\CCI STUDY\GROUP B\POst-WEEK5	GrBWEEK5	478.699	33.2416	114.06	3	117.226	239.123	161.038						107.6	893	0	7	0	0	0	0	0	0	25.2	7	0	794	73.8	0
2020-11-17	03:15:00	140623	900	900	985141000928723	E:\CCI STUDY\GROUP B\POst-WEEK5	GrBWEEK5	386.806	32.8958	66.4228	4	107.352	209.758	144.619						247.48	879.2	0	20.8	0	0	0	0	0	0	195.4	20.8	223.28	379.84	80.68	0
2020-11-17	03:30:00	141523	900	900	985141000928723	E:\CCI STUDY\GROUP B\POst-WEEK5	GrBWEEK5	720.853	33.1864	96.6542	6	211.993	169.841	143.998						16.72	892.16	0	7.84	0	0	0	0	0	0	0	7.84	278.04	582.48	22.08	9.56
2020-11-17	03:45:00	142423	900	900	985141000928723	E:\CCI STUDY\GROUP B\POst-WEEK5	GrBWEEK5	119.5	33.2081	83.1736	1	102.349	215.583	136.639						57.28	900	0	0	0	0	0	0	0	0	0	0	0	709.96	190.04	0
2020-11-17	04:00:00	143323	900	900	985141000928723	E:\CCI STUDY\GROUP B\POst-WEEK5	GrBWEEK5	4231.51	33.0007	77.9354	7	235.712	122.977	125.003						207.04	894	0	6	0	0	0	0	0	0	289.48	6	0	604.52	0	0
2020-11-17	04:15:00	144223	900	900	985141000928723	E:\CCI STUDY\GROUP B\POst-WEEK5	GrBWEEK5	844.265	33.0693	97.6637	6	237.695	105.163	158.613						182.12	850.68	0	49.32	0	0	0	0	0	0	18.32	49.32	0	486.48	345.88	0
2020-11-17	04:30:00	145123	900	900	985141000928723	E:\CCI STUDY\GROUP B\POst-WEEK5	GrBWEEK5	5190.74	32.9949	114.08	43	254.131	166.447	219.663						183	748.92	19.36	151.08	4.2	5	94.8	14.24	19.32	15.48	89.68	131.76	46.8	243.8	228.04	6.88
2020-11-17	04:45:00	146023	900	900	985141000928723	E:\CCI STUDY\GROUP B\POst-WEEK5	GrBWEEK5	13068.2	32.8958	145.612	123	237.414	222.823	179.355						328.88	703.96	177.52	196.04	119.04	55.64	29.48	243.28	140.28	109.56	19.32	55.76	81.6	3.16	33.92	8.96
2020-11-17	05:00:00	146923	900	900	985141000928723	E:\CCI STUDY\GROUP B\POst-WEEK5	GrBWEEK5	11975.7	32.9041	143.906	103	182.983	214.241	246.76						378.12	691.28	154.04	208.72	41.32	22.96	188.6	47.52	50.52	109.4	38.6	158.2	45.88	84.68	42.56	69.76
2020-11-17	05:15:00	147823	900	900	985141000928723	E:\CCI STUDY\GROUP B\POst-WEEK5	GrBWEEK5	9432.96	32.9094	128.848	81	189.791	197.091	230.255						173.6	629.16	144.32	270.84	114	19.04	22.84	12.4	134.84	122.88	52	136	127.4	8	48.88	101.72
2020-11-17	05:30:00	148723	900	900	985141000928723	E:\CCI STUDY\GROUP B\POst-WEEK5	GrBWEEK5	12732.8	32.8958	119.321	108	179.219	174.92	188.865						183.56	687.68	78.24	212.32	107.08	28.16	24.8	55.08	113.24	218	121.88	99.08	50.68	0	28	54
2020-11-17	05:45:00	149623	900	900	985141000928723	E:\CCI STUDY\GROUP B\POst-WEEK5	GrBWEEK5	11836	32.8973	131.103	96	206.239	221.586	180.758						216.64	781.28	155	118.72	41	27.44	45.44	46.68	43.52	102.6	78.4	75.2	138.72	3.08	52.4	245.52
2020-11-17	06:00:00	150523	900	900	985141000928723	E:\CCI STUDY\GROUP B\POst-WEEK5	GrBWEEK5	7408.57	32.8958	136.992	66	176.326	194.57	179.602						110.6	758.88	118.84	141.12	45.68	7.52	21.36	35.96	8.2	18.88	53.52	132.92	149.44	161.28	244.24	21
2020-11-17	06:15:00	151423	900	900	985141000928723	E:\CCI STUDY\GROUP B\POst-WEEK5	GrBWEEK5	1433.99	33.0889	88.6982	12	98.4332	190.885	165.887						68.52	891.96	0	8.04	0	0	0	0	0	0	528.76	8.04	2.76	237.92	122.52	0
2020-11-17	06:30:00	152323	900	900	985141000928723	E:\CCI STUDY\GROUP B\POst-WEEK5	GrBWEEK5	239	32.9908	110.779	2	110.779	259.329	155.172						2.12	900	0	0	0	0	0	0	0	0	648.92	0	0	251.08	0	0
2020-11-17	06:45:00	153223	900	900	985141000928723	E:\CCI STUDY\GROUP B\POst-WEEK5	GrBWEEK5	0	32.8958	89.8534	0	89.8534	185.731	168.999						0	900	0	0	0	0	0	0	0	0	900	0	0	0	0	0
2020-11-17	07:00:00	154123	900	900	985141000928723	E:\CCI STUDY\GROUP B\POst-WEEK5	GrBWEEK5	717.048	32.9252	50.9993	6	89.4903	94.6604	140.641						134.72	900	0	0	0	0	0	0	0	0	412.6	0	0	483.24	4.16	0
2020-11-17	07:15:00	155023	900	900	985141000928723	E:\CCI STUDY\GROUP B\POst-WEEK5	GrBWEEK5	119.506	32.8958	92.2566	1	114.587	97.9637	131.569						511.56	900	0	0	0	0	0	0	0	0	274.28	0	0	625.72	0	0
2020-11-17	07:30:00	155923	900	900	985141000928723	E:\CCI STUDY\GROUP B\POst-WEEK5	GrBWEEK5	0	32.8958	67.4058	0	131.78	67.4058	119.5						0	900	0	0	0	0	0	0	0	0	223.28	0	0	676.72	0	0
2020-11-17	07:45:00	156823	900	900	985141000928723	E:\CCI STUDY\GROUP B\POst-WEEK5	GrBWEEK5	0	32.8958	9.361	0	168.999	9.361	119.5						0	900	0	0	0	0	0	0	0	0	900	0	0	0	0	0
2020-11-17	08:00:00	157723	900	900	985141000928723	E:\CCI STUDY\GROUP B\POst-WEEK5	GrBWEEK5	0	32.9436	24.8417	0	168.999	29.6466	114.695						0	900	0	0	0	0	0	0	0	0	900	0	0	0	0	0
2020-11-17	08:15:00	158623	900	900	985141000928723	E:\CCI STUDY\GROUP B\POst-WEEK5	GrBWEEK5	358.487	33.4404	97.6615	3	158.912	100.37	128.744						112.64	900	0	0	0	0	0	0	0	0	732.8	0	0	167.2	0	0
2020-11-17	08:30:00	159523	900	900	985141000928723	E:\CCI STUDY\GROUP B\POst-WEEK5	GrBWEEK5	647.004	33.442	64.826	5	151.346	75.1051	166.44						140.52	900	0	0	0	0	0	0	0	0	368.32	0	0	419.48	112.2	0
2020-11-17	08:45:00	160423	900	900	985141000928723	E:\CCI STUDY\GROUP B\POst-WEEK5	GrBWEEK5	3713.01	33.4339	96.7257	30	157.113	171.36	136.951						224.84	861.84	1.24	38.16	0	0	0	0	0	0	273.52	38.16	81.92	274.04	197.16	35.2
2020-11-17	09:00:00	161323	900	900	985141000928723	E:\CCI STUDY\GROUP B\POst-WEEK5	GrBWEEK5	14552.7	32.8958	175.049	123	239.686	245.25	224.384						267.16	723.12	346.24	176.88	195.6	35.56	40.52	19.6	124.08	81.36	31.76	52.8	126.92	31.24	57.8	102.76
2020-11-17	09:15:00	162223	900	900	985141000928723	E:\CCI STUDY\GROUP B\POst-WEEK5	GrBWEEK5	5017.58	32.9926	139.981	47	186.603	200.579	222.546						79.76	859.68	162.92	40.32	66.2	56.48	51.48	3.2	19.4	20.52	339.96	20.92	11.48	0	5.16	305.2
2020-11-17	09:30:00	163123	900	900	985141000928723	E:\CCI STUDY\GROUP B\POst-WEEK5	GrBWEEK5	597.493	33.5024	115.639	5	123.466	223.702	138.07						45.4	900	0	0	0	0	0	0	0	0	247.16	0	8.04	638.88	2.88	3.04
2020-11-17	09:45:00	164023	900	900	985141000928723	E:\CCI STUDY\GROUP B\POst-WEEK5	GrBWEEK5	419.332	32.9395	94.7212	4	140.962	209.356	101.424						282.08	896.44	0	3.56	0	0	0	0	0	0	754.96	3.56	0	141.48	0	0
2020-11-17	10:00:00	164923	900	900	985141000928723	E:\CCI STUDY\GROUP B\POst-WEEK5	GrBWEEK5	178.204	32.8958	95.7143	1	140.099	134.918	96.6463						216.72	900	0	0	0	0	0	0	0	0	420.8	0	0	479.2	0	0
2020-11-17	10:15:00	165823	900	900	985141000928723	E:\CCI STUDY\GROUP B\POst-WEEK5	GrBWEEK5	197.029	32.8958	94.1347	2	123.465	125.699	94.1347						415.64	900	0	0	0	0	0	0	0	0	521.04	0	0	378.96	0	0
2020-11-17	10:30:00	166723	900	900	985141000928723	E:\CCI STUDY\GROUP B\POst-WEEK5	GrBWEEK5	519.952	32.8958	104.767	2	146.384	135.873	106.258						222.04	900	0	0	0	0	0	0	0	0	819.56	0	0	80.44	0	0
2020-11-17	10:45:00	167623	900	900	985141000928723	E:\CCI STUDY\GROUP B\POst-WEEK5	GrBWEEK5	956.012	32.8958	99.3391	8	136.311	109.594	162.673						52.16	822.36	0	77.64	0	0	0	0	0	0	259.6	77.64	0	229.44	333.32	0
2020-11-17	11:00:00	168523	900	900	985141000928723	E:\CCI STUDY\GROUP B\POst-WEEK5	GrBWEEK5	0	32.8958	119.5	0	160.159		119.5						0	900	0	0	0	0	0	0	0	0	0	0	0	0	900	0
2020-11-17	11:15:00	169423	900	900	985141000928723	E:\CCI STUDY\GROUP B\POst-WEEK5	GrBWEEK5	45.6269	32.8958	90.7351	0	131.794	4.03796	121.028						39.48	900	0	0	0	0	0	0	0	0	0	0	0	0	900	0
2020-11-17	11:30:00	170323	900	900	985141000928723	E:\CCI STUDY\GROUP B\POst-WEEK5	GrBWEEK5	650.867	33.1343	81.9769	6	121.847	109.282	123.104						90.12	327.28	0	572.72	0	0	0	0	0	0	0.04	572.72	0	234	93.24	0
2020-11-17	11:45:00	171223	900	900	985141000928723	E:\CCI STUDY\GROUP B\POst-WEEK5	GrBWEEK5	478.028	32.8958	6.73672	4	146.134	6.77098	125.141						91.76	898.84	0	1.16	0	0	0	0	0	0	49.52	1.16	0	849.32	0	0
2020-11-17	12:00:00	172123	900	900	985141000928723	E:\CCI STUDY\GROUP B\POst-WEEK5	GrBWEEK5	239	32.8958	24.3409	2	117.364	24.3409	145.268						4.44	900	0	0	0	0	0	0	0	0	3.44	0	0	896.56	0	0
2020-11-17	12:15:00	173023	900	900	985141000928723	E:\CCI STUDY\GROUP B\POst-WEEK5	GrBWEEK5	4653.86	32.8958	85.4222	42	152.284	147.906	114.507						135.4	878.64	105.24	21.36	32.84	8.48	12.48	35.88	7.56	8.68	186.52	13.8	10.32	570.4	0.48	12.56
2020-11-17	12:30:00	173923	900	900	985141000928723	E:\CCI STUDY\GROUP B\POst-WEEK5	GrBWEEK5	1244.5	33.0625	76.6748	10	129.607	141.512	140.856						39.48	895.24	0	4.76	0	0	0	0	0	0	0	4.76	0	240.92	640.88	13.44
2020-11-17	12:45:00	174823	900	900	985141000928723	E:\CCI STUDY\GROUP B\POst-WEEK5	GrBWEEK5	0	33.3922	103.004	0	151.488	103.333	127.844						0	900	0	0	0	0	0	0	0	0	0	0	0	0	900	0
2020-11-17	13:00:00	175723	900	900	985141000928723	E:\CCI STUDY\GROUP B\POst-WEEK5	GrBWEEK5	0	33.0699	108.459	0	119.5	116.957	121.674						0	900	0	0	0	0	0	0	0	0	0	0	0	0	900	0
2020-11-17	13:15:00	176623	900	900	985141000928723	E:\CCI STUDY\GROUP B\POst-WEEK5	GrBWEEK5	119.5	32.897	100.884	1	120.475	115.801	130.108						1.2	872.12	0	27.88	0	0	0	0	0	0	0	27.88	0	0	872.12	0
2020-11-17	13:30:00	177523	900	900	985141000928723	E:\CCI STUDY\GROUP B\POst-WEEK5	GrBWEEK5	0	32.8958	119.447	0	119.5	127.924	119.5						0	900	0	0	0	0	0	0	0	0	0	0	0	0	900	0
2020-11-17	13:45:00	178423	900	900	985141000928723	E:\CCI STUDY\GROUP B\POst-WEEK5	GrBWEEK5	169.014	32.996	109.111	1	111.133	153.028	127.199						334.48	900	0	0	0	0	0	0	0	0	683.48	0	0	0	216.52	0
2020-11-17	14:00:00	179323	900	900	985141000928723	E:\CCI STUDY\GROUP B\POst-WEEK5	GrBWEEK5	119.496	32.8958	105.199	1	105.889	145.056	156.261						200.48	900	0	0	0	0	0	0	0	0	493.4	0	0	406.6	0	0
2020-11-17	14:15:00	180223	900	900	985141000928723	E:\CCI STUDY\GROUP B\POst-WEEK5	GrBWEEK5	0	32.8958	119.5	0	119.5	136.622	181.562						0	900	0	0	0	0	0	0	0	0	0	0	0	900	0	0
2020-11-17	14:30:00	181123	900	900	985141000928723	E:\CCI STUDY\GROUP B\POst-WEEK5	GrBWEEK5	119.5	32.9089	59.025	1	59.025	136.815	151.556						2.08	900	0	0	0	0	0	0	0	0	678.76	0	0	221.24	0	0
2020-11-17	14:45:00	182023	900	900	985141000928723	E:\CCI STUDY\GROUP B\POst-WEEK5	GrBWEEK5	457.498	32.8958	120.064	4	131.006	187.833	153.322						14.32	667.92	0	232.08	0	0	0	0	0	0	658.96	232.08	0	8.96	0	0
2020-11-17	15:00:00	182923	900	900	985141000928723	E:\CCI STUDY\GROUP B\POst-WEEK5	GrBWEEK5	3338.64	33.3001	80.8802	27	161.047	134.123	97.521						137.96	776.24	28.32	123.76	3.48	4.84	20.6	10.24	23.72	7.76	5.56	100.04	12.2	41.28	667.44	2.84
2020-11-17	15:15:00	183823	900	900	985141000928723	E:\CCI STUDY\GROUP B\POst-WEEK5	GrBWEEK5	8349.16	32.9971	111.065	74	148.895	199.584	177.539						139.68	741.32	72.12	158.68	13.92	26.92	8	58.96	99.64	24.84	44.84	59.04	33.96	287.64	197.12	45.12
2020-11-17	15:30:00	184723	900	900	985141000928723	E:\CCI STUDY\GROUP B\POst-WEEK5	GrBWEEK5	457.504	32.9965	73.6298	3	121.91	157.472	91.326						222.88	900	0	0	0	0	0	0	0	0	157.32	0	0	269.36	473.32	0
2020-11-17	15:45:00	185623	900	900	985141000928723	E:\CCI STUDY\GROUP B\POst-WEEK5	GrBWEEK5	0	32.8958	0	0	152.981	131.78	0						0	900	0	0	0	0	0	0	0	0	223.28	0	0	676.72	0	0
2020-11-17	16:00:00	186523	900	900	985141000928723	E:\CCI STUDY\GROUP B\POst-WEEK5	GrBWEEK5	280.632	32.988	62.6196	2	113.102	157.384	75.8044						26.8	900	0	0	0	0	0	0	0	0	689.84	0	0	210.16	0	0
2020-11-17	16:15:00	187423	900	900	985141000928723	E:\CCI STUDY\GROUP B\POst-WEEK5	GrBWEEK5	1559.25	32.9432	65.6683	14	124.882	120.626	108.687						209.84	886.76	0	13.24	0	0	0	0	0	0	81.72	13.24	0	744.16	60.88	0
2020-11-17	16:30:00	188323	900	900	985141000928723	E:\CCI STUDY\GROUP B\POst-WEEK5	GrBWEEK5	12449.1	33.3116	117.834	113	190.957	178.019	181.499						241.44	826.92	137.44	73.08	26.44	42.36	14.2	20.64	71.2	35.44	15.56	1.88	32.04	165.64	361.44	113.16
2020-11-17	16:45:00	189223	900	900	985141000928723	E:\CCI STUDY\GROUP B\POst-WEEK5	GrBWEEK5	2901.79	33.1747	117.812	24	171.393	228.398	156.154						68.96	865.76	14.44	34.24	0	0	0	1.16	12.04	0	508.04	22.2	30.16	49.88	89.76	186.76
2020-11-17	17:00:00	190123	900	900	985141000928723	E:\CCI STUDY\GROUP B\POst-WEEK5	GrBWEEK5	0	33.4766	119.5	0	152.321	266.506	119.5						0	900	0	0	0	0	0	0	0	0	900	0	0	0	0	0
2020-11-17	17:15:00	191023	900	900	985141000928723	E:\CCI STUDY\GROUP B\POst-WEEK5	GrBWEEK5	109.548	33.4612	115.03	1	139.007	211.685	120.711						72.2	867.16	0	32.84	0	0	0	0	0	0	867.16	32.84	0	0	0	0
2020-11-17	17:30:00	191923	900	900	985141000928723	E:\CCI STUDY\GROUP B\POst-WEEK5	GrBWEEK5	274.531	33.1329	96.9895	2	114.527	208.132	172.618						380.4	831.32	0	68.68	0	0	0	0	0	0	0	68.68	0	648.32	183	0
2020-11-17	17:45:00	192823	900	900	985141000928723	E:\CCI STUDY\GROUP B\POst-WEEK5	GrBWEEK5	5228.16	33.1921	86.09	46	131.412	193.8	147.515						413.04	854.96	37.4	45.04	0	6.72	1.2	7	34.44	35.84	417.8	10.6	16.12	318.32	29.08	22.88
2020-11-17	18:00:00	193723	900	900	985141000928723	E:\CCI STUDY\GROUP B\POst-WEEK5	GrBWEEK5	7183.34	32.8988	116.035	57	177.683	150.483	197.292						199.56	810.04	87.12	89.96	4.76	90.16	0	14.52	65.48	68.52	133.4	24.48	182.32	19.48	276.16	20.72
2020-11-17	18:15:00	194623	900	900	985141000928723	E:\CCI STUDY\GROUP B\POst-WEEK5	GrBWEEK5	10320.8	32.9222	116.83	96	193.214	206.147	168.563						226.36	779.08	78.88	120.92	5.76	12.08	64.08	26.44	44.4	15.76	73.64	76.52	225.64	4.96	247.48	103.24
2020-11-17	18:30:00	195523	900	900	985141000928723	E:\CCI STUDY\GROUP B\POst-WEEK5	GrBWEEK5	11938	33.1604	110.791	105	185.726	198.364	172.262						359.36	755.36	72.48	144.64	0.44	30.32	58.76	39.8	86.36	35.92	344.68	58.28	65.92	10.68	114.8	54.04
2020-11-17	18:45:00	196423	900	900	985141000928723	E:\CCI STUDY\GROUP B\POst-WEEK5	GrBWEEK5	12090.7	32.9957	113.284	108	173.503	195.244	189.958						352.28	706.88	83.4	193.12	17.92	58.4	29	16	140.48	108.4	44.16	52.64	36.56	164.52	31.08	200.84
2020-11-17	19:00:00	197323	900	900	985141000928723	E:\CCI STUDY\GROUP B\POst-WEEK5	GrBWEEK5	10428.1	33.2786	159.882	91	192.265	216.696	252.692						393.28	755.44	288.12	144.56	49.68	118.84	30.64	3.52	117.8	147.96	13.28	26.76	44.32	89.12	92.36	165.72
2020-11-17	19:15:00	198223	900	900	985141000928723	E:\CCI STUDY\GROUP B\POst-WEEK5	GrBWEEK5	9004.14	33.1549	121.87	82	210.447	158.032	188.583						258.84	799.56	156.16	100.44	18	37.56	49.36	52.72	42.56	25.32	42.84	57.88	60.64	221.6	178.6	112.92
2020-11-17	19:30:00	199123	900	900	985141000928723	E:\CCI STUDY\GROUP B\POst-WEEK5	GrBWEEK5	717.001	33.2359	97.7018	5	128.519	142.528	146.45						18.12	900	0	0	0	0	0	0	0	0	0	0	0	67.64	762.2	70.16
2020-11-17	19:45:00	200023	900	900	985141000928723	E:\CCI STUDY\GROUP B\POst-WEEK5	GrBWEEK5	6314.78	33.0694	117.98	62	213.296	191.57	238.31						339.4	724.2	67.84	175.8	2.72	122.68	20.4	10.96	109.56	57.72	8.72	66.24	44.88	175.24	152.16	128.72
2020-11-17	20:00:00	200923	900	900	985141000928723	E:\CCI STUDY\GROUP B\POst-WEEK5	GrBWEEK5	6749.02	32.9497	124.777	59	209.377	191.497	214.293						312.88	635.24	93.2	264.76	14.64	128.72	20.12	2.28	192.6	27.36	0	72.16	135.48	169.04	118.52	19.08
2020-11-17	20:15:00	201823	900	900	985141000928723	E:\CCI STUDY\GROUP B\POst-WEEK5	GrBWEEK5	14110.5	32.9234	116.3	125	200.124	184.243	198.041						337.68	789.44	71.28	110.56	7.76	49.08	58.76	15.52	55.48	75.24	77.32	55.08	125.56	110.88	232.84	36.48
2020-11-17	20:30:00	202723	900	900	985141000928723	E:\CCI STUDY\GROUP B\POst-WEEK5	GrBWEEK5	15024.3	33.0767	127.25	137	207.593	194.103	222.758						218.92	834	99.84	66	24	22.84	47.76	11.56	33.6	46.32	54.76	32.4	71.52	196.8	311.88	46.56
2020-11-17	20:45:00	203623	900	900	985141000928723	E:\CCI STUDY\GROUP B\POst-WEEK5	GrBWEEK5	20565.1	32.9155	147.514	179	220.391	217.546	265.852						274.88	807.76	193.6	92.24	68.52	84.52	176.32	37	54.28	74.56	27.48	37.96	69.2	151	83.08	36.08
2020-11-17	21:00:00	204523	900	900	985141000928723	E:\CCI STUDY\GROUP B\POst-WEEK5	GrBWEEK5	18065.3	32.8958	136.569	163	232.833	207.736	241.31						344.36	786.96	138.72	113.04	91.12	75.96	240.48	21.88	86.76	35.2	22.84	26.28	75.16	31.12	151.48	41.72
2020-11-17	21:15:00	205423	900	900	985141000928723	E:\CCI STUDY\GROUP B\POst-WEEK5	GrBWEEK5	14979	33.0644	161.402	131	231.238	210.519	257.554						254.96	674.04	248.44	225.96	50.76	16.32	44.48	12.68	183.52	104.56	16.72	42.44	76.72	74.2	127.04	150.56
2020-11-17	21:30:00	206323	900	900	985141000928723	E:\CCI STUDY\GROUP B\POst-WEEK5	GrBWEEK5	10639.1	32.9165	156.453	95	226.027	253.716	189.607						274.64	742.72	308.52	157.28	24.68	66.24	96.88	11.64	129	128.76	77.12	28.28	216.16	13.52	19.2	88.52
2020-11-17	21:45:00	207223	900	900	985141000928723	E:\CCI STUDY\GROUP B\POst-WEEK5	GrBWEEK5	11942	32.9359	159.96	104	249.71	213.67	226.134						287.08	755.68	346.56	144.32	25.12	60.24	195.36	15	87	24.28	1.68	57.32	29.92	285.36	26.12	92.6
2020-11-17	22:00:00	208123	900	900	985141000928723	E:\CCI STUDY\GROUP B\POst-WEEK5	GrBWEEK5	2466.5	33.2206	126.993	21	216.765	164.22	171.198						175.04	899.52	88.36	0.48	3.32	1.8	136.6	1.36	0.4	4.68	210.96	0.08	0.48	251.12	278.84	10.36
2020-11-17	22:15:00	209023	900	900	985141000928723	E:\CCI STUDY\GROUP B\POst-WEEK5	GrBWEEK5	834.093	32.9897	128.563	7	221.135	169.219	194.853						28.04	898.28	109.72	1.72	0	95.44	2.2	0.28	1.72	0	0.48	0	0	368.48	431.4	0
2020-11-17	22:30:00	209923	900	900	985141000928723	E:\CCI STUDY\GROUP B\POst-WEEK5	GrBWEEK5	3055.22	33.1184	103.85	24	148.541	169.537	157.202						75.04	625.88	16.36	274.12	0	8.88	0	0	9.04	8.8	140.28	265.08	21.12	3.04	151.08	292.68
2020-11-17	22:45:00	210823	900	900	985141000928723	E:\CCI STUDY\GROUP B\POst-WEEK5	GrBWEEK5	9610.93	32.9398	124.034	94	191.923	188.12	199.597						276.56	536.92	110.56	363.08	10.8	17.16	71.36	3.52	324	49.32	107.24	39.08	49.92	102.6	125	0
2020-11-17	23:00:00	211723	900	900	985141000928723	E:\CCI STUDY\GROUP B\POst-WEEK5	GrBWEEK5	14105.1	32.9374	142.77	141	254.257	191.509	178.878						315.76	580.6	186.84	319.4	37.96	52.8	59.88	35.8	275.2	42.52	21.36	44.2	23.64	218.36	56.8	31.48
2020-11-17	23:15:00	212623	900	900	985141000928723	E:\CCI STUDY\GROUP B\POst-WEEK5	GrBWEEK5	8812.25	32.9714	125.091	75	181.707	205.778	210.017						333.36	589.08	79.96	310.92	12.36	26.68	38.4	12.64	271.72	37.88	113.84	39.2	86.68	120.12	120.76	19.72
2020-11-17	23:30:00	213523	900	900	985141000928723	E:\CCI STUDY\GROUP B\POst-WEEK5	GrBWEEK5	12111.4	32.9171	139.437	110	204.008	218.034	239.55						363.64	736.92	182.48	163.08	12.44	78.04	41	42.48	95	138.32	66.56	68.08	86.96	219.08	42.8	9.24
2020-11-17	23:45:00	214423	900	900	985141000928723	E:\CCI STUDY\GROUP B\POst-WEEK5	GrBWEEK5	5280.25	32.9739	133.577	46	211.682	177.855	209.366						184.72	809.44	314.64	90.56	17.32	63.44	16.16	1.16	75.88	12.4	18.56	14.68	56.08	250.76	373.56	0
2020-11-18	00:00:00	215323	900	900	985141000928723	E:\CCI STUDY\GROUP B\POst-WEEK5	GrBWEEK5	1294.98	32.9244	115.278	10	165.67	137.407	249.978						39.84	899.92	14.76	0.08	0	0	0	0.84	0.08	14.4	3.92	0	0.92	0	823.32	56.52
2020-11-18	00:15:00	216223	900	900	985141000928723	E:\CCI STUDY\GROUP B\POst-WEEK5	GrBWEEK5	10766.2	32.9288	122.672	96	188.203	184.237	283.166						201.2	778.44	47.64	121.56	9.32	46.08	16.68	21.88	86.44	12.08	12.44	35.12	38.48	257.12	183.04	181.32
2020-11-18	00:30:00	217123	900	900	985141000928723	E:\CCI STUDY\GROUP B\POst-WEEK5	GrBWEEK5	13262.1	32.8958	145.631	116	222.599	233.85	184.487						558.52	556.08	142.6	343.92	28.08	95.96	58.36	12.72	197.16	47.04	50.28	146.76	122.72	26.36	7.76	106.8
2020-11-18	00:45:00	218023	900	900	985141000928723	E:\CCI STUDY\GROUP B\POst-WEEK5	GrBWEEK5	4685.23	32.8958	116.234	43	221.235	160.586	155.358						202.04	779.68	24.24	120.32	2.48	3.4	8.68	29.8	38.36	19.8	177.92	81.96	237.04	0	4.16	296.4
2020-11-18	01:00:00	218923	900	900	985141000928723	E:\CCI STUDY\GROUP B\POst-WEEK5	GrBWEEK5	9222.54	32.8958	144.191	81	280.224	244.379	172.079						261.8	615.64	194.48	284.36	62.96	161.12	71.12	7.48	249.6	17.76	30	34.76	95.88	5.84	83.32	80.16
2020-11-18	01:15:00	219823	900	900	985141000928723	E:\CCI STUDY\GROUP B\POst-WEEK5	GrBWEEK5	11771.7	32.8962	121.995	105	211.377	179.062	167.689						336.32	580.28	80.68	319.72	16.4	17.96	17.6	54.64	67.84	72.48	77.8	251.88	208.32	37.24	9.48	68.36
2020-11-18	01:30:00	220723	900	900	985141000928723	E:\CCI STUDY\GROUP B\POst-WEEK5	GrBWEEK5	2975.38	32.8968	119.476	27	203.038	196.997	200.058						84.92	874.44	29.36	25.56	0	0	0	16.72	10	7	3.8	15.56	14.56	34.84	571.56	225.96
2020-11-18	01:45:00	221623	900	900	985141000928723	E:\CCI STUDY\GROUP B\POst-WEEK5	GrBWEEK5	1434.5	32.8958	147.994	12	242.055	229.708	190.307						16.72	897.12	118.28	2.88	4.28	0	0	12.6	2.88	13.2	0	0	1.28	16.24	847.04	2.48
2020-11-18	02:00:00	222523	900	900	985141000928723	E:\CCI STUDY\GROUP B\POst-WEEK5	GrBWEEK5	5582.86	32.9067	110.959	46	230.257	164.535	176.425						65.68	883.76	13.36	16.24	27.52	5.4	18.6	3.92	2.56	20.44	337.68	13.68	179.4	99.84	63.48	127.48
2020-11-18	02:15:00	223423	900	900	985141000928723	E:\CCI STUDY\GROUP B\POst-WEEK5	GrBWEEK5	11374.7	32.8958	146.618	104	169.863	221.266	257.675						305.56	691.52	201.76	208.48	114.36	45	65.2	11.92	123.48	86.28	66.68	85	140.16	10.84	101.28	49.8
2020-11-18	02:30:00	224323	900	900	985141000928723	E:\CCI STUDY\GROUP B\POst-WEEK5	GrBWEEK5	12333.9	32.8958	143.408	99	195.93	244.647	257.369						192.28	723.96	194.04	176.04	46.16	175.28	60.12	40.72	82.12	140.76	13.24	93.92	32.52	76.56	51.52	87.08
2020-11-18	02:45:00	225223	900	900	985141000928723	E:\CCI STUDY\GROUP B\POst-WEEK5	GrBWEEK5	5139.09	32.9809	149.178	51	192.251	199.395	215.077						85.48	690.24	172.36	209.76	0	2.52	41.68	0	39.92	97.16	0.04	169.84	102.68	199.36	117.64	129.16
2020-11-18	03:00:00	226123	900	900	985141000928723	E:\CCI STUDY\GROUP B\POst-WEEK5	GrBWEEK5	836.49	33.633	106.245	7	221.023	134.398	184.198						59.64	900	0	0	0	0	0	0	0	0	0	0	0	0	335.32	564.68
2020-11-18	03:15:00	227023	900	900	985141000928723	E:\CCI STUDY\GROUP B\POst-WEEK5	GrBWEEK5	1075.5	32.9368	81.3161	8	212.115	270.841	87.356						58.56	900	0	0	0	0	0	0	0	0	0	0	0	0	266.68	633.32
2020-11-18	03:30:00	227923	900	900	985141000928723	E:\CCI STUDY\GROUP B\POst-WEEK5	GrBWEEK5	478.011	32.8958	73.5515	5	128.125	246.853	113.626						65.2	900	0	0	0	0	0	0	0	0	0.04	0	0	152.72	600.72	146.52
2020-11-18	03:45:00	228823	900	900	985141000928723	E:\CCI STUDY\GROUP B\POst-WEEK5	GrBWEEK5	239.001	32.8958	83.9128	2	86.8557	248.889	145.161						45.32	900	0	0	0	0	0	0	0	0	0	0	0	745.08	154.92	0
2020-11-18	04:00:00	229723	900	900	985141000928723	E:\CCI STUDY\GROUP B\POst-WEEK5	GrBWEEK5	7431.62	32.9034	86.6654	60	134.739	211.394	169.379						110.84	805.56	62.8	94.44	24.4	19.08	18.44	8.44	55.08	23.56	12.12	39.36	36.64	252.44	320.84	89.6
2020-11-18	04:15:00	230623	900	900	985141000928723	E:\CCI STUDY\GROUP B\POst-WEEK5	GrBWEEK5	24471.2	32.9018	159.831	230	213.49	241.589	216.957						362.76	658.92	264.52	241.08	151.44	57.12	8.68	51.48	174.12	108.2	55.6	66.96	66.84	126.52	25.8	7.24
2020-11-18	04:30:00	231523	900	900	985141000928723	E:\CCI STUDY\GROUP B\POst-WEEK5	GrBWEEK5	9092.37	32.8958	153.519	75	211.023	257.57	220.512						270.2	593.84	158.2	306.16	129.92	55.64	31.64	95.64	261	35.84	20.28	45.16	156.88	5.44	42.4	20.16
2020-11-18	04:45:00	232423	900	900	985141000928723	E:\CCI STUDY\GROUP B\POst-WEEK5	GrBWEEK5	9146.62	32.8958	165.37	79	173.988	261.459	317.042						149.36	759.52	346.88	140.48	55.16	161.56	130	3.36	82.6	125.4	9.96	57.88	261	0	3.4	9.68
2020-11-18	05:00:00	233323	900	900	985141000928723	E:\CCI STUDY\GROUP B\POst-WEEK5	GrBWEEK5	13633.2	32.8958	166.433	120	207.592	264.895	261.289						201.2	664.48	323.88	235.52	78.56	83.28	173.12	27.08	188.2	68.76	65.72	47.32	69.76	55.6	15.64	26.96
2020-11-18	05:15:00	234223	900	900	985141000928723	E:\CCI STUDY\GROUP B\POst-WEEK5	GrBWEEK5	22884.1	32.8958	141.188	211	233.022	224.796	202.463						236.92	673.28	146.04	226.72	87.76	29.96	40	90.52	98.84	45.32	43.16	127.88	77.12	30.64	119.36	109.44
2020-11-18	05:30:00	235123	900	900	985141000928723	E:\CCI STUDY\GROUP B\POst-WEEK5	GrBWEEK5	13972.7	32.9077	128.387	127	193.994	225.694	199.37						196.6	781.36	113.52	118.64	34.28	5.6	27.76	63.52	34.2	36.44	158.92	84.44	56.24	54.72	136.68	207.2
2020-11-18	05:45:00	236023	900	900	985141000928723	E:\CCI STUDY\GROUP B\POst-WEEK5	GrBWEEK5	14512.5	32.8958	147.922	130	184.012	193.462	219.557						187.2	849.6	223.68	50.4	2.48	18.84	164.24	8.96	8.76	146.04	3.52	41.64	318.24	24.48	122.28	40.52
2020-11-18	06:00:00	236923	900	900	985141000928723	E:\CCI STUDY\GROUP B\POst-WEEK5	GrBWEEK5	6586.21	32.8958	131.479	58	235.376	212.849	204.881						117.64	772.04	73.16	127.96	0	4.8	23.88	3.04	5.6	52.2	44.72	122.36	90.36	443.88	70.44	38.72
2020-11-18	06:15:00	237823	900	900	985141000928723	E:\CCI STUDY\GROUP B\POst-WEEK5	GrBWEEK5	717	32.9581	119.638	6	191.597	261.507	151.81						8.16	900	16.8	0	0	0	0	0	0	0	151.04	0	0	743.08	5.88	0
2020-11-18	06:30:00	238723	900	900	985141000928723	E:\CCI STUDY\GROUP B\POst-WEEK5	GrBWEEK5	0	32.9724	25.1283	0	209.667	194.51	25.4832						0	900	0	0	0	0	0	0	0	0	0	0	0	900	0	0
2020-11-18	06:45:00	239623	900	900	985141000928723	E:\CCI STUDY\GROUP B\POst-WEEK5	GrBWEEK5	0	32.8958	27.9326	0	166.283	115.069	33.9797						0	900	0	0	0	0	0	0	0	0	223.28	0	0	676.72	0	0
2020-11-18	07:00:00	240523	900	900	985141000928723	E:\CCI STUDY\GROUP B\POst-WEEK5	GrBWEEK5	0	32.9041	119.437	0	215.642	168.999	119.5						0	900	0	0	0	0	0	0	0	0	900	0	0	0	0	0
2020-11-18	07:15:00	241423	900	900	985141000928723	E:\CCI STUDY\GROUP B\POst-WEEK5	GrBWEEK5	238.992	32.8958	65.129	2	114.824	143.667	95.0858						429.28	746.72	0	153.28	0	0	0	0	0	0	500.92	153.28	0	245.8	0	0
2020-11-18	07:30:00	242323	900	900	985141000928723	E:\CCI STUDY\GROUP B\POst-WEEK5	GrBWEEK5	597.498	32.8958	104.347	5	169.569	124.628	127.406						23.52	897.04	0	2.96	0	0	0	0	0	0	217.72	2.96	0	679.32	0	0
2020-11-18	07:45:00	243223	900	900	985141000928723	E:\CCI STUDY\GROUP B\POst-WEEK5	GrBWEEK5	4555.7	32.8993	72.4685	39	185.545	114.55	193.736						65.2	671.04	91.52	228.96	10.36	9.52	37.44	25.4	4.16	5.68	175.2	224.8	35.08	364.16	0	8.2
2020-11-18	08:00:00	244123	900	900	985141000928723	E:\CCI STUDY\GROUP B\POst-WEEK5	GrBWEEK5	99.6338	33.2151	22.949	1	165.95	169.42	23.0902						55.04	8.36	0	891.64	0	0	0	0	0	0	0	891.64	0	0	0	8.36
2020-11-18	08:15:00	245023	900	900	985141000928723	E:\CCI STUDY\GROUP B\POst-WEEK5	GrBWEEK5	238.365	33.6247	77.5611	1	94.8681	167.91	166.032						40.28	337.24	0	562.76	0	0	0	0	0	0	0	562.76	0	0	0	337.24
2020-11-18	08:30:00	245923	900	900	985141000928723	E:\CCI STUDY\GROUP B\POst-WEEK5	GrBWEEK5	1034.5	33.148	95.0324	8	103.273	168.22	146						17.92	461.76	0	438.24	0	0	0	0	0	0	114.52	438.24	0	30.92	316.32	0
2020-11-18	08:45:00	246823	900	900	985141000928723	E:\CCI STUDY\GROUP B\POst-WEEK5	GrBWEEK5	119.5	32.8958	119.505	1	119.505	131.793	166.558						0.08	900	0	0	0	0	0	0	0	0	0	0	0	0	899.92	0.08
2020-11-18	09:00:00	247723	900	900	985141000928723	E:\CCI STUDY\GROUP B\POst-WEEK5	GrBWEEK5	119.5	32.8958	119.518	1	119.518	141.686	168.999						0.08	900	0	0	0	0	0	0	0	0	0	0	0	0	899.68	0.32
2020-11-18	09:15:00	248623	900	900	985141000928723	E:\CCI STUDY\GROUP B\POst-WEEK5	GrBWEEK5	11.3977	32.8958	119.335	0	120.269	119.505	156.724						26	900	0	0	0	0	0	0	0	0	0	0	0	0	900	0
2020-11-18	09:30:00	249523	900	900	985141000928723	E:\CCI STUDY\GROUP B\POst-WEEK5	GrBWEEK5	227.598	32.8958	115.231	2	125.036	142.469	130.189						247.68	666.36	0	233.64	0	0	0	0	0	0	0	233.64	0	0	666.36	0
2020-11-18	09:45:00	250423	900	900	985141000928723	E:\CCI STUDY\GROUP B\POst-WEEK5	GrBWEEK5	4648.17	32.8958	117.605	38	160.164	219.422	175.38						220.84	898.16	38.16	1.84	2.4	33.04	45.84	19.72	1.84	12.32	5.4	0	10.6	268.32	413.6	86.92
2020-11-18	10:00:00	251323	900	900	985141000928723	E:\CCI STUDY\GROUP B\POst-WEEK5	GrBWEEK5	1199.82	32.9283	110.671	11	169.873	133.122	116.691						55.6	836.16	0	63.84	0	0	0	0	0	0	98.92	63.84	0	90.64	646.6	0
2020-11-18	10:15:00	252223	900	900	985141000928723	E:\CCI STUDY\GROUP B\POst-WEEK5	GrBWEEK5	20503.1	32.8958	151.932	190	195.68	241.639	198.628						236	746	291.8	154	87.32	14.44	60.52	79.68	112.96	68.64	0	41.04	134.84	0.48	261.16	38.92
2020-11-18	10:30:00	253123	900	900	985141000928723	E:\CCI STUDY\GROUP B\POst-WEEK5	GrBWEEK5	8013.73	32.8958	132.126	67	148.618	216.679	187.079						90.52	444.2	38.92	455.8	0	0.04	2.56	47.16	442.24	31.16	0	13.56	60.52	223.28	44.88	34.6
2020-11-18	10:45:00	254023	900	900	985141000928723	E:\CCI STUDY\GROUP B\POst-WEEK5	GrBWEEK5	238.999	32.9293	70.9155	2	164.877	83.9987	157.129						82.2	900	0	0	0	0	0	0	0	0	104.32	0	0	795.68	0	0
2020-11-18	11:00:00	254923	900	900	985141000928723	E:\CCI STUDY\GROUP B\POst-WEEK5	GrBWEEK5	358.5	32.8958	62.1851	3	145.233	62.1851	143.215						3.2	900	0	0	0	0	0	0	0	0	468.36	0	0	431.64	0	0
2020-11-18	11:15:00	255823	900	900	985141000928723	E:\CCI STUDY\GROUP B\POst-WEEK5	GrBWEEK5	0	32.8958	119.5	0	168.999	119.5	119.5						0	900	0	0	0	0	0	0	0	0	900	0	0	0	0	0
2020-11-18	11:30:00	256723	900	900	985141000928723	E:\CCI STUDY\GROUP B\POst-WEEK5	GrBWEEK5	0	32.9109	119.465	0	168.999	119.5	119.465						0	900	0	0	0	0	0	0	0	0	900	0	0	0	0	0
2020-11-18	11:45:00	257623	900	900	985141000928723	E:\CCI STUDY\GROUP B\POst-WEEK5	GrBWEEK5	0	33.5047	53.5941	0	139.897	31.3195	153.312						0	900	0	0	0	0	0	0	0	0	900	0	0	0	0	0
2020-11-18	12:00:00	258523	900	676.72	985141000928723	E:\CCI STUDY\GROUP B\POst-WEEK5	GrBWEEK5	0	32.974	132.091	0	152.782		147.306						0	676.72	0	0	0	0	0	0	0	0	676.72	0	0	0	0	0

## Sheet: 985141000928730
date	time	time since start (s)	bin duration (s)	effective bin duration (s)	subject	folder	study name	distance (mm)	temperature (C)	separation (mm)	transition	separation 985141000928730 (mm)	separation 989001025043662 (mm)	separation 989001025043693 (mm)	separation 985141000928723 (mm)	separation 985141000928712 (mm)	separation 989001025043666 (mm)	separation 989001025043695 (mm)	separation 985141000928707 (mm)	mobile (s)	thigmotactic (s)	isolated (s)	in centre zones (s)	antenna1.0 (s)	antenna2.0 (s)	antenna3.0 (s)	antenna4.0 (s)	antenna5.0 (s)	antenna6.0 (s)	antenna7.0 (s)	antenna8.0 (s)	antenna9.0 (s)	antenna10.0 (s)	antenna11.0 (s)	antenna12.0 (s)
2020-11-15	12:00:00	0	900	223.28	985141000928730	E:\CCI STUDY\GROUP B\POst-WEEK5	GrBWEEK5	3822.53	36.0415	127.067	33		195.71	246.752	172.793					41.6	178.76	9.08	44.52	14.2	2.56	5.8	25.12	8.04	0	94.68	36.48	0.76	21.72	13.92	0
2020-11-15	12:15:00	223	900	900	985141000928730	E:\CCI STUDY\GROUP B\POst-WEEK5	GrBWEEK5	5639.34	36.1249	124.769	55		244.644	189.639	159.467					77.68	645.48	87.96	254.52	0	14.24	8	0.92	18.48	1.6	167.08	236.04	5.52	257.6	7.2	183.32
2020-11-15	12:30:00	1123	900	900	985141000928730	E:\CCI STUDY\GROUP B\POst-WEEK5	GrBWEEK5	407.999	35.6764	113.38	3		190.099	175.945	128.803					3.04	424	0	476	0	0	0	0	0	0	0	476	0	0	128.48	295.52
2020-11-15	12:45:00	2023	900	900	985141000928730	E:\CCI STUDY\GROUP B\POst-WEEK5	GrBWEEK5	0	35.5399	120.13	0		156.339	143.739	124.668					0	0	0	900	0	0	0	0	0	0	0	900	0	0	0	0
2020-11-15	13:00:00	2923	900	900	985141000928730	E:\CCI STUDY\GROUP B\POst-WEEK5	GrBWEEK5	239	35.7817	33.2768	2		136.63	127.902	33.2768					2.68	649.36	0	250.64	0	0	0	0	0	0	0	250.64	0	0	649.36	0
2020-11-15	13:15:00	3823	900	900	985141000928730	E:\CCI STUDY\GROUP B\POst-WEEK5	GrBWEEK5	239	35.3198	119.512	2		136.604	119.5	151.858					2.32	588.64	0	311.36	0	0	0	0	0	0	0	311.36	588.64	0	0	0
2020-11-15	13:30:00	4723	900	900	985141000928730	E:\CCI STUDY\GROUP B\POst-WEEK5	GrBWEEK5	0	35.51	89.7578	0		168.999	119.5	89.7578					0	0	0	900	0	0	0	0	0	0	0	900	0	0	0	0
2020-11-15	13:45:00	5623	900	900	985141000928730	E:\CCI STUDY\GROUP B\POst-WEEK5	GrBWEEK5	238.999	35.2955	90.8804	2		168.788	100.363	110.455					5.96	2.96	0	897.04	0	0	0	0	0	0	0	897.04	2.96	0	0	0
2020-11-15	14:00:00	6523	900	900	985141000928730	E:\CCI STUDY\GROUP B\POst-WEEK5	GrBWEEK5	239	34.7729	80.8202	0		168.289	80.9043	119.5					10.72	0	0	900	0	0	0	0	0	0	0	900	0	0	0	0
2020-11-15	14:15:00	7423	900	900	985141000928730	E:\CCI STUDY\GROUP B\POst-WEEK5	GrBWEEK5	119.5	35.241	105.92	1		127.08	115.221	126.054					1.04	762	0	138	0	0	0	0	0	0	0	138	0	0	762	0
2020-11-15	14:30:00	8323	900	900	985141000928730	E:\CCI STUDY\GROUP B\POst-WEEK5	GrBWEEK5	119.5	35.0679	115.174	1		127.198	132.457	152.397					1.2	759.56	0	140.44	0	0	0	0	0	0	0	140.44	0	0	759.56	0
2020-11-15	14:45:00	9223	900	900	985141000928730	E:\CCI STUDY\GROUP B\POst-WEEK5	GrBWEEK5	527.499	35.0552	120.528	4		140.889	188.288	125.125					3.56	509.28	0	390.72	0	0	0	0	0	0	0	390.72	0	0	508.72	0.56
2020-11-15	15:00:00	10123	900	900	985141000928730	E:\CCI STUDY\GROUP B\POst-WEEK5	GrBWEEK5	239	35.2339	121.013	2		160.839	175.009	131.315					3.28	124.36	0	775.64	0	0	0	0	0	0	0	775.64	0	0	124.36	0
2020-11-15	15:15:00	11023	900	900	985141000928730	E:\CCI STUDY\GROUP B\POst-WEEK5	GrBWEEK5	358.501	35.092	106.334	2		178.486	147.731	143.064					57.28	485.6	0	414.4	0	0	0	0	0	0	0	414.4	0	0	485.6	0
2020-11-15	15:30:00	11923	900	900	985141000928730	E:\CCI STUDY\GROUP B\POst-WEEK5	GrBWEEK5	4181.8	35.4654	97.5372	34		161.957	150.392	139.549					162.44	458.96	44.52	441.04	1.92	15.88	17.96	11.84	36.48	0.4	67.64	404.56	300.68	14.8	4.44	23.4
2020-11-15	15:45:00	12823	900	900	985141000928730	E:\CCI STUDY\GROUP B\POst-WEEK5	GrBWEEK5	909.28	35.9251	111.622	10		112.13	167.007	121.072					8.76	898.2	0	1.8	0	0	0	0	0.04	0	0	1.76	29.8	0	0	868.4
2020-11-15	16:00:00	13723	900	900	985141000928730	E:\CCI STUDY\GROUP B\POst-WEEK5	GrBWEEK5	0	35.2158	89.8534	0		91.514	156.718	131.78					0	900	0	0	0	0	0	0	0	0	0	0	0	0	0	900
2020-11-15	16:15:00	14623	900	900	985141000928730	E:\CCI STUDY\GROUP B\POst-WEEK5	GrBWEEK5	1659.41	35.4977	81.1183	16		124.193	117.715	135.087					44.4	892.64	0	7.36	0	0	0	0	0	0	0	7.36	659.44	0.6	2.96	229.64
2020-11-15	16:30:00	15523	900	900	985141000928730	E:\CCI STUDY\GROUP B\POst-WEEK5	GrBWEEK5	358.501	35.4592	115.156	3		147.697	205.614	144.03					127.24	900	0	0	0	0	0	0	0	0	0	0	630.44	0	0	269.56
2020-11-15	16:45:00	16423	900	900	985141000928730	E:\CCI STUDY\GROUP B\POst-WEEK5	GrBWEEK5	168.996	35.4214	91.0722	2		117.091	139.061	110.749					96.32	899.96	0	0.04	0	0	0	0	0	0	0	0.04	754.36	0	145.6	0
2020-11-15	17:00:00	17323	900	900	985141000928730	E:\CCI STUDY\GROUP B\POst-WEEK5	GrBWEEK5	119.5	35.268	114.74	1		119.349	144.268	156.54					3.44	740.92	0	159.08	0	0	0	0	0	0	0	159.08	740.92	0	0	0
2020-11-15	17:15:00	18223	900	900	985141000928730	E:\CCI STUDY\GROUP B\POst-WEEK5	GrBWEEK5	1314.51	35.4268	96.6239	11		128.359	150.147	146.28					51.08	405.64	0	494.36	0	0	0	0	0	0	0	494.36	142.4	0	263.24	0
2020-11-15	17:30:00	19123	900	900	985141000928730	E:\CCI STUDY\GROUP B\POst-WEEK5	GrBWEEK5	4182.82	35.3211	111.789	40		159.323	217.778	142.315					112.12	809.64	20.24	90.36	5.4	9	0	36.88	18.44	3.44	36.92	71.92	131.36	34.4	528.84	23.4
2020-11-15	17:45:00	20023	900	900	985141000928730	E:\CCI STUDY\GROUP B\POst-WEEK5	GrBWEEK5	4583.83	36.2339	117.275	41		173.693	181.06	173.087					171.92	781.36	72.8	118.64	23.8	105.52	32.64	23.72	43.76	7.16	5.24	74.88	142.12	13.6	167.32	260.24
2020-11-15	18:00:00	20923	900	900	985141000928730	E:\CCI STUDY\GROUP B\POst-WEEK5	GrBWEEK5	0	36.5364	124.02	0		307.166	124.433	170.569					0	900	21.32	0	0	0	0	0	0	0	0	0	0	0	0	900
2020-11-15	18:15:00	21823	900	900	985141000928730	E:\CCI STUDY\GROUP B\POst-WEEK5	GrBWEEK5	3335.67	35.6827	147.514	25		203.164	211.045	190.173					58.72	552.52	143.88	347.48	0	9.52	0.56	4.28	14.12	6.12	31.84	333.36	17.96	0	445.72	36.52
2020-11-15	18:30:00	22723	900	900	985141000928730	E:\CCI STUDY\GROUP B\POst-WEEK5	GrBWEEK5	2528.47	36.3268	83.4101	21		139.818	168.669	181.828					218.88	887.84	26.44	12.16	18	12.24	0	63.64	11.72	0	43.52	0.44	446.96	77.08	199.2	27.2
2020-11-15	18:45:00	23623	900	900	985141000928730	E:\CCI STUDY\GROUP B\POst-WEEK5	GrBWEEK5	2662.49	36.6057	49.296	21		72.2126	225.688	198.002					67.92	860.4	17.36	39.6	0	15.36	11.16	3.64	9.72	1.24	41.12	29.88	129.84	42.48	82.6	532.96
2020-11-15	19:00:00	24523	900	900	985141000928730	E:\CCI STUDY\GROUP B\POst-WEEK5	GrBWEEK5	7411.47	36.1668	172.891	61		236.06	277.54	215.073					304.76	683	269.64	217	50.24	119.84	56.04	51.12	165.48	73.6	26.56	51.52	19.76	20.36	17.2	248.28
2020-11-15	19:15:00	25423	900	900	985141000928730	E:\CCI STUDY\GROUP B\POst-WEEK5	GrBWEEK5	5684.53	36.5712	134.22	48		218.928	201.844	197.299					187.84	728.32	113.24	171.68	7.72	53.92	65.08	112.64	167.6	0.36	20.72	4.08	195.32	59.8	115.32	97.44
2020-11-15	19:30:00	26323	900	900	985141000928730	E:\CCI STUDY\GROUP B\POst-WEEK5	GrBWEEK5	477.994	36.5621	109.365	4		138.185	219.923	218.542					208.28	900	102.4	0	0	0	0	0	0	0	0	0	0	508.52	161.32	230.16
2020-11-15	19:45:00	27223	900	900	985141000928730	E:\CCI STUDY\GROUP B\POst-WEEK5	GrBWEEK5	527.505	35.9592	118.601	4		141.284	221.078	200.56					51.2	872.48	0	27.52	0	0	0	0	0	0	78.84	27.52	262	504.8	26.84	0
2020-11-15	20:00:00	28123	900	900	985141000928730	E:\CCI STUDY\GROUP B\POst-WEEK5	GrBWEEK5	1372.5	35.8111	108.738	13		152.567	170.502	169.083					37.16	880.28	28.28	19.72	11.12	7	0	0.6	19.68	0	13.08	0.04	415.52	419.88	13.08	0
2020-11-15	20:15:00	29023	900	900	985141000928730	E:\CCI STUDY\GROUP B\POst-WEEK5	GrBWEEK5	4642.28	36.1997	97.4817	42		250.379	143.837	199.825					208.36	892.2	50.4	7.8	2.72	19.6	1.84	1.04	2.92	18.28	12.44	4.88	17.56	39.76	217.48	561.48
2020-11-15	20:30:00	29923	900	900	985141000928730	E:\CCI STUDY\GROUP B\POst-WEEK5	GrBWEEK5	6707.75	36.104	132.906	57		219.269	200.251	206.687					252.96	792.68	73.16	107.32	31.56	61.2	27.92	39.28	56.08	67.52	132.72	51.24	184.64	30.52	126.32	91
2020-11-15	20:45:00	30823	900	900	985141000928730	E:\CCI STUDY\GROUP B\POst-WEEK5	GrBWEEK5	4523.08	36.6057	123.494	37		199.175	165.503	208.456					206.52	427.72	54.84	472.28	26.2	62.56	16.8	28.96	19.76	68.6	31.32	452.52	104.88	76.12	1.72	10.56
2020-11-15	21:00:00	31723	900	900	985141000928730	E:\CCI STUDY\GROUP B\POst-WEEK5	GrBWEEK5	549.391	36.5732	125.337	5		242.466	163.159	148.684					35.4	900	3.12	0	0	0	0	0	0	0	0	0	0	215.84	684.16	0
2020-11-15	21:15:00	32623	900	900	985141000928730	E:\CCI STUDY\GROUP B\POst-WEEK5	GrBWEEK5	1704.46	36.1048	119.359	16		211.957	147.101	172.903					83.56	899.88	0.24	0.12	0	0	0	0	0	0	0	0.12	37.56	13.12	818.84	30.36
2020-11-15	21:30:00	33523	900	900	985141000928730	E:\CCI STUDY\GROUP B\POst-WEEK5	GrBWEEK5	3346.64	36.2375	127.095	28		206.195	181.248	170.757					106.32	864.36	124.84	35.64	0	0	0	0	28.8	15.92	153.68	6.84	179.8	119.72	130.96	264.28
2020-11-15	21:45:00	34423	900	900	985141000928730	E:\CCI STUDY\GROUP B\POst-WEEK5	GrBWEEK5	238.999	36.3276	121.123	2		196.621	217.806	194.922					92.08	900	47.2	0	0	0	0	0	0	0	0	0	551.6	0	0	348.4
2020-11-15	22:00:00	35323	900	900	985141000928730	E:\CCI STUDY\GROUP B\POst-WEEK5	GrBWEEK5	2250.02	36.3037	128.359	14		161.393	214.97	221.073					91.44	876.16	101.36	23.84	22.36	17.72	0	0.72	23.84	14.08	64.84	0	413.32	17.28	122.8	203.04
2020-11-15	22:15:00	36223	900	900	985141000928730	E:\CCI STUDY\GROUP B\POst-WEEK5	GrBWEEK5	5705.38	36.4112	174.216	50		229.525	261.976	209.593					212.72	755.48	335.44	144.52	51.84	55.08	0	66.8	129.64	6.72	56.36	14.88	22	34.32	0.88	461.48
2020-11-15	22:30:00	37123	900	900	985141000928730	E:\CCI STUDY\GROUP B\POst-WEEK5	GrBWEEK5	6917.34	36.6259	139.733	61		222.052	231.566	228.361					382.92	618.64	165.32	281.36	17	115.56	69.16	159.56	200	104.2	31.6	81.36	65.52	25.36	30.68	0
2020-11-15	22:45:00	38023	900	900	985141000928730	E:\CCI STUDY\GROUP B\POst-WEEK5	GrBWEEK5	1704.36	37.1063	106.452	14		138.741	211.917	141.129					181.04	821.32	0	78.68	0	0	0	0	0	0	22.84	78.68	205	120.08	473.4	0
2020-11-15	23:00:00	38923	900	900	985141000928730	E:\CCI STUDY\GROUP B\POst-WEEK5	GrBWEEK5	2462.09	36.4192	124.751	23		193.376	225.827	201.68					37.4	890.32	53	9.68	71.52	0	0	9.44	5.32	0	10.52	4.36	21.76	69.2	133.56	574.32
2020-11-15	23:15:00	39823	900	900	985141000928730	E:\CCI STUDY\GROUP B\POst-WEEK5	GrBWEEK5	527.504	36.382	76.4203	5		123.237	148.103	172.394					41.44	883.84	0	16.16	0	0	0	0	0	0	0	16.16	28.48	0	727.36	128
2020-11-15	23:30:00	40723	900	900	985141000928730	E:\CCI STUDY\GROUP B\POst-WEEK5	GrBWEEK5	1790.46	36.6034	125.864	15		197.157	150.655	207.447					30.88	894.68	22.8	5.32	7.28	0	0	46.2	3.52	0	78.68	1.8	415.96	196.76	149.8	0
2020-11-15	23:45:00	41623	900	900	985141000928730	E:\CCI STUDY\GROUP B\POst-WEEK5	GrBWEEK5	0	36.731	119.144	0		159.011	160.037	151.67					0	900	0	0	0	0	0	0	0	0	0	0	0	0	900	0
2020-11-16	00:00:00	42523	900	900	985141000928730	E:\CCI STUDY\GROUP B\POst-WEEK5	GrBWEEK5	1390.05	36.5014	100.178	17		127.627	193.518	140.434					87.92	888.6	4.6	11.4	3.76	0	0	1.88	5.68	0	0	5.72	15.72	0	338.12	529.12
2020-11-16	00:15:00	43423	900	900	985141000928730	E:\CCI STUDY\GROUP B\POst-WEEK5	GrBWEEK5	5607.29	35.9286	123.211	51		195.901	267.454	184.4					169.64	793.56	103.24	106.44	6.2	22.32	34	13.52	59.24	23.56	30.52	47.2	41.32	23.08	16.36	582.68
2020-11-16	00:30:00	44323	900	900	985141000928730	E:\CCI STUDY\GROUP B\POst-WEEK5	GrBWEEK5	6537.7	36.455	83.5243	56		156.166	133.826	131.533					210.96	813.32	48.28	86.68	3.16	86.08	287	85.32	79.84	296.44	37.08	6.84	6.76	2.52	8.96	0
2020-11-16	00:45:00	45223	900	900	985141000928730	E:\CCI STUDY\GROUP B\POst-WEEK5	GrBWEEK5	6348.12	36.6899	99.201	48		174.389	178.81	140.188					163.36	600.72	30.88	299.28	6.04	47.92	0	68.6	147.32	186.96	103.12	151.96	13.4	18.72	122.68	33.28
2020-11-16	01:00:00	46123	900	900	985141000928730	E:\CCI STUDY\GROUP B\POst-WEEK5	GrBWEEK5	4129.98	36.9928	125.416	34		209.238	187.371	229.435					191.68	825.52	203.96	74.48	3.44	35.08	33.48	44.84	58.48	45.76	23.44	16	159.4	243.96	42.48	193.64
2020-11-16	01:15:00	47023	900	900	985141000928730	E:\CCI STUDY\GROUP B\POst-WEEK5	GrBWEEK5	1310.62	36.7796	98.2418	14		143.867	154.754	205.143					26.4	895.88	2.2	4.12	0.64	1.88	0	13.04	1.72	0	3	2.4	382.08	345.96	1.12	148.16
2020-11-16	01:30:00	47923	900	900	985141000928730	E:\CCI STUDY\GROUP B\POst-WEEK5	GrBWEEK5	527.499	36.0363	66.9867	4		143.388	79.2719	219.8					5.56	869.68	0	30.32	0	0	0	0	0	0	0	30.32	435.72	0	0	433.96
2020-11-16	01:45:00	48823	900	900	985141000928730	E:\CCI STUDY\GROUP B\POst-WEEK5	GrBWEEK5	2842.48	35.7672	111.021	25		176.788	186.249	185.667					104.8	612.44	24.8	287.56	4.64	2.24	10.4	33.12	171.36	6.2	8.96	116.2	413.92	6.96	22.8	103.2
2020-11-16	02:00:00	49723	900	900	985141000928730	E:\CCI STUDY\GROUP B\POst-WEEK5	GrBWEEK5	1993.17	36.3274	118.197	17		127.896	238.812	233.097					117.44	849	3.04	51	0	0	0	16.68	3.64	4.84	2.68	47.36	309.56	6.76	111.16	397.32
2020-11-16	02:15:00	50623	900	900	985141000928730	E:\CCI STUDY\GROUP B\POst-WEEK5	GrBWEEK5	1914.08	36.4692	113.322	18		124.407	187.39	188.775					68.76	884.72	0	15.28	0	0	0	5.48	3.32	0	5.08	11.96	834.2	18	21.96	0
2020-11-16	02:30:00	51523	900	900	985141000928730	E:\CCI STUDY\GROUP B\POst-WEEK5	GrBWEEK5	3473.42	36.372	96.5618	34		164.226	274.154	137.185					106.28	821.16	15.52	78.84	7.56	10.8	1.76	21.52	60.88	2.2	23.24	17.96	18.6	1	0.72	733.76
2020-11-16	02:45:00	52423	900	900	985141000928730	E:\CCI STUDY\GROUP B\POst-WEEK5	GrBWEEK5	1618.9	36.1804	105.833	17		164.465	206.323	118.31					242.96	857.28	7.96	42.72	0	0	0	0.04	13.8	5.28	11.52	28.92	177.44	0.6	540.92	121.48
2020-11-16	03:00:00	53323	900	900	985141000928730	E:\CCI STUDY\GROUP B\POst-WEEK5	GrBWEEK5	4185.42	36.1894	133.069	38		176.466	208.879	154.902					181.64	835.84	148.12	64.16	18.28	0.52	28.72	97.64	55.96	82.24	4.68	8.2	26.52	7.8	390.56	178.88
2020-11-16	03:15:00	54223	900	900	985141000928730	E:\CCI STUDY\GROUP B\POst-WEEK5	GrBWEEK5	8868.13	36.9101	131.026	80		226.479	203.754	177.802					452.72	644.28	130.68	255.72	18.12	37.52	62.08	118.44	109.92	27.88	104.8	145.8	1.52	137.84	136.08	0
2020-11-16	03:30:00	55123	900	900	985141000928730	E:\CCI STUDY\GROUP B\POst-WEEK5	GrBWEEK5	7895.94	37.0658	151.864	65		257.086	231.417	191.376					424.2	648.44	239.92	251.56	89.12	54.52	57.24	75.88	228.36	30.76	64.92	23.2	49.72	76.8	67.4	82.08
2020-11-16	03:45:00	56023	900	900	985141000928730	E:\CCI STUDY\GROUP B\POst-WEEK5	GrBWEEK5	5286.59	37.3111	118.519	44		195.381	174.251	157.307					189.52	537.12	8.96	362.88	0.04	0	2.12	157.76	52.48	123.72	24.8	310.4	63.16	111.24	42.24	12.04
2020-11-16	04:00:00	56923	900	900	985141000928730	E:\CCI STUDY\GROUP B\POst-WEEK5	GrBWEEK5	4535.23	37.1144	107.928	37		208.855	156.08	200.62					121.04	862.12	146.68	37.88	69.12	10.08	3.84	37.6	15.44	38.48	57.64	22.44	85.08	139.12	158.32	262.84
2020-11-16	04:15:00	57823	900	900	985141000928730	E:\CCI STUDY\GROUP B\POst-WEEK5	GrBWEEK5	3591.8	37.0503	106.888	30		165.305	182.151	138.427					252.12	641.16	7.16	258.84	6.56	0	0	6.24	8.36	1.84	70.2	250.48	214.28	139.2	133.36	69.48
2020-11-16	04:30:00	58723	900	900	985141000928730	E:\CCI STUDY\GROUP B\POst-WEEK5	GrBWEEK5	2353.96	36.9156	113.584	20		210.963	183.413	128.48					97	776.24	33.6	123.76	0	2.4	0	41.32	17.8	0	3.96	105.96	30.84	608.6	15.2	73.92
2020-11-16	04:45:00	59623	900	900	985141000928730	E:\CCI STUDY\GROUP B\POst-WEEK5	GrBWEEK5	675.995	36.0621	112.801	7		175.875	119.379	165.167					4.84	584	0	316	0	0	0	0	0	0	0.12	316	0	583.88	0	0
2020-11-16	05:00:00	60523	900	900	985141000928730	E:\CCI STUDY\GROUP B\POst-WEEK5	GrBWEEK5	5168.04	36.3712	119.459	48		160.653	159.524	217.28					140.96	757.68	32.28	142.32	19.8	21.8	12.64	5.96	127.56	0.04	36.04	14.76	52.24	545.84	41.92	21.4
2020-11-16	05:15:00	61423	900	900	985141000928730	E:\CCI STUDY\GROUP B\POst-WEEK5	GrBWEEK5	5479.96	36.761	107.7	44		207.055	160.04	179.401					299	761.04	89.04	138.96	0	4.76	0	85.2	123.4	61	1.36	15.56	115.88	205.8	142.52	144.52
2020-11-16	05:30:00	62323	900	900	985141000928730	E:\CCI STUDY\GROUP B\POst-WEEK5	GrBWEEK5	10361.8	36.7011	129.674	89		176.098	218.708	183.832					364.96	587.6	49.32	312.4	13.28	124.68	0	30.68	142.76	16.48	86.28	169.64	89.68	44.88	109	72.64
2020-11-16	05:45:00	63223	900	900	985141000928730	E:\CCI STUDY\GROUP B\POst-WEEK5	GrBWEEK5	7990.64	37.3082	112.638	66		152.911	189.374	169.198					303.64	585.56	93.24	314.44	1.88	18.8	19.24	60.28	37.84	41.6	236.48	276.6	13.2	16.48	166.92	10.68
2020-11-16	06:00:00	64123	900	900	985141000928730	E:\CCI STUDY\GROUP B\POst-WEEK5	GrBWEEK5	8171.46	37.1413	127.845	66		146.802	259.751	200.675					301.04	653.88	82.4	246.12	17.32	74.6	66.08	154.08	37.92	38.84	186.24	208.2	15.96	81.76	17.04	1.96
2020-11-16	06:15:00	65023	900	900	985141000928730	E:\CCI STUDY\GROUP B\POst-WEEK5	GrBWEEK5	9300.46	37.0102	129.078	78		163.762	196.875	184.115					215.4	527.56	105.92	372.44	22.48	35	2.36	52.36	87.52	35.52	26.88	284.92	175.36	0	140.16	37.44
2020-11-16	06:30:00	65923	900	900	985141000928730	E:\CCI STUDY\GROUP B\POst-WEEK5	GrBWEEK5	5564.26	37.2124	111.606	45		204.501	188.739	140.269					154.56	693.48	26.16	206.52	0	0	0	4.32	3.44	18.84	1.68	203.08	90.4	78.28	36.48	463.48
2020-11-16	06:45:00	66823	900	900	985141000928730	E:\CCI STUDY\GROUP B\POst-WEEK5	GrBWEEK5	7272.95	36.48	122.852	57		191.699	161.147	203.495					101.36	620.12	133.08	279.88	2.36	0	0	179.2	109.92	0.56	28.92	169.96	56.84	0	129.16	223.08
2020-11-16	07:00:00	67723	900	900	985141000928730	E:\CCI STUDY\GROUP B\POst-WEEK5	GrBWEEK5	1045.99	36.9683	99.8579	10		141.172	134.851	218.427					19.04	876.52	0	23.48	0	0	0	0	0.04	0	0	23.44	0.28	0	141.64	734.6
2020-11-16	07:15:00	68623	900	900	985141000928730	E:\CCI STUDY\GROUP B\POst-WEEK5	GrBWEEK5	239	35.697	104.337	2		189.906	132.294	233.114					50.04	900	0	0	0	0	0	0	0	0	0	0	0	0	31	869
2020-11-16	07:30:00	69523	900	900	985141000928730	E:\CCI STUDY\GROUP B\POst-WEEK5	GrBWEEK5	0	35.3161	0.00517833	0		29.6518	222.33	179.707					0	900	0	0	0	0	0	0	0	0	0	0	0	0	223.28	676.72
2020-11-16	07:45:00	70423	900	900	985141000928730	E:\CCI STUDY\GROUP B\POst-WEEK5	GrBWEEK5	0	35.3975	0	0		119.5	119.5	0					0	900	0	0	0	0	0	0	0	0	0	0	0	0	900	0
2020-11-16	08:00:00	71323	900	900	985141000928730	E:\CCI STUDY\GROUP B\POst-WEEK5	GrBWEEK5	0	35.5029	0.128336	0		119.5	69.1347	49.9032					0	900	0	0	0	0	0	0	0	0	0	0	0	0	900	0
2020-11-16	08:15:00	72223	900	900	985141000928730	E:\CCI STUDY\GROUP B\POst-WEEK5	GrBWEEK5	3859.47	35.7048	79.4725	31		168.386	84.1204	166.183					82.68	705.8	153.96	194.2	28.56	22.16	24.92	12.68	61.76	8.36	35.92	132.44	15.28	0	550.16	7.76
2020-11-16	08:30:00	73123	900	900	985141000928730	E:\CCI STUDY\GROUP B\POst-WEEK5	GrBWEEK5	836.611	35.9769	64.0598	7		131.817	67.8431	134.051					230.28	700.4	0	199.6	0	0	0	0	0	0	19.16	199.6	48.16	0	633.08	0
2020-11-16	08:45:00	74023	900	900	985141000928730	E:\CCI STUDY\GROUP B\POst-WEEK5	GrBWEEK5	457.495	35.6834	80.6611	4		150.415	114.607	172.27					90.64	895.72	0	4.28	0	0	0	0	0	0	0.04	4.28	0	43.92	474.76	377
2020-11-16	09:00:00	74923	900	900	985141000928730	E:\CCI STUDY\GROUP B\POst-WEEK5	GrBWEEK5	168.998	35.5077	115.562	1		148.898	180.026	191.807					6.76	770.64	0	129.36	0	0	0	0	0	0	0	129.36	0	0	0	770.64
2020-11-16	09:15:00	75823	900	900	985141000928730	E:\CCI STUDY\GROUP B\POst-WEEK5	GrBWEEK5	425.11	35.2809	83.2529	4		116.689	134.624	125.67					79.68	810.04	0	89.96	0	0	0	0	0	0	0	89.96	0	0	805.8	4.24
2020-11-16	09:30:00	76723	900	900	985141000928730	E:\CCI STUDY\GROUP B\POst-WEEK5	GrBWEEK5	411.403	35.8107	70.3911	3		160.136	165.794	74.4153					60	900	11.24	0	0	0	0	0	0	0	0	0	0	316.32	512.28	71.4
2020-11-16	09:45:00	77623	900	900	985141000928730	E:\CCI STUDY\GROUP B\POst-WEEK5	GrBWEEK5	0	35.665	106.322	0		152.045	236.356	118.693					0	900	0	0	0	0	0	0	0	0	0	0	0	900	0	0
2020-11-16	10:00:00	78523	900	900	985141000928730	E:\CCI STUDY\GROUP B\POst-WEEK5	GrBWEEK5	0	35.1435	119.5	0		156.145	154.438	168.999					0	900	0	0	0	0	0	0	0	0	0	0	0	900	0	0
2020-11-16	10:15:00	79423	900	900	985141000928730	E:\CCI STUDY\GROUP B\POst-WEEK5	GrBWEEK5	0	34.7841	119.346	0		168.003	135.757	127.553					0	900	0	0	0	0	0	0	0	0	223.28	0	0	676.72	0	0
2020-11-16	10:30:00	80323	900	900	985141000928730	E:\CCI STUDY\GROUP B\POst-WEEK5	GrBWEEK5	211.841	34.9046	96.5641	2		133.345	224.758	97.5555					1.88	900	0	0	0	0	0	0	0	0	511.68	0	0	388.32	0	0
2020-11-16	10:45:00	81223	900	900	985141000928730	E:\CCI STUDY\GROUP B\POst-WEEK5	GrBWEEK5	624.659	34.9213	113.361	5		119.959	217.831	161.991					7.6	779.2	0	120.8	0	0	0	0	0	0	773.72	120.8	0	5.48	0	0
2020-11-16	11:00:00	82123	900	900	985141000928730	E:\CCI STUDY\GROUP B\POst-WEEK5	GrBWEEK5	288.499	35.1716	113.865	2		145.324	190.76	132.16					2.24	430.84	0	469.16	0	0	0	0	0	0	230.84	469.16	0	200	0	0
2020-11-16	11:15:00	83023	900	900	985141000928730	E:\CCI STUDY\GROUP B\POst-WEEK5	GrBWEEK5	358.5	35.2396	119.521	3		126.247	119.5	166.02					3.84	900	0	0	0	0	0	0	0	0	844.76	0	0	55.24	0	0
2020-11-16	11:30:00	83923	900	900	985141000928730	E:\CCI STUDY\GROUP B\POst-WEEK5	GrBWEEK5	239	35.0997	118.623	2		189.66	129.598	152.82					2.12	900	0	0	0	0	0	0	0	0	699.96	0	0	200.04	0	0
2020-11-16	11:45:00	84823	900	900	985141000928730	E:\CCI STUDY\GROUP B\POst-WEEK5	GrBWEEK5	885.997	35.2759	136.09	7		216.798	147.704	149.312					8.12	894.52	0	5.48	0	0	0	0	0	0	768.76	5.48	0	124.6	1.16	0
2020-11-16	12:00:00	85723	900	900	985141000928730	E:\CCI STUDY\GROUP B\POst-WEEK5	GrBWEEK5	0	35.4093	145.632	0		265.437	156.718	157.949					0	900	0	0	0	0	0	0	0	0	900	0	0	0	0	0
2020-11-16	12:15:00	86623	900	900	985141000928730	E:\CCI STUDY\GROUP B\POst-WEEK5	GrBWEEK5	2243.76	35.2679	110.391	19		245.943	124.811	152.639					31.72	797.8	5.28	102.2	0	2.4	0	0.04	3.56	0	549.72	98.64	16.44	226.08	0.24	2.88
2020-11-16	12:30:00	87523	900	900	985141000928730	E:\CCI STUDY\GROUP B\POst-WEEK5	GrBWEEK5	2253.27	36.0271	46.4055	20		153.189	139.822	51.0968					135.4	652.56	26.52	247.44	3.72	5.92	0	6	0.04	12.08	12.28	247.4	7.56	378.88	226.12	0
2020-11-16	12:45:00	88423	900	900	985141000928730	E:\CCI STUDY\GROUP B\POst-WEEK5	GrBWEEK5	1969.99	35.6316	109.799	14		126.136	175.66	126.402					29.56	167.44	0	732.56	0	0	0	0	0	0	90.4	732.56	2.4	3.04	18.6	53
2020-11-16	13:00:00	89323	900	900	985141000928730	E:\CCI STUDY\GROUP B\POst-WEEK5	GrBWEEK5	696.498	34.7936	89.237	5		158.748	91.7946	158.748					7.76	847.68	0	52.32	0	0	0	0	0	0	715.44	52.32	0	132.24	0	0
2020-11-16	13:15:00	90223	900	900	985141000928730	E:\CCI STUDY\GROUP B\POst-WEEK5	GrBWEEK5	795.494	34.6522	101.197	8		153.446	116.324	145.36					6.04	733.84	0	166.16	0	0	0	0	0	0	619.72	166.16	0	114.12	0	0
2020-11-16	13:30:00	91123	900	900	985141000928730	E:\CCI STUDY\GROUP B\POst-WEEK5	GrBWEEK5	1462.99	34.7441	83.4104	13		145.113	108.15	109.879					23.68	733.04	0	166.96	0	0	0	0	0	0	473.68	166.96	0	259.36	0	0
2020-11-16	13:45:00	92023	900	900	985141000928730	E:\CCI STUDY\GROUP B\POst-WEEK5	GrBWEEK5	1639.71	35.0252	101.974	15		115.956	133.284	132.525					31.64	778.04	0	121.96	0	0	0	0	0	0	15.72	121.96	0	592.12	170.2	0
2020-11-16	14:00:00	92923	900	900	985141000928730	E:\CCI STUDY\GROUP B\POst-WEEK5	GrBWEEK5	1005.51	35.1765	93.9643	9		137.571	135.478	146.56					36.16	882	0	18	0	0	0	0	0	0	701	18	0	181	0	0
2020-11-16	14:15:00	93823	900	900	985141000928730	E:\CCI STUDY\GROUP B\POst-WEEK5	GrBWEEK5	766.492	35.1689	103.802	7		168.919	133.348	123.752					109.4	307.44	0	592.56	0	0	0	0	0	0	250.28	592.56	0	0	57.16	0
2020-11-16	14:30:00	94723	900	900	985141000928730	E:\CCI STUDY\GROUP B\POst-WEEK5	GrBWEEK5	527.498	35.1087	108.585	5		122.694	187.742	125.923					4.68	801.08	0	98.92	0	0	0	0	0	0	784.32	98.92	0	16.76	0	0
2020-11-16	14:45:00	95623	900	900	985141000928730	E:\CCI STUDY\GROUP B\POst-WEEK5	GrBWEEK5	815.996	34.9542	35.8861	7		39.0563	119.953	152.542					10.32	857.2	0	42.8	0	0	0	0	0	0	10.48	42.8	0	846.72	0	0
2020-11-16	15:00:00	96523	900	900	985141000928730	E:\CCI STUDY\GROUP B\POst-WEEK5	GrBWEEK5	1413.5	34.8992	59.3071	13		118.634	137.821	78.5567					147.68	367.12	0	532.88	0	0	0	0	0	0	135.72	532.88	0	231.4	0	0
2020-11-16	15:15:00	97423	900	900	985141000928730	E:\CCI STUDY\GROUP B\POst-WEEK5	GrBWEEK5	4200.55	35.4686	116.486	39		145.477	203.168	160.555					111.96	738.68	76.64	161.32	0.08	13.76	2.28	8.8	110.16	14.92	46.12	51.16	5.88	493.92	120.88	32.04
2020-11-16	15:30:00	98323	900	900	985141000928730	E:\CCI STUDY\GROUP B\POst-WEEK5	GrBWEEK5	0	35.4925	119.5	0		119.5	209.353	162.777					0	900	0	0	0	0	0	0	0	0	0	0	0	900	0	0
2020-11-16	15:45:00	99223	900	900	985141000928730	E:\CCI STUDY\GROUP B\POst-WEEK5	GrBWEEK5	239	35.1165	112.509	2		140.424	122.972	159.852					2.4	900	0	0	0	0	0	0	0	0	63.52	0	0	836.48	0	0
2020-11-16	16:00:00	100123	900	900	985141000928730	E:\CCI STUDY\GROUP B\POst-WEEK5	GrBWEEK5	0	35.401	119.5	0		119.5	161.253	119.819					0	900	0	0	0	0	0	0	0	0	0	0	0	900	0	0
2020-11-16	16:15:00	101023	900	900	985141000928730	E:\CCI STUDY\GROUP B\POst-WEEK5	GrBWEEK5	288.496	35.5053	70.2762	2		109.031	183.579	84.3502					35.84	836.8	0	63.2	0	0	0	0	0	0	0	63.2	0	429.4	407.4	0
2020-11-16	16:30:00	101923	900	900	985141000928730	E:\CCI STUDY\GROUP B\POst-WEEK5	GrBWEEK5	3770.62	35.6333	73.0801	34		102.348	222.298	148.172					205.68	692.4	10.52	207.6	4.72	4.24	4.68	5.2	3.76	0	81.48	203.84	0	461.8	130.28	0
2020-11-16	16:45:00	102823	900	900	985141000928730	E:\CCI STUDY\GROUP B\POst-WEEK5	GrBWEEK5	3684.6	36.5173	134.062	30		190.946	189.048	165.478					138.68	739.12	119.2	160.88	1.48	8.64	3.96	2.68	143.92	4.04	3.52	16.96	86.44	0	566.12	62.24
2020-11-16	17:00:00	103723	900	900	985141000928730	E:\CCI STUDY\GROUP B\POst-WEEK5	GrBWEEK5	239	35.9035	3.62183	2		7.24416	117.949	218.157					8.28	900	0	0	0	0	0	0	0	0	0	0	0	0	9	891
2020-11-16	17:15:00	104623	900	900	985141000928730	E:\CCI STUDY\GROUP B\POst-WEEK5	GrBWEEK5	0	35.3187	106.733	0		176.035	131.78	119.5					0	900	0	0	0	0	0	0	0	0	0	0	0	0	0	900
2020-11-16	17:30:00	105523	900	900	985141000928730	E:\CCI STUDY\GROUP B\POst-WEEK5	GrBWEEK5	0	35.1832	81.6003	0		190.407	139.198	89.8534					0	900	0	0	0	0	0	0	0	0	0	0	0	0	223.28	676.72
2020-11-16	17:45:00	106423	900	900	985141000928730	E:\CCI STUDY\GROUP B\POst-WEEK5	GrBWEEK5	3763.86	35.8918	77.0121	33		147.617	183.686	109.117					197.36	514.28	13.68	385.72	1.68	21.44	2.4	27.44	28	4.32	14.12	357.72	0	74.84	351.84	16.2
2020-11-16	18:00:00	107323	900	900	985141000928730	E:\CCI STUDY\GROUP B\POst-WEEK5	GrBWEEK5	2804.16	36.5706	92.9483	26		189.825	158.663	145.462					161.84	863	40.32	37	0.04	11.4	25.24	65.08	37	14.76	505.64	0	21.12	165.16	27.56	27
2020-11-16	18:15:00	108223	900	900	985141000928730	E:\CCI STUDY\GROUP B\POst-WEEK5	GrBWEEK5	1344.49	36.5036	108.491	9		123.054	216.968	234.738					87.12	897.52	16.84	2.48	0	0	0	0	0	35.12	42.92	2.48	224.68	0	74.84	519.96
2020-11-16	18:30:00	109123	900	900	985141000928730	E:\CCI STUDY\GROUP B\POst-WEEK5	GrBWEEK5	6395.84	36.2508	122.372	59		169.952	212.234	179.401					315.6	788.32	68.04	111.68	9.16	2.8	6.72	76.56	60.84	13.04	19.08	50.84	187.4	81.64	377.48	14.44
2020-11-16	18:45:00	110023	900	900	985141000928730	E:\CCI STUDY\GROUP B\POst-WEEK5	GrBWEEK5	3642.81	36.9303	122.716	34		170.088	257.756	190.641					133.88	720.08	113.72	179.92	17.12	17.76	9.36	2	111.8	43.44	17.04	68.12	59.48	30.92	19.28	503.68
2020-11-16	19:00:00	110923	900	900	985141000928730	E:\CCI STUDY\GROUP B\POst-WEEK5	GrBWEEK5	5766.76	37.1825	135.878	49		223.269	185.022	194.963					252.12	718.48	142.08	181.52	13.44	2.28	14.52	94.48	167.56	50.28	82.36	13.96	11.92	48.28	40.64	360.28
2020-11-16	19:15:00	111823	900	900	985141000928730	E:\CCI STUDY\GROUP B\POst-WEEK5	GrBWEEK5	3323.31	36.9569	105.397	33		212.165	164.804	223.073					244.4	792.24	23.24	107.76	0.04	10.68	61.44	29.96	101.48	42.88	33.32	6.28	12.32	26.52	102.56	472.52
2020-11-16	19:30:00	112723	900	900	985141000928730	E:\CCI STUDY\GROUP B\POst-WEEK5	GrBWEEK5	9505.06	37.2944	128.029	86		190.45	215.438	166.041					375.88	715.8	103.92	184.2	0	2.92	45.64	19.4	26.72	64.68	14.72	157.48	179.16	236.64	102.36	50.28
2020-11-16	19:45:00	113623	900	900	985141000928730	E:\CCI STUDY\GROUP B\POst-WEEK5	GrBWEEK5	4663.85	37.2494	122.688	44		221.669	234.25	152.183					187	816.88	63.16	83.12	13.8	7.56	32.32	17.4	35.96	30.04	118.44	47.16	43.68	384	9.2	160.44
2020-11-16	20:00:00	114523	900	900	985141000928730	E:\CCI STUDY\GROUP B\POst-WEEK5	GrBWEEK5	3051.22	36.8875	84.1604	25		221.868	124.473	147.715					84.12	820.28	0	79.72	0	1.8	0	71.64	40.76	16.96	35.16	38.96	8.32	530.56	42.36	113.48
2020-11-16	20:15:00	115423	900	900	985141000928730	E:\CCI STUDY\GROUP B\POst-WEEK5	GrBWEEK5	2349.99	36.416	117.546	19		233.55	260.37	137.846					26.32	896.4	98.2	3.6	0.04	13.6	1.88	5.56	2.76	0	45.88	0.84	0	711.4	101.56	16.48
2020-11-16	20:30:00	116323	900	900	985141000928730	E:\CCI STUDY\GROUP B\POst-WEEK5	GrBWEEK5	5747.2	36.8783	135.019	50		243.795	211.115	201.187					130.52	804.6	112.32	95.4	0	39.4	7.4	13.08	42.04	84	0	53.36	64.24	16.96	490.92	88.6
2020-11-16	20:45:00	117223	900	900	985141000928730	E:\CCI STUDY\GROUP B\POst-WEEK5	GrBWEEK5	260.229	36.7297	100.566	2		256.484	116.206	179.605					490.52	900	86.84	0	0	0	0	0	0	0	0	0	0	275.32	401.4	223.28
2020-11-16	21:00:00	118123	900	900	985141000928730	E:\CCI STUDY\GROUP B\POst-WEEK5	GrBWEEK5	1062.38	37.2453	103.108	10		207.259	171.213	126.371					146	894.84	18.88	5.16	0	34.44	6.08	0	0.44	0.48	18.6	4.72	82.92	0	701.4	50.92
2020-11-16	21:15:00	119023	900	900	985141000928730	E:\CCI STUDY\GROUP B\POst-WEEK5	GrBWEEK5	4099.86	37.0987	127.788	35		180.231	219.552	185.511					136.6	711.04	89.4	188.96	26.2	23.96	3.8	1.68	180.36	56.96	0.88	8.6	43.6	9.44	518.4	26.12
2020-11-16	21:30:00	119923	900	900	985141000928730	E:\CCI STUDY\GROUP B\POst-WEEK5	GrBWEEK5	5004.84	36.8635	77.5093	42		147.918	156.068	143.398					577.72	806.8	97.88	93.2	69	3.4	0	3.48	61.44	37.4	74.4	31.76	167.92	102.08	55.64	293.48
2020-11-16	21:45:00	120823	900	900	985141000928730	E:\CCI STUDY\GROUP B\POst-WEEK5	GrBWEEK5	5412.21	37.4147	162.157	41		225.184	207.665	203.877					365.04	532.24	267.96	367.76	3.2	42.12	13.12	39.8	256.84	78.24	10.68	110.92	9.04	187.2	121	27.84
2020-11-16	22:00:00	121723	900	900	985141000928730	E:\CCI STUDY\GROUP B\POst-WEEK5	GrBWEEK5	7304.46	37.4079	98.4211	63		169.475	199.658	200.157					393.72	727	60.32	173	16.12	18.56	0	44.52	121.04	191.8	14.16	51.96	77.56	159.72	141.72	62.84
2020-11-16	22:15:00	122623	900	900	985141000928730	E:\CCI STUDY\GROUP B\POst-WEEK5	GrBWEEK5	6501.84	37.3171	132.965	58		242.949	217.896	172.196					307.52	655.12	210.08	244.88	5.72	25.68	6.16	160.32	211.92	44.84	35.36	32.96	104.16	237.68	14.96	20.24
2020-11-16	22:30:00	123523	900	900	985141000928730	E:\CCI STUDY\GROUP B\POst-WEEK5	GrBWEEK5	3553.55	37.3857	117.998	28		190.377	141.489	232.69					50.04	810.96	3.12	89.04	10.04	36.28	1.88	2.88	2.04	27.32	2.52	87	0.64	10.44	42.8	676.16
2020-11-16	22:45:00	124423	900	900	985141000928730	E:\CCI STUDY\GROUP B\POst-WEEK5	GrBWEEK5	119.5	36.9897	130.707	1		241.93	154.558	261.148					1.16	900	96.84	0	0	0	0	0	0	0	0	0	0	0	9.12	890.88
2020-11-16	23:00:00	125323	900	900	985141000928730	E:\CCI STUDY\GROUP B\POst-WEEK5	GrBWEEK5	12662.6	36.7226	132.566	119		208.096	219.37	214.795					370.08	602.6	112.36	297.4	27.68	23.72	16.96	7.56	113.72	131	8.28	183.68	70.64	60.44	95.88	160.44
2020-11-16	23:15:00	126223	900	900	985141000928730	E:\CCI STUDY\GROUP B\POst-WEEK5	GrBWEEK5	6605.04	37.2837	135.392	59		193.001	220.459	184.424					311.28	819.6	227.84	80.4	2.92	62.44	86.6	73.08	44	48.96	11.72	36.4	247	230.4	31.08	25.4
2020-11-16	23:30:00	127123	900	900	985141000928730	E:\CCI STUDY\GROUP B\POst-WEEK5	GrBWEEK5	5336.99	37.297	103.395	46		209.265	179.057	156.584					299.6	555.72	57.28	344.28	44.36	26.92	33.28	44.52	271.08	156.56	43.64	73.2	52.68	101.68	33.48	18.6
2020-11-16	23:45:00	128023	900	900	985141000928730	E:\CCI STUDY\GROUP B\POst-WEEK5	GrBWEEK5	5449.95	37.4846	134.096	47		236.284	209.982	190.536					391.76	711.76	38.32	188.24	5.4	71.56	5.48	119.76	80.28	54.12	181.16	107.96	143.6	119.36	11.32	0
2020-11-17	00:00:00	128923	900	900	985141000928730	E:\CCI STUDY\GROUP B\POst-WEEK5	GrBWEEK5	7277.98	37.4346	111.56	70		160.833	168.237	177.171					477.72	725.08	100.04	174.92	0	22.16	44.48	1.48	74	115.36	15.84	100.92	249.36	96.04	169.84	10.52
2020-11-17	00:15:00	129823	900	900	985141000928730	E:\CCI STUDY\GROUP B\POst-WEEK5	GrBWEEK5	5013.86	37.3662	118.152	45		200.11	155.78	231.874					182.8	735.44	56.8	164.56	13.56	5.8	47.64	202.84	93.52	131.52	21.68	71.04	10.64	295.12	6.64	0
2020-11-17	00:30:00	130723	900	900	985141000928730	E:\CCI STUDY\GROUP B\POst-WEEK5	GrBWEEK5	6843.64	37.3347	143.493	64		211.028	206.032	194.652					300.12	764.32	211.52	135.68	17.64	6.88	90.6	116	30.24	58.92	91.56	105.44	101.88	28.88	175.12	76.84
2020-11-17	00:45:00	131623	900	900	985141000928730	E:\CCI STUDY\GROUP B\POst-WEEK5	GrBWEEK5	12538.1	37.1038	122.326	104		214.068	185.473	179.734					300.4	733.32	72.44	166.68	27.84	49.4	67.88	87.4	75.08	60.96	94.88	91.6	76.48	122.8	16.08	129.6
2020-11-17	01:00:00	132523	900	900	985141000928730	E:\CCI STUDY\GROUP B\POst-WEEK5	GrBWEEK5	5410.63	37.0966	152.406	49		224.165	238.021	203.29					55.6	741.96	196.6	158.04	0	0	0.08	7.36	11.08	2.36	186.08	146.96	4.96	105.92	337.64	97.56
2020-11-17	01:15:00	133423	900	900	985141000928730	E:\CCI STUDY\GROUP B\POst-WEEK5	GrBWEEK5	2110	36.145	127.402	17		231.618	203.516	166.878					38.08	755.68	60.52	144.32	0	0	0	0	0	0	0.08	144.32	0	253.92	473.96	27.72
2020-11-17	01:30:00	134323	900	900	985141000928730	E:\CCI STUDY\GROUP B\POst-WEEK5	GrBWEEK5	717.001	35.7277	95.1563	6		133.646	134.218	159.534					11.52	747.32	0	152.68	0	0	0	0	0	0	0	152.68	0	39.36	707.96	0
2020-11-17	01:45:00	135223	900	900	985141000928730	E:\CCI STUDY\GROUP B\POst-WEEK5	GrBWEEK5	239	36.0784	119.088	2		119.617	142.136	244.527					5.96	897	0	3	0	0	0	0	0	0	0	3	0	0	897	0
2020-11-17	02:00:00	136123	900	900	985141000928730	E:\CCI STUDY\GROUP B\POst-WEEK5	GrBWEEK5	766.498	35.5802	127.067	6		161.694	193.052	190.362					20.72	721.28	0	178.72	0	0	0	0	0	0	0	178.72	0	231.16	490.12	0
2020-11-17	02:15:00	137023	900	900	985141000928730	E:\CCI STUDY\GROUP B\POst-WEEK5	GrBWEEK5	0	35.6887	109.415	0		119.503	210.252	133.856					0	900	0	0	0	0	0	0	0	0	0	0	0	0	900	0
2020-11-17	02:30:00	137923	900	900	985141000928730	E:\CCI STUDY\GROUP B\POst-WEEK5	GrBWEEK5	239	36.1708	93.9976	2		122.817	149.676	109.262					2.2	873.52	0	26.48	0	0	0	0	0	0	0	26.48	0	0	873.52	0
2020-11-17	02:45:00	138823	900	900	985141000928730	E:\CCI STUDY\GROUP B\POst-WEEK5	GrBWEEK5	5509.19	36.5075	138.899	49		203.831	161.782	191.317					192.52	685.6	107.48	214.4	12.12	49.76	14.24	105.16	140.16	65.6	22.92	74.24	88.16	13.72	281.16	32.76
2020-11-17	03:00:00	139723	900	900	985141000928730	E:\CCI STUDY\GROUP B\POst-WEEK5	GrBWEEK5	119.5	36.2679	116.752	1		170.533	122.41	117.226					3.48	900	0	0	0	0	0	0	0	0	0	0	0	53.4	846.6	0
2020-11-17	03:15:00	140623	900	900	985141000928730	E:\CCI STUDY\GROUP B\POst-WEEK5	GrBWEEK5	0	36.2756	76.5442	0		247.791	159.753	107.352					0	900	0	0	0	0	0	0	0	0	0	0	0	900	0	0
2020-11-17	03:30:00	141523	900	900	985141000928730	E:\CCI STUDY\GROUP B\POst-WEEK5	GrBWEEK5	700.351	36.3064	97.1413	6		146.061	119.4	211.993					8.04	876	0	24	0	0	0	0	0	0	0.04	24	0.68	281.12	223.28	370.88
2020-11-17	03:45:00	142423	900	900	985141000928730	E:\CCI STUDY\GROUP B\POst-WEEK5	GrBWEEK5	1621.85	35.7851	101.613	14		184.471	135.747	102.349					61.04	881.44	47.12	18.56	0	0	0	35.64	11.64	0	62.48	6.92	0	331.16	452.16	0
2020-11-17	04:00:00	143323	900	900	985141000928730	E:\CCI STUDY\GROUP B\POst-WEEK5	GrBWEEK5	7935.67	36.2842	186.327	72		244.225	214.41	235.712					187.72	636.08	347.48	263.92	11	100.92	22.6	163.2	183.16	49.88	7.64	80.76	91.44	25.24	5.2	158.96
2020-11-17	04:15:00	144223	900	900	985141000928730	E:\CCI STUDY\GROUP B\POst-WEEK5	GrBWEEK5	5223.78	36.8502	160.168	45		234.192	189.003	237.695					201.12	681.44	191.68	218.56	16.12	9.04	129.88	225.72	195.68	27.92	85.64	22.88	111.44	12.44	23.48	39.76
2020-11-17	04:30:00	145123	900	900	985141000928730	E:\CCI STUDY\GROUP B\POst-WEEK5	GrBWEEK5	6836.47	36.9729	188.929	60		280.132	232.828	254.131					313.16	695.64	420.52	204.36	30.56	123.08	80.88	72.68	152.24	103.6	15.96	52.12	110.4	0	16.8	141.68
2020-11-17	04:45:00	146023	900	900	985141000928730	E:\CCI STUDY\GROUP B\POst-WEEK5	GrBWEEK5	5768.54	37.0135	146.521	49		201.726	200.733	237.414					127.88	723.44	247.2	176.56	6.48	30.88	8.04	18.36	33.16	65.4	57.48	143.4	5.88	148.88	224.2	157.84
2020-11-17	05:00:00	146923	900	900	985141000928730	E:\CCI STUDY\GROUP B\POst-WEEK5	GrBWEEK5	7269.25	36.9464	111.591	70		168.034	242.1	182.983					177.8	724.24	35.6	175.76	35.12	39.48	19.84	9.88	143.76	30.08	37.8	32	6.48	171.92	293.6	80.04
2020-11-17	05:15:00	147823	900	900	985141000928730	E:\CCI STUDY\GROUP B\POst-WEEK5	GrBWEEK5	9899.57	36.9991	127.531	86		199.231	239.774	189.791					397.36	577.68	131.84	322.32	63.36	86.48	50.84	2.72	99.52	95.92	13.76	222.8	34.44	79.72	30.96	119.48
2020-11-17	05:30:00	148723	900	900	985141000928730	E:\CCI STUDY\GROUP B\POst-WEEK5	GrBWEEK5	10639.3	37.3082	117.456	85		187.214	171.997	179.219					331.8	592.64	33.32	307.36	12.8	14.6	14.36	85.44	89.52	132.6	128.56	217.84	65.88	0	131.2	7.2
2020-11-17	05:45:00	149623	900	900	985141000928730	E:\CCI STUDY\GROUP B\POst-WEEK5	GrBWEEK5	7500.83	36.8007	127.469	65		205.932	175.201	206.239					329.76	619.6	123.84	280.4	57.24	17.72	48.08	111.92	178.6	90.12	5.44	101.8	64.16	156.6	14.56	53.76
2020-11-17	06:00:00	150523	900	900	985141000928730	E:\CCI STUDY\GROUP B\POst-WEEK5	GrBWEEK5	7556.36	37.1024	117.477	61		187.506	176.703	176.326					191.56	775.12	28	124.88	0	6.44	15.84	6.04	12.96	11.28	11.96	111.92	105.52	275.44	180.96	161.64
2020-11-17	06:15:00	151423	900	900	985141000928730	E:\CCI STUDY\GROUP B\POst-WEEK5	GrBWEEK5	1532.92	36.8468	92.6429	12		205.75	143.077	98.4332					129.44	896.2	0	3.8	0	0	0	0	0	0	261.32	3.8	0	442.16	117.08	75.64
2020-11-17	06:30:00	152323	900	900	985141000928730	E:\CCI STUDY\GROUP B\POst-WEEK5	GrBWEEK5	239	36.5076	110.779	2		245.107	130.218	110.779					2.36	900	0	0	0	0	0	0	0	0	195.24	0	0	704.76	0	0
2020-11-17	06:45:00	153223	900	900	985141000928730	E:\CCI STUDY\GROUP B\POst-WEEK5	GrBWEEK5	0	35.9885	89.8534	0		152.148	131.78	89.8534					0	900	0	0	0	0	0	0	0	0	223.28	0	0	676.72	0	0
2020-11-17	07:00:00	154123	900	900	985141000928730	E:\CCI STUDY\GROUP B\POst-WEEK5	GrBWEEK5	119.501	35.4418	82.998	1		132.199	158.481	89.4903					13.4	900	0	0	0	0	0	0	0	0	710.68	0	0	189.32	0	0
2020-11-17	07:15:00	155023	900	900	985141000928730	E:\CCI STUDY\GROUP B\POst-WEEK5	GrBWEEK5	959.689	35.6706	31.7728	8		49.5868	105.993	114.587					535.28	714.68	0	185.32	0	0	0	0	0	0	429.96	185.32	0	4.76	279.96	0
2020-11-17	07:30:00	155923	900	900	985141000928730	E:\CCI STUDY\GROUP B\POst-WEEK5	GrBWEEK5	0	35.2874	29.6466	0		132.903	29.6466	131.78					0	900	0	0	0	0	0	0	0	0	0	0	0	0	900	0
2020-11-17	07:45:00	156823	900	900	985141000928730	E:\CCI STUDY\GROUP B\POst-WEEK5	GrBWEEK5	0	34.7674	119.5	0		163.545	119.5	168.999					0	900	0	0	0	0	0	0	0	0	0	0	0	0	900	0
2020-11-17	08:00:00	157723	900	900	985141000928730	E:\CCI STUDY\GROUP B\POst-WEEK5	GrBWEEK5	0	34.3123	114.695	0		156.718	114.695	168.999					0	900	0	0	0	0	0	0	0	0	0	0	0	0	900	0
2020-11-17	08:15:00	158623	900	900	985141000928730	E:\CCI STUDY\GROUP B\POst-WEEK5	GrBWEEK5	0	34.3646	99.5473	0		120.703	99.5473	158.912					0	900	0	0	0	0	0	0	0	0	0	0	0	0	900	0
2020-11-17	08:30:00	159523	900	900	985141000928730	E:\CCI STUDY\GROUP B\POst-WEEK5	GrBWEEK5	4979.78	34.6532	117.83	38		158.849	143.315	151.346					82.76	780.72	50.96	119.28	30.52	0	0	7.2	19.8	0	0	99.48	74.12	25.04	532.4	111.44
2020-11-17	08:45:00	160423	900	900	985141000928730	E:\CCI STUDY\GROUP B\POst-WEEK5	GrBWEEK5	6494.45	35.9572	113.188	55		220.048	143.127	157.113					138.16	785.4	34.6	114.6	4.88	0	0	2.44	12.48	9.6	232.08	102.12	77.48	95.88	217.96	145.08
2020-11-17	09:00:00	161323	900	900	985141000928730	E:\CCI STUDY\GROUP B\POst-WEEK5	GrBWEEK5	3895.67	36.3734	109.132	34		155.189	135.744	239.686					70.28	854.56	38.8	45.44	26.44	8.16	14.8	2.76	3.88	3.28	25.32	41.56	5.24	8.96	759.6	0
2020-11-17	09:15:00	162223	900	900	985141000928730	E:\CCI STUDY\GROUP B\POst-WEEK5	GrBWEEK5	119.5	35.6834	120.236	1		148.971	122.292	186.603					2.08	848.92	0	51.08	0	0	0	0	0	0	0	51.08	0	0	848.92	0
2020-11-17	09:30:00	163123	900	900	985141000928730	E:\CCI STUDY\GROUP B\POst-WEEK5	GrBWEEK5	488.172	35.2987	108.936	4		142.575	143.703	123.466					37.84	610.32	0	289.68	0	0	0	0	0	0	0	289.68	0	0	610.32	0
2020-11-17	09:45:00	164023	900	900	985141000928730	E:\CCI STUDY\GROUP B\POst-WEEK5	GrBWEEK5	808.994	35.2788	80.385	7		113.475	129.032	140.962					360.16	533.76	0	366.24	0	0	0	0	0	0	0	366.24	0	0	533.76	0
2020-11-17	10:00:00	164923	900	900	985141000928730	E:\CCI STUDY\GROUP B\POst-WEEK5	GrBWEEK5	495.347	35.4999	107.528	3		103.578	144	140.099					88	69.64	0	830.36	0	0	0	0	0	0	0	830.36	0	0	69.64	0
2020-11-17	10:15:00	165823	900	900	985141000928730	E:\CCI STUDY\GROUP B\POst-WEEK5	GrBWEEK5	119.5	35.6795	90.1342	1		0	156.756	123.465					1.16	350.32	0	549.68	0	0	0	0	0	0	0	549.68	0	0	350.32	0
2020-11-17	10:30:00	166723	900	900	985141000928730	E:\CCI STUDY\GROUP B\POst-WEEK5	GrBWEEK5	477.997	35.385	69.2916	4		80.2165	128.513	146.384					35.76	627.04	0	272.96	0	0	0	0	0	0	0	272.96	0	0	627.04	0
2020-11-17	10:45:00	167623	900	900	985141000928730	E:\CCI STUDY\GROUP B\POst-WEEK5	GrBWEEK5	314.152	35.3828	49.1043	2		105.246	70.696	136.311					90.32	561	0	339	0	0	0	0	0	0	0	339	0	411.72	149.28	0
2020-11-17	11:00:00	168523	900	900	985141000928730	E:\CCI STUDY\GROUP B\POst-WEEK5	GrBWEEK5	93.8674	35.4145	104.283	1			104.283	160.159					291.84	900	0	0	0	0	0	0	0	0	793.96	0	0	106.04	0	0
2020-11-17	11:15:00	169423	900	900	985141000928730	E:\CCI STUDY\GROUP B\POst-WEEK5	GrBWEEK5	754.435	35.3488	111.247	5		120.745	141.726	131.794					72.04	331.52	0	568.48	0	0	0	0	0	0	237.56	568.48	0	93.96	0	0
2020-11-17	11:30:00	170323	900	900	985141000928730	E:\CCI STUDY\GROUP B\POst-WEEK5	GrBWEEK5	300.53	35.3148	108.498	3		120.422	155.491	121.847					72.16	898.16	0	1.84	0	0	0	0	0	0	752.8	1.84	0	145.36	0	0
2020-11-17	11:45:00	171223	900	900	985141000928730	E:\CCI STUDY\GROUP B\POst-WEEK5	GrBWEEK5	2724.83	35.2218	120.633	21		146.418	150.992	146.134					244.28	875.96	29.2	24.04	8.48	3.96	0	7.56	9.56	0	669.52	14.48	25.68	0	0	160.76
2020-11-17	12:00:00	172123	900	900	985141000928730	E:\CCI STUDY\GROUP B\POst-WEEK5	GrBWEEK5	325.761	35.8684	71.2072	3		126.245	71.2072	117.364					258.08	832.68	0	67.32	0	0	0	0	0	0	5.8	67.32	0	0	826.88	0
2020-11-17	12:15:00	173023	900	900	985141000928730	E:\CCI STUDY\GROUP B\POst-WEEK5	GrBWEEK5	0	35.5585	118.355	0		130.515	118.929	152.284					0	900	0	0	0	0	0	0	0	0	0	0	0	0	900	0
2020-11-17	12:30:00	173923	900	900	985141000928730	E:\CCI STUDY\GROUP B\POst-WEEK5	GrBWEEK5	2472.32	35.0652	108.637	19		179.556	151.096	129.607					69.68	722.88	1.56	177.12	0	0	0	0	0	0	107.28	177.12	16.36	415.6	173.56	10.08
2020-11-17	12:45:00	174823	900	900	985141000928730	E:\CCI STUDY\GROUP B\POst-WEEK5	GrBWEEK5	4166.92	35.9007	123.667	33		152.192	191.772	151.488					100.72	386.76	59.4	513.24	6	29.04	26.24	22.68	26.04	11.4	10.44	487.2	113.24	105.84	0	61.88
2020-11-17	13:00:00	175723	900	900	985141000928730	E:\CCI STUDY\GROUP B\POst-WEEK5	GrBWEEK5	0	36.1159	4.63884	0		4.63884	153.251	119.5					0	900	0	0	0	0	0	0	0	0	0	0	0	900	0	0
2020-11-17	13:15:00	176623	900	900	985141000928730	E:\CCI STUDY\GROUP B\POst-WEEK5	GrBWEEK5	119.5	35.4565	30.6212	1		41.3784	128.412	120.475					1.04	900	0	0	0	0	0	0	0	0	9.84	0	0	890.16	0	0
2020-11-17	13:30:00	177523	900	900	985141000928730	E:\CCI STUDY\GROUP B\POst-WEEK5	GrBWEEK5	0	35.1236	89.8534	0		165.641	0	119.5					0	900	0	0	0	0	0	0	0	0	0	0	0	900	0	0
2020-11-17	13:45:00	178423	900	900	985141000928730	E:\CCI STUDY\GROUP B\POst-WEEK5	GrBWEEK5	0	34.7274	82.7338	0		155.377	95.0139	111.133					0	900	0	0	0	0	0	0	0	0	0	0	0	900	0	0
2020-11-17	14:00:00	179323	900	900	985141000928730	E:\CCI STUDY\GROUP B\POst-WEEK5	GrBWEEK5	119.5	34.827	104.192	1		136.172	159.264	105.889					6.84	900	0	0	0	0	0	0	0	0	304.12	0	0	595.88	0	0
2020-11-17	14:15:00	180223	900	900	985141000928730	E:\CCI STUDY\GROUP B\POst-WEEK5	GrBWEEK5	0	35.1537	119.5	0		159.281	147.773	119.5					0	900	0	0	0	0	0	0	0	0	900	0	0	0	0	0
2020-11-17	14:30:00	181123	900	900	985141000928730	E:\CCI STUDY\GROUP B\POst-WEEK5	GrBWEEK5	0	35.0009	59.025	0		126.601	127.123	59.025					0	900	0	0	0	0	0	0	0	0	676.72	0	0	223.28	0	0
2020-11-17	14:45:00	182023	900	900	985141000928730	E:\CCI STUDY\GROUP B\POst-WEEK5	GrBWEEK5	0	34.8541	108.046	0		210.485	119.15	131.006					0	900	0	0	0	0	0	0	0	0	0	0	0	900	0	0
2020-11-17	15:00:00	182923	900	900	985141000928730	E:\CCI STUDY\GROUP B\POst-WEEK5	GrBWEEK5	2339.92	35.614	120.604	18		210.143	143.566	161.047					111.76	841.52	7.08	58.48	12.72	4.52	0	0	3.52	1.32	636	54.96	0.6	155.96	30.4	0
2020-11-17	15:15:00	183823	900	900	985141000928730	E:\CCI STUDY\GROUP B\POst-WEEK5	GrBWEEK5	2491.56	35.4456	96.07	18		117.157	177.644	148.895					275.04	745	0	155	0	0	0	0	0	0	110.48	155	0	174.6	459.92	0
2020-11-17	15:30:00	184723	900	900	985141000928730	E:\CCI STUDY\GROUP B\POst-WEEK5	GrBWEEK5	1034.5	34.8683	106.126	8		152.383	158.149	121.91					51.16	407.64	0	492.36	0	0	0	0	0	0	0.04	492.36	0	118.28	289.32	0
2020-11-17	15:45:00	185623	900	900	985141000928730	E:\CCI STUDY\GROUP B\POst-WEEK5	GrBWEEK5	696.497	34.8511	91.7131	4		92.0915	152.981	152.981					6.32	216.2	0	683.8	0	0	0	0	0	0	7.32	683.8	0	0	208.88	0
2020-11-17	16:00:00	186523	900	900	985141000928730	E:\CCI STUDY\GROUP B\POst-WEEK5	GrBWEEK5	238.999	34.9888	95.685	2		129.279	129.333	113.102					10.8	179.4	0	720.6	0	0	0	0	0	0	179.4	720.6	0	0	0	0
2020-11-17	16:15:00	187423	900	900	985141000928730	E:\CCI STUDY\GROUP B\POst-WEEK5	GrBWEEK5	886.01	34.9284	81.3649	7		126.538	134.21	124.882					23.4	497.56	0	402.44	0	0	0	0	0	0	319.48	402.44	0	123.32	54.76	0
2020-11-17	16:30:00	188323	900	900	985141000928730	E:\CCI STUDY\GROUP B\POst-WEEK5	GrBWEEK5	6438.17	35.8242	120.661	57		167.49	191.678	190.957					126.12	839.84	72.84	60.16	40.48	4.88	11.6	122.88	20.64	12.24	123.04	39.52	13.16	362.52	149.04	0
2020-11-17	16:45:00	189223	900	900	985141000928730	E:\CCI STUDY\GROUP B\POst-WEEK5	GrBWEEK5	626.502	36.0597	117.09	6		184.461	143.271	171.393					48.96	855.28	54.76	44.72	0	0	0	0	0	0	0.08	44.72	0	438.64	416.56	0
2020-11-17	17:00:00	190123	900	900	985141000928730	E:\CCI STUDY\GROUP B\POst-WEEK5	GrBWEEK5	358.5	35.9725	119.525	3		136.984	136.857	152.321					5.68	592.84	0	307.16	0	0	0	0	0	0	0	307.16	2.96	0	589.88	0
2020-11-17	17:15:00	191023	900	900	985141000928730	E:\CCI STUDY\GROUP B\POst-WEEK5	GrBWEEK5	843.21	35.5396	85.2875	8		100.301	133.502	139.007					377.2	504.04	0	395.96	0	0	0	0	0	0	0.04	395.96	6.52	44.6	452.88	0
2020-11-17	17:30:00	191923	900	900	985141000928730	E:\CCI STUDY\GROUP B\POst-WEEK5	GrBWEEK5	211.938	35.6099	77.0373	2		196.378	128.142	114.527					48.56	370.4	0	529.6	0	0	0	0	0	0	0.04	529.6	0	370.36	0	0
2020-11-17	17:45:00	192823	900	900	985141000928730	E:\CCI STUDY\GROUP B\POst-WEEK5	GrBWEEK5	7464.1	36.173	107.107	67		201.662	181.647	131.412					332.6	752.48	107.56	147.52	11.6	21.52	32.36	100.08	54.44	28.72	258.64	93.08	92.44	104.24	88.84	14.04
2020-11-17	18:00:00	193723	900	900	985141000928730	E:\CCI STUDY\GROUP B\POst-WEEK5	GrBWEEK5	1344.8	36.9256	45.9173	12		168.712	93.5908	177.683					163.2	899.92	0.6	0.08	0	0	0	50.52	0.04	66.28	283.56	0.04	23.52	394.96	81.08	0
2020-11-17	18:15:00	194623	900	900	985141000928730	E:\CCI STUDY\GROUP B\POst-WEEK5	GrBWEEK5	3802.8	36.0996	135.432	34		209.415	189.866	193.214					56.8	773.64	103.64	126.36	0	21.68	1.68	9.44	11.56	14	150.44	114.8	25.56	20.28	270.68	259.88
2020-11-17	18:30:00	195523	900	900	985141000928730	E:\CCI STUDY\GROUP B\POst-WEEK5	GrBWEEK5	2360.32	36.2128	120.838	22		216.654	207.052	185.726					41.76	889.04	82.56	10.96	5.24	2.4	4	81.16	8.24	0	73.76	2.72	0	678.8	17.48	26.2
2020-11-17	18:45:00	196423	900	900	985141000928730	E:\CCI STUDY\GROUP B\POst-WEEK5	GrBWEEK5	7233.14	36.7789	112.386	65		164.005	167.587	173.503					295.28	624.88	39	275.12	0.04	4.76	11.92	93.64	20.8	13.52	66.24	254.32	86.36	92.68	171.96	83.76
2020-11-17	19:00:00	197323	900	900	985141000928730	E:\CCI STUDY\GROUP B\POst-WEEK5	GrBWEEK5	5249.46	37.1139	118.531	44		161.706	193.849	192.265					205.24	760.56	4.56	139.44	2.04	11.76	0.44	95.64	24.04	38.88	5.6	115.4	351.2	21.32	49.32	184.36
2020-11-17	19:15:00	198223	900	900	985141000928730	E:\CCI STUDY\GROUP B\POst-WEEK5	GrBWEEK5	5631.08	37.134	117.054	52		139.329	231.048	210.447					181.96	816.16	63.08	83.84	7.24	1.12	0	64.92	18.6	14.32	4.88	65.24	73.68	343.44	82.24	224.32
2020-11-17	19:30:00	199123	900	900	985141000928730	E:\CCI STUDY\GROUP B\POst-WEEK5	GrBWEEK5	1829.21	36.9804	114.889	14		184.436	208.309	128.519					108.52	846.92	1	53.08	0	0	0	0	0	0	0	53.08	72.28	141.56	3.24	629.84
2020-11-17	19:45:00	200023	900	900	985141000928730	E:\CCI STUDY\GROUP B\POst-WEEK5	GrBWEEK5	3954.97	36.5393	135.013	37		240.185	217.191	213.296					55.6	883.92	71.28	16.08	4.72	26.84	7.68	7.88	7.84	15.64	1.84	8.24	84.12	302.32	304.12	128.76
2020-11-17	20:00:00	200923	900	900	985141000928730	E:\CCI STUDY\GROUP B\POst-WEEK5	GrBWEEK5	358.5	36.7519	117.98	2		220.489	160.925	209.377					17.76	900	142.44	0	0	0	0	0	0	0	0	0	0	361.8	538.2	0
2020-11-17	20:15:00	201823	900	900	985141000928730	E:\CCI STUDY\GROUP B\POst-WEEK5	GrBWEEK5	6910.85	36.9445	107.664	66		175.483	168.505	200.124					188.6	808.92	38.68	91.08	38.68	23.24	25	33.48	54.28	8.16	4.68	36.8	139.8	10.88	441.88	83.12
2020-11-17	20:30:00	202723	900	900	985141000928730	E:\CCI STUDY\GROUP B\POst-WEEK5	GrBWEEK5	11467	37.0515	127.011	97		177.273	243.162	207.593					199.56	838.32	117.56	61.68	37.84	30.76	67.96	2.84	13.16	65.32	17.96	48.52	219.88	50.6	117.92	227.24
2020-11-17	20:45:00	203623	900	900	985141000928730	E:\CCI STUDY\GROUP B\POst-WEEK5	GrBWEEK5	13766.8	37.4132	114.556	121		214.677	188.143	220.391					226.4	837.92	67.4	62.08	15.16	23.88	22.52	10	14.6	18.2	31.64	47.48	123.16	118.72	215.6	259.04
2020-11-17	21:00:00	204523	900	900	985141000928730	E:\CCI STUDY\GROUP B\POst-WEEK5	GrBWEEK5	11535.1	37.4922	128.414	101		215.761	194.818	232.833					170.2	839.36	88.16	60.64	13.16	10.56	35.04	5.04	19.92	11.68	5.44	40.72	106.4	7.52	180.04	464.48
2020-11-17	21:15:00	205423	900	900	985141000928730	E:\CCI STUDY\GROUP B\POst-WEEK5	GrBWEEK5	8925.96	37.1612	148.629	78		230.285	219.058	231.238					144.48	872	154.04	28	0	98.96	32.52	7.8	3.76	25.12	104.04	24.24	83.88	125.48	221.92	172.28
2020-11-17	21:30:00	206323	900	900	985141000928730	E:\CCI STUDY\GROUP B\POst-WEEK5	GrBWEEK5	6843.56	37.539	108.509	62		195.458	154.366	226.027					135.8	833.2	69.6	66.8	4	3.56	45.84	4.84	2.2	1.96	4.4	64.6	69.24	81	81.8	536.56
2020-11-17	21:45:00	207223	900	900	985141000928730	E:\CCI STUDY\GROUP B\POst-WEEK5	GrBWEEK5	4840.96	37.5312	108.254	45		130.018	224.705	249.71					86.72	858.08	0	41.92	3.16	0.04	5.56	1.6	10.84	0	1.08	31.08	180.88	5.08	24	636.68
2020-11-17	22:00:00	208123	900	900	985141000928730	E:\CCI STUDY\GROUP B\POst-WEEK5	GrBWEEK5	6986.69	37.3562	128.312	64		170.245	223.143	216.765					181.68	789.24	70.4	110.76	1.32	56.48	36.76	1.4	44.4	10.48	0.8	66.36	223.12	3	109.64	346.24
2020-11-17	22:15:00	209023	900	900	985141000928730	E:\CCI STUDY\GROUP B\POst-WEEK5	GrBWEEK5	3254.29	36.939	100.169	29		121.293	231.254	221.135					113.36	859	19.32	41	0	142.72	12.72	4.92	2.44	32.24	3.36	38.56	50.36	275.6	3	334.08
2020-11-17	22:30:00	209923	900	900	985141000928730	E:\CCI STUDY\GROUP B\POst-WEEK5	GrBWEEK5	478	37.0787	122.156	4		201.498	224.173	148.541					14.08	900	8.44	0	0	0	0	0	0	0	0	0	618.72	37.08	10.76	233.44
2020-11-17	22:45:00	210823	900	900	985141000928730	E:\CCI STUDY\GROUP B\POst-WEEK5	GrBWEEK5	3095.47	36.9161	121.884	27		181.349	268.247	191.923					59.24	844.72	65.84	55.28	0.04	84.2	9.6	3.68	36.28	18.92	4.56	19	11.4	6.04	202.36	503.92
2020-11-17	23:00:00	211723	900	900	985141000928730	E:\CCI STUDY\GROUP B\POst-WEEK5	GrBWEEK5	1965.85	37.1416	147.603	15		174.64	222.471	254.257					22.32	896.4	63.28	3.6	0	0	0	53.76	0	0	0.32	3.6	199.88	1.88	34.92	605.64
2020-11-17	23:15:00	212623	900	900	985141000928730	E:\CCI STUDY\GROUP B\POst-WEEK5	GrBWEEK5	5847.82	37.1978	116.024	48		196.795	261.527	181.707					171.72	823.36	115.92	76.64	17.56	83.04	11.4	30.8	48.4	83.72	22.6	28.24	103.96	197	222.64	50.64
2020-11-17	23:30:00	213523	900	900	985141000928730	E:\CCI STUDY\GROUP B\POst-WEEK5	GrBWEEK5	5043.28	37.4931	139.524	41		228.714	218.369	204.008					207.96	794.56	224.92	105.44	14.48	50.44	76.68	126.08	87.8	66.36	2.08	17.64	127.44	20.48	251.68	58.84
2020-11-17	23:45:00	214423	900	900	985141000928730	E:\CCI STUDY\GROUP B\POst-WEEK5	GrBWEEK5	3344.4	37.4116	84.618	30		179.183	130.499	211.682					110.76	800.32	68.28	99.68	57.92	15.64	21.76	0.04	99.16	0.28	11.4	0.52	188.32	194.48	287.56	22.92
2020-11-18	00:00:00	215323	900	900	985141000928730	E:\CCI STUDY\GROUP B\POst-WEEK5	GrBWEEK5	7139.74	37.5269	114.051	63		233.799	182.37	165.67					365.96	705.48	25.56	194.52	6.32	85.08	10.96	7.48	27.76	19.48	99.8	166.76	200.52	21.76	33	221.08
2020-11-18	00:15:00	216223	900	900	985141000928730	E:\CCI STUDY\GROUP B\POst-WEEK5	GrBWEEK5	2508.33	37.3473	102.021	20		141.889	289.287	188.203					119.96	863.4	23.04	36.6	7.32	0	0	14.72	0	0	0	36.6	19.36	223.28	321.2	277.52
2020-11-18	00:30:00	217123	900	900	985141000928730	E:\CCI STUDY\GROUP B\POst-WEEK5	GrBWEEK5	716.999	37.1585	87.4414	6		90.4934	204.984	222.599					10.56	900	0	0	0	0	0	0	0	0	0	0	0	391.88	508.12	0
2020-11-18	00:45:00	218023	900	900	985141000928730	E:\CCI STUDY\GROUP B\POst-WEEK5	GrBWEEK5	239.001	36.6496	115.939	2		120.606	248.137	221.235					9.48	900	0	0	0	0	0	0	0	0	21.48	0	0	878.52	0	0
2020-11-18	01:00:00	218923	900	900	985141000928730	E:\CCI STUDY\GROUP B\POst-WEEK5	GrBWEEK5	0	36.2768	122.059	0		144.464	268.32	280.224					0	900	16.56	0	0	0	0	0	0	0	0	0	0	900	0	0
2020-11-18	01:15:00	219823	900	900	985141000928730	E:\CCI STUDY\GROUP B\POst-WEEK5	GrBWEEK5	2923.95	36.2928	121.584	26		142.317	230.291	211.377					64.08	791.4	44.92	108.6	0.6	0.24	2.48	0.8	5.76	13	17.36	102.84	25.92	712.84	7.72	10.44
2020-11-18	01:30:00	220723	900	900	985141000928730	E:\CCI STUDY\GROUP B\POst-WEEK5	GrBWEEK5	9669.27	37.2531	131.793	81		228.283	207.444	203.038					299.92	570.64	118.68	329.36	54.2	93	34	33.48	119.8	124.4	12.08	209.56	67.08	15.72	70.12	66.56
2020-11-18	01:45:00	221623	900	900	985141000928730	E:\CCI STUDY\GROUP B\POst-WEEK5	GrBWEEK5	7022.81	37.4834	138.818	60		218.173	159.811	242.055					479.6	689.48	156.36	210.52	62.84	81.4	35.56	22.96	141.52	246.6	0	69	167.08	9.08	2.56	61.4
2020-11-18	02:00:00	222523	900	900	985141000928730	E:\CCI STUDY\GROUP B\POst-WEEK5	GrBWEEK5	9048.13	37.528	174.866	82		216.706	278.847	230.257					376.6	729.52	335.4	170.48	65.56	15.52	109	64.72	127.96	209.8	44.92	42.52	79.16	13.64	31.28	95.92
2020-11-18	02:15:00	223423	900	900	985141000928730	E:\CCI STUDY\GROUP B\POst-WEEK5	GrBWEEK5	5355.96	37.5773	107.338	44		167.146	210.826	169.863					226.16	656.72	8.72	243.28	0.48	8.56	0	3.28	220.8	10.12	38.88	22.48	237.48	32.56	116.84	208.52
2020-11-18	02:30:00	224323	900	900	985141000928730	E:\CCI STUDY\GROUP B\POst-WEEK5	GrBWEEK5	6425.86	37.47	121.188	62		203.035	228.315	195.93					315	766.16	35.28	133.84	29.56	94.44	6.84	6.72	40.68	133.4	2.24	93.16	275.24	131.72	11.92	74.08
2020-11-18	02:45:00	225223	900	900	985141000928730	E:\CCI STUDY\GROUP B\POst-WEEK5	GrBWEEK5	5896.66	37.3418	144.841	47		229.737	200.836	192.251					145.88	560.84	125.88	339.16	103.32	23	22.08	6.76	190.36	87.48	7.84	148.8	266.8	0	0	43.56
2020-11-18	03:00:00	226123	900	900	985141000928730	E:\CCI STUDY\GROUP B\POst-WEEK5	GrBWEEK5	8996.71	37.4343	133.544	78		234.802	182.828	221.023					407.8	665.96	100	234.04	55.48	63.24	29.4	59.16	168.2	60.32	2.12	65.84	220.28	30.48	22.2	123.28
2020-11-18	03:15:00	227023	900	900	985141000928730	E:\CCI STUDY\GROUP B\POst-WEEK5	GrBWEEK5	4861.35	37.2409	145.575	46		258.532	187.578	212.115					103.96	835.56	162.08	64.44	0.72	44.6	6.12	8.68	19.16	21.32	117.84	45.28	124.68	465.68	1.44	44.48
2020-11-18	03:30:00	227923	900	900	985141000928730	E:\CCI STUDY\GROUP B\POst-WEEK5	GrBWEEK5	288.501	36.3072	99.5476	2		272.68	125.758	128.125					92.88	853.56	1.64	46.44	0	0	0	0	0	0	0	46.44	0	838.88	14.68	0
2020-11-18	03:45:00	228823	900	900	985141000928730	E:\CCI STUDY\GROUP B\POst-WEEK5	GrBWEEK5	1055.01	35.8997	69.7365	8		219.734	159.672	86.8557					64.4	893.84	0	6.16	0	0	0	0	0	0	278.68	6.16	0	389.32	225.84	0
2020-11-18	04:00:00	229723	900	900	985141000928730	E:\CCI STUDY\GROUP B\POst-WEEK5	GrBWEEK5	647.498	35.8133	80.8213	5		238.705	160.5	134.739					5.16	898.96	49.6	1.04	0	22.8	0	1.12	1.04	0	0.88	0	0	846.96	27.2	0
2020-11-18	04:15:00	230623	900	900	985141000928730	E:\CCI STUDY\GROUP B\POst-WEEK5	GrBWEEK5	2647.86	36.1486	109.325	23		209.115	182.977	213.49					195.24	894.76	84.6	5.24	0.04	167.92	0	0	3.12	9.08	173.2	2.12	20.36	299.68	224.48	0
2020-11-18	04:30:00	231523	900	900	985141000928730	E:\CCI STUDY\GROUP B\POst-WEEK5	GrBWEEK5	7384.95	36.5497	149.712	70		222.124	230.892	211.023					126.84	831.36	230.56	68.64	21.8	83.44	36.2	2.56	66.72	59.56	170.4	1.92	265.84	174.88	10.64	6.04
2020-11-18	04:45:00	232423	900	900	985141000928730	E:\CCI STUDY\GROUP B\POst-WEEK5	GrBWEEK5	2631.53	36.9241	121.027	26		153.147	232.228	173.988					33.16	592.76	19.4	307.24	19	0.16	0	0	17.08	7.36	8.16	290.16	444.8	3.56	0.6	109.12
2020-11-18	05:00:00	233323	900	900	985141000928730	E:\CCI STUDY\GROUP B\POst-WEEK5	GrBWEEK5	6640.75	37.0872	147.275	58		195.236	260.323	207.592					103.24	860.64	119.48	39.36	5.96	28.84	57.76	1.8	15.44	64.4	59.52	23.92	416.16	55.64	17.8	152.76
2020-11-18	05:15:00	234223	900	900	985141000928730	E:\CCI STUDY\GROUP B\POst-WEEK5	GrBWEEK5	8019.88	36.9942	131.745	68		225.216	231.458	233.022					327.84	766.04	159.08	133.96	45.8	198.76	134.36	82.76	102.2	40.44	22.32	31.76	50.92	5.52	68.56	116.6
2020-11-18	05:30:00	235123	900	900	985141000928730	E:\CCI STUDY\GROUP B\POst-WEEK5	GrBWEEK5	6931.85	37.1264	135.39	62		217.369	248.181	193.994					187.2	846.6	161.72	53.4	34.48	86.72	52.6	13.68	26.2	20.4	7.48	27.2	277.64	7.72	164.88	181
2020-11-18	05:45:00	236023	900	900	985141000928730	E:\CCI STUDY\GROUP B\POst-WEEK5	GrBWEEK5	5683.6	37.0701	102.156	54		123.749	220.612	184.012					131.6	853.6	65.92	46.4	0	1.24	20.76	0.04	1.44	23.08	0	44.96	182.6	0	129.56	496.32
2020-11-18	06:00:00	236923	900	900	985141000928730	E:\CCI STUDY\GROUP B\POst-WEEK5	GrBWEEK5	9727.5	37.1696	163.981	87		235.142	220.081	235.376					205.48	489.32	259	410.68	39.4	55.64	46.16	4.88	338.2	74.08	20.44	72.48	48.84	10.56	40.36	148.96
2020-11-18	06:15:00	237823	900	900	985141000928730	E:\CCI STUDY\GROUP B\POst-WEEK5	GrBWEEK5	5542.27	37.1158	80.1105	47		154.888	124.852	191.597					127.96	848.4	15.44	51.6	0	4.16	0	0.6	2.08	32.72	0	49.52	78.68	0	356.6	375.64
2020-11-18	06:30:00	238723	900	900	985141000928730	E:\CCI STUDY\GROUP B\POst-WEEK5	GrBWEEK5	8143.33	36.828	175.872	73		229.15	208.866	209.667					149.24	772.12	322.52	127.88	0.16	71.6	62.76	150.92	35	14.32	70.48	92.88	15.44	0	296.52	89.92
2020-11-18	06:45:00	239623	900	900	985141000928730	E:\CCI STUDY\GROUP B\POst-WEEK5	GrBWEEK5	8344.37	36.9219	122.083	72		136.535	178.841	166.283					279.24	357.64	58.64	542.36	0	1.68	10.32	37.28	50.2	33.12	18.4	492.16	15.24	0.8	169.36	71.44
2020-11-18	07:00:00	240523	900	900	985141000928730	E:\CCI STUDY\GROUP B\POst-WEEK5	GrBWEEK5	4584.75	36.2296	194.573	38		218.981	275.313	215.642					49.92	476.88	321.88	423.12	4.96	16.88	244.32	28.92	79.88	54	0	343.24	1.76	0	4.6	121.44
2020-11-18	07:15:00	241423	900	900	985141000928730	E:\CCI STUDY\GROUP B\POst-WEEK5	GrBWEEK5	4651.53	36.3773	94.7588	41		125.364	171.968	114.824					69.04	235.88	32.28	664.12	0.08	4.64	14.56	9.32	5.44	7.12	92.6	658.68	8.88	0	62.12	36.56
2020-11-18	07:30:00	242323	900	900	985141000928730	E:\CCI STUDY\GROUP B\POst-WEEK5	GrBWEEK5	527.499	36.2487	112.161	4		114.472	140.033	169.569					4.76	315.84	0	584.16	0	0	0	0	0	0	0	584.16	0	0	91.4	224.44
2020-11-18	07:45:00	243223	900	900	985141000928730	E:\CCI STUDY\GROUP B\POst-WEEK5	GrBWEEK5	1413.51	35.4479	116.653	11		183.347	127.046	185.545					470.48	628.28	79.52	271.72	0	0	0	0	0	0	0	271.72	0	0	218.48	409.8
2020-11-18	08:00:00	244123	900	900	985141000928730	E:\CCI STUDY\GROUP B\POst-WEEK5	GrBWEEK5	0	35.16	165.858	0		238.684	185.467	165.95					0	900	0	0	0	0	0	0	0	0	0	0	0	0	0	900
2020-11-18	08:15:00	245023	900	900	985141000928730	E:\CCI STUDY\GROUP B\POst-WEEK5	GrBWEEK5	0	35.276	32.6128	0		166.713	94.4632	94.8681					0	900	0	0	0	0	0	0	0	0	0	0	0	0	223.28	676.72
2020-11-18	08:30:00	245923	900	900	985141000928730	E:\CCI STUDY\GROUP B\POst-WEEK5	GrBWEEK5	696.335	35.6912	96.6137	5		149.4	146.359	103.273					263	362.4	0	537.6	0	0	0	0	0	0	18.32	537.6	0	0	342.76	1.32
2020-11-18	08:45:00	246823	900	900	985141000928730	E:\CCI STUDY\GROUP B\POst-WEEK5	GrBWEEK5	0	35.4759	119.5	0		156.718	121.526	119.505					0	0	0	900	0	0	0	0	0	0	0	900	0	0	0	0
2020-11-18	09:00:00	247723	900	900	985141000928730	E:\CCI STUDY\GROUP B\POst-WEEK5	GrBWEEK5	0	35.3814	119.518	0		146.839	119.5	119.518					0	0	0	900	0	0	0	0	0	0	0	900	0	0	0	0
2020-11-18	09:15:00	248623	900	900	985141000928730	E:\CCI STUDY\GROUP B\POst-WEEK5	GrBWEEK5	358.5	35.3102	118.083	3		168.01	130.072	120.269					3.48	17.52	0	882.48	0	0	0	0	0	0	17.52	882.48	0	0	0	0
2020-11-18	09:30:00	249523	900	900	985141000928730	E:\CCI STUDY\GROUP B\POst-WEEK5	GrBWEEK5	1841.92	35.2763	91.027	14		120.121	145.794	125.036					98.96	421.36	0	478.64	0	0	0	0	0	0	379.64	478.64	4.72	0	37	0
2020-11-18	09:45:00	250423	900	900	985141000928730	E:\CCI STUDY\GROUP B\POst-WEEK5	GrBWEEK5	5310.86	35.1263	112.328	43		199.951	147.114	160.164					102.2	508.68	24.12	391.32	17.16	4.68	12.52	8.04	3.08	1.52	38.36	388.24	4.88	27.84	370.36	23.32
2020-11-18	10:00:00	251323	900	900	985141000928730	E:\CCI STUDY\GROUP B\POst-WEEK5	GrBWEEK5	2931.64	35.8729	125.09	27		139.606	169.32	169.873					47.56	709.48	44.96	190.52	0	5.52	31	7.28	27.4	0	442.32	163.12	199.72	0	4.36	19.28
2020-11-18	10:15:00	252223	900	900	985141000928730	E:\CCI STUDY\GROUP B\POst-WEEK5	GrBWEEK5	179.25	35.9059	119.117	1		125.754	142.96	195.68					2.48	786.4	0	113.6	0	0	0	0	0	0	786.4	113.6	0	0	0	0
2020-11-18	10:30:00	253123	900	900	985141000928730	E:\CCI STUDY\GROUP B\POst-WEEK5	GrBWEEK5	481.854	35.4682	117.106	4		154.245	135.967	148.618					4.52	636.4	0	263.6	0	0	0	0	0	0	623	263.6	0	0	13.4	0
2020-11-18	10:45:00	254023	900	900	985141000928730	E:\CCI STUDY\GROUP B\POst-WEEK5	GrBWEEK5	407.998	34.9393	120.328	4		159.728	129.081	164.877					8.84	898.6	0	1.4	0	0	0	0	0	0	160.84	1.4	0	0	417.84	319.92
2020-11-18	11:00:00	254923	900	900	985141000928730	E:\CCI STUDY\GROUP B\POst-WEEK5	GrBWEEK5	0	34.5151	119.5	0		119.5	119.5	145.233					0	900	0	0	0	0	0	0	0	0	0	0	0	0	900	0
2020-11-18	11:15:00	255823	900	900	985141000928730	E:\CCI STUDY\GROUP B\POst-WEEK5	GrBWEEK5	0	34.6795	119.5	0		119.5	119.5	168.999					0	900	0	0	0	0	0	0	0	0	0	0	0	0	900	0
2020-11-18	11:30:00	256723	900	900	985141000928730	E:\CCI STUDY\GROUP B\POst-WEEK5	GrBWEEK5	0	34.5778	119.465	0		119.5	119.465	168.999					0	900	0	0	0	0	0	0	0	0	0	0	0	0	900	0
2020-11-18	11:45:00	257623	900	900	985141000928730	E:\CCI STUDY\GROUP B\POst-WEEK5	GrBWEEK5	1314.51	34.8677	112.395	11		133.066	117.937	139.897					205.96	900	0	0	0	0	0	0	0	0	0	0	0	499.8	400.2	0
2020-11-18	12:00:00	258523	900	676.72	985141000928730	E:\CCI STUDY\GROUP B\POst-WEEK5	GrBWEEK5	671.355	35.4561	87.8938	7			88.1958	152.782					14	653.96	0	22.76	0	0	0	0	0	0	0	22.76	0	193.96	460	0

## Sheet: 989001025043662
date	time	time since start (s)	bin duration (s)	effective bin duration (s)	subject	folder	study name	distance (mm)	temperature (C)	separation (mm)	transition	separation 985141000928730 (mm)	separation 989001025043662 (mm)	separation 989001025043693 (mm)	separation 985141000928723 (mm)	separation 985141000928712 (mm)	separation 989001025043666 (mm)	separation 989001025043695 (mm)	separation 985141000928707 (mm)	mobile (s)	thigmotactic (s)	isolated (s)	in centre zones (s)	antenna1.0 (s)	antenna2.0 (s)	antenna3.0 (s)	antenna4.0 (s)	antenna5.0 (s)	antenna6.0 (s)	antenna7.0 (s)	antenna8.0 (s)	antenna9.0 (s)	antenna10.0 (s)	antenna11.0 (s)	antenna12.0 (s)
2020-11-15	12:00:00	0	900	223.28	989001025043662	E:\CCI STUDY\GROUP B\POst-WEEK5	GrBWEEK5	4072.8	37.5793	114.675	36	195.71		157.879	209.011					79.56	164.24	2.08	59.04	0.04	45.36	50.08	24.36	57.24	0	21.76	1.8	13.24	2.16	5.4	1.84
2020-11-15	12:15:00	223	900	900	989001025043662	E:\CCI STUDY\GROUP B\POst-WEEK5	GrBWEEK5	12757.5	37.5516	164.46	107	244.644		208.52	254.215					237.44	715.4	235.08	184.6	95.24	100.12	108.8	195.4	92.08	67.32	102.4	92.52	5.84	8.68	12.32	19.28
2020-11-15	12:30:00	1123	900	900	989001025043662	E:\CCI STUDY\GROUP B\POst-WEEK5	GrBWEEK5	16767.6	37.3335	147.191	148	190.099		210.587	232.401					248	765.04	173.44	134.96	86.48	60.48	12.16	96.64	98.36	116.32	140.04	36.6	183.04	52.76	17.12	0
2020-11-15	12:45:00	2023	900	900	989001025043662	E:\CCI STUDY\GROUP B\POst-WEEK5	GrBWEEK5	5430.93	36.9654	95.4035	47	156.339		130.184	152.776					124.92	779.84	14.12	120.16	0	7.52	6.72	14.8	118.84	35.76	41.04	1.32	58.64	0	0	615.36
2020-11-15	13:00:00	2923	900	900	989001025043662	E:\CCI STUDY\GROUP B\POst-WEEK5	GrBWEEK5	358.5	36.9357	65.4054	3	136.63		44.7789	135.526					3.28	900	0	0	0	0	0	0	0	0	0	0	291.92	0	0	608.08
2020-11-15	13:15:00	3823	900	900	989001025043662	E:\CCI STUDY\GROUP B\POst-WEEK5	GrBWEEK5	0	35.7646	119.5	0	136.604		119.5	119.5					0	900	0	0	0	0	0	0	0	0	0	0	0	0	0	900
2020-11-15	13:30:00	4723	900	900	989001025043662	E:\CCI STUDY\GROUP B\POst-WEEK5	GrBWEEK5	0	35.8634	119.5	0	168.999		119.5	131.812					0	900	0	0	0	0	0	0	0	0	0	0	0	0	0	900
2020-11-15	13:45:00	5623	900	900	989001025043662	E:\CCI STUDY\GROUP B\POst-WEEK5	GrBWEEK5	0	35.841	118.493	0	168.788		127.297	115.719					0	900	0	0	0	0	0	0	0	0	0	0	0	0	0	900
2020-11-15	14:00:00	6523	900	900	989001025043662	E:\CCI STUDY\GROUP B\POst-WEEK5	GrBWEEK5	239	35.9189	128.904	2	168.289		128.921	121.311					2.16	900	0	0	0	0	0	0	0	0	0	0	8.48	0	0	891.52
2020-11-15	14:15:00	7423	900	900	989001025043662	E:\CCI STUDY\GROUP B\POst-WEEK5	GrBWEEK5	0	35.7875	57.039	0	127.08		57.0391	153.501					0	900	0	0	0	0	0	0	0	0	0	0	0	0	0	900
2020-11-15	14:30:00	8323	900	900	989001025043662	E:\CCI STUDY\GROUP B\POst-WEEK5	GrBWEEK5	358.501	35.8812	34.0834	3	127.198		36.8962	119.45					6.56	900	0	0	0	0	0	0	0	0	0	0	16.52	0	0	883.48
2020-11-15	14:45:00	9223	900	900	989001025043662	E:\CCI STUDY\GROUP B\POst-WEEK5	GrBWEEK5	0	35.5272	30.2051	0	140.889		224.115	38.421					0	900	0	0	0	0	0	0	0	0	0	0	0	0	0	900
2020-11-15	15:00:00	10123	900	900	989001025043662	E:\CCI STUDY\GROUP B\POst-WEEK5	GrBWEEK5	478	35.6645	86.5009	4	160.839		260.481	88.1457					17.56	900	0	0	0	0	0	0	0	0	0	0	21	0	0	879
2020-11-15	15:15:00	11023	900	900	989001025043662	E:\CCI STUDY\GROUP B\POst-WEEK5	GrBWEEK5	9759.19	36.5525	150.782	88	178.486		217.378	183.803					150.96	678.92	149.52	221.08	38.96	40.48	28.24	66.2	214.64	14.04	30.28	6.44	7.12	11.08	341.76	100.76
2020-11-15	15:30:00	11923	900	900	989001025043662	E:\CCI STUDY\GROUP B\POst-WEEK5	GrBWEEK5	587.958	36.5932	102.088	6	161.957		123.57	172.938					93.52	897.68	0	2.32	0	0	0	0	0	0	0	2.32	0	0	297.08	600.6
2020-11-15	15:45:00	12823	900	900	989001025043662	E:\CCI STUDY\GROUP B\POst-WEEK5	GrBWEEK5	417.551	35.8754	90.1013	3	112.13		123.752	133.367					16.72	900	0	0	0	0	0	0	0	0	0	0	653.64	0	166.56	79.8
2020-11-15	16:00:00	13723	900	900	989001025043662	E:\CCI STUDY\GROUP B\POst-WEEK5	GrBWEEK5	119.5	36.1458	85.8222	1	91.514		115.469	167.32					1.16	869.64	0	30.36	0	0	0	0	0	0	0	30.36	646.36	0	0	223.28
2020-11-15	16:15:00	14623	900	900	989001025043662	E:\CCI STUDY\GROUP B\POst-WEEK5	GrBWEEK5	3219.67	36.7221	73.8574	26	124.193		128.167	115.044					170.44	685.04	1.72	214.96	0	0	0	6.4	2	0	11.88	212.96	21.84	0	484.08	160.84
2020-11-15	16:30:00	15523	900	900	989001025043662	E:\CCI STUDY\GROUP B\POst-WEEK5	GrBWEEK5	7436.06	36.7395	121.458	63	147.697		177.639	162.049					101.16	798.92	106.52	101.08	17.12	38.2	15.68	26.52	94.36	6.56	64.12	6.72	138.12	14.6	65.64	412.36
2020-11-15	16:45:00	16423	900	900	989001025043662	E:\CCI STUDY\GROUP B\POst-WEEK5	GrBWEEK5	0	35.9187	112.937	0	117.091		141.203	128.828					0	900	0	0	0	0	0	0	0	0	0	0	0	0	0	900
2020-11-15	17:00:00	17323	900	900	989001025043662	E:\CCI STUDY\GROUP B\POst-WEEK5	GrBWEEK5	168.996	36.1624	81.3945	1	119.349		88.4775	151.908					146.16	586.56	0	313.44	0	0	0	0	0	0	0	313.44	0	0	223.28	363.28
2020-11-15	17:15:00	18223	900	900	989001025043662	E:\CCI STUDY\GROUP B\POst-WEEK5	GrBWEEK5	169	36.1306	89.1098	2	128.359		124.791	115.54					158.32	899.96	0	0.04	0	0	0	0	0	0	0	0.04	641.76	0	258.2	0
2020-11-15	17:30:00	19123	900	900	989001025043662	E:\CCI STUDY\GROUP B\POst-WEEK5	GrBWEEK5	3874.07	36.5472	106.099	35	159.323		247.561	120.363					119.88	872.44	16.64	27.56	0	13.8	1.08	5.8	7.72	1.08	18.8	19.84	178.92	0	21.36	631.6
2020-11-15	17:45:00	20023	900	900	989001025043662	E:\CCI STUDY\GROUP B\POst-WEEK5	GrBWEEK5	10644.2	37.2203	100.383	88	173.693		196.568	148.188					214.52	690.72	14.44	209.28	14.68	39.92	22.08	47.2	115.88	30.44	145.8	93.4	93.68	95.84	36.32	164.76
2020-11-15	18:00:00	20923	900	900	989001025043662	E:\CCI STUDY\GROUP B\POst-WEEK5	GrBWEEK5	11421.2	37.6462	183.393	100	307.166		227.821	219.965					380.44	716.72	362.24	183.28	113.04	211.6	73.72	49.84	157.88	77.84	102.48	25.4	10.4	42.64	35.16	0
2020-11-15	18:15:00	21823	900	900	989001025043662	E:\CCI STUDY\GROUP B\POst-WEEK5	GrBWEEK5	7774.3	37.2259	116.386	72	203.164		225.429	171.591					147.4	822.72	11.4	77.28	57.96	56.8	17.36	43.64	50.6	28.08	121.96	26.68	12.68	118.68	18.12	347.44
2020-11-15	18:30:00	22723	900	900	989001025043662	E:\CCI STUDY\GROUP B\POst-WEEK5	GrBWEEK5	1350.45	36.5166	99.879	12	139.818		221.385	198.284					427.2	881.12	36.04	18.88	0	0	0	0	8.08	112.72	20.92	10.8	204.68	0	0	542.8
2020-11-15	18:45:00	23623	900	900	989001025043662	E:\CCI STUDY\GROUP B\POst-WEEK5	GrBWEEK5	0	36.5321	48.9089	0	72.2126		225.959	219.342					0	900	37.92	0	0	0	0	0	0	0	0	0	0	0	0	900
2020-11-15	19:00:00	24523	900	900	989001025043662	E:\CCI STUDY\GROUP B\POst-WEEK5	GrBWEEK5	3063.8	36.3268	109.918	31	236.06		234.083	155.425					47.8	890	3.16	10	0	0	0	0.04	5.56	1.68	8.16	4.44	232.8	1.72	10	635.6
2020-11-15	19:15:00	25423	900	900	989001025043662	E:\CCI STUDY\GROUP B\POst-WEEK5	GrBWEEK5	7842.96	37.1003	132.862	74	218.928		222.607	204.271					187.92	772.12	76.12	127.88	19.12	54.88	21.2	21.04	79.04	28.24	253.92	48.84	37.24	26.36	13.52	296.6
2020-11-15	19:30:00	26323	900	900	989001025043662	E:\CCI STUDY\GROUP B\POst-WEEK5	GrBWEEK5	1461.86	36.7609	84.8811	12	138.185		192.889	123.324					225.4	898.56	18.24	1.44	0	0.88	0	0	0.92	19.24	0	0.52	305	6.64	566.8	0
2020-11-15	19:45:00	27223	900	900	989001025043662	E:\CCI STUDY\GROUP B\POst-WEEK5	GrBWEEK5	597.5	36.0943	93.646	5	141.284		134.38	127.942					9.48	900	12.2	0	0	0	0	0	0	0	0	0	0	63.32	836.68	0
2020-11-15	20:00:00	28123	900	900	989001025043662	E:\CCI STUDY\GROUP B\POst-WEEK5	GrBWEEK5	6481.19	37.4544	69.5546	56	152.567		106.912	150.254					180.88	833.04	30.92	66.96	0	9.36	0	10.48	24.8	20.56	190.84	42.16	87.4	50.8	454.44	9.16
2020-11-15	20:15:00	29023	900	900	989001025043662	E:\CCI STUDY\GROUP B\POst-WEEK5	GrBWEEK5	17005.3	37.9532	151.733	158	250.379		216.61	205.704					517.4	657.32	183.24	242.68	32.2	174.08	61.28	28.28	156.76	54.32	50.96	85.92	64.24	50.96	91.6	49.4
2020-11-15	20:30:00	29923	900	900	989001025043662	E:\CCI STUDY\GROUP B\POst-WEEK5	GrBWEEK5	9215.49	38.1139	166.43	83	219.269		240.225	264.287					347.84	758.36	276.12	141.64	23.28	261.52	84.52	94.36	135.04	36.2	129.68	6.6	17.32	31.28	70.64	9.56
2020-11-15	20:45:00	30823	900	900	989001025043662	E:\CCI STUDY\GROUP B\POst-WEEK5	GrBWEEK5	10273.4	38.0629	182.17	93	199.175		268.722	314.028					264.64	780.44	383.12	119.56	111.8	223.04	47.32	137.32	102.12	129.88	48.6	17.44	12.24	63.72	4.16	2.36
2020-11-15	21:00:00	31723	900	900	989001025043662	E:\CCI STUDY\GROUP B\POst-WEEK5	GrBWEEK5	8981.38	38.0451	161.845	82	242.466		244.098	185.674					438.44	610.24	288.64	289.76	23	214.56	52.16	65.12	134.76	21.28	152.76	155	29.8	0	29.44	22.12
2020-11-15	21:15:00	32623	900	900	989001025043662	E:\CCI STUDY\GROUP B\POst-WEEK5	GrBWEEK5	10869.9	37.8406	147.226	92	211.957		195.857	214.914					258.96	526.6	202.24	373.4	47.56	41.96	18.76	69.64	211.16	156.08	38.08	162.24	39.76	45	29	40.76
2020-11-15	21:30:00	33523	900	900	989001025043662	E:\CCI STUDY\GROUP B\POst-WEEK5	GrBWEEK5	6419.42	37.8747	165.361	55	206.195		245.71	225.674					126.48	758.56	384.24	141.44	13.4	114.96	6.28	8.84	102.32	312.2	137.72	39.12	13.6	42.08	106.52	2.96
2020-11-15	21:45:00	34423	900	900	989001025043662	E:\CCI STUDY\GROUP B\POst-WEEK5	GrBWEEK5	6640.62	37.5657	151.928	59	196.621		233.548	214.526					154.16	768.88	214.56	131.12	1.16	160.96	34.12	5.32	104.16	173.92	8.72	26.96	3.92	90.4	26.8	263.56
2020-11-15	22:00:00	35323	900	900	989001025043662	E:\CCI STUDY\GROUP B\POst-WEEK5	GrBWEEK5	288.498	36.5537	125.951	3	161.393		200.223	222.418					13	899.96	59.6	0.04	0	0	0	0	0	0	0	0.04	0	89.4	103.04	707.52
2020-11-15	22:15:00	36223	900	900	989001025043662	E:\CCI STUDY\GROUP B\POst-WEEK5	GrBWEEK5	3082.09	36.0755	140.009	32	229.525		297.518	153.692					42.36	884.68	74.8	15.32	11.96	2.6	0.04	18.8	10.8	12.52	37.28	4.52	293.36	449.04	32.24	26.84
2020-11-15	22:30:00	37123	900	900	989001025043662	E:\CCI STUDY\GROUP B\POst-WEEK5	GrBWEEK5	551.855	36.3316	138.584	6	222.052		245.581	160.598					29.48	887.92	184.2	12.08	0	0	0	0	0	0	0	12.08	565.16	0	0	322.76
2020-11-15	22:45:00	38023	900	900	989001025043662	E:\CCI STUDY\GROUP B\POst-WEEK5	GrBWEEK5	358.502	36.2715	81.02	3	138.741		216.28	114.848					144.76	900	0	0	0	0	0	0	0	0	0	0	549.24	0	0	350.76
2020-11-15	23:00:00	38923	900	900	989001025043662	E:\CCI STUDY\GROUP B\POst-WEEK5	GrBWEEK5	5215	36.3918	121.543	44	193.376		225.472	196.649					151.88	892.96	37.52	7.04	25.36	16	0	39.48	3.44	32.56	40.92	3.6	64.92	189.32	277.08	207.32
2020-11-15	23:15:00	39823	900	900	989001025043662	E:\CCI STUDY\GROUP B\POst-WEEK5	GrBWEEK5	457.497	36.2442	116.095	3	123.237		220.638	206.495					5.68	700.6	0	199.4	0	0	0	0	0	0	0	199.4	2.24	0	64.68	633.68
2020-11-15	23:30:00	40723	900	900	989001025043662	E:\CCI STUDY\GROUP B\POst-WEEK5	GrBWEEK5	1932.41	36.598	143.514	18	197.157		201.879	208.107					32.52	880.56	162.04	19.44	0.04	0.24	1.08	162.8	13.92	1.12	23.16	5.52	427.16	0	0	264.96
2020-11-15	23:45:00	41623	900	900	989001025043662	E:\CCI STUDY\GROUP B\POst-WEEK5	GrBWEEK5	1114.3	36.5965	119.751	11	159.011		265.823	166.259					11.92	897.32	0	2.68	0	0	0	1.52	1.48	7.24	6.2	1.2	684.72	0	0.36	197.28
2020-11-16	00:00:00	42523	900	900	989001025043662	E:\CCI STUDY\GROUP B\POst-WEEK5	GrBWEEK5	3451.74	36.8321	105.135	28	127.627		187.887	188.681					54.28	746.6	7.56	153.4	1.2	0	0	8.52	1.88	0	102.8	151.52	202.8	5.2	7.84	418.24
2020-11-16	00:15:00	43423	900	900	989001025043662	E:\CCI STUDY\GROUP B\POst-WEEK5	GrBWEEK5	14454	37.7292	115.178	128	195.901		183.522	211.822					366.36	670.32	65.84	229.68	47.48	99.32	31.76	130.64	179.44	37.76	73.44	50.24	125.28	11.8	38.28	74.56
2020-11-16	00:30:00	44323	900	900	989001025043662	E:\CCI STUDY\GROUP B\POst-WEEK5	GrBWEEK5	9532.86	37.8027	102.693	81	156.166		147.373	155.842					397.76	805.12	113	94.88	17.92	147	109.76	14.24	82.84	356.12	35.4	12.04	64.04	28.56	32.08	0
2020-11-16	00:45:00	45223	900	900	989001025043662	E:\CCI STUDY\GROUP B\POst-WEEK5	GrBWEEK5	10611	37.8489	131.754	88	174.389		226.459	180.49					217.56	603	93.36	297	1.24	116.32	69.44	100.16	217.28	72.24	81.72	79.72	32.96	39.48	73.96	15.48
2020-11-16	01:00:00	46123	900	900	989001025043662	E:\CCI STUDY\GROUP B\POst-WEEK5	GrBWEEK5	9501.11	37.3138	145.401	89	209.238		188.189	246.955					248.56	841.56	218.04	58.44	31.48	5.04	5.68	60.6	13.12	42.48	76.48	45.32	52.56	64.84	130.96	371.44
2020-11-16	01:15:00	47023	900	900	989001025043662	E:\CCI STUDY\GROUP B\POst-WEEK5	GrBWEEK5	96.7139	36.5856	115.669	1	143.867		123.372	185.248					7.64	900	0	0	0	0	0	0	0	0	0	0	0	0	897.12	2.88
2020-11-16	01:30:00	47923	900	900	989001025043662	E:\CCI STUDY\GROUP B\POst-WEEK5	GrBWEEK5	0	36.4639	121.012	0	143.388		145.511	217.775					0	900	0	0	0	0	0	0	0	0	0	0	0	0	900	0
2020-11-16	01:45:00	48823	900	900	989001025043662	E:\CCI STUDY\GROUP B\POst-WEEK5	GrBWEEK5	710.505	36.6053	115.713	6	176.788		129.183	208.648					26.04	893.72	2.48	6.28	0	0	0	3.04	0	0	0.44	6.28	121.24	0	769	0
2020-11-16	02:00:00	49723	900	900	989001025043662	E:\CCI STUDY\GROUP B\POst-WEEK5	GrBWEEK5	119.5	36.7351	119.517	1	127.896		258.924	222.452					1.04	900	14.08	0	0	0	0	0	0	0	0	0	402.08	0	0	497.92
2020-11-16	02:15:00	50623	900	900	989001025043662	E:\CCI STUDY\GROUP B\POst-WEEK5	GrBWEEK5	0	36.4111	121.423	0	124.407		257.411	244.967					0	900	16.24	0	0	0	0	0	0	0	0	0	0	0	0	900
2020-11-16	02:30:00	51523	900	900	989001025043662	E:\CCI STUDY\GROUP B\POst-WEEK5	GrBWEEK5	8876.12	37.0591	121.198	76	164.226		231.626	174.056					258.6	790.92	168.36	109.08	5.52	7.68	14.04	134.52	45.84	16.52	129.32	63.24	199.12	3.36	109.32	171.52
2020-11-16	02:45:00	52423	900	900	989001025043662	E:\CCI STUDY\GROUP B\POst-WEEK5	GrBWEEK5	9977.65	37.2802	127.724	91	164.465		185.636	200.156					225.56	699.6	91.8	200.4	13.04	28.52	21.8	27.4	62.16	44.64	169.28	138.24	194.52	97	79.6	23.8
2020-11-16	03:00:00	53323	900	900	989001025043662	E:\CCI STUDY\GROUP B\POst-WEEK5	GrBWEEK5	288.496	36.9298	84.4882	2	176.466		181.777	142.724					34.92	900	0	0	0	0	0	0	0	0	0	0	143.04	0	47.24	709.72
2020-11-16	03:15:00	54223	900	900	989001025043662	E:\CCI STUDY\GROUP B\POst-WEEK5	GrBWEEK5	358.5	36.3556	120.94	3	226.479		139.098	267.587					4.4	900	0	0	0	0	0	0	0	0	0	0	185.12	0	0	714.88
2020-11-16	03:30:00	55123	900	900	989001025043662	E:\CCI STUDY\GROUP B\POst-WEEK5	GrBWEEK5	7637.87	37.0028	132.476	67	257.086		173.145	208.758					261.24	835.32	179.72	64.68	5.52	2	4.72	102.64	34.44	8.52	55.32	30.24	22.04	196.84	73.08	364.64
2020-11-16	03:45:00	56023	900	900	989001025043662	E:\CCI STUDY\GROUP B\POst-WEEK5	GrBWEEK5	10773.2	37.6216	120.337	97	195.381		217.197	153.946					172.16	623.52	28.84	276.48	43.32	65.48	19.88	61.4	155.16	113.72	95.64	121.32	66.04	139.92	6.88	11.24
2020-11-16	04:00:00	56923	900	900	989001025043662	E:\CCI STUDY\GROUP B\POst-WEEK5	GrBWEEK5	1984.17	37.3036	118.532	18	208.855		135.326	201.41					40.36	862.96	86.32	37.04	0	0	0	0.04	7.36	1.84	3.12	29.68	14.2	390.28	253.72	199.76
2020-11-16	04:15:00	57823	900	900	989001025043662	E:\CCI STUDY\GROUP B\POst-WEEK5	GrBWEEK5	119.5	35.9341	75.0584	1	165.305		104.612	138.786					15.56	900	0	0	0	0	0	0	0	0	0	0	0	0	167.72	732.28
2020-11-16	04:30:00	58723	900	900	989001025043662	E:\CCI STUDY\GROUP B\POst-WEEK5	GrBWEEK5	773.42	36.0745	102.642	8	210.963		171.575	122.411					11.68	897.56	0	2.44	0	0	0	0	0	0	0	2.44	60.92	2.4	2.36	831.88
2020-11-16	04:45:00	59623	900	900	989001025043662	E:\CCI STUDY\GROUP B\POst-WEEK5	GrBWEEK5	3440.62	36.4852	84.4548	33	175.875		92.7146	135.337					225.56	840.2	28.36	59.8	11.16	1.08	0	3.2	3.28	11.96	17.08	56.52	83.2	53.92	276.16	382.44
2020-11-16	05:00:00	60523	900	900	989001025043662	E:\CCI STUDY\GROUP B\POst-WEEK5	GrBWEEK5	745.21	36.1675	84.1656	7	160.653		102.878	164.481					16.48	899.08	0	0.92	0	0	0	0	0	0	0	0.92	51.84	1.12	527.16	318.96
2020-11-16	05:15:00	61423	900	900	989001025043662	E:\CCI STUDY\GROUP B\POst-WEEK5	GrBWEEK5	5157.3	36.1822	117.399	42	207.055		167.974	192.651					196.12	831.64	88.8	68.36	27.08	12.64	62.36	62	20.88	8.44	5.72	47.48	7.4	49.32	399.12	197.56
2020-11-16	05:30:00	62323	900	900	989001025043662	E:\CCI STUDY\GROUP B\POst-WEEK5	GrBWEEK5	10191.9	37.3709	119.811	92	176.098		200.018	198.981					196.08	684.72	73.16	215.28	13.08	49.24	6.64	188.72	96.8	39.2	29.04	118.48	107	140.16	51.08	60.56
2020-11-16	05:45:00	63223	900	900	989001025043662	E:\CCI STUDY\GROUP B\POst-WEEK5	GrBWEEK5	11696.9	37.8026	115.003	104	152.911		177.893	199.234					205	519.28	94.16	380.72	56.84	27.44	1.2	119.48	126.16	96.6	131.76	254.56	25.56	9.92	41.52	8.96
2020-11-16	06:00:00	64123	900	900	989001025043662	E:\CCI STUDY\GROUP B\POst-WEEK5	GrBWEEK5	7689.45	37.8785	136.637	62	146.802		296.068	223.092					101.8	512.68	89.72	387.32	59.92	11.88	38.24	332.88	349.16	24.48	25.64	38.16	19.64	0	0	0
2020-11-16	06:15:00	65023	900	900	989001025043662	E:\CCI STUDY\GROUP B\POst-WEEK5	GrBWEEK5	9866.68	37.6924	125.364	90	163.762		213.829	210.025					153	698.08	78.68	201.92	9.68	21.24	6.24	31.04	151.52	17.52	22.56	50.4	81.68	98.24	28.72	381.16
2020-11-16	06:30:00	65923	900	900	989001025043662	E:\CCI STUDY\GROUP B\POst-WEEK5	GrBWEEK5	9641.25	37.2521	121.728	84	204.501		186.73	169.897					153.44	748.8	177.84	151.2	63.84	38.16	39.4	49.32	39	8.84	112.08	112.2	73.4	284.6	21.48	57.68
2020-11-16	06:45:00	66823	900	900	989001025043662	E:\CCI STUDY\GROUP B\POst-WEEK5	GrBWEEK5	8710.12	37.3924	147.665	76	191.699		189.771	225.344					110.08	788.6	167.48	111.4	27.32	11.28	7.6	163.96	32.64	14.48	60.04	78.76	219.12	16.24	87.08	181.48
2020-11-16	07:00:00	67723	900	900	989001025043662	E:\CCI STUDY\GROUP B\POst-WEEK5	GrBWEEK5	6973.69	37.7422	80.5011	57	141.172		116.568	227.919					93.28	688.04	12.2	211.96	4.36	5.92	2	34.92	13.36	3.52	15.48	198.6	416.52	32.76	0	172.56
2020-11-16	07:15:00	68623	900	900	989001025043662	E:\CCI STUDY\GROUP B\POst-WEEK5	GrBWEEK5	11325	37.0258	127.209	97	189.906		160.674	252.39					160.44	594.28	258.28	305.72	3.96	0.68	120.92	69.44	171.04	33.56	37.2	134.68	53.08	11.4	31	233.04
2020-11-16	07:30:00	69523	900	900	989001025043662	E:\CCI STUDY\GROUP B\POst-WEEK5	GrBWEEK5	8.9625	36.463	29.6518	0	29.6518		248.364	209.348					1.08	900	0	0	0	0	0	0	0	0	0	0	0	0	0	900
2020-11-16	07:45:00	70423	900	900	989001025043662	E:\CCI STUDY\GROUP B\POst-WEEK5	GrBWEEK5	0	35.8196	119.5	0	119.5		239	119.5					0	900	0	0	0	0	0	0	0	0	0	0	0	0	0	900
2020-11-16	08:00:00	71323	900	900	989001025043662	E:\CCI STUDY\GROUP B\POst-WEEK5	GrBWEEK5	0	35.921	119.5	0	119.5		188.635	140.107					0	900	0	0	0	0	0	0	0	0	0	0	0	0	0	900
2020-11-16	08:15:00	72223	900	900	989001025043662	E:\CCI STUDY\GROUP B\POst-WEEK5	GrBWEEK5	0	35.7116	118.982	0	168.386		121.299	208.797					0	900	0	0	0	0	0	0	0	0	0	0	0	0	0	900
2020-11-16	08:30:00	73123	900	900	989001025043662	E:\CCI STUDY\GROUP B\POst-WEEK5	GrBWEEK5	0	36.0375	119.5	0	131.817		148.661	219.992					0	900	0	0	0	0	0	0	0	0	0	0	0	0	0	900
2020-11-16	08:45:00	74023	900	900	989001025043662	E:\CCI STUDY\GROUP B\POst-WEEK5	GrBWEEK5	956.003	35.915	113.598	8	150.415		134.118	192.267					105.52	748.44	0	151.56	0	0	0	0	0	0	0	151.56	46.28	119.84	104.6	477.72
2020-11-16	09:00:00	74923	900	900	989001025043662	E:\CCI STUDY\GROUP B\POst-WEEK5	GrBWEEK5	358.495	35.6556	81.7601	3	148.898		144.285	100.946					85.72	881.48	0	18.52	0	0	0	0	0	0	0	18.52	0	217.68	663.8	0
2020-11-16	09:15:00	75823	900	900	989001025043662	E:\CCI STUDY\GROUP B\POst-WEEK5	GrBWEEK5	1766.62	36.0662	91.3899	16	116.689		131.267	163.826					622.68	508.32	86.64	391.68	68.36	3.56	0	55.68	2.44	0.4	23.88	389.24	7.44	4.08	344.92	0
2020-11-16	09:30:00	76723	900	900	989001025043662	E:\CCI STUDY\GROUP B\POst-WEEK5	GrBWEEK5	2739.49	36.3685	119.694	22	160.136		139.027	173.559					44.16	585.4	47.76	314.6	30	10	0.88	10.32	38.32	0	8.16	276.28	257.96	0	223.28	44.8
2020-11-16	09:45:00	77623	900	900	989001025043662	E:\CCI STUDY\GROUP B\POst-WEEK5	GrBWEEK5	288.498	36.5111	99.0671	2	152.045		150.144	102.303					3.28	301.4	0	598.6	0	0	0	0	0	0	0	598.6	0	2.84	298.56	0
2020-11-16	10:00:00	78523	900	900	989001025043662	E:\CCI STUDY\GROUP B\POst-WEEK5	GrBWEEK5	0	36.6056	64.5844	0	156.145		76.8645	119.5					0	900	0	0	0	0	0	0	0	0	0	0	223.28	0	676.72	0
2020-11-16	10:15:00	79423	900	900	989001025043662	E:\CCI STUDY\GROUP B\POst-WEEK5	GrBWEEK5	1637.02	36.3088	105.434	15	168.003		124.879	117.237					19.56	97.4	7.8	802.6	7.96	0.56	0	0.56	2.92	0	0	799.68	59.68	0	10.72	17.92
2020-11-16	10:30:00	80323	900	900	989001025043662	E:\CCI STUDY\GROUP B\POst-WEEK5	GrBWEEK5	77.2159	36.0654	124.426	0	133.345		152.092	152.57					174.88	0	0	900	0	0	0	0	0	0	0	900	0	0	0	0
2020-11-16	10:45:00	81223	900	900	989001025043662	E:\CCI STUDY\GROUP B\POst-WEEK5	GrBWEEK5	91.7871	36.1296	113.342	1	119.959		189.818	114.074					207.88	883.52	0	16.48	0	0	0	0	0	0	0	16.48	0	883.52	0	0
2020-11-16	11:00:00	82123	900	900	989001025043662	E:\CCI STUDY\GROUP B\POst-WEEK5	GrBWEEK5	169	35.9599	112.951	2	145.324		209.883	116.793					108.24	410.76	0	489.24	0	0	0	0	0	0	0.04	489.24	0	410.72	0	0
2020-11-16	11:15:00	83023	900	900	989001025043662	E:\CCI STUDY\GROUP B\POst-WEEK5	GrBWEEK5	176.617	35.7974	119.337	1	126.247		175.893	119.356					25.36	23.36	0	876.64	0	0	0	0	0	0	0	876.64	0	0	0	23.36
2020-11-16	11:30:00	83923	900	900	989001025043662	E:\CCI STUDY\GROUP B\POst-WEEK5	GrBWEEK5	618.897	36.0306	70.7851	4	189.66		142.554	86.539					455.72	602.28	0	297.72	0	0	0	0	0	0	0	297.72	0	0	234.44	367.84
2020-11-16	11:45:00	84823	900	900	989001025043662	E:\CCI STUDY\GROUP B\POst-WEEK5	GrBWEEK5	10168.9	36.334	158.395	87	216.798		193.879	212.246					158.44	719.52	246.52	180.48	114.12	19.6	67.68	13.44	110.68	32.52	12.2	69.8	12.36	0	201.16	246.44
2020-11-16	12:00:00	85723	900	900	989001025043662	E:\CCI STUDY\GROUP B\POst-WEEK5	GrBWEEK5	929.145	36.3586	118.307	10	265.437		131.027	144.521					10.72	897.44	0.68	2.56	1	0	0	1.12	0.88	0	0.04	1.68	0.32	0	9.92	885.04
2020-11-16	12:15:00	86623	900	900	989001025043662	E:\CCI STUDY\GROUP B\POst-WEEK5	GrBWEEK5	0	35.482	118.216	0	245.943		172.694	118.552					0	900	0	0	0	0	0	0	0	0	0	0	0	0	0	900
2020-11-16	12:30:00	87523	900	900	989001025043662	E:\CCI STUDY\GROUP B\POst-WEEK5	GrBWEEK5	119.5	35.5394	141.349	1	153.189		224.552	147.997					204.88	900	78.52	0	0	0	0	0	0	0	0	0	0	0	285.52	614.48
2020-11-16	12:45:00	88423	900	900	989001025043662	E:\CCI STUDY\GROUP B\POst-WEEK5	GrBWEEK5	358.495	36.0187	43.5067	3	126.136		164.275	89.4591					259.4	866.76	0	33.24	0	0	0	0	0	0	0	33.24	0	0	723.64	143.12
2020-11-16	13:00:00	89323	900	900	989001025043662	E:\CCI STUDY\GROUP B\POst-WEEK5	GrBWEEK5	0	36.349	0	0	158.748		114.356	0					0	900	0	0	0	0	0	0	0	0	0	0	0	0	900	0
2020-11-16	13:15:00	90223	900	900	989001025043662	E:\CCI STUDY\GROUP B\POst-WEEK5	GrBWEEK5	0	36.2323	29.5266	0	153.446		130.186	29.6466					0	900	0	0	0	0	0	0	0	0	0	0	0	0	900	0
2020-11-16	13:30:00	91123	900	900	989001025043662	E:\CCI STUDY\GROUP B\POst-WEEK5	GrBWEEK5	0	36.3297	116.563	0	145.113		133.098	116.92					0	900	0	0	0	0	0	0	0	0	0	0	0	0	900	0
2020-11-16	13:45:00	92023	900	900	989001025043662	E:\CCI STUDY\GROUP B\POst-WEEK5	GrBWEEK5	2359.79	35.5951	48.9026	20	115.956		153.773	90.5212					88.48	871.2	0	28.8	0	0	0	0	8.52	0	6.48	20.28	6.16	179.24	667.32	12
2020-11-16	14:00:00	92923	900	900	989001025043662	E:\CCI STUDY\GROUP B\POst-WEEK5	GrBWEEK5	2781.3	36.4234	95.0038	22	137.571		126.462	158.972					134.64	607.76	18.76	292.24	4.72	21.36	1.76	47.76	60.16	0	0.04	232.08	0	274.76	257.36	0
2020-11-16	14:15:00	93823	900	900	989001025043662	E:\CCI STUDY\GROUP B\POst-WEEK5	GrBWEEK5	11969.6	36.6317	141.556	101	168.919		224.482	188.108					264.64	736.16	144.2	163.84	0.08	94.8	6.84	74.76	145.52	57.28	26.68	18.32	59.8	138.52	53.48	223.92
2020-11-16	14:30:00	94723	900	900	989001025043662	E:\CCI STUDY\GROUP B\POst-WEEK5	GrBWEEK5	0	36.2581	117.204	0	122.694		151.758	150.239					0	900	0	0	0	0	0	0	0	0	0	0	0	900	0	0
2020-11-16	14:45:00	95623	900	900	989001025043662	E:\CCI STUDY\GROUP B\POst-WEEK5	GrBWEEK5	0	35.4535	4.53998	0	39.0563		89.8534	139.262					0	900	0	0	0	0	0	0	0	0	0	0	0	676.72	223.28	0
2020-11-16	15:00:00	96523	900	900	989001025043662	E:\CCI STUDY\GROUP B\POst-WEEK5	GrBWEEK5	358.504	35.2238	39.1248	3	118.634		98.8144	115.383					104.8	900	0	0	0	0	0	0	0	0	0	0	0	216.64	683.36	0
2020-11-16	15:15:00	97423	900	900	989001025043662	E:\CCI STUDY\GROUP B\POst-WEEK5	GrBWEEK5	597.501	35.6057	102.249	5	145.477		155.625	107.422					147.84	900	0	0	0	0	0	0	0	0	0	0	0	292.32	607.68	0
2020-11-16	15:30:00	98323	900	900	989001025043662	E:\CCI STUDY\GROUP B\POst-WEEK5	GrBWEEK5	0	35.8173	89.8534	0	119.5		89.8534	125.348					0	900	0	0	0	0	0	0	0	0	0	0	0	0	900	0
2020-11-16	15:45:00	99223	900	900	989001025043662	E:\CCI STUDY\GROUP B\POst-WEEK5	GrBWEEK5	3236.92	36.1688	40.3101	29	140.424		71.4789	133.911					60.8	841.88	5	58.12	4.84	0.04	0	135.72	55.88	2.2	14.56	2.24	6.4	51.96	604.28	21.88
2020-11-16	16:00:00	100123	900	900	989001025043662	E:\CCI STUDY\GROUP B\POst-WEEK5	GrBWEEK5	0	36.1133	100.823	0	119.5		100.823	167.347					0	900	0	0	0	0	0	0	0	0	0	0	0	0	900	0
2020-11-16	16:15:00	101023	900	900	989001025043662	E:\CCI STUDY\GROUP B\POst-WEEK5	GrBWEEK5	119.5	36.067	85.0471	1	109.031		152.198	143.003					0.88	571.24	0	328.76	0	0	0	0	0	0	0	328.76	0	0	571.24	0
2020-11-16	16:30:00	101923	900	900	989001025043662	E:\CCI STUDY\GROUP B\POst-WEEK5	GrBWEEK5	1174.51	35.9922	83.8441	10	102.348		189.279	159.398					112.16	836.72	0	63.28	0	0	0	0	0	0	0.04	63.28	0	92.92	743.76	0
2020-11-16	16:45:00	102823	900	900	989001025043662	E:\CCI STUDY\GROUP B\POst-WEEK5	GrBWEEK5	14272.8	37.2472	136.826	130	190.946		185.72	217.143					255.76	679.6	170.24	220.4	31.4	21.24	59.32	26.12	93.24	95.92	72.72	127.16	74.56	46.16	168	84.16
2020-11-16	17:00:00	103723	900	900	989001025043662	E:\CCI STUDY\GROUP B\POst-WEEK5	GrBWEEK5	288.499	36.2475	5.57658	2	7.24416		120.66	215.969					23.92	874.92	0	25.08	0	0	0	0	0	0	0	25.08	0	0	11.84	863.08
2020-11-16	17:15:00	104623	900	900	989001025043662	E:\CCI STUDY\GROUP B\POst-WEEK5	GrBWEEK5	5413.91	35.5623	99.6338	49	176.035		120.259	120.416					54.12	421.64	0	478.36	0	0	0	0	0	0	49.16	478.36	1.4	269.36	5.4	96.32
2020-11-16	17:30:00	105523	900	900	989001025043662	E:\CCI STUDY\GROUP B\POst-WEEK5	GrBWEEK5	1561.99	36.271	86.1042	12	190.407		121.881	133.162					14.24	489.32	0	410.68	0	0	0	0	0	0	253.44	410.68	0	234.8	1.08	0
2020-11-16	17:45:00	106423	900	900	989001025043662	E:\CCI STUDY\GROUP B\POst-WEEK5	GrBWEEK5	2089.5	36.5934	116.869	17	147.617		203.486	168.739					63.76	657.88	20.32	242.12	0	0	0	0	0	0	158.84	242.12	0	100.96	228.88	169.2
2020-11-16	18:00:00	107323	900	900	989001025043662	E:\CCI STUDY\GROUP B\POst-WEEK5	GrBWEEK5	5775.71	37.3246	130.386	51	189.825		183.108	209.863					224.76	804.44	179.44	95.56	0	3.36	2.92	127.12	78.04	166.72	112.28	17.52	53.12	36.72	286.04	16.16
2020-11-16	18:15:00	108223	900	900	989001025043662	E:\CCI STUDY\GROUP B\POst-WEEK5	GrBWEEK5	4827.66	36.9409	110.408	42	123.054		217.912	201.646					80.56	859.52	24.92	40.48	23.24	0.64	0.88	0.36	0	1.28	80.2	40.48	409.24	22.12	75.8	245.76
2020-11-16	18:30:00	109123	900	900	989001025043662	E:\CCI STUDY\GROUP B\POst-WEEK5	GrBWEEK5	4229.04	36.5315	116.204	35	169.952		205.51	202.73					63.32	891.68	71.24	8.32	0	0	0	10.04	1	18.64	67.92	7.32	36.36	315.4	83.4	359.92
2020-11-16	18:45:00	110023	900	900	989001025043662	E:\CCI STUDY\GROUP B\POst-WEEK5	GrBWEEK5	239	37.0784	100.713	2	170.088		158.365	202.816					5.92	900	0	0	0	0	0	0	0	0	0	0	0	106.76	793.24	0
2020-11-16	19:00:00	110923	900	900	989001025043662	E:\CCI STUDY\GROUP B\POst-WEEK5	GrBWEEK5	2771.16	37.2116	127.59	24	223.269		180.597	141.963					45.96	887.28	108.96	12.72	0	1.56	0	107.84	8.84	4.76	170.68	3.88	2.48	52.52	544.52	2.92
2020-11-16	19:15:00	111823	900	900	989001025043662	E:\CCI STUDY\GROUP B\POst-WEEK5	GrBWEEK5	8027.25	37.5445	132.788	72	212.165		208.613	216.718					260.64	780.64	148.68	119.36	36.24	134.96	12.72	28.32	70.48	39.4	95	48.88	11.2	371.48	43.84	7.48
2020-11-16	19:30:00	112723	900	900	989001025043662	E:\CCI STUDY\GROUP B\POst-WEEK5	GrBWEEK5	10636.1	37.8774	126.721	96	190.45		221.38	174.915					510.52	679.56	158.64	220.44	36	45.16	63.72	11.72	128.96	101.36	48.36	91.48	123.04	66.56	84.96	98.68
2020-11-16	19:45:00	113623	900	900	989001025043662	E:\CCI STUDY\GROUP B\POst-WEEK5	GrBWEEK5	10185.1	37.8859	169.077	95	221.669		237.938	209.563					378.6	784.4	348.04	115.6	4	88.84	15.24	88.24	80.56	132.92	173.56	35.04	192.6	30.88	29.92	28.2
2020-11-16	20:00:00	114523	900	900	989001025043662	E:\CCI STUDY\GROUP B\POst-WEEK5	GrBWEEK5	10234.7	38.0851	150.969	86	221.868		191.661	217.055					510.12	574.52	189.6	325.48	2.68	39.2	42.72	20.6	198.52	176.32	110.96	126.96	128.52	14.8	20.88	17.84
2020-11-16	20:15:00	115423	900	900	989001025043662	E:\CCI STUDY\GROUP B\POst-WEEK5	GrBWEEK5	10797.5	38.0579	120.933	92	233.55		178.202	200.461					381.84	673.72	67.44	226.28	50.88	106.52	0	19.24	116.72	91.48	52.6	109.56	152.48	13.16	171.2	16.16
2020-11-16	20:30:00	116323	900	900	989001025043662	E:\CCI STUDY\GROUP B\POst-WEEK5	GrBWEEK5	9724.81	38.0884	117.054	88	243.795		206.001	204.907					351.96	679.48	94.64	220.52	15.16	202.52	151.2	1.56	191.72	60.8	16.16	28.8	99	76.72	40.68	15.68
2020-11-16	20:45:00	117223	900	900	989001025043662	E:\CCI STUDY\GROUP B\POst-WEEK5	GrBWEEK5	8581.26	37.9693	178.338	77	256.484		234.739	206.384					303.08	618.84	372.2	281.16	7.52	108.16	1.28	48.16	244.16	168.08	46.52	37	149.2	23.76	10.12	56.04
2020-11-16	21:00:00	118123	900	900	989001025043662	E:\CCI STUDY\GROUP B\POst-WEEK5	GrBWEEK5	7710.42	37.9048	172.057	67	207.259		233.387	211.81					453.44	698.6	259.96	201.4	12.64	97.88	22.92	0	139.88	118.16	90.76	61.52	286.8	47.52	9.8	12.12
2020-11-16	21:15:00	119023	900	900	989001025043662	E:\CCI STUDY\GROUP B\POst-WEEK5	GrBWEEK5	8170.35	37.8217	129.734	69	180.231		198.265	227.209					344.08	665.52	107.76	234.48	12.56	67	45.52	44.32	138.4	56.52	84.12	96.08	147.96	33.12	40.56	133.84
2020-11-16	21:30:00	119923	900	900	989001025043662	E:\CCI STUDY\GROUP B\POst-WEEK5	GrBWEEK5	1084.8	37.3127	83.2807	10	147.918		171.184	141.215					11.68	900	4.56	0	0	0	2.04	0	0	1.8	0	0	21	0	0	875.16
2020-11-16	21:45:00	120823	900	900	989001025043662	E:\CCI STUDY\GROUP B\POst-WEEK5	GrBWEEK5	555.708	36.665	119.721	6	225.184		151.84	199.595					42.76	898.84	0	1.16	0	0	0	0	0	0	0	1.16	13.2	0	20.24	865.4
2020-11-16	22:00:00	121723	900	900	989001025043662	E:\CCI STUDY\GROUP B\POst-WEEK5	GrBWEEK5	2257.79	36.2434	115.255	19	169.475		159.192	198.048					28.84	552.92	8.8	347.08	0	0	0	0	0	0.84	0	347.08	17.92	4.36	336.08	193.72
2020-11-16	22:15:00	122623	900	900	989001025043662	E:\CCI STUDY\GROUP B\POst-WEEK5	GrBWEEK5	1250.91	35.9846	123.641	15	242.949		165.425	221.521					76.96	896.68	70.84	3.32	0.76	0	0	0.44	1.24	0	1	2.08	38.24	0	0	856.24
2020-11-16	22:30:00	123523	900	900	989001025043662	E:\CCI STUDY\GROUP B\POst-WEEK5	GrBWEEK5	7708.05	36.9823	128.166	69	190.377		161.546	218.114					195	638.24	59.8	261.76	2.28	20.76	3	40.48	67.68	11.64	11.28	194.08	210.6	231.56	6.2	100.44
2020-11-16	22:45:00	124423	900	900	989001025043662	E:\CCI STUDY\GROUP B\POst-WEEK5	GrBWEEK5	8813.96	37.6403	137.354	74	241.93		228.266	223.169					304.28	767.64	168.08	132.36	6.88	149.28	7.8	34.28	89.72	58.24	39	42.64	92.6	311.56	46.4	21.6
2020-11-16	23:00:00	125323	900	900	989001025043662	E:\CCI STUDY\GROUP B\POst-WEEK5	GrBWEEK5	13919.1	37.7913	131.696	123	208.096		205.46	229.208					388.48	694.24	169.12	205.76	18.32	122.08	43.84	9.28	131.72	104.6	52.4	74.04	49.12	223.84	41.56	29.2
2020-11-16	23:15:00	126223	900	900	989001025043662	E:\CCI STUDY\GROUP B\POst-WEEK5	GrBWEEK5	8829.33	37.7165	112.67	77	193.001		161.346	167.002					348.68	668.72	119.32	231.28	0	28.76	124.16	10.8	167.52	242.92	2	63.76	79.72	161.04	10.68	8.64
2020-11-16	23:30:00	127123	900	900	989001025043662	E:\CCI STUDY\GROUP B\POst-WEEK5	GrBWEEK5	10457.5	37.6353	118.784	92	209.265		234.321	161.528					213.6	791.92	71.16	108.08	12.2	119.36	11.08	145.04	65.68	37.92	38	42.4	58.2	19.8	47.84	302.48
2020-11-16	23:45:00	128023	900	900	989001025043662	E:\CCI STUDY\GROUP B\POst-WEEK5	GrBWEEK5	477.999	36.321	114.464	4	236.284		304.474	115.171					4.8	900	0	0	0	0	0	0	0	0	0	0	0	3.56	2.4	894.04
2020-11-17	00:00:00	128923	900	900	989001025043662	E:\CCI STUDY\GROUP B\POst-WEEK5	GrBWEEK5	1106.94	36.0911	14.6384	11	160.833		224.75	27.0984					13.08	898.96	0	1.04	0	2.2	0	0	0.28	7.68	0	0.76	1.24	2.36	208.76	676.72
2020-11-17	00:15:00	129823	900	900	989001025043662	E:\CCI STUDY\GROUP B\POst-WEEK5	GrBWEEK5	985.353	36.3647	129.433	9	200.11		162.394	148.175					63.68	853.96	79.16	46.04	0	0	0	0.04	0	0	0.04	46.04	2.28	26.04	815.8	9.76
2020-11-17	00:30:00	130723	900	900	989001025043662	E:\CCI STUDY\GROUP B\POst-WEEK5	GrBWEEK5	9242.82	36.9279	95.7012	79	211.028		180.941	132.278					157.4	810.48	55.28	89.52	20.36	21.32	20.16	61.2	51.72	13	4.12	37.8	210.76	10.36	72.08	377.12
2020-11-17	00:45:00	131623	900	900	989001025043662	E:\CCI STUDY\GROUP B\POst-WEEK5	GrBWEEK5	8575.36	37.4813	130.995	76	214.068		177.851	212.528					304.16	792.68	167.12	107.32	7	27.08	93.4	123.4	53.52	141.36	176.4	53.8	58.4	80.96	41.36	43.32
2020-11-17	01:00:00	132523	900	900	989001025043662	E:\CCI STUDY\GROUP B\POst-WEEK5	GrBWEEK5	9131.84	37.9499	124.659	80	224.165		198.9	159.959					303.68	718	83.2	182	7.28	79.12	106.4	168.12	148	102.8	15.36	34	94.92	66.16	28.24	49.6
2020-11-17	01:15:00	133423	900	900	989001025043662	E:\CCI STUDY\GROUP B\POst-WEEK5	GrBWEEK5	8674.54	37.9168	145.364	69	231.618		207.204	195.971					311.4	688.32	214.92	211.68	0	87.16	97.2	150.04	102.24	109.48	40	109.44	122.56	0	7.36	74.52
2020-11-17	01:30:00	134323	900	900	989001025043662	E:\CCI STUDY\GROUP B\POst-WEEK5	GrBWEEK5	4195.27	37.4237	122.442	38	133.646		233.247	202.058					63.24	824.24	12.28	75.76	0.76	0	0	0.44	1.88	24.4	0	73.88	27.92	0	26.2	744.52
2020-11-17	01:45:00	135223	900	900	989001025043662	E:\CCI STUDY\GROUP B\POst-WEEK5	GrBWEEK5	0	36.2495	118.956	0	119.617		247.683	265.993					0	900	0	0	0	0	0	0	0	0	0	0	0	0	0	900
2020-11-17	02:00:00	136123	900	900	989001025043662	E:\CCI STUDY\GROUP B\POst-WEEK5	GrBWEEK5	224.859	36.1262	124.405	2	161.694		250.836	212.582					79.2	900	0.48	0	0	0	0	0	0	0	0	0	44.72	0	0	855.28
2020-11-17	02:15:00	137023	900	900	989001025043662	E:\CCI STUDY\GROUP B\POst-WEEK5	GrBWEEK5	14.1535	36.4556	116.654	0	119.503		267.347	237.258					10.2	900	0	0	0	0	0	0	0	0	0	0	0	0	0	900
2020-11-17	02:30:00	137923	900	900	989001025043662	E:\CCI STUDY\GROUP B\POst-WEEK5	GrBWEEK5	460.615	36.2428	122.809	3	122.817		255.252	218.349					3.04	895.84	0	4.16	0	0	0	0	0	0	0	4.16	34.72	0	0	861.12
2020-11-17	02:45:00	138823	900	900	989001025043662	E:\CCI STUDY\GROUP B\POst-WEEK5	GrBWEEK5	4531.51	36.338	129.342	39	203.831		160.892	224.839					64.56	877.56	40.96	22.44	0.2	12.56	55.28	5.36	1.88	16.64	34.92	20.56	5.48	1.4	68.24	677.48
2020-11-17	03:00:00	139723	900	900	989001025043662	E:\CCI STUDY\GROUP B\POst-WEEK5	GrBWEEK5	6036.38	36.4943	133.83	53	170.533		168.379	239.123					90.4	851.76	56.6	48.24	23.4	19.12	14.36	124.92	42.88	24.88	9.36	5.36	19.08	0	15.32	601.32
2020-11-17	03:15:00	140623	900	900	989001025043662	E:\CCI STUDY\GROUP B\POst-WEEK5	GrBWEEK5	8588.52	37.3131	139.206	77	247.791		149.622	209.758					275.28	630.92	50.72	269.08	13.96	21.36	17.96	241.4	101.2	89.2	0.68	167.88	59.56	0	21.56	165.24
2020-11-17	03:30:00	141523	900	900	989001025043662	E:\CCI STUDY\GROUP B\POst-WEEK5	GrBWEEK5	5348.84	37.5022	78.9348	40	146.061		142.225	169.841					135.28	747.4	29.12	152.6	0	0.96	5.96	2.88	8.36	20.12	28.68	144.24	148.28	63.72	38.96	437.84
2020-11-17	03:45:00	142423	900	900	989001025043662	E:\CCI STUDY\GROUP B\POst-WEEK5	GrBWEEK5	0	36.6954	123.665	0	184.471		152.597	215.583					0	900	0	0	0	0	0	0	0	0	0	0	0	0	0	900
2020-11-17	04:00:00	143323	900	900	989001025043662	E:\CCI STUDY\GROUP B\POst-WEEK5	GrBWEEK5	3095.57	36.4192	72.5667	26	244.225		134.675	122.977					46.92	889.04	51.52	10.96	21.6	3.44	33.56	5.16	3.44	3.28	223.32	7.52	7.88	294.08	119.52	177.2
2020-11-17	04:15:00	144223	900	900	989001025043662	E:\CCI STUDY\GROUP B\POst-WEEK5	GrBWEEK5	1348.42	35.6538	93.9554	11	234.192		131.383	105.163					128.4	891.52	6.04	8.48	0	0	0	1.68	1.2	1.44	233.68	7.28	3.92	468.68	180.44	1.68
2020-11-17	04:30:00	145123	900	900	989001025043662	E:\CCI STUDY\GROUP B\POst-WEEK5	GrBWEEK5	478.002	35.7618	137.924	4	280.132		274.805	166.447					83.52	900	166.64	0	0	0	0	0	0	0	0	0	0	705.92	194.08	0
2020-11-17	04:45:00	146023	900	900	989001025043662	E:\CCI STUDY\GROUP B\POst-WEEK5	GrBWEEK5	8140.62	36.4019	141.646	74	201.726		223.388	222.823					171.64	798.08	214.84	101.92	3.28	4.12	36.32	175.8	30	13.72	63.16	71.92	95.56	320.24	36.92	48.96
2020-11-17	05:00:00	146923	900	900	989001025043662	E:\CCI STUDY\GROUP B\POst-WEEK5	GrBWEEK5	6734.91	37.3046	117.057	61	168.034		215.023	214.241					136.72	855.56	66.92	44.44	38.96	32.2	32.72	6.88	5.44	27.04	21.8	39	19.8	250.24	418.4	7.52
2020-11-17	05:15:00	147823	900	900	989001025043662	E:\CCI STUDY\GROUP B\POst-WEEK5	GrBWEEK5	10898.4	37.6515	137.6	93	199.231		242.17	197.091					223.88	741	138.2	159	7.92	55.68	31.44	165.92	71.12	184.72	41.8	87.88	110.88	60.88	25.08	56.68
2020-11-17	05:30:00	148723	900	900	989001025043662	E:\CCI STUDY\GROUP B\POst-WEEK5	GrBWEEK5	13737.9	38.0572	121.568	118	187.214		191.026	174.92					355.56	656.76	65.12	243.24	141	161.04	19.56	86.32	96.08	52.8	13.48	147.16	99.36	6.52	57.08	19.6
2020-11-17	05:45:00	149623	900	900	989001025043662	E:\CCI STUDY\GROUP B\POst-WEEK5	GrBWEEK5	10654.5	37.649	133.884	92	205.932		186.749	221.586					280.72	769.08	135.84	130.92	50.12	18.44	70.64	35.84	78.8	142.68	42.04	52.12	91.48	147.12	20.56	150.16
2020-11-17	06:00:00	150523	900	900	989001025043662	E:\CCI STUDY\GROUP B\POst-WEEK5	GrBWEEK5	5778.18	37.5484	131.843	46	187.506		191.147	194.57					85.2	827.04	133.92	72.96	0	4.12	2.56	64.16	17.2	65	2.36	55.76	75.48	157.8	43.56	412
2020-11-17	06:15:00	151423	900	900	989001025043662	E:\CCI STUDY\GROUP B\POst-WEEK5	GrBWEEK5	6294.96	37.419	111.191	53	205.75		148.468	190.885					90.6	812.64	76.16	87.36	46.12	10.44	4.88	45.68	13.6	5.36	4.68	73.76	161.28	90.48	194.96	248.76
2020-11-17	06:30:00	152323	900	900	989001025043662	E:\CCI STUDY\GROUP B\POst-WEEK5	GrBWEEK5	0	36.0247	119.5	0	245.107		119.5	259.329					0	900	0	0	0	0	0	0	0	0	0	0	0	0	0	900
2020-11-17	06:45:00	153223	900	900	989001025043662	E:\CCI STUDY\GROUP B\POst-WEEK5	GrBWEEK5	119.5	35.5179	20.3681	1	152.148		20.3681	185.731					3.48	900	0	0	0	0	0	0	0	0	0	0	0	0	746.6	153.4
2020-11-17	07:00:00	154123	900	900	989001025043662	E:\CCI STUDY\GROUP B\POst-WEEK5	GrBWEEK5	362.564	36.1428	8.82186	3	132.199		54.028	94.6604					72.68	900	0	0	0	0	0	0	0	0	0	0	0	406.76	493.24	0
2020-11-17	07:15:00	155023	900	900	989001025043662	E:\CCI STUDY\GROUP B\POst-WEEK5	GrBWEEK5	523.44	36.5465	35.8951	4	49.5868		130.616	97.9637					402.56	880.68	0	19.32	0	0	0	0	0	0	652.44	19.32	0	35.56	192.68	0
2020-11-17	07:30:00	155923	900	900	989001025043662	E:\CCI STUDY\GROUP B\POst-WEEK5	GrBWEEK5	146.089	36.3279	39.2944	1	132.903		103.967	67.4058					383.56	900	0	0	0	0	0	0	0	0	290.16	0	0	609.84	0	0
2020-11-17	07:45:00	156823	900	900	989001025043662	E:\CCI STUDY\GROUP B\POst-WEEK5	GrBWEEK5	92.9081	36.0752	6.9773	1	163.545		110.139	9.361					181.4	900	0	0	0	0	0	0	0	0	835.28	0	0	64.72	0	0
2020-11-17	08:00:00	157723	900	900	989001025043662	E:\CCI STUDY\GROUP B\POst-WEEK5	GrBWEEK5	0	35.8533	9.85182	0	156.718		99.7052	29.6466					0	900	0	0	0	0	0	0	0	0	676.72	0	0	223.28	0	0
2020-11-17	08:15:00	158623	900	900	989001025043662	E:\CCI STUDY\GROUP B\POst-WEEK5	GrBWEEK5	407.998	35.835	99.9911	4	120.703		158.2	100.37					42.92	879.32	0	20.68	0	0	0	0	0	0	28.76	20.68	0	850.56	0	0
2020-11-17	08:30:00	159523	900	900	989001025043662	E:\CCI STUDY\GROUP B\POst-WEEK5	GrBWEEK5	477.995	35.4531	67.96	4	158.849		158.592	75.1051					27.44	900	0	0	0	0	0	0	0	0	146.64	0	0	753.36	0	0
2020-11-17	08:45:00	160423	900	900	989001025043662	E:\CCI STUDY\GROUP B\POst-WEEK5	GrBWEEK5	7808.99	35.9607	132.299	65	220.048		192.885	171.36					248.76	803.24	175.12	96.76	74.24	27.84	74.24	8.4	4.2	13.12	125.08	92.56	25	155.2	89.64	210.48
2020-11-17	09:00:00	161323	900	900	989001025043662	E:\CCI STUDY\GROUP B\POst-WEEK5	GrBWEEK5	7969.7	36.5385	120.445	66	155.189		191.654	245.25					105.68	871.56	50.2	28.44	11.04	30.28	24.44	6.2	16.48	26.36	143.44	11.96	35.96	342.04	22.96	228.84
2020-11-17	09:15:00	162223	900	900	989001025043662	E:\CCI STUDY\GROUP B\POst-WEEK5	GrBWEEK5	2995.6	36.6364	85.1503	26	148.971		131.645	200.579					261.52	859.88	6.6	40.12	8.96	29.24	0.04	0.04	7.16	4.48	468.6	32.96	3.36	184.72	0	160.44
2020-11-17	09:30:00	163123	900	900	989001025043662	E:\CCI STUDY\GROUP B\POst-WEEK5	GrBWEEK5	8527.78	36.4971	126.607	78	142.575		176.698	223.702					97.64	719.72	94.56	180.28	2.28	18.32	63.24	13.88	1.44	2.88	8.48	178.84	144.28	23.88	125.24	317.24
2020-11-17	09:45:00	164023	900	900	989001025043662	E:\CCI STUDY\GROUP B\POst-WEEK5	GrBWEEK5	5555.62	36.5265	102.569	49	113.475		191.763	209.356					79.52	885.56	104.56	14.44	15.04	59.72	25.2	14.44	12.08	17.92	14.32	2.36	18.08	0	380.52	340.32
2020-11-17	10:00:00	164923	900	676.72	989001025043662	E:\CCI STUDY\GROUP B\POst-WEEK5	GrBWEEK5	0	36.3793	103.578	0	103.578		138.547	134.918					0	676.72	0	0	0	0	0	0	0	0	0	0	0	0	676.72	0
2020-11-17	10:15:00	165823	900	223.28	989001025043662	E:\CCI STUDY\GROUP B\POst-WEEK5	GrBWEEK5	0	36.4015	0	0	0		164.46	125.699					0	223.28	0	0	0	0	0	0	0	0	0	0	0	0	223.28	0
2020-11-17	10:30:00	166723	900	900	989001025043662	E:\CCI STUDY\GROUP B\POst-WEEK5	GrBWEEK5	129.629	36.3523	42.5963	1	80.2165		100.411	135.873					186.68	900	0	0	0	0	0	0	0	0	0	0	0	431.64	468.36	0
2020-11-17	10:45:00	167623	900	676.72	989001025043662	E:\CCI STUDY\GROUP B\POst-WEEK5	GrBWEEK5	109.362	35.7996	84.2118	1	105.246		134.257	109.594					150.64	676.72	0	0	0	0	0	0	0	0	0	0	0	68.32	608.4	0
2020-11-17	11:15:00	169423	900	223.28	989001025043662	E:\CCI STUDY\GROUP B\POst-WEEK5	GrBWEEK5	0	36.1497	4.03796	0	120.745		119.5	4.03796					0	223.28	0	0	0	0	0	0	0	0	0	0	0	0	223.28	0
2020-11-17	11:30:00	170323	900	900	989001025043662	E:\CCI STUDY\GROUP B\POst-WEEK5	GrBWEEK5	795.499	36.1109	80.2119	6	120.422		122.046	109.282					47.64	884.48	0	15.52	0	0	0	0	0	0	0.04	15.52	0	704.16	151.12	29.16
2020-11-17	11:45:00	171223	900	900	989001025043662	E:\CCI STUDY\GROUP B\POst-WEEK5	GrBWEEK5	0	36.0852	6.72387	0	146.418		123.145	6.77098					0	900	0	0	0	0	0	0	0	0	0	0	0	900	0	0
2020-11-17	12:00:00	172123	900	900	989001025043662	E:\CCI STUDY\GROUP B\POst-WEEK5	GrBWEEK5	98.8906	35.8185	24.3113	1	126.245		134.291	24.3409					104.8	900	0	0	0	0	0	0	0	0	181.8	0	0	718.2	0	0
2020-11-17	12:15:00	173023	900	900	989001025043662	E:\CCI STUDY\GROUP B\POst-WEEK5	GrBWEEK5	548.11	35.6094	87.7182	5	130.515		125.984	147.906					111.92	425.4	0	474.6	0	0	0	0	0	0	214.12	474.6	0	211.28	0	0
2020-11-17	12:30:00	173923	900	900	989001025043662	E:\CCI STUDY\GROUP B\POst-WEEK5	GrBWEEK5	6001.19	36.0915	105.239	54	179.556		169.101	141.512					196.28	755	124.92	145	35.2	20.4	57.16	18.52	8.48	11.36	205.28	136.52	8.44	194.68	171.08	32.88
2020-11-17	12:45:00	174823	900	900	989001025043662	E:\CCI STUDY\GROUP B\POst-WEEK5	GrBWEEK5	329.049	36.2054	68.6024	4	152.192		94.564	103.333					303	499.64	0	400.36	0	0	0	0	0	0	0.04	400.36	0	401.4	98.2	0
2020-11-17	13:00:00	175723	900	900	989001025043662	E:\CCI STUDY\GROUP B\POst-WEEK5	GrBWEEK5	78.9205	36.0124	4.63884	0	4.63884		149.858	116.957					105.84	900	0	0	0	0	0	0	0	0	0	0	0	900	0	0
2020-11-17	13:15:00	176623	900	900	989001025043662	E:\CCI STUDY\GROUP B\POst-WEEK5	GrBWEEK5	0	35.9825	25.9474	0	41.3784		128.412	115.801					0	676.72	0	223.28	0	0	0	0	0	0	0	223.28	0	676.72	0	0
2020-11-17	13:30:00	177523	900	900	989001025043662	E:\CCI STUDY\GROUP B\POst-WEEK5	GrBWEEK5	323.499	35.8323	119.469	3	165.641		155.465	127.924					6.36	220.68	0	679.32	0	0	0	0	0	0	154.32	679.32	1.24	0	0	65.12
2020-11-17	13:45:00	178423	900	900	989001025043662	E:\CCI STUDY\GROUP B\POst-WEEK5	GrBWEEK5	840.367	35.6936	79.578	6	155.377		104.511	153.028					310.04	792.36	0	107.64	0	0	0	0	0	0	0	107.64	2.56	0	554.92	234.88
2020-11-17	14:00:00	179323	900	900	989001025043662	E:\CCI STUDY\GROUP B\POst-WEEK5	GrBWEEK5	0	35.6069	118.706	0	136.172		159.973	145.056					0	900	0	0	0	0	0	0	0	0	0	0	0	0	900	0
2020-11-17	14:15:00	180223	900	900	989001025043662	E:\CCI STUDY\GROUP B\POst-WEEK5	GrBWEEK5	362.346	35.7426	78.8513	3	159.281		84.772	136.622					60.8	676.72	0	223.28	0	0	0	0	0	0	0	223.28	4.28	0	642.64	29.8
2020-11-17	14:30:00	181123	900	900	989001025043662	E:\CCI STUDY\GROUP B\POst-WEEK5	GrBWEEK5	119.5	35.6905	35.5898	1	126.601		35.5898	136.815					1.04	94	0	806	0	0	0	0	0	0	0	806	0	0	94	0
2020-11-17	14:45:00	182023	900	900	989001025043662	E:\CCI STUDY\GROUP B\POst-WEEK5	GrBWEEK5	10100.2	36.654	97.1472	87	210.485		138.811	187.833					185.56	779.56	212.04	120.44	23.4	134.04	52.24	23.24	73.8	50.8	0	46.64	21.28	46.28	418.2	10.08
2020-11-17	15:00:00	182923	900	900	989001025043662	E:\CCI STUDY\GROUP B\POst-WEEK5	GrBWEEK5	6433.92	36.5695	107.891	66	210.143		166.171	134.123					236.84	837.52	18.12	62.48	15.8	3.16	0	9.84	21.08	11.6	37	41.4	25.28	198.52	55.28	481.04
2020-11-17	15:15:00	183823	900	900	989001025043662	E:\CCI STUDY\GROUP B\POst-WEEK5	GrBWEEK5	619.061	36.02	105.854	5	117.157		219.436	199.584					107.48	900	0	0	0	0	0	0	0	0	258.04	0	0	306.28	0.72	334.96
2020-11-17	15:30:00	184723	900	900	989001025043662	E:\CCI STUDY\GROUP B\POst-WEEK5	GrBWEEK5	119.5	35.4838	124.246	1	152.383		201.014	157.472					1.08	900	0	0	0	0	0	0	0	0	0	0	0	0	172.2	727.8
2020-11-17	15:45:00	185623	900	900	989001025043662	E:\CCI STUDY\GROUP B\POst-WEEK5	GrBWEEK5	0	35.6213	91.7176	0	92.0915		131.78	131.78					0	900	0	0	0	0	0	0	0	0	0	0	0	0	900	0
2020-11-17	16:00:00	186523	900	900	989001025043662	E:\CCI STUDY\GROUP B\POst-WEEK5	GrBWEEK5	0	35.684	119.5	0	129.279		142.956	157.384					0	900	0	0	0	0	0	0	0	0	0	0	0	0	900	0
2020-11-17	16:15:00	187423	900	900	989001025043662	E:\CCI STUDY\GROUP B\POst-WEEK5	GrBWEEK5	239	35.8686	107.614	2	126.538		146.58	120.626					4.48	825.92	0	74.08	0	0	0	0	0	0	0	74.08	0	0	825.92	0
2020-11-17	16:30:00	188323	900	900	989001025043662	E:\CCI STUDY\GROUP B\POst-WEEK5	GrBWEEK5	8057.76	36.8799	102.531	69	167.49		185.278	178.019					289.92	680.64	79.88	219.36	29.24	19.64	22.32	64.84	80.6	20.56	7.84	138.76	35.92	7.52	277.88	194.88
2020-11-17	16:45:00	189223	900	900	989001025043662	E:\CCI STUDY\GROUP B\POst-WEEK5	GrBWEEK5	7314.18	37.1671	128.55	65	184.461		197.456	228.398					249.64	861.56	131.44	38.44	14.4	29	11.04	9.68	25.56	82.12	18.08	12.88	103.48	38.96	64.16	490.64
2020-11-17	17:00:00	190123	900	900	989001025043662	E:\CCI STUDY\GROUP B\POst-WEEK5	GrBWEEK5	862.559	36.4407	136.54	10	136.984		239.045	266.506					7.16	896.44	0.84	3.56	1.2	0	0	0.6	1.8	0	0	1.76	0.6	0	0	894.04
2020-11-17	17:15:00	191023	900	900	989001025043662	E:\CCI STUDY\GROUP B\POst-WEEK5	GrBWEEK5	239.002	36.2015	100.301	2	100.301		184.163	211.685					77.68	821.4	0	78.6	0	0	0	0	0	0	0	78.6	0	0	366.8	454.6
2020-11-17	17:30:00	191923	900	900	989001025043662	E:\CCI STUDY\GROUP B\POst-WEEK5	GrBWEEK5	119.5	36.1694	150.196	1	196.378		222.171	208.132					1.16	900	0	0	0	0	0	0	0	0	0	0	0	0	5.08	894.92
2020-11-17	17:45:00	192823	900	900	989001025043662	E:\CCI STUDY\GROUP B\POst-WEEK5	GrBWEEK5	2084.84	36.068	147.153	17	201.662		187.368	193.8					51.32	732.68	185.44	167.32	0	0	0	0	0	0	10.28	167.32	10.64	19.68	319.28	372.8
2020-11-17	18:00:00	193723	900	900	989001025043662	E:\CCI STUDY\GROUP B\POst-WEEK5	GrBWEEK5	12628.7	37.4818	117.755	110	168.712		189.222	150.483					292	616.6	72.08	283.4	2	18.44	9.24	26.04	168.4	113.04	167.92	115	46.84	69.36	91.88	71.84
2020-11-17	18:15:00	194623	900	900	989001025043662	E:\CCI STUDY\GROUP B\POst-WEEK5	GrBWEEK5	12135.1	37.7575	139.47	106	209.415		197.386	206.147					477.36	584.12	185.36	315.88	34.44	160.52	13.24	111.28	251.32	83.52	22.32	64.56	65.48	31.76	9.44	52.12
2020-11-17	18:30:00	195523	900	900	989001025043662	E:\CCI STUDY\GROUP B\POst-WEEK5	GrBWEEK5	12611.2	37.6816	147.411	121	216.654		222.68	198.364					382.84	735.32	216.36	164.68	36.04	28.04	22.28	2.4	83.52	129.24	41.24	81.16	66.04	86.52	226.44	97.08
2020-11-17	18:45:00	196423	900	900	989001025043662	E:\CCI STUDY\GROUP B\POst-WEEK5	GrBWEEK5	1068.31	36.2823	115.801	10	164.005		178.653	195.244					222.56	899.92	64.44	0.08	0	0	0	0	0	0	0	0.08	38.96	0	466.44	394.52
2020-11-17	19:00:00	197323	900	900	989001025043662	E:\CCI STUDY\GROUP B\POst-WEEK5	GrBWEEK5	1555.8	36.1764	94.0782	14	161.706		141.998	216.696					476.76	899.96	0	0.04	0	0	0	0	0	0	0	0.04	4.2	62.04	656.52	177.2
2020-11-17	19:15:00	198223	900	900	989001025043662	E:\CCI STUDY\GROUP B\POst-WEEK5	GrBWEEK5	2653.85	36.4901	82.9507	24	139.329		171.57	158.032					138.28	830.92	11.72	69.08	0	0.04	0	2.64	2.44	0	7.72	66.64	1.56	161.84	601.04	56.08
2020-11-17	19:30:00	199123	900	900	989001025043662	E:\CCI STUDY\GROUP B\POst-WEEK5	GrBWEEK5	4499.22	37.4099	102.436	36	184.436		151.409	142.528					378.32	380.52	56.36	519.48	5.28	12.36	0.72	3.2	51.52	38.44	16.68	467.96	4.6	285	4.84	9.4
2020-11-17	19:45:00	200023	900	900	989001025043662	E:\CCI STUDY\GROUP B\POst-WEEK5	GrBWEEK5	13882.8	37.9337	132.23	132	240.185		223.456	191.57					639.36	588.24	119.8	311.76	107.24	85.08	68.32	22.76	144.28	139.6	33.04	167.48	41.12	24.64	18.4	48.04
2020-11-17	20:00:00	200923	900	900	989001025043662	E:\CCI STUDY\GROUP B\POst-WEEK5	GrBWEEK5	10305.5	38.0807	129.975	85	220.489		223.866	191.497					540.48	638.64	187.96	261.36	47.88	76.8	2.4	36.32	151.8	179.68	83.12	109.56	18.96	85.84	32.44	75.2
2020-11-17	20:15:00	201823	900	900	989001025043662	E:\CCI STUDY\GROUP B\POst-WEEK5	GrBWEEK5	7495.39	38.0063	127.344	72	175.483		206.751	184.243					352	595.08	79.88	304.92	21.44	74.84	0	74.4	38	80.56	13.84	266.92	99.6	51.8	151.28	27.32
2020-11-17	20:30:00	202723	900	900	989001025043662	E:\CCI STUDY\GROUP B\POst-WEEK5	GrBWEEK5	10501.4	38.0295	115.616	94	177.273		236.187	194.103					373.64	705.04	106.96	194.96	38.76	24.48	98.36	60.16	78.88	48.44	21.2	116.08	58.2	120.6	174.4	60.44
2020-11-17	20:45:00	203623	900	900	989001025043662	E:\CCI STUDY\GROUP B\POst-WEEK5	GrBWEEK5	11768.5	37.7534	132.713	100	214.677		215.539	217.546					406.92	659.8	100.76	240.2	69.04	139.84	10.68	16.08	52.56	46.44	13.92	187.64	82.16	79.16	99.92	102.56
2020-11-17	21:00:00	204523	900	900	989001025043662	E:\CCI STUDY\GROUP B\POst-WEEK5	GrBWEEK5	13657.8	38.0079	131.856	116	215.761		212.419	207.736					407.8	676.8	147.96	223.2	37.68	133.8	51.56	24	142.72	84.8	20.36	80.48	65	91.12	54.64	113.84
2020-11-17	21:15:00	205423	900	900	989001025043662	E:\CCI STUDY\GROUP B\POst-WEEK5	GrBWEEK5	6909.09	37.1866	139.143	63	230.285		239.324	210.519					99.96	860.8	148	39.2	6.16	1.32	129.44	0.96	2.72	5.36	6.68	36.48	13.68	93.12	152.16	451.92
2020-11-17	21:30:00	206323	900	900	989001025043662	E:\CCI STUDY\GROUP B\POst-WEEK5	GrBWEEK5	2154.85	36.3874	138.304	19	195.458		161.98	253.716					37.36	900	143.64	0	0	0	0	0	0	0	14.04	0	1.2	538.76	343.56	2.44
2020-11-17	21:45:00	207223	900	900	989001025043662	E:\CCI STUDY\GROUP B\POst-WEEK5	GrBWEEK5	119.5	36	107.452	1	130.018		166.99	213.67					3.56	900	6.76	0	0	0	0	0	0	0	0	0	0	7.36	892.64	0
2020-11-17	22:00:00	208123	900	900	989001025043662	E:\CCI STUDY\GROUP B\POst-WEEK5	GrBWEEK5	1198.86	36.3684	107.5	10	170.245		135.735	164.22					235.44	749.04	5.96	150.96	0	0	0	0	0	0	141.84	150.96	0	110.52	496.68	0
2020-11-17	22:15:00	209023	900	900	989001025043662	E:\CCI STUDY\GROUP B\POst-WEEK5	GrBWEEK5	3409.68	36.1197	94.4661	29	121.293		201.891	169.219					41.36	860.36	25.28	39.64	29.08	6.68	1.96	98.8	25.08	1.64	3.68	14.56	0	210	505.72	2.8
2020-11-17	22:30:00	209923	900	900	989001025043662	E:\CCI STUDY\GROUP B\POst-WEEK5	GrBWEEK5	2522.04	36.1523	130.39	23	201.498		197.822	169.537					29.44	879.84	89.08	20.16	86.08	1.64	1.88	0	3.52	6.44	0	16.64	1.28	303.96	478.56	0
2020-11-17	22:45:00	210823	900	900	989001025043662	E:\CCI STUDY\GROUP B\POst-WEEK5	GrBWEEK5	1771.98	36.7591	109.398	14	181.349		172.9	188.12					193.56	671.24	20.12	228.76	0	0	0	0	0	0	0	228.76	16.8	291.52	346.2	16.72
2020-11-17	23:00:00	211723	900	900	989001025043662	E:\CCI STUDY\GROUP B\POst-WEEK5	GrBWEEK5	1917.08	36.8689	134.189	17	174.64		171.1	191.509					34.44	491.72	77.36	408.28	0.04	2.8	0	94.04	0.36	0.12	0.88	407.92	2.6	30.2	327	34.04
2020-11-17	23:15:00	212623	900	900	989001025043662	E:\CCI STUDY\GROUP B\POst-WEEK5	GrBWEEK5	6355.68	37.4384	120.116	55	196.795		218.418	205.778					273.28	726.4	103.44	173.6	2.4	19.56	0	47.56	114.48	4.08	20.28	59.12	14.68	148.16	276.04	193.64
2020-11-17	23:30:00	213523	900	900	989001025043662	E:\CCI STUDY\GROUP B\POst-WEEK5	GrBWEEK5	5969.8	37.2203	136.606	58	228.714		215.263	218.034					117.96	806.6	158.72	93.4	21.8	14.56	32.36	89.64	49.44	20.92	6.32	43.96	9.6	10.36	34.24	566.8
2020-11-17	23:45:00	214423	900	900	989001025043662	E:\CCI STUDY\GROUP B\POst-WEEK5	GrBWEEK5	9111.17	37.7372	110.767	87	179.183		202.954	177.855					275	823.8	90.4	76.2	9.96	30.08	3.28	0.32	17.36	44.88	0.56	58.84	27.88	226.76	204.68	275.4
2020-11-18	00:00:00	215323	900	900	989001025043662	E:\CCI STUDY\GROUP B\POst-WEEK5	GrBWEEK5	1657.57	37.3568	119.553	12	233.799		287.122	137.407					29.36	854.84	7.56	45.16	0	0	0	0	31.76	12.48	8.4	13.4	15.88	805.36	4.08	8.64
2020-11-18	00:15:00	216223	900	900	989001025043662	E:\CCI STUDY\GROUP B\POst-WEEK5	GrBWEEK5	3519.92	36.5468	103.479	27	141.889		291.437	184.237					263.44	879	21.88	21	16.28	4.08	0.96	2.6	4.88	6.92	0.92	16.12	8.84	411.24	368.48	58.68
2020-11-18	00:30:00	217123	900	900	989001025043662	E:\CCI STUDY\GROUP B\POst-WEEK5	GrBWEEK5	88.7277	35.881	88.0006	1	90.4934		210.448	233.85					588.32	900	0	0	0	0	0	0	0	0	0	0	0	484.64	415.36	0
2020-11-18	00:45:00	218023	900	900	989001025043662	E:\CCI STUDY\GROUP B\POst-WEEK5	GrBWEEK5	0	35.8378	110.916	0	120.606		166.282	160.586					0	900	0	0	0	0	0	0	0	0	0	0	0	0	900	0
2020-11-18	01:00:00	218923	900	900	989001025043662	E:\CCI STUDY\GROUP B\POst-WEEK5	GrBWEEK5	2905.45	36.5216	127.156	28	144.464		234.595	244.379					96.52	851.56	60.84	48.44	13.48	19.24	24.92	0	24.12	3.28	37.56	24.32	3.92	0	734.64	14.52
2020-11-18	01:15:00	219823	900	900	989001025043662	E:\CCI STUDY\GROUP B\POst-WEEK5	GrBWEEK5	2359.07	36.3997	120.094	22	142.317		205.911	179.062					28.28	891.76	11.24	8.24	0.04	41.72	3.6	0.52	5.24	5	32.44	3	0	0	789.76	18.68
2020-11-18	01:30:00	220723	900	900	989001025043662	E:\CCI STUDY\GROUP B\POst-WEEK5	GrBWEEK5	7889.14	37.19	130.676	69	228.283		225.32	196.997					212.4	776.72	97.4	123.28	62.2	15.76	79.96	5.52	57.92	51.96	6.92	65.36	75.48	322.24	146.16	10.52
2020-11-18	01:45:00	221623	900	900	989001025043662	E:\CCI STUDY\GROUP B\POst-WEEK5	GrBWEEK5	11529	37.8064	120.703	104	218.173		169.907	229.708					311.88	728.88	98.84	171.12	146.64	37.96	75.84	18.52	133.76	137.56	0.96	37.36	29.36	91.84	28.28	161.92
2020-11-18	02:00:00	222523	900	900	989001025043662	E:\CCI STUDY\GROUP B\POst-WEEK5	GrBWEEK5	6405.47	37.8648	125.488	59	216.706		195.891	164.535					319.08	773.52	126.56	126.48	40.52	40.48	0	0	22	42.88	48.24	104.48	188.24	59.04	121.16	232.96
2020-11-18	02:15:00	223423	900	900	989001025043662	E:\CCI STUDY\GROUP B\POst-WEEK5	GrBWEEK5	1244.5	36.4941	122.65	11	167.146		169.307	221.266					79.2	899.96	72.72	0.04	0	0	0	0	0	0	2.72	0.04	50.64	0	513.6	333
2020-11-18	02:30:00	224323	900	900	989001025043662	E:\CCI STUDY\GROUP B\POst-WEEK5	GrBWEEK5	717	36.444	138.429	6	203.035		227.761	244.647					11.84	900	62.08	0	0	0	0	0	0	0	0	0	0	29.16	640.56	230.28
2020-11-18	02:45:00	225223	900	900	989001025043662	E:\CCI STUDY\GROUP B\POst-WEEK5	GrBWEEK5	3017.14	36.7753	145.325	26	229.737		230.971	199.395					168.96	860.56	170.12	39.44	0	0.04	4.84	46.64	13.24	1.32	0.96	26.2	1.84	125.8	513.28	165.84
2020-11-18	03:00:00	226123	900	900	989001025043662	E:\CCI STUDY\GROUP B\POst-WEEK5	GrBWEEK5	2825	37.1784	124.495	25	234.802		217.402	134.398					509.84	886.76	56.8	13.24	40.04	3.36	0	0.6	1	6.4	0	12.24	0.56	180.36	531.68	123.76
2020-11-18	03:15:00	227023	900	900	989001025043662	E:\CCI STUDY\GROUP B\POst-WEEK5	GrBWEEK5	12212.8	37.7366	222.488	108	258.532		266.194	270.841					487.4	641.64	550.08	258.36	85.4	145.44	99.44	41.64	208.72	130.36	20.36	49.64	40.8	14.24	20.16	43.8
2020-11-18	03:30:00	227923	900	900	989001025043662	E:\CCI STUDY\GROUP B\POst-WEEK5	GrBWEEK5	7501.5	37.8081	208.639	68	272.68		225.764	246.853					278.2	580.96	595.44	319.04	74.48	14.48	48.8	2.64	284.88	200.12	33.08	34.16	67.52	0	18.8	121.04
2020-11-18	03:45:00	228823	900	900	989001025043662	E:\CCI STUDY\GROUP B\POst-WEEK5	GrBWEEK5	7808.5	37.7339	181.163	62	219.734		230.159	248.889					235.12	814.72	438.72	85.28	45.68	115.72	18.2	24.48	46.6	216.88	41.56	38.68	43.52	1.2	163.4	144.08
2020-11-18	04:00:00	229723	900	900	989001025043662	E:\CCI STUDY\GROUP B\POst-WEEK5	GrBWEEK5	6608.82	37.8502	159.729	59	238.705		231.7	211.394					306.52	830.84	380.12	69.16	0	40	102.2	0.8	16.68	151.8	12.24	52.48	34.12	87.12	123.12	279.44
2020-11-18	04:15:00	230623	900	900	989001025043662	E:\CCI STUDY\GROUP B\POst-WEEK5	GrBWEEK5	7053.62	37.5665	161.973	61	209.115		230.948	241.589					107.88	869.44	302.72	30.56	1.6	2.24	5.4	1.6	6.48	15.04	17.24	24.08	279.84	69.36	42.2	434.92
2020-11-18	04:30:00	231523	900	900	989001025043662	E:\CCI STUDY\GROUP B\POst-WEEK5	GrBWEEK5	1413.49	36.6614	150.558	12	222.124		196.056	257.57					16.56	875.48	244.04	24.52	0	0	0	0	0	0	6.52	24.52	0	15.28	204	649.68
2020-11-18	04:45:00	232423	900	900	989001025043662	E:\CCI STUDY\GROUP B\POst-WEEK5	GrBWEEK5	0	36.447	118.744	0	153.147		119.5	261.459					0	900	0	0	0	0	0	0	0	0	0	0	0	0	900	0
2020-11-18	05:00:00	233323	900	900	989001025043662	E:\CCI STUDY\GROUP B\POst-WEEK5	GrBWEEK5	358.5	36.229	128.959	3	195.236		158.776	264.895					11.88	900	70.08	0	0	0	0	0	0	0	0	0	0	70.08	645.24	184.68
2020-11-18	05:15:00	234223	900	900	989001025043662	E:\CCI STUDY\GROUP B\POst-WEEK5	GrBWEEK5	10305.4	36.6956	147.835	85	225.216		265.16	224.796					171.24	840.32	180.72	59.68	102.12	48.28	29.52	24.36	36.8	38.28	33.28	22.88	13.44	21.32	393.8	135.92
2020-11-18	05:30:00	235123	900	900	989001025043662	E:\CCI STUDY\GROUP B\POst-WEEK5	GrBWEEK5	10282.6	37.5454	161.164	92	217.369		284.752	225.694					193.76	737.96	254.8	162.04	182.36	40.84	68.68	16.96	55.92	181.68	47.08	106.12	51.44	9.32	35.64	103.96
2020-11-18	05:45:00	236023	900	900	989001025043662	E:\CCI STUDY\GROUP B\POst-WEEK5	GrBWEEK5	5500.86	37.891	93.064	44	123.749		205.084	193.462					199.32	854.8	6.68	45.2	0	3.44	5.4	0	5.92	12.48	0	39.28	200.16	66.72	153.4	413.2
2020-11-18	06:00:00	236923	900	900	989001025043662	E:\CCI STUDY\GROUP B\POst-WEEK5	GrBWEEK5	9726.46	37.762	151.778	86	235.142		210.105	212.849					118.8	795.56	220.24	104.44	136.16	22	159.72	4.44	20.48	38.84	33.12	83.96	19.84	17.84	198.56	165.04
2020-11-18	06:15:00	237823	900	900	989001025043662	E:\CCI STUDY\GROUP B\POst-WEEK5	GrBWEEK5	6655.54	37.5122	136.835	60	154.888		189.91	261.507					168.96	859.6	157.6	40.4	0	0.48	170	0.04	13	32.96	5.48	27.4	72.2	4.56	120.6	453.28
2020-11-18	06:30:00	238723	900	900	989001025043662	E:\CCI STUDY\GROUP B\POst-WEEK5	GrBWEEK5	9990.82	37.3284	151.612	91	229.15		174.739	194.51					153.52	796.16	189.76	103.84	59.28	5.16	15.76	53.88	57.36	26.2	96.24	46.48	6.48	7.84	306.56	218.76
2020-11-18	06:45:00	239623	900	900	989001025043662	E:\CCI STUDY\GROUP B\POst-WEEK5	GrBWEEK5	2389.68	36.9436	87.5379	19	136.535		107.098	115.069					75	813.48	2.12	86.52	0	0	0	5.48	7.04	0	12.8	79.48	0	168.8	626.4	0
2020-11-18	07:00:00	240523	900	900	989001025043662	E:\CCI STUDY\GROUP B\POst-WEEK5	GrBWEEK5	0	35.4999	118.728	0	218.981		119.5	168.999					0	900	0	0	0	0	0	0	0	0	0	0	0	0	900	0
2020-11-18	07:15:00	241423	900	900	989001025043662	E:\CCI STUDY\GROUP B\POst-WEEK5	GrBWEEK5	0	35.6664	111.214	0	125.364		119.5	143.667					0	900	0	0	0	0	0	0	0	0	0	0	0	0	900	0
2020-11-18	07:30:00	242323	900	900	989001025043662	E:\CCI STUDY\GROUP B\POst-WEEK5	GrBWEEK5	96.6722	35.6055	100.774	1	114.472		144.864	124.628					132.96	900	0	0	0	0	0	0	0	0	0	0	0	50.8	849.2	0
2020-11-18	07:45:00	243223	900	900	989001025043662	E:\CCI STUDY\GROUP B\POst-WEEK5	GrBWEEK5	22.8299	35.7245	43.0452	0	183.347		154.989	114.55					31.4	900	0	0	0	0	0	0	0	0	0	0	0	900	0	0
2020-11-18	08:00:00	244123	900	900	989001025043662	E:\CCI STUDY\GROUP B\POst-WEEK5	GrBWEEK5	239	36.0868	160.539	2	238.684		160.538	169.42					2.36	900	0	0	0	0	0	0	0	0	0	0	0	897.64	2.36	0
2020-11-18	08:15:00	245023	900	900	989001025043662	E:\CCI STUDY\GROUP B\POst-WEEK5	GrBWEEK5	239.01	35.8693	134.045	2	166.713		173.367	167.91					635.24	900	0	0	0	0	0	0	0	0	0	0	0	578.88	321.12	0
2020-11-18	08:30:00	245923	900	900	989001025043662	E:\CCI STUDY\GROUP B\POst-WEEK5	GrBWEEK5	5254.49	36.5418	73.1318	44	149.4		109.493	168.22					131.72	868.64	75.84	31.36	53.32	5.52	16.24	0.44	9.08	37.12	106.12	22.28	6.76	452.32	93.04	97.76
2020-11-18	08:45:00	246823	900	900	989001025043662	E:\CCI STUDY\GROUP B\POst-WEEK5	GrBWEEK5	0	36.018	115.405	0	156.718		114.054	131.793					0	900	0	0	0	0	0	0	0	0	223.28	0	0	676.72	0	0
2020-11-18	09:00:00	247723	900	900	989001025043662	E:\CCI STUDY\GROUP B\POst-WEEK5	GrBWEEK5	119.5	35.7339	119.526	1	146.839		119.5	141.686					1.2	900	0	0	0	0	0	0	0	0	402.76	0	0	497.24	0	0
2020-11-18	09:15:00	248623	900	900	989001025043662	E:\CCI STUDY\GROUP B\POst-WEEK5	GrBWEEK5	0	35.6353	89.8534	0	168.01		89.8534	119.505					0	900	0	0	0	0	0	0	0	0	0	0	0	900	0	0
2020-11-18	09:30:00	249523	900	900	989001025043662	E:\CCI STUDY\GROUP B\POst-WEEK5	GrBWEEK5	0	35.8954	5.93517	0	120.121		29.6466	142.469					0	900	0	0	0	0	0	0	0	0	223.28	0	0	676.72	0	0
2020-11-18	09:45:00	250423	900	900	989001025043662	E:\CCI STUDY\GROUP B\POst-WEEK5	GrBWEEK5	7262.13	35.7027	144.574	63	199.951		183.716	219.422					95.24	801.4	229.36	98.6	59.32	134.24	21.84	77.8	36.4	4.8	390.28	62.2	11.6	36.88	27.36	37.28
2020-11-18	10:00:00	251323	900	900	989001025043662	E:\CCI STUDY\GROUP B\POst-WEEK5	GrBWEEK5	1434	36.4542	71.6405	12	139.606		107.785	133.122					32	889.2	4.12	10.8	0	0	0	0	0	0	7.92	10.8	0	470.04	158.8	252.44
2020-11-18	10:15:00	252223	900	900	989001025043662	E:\CCI STUDY\GROUP B\POst-WEEK5	GrBWEEK5	0	36.1167	77.8191	0	125.754		77.8742	241.639					0	900	0	0	0	0	0	0	0	0	0	0	0	900	0	0
2020-11-18	10:30:00	253123	900	900	989001025043662	E:\CCI STUDY\GROUP B\POst-WEEK5	GrBWEEK5	119.5	36.0704	91.9762	1	154.245		92.3593	216.679					4.84	900	0	0	0	0	0	0	0	0	0	0	0	524.8	375.2	0
2020-11-18	10:45:00	254023	900	900	989001025043662	E:\CCI STUDY\GROUP B\POst-WEEK5	GrBWEEK5	766.501	35.9359	32.8515	6	159.728		109.781	83.9987					37.76	616.04	0	283.96	0	0	0	0	0	0	84.04	283.96	0	488.28	43.72	0
2020-11-18	11:00:00	254923	900	900	989001025043662	E:\CCI STUDY\GROUP B\POst-WEEK5	GrBWEEK5	0	35.7884	62.1851	0	119.5		168.999	62.1851					0	900	0	0	0	0	0	0	0	0	0	0	0	900	0	0
2020-11-18	11:15:00	255823	900	900	989001025043662	E:\CCI STUDY\GROUP B\POst-WEEK5	GrBWEEK5	0	36.0928	119.5	0	119.5		168.999	119.5					0	900	0	0	0	0	0	0	0	0	0	0	0	900	0	0
2020-11-18	11:30:00	256723	900	900	989001025043662	E:\CCI STUDY\GROUP B\POst-WEEK5	GrBWEEK5	0	36.0871	37.4334	0	119.5		52.9003	119.5					0	900	0	0	0	0	0	0	0	0	0	0	0	900	0	0
2020-11-18	11:45:00	257623	900	676.72	989001025043662	E:\CCI STUDY\GROUP B\POst-WEEK5	GrBWEEK5	119.5	35.5866	31.3195	1	133.066		161.018	31.3195					5.64	676.72	0	0	0	0	0	0	0	0	499.36	0	0	177.36	0	0
