# Supplementary material for: Deep learning for behaviour classification in a preclinical brain injury model
Source: PLoS One. 2022 Jun 15;17(6):e0268962. doi: 10.1371/journal.pone.0268962 (PMC9200342; doi:10.1371/journal.pone.0268962)
Supplement: S1 File — (ZIP) [file pone.0268962.s002.zip › Supplementary_data/INJURYGrC_W4.xlsx]

## Sheet: 989001025056295
date	time	time since start (s)	bin duration (s)	distance (mm)	temperature (C)	separation (mm)	transition
2020-11-23	14:45:00	0	900	4126.74	35.8141	166.628	30
2020-11-23	15:00:00	188	900	4402.89	36.8549	115.097	40
2020-11-23	15:15:00	1088	900	5486.92	37.0276	64.5587	50
2020-11-23	15:30:00	1988	900	119.5	36.6156	64.3727	1
2020-11-23	15:45:00	2888	900	119.5	35.9113	85.9165	1
2020-11-23	16:00:00	3788	900	516.021	35.4277	110.822	4
2020-11-23	16:15:00	4688	900	11.4774	36.153	122.949	0
2020-11-23	16:30:00	5588	900	119.5	36.0339	119.174	1
2020-11-23	16:45:00	6488	900	0	35.5585	91.8448	0
2020-11-23	17:00:00	7388	900	239	35.4901	110.976	2
2020-11-23	17:15:00	8288	900	2684.23	36.4277	115.904	27
2020-11-23	17:30:00	9188	900	0	36.3785	94.4316	0
2020-11-23	17:45:00	10088	900	119.499	36.1587	22.9739	1
2020-11-23	18:00:00	10988	900	0	35.9645	110.719	0
2020-11-23	18:15:00	11888	900	8117.09	36.2799	157.913	71
2020-11-23	18:30:00	12788	900	3646.69	37.151	136.056	33
2020-11-23	18:45:00	13688	900	0	36.8409	123.662	0
2020-11-23	19:00:00	14588	900	0	36.2212	130.796	0
2020-11-23	19:15:00	15488	900	1347.35	35.8983	161.732	9
2020-11-23	19:30:00	16388	900	10832	37.0527	166.473	98
2020-11-23	19:45:00	17288	900	15513.2	37.2837	184.091	146
2020-11-23	20:00:00	18188	900	239	37.0797	177.115	2
2020-11-23	20:15:00	19088	900	0	36.4021	115.509	0
2020-11-23	20:30:00	19988	900	3221.04	36.6299	106.076	29
2020-11-23	20:45:00	20888	900	422.833	37.0215	125.382	4
2020-11-23	21:00:00	21788	900	13043.6	37.3373	152.365	115
2020-11-23	21:15:00	22688	900	6902.37	37.6047	140.131	69
2020-11-23	21:30:00	23588	900	93.0145	37.0279	70.5948	1
2020-11-23	21:45:00	24488	900	955.994	36.9069	58.7935	8
2020-11-23	22:00:00	25388	900	10233.7	37.2724	145.731	95
2020-11-23	22:15:00	26288	900	8441.81	37.7115	181.895	71
2020-11-23	22:30:00	27188	900	1070.8	37.9149	102.094	8
2020-11-23	22:45:00	28088	900	1164.2	37.6144	43.4508	10
2020-11-23	23:00:00	28988	900	9011.36	38.0203	130.164	74
2020-11-23	23:15:00	29888	900	8728.11	37.9033	208.833	79
2020-11-23	23:30:00	30788	900	2753.35	37.9675	151.352	23
2020-11-23	23:45:00	31688	900	8057.21	37.587	147.091	69
2020-11-24	00:00:00	32588	900	11524.2	37.6766	183.811	91
2020-11-24	00:15:00	33488	900	4792.08	37.6332	160.216	38
2020-11-24	00:30:00	34388	900	1696.45	37.2156	127.067	15
2020-11-24	00:45:00	35288	900	9841.29	37.6096	175.558	84
2020-11-24	01:00:00	36188	900	6469.07	37.6887	140.01	54
2020-11-24	01:15:00	37088	900	2370.99	37.3616	189.12	21
2020-11-24	01:30:00	37988	900	11729	37.4418	145.603	102
2020-11-24	01:45:00	38888	900	9843.89	37.8588	135.032	88
2020-11-24	02:00:00	39788	900	4588.07	37.5636	153.739	38
2020-11-24	02:15:00	40688	900	10692.9	37.6603	143.185	92
2020-11-24	02:30:00	41588	900	8831.72	37.5915	149.314	74
2020-11-24	02:45:00	42488	900	11082	37.6301	177.79	99
2020-11-24	03:00:00	43388	900	6230.3	37.6785	117.749	50
2020-11-24	03:15:00	44288	900	717.501	37.1417	135.686	6
2020-11-24	03:30:00	45188	900	4555.51	36.7263	167.898	41
2020-11-24	03:45:00	46088	900	10594.7	37.4782	164.077	99
2020-11-24	04:00:00	46988	900	10326.4	37.6372	153.749	87
2020-11-24	04:15:00	47888	900	14285.6	37.7906	172.139	122
2020-11-24	04:30:00	48788	900	10367.4	37.8123	199.822	89
2020-11-24	04:45:00	49688	900	7315.26	37.7347	142.891	70
2020-11-24	05:00:00	50588	900	11595.6	37.5895	145.05	101
2020-11-24	05:15:00	51488	900	9852.37	37.4709	124.59	76
2020-11-24	05:30:00	52388	900	6660.15	37.3519	134.331	56
2020-11-24	05:45:00	53288	900	3959.83	36.9129	140.777	33
2020-11-24	06:00:00	54188	900	5002.6	36.8008	152.875	46
2020-11-24	06:15:00	55088	900	0	37.0344	119.5	0
2020-11-24	06:30:00	55988	900	0	36.2332	122.064	0
2020-11-24	06:45:00	56888	900	0	35.9129	119.922	0
2020-11-24	07:00:00	57788	900	1007.36	36.2353	117.163	8
2020-11-24	07:15:00	58688	900	8173.81	36.6877	135.348	68
2020-11-24	07:30:00	59588	900	746.425	36.7092	121.483	8
2020-11-24	07:45:00	60488	900	1605	36.2945	110.126	12
2020-11-24	08:00:00	61388	900	478.002	35.6692	117.581	4
2020-11-24	08:15:00	62288	900	337.997	35.7192	119.44	4
2020-11-24	08:30:00	63188	900	0	35.719	119.5	0
2020-11-24	08:45:00	64088	900	2967.98	35.2236	127.128	26
2020-11-24	09:00:00	64988	900	3658.25	36.6241	154.749	32
2020-11-24	09:15:00	65888	900	0	36.4881	119.5	0
2020-11-24	09:30:00	66788	900	0	35.8099	119.5	0
2020-11-24	09:45:00	67688	900	55.8309	35.9339	104.143	0
2020-11-24	10:00:00	68588	900	302.664	36.0544	83.6582	3
2020-11-24	10:15:00	69488	900	288.498	36.0767	60.1511	2
2020-11-24	10:30:00	70388	900	1462.99	36.241	108.269	12
2020-11-24	10:45:00	71288	900	12209	36.7635	172.363	114
2020-11-24	11:00:00	72188	900	4147.83	36.9421	128.33	35
2020-11-24	11:15:00	73088	900	8928.79	36.7354	133.565	78
2020-11-24	11:30:00	73988	900	1153.2	37.0262	92.8232	11
2020-11-24	11:45:00	74888	900	0	36.3871	119.442	0
2020-11-24	12:00:00	75788	900	0	36.1874	118.068	0
2020-11-24	12:15:00	76688	900	0	35.689	56.0782	0
2020-11-24	12:30:00	77588	900	0	35.6839	25.0684	0
2020-11-24	12:45:00	78488	900	0	35.815	129.884	0
2020-11-24	13:00:00	79388	900	358.552	35.6565	80.0377	3
2020-11-24	13:15:00	80288	900	119.5	35.7869	129.959	1
2020-11-24	13:30:00	81188	900	119.501	35.9978	94.1482	1
2020-11-24	13:45:00	82088	900	0	35.3804	119.5	0
2020-11-24	14:00:00	82988	900	168.998	35.1883	115.891	1
2020-11-24	14:15:00	83888	900	50.6618	35.5766	80.9171	0
2020-11-24	14:30:00	84788	900	10149.9	36.4368	123.34	93
2020-11-24	14:45:00	85688	900	8245.97	36.821	102.904	69
2020-11-24	15:00:00	86588	900	538.975	37.1896	150.158	6
2020-11-24	15:15:00	87488	900	353.973	36.2994	123.84	3
2020-11-24	15:30:00	88388	900	0	35.6581	93.3053	0
2020-11-24	15:45:00	89288	900	836.5	35.8875	115.426	7
2020-11-24	16:00:00	90188	900	597.495	36.1533	105.924	4
2020-11-24	16:15:00	91088	900	119.5	35.6118	107.927	0
2020-11-24	16:30:00	91988	900	3966.93	36.264	124.725	32
2020-11-24	16:45:00	92888	900	238.998	36.7579	91.163	2
2020-11-24	17:00:00	93788	900	597.492	36.0206	109.088	5
2020-11-24	17:15:00	94688	900	0	35.5313	118.092	0
2020-11-24	17:30:00	95588	900	239	35.3879	104.228	2
2020-11-24	17:45:00	96488	900	1940.97	35.7196	113.653	15
2020-11-24	18:00:00	97388	900	4726.36	36.8909	124.57	40
2020-11-24	18:15:00	98288	900	360	36.2587	129.858	3
2020-11-24	18:30:00	99188	900	0	36.0526	132.185	0
2020-11-24	18:45:00	100088	900	120	35.873	127.883	1
2020-11-24	19:00:00	100988	900	7589.98	36.9465	120.795	67
2020-11-24	19:15:00	101888	900	12343.7	37.3787	132.957	107
2020-11-24	19:30:00	102788	900	2034.09	37.3015	106.629	14
2020-11-24	19:45:00	103688	900	239	36.5138	119.987	2
2020-11-24	20:00:00	104588	900	0	36.3834	107.915	0
2020-11-24	20:15:00	105488	900	2799.75	36.3829	131.799	26
2020-11-24	20:30:00	106388	900	7478.19	37.5099	127.24	59
2020-11-24	20:45:00	107288	900	6625.7	37.7486	125.837	54
2020-11-24	21:00:00	108188	900	119.5	36.6487	182.076	1
2020-11-24	21:15:00	109088	900	3742.16	36.6672	128.501	31
2020-11-24	21:30:00	109988	900	3885.04	37.5065	93.6856	32
2020-11-24	21:45:00	110888	900	8118.63	37.8652	124.329	65
2020-11-24	22:00:00	111788	900	2875.77	37.4151	164.837	24
2020-11-24	22:15:00	112688	900	3845.97	37.0256	175.273	32
2020-11-24	22:30:00	113588	900	7303.93	37.8958	129.033	64
2020-11-24	22:45:00	114488	900	9516.2	38.4036	126.683	80
2020-11-24	23:00:00	115388	900	8800.24	38.329	148.527	69
2020-11-24	23:15:00	116288	900	9535.7	38.1562	193.195	89
2020-11-24	23:30:00	117188	900	5382.59	37.6671	153.484	44
2020-11-24	23:45:00	118088	900	7889.51	37.6179	118.363	63
2020-11-25	00:00:00	118988	900	6094.07	37.5207	141.416	51
2020-11-25	00:15:00	119888	900	8318.87	37.8202	154.243	77
2020-11-25	00:30:00	120788	900	11325.5	37.9786	150.973	93
2020-11-25	00:45:00	121688	900	1013.59	37.9916	112.634	8
2020-11-25	01:00:00	122588	900	4497.87	37.4566	124.732	36
2020-11-25	01:15:00	123488	900	6964.04	37.4355	155.565	55
2020-11-25	01:30:00	124388	900	6699.75	37.6138	181.97	60
2020-11-25	01:45:00	125288	900	3987.14	37.6035	173.463	32
2020-11-25	02:00:00	126188	900	6392.65	37.4444	135.403	52
2020-11-25	02:15:00	127088	900	11692.1	37.7144	143.138	101
2020-11-25	02:30:00	127988	900	5026.76	37.7003	163.06	40
2020-11-25	02:45:00	128888	900	2571.49	37.4933	156.487	21
2020-11-25	03:00:00	129788	900	7173.15	37.3999	180.645	57
2020-11-25	03:15:00	130688	900	11765.8	37.6074	179.558	95
2020-11-25	03:30:00	131588	900	10352.6	37.7049	182.487	84
2020-11-25	03:45:00	132488	900	10384.6	37.6732	168.779	98
2020-11-25	04:00:00	133388	900	11634.9	37.616	171.858	97
2020-11-25	04:15:00	134288	900	6601.64	37.5918	195.643	58
2020-11-25	04:30:00	135188	900	12717.2	37.742	191.581	103
2020-11-25	04:45:00	136088	900	10258	37.6434	176.467	85
2020-11-25	05:00:00	136988	900	11313.9	37.4415	220.312	96
2020-11-25	05:15:00	137888	900	1713.98	37.5123	115.014	13
2020-11-25	05:30:00	138788	900	0	36.8515	121.082	0
2020-11-25	05:45:00	139688	900	992.1	36.2668	115.223	7
2020-11-25	06:00:00	140588	900	8287.31	36.6511	229.846	77
2020-11-25	06:15:00	141488	900	1611.14	36.9248	137.105	14
2020-11-25	06:30:00	142388	900	0	36.5534	154.215	0
2020-11-25	06:45:00	143288	900	646.998	35.8086	136.175	6
2020-11-25	07:00:00	144188	900	478	35.742	134.828	4
2020-11-25	07:15:00	145088	900	0	35.7873	119.319	0
2020-11-25	07:30:00	145988	900	0	35.6134	46.0068	0
2020-11-25	07:45:00	146888	900	0	35.5495	121.184	0
2020-11-25	08:00:00	147788	900	0	35.7145	119.5	0
2020-11-25	08:15:00	148688	900	119.5	35.4649	116.267	1
2020-11-25	08:30:00	149588	900	6261.02	36.1235	138.976	55
2020-11-25	08:45:00	150488	900	2380.65	36.9083	121.509	23
2020-11-25	09:00:00	151388	900	3595.72	36.6848	128.185	33
2020-11-25	09:15:00	152288	900	4228.4	36.3645	139.217	40
2020-11-25	09:30:00	153188	900	239.001	36.1465	117.519	2
2020-11-25	09:45:00	154088	900	0	35.6445	119.5	0
2020-11-25	10:00:00	154988	900	0	35.3598	119.5	0
2020-11-25	10:15:00	155888	900	0	35.4579	119.5	0
2020-11-25	10:30:00	156788	900	3842.93	36.2111	134.041	30
2020-11-25	10:45:00	157688	900	1649.24	36.3012	111.333	14
2020-11-25	11:00:00	158588	900	2945.12	35.78	119.028	27
2020-11-25	11:15:00	159488	900	2381.05	36.2529	97.5518	21
2020-11-25	11:30:00	160388	900	0	36.057	119.5	0
2020-11-25	11:45:00	161288	900	0	35.7506	119.5	0
2020-11-25	12:00:00	162188	900	0	35.4876	119.5	0
2020-11-25	12:15:00	163088	900	288.496	35.6655	120.247	3
2020-11-25	12:30:00	163988	900	837.567	35.9883	74.6042	7
2020-11-25	12:45:00	164888	900	645.932	36.3401	40.7671	5
2020-11-25	13:00:00	165788	900	0	36.2127	119.45	0
2020-11-25	13:15:00	166688	900	0	35.7756	77.9081	0
2020-11-25	13:30:00	167588	900	1532.99	35.9944	116.285	12
2020-11-25	13:45:00	168488	900	238.999	35.984	127.634	2
2020-11-25	14:00:00	169388	900	0	35.6429	129.884	0
2020-11-25	14:15:00	170288	900	59.75	35.4954	131.907	1
2020-11-25	14:30:00	171188	900	358.5	35.4913	119.203	3
2020-11-25	14:45:00	172088	900	837.903	35.5125	124.592	6
2020-11-25	15:00:00	172988	900	983.607	35.6509	105.45	8
2020-11-25	15:15:00	173888	900	576.997	35.6168	111.723	4
2020-11-25	15:30:00	174788	900	5078.06	36.2481	141.561	48
2020-11-25	15:45:00	175688	900	8460.82	36.9384	151.921	69
2020-11-25	16:00:00	176588	900	260.294	36.9619	118.521	2
2020-11-25	16:15:00	177488	900	576.2	35.6824	116.611	5
2020-11-25	16:30:00	178388	900	956	35.5769	131.639	8
2020-11-25	16:45:00	179288	900	42.9545	35.3303	111.662	0
2020-11-25	17:00:00	180188	900	295.042	35.4897	114.266	3
2020-11-25	17:15:00	181088	900	0	35.6196	119.5	0
2020-11-25	17:30:00	181988	900	96.0088	35.3316	109.101	1
2020-11-25	17:45:00	182888	900	1284.63	36.0276	110.537	11
2020-11-25	18:00:00	183788	900	8108.91	37.3986	120.429	69
2020-11-25	18:15:00	184688	900	9200.67	37.2868	118.772	78
2020-11-25	18:30:00	185588	900	2178.5	37.1164	148.233	18
2020-11-25	18:45:00	186488	900	478	36.1261	128.632	4
2020-11-25	19:00:00	187388	900	0	35.729	125.649	0
2020-11-25	19:15:00	188288	900	1178.35	36.0058	126.766	11
2020-11-25	19:30:00	189188	900	9198.76	36.9425	146.548	82
2020-11-25	19:45:00	190088	900	288.499	36.4697	189.381	2
2020-11-25	20:00:00	190988	900	1160.45	36.168	128.072	8
2020-11-25	20:15:00	191888	900	1632.08	36.7481	144.551	17
2020-11-25	20:30:00	192788	900	5501.35	36.5433	140.136	45
2020-11-25	20:45:00	193688	900	6750.47	37.4307	87.1412	52
2020-11-25	21:00:00	194588	900	1195	37.0227	147.195	10
2020-11-25	21:15:00	195488	900	1477.53	36.1174	190.745	12
2020-11-25	21:30:00	196388	900	1125.51	36.9679	192.143	9
2020-11-25	21:45:00	197288	900	8101.72	37.4939	139.705	66
2020-11-25	22:00:00	198188	900	14533.7	37.9049	147.756	118
2020-11-25	22:15:00	199088	900	7693.14	37.6338	163.36	66
2020-11-25	22:30:00	199988	900	3567.78	37.4119	135.646	33
2020-11-25	22:45:00	200888	900	1272.92	37.6293	79.7506	11
2020-11-25	23:00:00	201788	900	4933.59	37.758	149.405	43
2020-11-25	23:15:00	202688	900	10747.9	37.9949	193.233	96
2020-11-25	23:30:00	203588	900	10715.4	37.6893	154.32	88
2020-11-25	23:45:00	204488	900	6806.17	37.6061	164.256	57
2020-11-26	00:00:00	205388	900	4879.84	37.4583	201.882	39
2020-11-26	00:15:00	206288	900	1198.54	37.5796	144.162	7
2020-11-26	00:30:00	207188	900	8890.26	37.6749	198.638	80
2020-11-26	00:45:00	208088	900	7569.23	37.6568	178.701	65
2020-11-26	01:00:00	208988	900	1709.81	37.5487	177.94	15
2020-11-26	01:15:00	209888	900	6591.27	37.5886	144.605	61
2020-11-26	01:30:00	210788	900	12123.2	37.6679	145.031	105
2020-11-26	01:45:00	211688	900	10241.3	37.6855	158.093	82
2020-11-26	02:00:00	212588	900	865.21	37.4469	115.228	8
2020-11-26	02:15:00	213488	900	6455.08	37.2599	158.291	57
2020-11-26	02:30:00	214388	900	11084.6	37.6997	195.991	101
2020-11-26	02:45:00	215288	900	3223.58	37.7371	191.407	27
2020-11-26	03:00:00	216188	900	10275	37.5387	162.617	88
2020-11-26	03:15:00	217088	900	2416.96	37.7659	130.937	19
2020-11-26	03:30:00	217988	900	5720.44	37.4113	157.815	53
2020-11-26	03:45:00	218888	900	11802	37.7823	213.69	101
2020-11-26	04:00:00	219788	900	12249.5	37.7549	175.373	102
2020-11-26	04:15:00	220688	900	15709.2	37.998	172.417	141
2020-11-26	04:30:00	221588	900	10730.2	37.839	199.277	97
2020-11-26	04:45:00	222488	900	12296	37.8262	161.579	105
2020-11-26	05:00:00	223388	900	8771.37	37.6246	191.152	72
2020-11-26	05:15:00	224288	900	4977.87	37.6331	158.545	39
2020-11-26	05:30:00	225188	900	10176.3	37.2952	155.474	91
2020-11-26	05:45:00	226088	900	1701.99	37.4036	113.627	13
2020-11-26	06:00:00	226988	900	119.5	37.077	92.485	1
2020-11-26	06:15:00	227888	900	1350.42	36.6253	120.688	13
2020-11-26	06:30:00	228788	900	10567	37.1017	175.54	87
2020-11-26	06:45:00	229688	900	1996.79	37.2134	137.396	18
2020-11-26	07:00:00	230588	900	239	36.4439	138.038	2
2020-11-26	07:15:00	231488	900	478	36.043	131.36	4
2020-11-26	07:30:00	232388	900	119.5	35.7216	87.2191	1
2020-11-26	07:45:00	233288	900	0	35.9128	116.316	0
2020-11-26	08:00:00	234188	900	1441.71	36.1562	110.506	13
2020-11-26	08:15:00	235088	900	11787.2	36.9326	156.739	104
2020-11-26	08:30:00	235988	900	1684.95	37.0068	116.338	15
2020-11-26	08:45:00	236888	900	0	36.1038	122.351	0
2020-11-26	09:00:00	237788	900	358.5	36.0686	124.241	3
2020-11-26	09:15:00	238688	900	1553.42	36.1401	92.7776	13
2020-11-26	09:30:00	239588	900	337.995	35.7157	62.1259	3
2020-11-26	09:45:00	240488	900	0	35.6295	156.885	0
2020-11-26	10:00:00	241388	900	119.5	35.6002	28.8257	1
2020-11-26	10:15:00	242288	900	85.1861	35.9344	21.6984	2
2020-11-26	10:30:00	243188	900	421.808	35.7006	51.0139	3
2020-11-26	10:45:00	244088	900	119.499	35.8144	69.0815	1
2020-11-26	11:00:00	244988	900	358.5	35.6894	118.353	3
2020-11-26	11:15:00	245888	900	5015.84	36.3396	127.864	45
2020-11-26	11:30:00	246788	900	5913.21	37.0049	111.87	49
2020-11-26	11:45:00	247688	900	990.444	36.2418	119.939	9
2020-11-26	12:00:00	248588	900	119.5	35.4951	119.506	1
2020-11-26	12:15:00	249488	900	0	35.4504	119.533	0
2020-11-26	12:30:00	250388	900	239.011	35.4273	129.597	2
2020-11-26	12:45:00	251288	900	8466.04	36.3232	93.5412	70
2020-11-26	13:00:00	252188	900	8517.71	36.862	137.134	75
2020-11-26	13:15:00	253088	900	1223.87	37.1253	99.4837	11
2020-11-26	13:30:00	253988	900	0	36.2881	115.253	0
2020-11-26	13:45:00	254888	900	288.498	35.972	101.206	3
2020-11-26	14:00:00	255788	900	1198.83	35.9153	101.619	9
2020-11-26	14:15:00	256688	900	478	35.6403	130.686	4
2020-11-26	14:30:00	257588	900	3257	35.6383	110.801	28
2020-11-26	14:45:00	258488	900	0	35.4611	119.5	0

## Sheet: 989001025056288
date	time	time since start (s)	bin duration (s)	effective bin duration (s)	subject	folder	study name	distance (mm)	temperature (C)	separation (mm)	transition	separation 989001025056288 (mm)	separation 989001025056295 (mm)	separation 989001025056248 (mm)	mobile (s)	thigmotactic (s)	isolated (s)	in centre zones (s)	antenna1.0 (s)	antenna2.0 (s)	antenna3.0 (s)	antenna4.0 (s)	antenna5.0 (s)	antenna6.0 (s)	antenna7.0 (s)	antenna8.0 (s)	antenna9.0 (s)	antenna10.0 (s)	antenna11.0 (s)	antenna12.0 (s)
2020-11-23	14:45:00	0	900	188.8	989001025056288	D:\Dropbox\Family Room\GROUP C\Gr3 WEEK4	Gr3WEEEK4	1824.09	35.0104	150.554	19		186.008	187.296	67.92	119	43.92	69.8	25.68	0.92	4.52	20.48	41.44	17.08	38.88	28.36	11.44	0	0	0
2020-11-23	15:00:00	188	900	900	989001025056288	D:\Dropbox\Family Room\GROUP C\Gr3 WEEK4	Gr3WEEEK4	2544.4	35.8488	99.2935	20		127.8	157.987	72.92	783.4	22.24	116.6	16.12	6.36	0	28.2	0	0	560.68	116.6	0.56	156	13.24	2.24
2020-11-23	15:15:00	1088	900	900	989001025056288	D:\Dropbox\Family Room\GROUP C\Gr3 WEEK4	Gr3WEEEK4	87.8699	35.6035	94.09	1		130.484	99.682	158.68	849.2	0	50.8	0	0	0	0	0	0	849.2	50.8	0	0	0	0
2020-11-23	15:30:00	1988	900	900	989001025056288	D:\Dropbox\Family Room\GROUP C\Gr3 WEEK4	Gr3WEEEK4	559.075	35.4281	70.2513	4		73.3384	142.024	424.04	494.24	0	405.76	0	0	0	0	0	0	311.96	405.76	0	182.28	0	0
2020-11-23	15:45:00	2888	900	900	989001025056288	D:\Dropbox\Family Room\GROUP C\Gr3 WEEK4	Gr3WEEEK4	239	35.5296	85.9165	2		85.9165	135.438	6.88	900	0	0	0	0	0	0	0	0	481.12	0	0	418.88	0	0
2020-11-23	16:00:00	3788	900	900	989001025056288	D:\Dropbox\Family Room\GROUP C\Gr3 WEEK4	Gr3WEEEK4	6711.21	35.9805	138.516	59		165.24	174.52	97.84	851.76	161.36	48.24	75.48	20.8	0	79.44	37.92	36.68	316.2	10.32	34.64	246.8	18.64	23.08
2020-11-23	16:15:00	4688	900	900	989001025056288	D:\Dropbox\Family Room\GROUP C\Gr3 WEEK4	Gr3WEEEK4	358.497	35.7601	107.354	3		160.888	107.655	195.84	119.44	0	780.56	0	0	0	0	0	0	113.04	780.56	0	0	6.4	0
2020-11-23	16:30:00	5588	900	900	989001025056288	D:\Dropbox\Family Room\GROUP C\Gr3 WEEK4	Gr3WEEEK4	0	35.1227	119.356	0		132.544	177.913	0	188.8	0	711.2	0	0	0	0	0	0	0	711.2	0	188.8	0	0
2020-11-23	16:45:00	6488	900	900	989001025056288	D:\Dropbox\Family Room\GROUP C\Gr3 WEEK4	Gr3WEEEK4	1513.26	34.8442	81.6929	13		93.2784	164.228	273.16	678.6	0	221.4	0	0	0	0	0	0	212.4	221.4	0	402.48	63.72	0
2020-11-23	17:00:00	7388	900	900	989001025056288	D:\Dropbox\Family Room\GROUP C\Gr3 WEEK4	Gr3WEEEK4	5135.73	35.7736	119.228	45		140.924	163.825	204.36	570.52	129.48	329.48	18.28	8.28	9.76	111.8	16.04	48.96	0.2	313.44	69.8	302.52	0.48	0.44
2020-11-23	17:15:00	8288	900	900	989001025056288	D:\Dropbox\Family Room\GROUP C\Gr3 WEEK4	Gr3WEEEK4	2401.01	36.0297	103.907	21		119.394	145.481	211.36	374.28	6.32	525.72	0	1.56	0	0.04	7.52	1	274.84	518.2	2.04	0	91.72	3.08
2020-11-23	17:30:00	9188	900	900	989001025056288	D:\Dropbox\Family Room\GROUP C\Gr3 WEEK4	Gr3WEEEK4	0	34.9607	94.4316	0		94.4316	158.615	0	188.8	0	711.2	0	0	0	0	0	0	188.8	711.2	0	0	0	0
2020-11-23	17:45:00	10088	900	900	989001025056288	D:\Dropbox\Family Room\GROUP C\Gr3 WEEK4	Gr3WEEEK4	368.985	35.0257	70.4301	3		72.9695	122.398	24.72	878.32	0	21.68	0	0	0	0	0	0	743.56	21.68	0	130.16	4.6	0
2020-11-23	18:00:00	10988	900	900	989001025056288	D:\Dropbox\Family Room\GROUP C\Gr3 WEEK4	Gr3WEEEK4	1172.5	36.0549	101.747	11		111.829	198.813	290.92	552.72	0	347.28	0	0	0	0	0	0	0.16	347.28	0	552.56	0	0
2020-11-23	18:15:00	11888	900	900	989001025056288	D:\Dropbox\Family Room\GROUP C\Gr3 WEEK4	Gr3WEEEK4	16000.3	36.96	150.644	140		185.231	194.46	301	777.88	217.04	122.12	167.24	72.52	36	116.4	78.24	70.52	136.04	43.88	33.4	85.76	49.8	10.2
2020-11-23	18:30:00	12788	900	900	989001025056288	D:\Dropbox\Family Room\GROUP C\Gr3 WEEK4	Gr3WEEEK4	981.567	37.1383	114.245	9		146.551	233.849	45.08	891.36	9.52	8.64	0	1.16	0	0.04	4.16	0	65.72	4.48	0	746.84	77.6	0
2020-11-23	18:45:00	13688	900	900	989001025056288	D:\Dropbox\Family Room\GROUP C\Gr3 WEEK4	Gr3WEEEK4	6367.11	36.9949	142.241	55		152.654	233.733	76.76	848.6	149.52	51.4	20.52	2.88	20.2	46.36	13.12	52	1.2	38.28	81.92	577.16	19.72	26.64
2020-11-23	19:00:00	14588	900	900	989001025056288	D:\Dropbox\Family Room\GROUP C\Gr3 WEEK4	Gr3WEEEK4	5697.93	37.3006	131.186	49		139.018	255.974	102.36	802.96	60	97.04	38.64	14.92	0.88	24.76	93.64	11.12	0.04	3.4	5.8	660.64	25.96	20.2
2020-11-23	19:15:00	15488	900	900	989001025056288	D:\Dropbox\Family Room\GROUP C\Gr3 WEEK4	Gr3WEEEK4	11719.9	36.9062	143.466	103		195.469	186.928	195.92	808.52	233.4	91.48	205.16	114.6	49.52	71.88	74.8	35.36	155.6	16.68	26.56	88.92	14.16	46.76
2020-11-23	19:30:00	16388	900	900	989001025056288	D:\Dropbox\Family Room\GROUP C\Gr3 WEEK4	Gr3WEEEK4	2105.36	36.7309	143.985	17		234.544	179.275	45.8	856.6	89.6	43.4	7.56	46.4	0.36	2.92	0	0.8	51.32	43.4	3.24	720.08	13.04	10.88
2020-11-23	19:45:00	17288	900	900	989001025056288	D:\Dropbox\Family Room\GROUP C\Gr3 WEEK4	Gr3WEEEK4	5499.12	36.7941	197.256	48		256.832	238.817	99.88	889.6	515.64	10.4	30.16	2.72	0.04	70.28	6.24	43.56	53.76	4.16	59.92	490.36	43.16	95.64
2020-11-23	20:00:00	18188	900	900	989001025056288	D:\Dropbox\Family Room\GROUP C\Gr3 WEEK4	Gr3WEEEK4	7001.23	37.4038	131.439	56		191.437	175.947	268.72	851	68.84	49	46.88	37.8	6.56	88.88	13.84	24.84	289	35.16	91.88	12.96	96.48	155.72
2020-11-23	20:15:00	19088	900	900	989001025056288	D:\Dropbox\Family Room\GROUP C\Gr3 WEEK4	Gr3WEEEK4	1517.26	37.3082	109.674	13		116.458	192.631	131	867.6	61.28	32.4	2.96	0	0	2.24	0.48	0.4	661.96	31.92	4	124.52	0	71.52
2020-11-23	20:30:00	19988	900	900	989001025056288	D:\Dropbox\Family Room\GROUP C\Gr3 WEEK4	Gr3WEEEK4	1104.5	36.9133	126.763	8		136.76	186.428	12.72	900	91.52	0	0	0	0	0	0	0	417.6	0	0	471.44	10.96	0
2020-11-23	20:45:00	20888	900	900	989001025056288	D:\Dropbox\Family Room\GROUP C\Gr3 WEEK4	Gr3WEEEK4	8436.41	36.9664	117.44	67		184.208	181.942	125.92	839.64	169.76	60.36	37.24	86.48	53.04	10.76	55.2	95	317.2	5.16	29.84	197.8	10	2.28
2020-11-23	21:00:00	21788	900	900	989001025056288	D:\Dropbox\Family Room\GROUP C\Gr3 WEEK4	Gr3WEEEK4	6151.2	37.0807	199.79	37		272.304	237.077	163.56	890.72	567.16	9.28	19.44	3.6	112.48	37.72	7.44	17.56	15.48	1.84	13.32	661.16	9.96	0
2020-11-23	21:15:00	22688	900	900	989001025056288	D:\Dropbox\Family Room\GROUP C\Gr3 WEEK4	Gr3WEEEK4	2042.01	36.7361	135.415	16		205.756	172.517	136.4	892.28	351.04	7.72	1.12	74.2	0.24	17.68	3.32	1.76	63.92	4.4	0	731.08	2.28	0
2020-11-23	21:30:00	23588	900	900	989001025056288	D:\Dropbox\Family Room\GROUP C\Gr3 WEEK4	Gr3WEEEK4	5582.33	37.1772	145.074	51		184.636	147.937	135.48	496.44	231.44	403.56	59.16	13.92	9	122.56	97.52	117.92	104.92	306.04	11.72	19.64	19	18.6
2020-11-23	21:45:00	24488	900	900	989001025056288	D:\Dropbox\Family Room\GROUP C\Gr3 WEEK4	Gr3WEEEK4	7441.56	37.2994	142.985	62		157.558	187.672	236	618.2	174.48	281.8	126.68	12.76	8.48	138.64	68.36	29.64	44.8	213.44	5.84	167.36	80.96	3.04
2020-11-23	22:00:00	25388	900	900	989001025056288	D:\Dropbox\Family Room\GROUP C\Gr3 WEEK4	Gr3WEEEK4	2870.54	36.9959	163.549	28		216.854	182.945	31.68	545.28	225.6	354.72	45	1.48	0	113.76	6.68	37.76	5.04	348.04	0.2	338.48	0	3.56
2020-11-23	22:15:00	26288	900	900	989001025056288	D:\Dropbox\Family Room\GROUP C\Gr3 WEEK4	Gr3WEEEK4	239	36.6972	204.191	2		256.705	272.684	2.08	900	491.56	0	0	0	0	0	0	0	4.96	0	0	895.04	0	0
2020-11-23	22:30:00	27188	900	900	989001025056288	D:\Dropbox\Family Room\GROUP C\Gr3 WEEK4	Gr3WEEEK4	0	36.0991	118.661	0		118.748	259.743	0	900	21.16	0	0	0	0	0	0	0	0	0	0	900	0	0
2020-11-23	22:45:00	28088	900	900	989001025056288	D:\Dropbox\Family Room\GROUP C\Gr3 WEEK4	Gr3WEEEK4	2786.72	37.0256	69.4119	24		96.6677	160.67	62.68	742.92	130	157.08	68	7.4	15.52	4.44	123	21.2	0.04	34.08	18.84	588.8	0	18.68
2020-11-23	23:00:00	28988	900	900	989001025056288	D:\Dropbox\Family Room\GROUP C\Gr3 WEEK4	Gr3WEEEK4	7274.04	37.3313	142.5	54		212.277	157.043	208.68	560.4	111.24	339.6	89.28	17.92	0.8	57.76	216	66.96	52.52	123.6	6.08	186.48	74.04	8.56
2020-11-23	23:15:00	29888	900	900	989001025056288	D:\Dropbox\Family Room\GROUP C\Gr3 WEEK4	Gr3WEEEK4	686.304	37.1093	86.0783	5		250.554	92.5281	125.56	896.36	49.88	3.64	0	48.76	0	0	1.48	0	0	2.16	0	786.84	60.76	0
2020-11-23	23:30:00	30788	900	900	989001025056288	D:\Dropbox\Family Room\GROUP C\Gr3 WEEK4	Gr3WEEEK4	11243.6	36.7728	145.079	105		189.713	205.182	208.84	776.64	182.68	123.36	23.4	103.4	4.24	184.92	76.52	60.72	149.84	46.84	15.2	223.8	0.6	10.52
2020-11-23	23:45:00	31688	900	900	989001025056288	D:\Dropbox\Family Room\GROUP C\Gr3 WEEK4	Gr3WEEEK4	11158	37.3111	136.811	93		210.944	160.391	212.52	771.88	136.8	128.12	93.36	21.8	13.24	248.88	44.36	66.36	168	83.76	23.04	26.48	1.2	109.52
2020-11-24	00:00:00	32588	900	900	989001025056288	D:\Dropbox\Family Room\GROUP C\Gr3 WEEK4	Gr3WEEEK4	9553.1	37.0699	159.578	78		218.044	204.914	103.56	819.72	261.24	80.28	14.24	6.84	75.72	158.12	46.92	30.72	254.88	33.36	44.4	140.84	16.44	77.52
2020-11-24	00:15:00	33488	900	900	989001025056288	D:\Dropbox\Family Room\GROUP C\Gr3 WEEK4	Gr3WEEEK4	2515.27	37.2658	127.72	22		176.41	154.511	53.72	872.24	49.56	27.76	4.04	1.28	2.52	318.04	7.88	0.96	454.48	19.88	0	90.92	0	0
2020-11-24	00:30:00	34388	900	900	989001025056288	D:\Dropbox\Family Room\GROUP C\Gr3 WEEK4	Gr3WEEEK4	120	36.1607	131.14	1		132.438	253.28	1.24	900	30.24	0	0	0	0	740.4	0	0	159.6	0	0	0	0	0
2020-11-24	00:45:00	35288	900	900	989001025056288	D:\Dropbox\Family Room\GROUP C\Gr3 WEEK4	Gr3WEEEK4	1766.51	36.2594	94.3151	13		186.039	198.761	33.88	883.96	88.72	16.04	132.32	13.52	0	205.8	1.84	10.48	271.76	14.2	0	188.8	61.28	0
2020-11-24	01:00:00	36188	900	900	989001025056288	D:\Dropbox\Family Room\GROUP C\Gr3 WEEK4	Gr3WEEEK4	2811.04	36.7899	155.276	24		192.076	197.818	120.84	874.32	300.68	25.68	63.92	1.36	0.68	43.24	0.48	25.12	462.2	25.2	0	273.8	2.88	1.12
2020-11-24	01:15:00	37088	900	900	989001025056288	D:\Dropbox\Family Room\GROUP C\Gr3 WEEK4	Gr3WEEEK4	6537.18	37.221	134.955	52		221.602	155.896	192.24	717	166.96	183	12.04	4	29.72	127.08	44.12	154.72	234.84	138.88	47.24	28.6	32.64	46.12
2020-11-24	01:30:00	37988	900	900	989001025056288	D:\Dropbox\Family Room\GROUP C\Gr3 WEEK4	Gr3WEEEK4	11006.9	37.6851	130.386	91		188.012	183.742	212.72	801.36	134.04	98.64	74.08	122.72	13.44	143.16	91.2	82.24	59.04	7.44	14.68	249.64	29.04	13.32
2020-11-24	01:45:00	38888	900	900	989001025056288	D:\Dropbox\Family Room\GROUP C\Gr3 WEEK4	Gr3WEEEK4	11840.8	37.6938	167.41	100		212.206	204.257	225.88	808.44	248.36	91.56	115.8	38.88	18.56	261.48	29.76	13.6	132.76	61.8	19.32	45.68	160.64	1.72
2020-11-24	02:00:00	39788	900	900	989001025056288	D:\Dropbox\Family Room\GROUP C\Gr3 WEEK4	Gr3WEEEK4	9052.88	37.81	119.51	72		193.017	136.654	359	786.36	89.48	113.64	39.68	189.4	97.28	31.76	72.64	212.6	64.44	41	46.36	73.72	24.4	6.72
2020-11-24	02:15:00	40688	900	900	989001025056288	D:\Dropbox\Family Room\GROUP C\Gr3 WEEK4	Gr3WEEEK4	11512.2	37.907	144.935	100		188.063	207.419	337.44	739.04	262.4	160.96	63.24	57.76	15.84	139.64	83.6	140.16	70.92	77.36	45.2	16.64	102.52	87.12
2020-11-24	02:30:00	41588	900	900	989001025056288	D:\Dropbox\Family Room\GROUP C\Gr3 WEEK4	Gr3WEEEK4	11161.2	37.8836	152.668	94		199.954	185.887	239.84	795.12	242.16	104.88	25.44	53.64	198.2	282.48	71.4	12.08	59.72	33.48	20.36	17.12	77.6	48.48
2020-11-24	02:45:00	42488	900	900	989001025056288	D:\Dropbox\Family Room\GROUP C\Gr3 WEEK4	Gr3WEEEK4	14137	38.0141	171.714	127		244.994	199.819	322.72	778.4	273.88	121.6	43.04	45.16	16.72	165.88	26.44	59.52	81.92	95.16	156.44	71.84	129.68	8.2
2020-11-24	03:00:00	43388	900	900	989001025056288	D:\Dropbox\Family Room\GROUP C\Gr3 WEEK4	Gr3WEEEK4	6462.87	38.0525	134.292	59		154.777	177.521	176.72	808.2	184.8	91.8	59.12	22.16	3.56	499.16	35.72	5.32	155.24	56.08	17.6	4.64	39.52	1.88
2020-11-24	03:15:00	44288	900	900	989001025056288	D:\Dropbox\Family Room\GROUP C\Gr3 WEEK4	Gr3WEEEK4	8555.87	37.4137	140.589	77		199.748	168.445	184.64	752.32	89.8	147.68	97.4	66.48	14.36	234.84	46.08	80.96	35	101.6	37.48	63.2	122.6	0
2020-11-24	03:30:00	45188	900	900	989001025056288	D:\Dropbox\Family Room\GROUP C\Gr3 WEEK4	Gr3WEEEK4	9788.59	37.6214	132.56	80		205.179	150.409	298.72	678.28	134.36	221.72	48.88	66.96	5.08	370.44	19.12	22.12	14.8	202.6	79.76	32.16	27.16	10.92
2020-11-24	03:45:00	46088	900	900	989001025056288	D:\Dropbox\Family Room\GROUP C\Gr3 WEEK4	Gr3WEEEK4	7044.33	37.4544	184.612	52		229.545	241.771	98.44	890.32	413.2	9.68	94.16	7.96	12.12	216.04	0	0	499.4	9.68	0	54.52	6.12	0
2020-11-24	04:00:00	46988	900	900	989001025056288	D:\Dropbox\Family Room\GROUP C\Gr3 WEEK4	Gr3WEEEK4	10615.8	37.5509	147.192	87		186.041	208.548	147.96	777.6	164.48	122.4	40.04	62.52	18.6	86.48	77.96	36.36	353.48	44.44	9.08	11.76	116.6	42.68
2020-11-24	04:15:00	47888	900	900	989001025056288	D:\Dropbox\Family Room\GROUP C\Gr3 WEEK4	Gr3WEEEK4	12573.2	37.2382	142.107	104		207.813	166.376	259.72	727.4	163.24	172.6	48.6	30.76	39.68	182.28	51.24	46.16	224.36	121.36	27.48	42.04	74.24	11.8
2020-11-24	04:30:00	48788	900	900	989001025056288	D:\Dropbox\Family Room\GROUP C\Gr3 WEEK4	Gr3WEEEK4	2854.37	36.6781	144.776	24		214.793	154.523	56.36	550.04	18.92	349.96	9.48	2.2	0	3.52	0.72	0	0	349.24	485.36	0	38.48	11
2020-11-24	04:45:00	49688	900	900	989001025056288	D:\Dropbox\Family Room\GROUP C\Gr3 WEEK4	Gr3WEEEK4	1241.76	36.083	128.078	10		155.84	150.009	26.64	240.84	28.28	659.16	0	0	0	0	0	0	0	659.16	150.36	0	90.48	0
2020-11-24	05:00:00	50588	900	900	989001025056288	D:\Dropbox\Family Room\GROUP C\Gr3 WEEK4	Gr3WEEEK4	4111.77	35.9598	135.241	35		168.134	170.875	48.32	175.52	66.44	724.48	7.2	6.44	0	34.56	86.64	3.52	74.2	637.84	31.2	0.68	17.72	0
2020-11-24	05:15:00	51488	900	900	989001025056288	D:\Dropbox\Family Room\GROUP C\Gr3 WEEK4	Gr3WEEEK4	717	36.1921	150.643	6		164.902	198.537	8.28	455.72	103.48	444.28	0	0	0	0	0	0	0	444.28	455.72	0	0	0
2020-11-24	05:30:00	52388	900	900	989001025056288	D:\Dropbox\Family Room\GROUP C\Gr3 WEEK4	Gr3WEEEK4	1245.48	35.9623	109.872	10		144.303	137.886	56.84	772.68	16.76	127.32	52.28	37.92	1.6	7.92	0	5.04	553.12	127.32	102.84	0	11.96	0
2020-11-24	05:45:00	53288	900	900	989001025056288	D:\Dropbox\Family Room\GROUP C\Gr3 WEEK4	Gr3WEEEK4	0	35.8402	119.332	0		144.235	119.5	0	900	0	0	0	0	0	0	0	0	900	0	0	0	0	0
2020-11-24	06:00:00	54188	900	900	989001025056288	D:\Dropbox\Family Room\GROUP C\Gr3 WEEK4	Gr3WEEEK4	646.998	35.364	118.303	6		162.082	124.19	13.48	839.88	0	60.12	0	0	0	0	0	0	780.48	60.12	0	59.4	0	0
2020-11-24	06:15:00	55088	900	900	989001025056288	D:\Dropbox\Family Room\GROUP C\Gr3 WEEK4	Gr3WEEEK4	0	35.6116	119.5	0		119.5	119.5	0	900	0	0	0	0	0	0	0	0	900	0	0	0	0	0
2020-11-24	06:30:00	55988	900	900	989001025056288	D:\Dropbox\Family Room\GROUP C\Gr3 WEEK4	Gr3WEEEK4	2695.24	35.3458	150.656	24		152.483	166.264	28.72	895.68	208.32	4.32	60	72.8	76.8	1.8	4.32	8.64	664.12	0	3.76	0	0	7.76
2020-11-24	06:45:00	56888	900	900	989001025056288	D:\Dropbox\Family Room\GROUP C\Gr3 WEEK4	Gr3WEEEK4	8779.61	36.146	152.001	75		168.912	188.252	180.52	752.52	283.12	147.48	200.08	73.56	17.68	91.48	123.6	26.48	159.24	23.88	40.44	55.8	87.76	0
2020-11-24	07:00:00	57788	900	900	989001025056288	D:\Dropbox\Family Room\GROUP C\Gr3 WEEK4	Gr3WEEEK4	4743.56	37.0365	124.903	39		142.24	149.232	180.4	842.12	115.88	57.88	100.04	7.76	9.48	12.08	11.2	10.32	388.92	46.68	7.64	292.2	12	1.68
2020-11-24	07:15:00	58688	900	900	989001025056288	D:\Dropbox\Family Room\GROUP C\Gr3 WEEK4	Gr3WEEEK4	4127.66	37.0568	154.148	35		179.723	200.762	165.12	739.8	256.16	160.2	42.68	1.16	47.24	6.04	112.36	38.76	473.56	47.84	17.08	97.32	15.96	0
2020-11-24	07:30:00	59588	900	900	989001025056288	D:\Dropbox\Family Room\GROUP C\Gr3 WEEK4	Gr3WEEEK4	9458.19	36.7577	126.431	83		144.536	205.641	227.8	698.44	118.16	201.56	38.28	2.36	2.76	305.44	93.64	85.48	119.48	107.92	13.68	63.28	39.8	27.88
2020-11-24	07:45:00	60488	900	900	989001025056288	D:\Dropbox\Family Room\GROUP C\Gr3 WEEK4	Gr3WEEEK4	3326.14	36.8047	115.961	29		139.451	154.728	81.16	709.72	22.2	190.28	37.36	13	21.24	58.72	36.52	1.16	347.48	153.76	0	18.52	212.24	0
2020-11-24	08:00:00	61388	900	900	989001025056288	D:\Dropbox\Family Room\GROUP C\Gr3 WEEK4	Gr3WEEEK4	1498.92	37.1948	117.114	12		119.739	126.948	16.72	883.96	0	16.04	0	0	0	13.76	0	0	842.24	16.04	0	19.08	8.88	0
2020-11-24	08:15:00	62288	900	900	989001025056288	D:\Dropbox\Family Room\GROUP C\Gr3 WEEK4	Gr3WEEEK4	169.352	36.6635	119.519	2		119.519	150.464	2.12	900	0	0	0	0	0	0.04	0	0	899.96	0	0	0	0	0
2020-11-24	08:30:00	63188	900	900	989001025056288	D:\Dropbox\Family Room\GROUP C\Gr3 WEEK4	Gr3WEEEK4	0	35.4687	119.5	0		119.5	119.5	0	900	0	0	0	0	0	0	0	0	900	0	0	0	0	0
2020-11-24	08:45:00	64088	900	900	989001025056288	D:\Dropbox\Family Room\GROUP C\Gr3 WEEK4	Gr3WEEEK4	358.5	35.297	121.362	3		127.359	137.108	6.32	565.24	0	334.76	0	0	0	0	0	0	560.64	334.76	0	0	4.6	0
2020-11-24	09:00:00	64988	900	900	989001025056288	D:\Dropbox\Family Room\GROUP C\Gr3 WEEK4	Gr3WEEEK4	119.5	34.9881	118.895	1		167.668	119.411	1.2	618.08	0	281.92	0	0	0	0	0	0	0	281.92	0	0	618.08	0
2020-11-24	09:15:00	65888	900	711.2	989001025056288	D:\Dropbox\Family Room\GROUP C\Gr3 WEEK4	Gr3WEEEK4	0	34.9907	119.09	0		119.5	149.579	0	711.2	0	0	0	0	0	0	0	0	0	0	0	0	711.2	0
2020-11-24	09:30:00	66788	900	188.8	989001025056288	D:\Dropbox\Family Room\GROUP C\Gr3 WEEK4	Gr3WEEEK4	0	34.8016	119.5	0		119.5	119.5	0	188.8	0	0	0	0	0	0	0	0	0	0	0	0	188.8	0
2020-11-24	09:45:00	67688	900	900	989001025056288	D:\Dropbox\Family Room\GROUP C\Gr3 WEEK4	Gr3WEEEK4	119.5	34.718	116.217	1		130.442	120.139	5.88	900	0	0	0	0	0	0	0	0	0	0	0	264.8	635.2	0
2020-11-24	10:00:00	68588	900	900	989001025056288	D:\Dropbox\Family Room\GROUP C\Gr3 WEEK4	Gr3WEEEK4	239.001	34.3832	92.1453	2		92.1454	165.491	13.08	900	0	0	0	0	0	0	0	0	0	0	0	893.48	6.52	0
2020-11-24	10:15:00	69488	900	900	989001025056288	D:\Dropbox\Family Room\GROUP C\Gr3 WEEK4	Gr3WEEEK4	478	34.3763	26.5625	4		60.1992	110.365	15.16	458.12	0	441.88	0	0	0	0	0	0	5.88	441.88	0	446.92	5.32	0
2020-11-24	10:30:00	70388	900	900	989001025056288	D:\Dropbox\Family Room\GROUP C\Gr3 WEEK4	Gr3WEEEK4	315.351	34.3143	107.037	3		119.976	118.433	244.56	268.64	0	631.36	0	0	0	0	0	0	79.84	631.36	0	167.72	21.08	0
2020-11-24	10:45:00	71288	900	900	989001025056288	D:\Dropbox\Family Room\GROUP C\Gr3 WEEK4	Gr3WEEEK4	3081.33	34.5567	131.653	26		221.787	152.804	178.72	518.24	129.44	381.76	97.92	6.24	4.68	0	1.96	5.56	6.28	379.8	7.68	0	387.96	1.92
2020-11-24	11:00:00	72188	900	900	989001025056288	D:\Dropbox\Family Room\GROUP C\Gr3 WEEK4	Gr3WEEEK4	7284.22	35.8033	142.285	58		159.137	198.044	121	722.8	47.16	177.2	7.48	0.72	8.84	264	70.52	23.24	131.52	106.68	64.64	50.84	162.6	8.92
2020-11-24	11:15:00	73088	900	900	989001025056288	D:\Dropbox\Family Room\GROUP C\Gr3 WEEK4	Gr3WEEEK4	5773.89	36.4052	103.016	48		164.712	111.022	266.4	332	11.08	568	5.12	12.04	4.96	21.44	31.84	17.48	38.76	536.16	51.2	26.04	91.64	63.32
2020-11-24	11:30:00	73988	900	900	989001025056288	D:\Dropbox\Family Room\GROUP C\Gr3 WEEK4	Gr3WEEEK4	52.4295	35.4363	97.2166	0		119.949	113.478	19.48	900	0	0	0	0	0	0	0	0	0	0	0	0	900	0
2020-11-24	11:45:00	74888	900	900	989001025056288	D:\Dropbox\Family Room\GROUP C\Gr3 WEEK4	Gr3WEEEK4	0	35.3695	119.237	0		119.5	137.512	0	900	0	0	0	0	0	0	0	0	0	0	0	0	900	0
2020-11-24	12:00:00	75788	900	900	989001025056288	D:\Dropbox\Family Room\GROUP C\Gr3 WEEK4	Gr3WEEEK4	1084	35.359	73.2154	9		118.142	102.533	61	899.92	0	0.08	0	0	0	0	0	0	0	0.08	164.52	0	733.52	1.88
2020-11-24	12:15:00	76688	900	900	989001025056288	D:\Dropbox\Family Room\GROUP C\Gr3 WEEK4	Gr3WEEEK4	288.487	35.4105	39.6781	3		56.0782	110.53	284.56	461.32	0	438.68	0	0	0	0	0	0	0	438.68	281.68	0	179.64	0
2020-11-24	12:30:00	77588	900	711.2	989001025056288	D:\Dropbox\Family Room\GROUP C\Gr3 WEEK4	Gr3WEEEK4	0	35.2491	0	0		0	119.5	0	0	0	711.2	0	0	0	0	0	0	0	711.2	0	0	0	0
2020-11-24	12:45:00	78488	900	188.8	989001025056288	D:\Dropbox\Family Room\GROUP C\Gr3 WEEK4	Gr3WEEEK4	0	34.5997	169	0		239	168.999	0	188.8	0	0	0	0	0	0	0	0	0	0	188.8	0	0	0
2020-11-24	13:00:00	79388	900	900	989001025056288	D:\Dropbox\Family Room\GROUP C\Gr3 WEEK4	Gr3WEEEK4	745.995	35.1251	88.1322	5		109.356	124.965	7.08	421.6	0	478.4	0	0	0	0	0	0	1.4	478.4	308.72	0	111.48	0
2020-11-24	13:15:00	80288	900	900	989001025056288	D:\Dropbox\Family Room\GROUP C\Gr3 WEEK4	Gr3WEEEK4	239.002	35.0589	104.741	2		146.642	135.211	54.92	900	0	0	0	0	0	0	0	0	0	0	638.36	0	228.56	33.08
2020-11-24	13:30:00	81188	900	900	989001025056288	D:\Dropbox\Family Room\GROUP C\Gr3 WEEK4	Gr3WEEEK4	0	35.0364	122.235	0		134.908	147.377	0	900	0	0	0	0	0	0	0	0	0	0	900	0	0	0
2020-11-24	13:45:00	82088	900	900	989001025056288	D:\Dropbox\Family Room\GROUP C\Gr3 WEEK4	Gr3WEEEK4	214.028	35.6218	108.201	1		203.702	108.201	491.52	381.44	0	518.56	0	0	0	0	518.56	0	0	0	381.44	0	0	0
2020-11-24	14:00:00	82988	900	900	989001025056288	D:\Dropbox\Family Room\GROUP C\Gr3 WEEK4	Gr3WEEEK4	1643.13	35.3081	98.4285	14		141.349	123.154	246.12	337.24	59.24	562.76	1.24	50.88	6.92	10.6	120.6	1.84	0	442.16	155.08	0	110.68	0
2020-11-24	14:15:00	83888	900	900	989001025056288	D:\Dropbox\Family Room\GROUP C\Gr3 WEEK4	Gr3WEEEK4	6069.8	35.4181	91.1165	51		96.7268	166.213	137.32	563.28	45.44	336.72	31.76	14	0.56	58.16	58.2	3.88	83.96	278.52	198.08	52.36	98.56	21.96
2020-11-24	14:30:00	84788	900	900	989001025056288	D:\Dropbox\Family Room\GROUP C\Gr3 WEEK4	Gr3WEEEK4	836.521	35.3601	106.388	7		143.49	118.765	147.24	244.68	48.92	655.32	0	0	0	0	0	0	0	655.32	9.24	0	235.44	0
2020-11-24	14:45:00	85688	900	900	989001025056288	D:\Dropbox\Family Room\GROUP C\Gr3 WEEK4	Gr3WEEEK4	477.998	35.2651	108.361	4		131.478	119.71	33.56	147.6	2.8	752.4	0	0	0	0	0	0	85.48	752.4	0	0	62.12	0
2020-11-24	15:00:00	86588	900	900	989001025056288	D:\Dropbox\Family Room\GROUP C\Gr3 WEEK4	Gr3WEEEK4	2319.23	35.6135	150.206	21		193.202	151.547	15.92	557.96	0	342.04	0	0	0	0	9.88	0	555.6	332.16	2.36	0	0	0
2020-11-24	15:15:00	87488	900	900	989001025056288	D:\Dropbox\Family Room\GROUP C\Gr3 WEEK4	Gr3WEEEK4	515.602	35.7055	114.034	4		126.243	129.789	52.8	201.76	0	698.24	0	0	0	0	0	0	0	698.24	9.24	0	192.52	0
2020-11-24	15:30:00	88388	900	900	989001025056288	D:\Dropbox\Family Room\GROUP C\Gr3 WEEK4	Gr3WEEEK4	61.4056	34.8789	119.125	0		119.125	174.834	18.56	900	0	0	0	0	0	0	0	0	0	0	900	0	0	0
2020-11-24	15:45:00	89288	900	900	989001025056288	D:\Dropbox\Family Room\GROUP C\Gr3 WEEK4	Gr3WEEEK4	5793.92	36.0554	138.002	50		138.724	223.707	169.28	650.24	135.56	249.76	61.48	20.32	52.64	111.28	112.32	50.88	5.48	137.44	331.48	8.36	8.32	0
2020-11-24	16:00:00	90188	900	900	989001025056288	D:\Dropbox\Family Room\GROUP C\Gr3 WEEK4	Gr3WEEEK4	5424.11	36.6304	116.497	39		131.615	199.775	195.48	673.48	1.92	226.52	0	0	0	371.16	132.48	11.2	18.08	94.04	29.24	31.84	182.64	29.32
2020-11-24	16:15:00	91088	900	900	989001025056288	D:\Dropbox\Family Room\GROUP C\Gr3 WEEK4	Gr3WEEEK4	5369.01	36.5314	144.843	47		151.566	216.513	93.4	828.68	16.92	71.32	0.04	2.96	19.2	8.96	16.76	23.6	27.56	54.56	101.12	609.56	18.64	17.04
2020-11-24	16:30:00	91988	900	900	989001025056288	D:\Dropbox\Family Room\GROUP C\Gr3 WEEK4	Gr3WEEEK4	2386.54	36.366	143.282	21		179.413	201.089	49.8	756.68	111.84	143.32	0	0.84	57	92.88	15.64	14.24	15.48	127.68	24.92	544.52	6.8	0
2020-11-24	16:45:00	92888	900	900	989001025056288	D:\Dropbox\Family Room\GROUP C\Gr3 WEEK4	Gr3WEEEK4	3674.93	36.5722	176.171	29		185.485	204.862	67.6	818.52	236.76	81.48	146.76	63.08	28.68	66.76	69.16	10.64	60.04	12.32	2.8	418.24	2.68	18.84
2020-11-24	17:00:00	93788	900	900	989001025056288	D:\Dropbox\Family Room\GROUP C\Gr3 WEEK4	Gr3WEEEK4	8622.04	36.9105	127.364	74		182.76	160.598	156.56	469.68	42.68	430.32	13.2	30.48	3.16	128.96	403.56	58.8	119.36	26.76	32.76	22.76	59.12	1.08
2020-11-24	17:15:00	94688	900	900	989001025056288	D:\Dropbox\Family Room\GROUP C\Gr3 WEEK4	Gr3WEEEK4	1757.39	37.0185	129.281	15		189.446	130.776	83.64	822.52	74.52	77.48	41.64	24.76	9.64	14	76.32	0	702.32	1.16	4	11.2	14.96	0
2020-11-24	17:30:00	95588	900	900	989001025056288	D:\Dropbox\Family Room\GROUP C\Gr3 WEEK4	Gr3WEEEK4	239	36.1503	125.792	2		164.918	129.822	2.36	900	0	0	0	0	0	0	0	0	712	0	0	188	0	0
2020-11-24	17:45:00	96488	900	900	989001025056288	D:\Dropbox\Family Room\GROUP C\Gr3 WEEK4	Gr3WEEEK4	597.5	35.8701	123.684	5		154.105	144.095	4.48	900	0	0	0	0	0	0	0	0	622.96	0	0	277.04	0	0
2020-11-24	18:00:00	97388	900	900	989001025056288	D:\Dropbox\Family Room\GROUP C\Gr3 WEEK4	Gr3WEEEK4	2385.79	35.9468	131.963	18		147.372	200.911	65.6	752.56	57.16	147.44	0	0	0	0	0	0	600.44	147.44	39.56	0	112.56	0
2020-11-24	18:15:00	98288	900	900	989001025056288	D:\Dropbox\Family Room\GROUP C\Gr3 WEEK4	Gr3WEEEK4	11424.4	37.2394	139.034	95		164.409	187.566	240.04	762.48	134.2	137.52	19.24	178.6	62.44	77.48	116.24	78	148.84	21.28	35.08	19.28	68.44	75.08
2020-11-24	18:30:00	99188	900	900	989001025056288	D:\Dropbox\Family Room\GROUP C\Gr3 WEEK4	Gr3WEEEK4	358.5	37.3923	154.514	3		167.866	208.691	3.32	900	0	0	0	0	0	0	0	0	0	0	20.16	0	0	879.84
2020-11-24	18:45:00	100088	900	900	989001025056288	D:\Dropbox\Family Room\GROUP C\Gr3 WEEK4	Gr3WEEEK4	5483.5	37.2262	135.265	44		152.649	227.732	83.52	791.8	15.8	108.2	21.24	29.44	14.64	8	104.68	1.4	171.72	3.52	0.48	67.96	18.08	458.84
2020-11-24	19:00:00	100988	900	900	989001025056288	D:\Dropbox\Family Room\GROUP C\Gr3 WEEK4	Gr3WEEEK4	6631.85	37.2776	132.083	57		157.258	180.983	105.88	596.28	23.24	303.72	8.48	23.56	12.72	1.24	188.8	3.6	310.48	114.92	26.12	154.76	55.32	0
2020-11-24	19:15:00	101888	900	900	989001025056288	D:\Dropbox\Family Room\GROUP C\Gr3 WEEK4	Gr3WEEEK4	3859.76	37.6602	152.981	33		201.765	206.83	86.88	749.48	186.48	150.52	18.12	134.92	392.68	37.72	120.88	69.52	30.96	29.64	5.84	56.04	3.68	0
2020-11-24	19:30:00	102788	900	900	989001025056288	D:\Dropbox\Family Room\GROUP C\Gr3 WEEK4	Gr3WEEEK4	2797.65	37.505	120.023	23		133.661	168.91	49.44	313.72	0	586.28	0	15.56	10.72	0.52	455.6	42.04	50.16	130.68	6.84	167.44	2.84	17.6
2020-11-24	19:45:00	103688	900	900	989001025056288	D:\Dropbox\Family Room\GROUP C\Gr3 WEEK4	Gr3WEEEK4	3505.64	37.4348	114.968	31		149.08	159.774	62.08	718.36	10.12	181.64	153.32	8.48	0	21.48	177.6	24.16	484.92	4.04	0	10.6	15.4	0
2020-11-24	20:00:00	104588	900	900	989001025056288	D:\Dropbox\Family Room\GROUP C\Gr3 WEEK4	Gr3WEEEK4	5752.59	37.3105	105.071	47		154.972	131.634	139.08	491.84	175.84	408.16	181.8	29.36	4.08	56.6	378.52	17.96	137.6	29.64	17.56	21.64	23.36	1.88
2020-11-24	20:15:00	105488	900	900	989001025056288	D:\Dropbox\Family Room\GROUP C\Gr3 WEEK4	Gr3WEEEK4	7281.71	37.6612	124.663	61		161.945	157.818	117.72	453.6	28.76	446.4	121.04	127.8	16.32	78.2	420.8	26.16	37.04	25.6	1.28	0	38.56	7.2
2020-11-24	20:30:00	106388	900	900	989001025056288	D:\Dropbox\Family Room\GROUP C\Gr3 WEEK4	Gr3WEEEK4	5997.79	37.6277	123.139	54		148.536	178.848	167.36	686.16	52.32	213.84	17.32	22.48	2.24	8.44	141.56	20.56	386.64	72.28	1.24	190.44	36.8	0
2020-11-24	20:45:00	107288	900	900	989001025056288	D:\Dropbox\Family Room\GROUP C\Gr3 WEEK4	Gr3WEEEK4	6269.35	37.328	112.115	53		159.309	146.205	109.64	534.32	15.68	365.68	88.8	22.92	31.84	157.68	246.64	22.88	141.16	119.04	37.68	20.68	10.24	0.44
2020-11-24	21:00:00	108188	900	900	989001025056288	D:\Dropbox\Family Room\GROUP C\Gr3 WEEK4	Gr3WEEEK4	6122.37	37.6902	133.228	51		244.844	153.186	233.92	493.44	61.92	406.56	29.96	191.96	95.2	21	369.48	37.68	11.64	37.08	5.28	0	100.72	0
2020-11-24	21:15:00	109088	900	900	989001025056288	D:\Dropbox\Family Room\GROUP C\Gr3 WEEK4	Gr3WEEEK4	6212.69	37.9115	128.147	61		170.452	183.928	423.8	664.64	161.16	235.36	19.24	45.64	8.6	52.04	34.92	12.52	240.68	200.44	1.92	97.72	169.24	17.04
2020-11-24	21:30:00	109988	900	900	989001025056288	D:\Dropbox\Family Room\GROUP C\Gr3 WEEK4	Gr3WEEEK4	730.599	37.0313	96.3451	4		122.01	116.347	57.84	872.48	28.28	27.52	0	295.64	575.12	0	0	0.84	0	27.52	0.88	0	0	0
2020-11-24	21:45:00	110888	900	900	989001025056288	D:\Dropbox\Family Room\GROUP C\Gr3 WEEK4	Gr3WEEEK4	5947.8	37.0447	126.955	52		150.376	182.117	167.28	645.84	61	254.16	3.16	102.84	177.88	6.68	248.08	67.16	243.8	6.08	4.56	22.72	17.04	0
2020-11-24	22:00:00	111788	900	900	989001025056288	D:\Dropbox\Family Room\GROUP C\Gr3 WEEK4	Gr3WEEEK4	7427.47	37.3728	126.252	66		205.718	162.437	137.48	650.76	45.56	249.24	16.12	32.88	48	22.84	156.6	119.88	263.08	92.64	1.32	142.08	4.56	0
2020-11-24	22:15:00	112688	900	900	989001025056288	D:\Dropbox\Family Room\GROUP C\Gr3 WEEK4	Gr3WEEEK4	766.498	36.8411	182.113	7		280.414	211.153	12.36	885.8	349.88	14.2	0	0	0	0	0	0	609.48	14.2	0	276.32	0	0
2020-11-24	22:30:00	113588	900	900	989001025056288	D:\Dropbox\Family Room\GROUP C\Gr3 WEEK4	Gr3WEEEK4	3815.19	36.9711	147.93	36		200.141	171.609	60.68	798.12	183.76	101.88	4.28	15.76	11.76	9.72	13.84	7.4	433.32	88.04	2.2	298.92	14.76	0
2020-11-24	22:45:00	114488	900	900	989001025056288	D:\Dropbox\Family Room\GROUP C\Gr3 WEEK4	Gr3WEEEK4	12701.8	37.3578	122.907	107		149.966	211.02	329.48	599.36	74	300.64	14.44	92.2	23.4	28.8	278.72	42.52	132.76	21.92	29.44	124.96	101.68	9.16
2020-11-24	23:00:00	115388	900	900	989001025056288	D:\Dropbox\Family Room\GROUP C\Gr3 WEEK4	Gr3WEEEK4	10185.4	37.8391	154.753	89		188.287	236.032	220.32	668.6	240.2	231.4	17.52	200.64	3.84	31.12	198.6	57.04	123.92	32.8	48.88	26.2	155.72	3.72
2020-11-24	23:15:00	116288	900	900	989001025056288	D:\Dropbox\Family Room\GROUP C\Gr3 WEEK4	Gr3WEEEK4	9257.75	38.0624	124.155	80		209.637	167.644	329.16	790.32	151.04	109.68	13.56	24.96	53.76	36.8	46.92	37.8	69.76	62.76	317.2	60.16	176.32	0
2020-11-24	23:30:00	117188	900	900	989001025056288	D:\Dropbox\Family Room\GROUP C\Gr3 WEEK4	Gr3WEEEK4	8286.81	37.4482	145.853	74		194.806	200.132	170	769.04	212.04	130.96	11.2	150.24	8.88	4.6	95.24	35.12	205.72	35.72	71.2	194.32	15.68	72.08
2020-11-24	23:45:00	118088	900	900	989001025056288	D:\Dropbox\Family Room\GROUP C\Gr3 WEEK4	Gr3WEEEK4	5581.68	37.2356	156.647	47		190.514	199.907	137.64	833.12	209.88	66.88	32.64	22.4	1.08	148.04	8.24	22.88	21.88	58.64	107.68	18.16	60.8	397.56
2020-11-25	00:00:00	118988	900	900	989001025056288	D:\Dropbox\Family Room\GROUP C\Gr3 WEEK4	Gr3WEEEK4	4901.07	36.8395	151.68	38		198.932	196.298	62	522.08	188.92	377.92	0	11.04	9.52	2.64	31.44	7.64	195.28	346.48	41.56	35.36	145.96	73.08
2020-11-25	00:15:00	119888	900	900	989001025056288	D:\Dropbox\Family Room\GROUP C\Gr3 WEEK4	Gr3WEEEK4	2141.22	36.6817	192.489	21		229.533	227.969	32.84	890.56	379.08	9.44	0	0	0	0.64	3.48	0.48	734.88	5.96	1.44	144.44	8.68	0
2020-11-25	00:30:00	120788	900	900	989001025056288	D:\Dropbox\Family Room\GROUP C\Gr3 WEEK4	Gr3WEEEK4	3419.08	36.359	155.221	27		205.28	216.136	57.36	786.64	181.56	113.36	0	7.12	9	17.72	23.76	23.44	70.4	89.6	0	39.24	619.72	0
2020-11-25	00:45:00	121688	900	900	989001025056288	D:\Dropbox\Family Room\GROUP C\Gr3 WEEK4	Gr3WEEEK4	597.501	36.217	106.022	5		114.013	149.973	5.84	656.2	0	243.8	0	0	0	0	0	0	0	243.8	0	33.52	622.68	0
2020-11-25	01:00:00	122588	900	900	989001025056288	D:\Dropbox\Family Room\GROUP C\Gr3 WEEK4	Gr3WEEEK4	477.999	36.0136	115.498	4		135.277	137.92	100.04	809.16	0	90.84	0	0	0	0	0	0	0	90.84	0	450.64	358.52	0
2020-11-25	01:15:00	123488	900	900	989001025056288	D:\Dropbox\Family Room\GROUP C\Gr3 WEEK4	Gr3WEEEK4	892.92	35.7752	122.782	9		213.96	141.922	5.96	899.72	0	0.28	0	0	0	0	0	0	0	0.28	0.28	491.48	407.96	0
2020-11-25	01:30:00	124388	900	900	989001025056288	D:\Dropbox\Family Room\GROUP C\Gr3 WEEK4	Gr3WEEEK4	478	35.6069	133.992	4		249.35	157.16	13.04	900	0	0	0	0	0	0	0	0	0	0	0	211.72	688.28	0
2020-11-25	01:45:00	125288	900	900	989001025056288	D:\Dropbox\Family Room\GROUP C\Gr3 WEEK4	Gr3WEEEK4	1633.03	36.1102	139.533	13		231.34	183.46	57.84	872.52	0	27.48	0	0	0	0	0	0	15.28	27.48	0	663	184.6	9.64
2020-11-25	02:00:00	126188	900	900	989001025056288	D:\Dropbox\Family Room\GROUP C\Gr3 WEEK4	Gr3WEEEK4	7263.56	36.3308	133.155	61		161.738	223.484	100.32	641.28	81.2	258.72	41.32	30.12	13.52	5.44	195.76	59.12	48.88	62.96	2.04	29.8	382.28	28.76
2020-11-25	02:15:00	127088	900	900	989001025056288	D:\Dropbox\Family Room\GROUP C\Gr3 WEEK4	Gr3WEEEK4	6279.4	37.3915	159.842	49		186.55	219.1	185.8	762.84	272.52	137.16	2.32	27.72	44.32	1.6	67.04	30.88	260	70.12	44.72	28.64	197.48	125.16
2020-11-25	02:30:00	127988	900	900	989001025056288	D:\Dropbox\Family Room\GROUP C\Gr3 WEEK4	Gr3WEEEK4	4846.38	37.4731	163.123	39		203.145	201.672	130.92	825.24	248.76	74.76	102.8	19.68	0	15.12	40.4	39.48	354.32	34.36	43	56.88	187	6.96
2020-11-25	02:45:00	128888	900	900	989001025056288	D:\Dropbox\Family Room\GROUP C\Gr3 WEEK4	Gr3WEEEK4	3550.07	37.3915	153.611	28		198.599	209.804	208.76	809.36	310.52	90.64	70.48	9.6	0	20.16	52.4	30.6	55.4	38.24	66.4	0	272.6	284.12
2020-11-25	03:00:00	129788	900	900	989001025056288	D:\Dropbox\Family Room\GROUP C\Gr3 WEEK4	Gr3WEEEK4	9994.62	37.6632	150.484	81		199.955	210.351	334.48	694.24	196.76	205.76	56.4	93.6	47.68	82.08	75.44	28.32	161.92	130.32	28.72	27.52	133.68	34.32
2020-11-25	03:15:00	130688	900	900	989001025056288	D:\Dropbox\Family Room\GROUP C\Gr3 WEEK4	Gr3WEEEK4	12172.7	37.5938	138.985	105		205.934	173.048	266.64	729.64	100.6	170.36	22.76	43.36	12.24	29.52	85.28	45.2	242.16	85.08	144.48	49.96	58.6	81.36
2020-11-25	03:30:00	131588	900	900	989001025056288	D:\Dropbox\Family Room\GROUP C\Gr3 WEEK4	Gr3WEEEK4	9418.41	37.2107	165.037	80		224.328	218.487	121	836.64	250.6	63.36	55.04	49.56	78.84	8.6	32.24	169.28	249.36	31.12	17.76	168	30.12	10.08
2020-11-25	03:45:00	132488	900	900	989001025056288	D:\Dropbox\Family Room\GROUP C\Gr3 WEEK4	Gr3WEEEK4	10726.2	37.227	164.092	90		221.135	232.739	286.24	769.92	225.68	130.08	7.2	80.04	34.12	43.6	63.52	76.64	286.08	66.56	2.96	110.04	123.12	6.12
2020-11-25	04:00:00	133388	900	900	989001025056288	D:\Dropbox\Family Room\GROUP C\Gr3 WEEK4	Gr3WEEEK4	9008.92	37.4236	160.503	70		188.484	202.24	200.64	776.28	268.84	123.72	19.16	29.24	12.12	77.76	70.08	30.68	441.28	53.64	19.44	93.36	44.64	8.6
2020-11-25	04:15:00	134288	900	900	989001025056288	D:\Dropbox\Family Room\GROUP C\Gr3 WEEK4	Gr3WEEEK4	8409.17	37.1907	148.643	68		244.25	182.663	137.24	776.64	108	123.36	9.84	21.24	16.8	33.6	16.04	27.44	376.24	107.32	5.32	105.84	165.04	15.28
2020-11-25	04:30:00	135188	900	900	989001025056288	D:\Dropbox\Family Room\GROUP C\Gr3 WEEK4	Gr3WEEEK4	885.998	37.1868	191.293	7		258.309	213.114	8.6	826.16	385.56	73.84	0	0	0	0	0	0	825.84	73.84	0	0.32	0	0
2020-11-25	04:45:00	136088	900	900	989001025056288	D:\Dropbox\Family Room\GROUP C\Gr3 WEEK4	Gr3WEEEK4	7272.34	36.7859	149.752	59		212.253	199.745	125.24	774.84	141.4	125.16	50.28	38.24	17	25.56	11.2	67.44	351.88	113.96	13.56	165.68	45.2	0
2020-11-25	05:00:00	136988	900	900	989001025056288	D:\Dropbox\Family Room\GROUP C\Gr3 WEEK4	Gr3WEEEK4	3278.08	36.6825	127.864	27		262.719	149.134	39.72	719.72	83.24	180.28	10.68	6.32	0	0.6	0.04	4.6	439.44	180.24	0	140.04	118.04	0
2020-11-25	05:15:00	137888	900	900	989001025056288	D:\Dropbox\Family Room\GROUP C\Gr3 WEEK4	Gr3WEEEK4	2041.27	36.1823	116.679	16		130.743	132.472	33	763.92	20.96	136.08	4.76	0.04	7.24	6.68	0.96	8.52	176.24	135.12	0	556.4	4.04	0
2020-11-25	05:30:00	138788	900	900	989001025056288	D:\Dropbox\Family Room\GROUP C\Gr3 WEEK4	Gr3WEEEK4	239	36.1693	115.525	2		121.082	115.525	8.04	900	0	0	0	0	0	0	0	0	29.36	0	0	870.64	0	0
2020-11-25	05:45:00	139688	900	900	989001025056288	D:\Dropbox\Family Room\GROUP C\Gr3 WEEK4	Gr3WEEEK4	239	35.9479	118.426	2		132.165	122.239	9.64	900	0	0	0	0	0	0	0	0	0	0	0	848.84	51.16	0
2020-11-25	06:00:00	140588	900	900	989001025056288	D:\Dropbox\Family Room\GROUP C\Gr3 WEEK4	Gr3WEEEK4	119.5	34.7345	113.818	1		320.608	119.509	0.08	900	0	0	0	0	0	0	0	0	0	0	0	899.84	0.16	0
2020-11-25	06:15:00	141488	900	900	989001025056288	D:\Dropbox\Family Room\GROUP C\Gr3 WEEK4	Gr3WEEEK4	1512.5	35.5734	117.317	12		161.878	136.603	82.2	334.04	0	565.96	0	0	0	0	0	0	22.76	565.96	0	282.4	28.88	0
2020-11-25	06:30:00	142388	900	900	989001025056288	D:\Dropbox\Family Room\GROUP C\Gr3 WEEK4	Gr3WEEEK4	7399.98	36.3506	217.981	65		277.519	220.285	146	846.84	564.96	53.16	166.56	169.04	150.84	30.32	35.88	77	7.76	17.28	0.48	233.16	0	11.68
2020-11-25	06:45:00	143288	900	900	989001025056288	D:\Dropbox\Family Room\GROUP C\Gr3 WEEK4	Gr3WEEEK4	9206.6	36.7588	159.815	85		204.674	207.863	137.48	793	286.44	107	169.48	9.28	14.12	143.12	46.28	4	224.08	60.72	3.88	195.64	10	19.4
2020-11-25	07:00:00	144188	900	900	989001025056288	D:\Dropbox\Family Room\GROUP C\Gr3 WEEK4	Gr3WEEEK4	3430.15	36.9619	129.975	30		165.96	137.251	73.56	751.12	113.44	148.88	10.84	98.8	0	9.88	3.84	3.24	255.04	145.04	0.44	370.96	1.92	0
2020-11-25	07:15:00	145088	900	900	989001025056288	D:\Dropbox\Family Room\GROUP C\Gr3 WEEK4	Gr3WEEEK4	1108.91	36.1053	112.097	8		144.972	136.184	253.84	897.36	2.48	2.64	0	0	0	95.4	0	0	294.72	2.64	0	463.8	43.44	0
2020-11-25	07:30:00	145988	900	900	989001025056288	D:\Dropbox\Family Room\GROUP C\Gr3 WEEK4	Gr3WEEEK4	124.859	35.3418	46.0068	1		46.0068	126.21	6.64	711.2	0	188.8	0	0	0	0	0	0	0	188.8	0	157.6	553.6	0
2020-11-25	07:45:00	146888	900	900	989001025056288	D:\Dropbox\Family Room\GROUP C\Gr3 WEEK4	Gr3WEEEK4	331.716	34.9053	106.183	3		154.226	106.183	179.92	715.12	0	184.88	0	0	0	0	0	0	656.16	184.88	0	58.96	0	0
2020-11-25	08:00:00	147788	900	900	989001025056288	D:\Dropbox\Family Room\GROUP C\Gr3 WEEK4	Gr3WEEEK4	26.7972	36.0477	94.0433	0		158.351	94.0433	26.12	900	0	0	0	0	0	0	0	0	711.2	0	0	188.8	0	0
2020-11-25	08:15:00	148688	900	900	989001025056288	D:\Dropbox\Family Room\GROUP C\Gr3 WEEK4	Gr3WEEEK4	119.501	34.5335	103.865	1		116.267	116.309	35.88	900	0	0	0	0	0	0	0	0	0	0	0	837.88	62.12	0
2020-11-25	08:30:00	149588	900	900	989001025056288	D:\Dropbox\Family Room\GROUP C\Gr3 WEEK4	Gr3WEEEK4	527.497	34.2128	119.552	5		179.115	160.191	8.56	621.28	0	278.72	0	0	0	0	0	0	0.04	278.72	0	255.52	365.72	0
2020-11-25	08:45:00	150488	900	900	989001025056288	D:\Dropbox\Family Room\GROUP C\Gr3 WEEK4	Gr3WEEEK4	168.999	34.5728	118.491	2		143.791	119.47	1.2	41.72	0	858.28	0	0	0	0	0	0	0.04	858.28	0	41.68	0	0
2020-11-25	09:00:00	151388	900	900	989001025056288	D:\Dropbox\Family Room\GROUP C\Gr3 WEEK4	Gr3WEEEK4	5544.99	34.9412	161.699	49		199.485	173.086	70.2	439.84	284.04	460.16	153.6	83.32	25.08	25.44	6.88	27.2	86.84	453.28	22.32	0	0	16.04
2020-11-25	09:15:00	152288	900	900	989001025056288	D:\Dropbox\Family Room\GROUP C\Gr3 WEEK4	Gr3WEEEK4	4249	36.2537	147.399	36		168.638	156.142	58	869.28	177.92	30.72	10.64	5.6	0	184.2	19.28	0	195.04	11.44	0	468.44	5.36	0
2020-11-25	09:30:00	153188	900	900	989001025056288	D:\Dropbox\Family Room\GROUP C\Gr3 WEEK4	Gr3WEEEK4	239	36.4083	117.52	2		117.566	120.117	2.4	900	0	0	0	0	0	0	0	0	0	0	0	878.6	21.4	0
2020-11-25	09:45:00	154088	900	900	989001025056288	D:\Dropbox\Family Room\GROUP C\Gr3 WEEK4	Gr3WEEEK4	0	35.4244	119.5	0		119.5	119.5	0	900	0	0	0	0	0	0	0	0	0	0	0	900	0	0
2020-11-25	10:00:00	154988	900	900	989001025056288	D:\Dropbox\Family Room\GROUP C\Gr3 WEEK4	Gr3WEEEK4	0	35.031	119.5	0		119.5	119.5	0	900	0	0	0	0	0	0	0	0	0	0	0	900	0	0
2020-11-25	10:15:00	155888	900	900	989001025056288	D:\Dropbox\Family Room\GROUP C\Gr3 WEEK4	Gr3WEEEK4	0	34.5125	119.5	0		119.5	119.5	0	900	0	0	0	0	0	0	0	0	0	0	0	900	0	0
2020-11-25	10:30:00	156788	900	900	989001025056288	D:\Dropbox\Family Room\GROUP C\Gr3 WEEK4	Gr3WEEEK4	527.496	34.3338	122.544	4		146.371	128.194	10.44	900	0	0	0	0	0	0	0	0	184.52	0	0	705	10.48	0
2020-11-25	10:45:00	157688	900	900	989001025056288	D:\Dropbox\Family Room\GROUP C\Gr3 WEEK4	Gr3WEEEK4	3067.56	34.6598	133.852	30		154.504	169.028	63.4	864.84	77.76	35.16	16.36	4.04	13.28	33.84	7.88	4.52	629.88	27.28	0	162.92	0	0
2020-11-25	11:00:00	158588	900	900	989001025056288	D:\Dropbox\Family Room\GROUP C\Gr3 WEEK4	Gr3WEEEK4	9641.58	35.3478	172.672	95		190.239	198.007	156.92	773.72	307.76	126.28	25.6	5.68	50.4	173.12	59.72	7.88	304.24	66.56	13.12	131.12	55.76	6.8
2020-11-25	11:15:00	159488	900	900	989001025056288	D:\Dropbox\Family Room\GROUP C\Gr3 WEEK4	Gr3WEEEK4	3651.99	36.0453	118.898	33		142.898	146.785	150.16	865.08	30.36	34.92	10.68	5.28	2.84	0	14.12	10.28	293.84	20.8	34.84	507.32	0	0
2020-11-25	11:30:00	160388	900	900	989001025056288	D:\Dropbox\Family Room\GROUP C\Gr3 WEEK4	Gr3WEEEK4	0	35.4178	119.5	0		119.5	168.999	0	900	0	0	0	0	0	0	0	0	900	0	0	0	0	0
2020-11-25	11:45:00	161288	900	900	989001025056288	D:\Dropbox\Family Room\GROUP C\Gr3 WEEK4	Gr3WEEEK4	0	35.2244	119.5	0		119.5	168.999	0	900	0	0	0	0	0	0	0	0	900	0	0	0	0	0
2020-11-25	12:00:00	162188	900	900	989001025056288	D:\Dropbox\Family Room\GROUP C\Gr3 WEEK4	Gr3WEEEK4	0	35.3148	119.5	0		119.5	168.999	0	900	0	0	0	0	0	0	0	0	900	0	0	0	0	0
2020-11-25	12:15:00	163088	900	900	989001025056288	D:\Dropbox\Family Room\GROUP C\Gr3 WEEK4	Gr3WEEEK4	239	35.1011	119.399	2		134.945	136.497	2.48	727.28	0	172.72	0	0	0	0	0	0	727.28	172.72	0	0	0	0
2020-11-25	12:30:00	163988	900	900	989001025056288	D:\Dropbox\Family Room\GROUP C\Gr3 WEEK4	Gr3WEEEK4	28.4613	34.8069	74.6517	0		75.2135	143.415	119.52	900	0	0	0	0	0	0	0	0	900	0	0	0	0	0
2020-11-25	12:45:00	164888	900	900	989001025056288	D:\Dropbox\Family Room\GROUP C\Gr3 WEEK4	Gr3WEEEK4	91.0316	34.5401	32.9514	1		40.7885	118.073	382.32	320.2	0	579.8	0	0	0	0	0	0	131.4	579.8	0	0	188.8	0
2020-11-25	13:00:00	165788	900	900	989001025056288	D:\Dropbox\Family Room\GROUP C\Gr3 WEEK4	Gr3WEEEK4	0	34.4519	119.071	0		119.5	124.186	0	900	0	0	0	0	0	0	0	0	0	0	0	0	900	0
2020-11-25	13:15:00	166688	900	900	989001025056288	D:\Dropbox\Family Room\GROUP C\Gr3 WEEK4	Gr3WEEEK4	119.5	34.3993	119.915	1		121.617	138.41	1.2	861.32	0	38.68	0	0	0	0	0	0	0	38.68	0	0	861.32	0
2020-11-25	13:30:00	167588	900	900	989001025056288	D:\Dropbox\Family Room\GROUP C\Gr3 WEEK4	Gr3WEEEK4	1150.75	34.3885	126.386	8		131.829	223.929	54.52	705.04	0	194.96	0	0	0	0	0	0	57.28	194.96	0	198.12	449.64	0
2020-11-25	13:45:00	168488	900	900	989001025056288	D:\Dropbox\Family Room\GROUP C\Gr3 WEEK4	Gr3WEEEK4	765.538	35.243	80.7027	6		138.474	91.8287	31.48	900	0	0	0	0	0	0	0	0	361.6	0	0	439.76	98.64	0
2020-11-25	14:00:00	169388	900	900	989001025056288	D:\Dropbox\Family Room\GROUP C\Gr3 WEEK4	Gr3WEEEK4	0	35.355	94.4316	0		129.884	97.6686	0	900	0	0	0	0	0	0	0	0	0	0	0	188.8	711.2	0
2020-11-25	14:15:00	170288	900	900	989001025056288	D:\Dropbox\Family Room\GROUP C\Gr3 WEEK4	Gr3WEEEK4	0	35.2221	88.7274	0		162.038	88.7274	0	900	0	0	0	0	0	0	0	0	0	0	0	900	0	0
2020-11-25	14:30:00	171188	900	900	989001025056288	D:\Dropbox\Family Room\GROUP C\Gr3 WEEK4	Gr3WEEEK4	642.514	34.7672	119.092	6		153.979	119.335	8.08	870.6	0	29.4	0	0	0	0	0	0	3.48	29.4	0	866.52	0.6	0
2020-11-25	14:45:00	172088	900	900	989001025056288	D:\Dropbox\Family Room\GROUP C\Gr3 WEEK4	Gr3WEEEK4	5550.01	34.7601	148.855	55		152.02	177.255	107.68	663.32	178.4	236.68	21.6	58.4	86.92	11.32	40.36	11.12	174.4	196.32	18.44	281.12	0	0
2020-11-25	15:00:00	172988	900	900	989001025056288	D:\Dropbox\Family Room\GROUP C\Gr3 WEEK4	Gr3WEEEK4	1353.98	35.7399	108.578	12		115.975	158.974	22.72	865.08	0	34.92	0	0	0	0.76	1.6	0	297.92	33.32	0	14.36	552.04	0
2020-11-25	15:15:00	173888	900	900	989001025056288	D:\Dropbox\Family Room\GROUP C\Gr3 WEEK4	Gr3WEEEK4	0	35.0512	118.747	0		118.901	190.224	0	900	0	0	0	0	0	0	0	0	0	0	0	0	900	0
2020-11-25	15:30:00	174788	900	900	989001025056288	D:\Dropbox\Family Room\GROUP C\Gr3 WEEK4	Gr3WEEEK4	0	34.8599	126.331	0		156.753	163.844	0	900	0	0	0	0	0	0	0	0	0	0	0	0	900	0
2020-11-25	15:45:00	175688	900	900	989001025056288	D:\Dropbox\Family Room\GROUP C\Gr3 WEEK4	Gr3WEEEK4	2538.49	34.909	128.269	21		193.931	146.798	26.52	602.84	0	297.16	0	0	0	0	0	0	0.04	297.16	0	104.76	496.84	1.2
2020-11-25	16:00:00	176588	900	900	989001025056288	D:\Dropbox\Family Room\GROUP C\Gr3 WEEK4	Gr3WEEEK4	956.001	35.2373	118.558	8		126.634	160.2	9.24	741.24	0	158.76	0	0	0	0	0	0	0	158.76	0	0	741.24	0
2020-11-25	16:15:00	177488	900	900	989001025056288	D:\Dropbox\Family Room\GROUP C\Gr3 WEEK4	Gr3WEEEK4	5892.55	36.5394	148.572	53		183.005	187.55	212.72	708.24	241.6	191.76	23.64	65.24	135.56	236	92.4	48.96	25.24	99.36	17.56	0	150.88	5.16
2020-11-25	16:30:00	178388	900	900	989001025056288	D:\Dropbox\Family Room\GROUP C\Gr3 WEEK4	Gr3WEEEK4	4974.85	36.7094	148.627	43		162.15	219.953	117.92	875.28	69.92	24.72	0.04	0	63.68	27.72	10.84	101.44	68.2	13.88	4.2	97.12	85.16	427.72
2020-11-25	16:45:00	179288	900	900	989001025056288	D:\Dropbox\Family Room\GROUP C\Gr3 WEEK4	Gr3WEEEK4	0	35.4834	116.849	0		117.693	240.317	0	900	0	0	0	0	0	0	0	0	0	0	0	0	900	0
2020-11-25	17:00:00	180188	900	900	989001025056288	D:\Dropbox\Family Room\GROUP C\Gr3 WEEK4	Gr3WEEEK4	0	35.3688	115.374	0		115.374	168.408	0	900	0	0	0	0	0	0	0	0	0	0	0	0	900	0
2020-11-25	17:15:00	181088	900	900	989001025056288	D:\Dropbox\Family Room\GROUP C\Gr3 WEEK4	Gr3WEEEK4	0	35.3771	119.5	0		119.5	168.999	0	900	0	0	0	0	0	0	0	0	0	0	0	0	900	0
2020-11-25	17:30:00	181988	900	900	989001025056288	D:\Dropbox\Family Room\GROUP C\Gr3 WEEK4	Gr3WEEEK4	239	35.3383	109.101	2		109.101	166.544	2.28	855.68	0	44.32	0	0	0	0	0	0	0	44.32	0	0	855.68	0
2020-11-25	17:45:00	182888	900	900	989001025056288	D:\Dropbox\Family Room\GROUP C\Gr3 WEEK4	Gr3WEEEK4	2666.3	36.3312	113.645	21		129.132	134.806	150.52	678.84	29.24	221.16	0	11	0	23.44	18.32	18.04	478.36	202.84	0.48	79.08	68.44	0
2020-11-25	18:00:00	183788	900	900	989001025056288	D:\Dropbox\Family Room\GROUP C\Gr3 WEEK4	Gr3WEEEK4	4618.65	36.2534	125.007	38		176.602	136.265	80.96	626.36	107.6	273.64	11.12	0.08	3.12	6.76	46.16	0.8	45.24	227.48	1.72	29.96	525.44	2.12
2020-11-25	18:15:00	184688	900	900	989001025056288	D:\Dropbox\Family Room\GROUP C\Gr3 WEEK4	Gr3WEEEK4	8108.78	37.1345	125.11	71		168.219	185.05	171.48	806.28	133.88	93.72	19.92	115.84	16.6	68.8	38.92	41.32	56.6	54.8	24.96	1.04	83.24	377.96
2020-11-25	18:30:00	185588	900	900	989001025056288	D:\Dropbox\Family Room\GROUP C\Gr3 WEEK4	Gr3WEEEK4	4848.74	36.7739	155.393	38		204.644	199.267	54.64	886.72	104.68	13.28	12.84	105.92	16.68	18.68	6.16	47.12	11.12	7.12	1.56	4.36	21.28	647.16
2020-11-25	18:45:00	186488	900	900	989001025056288	D:\Dropbox\Family Room\GROUP C\Gr3 WEEK4	Gr3WEEEK4	6534.02	37.4113	138.94	59		150.699	209.897	133.12	846.16	18.28	53.84	18.32	5.6	10.28	30.92	32.68	46.76	58.12	21.16	19.12	18.96	53.2	584.88
2020-11-25	19:00:00	187388	900	900	989001025056288	D:\Dropbox\Family Room\GROUP C\Gr3 WEEK4	Gr3WEEEK4	1120.25	37.089	160.331	10		174.121	234.654	21.12	899.52	25.52	0.48	0	84.08	1.24	0	0.48	4.52	0	0	2.56	0	23.32	783.8
2020-11-25	19:15:00	188288	900	900	989001025056288	D:\Dropbox\Family Room\GROUP C\Gr3 WEEK4	Gr3WEEEK4	3281.36	36.9489	113.639	29		144.886	160.308	31.8	887.16	54.04	12.84	62.2	6.4	6.72	13.96	12.84	150.92	536.64	0	4.36	1.36	32.88	71.72
2020-11-25	19:30:00	189188	900	900	989001025056288	D:\Dropbox\Family Room\GROUP C\Gr3 WEEK4	Gr3WEEEK4	1140.3	36.2514	127.037	10		180.849	168.623	21.56	897.64	95	2.36	0	3.56	0	149.36	2.36	64.88	679.84	0	0	0	0	0
2020-11-25	19:45:00	190088	900	900	989001025056288	D:\Dropbox\Family Room\GROUP C\Gr3 WEEK4	Gr3WEEEK4	9290.43	37.019	113.586	85		200.587	137.923	173.72	531.72	13	368.28	9.84	45.2	0	66.12	304.68	166.76	170.2	63.6	31.44	2.16	2.28	37.72
2020-11-25	20:00:00	190988	900	900	989001025056288	D:\Dropbox\Family Room\GROUP C\Gr3 WEEK4	Gr3WEEEK4	9362.24	37.8805	130.832	78		185.678	162.408	252.92	800.92	125.28	99.08	68.12	59.96	65.08	83.72	68.48	136.8	77.48	30.6	195.28	67.08	43.76	3.64
2020-11-25	20:15:00	191888	900	900	989001025056288	D:\Dropbox\Family Room\GROUP C\Gr3 WEEK4	Gr3WEEEK4	4141.71	36.9891	124.018	38		146.261	192.006	138.76	693.8	7.52	206.2	176	120.12	0	143.24	14.28	1.04	66.44	191.92	1.44	177.4	5.72	2.4
2020-11-25	20:30:00	192788	900	900	989001025056288	D:\Dropbox\Family Room\GROUP C\Gr3 WEEK4	Gr3WEEEK4	1851.64	37.1351	122.28	16		155.729	163.174	33.56	896.28	9.4	3.72	0	12.8	0	11.28	3.64	2.96	150.12	0.08	689.84	0	5.92	23.36
2020-11-25	20:45:00	193688	900	900	989001025056288	D:\Dropbox\Family Room\GROUP C\Gr3 WEEK4	Gr3WEEEK4	4161.87	36.7509	104.615	33		116.488	195.739	100.84	837.92	64.28	62.08	11.08	102.32	0	20.56	26.4	3.24	402.72	35.68	25.6	261.24	11.16	0
2020-11-25	21:00:00	194588	900	900	989001025056288	D:\Dropbox\Family Room\GROUP C\Gr3 WEEK4	Gr3WEEEK4	7758.05	37.428	121.22	68		173.62	177.314	202.96	763.96	74.72	136.04	18.28	25.92	46.96	80.96	82.2	23.32	210.76	53.84	245.2	92.68	19.88	0
2020-11-25	21:15:00	195488	900	900	989001025056288	D:\Dropbox\Family Room\GROUP C\Gr3 WEEK4	Gr3WEEEK4	7548.65	37.53	154.976	65		249.811	167.374	122.88	691.84	190.8	208.16	183.4	11.96	3.08	33.6	25.48	100.56	101.2	182.68	74	0.88	8.28	174.88
2020-11-25	21:30:00	196388	900	900	989001025056288	D:\Dropbox\Family Room\GROUP C\Gr3 WEEK4	Gr3WEEEK4	2470.16	36.7743	138.031	21		209.965	162.145	46.92	852.6	155.24	47.4	1.92	8.16	59.76	396.28	20.36	21.88	294.52	27.04	0.52	53.6	15.96	0
2020-11-25	21:45:00	197288	900	900	989001025056288	D:\Dropbox\Family Room\GROUP C\Gr3 WEEK4	Gr3WEEEK4	3255.16	37.0981	134.238	28		213.913	169.664	32.24	736.04	61.52	163.96	2.32	4.32	0	0	0.96	3.44	263	163	2.08	118.08	341.2	1.6
2020-11-25	22:00:00	198188	900	900	989001025056288	D:\Dropbox\Family Room\GROUP C\Gr3 WEEK4	Gr3WEEEK4	7979.15	36.5851	160.791	67		204.972	214.255	178.6	811.64	242.28	88.36	306.76	117.44	21.92	21.88	85.16	136	162.88	3.2	6.28	3.08	31.24	4.16
2020-11-25	22:15:00	199088	900	900	989001025056288	D:\Dropbox\Family Room\GROUP C\Gr3 WEEK4	Gr3WEEEK4	8370.7	37.2337	139.348	73		214.803	172.904	181.24	827.84	158.08	72.16	295.36	18.84	135.88	78.72	46.88	21.68	160.2	25.28	11.8	48.88	38.64	17.84
2020-11-25	22:30:00	199988	900	900	989001025056288	D:\Dropbox\Family Room\GROUP C\Gr3 WEEK4	Gr3WEEEK4	3681.07	37.1582	153.068	30		196.669	184.787	66.68	735.92	329.92	164.08	46.6	134.24	99.44	65.52	162.96	12.32	294.48	1.12	0	25.52	44.8	13
2020-11-25	22:45:00	200888	900	900	989001025056288	D:\Dropbox\Family Room\GROUP C\Gr3 WEEK4	Gr3WEEEK4	6795.55	37.4971	136.431	52		151.595	179.242	165	567.88	175.16	332.12	22.64	249.28	40.12	57.96	273.8	26.76	54.56	58.32	13	32.28	26.36	44.92
2020-11-25	23:00:00	201788	900	900	989001025056288	D:\Dropbox\Family Room\GROUP C\Gr3 WEEK4	Gr3WEEEK4	2515.34	37.3244	118.353	20		186.291	129.298	38.84	884.28	7.48	15.72	0	0	0	7.32	0	0	102.2	15.72	103.56	612.32	18.48	40.4
2020-11-25	23:15:00	202688	900	900	989001025056288	D:\Dropbox\Family Room\GROUP C\Gr3 WEEK4	Gr3WEEEK4	1780.15	36.0869	145.317	17		245.301	163.93	42.36	836.48	155.2	63.52	2	34.56	0	6.44	57.64	0	373.16	5.88	0	420.32	0	0
2020-11-25	23:30:00	203588	900	900	989001025056288	D:\Dropbox\Family Room\GROUP C\Gr3 WEEK4	Gr3WEEEK4	3174.36	36.5079	193.158	30		237.294	218.41	49.04	864.04	382.08	35.96	3.4	33.16	2.36	10.16	33.8	24	518.32	2.16	0.92	189.8	79.96	1.96
2020-11-25	23:45:00	204488	900	900	989001025056288	D:\Dropbox\Family Room\GROUP C\Gr3 WEEK4	Gr3WEEEK4	4118.45	36.7618	186.166	33		233.74	251.935	60.4	871.44	275.4	28.56	0	22.72	41.64	17.48	0.64	19.12	298.2	27.92	4	441.24	22.96	4.08
2020-11-26	00:00:00	205388	900	900	989001025056288	D:\Dropbox\Family Room\GROUP C\Gr3 WEEK4	Gr3WEEEK4	5058.41	37.3703	162.417	43		274.596	182.635	74.92	873.12	295.08	26.88	12.8	182.84	3.6	101.4	25.6	80.68	294.88	1.28	58.24	85.16	20.4	33.12
2020-11-26	00:15:00	206288	900	900	989001025056288	D:\Dropbox\Family Room\GROUP C\Gr3 WEEK4	Gr3WEEEK4	2210.08	37.4159	115.084	20		166.347	131.806	499.96	675.88	76.76	224.12	0	0	0	0.2	53.16	50.84	265.68	170.96	96.08	3.4	148.4	111.28
2020-11-26	00:30:00	207188	900	900	989001025056288	D:\Dropbox\Family Room\GROUP C\Gr3 WEEK4	Gr3WEEEK4	3228.33	37.5034	110.741	24		244.856	121.257	71	852.24	71.2	47.76	0	9.16	15.52	12.8	47.76	26.52	366.52	0	0.44	376.64	11.8	32.84
2020-11-26	00:45:00	208088	900	900	989001025056288	D:\Dropbox\Family Room\GROUP C\Gr3 WEEK4	Gr3WEEEK4	12126.3	37.9441	114.926	107		191.634	153.469	312.28	771.36	118.52	128.64	29.08	63.36	26.76	37.68	54.56	45.12	379.8	74.08	44.92	101.6	34.16	8.88
2020-11-26	01:00:00	208988	900	900	989001025056288	D:\Dropbox\Family Room\GROUP C\Gr3 WEEK4	Gr3WEEEK4	8165.54	37.7416	178.832	73		214.395	271.224	122.56	877.72	302.16	22.28	87.04	23.96	346.96	22.84	6.6	212.16	92.12	15.68	24	17.64	45.2	5.8
2020-11-26	01:15:00	209888	900	900	989001025056288	D:\Dropbox\Family Room\GROUP C\Gr3 WEEK4	Gr3WEEEK4	5267.22	37.439	149.677	44		206.785	182.341	94.4	745.36	208.24	154.64	10.76	82.72	165.24	12.2	152.8	101.52	203.68	1.84	0.44	126	42.8	0
2020-11-26	01:30:00	210788	900	900	989001025056288	D:\Dropbox\Family Room\GROUP C\Gr3 WEEK4	Gr3WEEEK4	6208.28	37.2788	199.436	56		223.63	275.152	71.28	756.6	466.36	143.4	34.6	3.52	6.04	25.6	50.48	4.16	64.44	92.92	76.6	470.28	69.84	1.52
2020-11-26	01:45:00	211688	900	900	989001025056288	D:\Dropbox\Family Room\GROUP C\Gr3 WEEK4	Gr3WEEEK4	2040.82	37.2624	175.077	14		234.285	255.618	48.76	896.64	331.16	3.36	13.68	38.44	4.68	3.32	2.4	114.36	22.8	0.96	0	697.12	2.24	0
2020-11-26	02:00:00	212588	900	900	989001025056288	D:\Dropbox\Family Room\GROUP C\Gr3 WEEK4	Gr3WEEEK4	0	35.8481	131.376	0		133.546	312.86	0	900	49.64	0	0	0	0	0	0	0	0	0	0	900	0	0
2020-11-26	02:15:00	213488	900	900	989001025056288	D:\Dropbox\Family Room\GROUP C\Gr3 WEEK4	Gr3WEEEK4	3781.37	36.6021	168.164	35		206.842	214.282	176.68	888.76	352.84	11.24	2.12	3.24	1.24	10.88	7	143.32	301.24	4.24	5.84	395.56	15.48	9.84
2020-11-26	02:30:00	214388	900	900	989001025056288	D:\Dropbox\Family Room\GROUP C\Gr3 WEEK4	Gr3WEEEK4	407.999	36.2887	195.615	3		273.309	233.294	3.28	898.96	425.68	1.04	0	0	0	0	0	0	592.56	1.04	0	306.4	0	0
2020-11-26	02:45:00	215288	900	900	989001025056288	D:\Dropbox\Family Room\GROUP C\Gr3 WEEK4	Gr3WEEEK4	4598.4	36.6884	173.434	37		266.359	195.028	83.6	887	381.96	13	1.72	2.64	20.48	7.76	9.64	69.2	197.56	3.36	36.2	511.04	32.68	7.72
2020-11-26	03:00:00	216188	900	900	989001025056288	D:\Dropbox\Family Room\GROUP C\Gr3 WEEK4	Gr3WEEEK4	9765.12	37.4654	149.69	84		197.465	209.633	195.16	757.28	210.2	142.72	8.32	11.72	30.24	110.92	81.68	78.48	267.2	61.04	33.16	153.56	27.76	35.92
2020-11-26	03:15:00	217088	900	900	989001025056288	D:\Dropbox\Family Room\GROUP C\Gr3 WEEK4	Gr3WEEEK4	9544.45	37.5332	203.506	70		218.935	255.887	302.68	778.64	485.08	121.36	38.08	52.08	231.64	91.76	94.88	153.4	132.36	26.48	0.48	16.88	32.92	29.04
2020-11-26	03:30:00	217988	900	900	989001025056288	D:\Dropbox\Family Room\GROUP C\Gr3 WEEK4	Gr3WEEEK4	8477.52	37.45	163.181	68		258.757	190.766	203.6	763.28	224.16	136.72	42.24	41.24	153.36	56.76	23.88	12.84	57.36	112.84	21.96	240.12	137.4	0
2020-11-26	03:45:00	218888	900	900	989001025056288	D:\Dropbox\Family Room\GROUP C\Gr3 WEEK4	Gr3WEEEK4	11410.7	37.4118	170.722	97		256.164	210.137	242.92	831.56	361.8	68.44	8.08	57.84	21.52	74.16	46.96	35.12	101.04	21.48	175.52	147.44	74.88	135.96
2020-11-26	04:00:00	219788	900	900	989001025056288	D:\Dropbox\Family Room\GROUP C\Gr3 WEEK4	Gr3WEEEK4	8212.95	37.3776	209.292	70		259.194	255.452	100.16	816.68	418.44	83.32	115.36	28.92	8.4	17.44	11.32	29.68	237.28	72	5.24	268.56	105.08	0.72
2020-11-26	04:15:00	220688	900	900	989001025056288	D:\Dropbox\Family Room\GROUP C\Gr3 WEEK4	Gr3WEEEK4	6789.6	37.3859	157.711	58		213.737	201.516	74.36	759.6	158.04	140.4	6.12	60.16	18.24	44.2	64.08	36.72	349.24	76.32	0.88	120.08	123.96	0
2020-11-26	04:30:00	221588	900	900	989001025056288	D:\Dropbox\Family Room\GROUP C\Gr3 WEEK4	Gr3WEEEK4	10037.8	37.2724	178.916	84		264.8	216.948	207.8	868.32	333.8	31.68	97.16	45.96	145.84	21.56	7.92	30.72	217.48	23.76	28.64	187.52	49.88	43.56
2020-11-26	04:45:00	222488	900	900	989001025056288	D:\Dropbox\Family Room\GROUP C\Gr3 WEEK4	Gr3WEEEK4	3972.87	37.2005	151.639	33		247.955	189.233	93.56	893.68	200.36	6.32	4.96	10.2	0	1.48	0.24	1.28	226.88	6.08	8.8	551.36	88.72	0
2020-11-26	05:00:00	223388	900	900	989001025056288	D:\Dropbox\Family Room\GROUP C\Gr3 WEEK4	Gr3WEEEK4	7141.18	36.8188	161.11	57		264.849	179.006	154.08	777.92	283.08	122.08	23.8	8.96	138.12	5.52	0	27.48	71.48	122.08	44.48	229.08	193.52	35.48
2020-11-26	05:15:00	224288	900	900	989001025056288	D:\Dropbox\Family Room\GROUP C\Gr3 WEEK4	Gr3WEEEK4	10271.7	36.6254	162.686	85		207.243	199.37	169.44	799.76	296.2	100.24	24.6	36.92	125.8	90.68	14.2	10.56	116.44	86.04	44.56	82.36	117.44	150.4
2020-11-26	05:30:00	225188	900	900	989001025056288	D:\Dropbox\Family Room\GROUP C\Gr3 WEEK4	Gr3WEEEK4	8516.15	36.6168	142.18	78		177.566	193.394	108.84	547.64	143.2	352.36	13.44	24.08	27.92	23.6	36.48	22.36	73.36	315.88	77.88	49.28	220.16	15.56
2020-11-26	05:45:00	226088	900	900	989001025056288	D:\Dropbox\Family Room\GROUP C\Gr3 WEEK4	Gr3WEEEK4	1110.63	35.5503	110.287	8		144.128	119.356	314.92	465.24	0	434.76	0	0	0	0	0	0	0	434.76	162.72	0	4	298.52
2020-11-26	06:00:00	226988	900	900	989001025056288	D:\Dropbox\Family Room\GROUP C\Gr3 WEEK4	Gr3WEEEK4	597.5	35.4462	120.543	5		167.796	120.543	26.16	209.12	0	690.88	0	0	0	0	0	0	0	690.88	209.12	0	0	0
2020-11-26	06:15:00	227888	900	900	989001025056288	D:\Dropbox\Family Room\GROUP C\Gr3 WEEK4	Gr3WEEEK4	0	35.293	127.754	0		214.116	133.866	0	900	0	0	0	0	0	0	0	0	0	0	900	0	0	0
2020-11-26	06:30:00	228788	900	900	989001025056288	D:\Dropbox\Family Room\GROUP C\Gr3 WEEK4	Gr3WEEEK4	239	34.9344	120.19	2		222.072	128.152	6.12	599.64	0	300.36	0	0	0	0	0	0	0	300.36	599.12	0	0.52	0
2020-11-26	06:45:00	229688	900	900	989001025056288	D:\Dropbox\Family Room\GROUP C\Gr3 WEEK4	Gr3WEEEK4	1244.5	34.9725	117.848	10		152.241	122.939	69.36	186.4	0	713.6	0	0	0	0	0	0	0	713.6	7.28	0	179.12	0
2020-11-26	07:00:00	230588	900	900	989001025056288	D:\Dropbox\Family Room\GROUP C\Gr3 WEEK4	Gr3WEEEK4	358.5	34.9962	137.941	3		144.516	192.414	3.52	441.52	0	458.48	0	0	0	0	0	0	0	458.48	0	0	441.52	0
2020-11-26	07:15:00	231488	900	900	989001025056288	D:\Dropbox\Family Room\GROUP C\Gr3 WEEK4	Gr3WEEEK4	766.5	34.9311	129.68	6		159.086	161.195	13.12	503.48	0	396.52	0	0	0	0	0	0	0	396.52	97	0	112.32	294.16
2020-11-26	07:30:00	232388	900	900	989001025056288	D:\Dropbox\Family Room\GROUP C\Gr3 WEEK4	Gr3WEEEK4	0	34.6157	132.789	0		154.166	147.621	0	900	0	0	0	0	0	0	0	0	0	0	0	0	0	900
2020-11-26	07:45:00	233288	900	900	989001025056288	D:\Dropbox\Family Room\GROUP C\Gr3 WEEK4	Gr3WEEEK4	119.5	34.6081	116.316	1		116.316	159.924	1.2	900	0	0	0	0	0	0	0	0	0	0	164.84	0	0	735.16
2020-11-26	08:00:00	234188	900	900	989001025056288	D:\Dropbox\Family Room\GROUP C\Gr3 WEEK4	Gr3WEEEK4	2439.98	35.7763	120.13	21		129.69	135.188	36.36	870.68	87	29.32	6.28	79.56	1	0	0	0.92	0	29.32	598.76	0.84	107.72	75.6
2020-11-26	08:15:00	235088	900	900	989001025056288	D:\Dropbox\Family Room\GROUP C\Gr3 WEEK4	Gr3WEEEK4	9291.72	36.3745	154.398	77		253.275	166.562	130.84	830	232.52	70	29.56	89.2	123.56	13.96	50.48	80.44	66.52	19.52	88.84	43.28	287.08	7.56
2020-11-26	08:30:00	235988	900	900	989001025056288	D:\Dropbox\Family Room\GROUP C\Gr3 WEEK4	Gr3WEEEK4	8296.74	36.732	147.253	67		198.653	164.405	70.56	895.32	116.12	4.68	59.32	5.76	45.6	48.08	3.56	0	109.64	1.12	0	152.88	474.04	0
2020-11-26	08:45:00	236888	900	900	989001025056288	D:\Dropbox\Family Room\GROUP C\Gr3 WEEK4	Gr3WEEEK4	5613.48	36.8451	147.43	51		244.208	150.662	72.6	896.28	12.12	3.72	0.56	12.64	0	14.4	3.68	37.28	111.32	0.04	9.8	621.44	88.28	0.56
2020-11-26	09:00:00	237788	900	900	989001025056288	D:\Dropbox\Family Room\GROUP C\Gr3 WEEK4	Gr3WEEEK4	3316.72	36.5793	128.501	29		154.019	162.248	92.96	897.08	37.96	2.92	0	21.8	16.64	16.08	1.92	15.76	42.6	1	24.4	440.88	318.92	0
2020-11-26	09:15:00	238688	900	900	989001025056288	D:\Dropbox\Family Room\GROUP C\Gr3 WEEK4	Gr3WEEEK4	2816.92	35.9524	93.343	25		94.9296	139.021	120.64	773.44	0	126.56	0	0	0	2.72	0	0	9.04	126.56	77.64	24.36	659.12	0.56
2020-11-26	09:30:00	239588	900	900	989001025056288	D:\Dropbox\Family Room\GROUP C\Gr3 WEEK4	Gr3WEEEK4	119.5	35.1081	113.075	1		113.075	137.145	2.08	6.16	0	893.84	0	0	0	0	0	0	0	893.84	0	0	6.16	0
2020-11-26	09:45:00	240488	900	900	989001025056288	D:\Dropbox\Family Room\GROUP C\Gr3 WEEK4	Gr3WEEEK4	195.731	34.792	153.619	2		204.43	153.618	127.84	652.56	0	247.44	0	0	0	0	0	0	652.56	247.44	0	0	0	0
2020-11-26	10:00:00	241388	900	900	989001025056288	D:\Dropbox\Family Room\GROUP C\Gr3 WEEK4	Gr3WEEEK4	282.251	34.7841	27.3182	2		28.8257	121.309	75.92	29.88	0	870.12	0	0	0	0	0	0	29.88	870.12	0	0	0	0
2020-11-26	10:15:00	242288	900	900	989001025056288	D:\Dropbox\Family Room\GROUP C\Gr3 WEEK4	Gr3WEEEK4	0	35.284	21.6988	0		21.6989	120.2	0	0	0	900	0	0	0	0	0	0	0	900	0	0	0	0
2020-11-26	10:30:00	243188	900	900	989001025056288	D:\Dropbox\Family Room\GROUP C\Gr3 WEEK4	Gr3WEEEK4	0	34.8401	90.4332	0		90.4562	124.653	0	0	0	900	0	0	0	0	0	0	0	900	0	0	0	0
2020-11-26	10:45:00	244088	900	900	989001025056288	D:\Dropbox\Family Room\GROUP C\Gr3 WEEK4	Gr3WEEEK4	0	35.0629	72.0431	0		72.0505	119.517	0	0	0	900	0	0	0	0	0	0	0	900	0	0	0	0
2020-11-26	11:00:00	244988	900	900	989001025056288	D:\Dropbox\Family Room\GROUP C\Gr3 WEEK4	Gr3WEEEK4	1442.49	35.1789	118.368	10		118.368	188.42	20.68	714.68	0	185.32	0	0	0	0	0	0	381.52	185.32	0	0	333.16	0
2020-11-26	11:15:00	245888	900	900	989001025056288	D:\Dropbox\Family Room\GROUP C\Gr3 WEEK4	Gr3WEEEK4	2211.42	35.6057	119.67	17		143.257	136.506	31	302.16	3.08	597.84	0	0	0	0	0	0	4.28	597.84	0	0	297.88	0
2020-11-26	11:30:00	246788	900	900	989001025056288	D:\Dropbox\Family Room\GROUP C\Gr3 WEEK4	Gr3WEEEK4	452.476	35.2521	101.222	4		114.285	140.96	213.76	454.12	0	445.88	0	0	0	0	0	0	5.44	445.88	0	0	448.68	0
2020-11-26	11:45:00	247688	900	900	989001025056288	D:\Dropbox\Family Room\GROUP C\Gr3 WEEK4	Gr3WEEEK4	264.573	35.1066	84.5124	2		146.651	84.8059	259.32	315.2	0	584.8	0	0	0	0	0	0	0	584.8	315.2	0	0	0
2020-11-26	12:00:00	248588	900	900	989001025056288	D:\Dropbox\Family Room\GROUP C\Gr3 WEEK4	Gr3WEEEK4	0	35.1372	119.5	0		142.006	119.5	0	188.8	0	711.2	0	0	0	0	0	0	0	711.2	0	0	188.8	0
2020-11-26	12:15:00	249488	900	900	989001025056288	D:\Dropbox\Family Room\GROUP C\Gr3 WEEK4	Gr3WEEEK4	0	34.4561	119.293	0		168.999	119.293	0	900	0	0	0	0	0	0	0	0	0	0	0	0	900	0
2020-11-26	12:30:00	250388	900	900	989001025056288	D:\Dropbox\Family Room\GROUP C\Gr3 WEEK4	Gr3WEEEK4	577.004	34.4627	102.677	4		140.654	136.049	142.04	722.52	0	177.48	0	0	0	0	0	0	0	177.48	88.88	0	633.64	0
2020-11-26	12:45:00	251288	900	900	989001025056288	D:\Dropbox\Family Room\GROUP C\Gr3 WEEK4	Gr3WEEEK4	815.996	34.5823	110.099	8		124.966	127.71	17.88	116.52	0	783.48	0	0	0	0	0	0	0	783.48	100.44	0	16.08	0
2020-11-26	13:00:00	252188	900	900	989001025056288	D:\Dropbox\Family Room\GROUP C\Gr3 WEEK4	Gr3WEEEK4	358.5	34.5483	117.404	3		155.655	126.64	28.8	133.88	0	766.12	0	0	0	0	0	0	0	766.12	133.88	0	0	0
2020-11-26	13:15:00	253088	900	900	989001025056288	D:\Dropbox\Family Room\GROUP C\Gr3 WEEK4	Gr3WEEEK4	653.768	35.0274	79.8965	7		103.372	108.4	235.88	272.92	0	627.08	0	0	0	0	188.8	0	0	438.28	271.76	0.6	0.56	0
2020-11-26	13:30:00	253988	900	900	989001025056288	D:\Dropbox\Family Room\GROUP C\Gr3 WEEK4	Gr3WEEEK4	592.734	35.4874	115.438	3		115.437	194.199	7.52	457.6	0	442.4	0	0	0	0	442.4	0	0	0	457.6	0	0	0
2020-11-26	13:45:00	254888	900	900	989001025056288	D:\Dropbox\Family Room\GROUP C\Gr3 WEEK4	Gr3WEEEK4	478.002	34.9749	102.45	4		102.475	215.208	9.64	17.8	0	882.2	0	0	0	0	711.2	0	0	171	17.8	0	0	0
2020-11-26	14:00:00	255788	900	900	989001025056288	D:\Dropbox\Family Room\GROUP C\Gr3 WEEK4	Gr3WEEEK4	4227.72	35.2319	113.032	40		120.722	177.706	78.2	520.84	92.56	379.16	48.48	12.96	26.52	1.16	32.32	114.28	9.92	346.84	0	3.24	304.28	0
2020-11-26	14:15:00	256688	900	900	989001025056288	D:\Dropbox\Family Room\GROUP C\Gr3 WEEK4	Gr3WEEEK4	10077.6	35.9643	140.549	84		219.575	157.201	204.68	835.68	21.68	64.32	6.88	4.32	6.24	15.08	41.92	45.04	278	22.4	46.56	322.2	90.72	20.64
2020-11-26	14:30:00	257588	900	711.2	989001025056288	D:\Dropbox\Family Room\GROUP C\Gr3 WEEK4	Gr3WEEEK4	1462.99	35.2381	116.068	12		122.099	157.993	21.56	628.96	0	82.24	0	0	0	0	0	0	0	82.24	103.92	0	99.16	425.88

## Sheet: 989001025056248
date	time	time since start (s)	bin duration (s)	effective bin duration (s)	subject	folder	study name	distance (mm)	temperature (C)	separation (mm)	transition	separation 989001025056288 (mm)	separation 989001025056295 (mm)	separation 989001025056248 (mm)	mobile (s)	thigmotactic (s)	isolated (s)	in centre zones (s)	antenna1.0 (s)	antenna2.0 (s)	antenna3.0 (s)	antenna4.0 (s)	antenna5.0 (s)	antenna6.0 (s)	antenna7.0 (s)	antenna8.0 (s)	antenna9.0 (s)	antenna10.0 (s)	antenna11.0 (s)	antenna12.0 (s)
2020-11-23	14:45:00	0	900	188.8	989001025056248	D:\Dropbox\Family Room\GROUP C\Gr3 WEEK4	Gr3WEEEK4	3025.76	34.0118	164.07	24	187.296	213.987		44.04	173.2	63.8	15.6	23.64	7.44	21.6	68.84	14.04	26.28	17.36	1.56	6.88	0	0	1.16
2020-11-23	15:00:00	188	900	900	989001025056248	D:\Dropbox\Family Room\GROUP C\Gr3 WEEK4	Gr3WEEEK4	5454.52	34.0739	137.774	49	157.987	200.646		125.52	834.68	196.48	65.32	49.84	46.68	34.96	47.2	14.96	8.96	64.24	50.36	26.4	461.08	66.04	29.28
2020-11-23	15:15:00	1088	900	900	989001025056248	D:\Dropbox\Family Room\GROUP C\Gr3 WEEK4	Gr3WEEEK4	238.989	34.7558	43.7482	2	99.682	89.0418		325.16	900	0	0	0	0	0	0	0	0	162.6	0	0	737.4	0	0
2020-11-23	15:30:00	1988	900	900	989001025056248	D:\Dropbox\Family Room\GROUP C\Gr3 WEEK4	Gr3WEEEK4	119.5	34.3368	118.852	1	142.024	132.424		0.28	900	0	0	0	0	0	0	0	0	0	0	0	539.92	360.08	0
2020-11-23	15:45:00	2888	900	900	989001025056248	D:\Dropbox\Family Room\GROUP C\Gr3 WEEK4	Gr3WEEEK4	119.5	33.6605	132.593	1	135.438	165.297		1.2	604.48	0	295.52	0	0	0	0	0	0	0	295.52	0	0	604.48	0
2020-11-23	16:00:00	3788	900	900	989001025056248	D:\Dropbox\Family Room\GROUP C\Gr3 WEEK4	Gr3WEEEK4	956.004	33.3802	128.693	8	174.52	144.242		32.92	278.96	0	621.04	0	0	0	0	0	0	0	621.04	0	0	278.96	0
2020-11-23	16:15:00	4688	900	900	989001025056248	D:\Dropbox\Family Room\GROUP C\Gr3 WEEK4	Gr3WEEEK4	119.5	34.0231	107.333	1	107.655	130.653		9.48	695.8	0	204.2	0	0	0	0	0	0	695.8	204.2	0	0	0	0
2020-11-23	16:30:00	5588	900	900	989001025056248	D:\Dropbox\Family Room\GROUP C\Gr3 WEEK4	Gr3WEEEK4	5964.04	34.6948	140.221	53	177.913	143.488		65.96	825.56	127.92	74.44	12.16	5.76	18	32	71.24	22.24	235.68	3.2	75.28	417.56	5.64	1.24
2020-11-23	16:45:00	6488	900	900	989001025056248	D:\Dropbox\Family Room\GROUP C\Gr3 WEEK4	Gr3WEEEK4	4210.76	34.4414	128.238	41	164.228	142.014		67.96	670.48	122.8	229.52	59.68	43.44	15.72	2.68	14.84	1.6	0.08	214.68	4.08	493.64	45.68	3.88
2020-11-23	17:00:00	7388	900	900	989001025056248	D:\Dropbox\Family Room\GROUP C\Gr3 WEEK4	Gr3WEEEK4	1014	33.4686	95.5632	9	163.825	115.389		33.04	724.2	0	175.8	0	0	0	0	0	0	0.12	175.8	0	724.08	0	0
2020-11-23	17:15:00	8288	900	900	989001025056248	D:\Dropbox\Family Room\GROUP C\Gr3 WEEK4	Gr3WEEEK4	819.851	33.3489	114.914	9	145.481	141.684		23.84	868.2	0	31.8	0	0	0	0	0	0	0.08	31.8	0	863.28	4.84	0
2020-11-23	17:30:00	9188	900	900	989001025056248	D:\Dropbox\Family Room\GROUP C\Gr3 WEEK4	Gr3WEEEK4	0	33.4622	119.5	0	158.615	119.5		0	900	0	0	0	0	0	0	0	0	0	0	0	900	0	0
2020-11-23	17:45:00	10088	900	900	989001025056248	D:\Dropbox\Family Room\GROUP C\Gr3 WEEK4	Gr3WEEEK4	745.991	34.3548	64.9524	7	122.398	68.8034		26.52	818.08	0	81.92	0	0	0	0	0	0	0.08	81.92	0	786.12	31.88	0
2020-11-23	18:00:00	10988	900	900	989001025056248	D:\Dropbox\Family Room\GROUP C\Gr3 WEEK4	Gr3WEEEK4	8912.61	35.0595	152.253	80	198.813	174.355		207.76	720.88	292.4	179.12	48	141.76	6.32	117.52	173.84	67.44	7.32	5.28	22.64	290.28	11.24	8.36
2020-11-23	18:15:00	11888	900	900	989001025056248	D:\Dropbox\Family Room\GROUP C\Gr3 WEEK4	Gr3WEEEK4	11969.2	34.5915	156.591	107	194.46	199.663		271.64	790.84	270.32	109.16	285.64	71	33.68	89.12	96.2	170	14.08	12.96	28	13.36	72.76	13.2
2020-11-23	18:30:00	12788	900	900	989001025056248	D:\Dropbox\Family Room\GROUP C\Gr3 WEEK4	Gr3WEEEK4	5220	35.1242	175.831	45	233.849	215.913		188.32	857.92	404.24	42.08	13.2	322.04	3	31.56	36.96	38.96	115.84	5.12	21.32	96.56	210.16	5.28
2020-11-23	18:45:00	13688	900	900	989001025056248	D:\Dropbox\Family Room\GROUP C\Gr3 WEEK4	Gr3WEEEK4	9343.8	35.0897	155.915	88	233.733	163.78		354.32	507.12	182.28	392.88	10.6	6.92	8.52	251.4	315.52	92.44	19.12	77.36	27.36	14	36.4	40.36
2020-11-23	19:00:00	14588	900	900	989001025056248	D:\Dropbox\Family Room\GROUP C\Gr3 WEEK4	Gr3WEEEK4	11188.1	34.7827	174.655	103	255.974	184.621		391.12	543.08	241.28	356.92	8.44	79.2	15.44	117.36	301.56	114.32	4.28	55.36	26.88	0.56	171.32	5.28
2020-11-23	19:15:00	15488	900	900	989001025056248	D:\Dropbox\Family Room\GROUP C\Gr3 WEEK4	Gr3WEEEK4	5869.41	34.887	146.543	50	186.928	201.06		262.4	708.12	175.76	191.88	20.88	56.92	5.32	222.8	104.32	310.48	0.76	87.56	22.72	9.6	52.64	6
2020-11-23	19:30:00	16388	900	900	989001025056248	D:\Dropbox\Family Room\GROUP C\Gr3 WEEK4	Gr3WEEEK4	2625.96	35.2768	142.578	28	179.275	182.683		197.32	563.92	103.4	336.08	0.04	51.84	1.72	15.88	120.2	117.04	204.56	215.88	2.64	45.4	117.92	6.88
2020-11-23	19:45:00	17288	900	900	989001025056248	D:\Dropbox\Family Room\GROUP C\Gr3 WEEK4	Gr3WEEEK4	6179.3	35.0025	176.321	51	238.817	229.584		513.64	607.56	347.76	292.44	3.16	39.92	61.68	139.88	257.44	99.2	42.08	35	14.6	164.92	7.8	34.32
2020-11-23	20:00:00	18188	900	900	989001025056248	D:\Dropbox\Family Room\GROUP C\Gr3 WEEK4	Gr3WEEEK4	3650.69	34.6798	168.39	28	175.947	253.888		148.12	399.64	190.88	500.36	16.4	33.44	53.36	26.8	403.48	121.56	0	96.88	54.88	0	0	93.2
2020-11-23	20:15:00	19088	900	900	989001025056248	D:\Dropbox\Family Room\GROUP C\Gr3 WEEK4	Gr3WEEEK4	6101.94	34.6924	179.109	56	192.631	232.463		170.96	561.44	267.2	338.56	15	22.52	16.8	29.28	332.52	110.04	37.48	6.04	31.52	0	220.96	77.84
2020-11-23	20:30:00	19988	900	900	989001025056248	D:\Dropbox\Family Room\GROUP C\Gr3 WEEK4	Gr3WEEEK4	5025.38	34.5442	152.052	39	186.428	196.231		187.8	523.4	190.6	376.6	57.56	23.12	13.8	5.92	305.44	44.44	51.4	71.16	3.32	0	311.08	12.76
2020-11-23	20:45:00	20888	900	900	989001025056248	D:\Dropbox\Family Room\GROUP C\Gr3 WEEK4	Gr3WEEEK4	6884.16	35.0099	145.973	58	181.942	215.47		96.84	629.6	207.04	270.4	0.6	10.84	151.52	3.44	238.52	59.28	220.72	31.88	38.6	79.8	61.48	3.32
2020-11-23	21:00:00	21788	900	900	989001025056248	D:\Dropbox\Family Room\GROUP C\Gr3 WEEK4	Gr3WEEEK4	4252.35	35.0323	140.239	36	237.077	167.897		142.48	878.56	264.96	21.44	51.96	9.6	11.24	202.52	18.52	181.84	323.28	2.92	4.84	78.96	11.48	2.84
2020-11-23	21:15:00	22688	900	900	989001025056248	D:\Dropbox\Family Room\GROUP C\Gr3 WEEK4	Gr3WEEEK4	3394.79	34.0969	107.909	27	172.517	157.851		153.16	895.64	154.96	4.36	3.32	81.16	0	178.44	3	66.8	89.72	1.36	6.6	442.56	25.84	1.2
2020-11-23	21:30:00	23588	900	900	989001025056248	D:\Dropbox\Family Room\GROUP C\Gr3 WEEK4	Gr3WEEEK4	0	35.0754	66.947	0	147.937	71.8945		0	900	0	0	0	0	0	0	0	0	900	0	0	0	0	0
2020-11-23	21:45:00	24488	900	900	989001025056248	D:\Dropbox\Family Room\GROUP C\Gr3 WEEK4	Gr3WEEEK4	1025.96	34.7747	66.0958	8	187.672	77.102		277.96	849.28	89.52	50.72	0	115.16	0	25.2	50.72	0	435.52	0	0	273.4	0	0
2020-11-23	22:00:00	25388	900	900	989001025056248	D:\Dropbox\Family Room\GROUP C\Gr3 WEEK4	Gr3WEEEK4	7142.63	34.3196	135.098	64	182.945	195.37		385.28	615.04	116.76	284.96	21	21.96	13.04	127.92	199	66.56	168.84	85.96	71.52	84.84	28.92	10.44
2020-11-23	22:15:00	26288	900	900	989001025056248	D:\Dropbox\Family Room\GROUP C\Gr3 WEEK4	Gr3WEEEK4	7169	34.3484	188.38	59	272.684	229.348		202.72	780.16	440.36	119.84	148.32	26.28	14.84	58.44	82.04	239.4	86.92	37.8	30.44	0	44.68	130.84
2020-11-23	22:30:00	27188	900	900	989001025056248	D:\Dropbox\Family Room\GROUP C\Gr3 WEEK4	Gr3WEEEK4	1443.31	34.1233	159.351	14	259.743	159.355		41.28	900	322.28	0	1.84	66.8	0.32	464	0	205.36	108.64	0	53.04	0	0	0
2020-11-23	22:45:00	28088	900	900	989001025056248	D:\Dropbox\Family Room\GROUP C\Gr3 WEEK4	Gr3WEEEK4	120	34.6726	131.825	1	160.67	133.48		3.88	900	101.2	0	0	0	0	92.08	0	0	807.92	0	0	0	0	0
2020-11-23	23:00:00	28988	900	900	989001025056248	D:\Dropbox\Family Room\GROUP C\Gr3 WEEK4	Gr3WEEEK4	239	34.3319	119.434	2	157.043	146.559		2.28	900	24.88	0	0	0	0	0	0	0	890.72	0	0	9.28	0	0
2020-11-23	23:15:00	29888	900	900	989001025056248	D:\Dropbox\Family Room\GROUP C\Gr3 WEEK4	Gr3WEEEK4	119.5	34.0955	77.3287	1	92.5281	216.51		2.72	900	0	0	0	0	0	0	0	0	475.16	0	0	424.84	0	0
2020-11-23	23:30:00	30788	900	900	989001025056248	D:\Dropbox\Family Room\GROUP C\Gr3 WEEK4	Gr3WEEEK4	11273.9	34.1947	160.078	95	205.182	224.318		225.12	680.08	224.56	219.92	79.12	71.2	52.92	137.12	163.84	96.32	147.2	56.08	73.44	17.84	0	4.92
2020-11-23	23:45:00	31688	900	900	989001025056248	D:\Dropbox\Family Room\GROUP C\Gr3 WEEK4	Gr3WEEEK4	6479.49	34.7617	130.557	51	160.391	177.723		153.64	773.04	126.4	126.96	6.04	15.48	21.56	234.6	121	3.32	168.96	5.96	242.92	43.68	35.52	0.96
2020-11-24	00:00:00	32588	900	900	989001025056248	D:\Dropbox\Family Room\GROUP C\Gr3 WEEK4	Gr3WEEEK4	11400.1	34.0693	168.286	105	204.914	233.136		156.36	788.56	290.68	111.44	239.8	97.76	40.2	130.16	100.72	137.12	26.96	10.72	59.24	33.68	14.24	9.4
2020-11-24	00:15:00	33488	900	900	989001025056248	D:\Dropbox\Family Room\GROUP C\Gr3 WEEK4	Gr3WEEEK4	5682.81	34.3412	144.321	50	154.511	238.784		136.04	863.4	202.44	36.6	133.72	35.88	2.84	79.72	35.68	24.8	152.92	0.92	23.6	52.72	355.56	1.64
2020-11-24	00:30:00	34388	900	900	989001025056248	D:\Dropbox\Family Room\GROUP C\Gr3 WEEK4	Gr3WEEEK4	239	33.7111	230.053	2	253.28	262.793		1.32	900	708.68	0	0	0	0	0	0	0	0	0	0	0	860.24	39.76
2020-11-24	00:45:00	35288	900	900	989001025056248	D:\Dropbox\Family Room\GROUP C\Gr3 WEEK4	Gr3WEEEK4	239	34.3411	171.961	2	198.761	296.579		8.16	900	351.8	0	0	0	0	0	0	0	0	0	0	513.84	4.08	382.08
2020-11-24	01:00:00	36188	900	900	989001025056248	D:\Dropbox\Family Room\GROUP C\Gr3 WEEK4	Gr3WEEEK4	7000.48	34.8226	157.014	62	197.818	197.083		84.32	791.84	269.76	108.16	192.32	7.88	34.44	30.32	96	43.84	38.36	12.16	9.96	53.44	336.12	45.16
2020-11-24	01:15:00	37088	900	900	989001025056248	D:\Dropbox\Family Room\GROUP C\Gr3 WEEK4	Gr3WEEEK4	11033.8	34.7504	145.455	99	155.896	241.677		336.08	739.6	209.24	160.4	128.28	17.28	36.48	201.56	131.28	12.92	148.84	29.12	29.84	0	38.6	125.8
2020-11-24	01:30:00	37988	900	900	989001025056248	D:\Dropbox\Family Room\GROUP C\Gr3 WEEK4	Gr3WEEEK4	11236.8	34.3453	153.764	96	183.742	204.32		189.2	821.68	184	78.32	139.2	109.64	49.6	168.2	74.08	46.08	144.12	4.24	73.84	0	66.48	24.52
2020-11-24	01:45:00	38888	900	900	989001025056248	D:\Dropbox\Family Room\GROUP C\Gr3 WEEK4	Gr3WEEEK4	11946.2	34.3278	141.166	99	204.257	171.709		170.56	693.96	171.44	206.04	95.84	98.8	26.64	85.92	108.2	122.16	160.52	97.84	29.12	61.4	11.68	1.88
2020-11-24	02:00:00	39788	900	900	989001025056248	D:\Dropbox\Family Room\GROUP C\Gr3 WEEK4	Gr3WEEEK4	7036	34.2464	112.814	59	136.654	178.088		189.32	716.16	20.08	183.84	20.36	280.16	59.88	101.52	168.08	159.44	8.96	15.76	1.92	17.32	64.16	2.44
2020-11-24	02:15:00	40688	900	900	989001025056248	D:\Dropbox\Family Room\GROUP C\Gr3 WEEK4	Gr3WEEEK4	9161.15	34.4897	167.555	81	207.419	222.43		134.6	864.6	326.48	35.4	53.84	40.24	106.4	376.84	26.2	2.12	141.32	9.2	14.28	40.84	50.96	37.76
2020-11-24	02:30:00	41588	900	900	989001025056248	D:\Dropbox\Family Room\GROUP C\Gr3 WEEK4	Gr3WEEEK4	9749.41	34.549	140.481	83	185.887	184.78		220.24	783.56	189.44	116.44	80.56	77.88	113.88	71.44	74.56	89.2	34.48	41.88	180.76	33.68	93.6	8.08
2020-11-24	02:45:00	42488	900	900	989001025056248	D:\Dropbox\Family Room\GROUP C\Gr3 WEEK4	Gr3WEEEK4	12319.8	34.1212	145.355	103	199.819	219.929		171.4	788.52	169.84	111.48	115.28	122.88	60	96.64	58.52	34.04	186.08	52.96	69.68	8.24	12.12	83.56
2020-11-24	03:00:00	43388	900	900	989001025056248	D:\Dropbox\Family Room\GROUP C\Gr3 WEEK4	Gr3WEEEK4	2261.25	34.548	131.8	19	177.521	157.262		53.24	896.76	69.84	3.24	68.96	434.08	0	97	3.24	51.68	245.04	0	0	0	0	0
2020-11-24	03:15:00	44288	900	900	989001025056248	D:\Dropbox\Family Room\GROUP C\Gr3 WEEK4	Gr3WEEEK4	506.656	33.7138	121.429	5	168.445	171.324		43.28	890.96	55.4	9.04	0	154.84	0	9.08	9.04	0	720.56	0	0	6.48	0	0
2020-11-24	03:30:00	45188	900	900	989001025056248	D:\Dropbox\Family Room\GROUP C\Gr3 WEEK4	Gr3WEEEK4	478.998	33.4667	140.46	4	150.409	217.534		28.64	877.36	179.44	22.64	0	0	0	34.6	0	0	842.76	22.64	0	0	0	0
2020-11-24	03:45:00	46088	900	900	989001025056248	D:\Dropbox\Family Room\GROUP C\Gr3 WEEK4	Gr3WEEEK4	5093.58	34.3858	166.517	41	241.771	202.086		138.88	866.28	332.08	33.72	35.68	201.16	388.4	37.44	32.08	17.2	153.44	1.64	25.4	0	2.28	5.28
2020-11-24	04:00:00	46988	900	900	989001025056248	D:\Dropbox\Family Room\GROUP C\Gr3 WEEK4	Gr3WEEEK4	13819.2	34.4918	167.481	115	208.548	206.262		153.16	787.24	210.32	112.76	71.64	100.88	110.52	132.92	85.52	17.04	220.36	27.24	15.96	9.96	39.92	68.04
2020-11-24	04:15:00	47888	900	900	989001025056248	D:\Dropbox\Family Room\GROUP C\Gr3 WEEK4	Gr3WEEEK4	7105.83	34.7075	130.838	64	166.376	222.086		78.08	876.88	103.12	23.12	142.52	109.04	43.88	77.16	6.72	12.72	350.68	16.4	54.92	11.88	48.16	25.92
2020-11-24	04:30:00	48788	900	900	989001025056248	D:\Dropbox\Family Room\GROUP C\Gr3 WEEK4	Gr3WEEEK4	3896.6	34.6527	140.59	32	154.523	279.158		59.12	800.2	10.2	99.8	25.44	25.84	2.4	5.68	67.56	19.88	0.96	32.24	22.52	10.16	330.32	357
2020-11-24	04:45:00	49688	900	900	989001025056248	D:\Dropbox\Family Room\GROUP C\Gr3 WEEK4	Gr3WEEEK4	8095.8	34.0994	138.651	65	150.009	217.449		147.76	718.96	95.4	181.04	23.88	50.16	36.44	39.24	141.68	60.04	366.52	39.36	99.88	0	41.36	1.44
2020-11-24	05:00:00	50588	900	900	989001025056248	D:\Dropbox\Family Room\GROUP C\Gr3 WEEK4	Gr3WEEEK4	7767.65	33.8742	145.427	63	170.875	215.636		128.28	723.28	181.12	176.72	54.12	183.64	48.72	49.48	71.88	62.84	240.32	104.84	50.84	17.92	8.16	7.24
2020-11-24	05:15:00	51488	900	900	989001025056248	D:\Dropbox\Family Room\GROUP C\Gr3 WEEK4	Gr3WEEEK4	7997.17	33.9828	135.13	66	198.537	167.595		113.92	885.68	63.84	14.32	29.32	15.16	65.44	416.6	0.84	3.88	311.24	13.48	2.92	7.2	32.44	1.48
2020-11-24	05:30:00	52388	900	900	989001025056248	D:\Dropbox\Family Room\GROUP C\Gr3 WEEK4	Gr3WEEEK4	358.501	34.6761	128.554	3	137.886	205.958		6.04	753.48	75.44	146.52	0	0	0	0	0	0	205.36	146.52	0	548.12	0	0
2020-11-24	05:45:00	53288	900	900	989001025056248	D:\Dropbox\Family Room\GROUP C\Gr3 WEEK4	Gr3WEEEK4	0	33.8678	119.5	0	119.5	192.772		0	900	0	0	0	0	0	0	0	0	0	0	0	900	0	0
2020-11-24	06:00:00	54188	900	900	989001025056248	D:\Dropbox\Family Room\GROUP C\Gr3 WEEK4	Gr3WEEEK4	239	33.8217	114.89	2	124.19	208.65		3.68	900	0	0	0	0	0	0	0	0	0	0	0	689.72	210.28	0
2020-11-24	06:15:00	55088	900	900	989001025056248	D:\Dropbox\Family Room\GROUP C\Gr3 WEEK4	Gr3WEEEK4	0	33.4937	119.5	0	119.5	168.999		0	900	0	0	0	0	0	0	0	0	0	0	0	900	0	0
2020-11-24	06:30:00	55988	900	900	989001025056248	D:\Dropbox\Family Room\GROUP C\Gr3 WEEK4	Gr3WEEEK4	0	33.3524	122.089	0	166.264	158.615		0	900	0	0	0	0	0	0	0	0	188.8	0	0	711.2	0	0
2020-11-24	06:45:00	56888	900	900	989001025056248	D:\Dropbox\Family Room\GROUP C\Gr3 WEEK4	Gr3WEEEK4	1677.6	34.1798	119.818	15	188.252	133.796		53.16	898.52	24.36	1.48	24.64	21.92	0	16.04	1.48	7.2	712.2	0	0	116.52	0	0
2020-11-24	07:00:00	57788	900	900	989001025056248	D:\Dropbox\Family Room\GROUP C\Gr3 WEEK4	Gr3WEEEK4	2569.95	34.3454	115.22	23	149.232	142.464		30.92	797.88	21.32	102.12	0	23.28	0	14.88	0	5.52	224.88	102.12	1.84	321.76	205.72	0
2020-11-24	07:15:00	58688	900	900	989001025056248	D:\Dropbox\Family Room\GROUP C\Gr3 WEEK4	Gr3WEEEK4	8330.24	34.178	145.03	71	200.762	166.045		172.84	619.32	183.12	280.68	11.96	9.36	60.2	41.4	181.48	209.68	89.08	99.2	16.76	131.24	41.44	8.2
2020-11-24	07:30:00	59588	900	900	989001025056248	D:\Dropbox\Family Room\GROUP C\Gr3 WEEK4	Gr3WEEEK4	2400.03	33.8341	133.943	21	205.641	156.039		48.68	893.92	5.52	6.08	13.16	0	0	221.48	1.76	0	6.12	4.32	0	61.2	572.36	19.6
2020-11-24	07:45:00	60488	900	900	989001025056248	D:\Dropbox\Family Room\GROUP C\Gr3 WEEK4	Gr3WEEEK4	1536.2	34.3781	110.277	12	154.728	122.71		40.64	890.64	45.32	9.36	0	0	0	392.68	0	0	57.36	9.36	0	155.24	285.36	0
2020-11-24	08:00:00	61388	900	900	989001025056248	D:\Dropbox\Family Room\GROUP C\Gr3 WEEK4	Gr3WEEEK4	478.017	33.9349	120.524	4	126.948	154.522		375.4	900	0	0	0	0	0	0	0	0	0	0	0	712.36	187.64	0
2020-11-24	08:15:00	62288	900	900	989001025056248	D:\Dropbox\Family Room\GROUP C\Gr3 WEEK4	Gr3WEEEK4	239	33.8913	119.523	2	150.464	137.745		15.56	900	0	0	0	0	0	0	0	0	0	0	0	332.2	567.8	0
2020-11-24	08:30:00	63188	900	900	989001025056248	D:\Dropbox\Family Room\GROUP C\Gr3 WEEK4	Gr3WEEEK4	0	34.0288	119.5	0	119.5	168.999		0	900	0	0	0	0	0	0	0	0	0	0	0	900	0	0
2020-11-24	08:45:00	64088	900	900	989001025056248	D:\Dropbox\Family Room\GROUP C\Gr3 WEEK4	Gr3WEEEK4	26.1114	33.8998	123.434	0	137.108	169.81		76.32	900	0	0	0	0	0	0	0	0	0	0	0	900	0	0
2020-11-24	09:00:00	64988	900	900	989001025056248	D:\Dropbox\Family Room\GROUP C\Gr3 WEEK4	Gr3WEEEK4	212.894	33.6481	118.819	2	119.411	204.478		333.68	900	0	0	0	0	0	0	0	0	0	0	0	690.28	209.72	0
2020-11-24	09:15:00	65888	900	711.2	989001025056248	D:\Dropbox\Family Room\GROUP C\Gr3 WEEK4	Gr3WEEEK4	358.5	34.0087	119.098	3	149.579	138.292		3.64	711.2	0	0	0	0	0	0	0	0	438.24	0	0	270.56	2.4	0
2020-11-24	09:30:00	66788	900	188.8	989001025056248	D:\Dropbox\Family Room\GROUP C\Gr3 WEEK4	Gr3WEEEK4	0	34.5224	119.5	0	119.5	168.999		0	188.8	0	0	0	0	0	0	0	0	0	0	0	188.8	0	0
2020-11-24	09:45:00	67688	900	900	989001025056248	D:\Dropbox\Family Room\GROUP C\Gr3 WEEK4	Gr3WEEEK4	239.001	34.7946	89.9949	2	120.139	138.553		14.28	711.2	0	188.8	0	0	0	0	0	0	8.36	188.8	0	702.84	0	0
2020-11-24	10:00:00	68588	900	900	989001025056248	D:\Dropbox\Family Room\GROUP C\Gr3 WEEK4	Gr3WEEEK4	478.008	33.8512	123.011	4	165.491	124.822		64.36	46.08	0	853.92	0	0	0	0	0	0	0	853.92	0	0	46.08	0
2020-11-24	10:15:00	69488	900	900	989001025056248	D:\Dropbox\Family Room\GROUP C\Gr3 WEEK4	Gr3WEEEK4	0	33.7765	110.366	0	110.365	154.825		0	188.8	0	711.2	0	0	0	0	0	0	0	711.2	0	0	188.8	0
2020-11-24	10:30:00	70388	900	900	989001025056248	D:\Dropbox\Family Room\GROUP C\Gr3 WEEK4	Gr3WEEEK4	239	33.9554	114.006	2	118.433	152.381		3.48	900	0	0	0	0	0	0	0	0	0	0	0	2.96	897.04	0
2020-11-24	10:45:00	71288	900	900	989001025056248	D:\Dropbox\Family Room\GROUP C\Gr3 WEEK4	Gr3WEEEK4	7486.81	34.3244	121.829	62	152.804	217.996		174.4	694.04	106.68	205.96	41.84	27.04	10.92	41.24	18.92	21.4	117.64	187.04	7.44	35	388.64	2.88
2020-11-24	11:00:00	72188	900	900	989001025056248	D:\Dropbox\Family Room\GROUP C\Gr3 WEEK4	Gr3WEEEK4	7003.81	34.055	137.512	59	198.044	166.251		137	818.96	102.8	81.04	25.08	11.6	10.52	329.08	16.16	15.76	82.44	64.88	19.24	39.92	266.44	18.88
2020-11-24	11:15:00	73088	900	900	989001025056248	D:\Dropbox\Family Room\GROUP C\Gr3 WEEK4	Gr3WEEEK4	1075.5	34.1675	91.6889	9	111.022	178.316		17.52	458.64	0	441.36	0	0	0	0	0	0	8.44	441.36	0	0	450.2	0
2020-11-24	11:30:00	73988	900	900	989001025056248	D:\Dropbox\Family Room\GROUP C\Gr3 WEEK4	Gr3WEEEK4	239.006	34.5036	71.1734	2	113.478	104.287		200.36	673.48	0	226.52	0	0	0	0	0	0	0	226.52	316	0	168.68	188.8
2020-11-24	11:45:00	74888	900	900	989001025056248	D:\Dropbox\Family Room\GROUP C\Gr3 WEEK4	Gr3WEEEK4	457.497	34.3954	119.222	5	137.512	150.479		3.2	899.92	0	0.08	0	0	0	0	0	0	0	0.08	333.2	0	2.28	564.44
2020-11-24	12:00:00	75788	900	900	989001025056248	D:\Dropbox\Family Room\GROUP C\Gr3 WEEK4	Gr3WEEEK4	0	34.5673	73.6946	0	102.533	119.5		0	900	0	0	0	0	0	0	0	0	0	0	711.2	0	188.8	0
2020-11-24	12:15:00	76688	900	900	989001025056248	D:\Dropbox\Family Room\GROUP C\Gr3 WEEK4	Gr3WEEEK4	0	33.9889	99.6741	0	110.53	119.5		0	900	0	0	0	0	0	0	0	0	0	0	0	0	900	0
2020-11-24	12:30:00	77588	900	900	989001025056248	D:\Dropbox\Family Room\GROUP C\Gr3 WEEK4	Gr3WEEEK4	0	33.5044	119.5	0	119.5	119.5		0	900	0	0	0	0	0	0	0	0	0	0	0	0	900	0
2020-11-24	12:45:00	78488	900	900	989001025056248	D:\Dropbox\Family Room\GROUP C\Gr3 WEEK4	Gr3WEEEK4	0	33.4307	129.884	0	168.999	129.884		0	900	0	0	0	0	0	0	0	0	0	0	0	0	900	0
2020-11-24	13:00:00	79388	900	900	989001025056248	D:\Dropbox\Family Room\GROUP C\Gr3 WEEK4	Gr3WEEEK4	935.494	33.7461	77.4467	8	124.965	91.5198		33.36	893.52	0	6.48	0	0	0	0	0	0	0	6.48	18	0	827.6	47.92
2020-11-24	13:15:00	80288	900	900	989001025056248	D:\Dropbox\Family Room\GROUP C\Gr3 WEEK4	Gr3WEEEK4	3475.4	34.8374	109.88	28	135.211	138.026		92.16	888.32	27.36	11.68	8.4	19.12	0	16	10.16	14.56	7.96	1.52	12.92	11.8	758.32	39.24
2020-11-24	13:30:00	81188	900	900	989001025056248	D:\Dropbox\Family Room\GROUP C\Gr3 WEEK4	Gr3WEEEK4	119.5	34.1602	94.1482	1	147.377	94.1482		0.92	507	0	393	0	0	0	0	0	0	0	393	0	0	507	0
2020-11-24	13:45:00	82088	900	900	989001025056248	D:\Dropbox\Family Room\GROUP C\Gr3 WEEK4	Gr3WEEEK4	0	34.743	108.071	0	108.201	119.5		0	0	0	900	0	0	0	0	0	0	0	900	0	0	0	0
2020-11-24	14:00:00	82988	900	900	989001025056248	D:\Dropbox\Family Room\GROUP C\Gr3 WEEK4	Gr3WEEEK4	119.5	34.226	97.8449	1	123.154	145.198		20.56	675.8	0	224.2	0	0	0	0	0	0	0	224.2	0	0	675.8	0
2020-11-24	14:15:00	83888	900	900	989001025056248	D:\Dropbox\Family Room\GROUP C\Gr3 WEEK4	Gr3WEEEK4	815.995	33.457	117.658	6	166.213	120.271		26.12	888.52	0	11.48	0	0	0	0	0	0	129.32	11.48	0	0	759.2	0
2020-11-24	14:30:00	84788	900	900	989001025056248	D:\Dropbox\Family Room\GROUP C\Gr3 WEEK4	Gr3WEEEK4	4398.5	34.5704	106.388	35	118.765	172.24		85.64	872.92	21.88	27.08	20.12	69.04	0	60.4	19.56	0	63.04	7.52	36.32	0	529.88	94.12
2020-11-24	14:45:00	85688	900	900	989001025056248	D:\Dropbox\Family Room\GROUP C\Gr3 WEEK4	Gr3WEEEK4	5878.79	33.6953	101.535	50	119.71	145.378		196.16	780.24	28.24	119.76	13.08	11.16	11.68	26.28	32.88	9.52	47.52	86.88	104.72	7	536.28	13
2020-11-24	15:00:00	86588	900	900	989001025056248	D:\Dropbox\Family Room\GROUP C\Gr3 WEEK4	Gr3WEEEK4	0	34.4404	150.506	0	151.547	168.653		0	900	0	0	0	0	0	0	0	0	0	0	0	0	900	0
2020-11-24	15:15:00	87488	900	900	989001025056248	D:\Dropbox\Family Room\GROUP C\Gr3 WEEK4	Gr3WEEEK4	168.999	34.1443	119.014	1	129.789	164.913		0.8	900	1.6	0	0	0	0	0	0	0	452.88	0	0	0	447.12	0
2020-11-24	15:30:00	88388	900	900	989001025056248	D:\Dropbox\Family Room\GROUP C\Gr3 WEEK4	Gr3WEEEK4	477.998	33.7386	97.7453	4	174.834	97.7452		184.6	705.56	0	194.44	0	0	0	0	0	0	128.8	194.44	0	74.32	502.44	0
2020-11-24	15:45:00	89288	900	900	989001025056248	D:\Dropbox\Family Room\GROUP C\Gr3 WEEK4	Gr3WEEEK4	1526.98	33.4149	131.585	9	223.707	141.754		65.4	900	21.48	0	0	0	0	0	0	0	232.12	0	0	177.16	490.72	0
2020-11-24	16:00:00	90188	900	900	989001025056248	D:\Dropbox\Family Room\GROUP C\Gr3 WEEK4	Gr3WEEEK4	4099.83	34.4895	111.411	33	199.775	126.05		40.64	875.96	42.84	24.04	42.96	0	0	1.4	12.16	0	18.44	11.88	53.92	11.08	745.8	2.36
2020-11-24	16:15:00	91088	900	900	989001025056248	D:\Dropbox\Family Room\GROUP C\Gr3 WEEK4	Gr3WEEEK4	5965.76	34.4799	135.028	52	216.513	139.01		116.4	715.4	128.52	184.6	92.48	33.28	7.76	284.56	20.04	60.56	89.24	164.56	62.8	4.36	61.16	19.2
2020-11-24	16:30:00	91988	900	900	989001025056248	D:\Dropbox\Family Room\GROUP C\Gr3 WEEK4	Gr3WEEEK4	4046.63	34.2503	144.54	32	201.089	149.207		51.44	599.08	163.16	300.92	80.64	2.4	81.68	6.48	12.96	6.56	295.56	287.96	15.08	0	102	8.68
2020-11-24	16:45:00	92888	900	900	989001025056248	D:\Dropbox\Family Room\GROUP C\Gr3 WEEK4	Gr3WEEEK4	477.936	35.2915	90.9482	4	204.862	91.3078		384.68	659.64	0	240.36	0	0	0	0	0	0	0	240.36	0	0	470.16	189.48
2020-11-24	17:00:00	93788	900	900	989001025056248	D:\Dropbox\Family Room\GROUP C\Gr3 WEEK4	Gr3WEEEK4	1273.52	35.6185	110.035	10	160.598	112.922		132.16	379.96	0	520.04	0	0	0	0	0	0	0	520.04	102.56	0	277.4	0
2020-11-24	17:15:00	94688	900	900	989001025056248	D:\Dropbox\Family Room\GROUP C\Gr3 WEEK4	Gr3WEEEK4	0	35.4753	118.569	0	130.776	119.5		0	0	0	900	0	0	0	0	0	0	0	900	0	0	0	0
2020-11-24	17:30:00	95588	900	900	989001025056248	D:\Dropbox\Family Room\GROUP C\Gr3 WEEK4	Gr3WEEEK4	0	35.5277	104.228	0	129.822	104.228		0	0	0	900	0	0	0	0	0	0	0	900	0	0	0	0
2020-11-24	17:45:00	96488	900	900	989001025056248	D:\Dropbox\Family Room\GROUP C\Gr3 WEEK4	Gr3WEEEK4	935.494	35.2602	116.445	8	144.095	117.606		54.64	510.64	0	389.36	0	0	0	0	0	0	0	389.36	28.6	0	482.04	0
2020-11-24	18:00:00	97388	900	900	989001025056248	D:\Dropbox\Family Room\GROUP C\Gr3 WEEK4	Gr3WEEEK4	9772.27	35.0586	140.171	87	200.911	159.463		298.96	680.12	95	219.88	22.32	63.6	128.6	64.12	181.16	124.04	44.44	38.72	67.96	8.76	150.28	6
2020-11-24	18:15:00	98288	900	900	989001025056248	D:\Dropbox\Family Room\GROUP C\Gr3 WEEK4	Gr3WEEEK4	4230.52	35.1419	138.873	36	187.566	161.233		377.92	722.92	28.08	177.08	9.92	7.52	86.32	206.8	171.32	195.24	16.32	5.76	182.16	2.36	16.28	0
2020-11-24	18:30:00	99188	900	900	989001025056248	D:\Dropbox\Family Room\GROUP C\Gr3 WEEK4	Gr3WEEEK4	4700.11	34.761	134.699	41	208.691	139.493		597.12	796.04	73.88	103.96	21.04	54.16	2.24	33.16	103.68	248.48	18.84	0.28	272.08	37.8	73.72	34.52
2020-11-24	18:45:00	100088	900	900	989001025056248	D:\Dropbox\Family Room\GROUP C\Gr3 WEEK4	Gr3WEEEK4	7697.62	35.0757	161.793	71	227.732	172.062		443.2	738.04	313.24	161.96	22.56	297.52	39.6	7.08	138.08	110.92	13.08	23.88	199.28	6.76	31.8	9.44
2020-11-24	19:00:00	100988	900	900	989001025056248	D:\Dropbox\Family Room\GROUP C\Gr3 WEEK4	Gr3WEEEK4	1974.32	34.8084	129.57	15	180.983	150.619		578.92	578.16	65	321.84	0	0	78.52	420.8	253.4	10.28	27.48	68.44	14.2	25.24	1.64	0
2020-11-24	19:15:00	101888	900	900	989001025056248	D:\Dropbox\Family Room\GROUP C\Gr3 WEEK4	Gr3WEEEK4	5679.38	34.8551	136.236	51	206.83	158.245		456.68	566.04	136	333.96	20.44	15.28	124.44	59	274.44	259.6	34.68	59.52	6.84	42.96	2.16	0.64
2020-11-24	19:30:00	102788	900	900	989001025056248	D:\Dropbox\Family Room\GROUP C\Gr3 WEEK4	Gr3WEEEK4	4795.26	34.7295	109.387	40	168.91	128.901		433.28	510.4	56.68	389.6	8.84	131.44	18.2	30.76	283.8	93.64	56.52	105.8	94.72	7.36	62.92	6
2020-11-24	19:45:00	103688	900	900	989001025056248	D:\Dropbox\Family Room\GROUP C\Gr3 WEEK4	Gr3WEEEK4	5015.55	35.0165	134.941	46	159.774	158.288		478.76	530.32	187.12	369.68	23.4	146.44	17.56	240.44	366.2	13.72	17.12	3.48	2.96	65.92	2.76	0
2020-11-24	20:00:00	104588	900	900	989001025056248	D:\Dropbox\Family Room\GROUP C\Gr3 WEEK4	Gr3WEEEK4	6409.47	34.5614	72.8915	61	131.634	125.085		252.36	489.08	17.64	410.92	46	24.72	11.92	60.2	324.72	19.16	65.96	86.2	238.88	13.36	6.2	2.68
2020-11-24	20:15:00	105488	900	900	989001025056248	D:\Dropbox\Family Room\GROUP C\Gr3 WEEK4	Gr3WEEEK4	7295.43	34.5855	137.665	62	157.818	182.237		260.24	637.8	80.36	262.2	167.72	102.32	19.52	130.64	213.2	112.52	73.72	49	7.84	2.64	20.88	0
2020-11-24	20:30:00	106388	900	900	989001025056248	D:\Dropbox\Family Room\GROUP C\Gr3 WEEK4	Gr3WEEEK4	6687.98	34.5995	139.357	56	178.848	177.519		489.52	630.24	101	269.76	33.28	85.68	58.56	19.04	41.04	64.48	40.72	228.72	135	165.52	27.96	0
2020-11-24	20:45:00	107288	900	900	989001025056248	D:\Dropbox\Family Room\GROUP C\Gr3 WEEK4	Gr3WEEEK4	4877.86	34.6432	110.069	42	146.205	167.345		569.16	455.32	101.88	444.68	3.52	195.68	0	83.76	197.44	27.92	17.04	247.24	7.48	17.32	100.92	1.68
2020-11-24	21:00:00	108188	900	900	989001025056248	D:\Dropbox\Family Room\GROUP C\Gr3 WEEK4	Gr3WEEEK4	5384.83	34.6007	142.519	47	153.186	211.07		542.6	416.32	134.16	483.68	7.44	175.84	12.64	67.2	288.88	73.12	2.28	194.8	41.4	0	36.4	0
2020-11-24	21:15:00	109088	900	900	989001025056248	D:\Dropbox\Family Room\GROUP C\Gr3 WEEK4	Gr3WEEEK4	5105.48	34.642	115.191	48	183.928	157.771		293.4	573.36	96.16	326.64	7.4	83.24	222.36	4.88	235.88	0.48	7.96	90.76	8.04	14.16	216.68	8.16
2020-11-24	21:30:00	109988	900	900	989001025056248	D:\Dropbox\Family Room\GROUP C\Gr3 WEEK4	Gr3WEEEK4	457.502	33.4798	88.8401	3	116.347	118.245		393.24	900	0	0	0	246.88	311.16	0	0	341.96	0	0	0	0	0	0
2020-11-24	21:45:00	110888	900	900	989001025056248	D:\Dropbox\Family Room\GROUP C\Gr3 WEEK4	Gr3WEEEK4	667.938	33.4935	135.468	5	182.117	165.445		22.92	895.24	113.08	4.76	0	446.24	222.88	0	4.76	226.12	0	0	0	0	0	0
2020-11-24	22:00:00	111788	900	900	989001025056248	D:\Dropbox\Family Room\GROUP C\Gr3 WEEK4	Gr3WEEEK4	8762.06	34.4628	133.128	76	162.437	207.083		235.12	519.8	57.84	380.2	51.04	177.08	17.92	34.56	344.32	20.96	18.72	35.88	29.4	70.84	97.68	1.6
2020-11-24	22:15:00	112688	900	900	989001025056248	D:\Dropbox\Family Room\GROUP C\Gr3 WEEK4	Gr3WEEEK4	6088.62	34.3493	149.153	50	211.153	206.125		310.16	610.36	196.92	289.64	131.88	188.32	26.68	13.56	245	0.52	41.52	44.64	50.28	116.88	38.8	1.92
2020-11-24	22:30:00	113588	900	900	989001025056248	D:\Dropbox\Family Room\GROUP C\Gr3 WEEK4	Gr3WEEEK4	7611.44	34.6948	123.08	67	171.609	151.061		301.72	579.08	164.36	320.92	1.2	35.4	5.8	121.4	30.4	116.88	66.88	290.52	31.4	35.24	103.72	61.16
2020-11-24	22:45:00	114488	900	900	989001025056248	D:\Dropbox\Family Room\GROUP C\Gr3 WEEK4	Gr3WEEEK4	7175.41	34.661	176.404	63	211.02	216.416		353.6	692.64	246.12	207.36	44.08	33.72	156.76	8.4	162.32	94.56	12.12	45.04	240.04	34.2	62.52	6.24
2020-11-24	23:00:00	115388	900	900	989001025056248	D:\Dropbox\Family Room\GROUP C\Gr3 WEEK4	Gr3WEEEK4	2305.75	34.6973	181.436	19	236.032	226.851		31.12	894.04	262.44	5.96	0.04	16.52	0	2.64	5.96	32.24	5.16	0	187.32	155.08	25.6	469.44
2020-11-24	23:15:00	116288	900	900	989001025056248	D:\Dropbox\Family Room\GROUP C\Gr3 WEEK4	Gr3WEEEK4	766.499	34.3703	149.155	6	167.644	241.502		8.68	900	266.16	0	0	0	0	0	0	0	0	0	345.12	0	56.04	498.84
2020-11-24	23:30:00	117188	900	900	989001025056248	D:\Dropbox\Family Room\GROUP C\Gr3 WEEK4	Gr3WEEEK4	3110.26	34.4171	135.586	26	200.132	191.216		48.36	857.48	76.32	42.52	10.2	22.88	0	4.16	34.68	0	0.04	7.84	3.52	255.36	548.88	12.44
2020-11-24	23:45:00	118088	900	900	989001025056248	D:\Dropbox\Family Room\GROUP C\Gr3 WEEK4	Gr3WEEEK4	10189.3	34.8085	131.201	102	199.907	159.621		164.4	559	131.92	341	69.92	35.4	12.68	44.68	197.84	113.56	11.64	143.16	17.32	6.28	141.6	105.92
2020-11-25	00:00:00	118988	900	900	989001025056248	D:\Dropbox\Family Room\GROUP C\Gr3 WEEK4	Gr3WEEEK4	11365.9	34.6313	146.159	94	196.298	180.77		345.28	514.12	128.8	385.88	52.56	85.88	16.32	44.8	380.4	133.6	55.4	5.48	26.52	22.56	34.56	41.92
2020-11-25	00:15:00	119888	900	900	989001025056248	D:\Dropbox\Family Room\GROUP C\Gr3 WEEK4	Gr3WEEEK4	7706.82	34.445	153.044	70	227.969	190.659		186.44	694.92	192.24	205.08	31.44	128.4	149.96	28.36	178.12	177.24	60.76	26.96	27.96	56.72	33.52	0.56
2020-11-25	00:30:00	120788	900	900	989001025056248	D:\Dropbox\Family Room\GROUP C\Gr3 WEEK4	Gr3WEEEK4	10585.5	34.2524	161.259	88	216.136	208.839		131.64	645.96	209.56	254.04	22	217.96	11.44	58.52	247.88	61.04	145.6	6.16	4.2	103.72	4.24	17.24
2020-11-25	00:45:00	121688	900	900	989001025056248	D:\Dropbox\Family Room\GROUP C\Gr3 WEEK4	Gr3WEEEK4	3082.33	34.1745	140.422	32	149.973	187.295		199.44	788.88	45.6	111.12	0	12.08	28.92	0.68	3.56	0	232.64	107.56	1.32	0.64	41.52	471.08
2020-11-25	01:00:00	122588	900	900	989001025056248	D:\Dropbox\Family Room\GROUP C\Gr3 WEEK4	Gr3WEEEK4	714.104	33.8107	124.093	7	137.92	162.504		10.32	873.28	0	26.72	0	0	0	0	0	0	836.52	26.72	0	8.08	2.2	26.48
2020-11-25	01:15:00	123488	900	900	989001025056248	D:\Dropbox\Family Room\GROUP C\Gr3 WEEK4	Gr3WEEEK4	0	34.4556	131.266	0	141.922	169.543		0	900	0.16	0	0	0	0	0	0	0	900	0	0	0	0	0
2020-11-25	01:30:00	124388	900	900	989001025056248	D:\Dropbox\Family Room\GROUP C\Gr3 WEEK4	Gr3WEEEK4	0	33.6547	143.462	0	157.16	195.221		0	900	0	0	0	0	0	0	0	0	900	0	0	0	0	0
2020-11-25	01:45:00	125288	900	900	989001025056248	D:\Dropbox\Family Room\GROUP C\Gr3 WEEK4	Gr3WEEEK4	3654.26	34.0967	142.403	31	183.46	184.844		145.08	825.12	79.08	74.88	33.68	15.92	0.24	58	62.16	72.24	426.04	12.72	1.28	2	161.4	54.32
2020-11-25	02:00:00	126188	900	900	989001025056248	D:\Dropbox\Family Room\GROUP C\Gr3 WEEK4	Gr3WEEEK4	8152.58	34.3157	191.183	64	223.484	241.506		180.56	662.48	348.56	237.52	237.2	95.4	6.6	45.68	215.64	149.6	82.72	21.88	1.96	22.8	8.96	11.56
2020-11-25	02:15:00	127088	900	900	989001025056248	D:\Dropbox\Family Room\GROUP C\Gr3 WEEK4	Gr3WEEEK4	13091.6	34.37	162.431	115	219.1	198.185		228.48	770.2	259.36	129.8	138.2	46.24	70.4	34	83.96	61.64	88.2	45.84	162.96	4.44	79.6	84.52
2020-11-25	02:30:00	127988	900	900	989001025056248	D:\Dropbox\Family Room\GROUP C\Gr3 WEEK4	Gr3WEEEK4	2144.95	34.8378	156.71	17	201.672	245.673		68.08	881.76	237.64	18.24	0	0	0	0	0	0	163.48	18.24	1.92	256.28	55.68	404.4
2020-11-25	02:45:00	128888	900	900	989001025056248	D:\Dropbox\Family Room\GROUP C\Gr3 WEEK4	Gr3WEEEK4	0	34.1336	160.237	0	209.804	188.321		0	900	306.6	0	0	0	0	0	0	0	0	0	0	900	0	0
2020-11-25	03:00:00	129788	900	900	989001025056248	D:\Dropbox\Family Room\GROUP C\Gr3 WEEK4	Gr3WEEEK4	597.498	34.3473	180.479	5	210.351	277.471		14	900	353.6	0	0	0	0	0	0	0	132.16	0	0	767.84	0	0
2020-11-25	03:15:00	130688	900	900	989001025056248	D:\Dropbox\Family Room\GROUP C\Gr3 WEEK4	Gr3WEEEK4	2655.56	34.1737	147.586	24	173.048	244.252		35.28	875.88	127.16	24.12	53.88	2.96	1.6	3.48	1.32	0	15	22.8	40.16	331.28	404.92	22.6
2020-11-25	03:30:00	131588	900	900	989001025056248	D:\Dropbox\Family Room\GROUP C\Gr3 WEEK4	Gr3WEEEK4	13262.6	34.4372	176.306	113	218.487	239.609		161.84	781.64	355.36	118.36	142.04	46.8	124	171.24	108.08	69.52	38.56	10.28	15.04	13.76	159.92	0.76
2020-11-25	03:45:00	132488	900	900	989001025056248	D:\Dropbox\Family Room\GROUP C\Gr3 WEEK4	Gr3WEEEK4	9998.9	34.251	187.684	86	232.739	251.153		140.36	747.32	341.16	152.68	132.84	33.76	329.48	22.92	100.56	112.4	40.72	52.12	16.64	13.44	43.8	1.32
2020-11-25	04:00:00	133388	900	900	989001025056248	D:\Dropbox\Family Room\GROUP C\Gr3 WEEK4	Gr3WEEEK4	7295.82	34.3416	183.783	59	202.24	243.647		98.44	887.12	426.04	12.88	217.6	128.72	58.08	13.12	4.68	29.96	322.4	8.2	1.6	57.04	57.24	1.36
2020-11-25	04:15:00	134288	900	900	989001025056248	D:\Dropbox\Family Room\GROUP C\Gr3 WEEK4	Gr3WEEEK4	7884	34.1603	155.753	66	182.663	250.298		114.04	668.04	188.52	231.96	237.88	49.8	74.04	38.08	107.76	27.08	119.52	124.2	1.16	89.72	30.76	0
2020-11-25	04:30:00	135188	900	900	989001025056248	D:\Dropbox\Family Room\GROUP C\Gr3 WEEK4	Gr3WEEEK4	13354.7	34.4144	156.976	126	213.114	210.109		153.48	802.44	180.12	97.56	38.48	90.16	62.88	2.8	29.16	134.16	7.08	68.4	190.8	30.24	245.84	0
2020-11-25	04:45:00	136088	900	900	989001025056248	D:\Dropbox\Family Room\GROUP C\Gr3 WEEK4	Gr3WEEEK4	9972.09	34.3038	171.213	80	199.745	229.094		117	827	272.96	73	96.6	65.08	13.2	118.36	54.4	183.16	114.16	18.6	28.48	56.48	144.56	6.92
2020-11-25	05:00:00	136988	900	900	989001025056248	D:\Dropbox\Family Room\GROUP C\Gr3 WEEK4	Gr3WEEEK4	5278.33	34.0629	128.803	46	149.134	266.434		71.2	609.92	79.36	290.08	20.44	40.28	0	13.56	106.76	5.68	218.84	183.32	63	221.08	19.28	7.76
2020-11-25	05:15:00	137888	900	900	989001025056248	D:\Dropbox\Family Room\GROUP C\Gr3 WEEK4	Gr3WEEEK4	718.003	34.2056	124.389	6	132.472	159.995		39.04	886.88	57.92	13.12	0	0	0	90.76	0	0	635.8	13.12	0	160.32	0	0
2020-11-25	05:30:00	138788	900	900	989001025056248	D:\Dropbox\Family Room\GROUP C\Gr3 WEEK4	Gr3WEEEK4	0	33.1768	115.525	0	115.525	168.999		0	900	0	0	0	0	0	0	0	0	900	0	0	0	0	0
2020-11-25	05:45:00	139688	900	900	989001025056248	D:\Dropbox\Family Room\GROUP C\Gr3 WEEK4	Gr3WEEEK4	0	33.3796	116.468	0	122.239	152.926		0	900	0	0	0	0	0	0	0	0	900	0	0	0	0	0
2020-11-25	06:00:00	140588	900	900	989001025056248	D:\Dropbox\Family Room\GROUP C\Gr3 WEEK4	Gr3WEEEK4	0	33.7026	115.815	0	119.509	235.281		0	900	0	0	0	0	0	0	0	0	900	0	0	0	0	0
2020-11-25	06:15:00	141488	900	900	989001025056248	D:\Dropbox\Family Room\GROUP C\Gr3 WEEK4	Gr3WEEEK4	239	34.5197	115.282	2	136.603	157.846		2.08	900	0	0	0	0	0	0	0	0	564.08	0	0	335.92	0	0
2020-11-25	06:30:00	142388	900	900	989001025056248	D:\Dropbox\Family Room\GROUP C\Gr3 WEEK4	Gr3WEEEK4	0	34.1062	151.773	0	220.285	168.999		0	900	0	0	0	0	0	0	0	0	900	0	0	0	0	0
2020-11-25	06:45:00	143288	900	900	989001025056248	D:\Dropbox\Family Room\GROUP C\Gr3 WEEK4	Gr3WEEEK4	4097.47	34.2663	165.587	36	207.863	197.409		65.52	892.72	194.24	7.28	6.88	48.6	146.84	23.48	4.96	3.4	504.56	2.32	1.32	131.84	21.52	4.28
2020-11-25	07:00:00	144188	900	900	989001025056248	D:\Dropbox\Family Room\GROUP C\Gr3 WEEK4	Gr3WEEEK4	2292.86	34.9133	121.848	17	137.251	191.406		89.52	883.52	30.12	16.48	0	0	0	253.08	0	0	624.6	16.48	0	5.84	0	0
2020-11-25	07:15:00	145088	900	900	989001025056248	D:\Dropbox\Family Room\GROUP C\Gr3 WEEK4	Gr3WEEEK4	505.662	35.2379	118.359	4	136.184	135.898		7.56	538	0	362	0	0	0	0	0	0	298.92	362	0	239.08	0	0
2020-11-25	07:30:00	145988	900	900	989001025056248	D:\Dropbox\Family Room\GROUP C\Gr3 WEEK4	Gr3WEEEK4	239	34.2011	124.195	2	126.21	141.192		2.28	394.76	0	505.24	0	0	0	0	0	0	394.76	505.24	0	0	0	0
2020-11-25	07:45:00	146888	900	900	989001025056248	D:\Dropbox\Family Room\GROUP C\Gr3 WEEK4	Gr3WEEEK4	119.5	34.0334	106.183	1	106.183	132.04		7.48	900	0	0	0	0	0	0	0	0	229.08	0	0	670.92	0	0
2020-11-25	08:00:00	147788	900	900	989001025056248	D:\Dropbox\Family Room\GROUP C\Gr3 WEEK4	Gr3WEEEK4	0	33.6343	94.0433	0	94.0433	119.5		0	900	0	0	0	0	0	0	0	0	0	0	0	900	0	0
2020-11-25	08:15:00	148688	900	900	989001025056248	D:\Dropbox\Family Room\GROUP C\Gr3 WEEK4	Gr3WEEEK4	358.5	34.7174	108.048	3	116.309	155.544		3.2	789.2	0	110.8	0	0	0	0	0	0	695.8	110.8	0	93.4	0	0
2020-11-25	08:30:00	149588	900	900	989001025056248	D:\Dropbox\Family Room\GROUP C\Gr3 WEEK4	Gr3WEEEK4	358.495	34.3862	131.415	3	160.191	195.854		23.44	726.76	0	173.24	0	0	0	0	0	0	486.8	173.24	0	239.96	0	0
2020-11-25	08:45:00	150488	900	900	989001025056248	D:\Dropbox\Family Room\GROUP C\Gr3 WEEK4	Gr3WEEEK4	0	33.2831	119.009	0	119.47	150.241		0	900	0	0	0	0	0	0	0	0	900	0	0	0	0	0
2020-11-25	09:00:00	151388	900	900	989001025056248	D:\Dropbox\Family Room\GROUP C\Gr3 WEEK4	Gr3WEEEK4	1553.79	33.9877	133.663	13	173.086	167.66		22.48	830.2	54.6	69.8	0	1.32	13.88	12.2	2	13	785.04	67.8	0	4.76	0	0
2020-11-25	09:15:00	152288	900	900	989001025056248	D:\Dropbox\Family Room\GROUP C\Gr3 WEEK4	Gr3WEEEK4	3558.11	34.7662	133.483	32	156.142	183.648		74.48	858.6	75.6	41.4	0.04	2.44	0	23.8	8.48	6.8	477.36	32.92	1.88	192.24	154.04	0
2020-11-25	09:30:00	153188	900	900	989001025056248	D:\Dropbox\Family Room\GROUP C\Gr3 WEEK4	Gr3WEEEK4	239	34.6761	120.086	2	120.117	168.541		2.36	900	0	0	0	0	0	0	0	0	890.48	0	0	9.52	0	0
2020-11-25	09:45:00	154088	900	900	989001025056248	D:\Dropbox\Family Room\GROUP C\Gr3 WEEK4	Gr3WEEEK4	0	34.2012	119.5	0	119.5	168.999		0	900	0	0	0	0	0	0	0	0	900	0	0	0	0	0
2020-11-25	10:00:00	154988	900	900	989001025056248	D:\Dropbox\Family Room\GROUP C\Gr3 WEEK4	Gr3WEEEK4	0	34.4557	119.5	0	119.5	168.999		0	900	0	0	0	0	0	0	0	0	900	0	0	0	0	0
2020-11-25	10:15:00	155888	900	900	989001025056248	D:\Dropbox\Family Room\GROUP C\Gr3 WEEK4	Gr3WEEEK4	0	34.0004	119.5	0	119.5	168.999		0	900	0	0	0	0	0	0	0	0	900	0	0	0	0	0
2020-11-25	10:30:00	156788	900	900	989001025056248	D:\Dropbox\Family Room\GROUP C\Gr3 WEEK4	Gr3WEEEK4	193.357	34.0551	118.857	2	128.194	177.431		37.32	900	0	0	0	0	0	0	0	0	664.28	0	0	17.96	217.76	0
2020-11-25	10:45:00	157688	900	900	989001025056248	D:\Dropbox\Family Room\GROUP C\Gr3 WEEK4	Gr3WEEEK4	477.997	34.5551	103.851	4	169.028	122.718		18.96	812.72	0	87.28	0	0	0	0	0	0	0	87.28	0	0	812.72	0
2020-11-25	11:00:00	158588	900	900	989001025056248	D:\Dropbox\Family Room\GROUP C\Gr3 WEEK4	Gr3WEEEK4	478.002	34.3036	117.284	3	198.007	123.027		10.72	664.92	0.72	235.08	0	0	0	0	0	0	0	235.08	0	0	664.92	0
2020-11-25	11:15:00	159488	900	900	989001025056248	D:\Dropbox\Family Room\GROUP C\Gr3 WEEK4	Gr3WEEEK4	119.5	34.4042	104.336	1	146.785	109.389		5.08	867.92	0	32.08	0	0	0	0	0	0	0	32.08	0	0	867.92	0
2020-11-25	11:30:00	160388	900	900	989001025056248	D:\Dropbox\Family Room\GROUP C\Gr3 WEEK4	Gr3WEEEK4	0	34.6108	119.5	0	168.999	119.5		0	900	0	0	0	0	0	0	0	0	0	0	0	0	900	0
2020-11-25	11:45:00	161288	900	900	989001025056248	D:\Dropbox\Family Room\GROUP C\Gr3 WEEK4	Gr3WEEEK4	0	34.5289	119.5	0	168.999	119.5		0	900	0	0	0	0	0	0	0	0	0	0	0	0	900	0
2020-11-25	12:00:00	162188	900	900	989001025056248	D:\Dropbox\Family Room\GROUP C\Gr3 WEEK4	Gr3WEEEK4	0	34.7132	119.5	0	168.999	119.5		0	900	0	0	0	0	0	0	0	0	0	0	0	0	900	0
2020-11-25	12:15:00	163088	900	900	989001025056248	D:\Dropbox\Family Room\GROUP C\Gr3 WEEK4	Gr3WEEEK4	119.5	34.0097	119.392	1	136.497	133.731		1.2	900	0	0	0	0	0	0	0	0	0	0	0	763.2	136.8	0
2020-11-25	12:30:00	163988	900	900	989001025056248	D:\Dropbox\Family Room\GROUP C\Gr3 WEEK4	Gr3WEEEK4	597.501	33.6039	132.373	5	143.415	151.182		8.44	900	0	0	0	0	0	0	0	0	0	0	0	440.8	459.2	0
2020-11-25	12:45:00	164888	900	900	989001025056248	D:\Dropbox\Family Room\GROUP C\Gr3 WEEK4	Gr3WEEEK4	836.5	33.3203	117.52	7	118.073	139.721		8.16	770.2	0	129.8	0	0	0	0	0	0	0	129.8	0	213.6	556.6	0
2020-11-25	13:00:00	165788	900	900	989001025056248	D:\Dropbox\Family Room\GROUP C\Gr3 WEEK4	Gr3WEEEK4	527.531	34.0557	119.818	3	124.186	161.31		150.04	151.76	0	748.24	0	0	0	0	0	0	148.28	748.24	0	0	3.48	0
2020-11-25	13:15:00	166688	900	900	989001025056248	D:\Dropbox\Family Room\GROUP C\Gr3 WEEK4	Gr3WEEEK4	885.999	34.4038	77.9108	8	138.41	89.927		7.92	680.76	0	219.24	0	0	0	0	0	0	367.4	219.24	0	313.36	0	0
2020-11-25	13:30:00	167588	900	900	989001025056248	D:\Dropbox\Family Room\GROUP C\Gr3 WEEK4	Gr3WEEEK4	8144.13	34.3503	191.913	71	223.929	239.824		108	779.2	457.56	120.8	181.16	26.24	101.88	18.04	109.84	116.76	95.76	10.96	27.04	154.04	39.2	19.08
2020-11-25	13:45:00	168488	900	900	989001025056248	D:\Dropbox\Family Room\GROUP C\Gr3 WEEK4	Gr3WEEEK4	1244.51	34.3563	86.6726	10	91.8287	151.893		54.48	900	0	0	0	0	0	0	0	0	155.08	0	0	569.6	175.32	0
2020-11-25	14:00:00	169388	900	900	989001025056248	D:\Dropbox\Family Room\GROUP C\Gr3 WEEK4	Gr3WEEEK4	119.5	33.317	94.4369	1	97.6686	165.746		1	900	0	0	0	0	0	0	0	0	59	0	0	841	0	0
2020-11-25	14:15:00	170288	900	900	989001025056248	D:\Dropbox\Family Room\GROUP C\Gr3 WEEK4	Gr3WEEEK4	119.485	33.2376	88.7274	1	88.7274	131.928		392.2	900	0	0	0	0	0	0	0	0	0	0	0	231.76	668.24	0
2020-11-25	14:30:00	171188	900	900	989001025056248	D:\Dropbox\Family Room\GROUP C\Gr3 WEEK4	Gr3WEEEK4	0	33.4218	119.335	0	119.335	134.124		0	900	0	0	0	0	0	0	0	0	0	0	0	0	900	0
2020-11-25	14:45:00	172088	900	900	989001025056248	D:\Dropbox\Family Room\GROUP C\Gr3 WEEK4	Gr3WEEEK4	597.5	33.8481	132.678	5	177.255	161.827		16.64	900	0	0	0	0	0	0	0	0	0	0	0	165.32	734.68	0
2020-11-25	15:00:00	172988	900	900	989001025056248	D:\Dropbox\Family Room\GROUP C\Gr3 WEEK4	Gr3WEEEK4	3883.96	34.0233	135.469	36	158.974	153.765		95.96	702.08	186.2	197.92	0.08	7.08	0	15.04	174.04	13.4	43.16	23.88	10.72	371.6	227.44	13.56
2020-11-25	15:15:00	173888	900	900	989001025056248	D:\Dropbox\Family Room\GROUP C\Gr3 WEEK4	Gr3WEEEK4	4714.6	34.0974	151.941	46	190.224	166.923		77.6	862.6	155.32	37.4	99.64	20.56	0	56.24	21.48	12.12	430.52	15.92	13.32	218.36	1.08	10.76
2020-11-25	15:30:00	174788	900	900	989001025056248	D:\Dropbox\Family Room\GROUP C\Gr3 WEEK4	Gr3WEEEK4	717.493	34.6823	125.501	6	163.844	150.576		19.4	900	0	0	0	0	0	8.88	0	0	781.08	0	0	110.04	0	0
2020-11-25	15:45:00	175688	900	900	989001025056248	D:\Dropbox\Family Room\GROUP C\Gr3 WEEK4	Gr3WEEEK4	0	34.9508	128.59	0	146.798	157.342		0	900	0	0	0	0	0	0	0	0	900	0	0	0	0	0
2020-11-25	16:00:00	176588	900	900	989001025056248	D:\Dropbox\Family Room\GROUP C\Gr3 WEEK4	Gr3WEEEK4	0	34.7311	119.752	0	160.2	120.286		0	900	0	0	0	0	0	0	0	0	900	0	0	0	0	0
2020-11-25	16:15:00	177488	900	900	989001025056248	D:\Dropbox\Family Room\GROUP C\Gr3 WEEK4	Gr3WEEEK4	358.5	34.422	130.263	3	187.55	141.071		2.32	900	0	0	0	0	0	0	0	0	884.24	0	0	15.76	0	0
2020-11-25	16:30:00	178388	900	900	989001025056248	D:\Dropbox\Family Room\GROUP C\Gr3 WEEK4	Gr3WEEEK4	4290.73	34.7925	129.117	35	219.953	140.958		100.16	876.44	32.88	23.56	12.28	6.32	15.28	6.56	8.2	1.64	335.28	15.36	0.48	457.76	25.48	15.36
2020-11-25	16:45:00	179288	900	900	989001025056248	D:\Dropbox\Family Room\GROUP C\Gr3 WEEK4	Gr3WEEEK4	7971.05	34.3768	162.417	65	240.317	169.002		151.88	810.68	269.52	89.32	146.52	93.96	28.92	46.72	50.48	123.92	245.88	38.84	0	95.36	5.36	24.04
2020-11-25	17:00:00	180188	900	900	989001025056248	D:\Dropbox\Family Room\GROUP C\Gr3 WEEK4	Gr3WEEEK4	239	34.5709	114.266	2	168.408	114.266		16.68	891.68	0	8.32	0	0	0	0	0	0	891.68	8.32	0	0	0	0
2020-11-25	17:15:00	181088	900	900	989001025056248	D:\Dropbox\Family Room\GROUP C\Gr3 WEEK4	Gr3WEEEK4	0	34.3447	119.5	0	168.999	119.5		0	900	0	0	0	0	0	0	0	0	900	0	0	0	0	0
2020-11-25	17:30:00	181988	900	900	989001025056248	D:\Dropbox\Family Room\GROUP C\Gr3 WEEK4	Gr3WEEEK4	0	34.3704	118.42	0	166.544	118.419		0	900	0	0	0	0	0	0	0	0	900	0	0	0	0	0
2020-11-25	17:45:00	182888	900	900	989001025056248	D:\Dropbox\Family Room\GROUP C\Gr3 WEEK4	Gr3WEEEK4	837.501	34.5244	122.111	7	134.806	151.05		20.56	900	5.12	0	0	0	0	7.76	0	0	284.04	0	0	594.56	13.64	0
2020-11-25	18:00:00	183788	900	900	989001025056248	D:\Dropbox\Family Room\GROUP C\Gr3 WEEK4	Gr3WEEEK4	6595.33	35.1925	98.908	56	136.265	128.441		321.84	489.6	16.44	410.4	1.68	13.12	0	52.16	104.68	44.52	114.08	305.72	10.16	142.04	111.84	0
2020-11-25	18:15:00	184688	900	900	989001025056248	D:\Dropbox\Family Room\GROUP C\Gr3 WEEK4	Gr3WEEEK4	6198.92	34.7558	148.409	54	185.05	188.018		356.84	794.88	244.52	105.12	22.04	96.04	151.32	23.28	96.88	319.4	12.6	8.24	155.84	4.96	6.6	2.8
2020-11-25	18:30:00	185588	900	900	989001025056248	D:\Dropbox\Family Room\GROUP C\Gr3 WEEK4	Gr3WEEEK4	2739.05	34.906	150.365	24	199.267	160.012		462.44	611.44	176.36	288.56	64.4	5.48	9.56	1.84	204.88	383.64	0.92	83.68	68.68	0	76.92	0
2020-11-25	18:45:00	186488	900	900	989001025056248	D:\Dropbox\Family Room\GROUP C\Gr3 WEEK4	Gr3WEEEK4	5551.83	34.8489	144.443	51	209.897	155.623		503.16	574.16	101.44	325.84	9.72	1.32	31.52	124.28	276.64	321.96	4.16	49.2	64.16	1.92	7.88	7.24
2020-11-25	19:00:00	187388	900	900	989001025056248	D:\Dropbox\Family Room\GROUP C\Gr3 WEEK4	Gr3WEEEK4	4574.34	34.6614	126.873	39	234.654	128.095		734.12	539.12	10.84	360.88	7.52	0.28	6.24	165.92	357.64	81.52	4.16	3.24	229.28	18.24	5.8	20.16
2020-11-25	19:15:00	188288	900	900	989001025056248	D:\Dropbox\Family Room\GROUP C\Gr3 WEEK4	Gr3WEEEK4	1923.16	34.7456	124.483	15	160.308	162.433		514.08	716.84	53.08	183.16	0.32	0.88	41.68	344.8	183.16	323.04	6.12	0	0	0	0	0
2020-11-25	19:30:00	189188	900	900	989001025056248	D:\Dropbox\Family Room\GROUP C\Gr3 WEEK4	Gr3WEEEK4	5629.37	34.698	131.864	51	168.623	191.904		558.84	506.04	107.52	393.96	25.92	2.96	56.08	20.32	119.6	135.68	6.32	274.36	23.52	179.48	55.76	0
2020-11-25	19:45:00	190088	900	900	989001025056248	D:\Dropbox\Family Room\GROUP C\Gr3 WEEK4	Gr3WEEEK4	4471.73	34.7334	136.932	40	137.923	262.182		447.36	490.36	178.16	409.64	8.92	119.2	96.96	3.4	395.88	250.48	3.96	13.76	4.96	0	0.84	1.64
2020-11-25	20:00:00	190988	900	900	989001025056248	D:\Dropbox\Family Room\GROUP C\Gr3 WEEK4	Gr3WEEEK4	6695.75	34.8732	121.984	61	162.408	152.894		452.48	543.64	43.36	356.36	10.52	6.04	33.08	8.68	352.4	179.44	5.64	3.96	248.8	21.16	22.2	8.08
2020-11-25	20:15:00	191888	900	900	989001025056248	D:\Dropbox\Family Room\GROUP C\Gr3 WEEK4	Gr3WEEEK4	4828.98	34.8205	172.321	46	192.006	221.814		359.36	596.76	235.44	303.24	23.12	4.24	0	22.68	242.8	463.72	10.92	60.44	8.88	16	47.2	0
2020-11-25	20:30:00	192788	900	900	989001025056248	D:\Dropbox\Family Room\GROUP C\Gr3 WEEK4	Gr3WEEEK4	5826.69	34.5216	144.936	54	163.174	177.977		325.4	686.84	204.76	213.16	18.92	93.44	3.88	105	211.24	419.72	5.32	1.92	15.32	8.28	4.84	12.12
2020-11-25	20:45:00	193688	900	900	989001025056248	D:\Dropbox\Family Room\GROUP C\Gr3 WEEK4	Gr3WEEEK4	5715.1	34.5843	146.049	46	195.739	165.438		175.44	386.16	134.12	513.84	21.68	70.44	8.64	45.64	387.56	233.4	0.72	126.28	3.56	1.04	1.04	0
2020-11-25	21:00:00	194588	900	900	989001025056248	D:\Dropbox\Family Room\GROUP C\Gr3 WEEK4	Gr3WEEEK4	8164.46	34.7649	156.006	73	177.314	210.967		406.56	603.68	261.44	296.32	12.4	6.72	35.96	41.2	289.48	299.72	58.56	6.84	113.6	29.08	3.2	3.24
2020-11-25	21:15:00	195488	900	900	989001025056248	D:\Dropbox\Family Room\GROUP C\Gr3 WEEK4	Gr3WEEEK4	6591.74	34.6981	144.065	52	167.374	222.666		210.04	571.68	135.64	328.32	35.04	68.88	4.04	12.92	270.16	77.56	24.52	58.16	282.92	0	0	65.8
2020-11-25	21:30:00	196388	900	900	989001025056248	D:\Dropbox\Family Room\GROUP C\Gr3 WEEK4	Gr3WEEEK4	6106.57	34.3712	150.07	44	162.145	260.76		302.68	584.88	201.88	315.12	59.08	59	26.48	282.72	298.72	127.2	8.68	16.4	9.32	7.56	4.84	0
2020-11-25	21:45:00	197288	900	900	989001025056248	D:\Dropbox\Family Room\GROUP C\Gr3 WEEK4	Gr3WEEEK4	6931.33	34.6121	125.294	58	169.664	166.978		315.12	449.08	131.64	450.92	91.16	31	0.12	15	124.64	95.28	16.2	326.28	109.6	5.24	43.6	41.88
2020-11-25	22:00:00	198188	900	900	989001025056248	D:\Dropbox\Family Room\GROUP C\Gr3 WEEK4	Gr3WEEEK4	5667.78	34.5223	150.527	45	214.255	186.236		411.6	611.88	164.76	288.12	19.76	90.32	53.04	64.52	192.84	48.88	5	95.28	266.84	54.28	9.24	0
2020-11-25	22:15:00	199088	900	900	989001025056248	D:\Dropbox\Family Room\GROUP C\Gr3 WEEK4	Gr3WEEEK4	7051.46	34.8678	143.063	59	172.904	195.448		300.28	608.88	127.36	291.12	21.68	87.64	36.72	28.08	274.52	101.16	37.96	16.6	166.04	4.92	51.16	73.52
2020-11-25	22:30:00	199988	900	900	989001025056248	D:\Dropbox\Family Room\GROUP C\Gr3 WEEK4	Gr3WEEEK4	2304.66	34.0247	127.571	18	184.787	171.841		38.6	682.44	114.2	217.56	476.6	116.76	0	23.12	187.8	8.36	54.52	29.76	3.08	0	0	0
2020-11-25	22:45:00	200888	900	900	989001025056248	D:\Dropbox\Family Room\GROUP C\Gr3 WEEK4	Gr3WEEEK4	956.496	34.3548	93.461	8	179.242	103.59		23.72	885.64	0	14.36	298.24	9.72	0	303.24	6.32	0	0	8.04	0	0	274.44	0
2020-11-25	23:00:00	201788	900	900	989001025056248	D:\Dropbox\Family Room\GROUP C\Gr3 WEEK4	Gr3WEEEK4	0	35.1035	116.893	0	129.298	156.102		0	900	0	0	0	0	0	0	0	0	0	0	0	0	900	0
2020-11-25	23:15:00	202688	900	900	989001025056248	D:\Dropbox\Family Room\GROUP C\Gr3 WEEK4	Gr3WEEEK4	6795.95	34.603	132.205	62	163.93	220.626		163.96	784.08	97.96	115.92	47.76	119.2	22.8	26.68	109.2	74.48	1.36	6.72	11.16	15.48	465.16	0
2020-11-25	23:30:00	203588	900	900	989001025056248	D:\Dropbox\Family Room\GROUP C\Gr3 WEEK4	Gr3WEEEK4	8984.02	34.3657	159.846	79	218.41	176.084		214.24	565.72	185.64	334.28	110	65.16	30.52	23.8	186.56	185.24	45.28	147.72	83.56	2.4	19.76	0
2020-11-25	23:45:00	204488	900	900	989001025056248	D:\Dropbox\Family Room\GROUP C\Gr3 WEEK4	Gr3WEEEK4	7032.37	34.5498	201.347	60	251.935	233.665		389.92	720.44	397.8	179.56	14.12	35.96	207.32	99.68	27.32	112.6	12.28	152.24	150.04	40	17.88	30.56
2020-11-26	00:00:00	205388	900	900	989001025056248	D:\Dropbox\Family Room\GROUP C\Gr3 WEEK4	Gr3WEEEK4	7349.45	34.237	137.446	64	182.635	228.151		209.16	726.12	153.6	173.88	18.12	39	85.96	43.8	171.64	116.24	142.88	2.24	141.52	46.16	28.6	63.84
2020-11-26	00:15:00	206288	900	900	989001025056248	D:\Dropbox\Family Room\GROUP C\Gr3 WEEK4	Gr3WEEEK4	1348.09	34.7258	111.693	12	131.806	172.469		55.28	899.96	31.8	0.04	0	0	0	1.24	0	0	22.44	0.04	35.88	205.52	536.6	98.28
2020-11-26	00:30:00	207188	900	900	989001025056248	D:\Dropbox\Family Room\GROUP C\Gr3 WEEK4	Gr3WEEEK4	119.5	33.6063	108.365	1	121.257	221.368		15.2	900	48.88	0	0	0	0	0	0	0	450.64	0	0	449.36	0	0
2020-11-26	00:45:00	208088	900	900	989001025056248	D:\Dropbox\Family Room\GROUP C\Gr3 WEEK4	Gr3WEEEK4	432.352	33.3965	141.583	4	153.469	245.027		162	800.48	219.12	99.52	0	0	0	0	0	0	254.8	99.52	0	545.68	0	0
2020-11-26	01:00:00	208988	900	900	989001025056248	D:\Dropbox\Family Room\GROUP C\Gr3 WEEK4	Gr3WEEEK4	1484	33.0711	212.93	12	271.224	259.508		19.36	900	570.12	0	0	70.16	0	0	0	79.48	14.4	0	9.2	708.04	16.16	2.56
2020-11-26	01:15:00	209888	900	900	989001025056248	D:\Dropbox\Family Room\GROUP C\Gr3 WEEK4	Gr3WEEEK4	6833.29	34.108	135.727	56	182.341	187.918		86.2	822.12	126.64	77.88	101.96	174.16	204.6	49.64	67.2	217.48	37.72	10.68	9.2	27.36	0	0
2020-11-26	01:30:00	210788	900	900	989001025056248	D:\Dropbox\Family Room\GROUP C\Gr3 WEEK4	Gr3WEEEK4	13186.7	34.4961	162.182	111	275.152	191.718		169.96	724.24	246.16	175.76	69.6	171.76	312.72	51.84	163.32	52.32	11.6	12.44	3.8	25.28	20.24	5.08
2020-11-26	01:45:00	211688	900	900	989001025056248	D:\Dropbox\Family Room\GROUP C\Gr3 WEEK4	Gr3WEEEK4	10568.7	34.2438	158.343	96	255.618	198.905		153.72	706.96	209.08	193.04	13.68	166.04	203.48	46.64	183.96	16.8	140.88	9.08	9.08	3	106.32	1.04
2020-11-26	02:00:00	212588	900	900	989001025056248	D:\Dropbox\Family Room\GROUP C\Gr3 WEEK4	Gr3WEEEK4	10141.8	34.2972	223.84	82	312.86	227.44		210.88	728.84	571.16	171.16	36.32	146.96	142.44	163.52	148.8	180.36	24.4	22.36	10.08	0	24.2	0.56
2020-11-26	02:15:00	213488	900	900	989001025056248	D:\Dropbox\Family Room\GROUP C\Gr3 WEEK4	Gr3WEEEK4	9238.33	34.3943	157.722	82	214.282	197.811		186.16	827.16	334.68	72.84	4.56	108.16	85.64	83.12	36.56	26.72	275.96	36.28	5.4	104.04	119.36	14.2
2020-11-26	02:30:00	214388	900	900	989001025056248	D:\Dropbox\Family Room\GROUP C\Gr3 WEEK4	Gr3WEEEK4	8758.48	34.2631	160.561	71	233.294	215.611		108.76	870.28	240.88	29.72	125.52	70.96	225.08	76.76	25.8	46.6	170.76	3.92	3.8	37.6	113.2	0
2020-11-26	02:45:00	215288	900	900	989001025056248	D:\Dropbox\Family Room\GROUP C\Gr3 WEEK4	Gr3WEEEK4	3175.86	34.7348	142.726	24	195.028	212.155		41.28	892.72	174.8	7.28	0	0	0	0	3.6	56.76	229.96	3.68	263.36	17.56	35.56	289.52
2020-11-26	03:00:00	216188	900	900	989001025056248	D:\Dropbox\Family Room\GROUP C\Gr3 WEEK4	Gr3WEEEK4	5788.93	34.2684	171.744	49	209.633	240.99		65.08	869.2	341.28	30.8	7.88	10.08	6.68	12.24	11.04	28.92	74.96	19.76	92.12	319.76	114.44	202.12
2020-11-26	03:15:00	217088	900	900	989001025056248	D:\Dropbox\Family Room\GROUP C\Gr3 WEEK4	Gr3WEEEK4	457.497	34.9965	140.754	3	255.887	156.778		5.76	897.76	94.08	2.24	0	0	0	0	0	0	229.16	2.24	0	193.68	474.92	0
2020-11-26	03:30:00	217988	900	900	989001025056248	D:\Dropbox\Family Room\GROUP C\Gr3 WEEK4	Gr3WEEEK4	836.492	34.8114	126.935	7	190.766	194.805		21.24	900	114.68	0	0	0	0	0	0	0	582.72	0	0	303	14.28	0
2020-11-26	03:45:00	218888	900	900	989001025056248	D:\Dropbox\Family Room\GROUP C\Gr3 WEEK4	Gr3WEEEK4	1961.99	34.3057	190.069	16	210.137	288.312		21.88	898.8	483.84	1.2	103.96	16.4	12.44	0.68	1.2	0	372.4	0	0	385.84	7.08	0
2020-11-26	04:00:00	219788	900	900	989001025056248	D:\Dropbox\Family Room\GROUP C\Gr3 WEEK4	Gr3WEEEK4	13371.9	34.4719	169.691	119	255.452	222.994		205.48	842.04	339.36	57.96	194.32	117.68	218.12	48.8	24.76	13.12	54.84	33.2	57.84	47.28	80.28	9.76
2020-11-26	04:15:00	220688	900	900	989001025056248	D:\Dropbox\Family Room\GROUP C\Gr3 WEEK4	Gr3WEEEK4	9104.71	34.4487	151.041	76	201.516	211.68		119.6	847.52	164.56	52.48	342.24	99.08	59.8	65.16	44.4	16.88	61.64	8.08	3.24	95.36	104.12	0
2020-11-26	04:30:00	221588	900	900	989001025056248	D:\Dropbox\Family Room\GROUP C\Gr3 WEEK4	Gr3WEEEK4	9478.98	34.2732	164.282	81	216.948	244.106		109.36	869.28	238.36	30.72	65.24	19.04	40.88	19	1.68	17.4	148	29.04	2.68	249.52	296.84	10.68
2020-11-26	04:45:00	222488	900	900	989001025056248	D:\Dropbox\Family Room\GROUP C\Gr3 WEEK4	Gr3WEEEK4	7900.5	34.3518	136.899	64	189.233	203.247		102.16	860.16	94.16	39.84	142.88	34.12	3.24	44.68	21.8	17.4	282.4	18.04	4.16	130.08	185.64	15.56
2020-11-26	05:00:00	223388	900	900	989001025056248	D:\Dropbox\Family Room\GROUP C\Gr3 WEEK4	Gr3WEEEK4	5691.14	34.1876	153.249	51	179.006	216.156		84.24	846.6	267.32	53.4	3.36	9.24	33.28	0.4	1.28	5.16	168.72	52.12	297.56	93.8	62.36	172.72
2020-11-26	05:15:00	224288	900	900	989001025056248	D:\Dropbox\Family Room\GROUP C\Gr3 WEEK4	Gr3WEEEK4	815.997	34.7523	162.976	6	199.37	199.248		12.12	886.92	175.24	13.08	0	0	0	0	0	0	0	13.08	793.8	0	0	93.12
2020-11-26	05:30:00	225188	900	900	989001025056248	D:\Dropbox\Family Room\GROUP C\Gr3 WEEK4	Gr3WEEEK4	766.505	34.0205	158.079	6	193.394	227.995		25.84	900	120.52	0	0	0	0	0	0	0	0	0	97.36	0	175.36	627.28
2020-11-26	05:45:00	226088	900	900	989001025056248	D:\Dropbox\Family Room\GROUP C\Gr3 WEEK4	Gr3WEEEK4	836.5	33.5666	111.248	7	119.356	139.422		9.96	861.28	0	38.72	0	0	0	0	0	0	0	38.72	424.36	0	286.4	150.52
2020-11-26	06:00:00	226988	900	900	989001025056248	D:\Dropbox\Family Room\GROUP C\Gr3 WEEK4	Gr3WEEEK4	239.009	33.5362	90.2372	2	120.543	92.485		87.04	765.88	0	134.12	0	0	0	0	0	0	0	134.12	0	0	765.88	0
2020-11-26	06:15:00	227888	900	900	989001025056248	D:\Dropbox\Family Room\GROUP C\Gr3 WEEK4	Gr3WEEEK4	238.998	33.8651	122.277	2	133.866	126.528		444.28	324.8	0	575.2	0	0	0	0	0	0	0	575.2	0	0	324.8	0
2020-11-26	06:30:00	228788	900	900	989001025056248	D:\Dropbox\Family Room\GROUP C\Gr3 WEEK4	Gr3WEEEK4	935.499	34.0729	119.355	7	128.152	198.669		12.36	461.4	0	438.6	0	0	0	0	0	0	0	438.6	294.52	0	163.52	3.36
2020-11-26	06:45:00	229688	900	900	989001025056248	D:\Dropbox\Family Room\GROUP C\Gr3 WEEK4	Gr3WEEEK4	1005.5	33.5886	119.307	9	122.939	188.888		14.6	818.24	0	81.76	0	0	0	0	0	0	0.04	81.76	816.44	0	0	1.76
2020-11-26	07:00:00	230588	900	900	989001025056248	D:\Dropbox\Family Room\GROUP C\Gr3 WEEK4	Gr3WEEEK4	2996.2	34.2407	182.975	26	192.414	227.305		34.28	756.96	201.6	143.04	127	5.56	67.68	0	0	31.44	3.2	143.04	236.28	240.28	45.52	0
2020-11-26	07:15:00	231488	900	900	989001025056248	D:\Dropbox\Family Room\GROUP C\Gr3 WEEK4	Gr3WEEEK4	5441.72	33.986	154.639	43	161.195	203.118		72.64	729.4	200.44	170.6	109.56	21.12	57.24	16.08	0	0.92	19.8	170.6	11.56	120.52	365.72	6.88
2020-11-26	07:30:00	232388	900	900	989001025056248	D:\Dropbox\Family Room\GROUP C\Gr3 WEEK4	Gr3WEEEK4	478	34.3433	87.2191	4	147.621	87.2191		9.36	387.32	0	512.68	0	0	0	0	0	0	0	512.68	0	0	387.32	0
2020-11-26	07:45:00	233288	900	900	989001025056248	D:\Dropbox\Family Room\GROUP C\Gr3 WEEK4	Gr3WEEEK4	0	34.9223	120.809	0	159.924	129.884		0	0	0	900	0	0	0	0	0	0	0	900	0	0	0	0
2020-11-26	08:00:00	234188	900	900	989001025056248	D:\Dropbox\Family Room\GROUP C\Gr3 WEEK4	Gr3WEEEK4	1075.5	34.7301	122.451	9	135.188	161.41		51.16	63.4	0	836.6	0	0	0	0	0	0	0	836.6	7.6	0	55.8	0
2020-11-26	08:15:00	235088	900	900	989001025056248	D:\Dropbox\Family Room\GROUP C\Gr3 WEEK4	Gr3WEEEK4	717	34.0612	124.817	6	166.562	170.757		9.4	99.64	21.88	800.36	0	0	0	0	0	0	0	800.36	51.36	0	48.28	0
2020-11-26	08:30:00	235988	900	900	989001025056248	D:\Dropbox\Family Room\GROUP C\Gr3 WEEK4	Gr3WEEEK4	119.5	33.9674	118.276	1	164.405	119.691		1.2	260.08	4.8	639.92	0	0	0	0	0	0	0	639.92	260.08	0	0	0
2020-11-26	08:45:00	236888	900	900	989001025056248	D:\Dropbox\Family Room\GROUP C\Gr3 WEEK4	Gr3WEEEK4	527.471	34.4983	117.987	4	150.662	124.1		150.36	89.88	0	810.12	0	0	0	0	0	0	0	810.12	0	7.6	82.28	0
2020-11-26	09:00:00	237788	900	900	989001025056248	D:\Dropbox\Family Room\GROUP C\Gr3 WEEK4	Gr3WEEEK4	2764.75	33.7822	119.511	24	162.248	136.767		130.56	896.4	0	3.6	0	0	0	0	0	0	109.08	3.6	96.88	169.92	421	99.52
2020-11-26	09:15:00	238688	900	900	989001025056248	D:\Dropbox\Family Room\GROUP C\Gr3 WEEK4	Gr3WEEEK4	239	33.7659	120.592	2	139.021	144.996		2.16	900	0	0	0	0	0	0	0	0	2.52	0	0	863	34.48	0
2020-11-26	09:30:00	239588	900	900	989001025056248	D:\Dropbox\Family Room\GROUP C\Gr3 WEEK4	Gr3WEEEK4	119.5	33.3456	80.1834	1	137.145	101.457		1.16	900	0	0	0	0	0	0	0	0	0	0	0	327.48	572.52	0
2020-11-26	09:45:00	240488	900	900	989001025056248	D:\Dropbox\Family Room\GROUP C\Gr3 WEEK4	Gr3WEEEK4	0	33.2788	153.619	0	153.618	168.999		0	900	0	0	0	0	0	0	0	0	0	0	0	0	900	0
2020-11-26	10:00:00	241388	900	900	989001025056248	D:\Dropbox\Family Room\GROUP C\Gr3 WEEK4	Gr3WEEEK4	0	33.476	119.702	0	121.309	129.024		0	900	0	0	0	0	0	0	0	0	0	0	0	0	900	0
2020-11-26	10:15:00	242288	900	900	989001025056248	D:\Dropbox\Family Room\GROUP C\Gr3 WEEK4	Gr3WEEEK4	239	33.7736	118.398	2	120.2	122.8		2.36	900	0	0	0	0	0	0	0	0	0	0	0	0	886.96	13.04
2020-11-26	10:30:00	243188	900	900	989001025056248	D:\Dropbox\Family Room\GROUP C\Gr3 WEEK4	Gr3WEEEK4	527.498	34.0034	76.3262	3	124.653	88.979		5.4	900	0	0	0	0	0	0	0	0	3.68	0	0	94.2	802.12	0
2020-11-26	10:45:00	244088	900	900	989001025056248	D:\Dropbox\Family Room\GROUP C\Gr3 WEEK4	Gr3WEEEK4	312.855	33.6797	113.484	3	119.517	140.747		2.48	900	0	0	0	0	0	0	0	0	0	0	496.32	0	402.8	0.88
2020-11-26	11:00:00	244988	900	900	989001025056248	D:\Dropbox\Family Room\GROUP C\Gr3 WEEK4	Gr3WEEEK4	676.701	33.8809	119.994	6	188.42	130.044		1.24	899.36	0.24	0.64	0.28	0	0	0.04	0.6	0	0	0.04	899.04	0	0	0
2020-11-26	11:15:00	245888	900	900	989001025056248	D:\Dropbox\Family Room\GROUP C\Gr3 WEEK4	Gr3WEEEK4	0	33.8382	120.78	0	136.506	165.813		0	900	3.08	0	0	0	0	0	0	0	0	0	900	0	0	0
2020-11-26	11:30:00	246788	900	900	989001025056248	D:\Dropbox\Family Room\GROUP C\Gr3 WEEK4	Gr3WEEEK4	239	34.014	137.532	2	140.96	204.488		2.32	864.16	0	35.84	0	0	0	0	0	0	0	35.84	864.16	0	0	0
2020-11-26	11:45:00	247688	900	900	989001025056248	D:\Dropbox\Family Room\GROUP C\Gr3 WEEK4	Gr3WEEEK4	238.994	34.2233	84.196	2	84.8059	127.381		300.36	323.16	0	576.84	0	0	0	0	0	0	0	576.84	323.16	0	0	0
2020-11-26	12:00:00	248588	900	900	989001025056248	D:\Dropbox\Family Room\GROUP C\Gr3 WEEK4	Gr3WEEEK4	0	34.0477	119.5	0	119.5	146.474		0	711.2	0	188.8	0	0	0	0	0	0	0	188.8	711.2	0	0	0
2020-11-26	12:15:00	249488	900	900	989001025056248	D:\Dropbox\Family Room\GROUP C\Gr3 WEEK4	Gr3WEEEK4	119.5	34.3142	119.293	0	119.293	119.533		6.24	0	0	900	0	0	0	0	0	0	0	900	0	0	0	0
2020-11-26	12:30:00	250388	900	900	989001025056248	D:\Dropbox\Family Room\GROUP C\Gr3 WEEK4	Gr3WEEEK4	6122.18	34.5577	120.965	49	136.049	169.693		134.16	706.4	101.6	193.6	11.36	32.84	16.96	39.84	19.52	11.2	181.08	174.08	0	21.72	386.8	4.6
2020-11-26	12:45:00	251288	900	900	989001025056248	D:\Dropbox\Family Room\GROUP C\Gr3 WEEK4	Gr3WEEEK4	885.998	34.2761	93.8991	7	127.71	140.541		11.08	900	0	0	0	0	0	0	0	0	12.88	0	0	40	832.88	14.24
2020-11-26	13:00:00	252188	900	900	989001025056248	D:\Dropbox\Family Room\GROUP C\Gr3 WEEK4	Gr3WEEEK4	0	33.5707	110.425	0	126.64	188.322		0	900	0	0	0	0	0	0	0	0	0	0	0	0	900	0
2020-11-26	13:15:00	253088	900	900	989001025056248	D:\Dropbox\Family Room\GROUP C\Gr3 WEEK4	Gr3WEEEK4	358.492	33.3091	95.2367	2	108.4	136.098		200.2	453.04	0	446.96	0	0	0	0	0	0	188.8	446.96	0	0	264.24	0
2020-11-26	13:30:00	253988	900	900	989001025056248	D:\Dropbox\Family Room\GROUP C\Gr3 WEEK4	Gr3WEEEK4	168.998	33.3181	119.465	1	194.199	119.465		1.4	900	0	0	0	0	0	0	0	0	154.72	0	0	0	745.28	0
2020-11-26	13:45:00	254888	900	900	989001025056248	D:\Dropbox\Family Room\GROUP C\Gr3 WEEK4	Gr3WEEEK4	168.998	33.974	118.668	1	215.208	120.436		1	900	0	0	0	0	0	0	0	0	0	0	30.2	0	869.8	0
2020-11-26	14:00:00	255788	900	900	989001025056248	D:\Dropbox\Family Room\GROUP C\Gr3 WEEK4	Gr3WEEEK4	168.998	33.6857	133.248	2	177.706	144.599		3.76	899.96	0	0.04	0	0	0	0	0	0	0	0.04	700.36	0	199.6	0
2020-11-26	14:15:00	256688	900	900	989001025056248	D:\Dropbox\Family Room\GROUP C\Gr3 WEEK4	Gr3WEEEK4	2484.72	34.3078	129.288	21	157.201	139.618		68.12	323.76	32.76	576.24	6.04	13.96	0	27.64	40.16	0	9.04	536.08	0	9.68	257.4	0
2020-11-26	14:30:00	257588	900	900	989001025056248	D:\Dropbox\Family Room\GROUP C\Gr3 WEEK4	Gr3WEEEK4	1595.2	34.0234	117.24	13	157.993	126.316		81.6	152.08	7.08	747.92	0	0	0	9.92	44.16	46.28	1.24	703.76	52.24	2.52	26.88	13
2020-11-26	14:45:00	258488	900	711.2	989001025056248	D:\Dropbox\Family Room\GROUP C\Gr3 WEEK4	Gr3WEEEK4	0	34.3079	119.5	0		119.5		0	0	0	711.2	0	0	0	0	0	0	0	711.2	0	0	0	0
