# Supplementary material for: Deep learning for behaviour classification in a preclinical brain injury model
Source: PLoS One. 2022 Jun 15;17(6):e0268962. doi: 10.1371/journal.pone.0268962 (PMC9200342; doi:10.1371/journal.pone.0268962)
Supplement: S1 File — (ZIP) [file pone.0268962.s002.zip › Supplementary_data/INJURYGrA_W3.xlsx]

## Sheet: 989001025043666
date	time	time since start (s)	bin duration (s)	effective bin duration (s)	subject	folder	study name	distance (mm)	temperature (C)	separation (mm)	transition	separation 985141000928712 (mm)	separation 989001025043666 (mm)	separation 989001025043695 (mm)	separation 985141000928707 (mm)	separation 989001025045745 (mm)	separation 985141000928723 (mm)	separation 985141000928730 (mm)	separation 989001025043662 (mm)	separation 989001025043693 (mm)	mobile (s)	thigmotactic (s)	isolated (s)	in centre zones (s)	antenna1.0 (s)	antenna2.0 (s)	antenna3.0 (s)	antenna4.0 (s)	antenna5.0 (s)	antenna6.0 (s)	antenna7.0 (s)	antenna8.0 (s)	antenna9.0 (s)	antenna10.0 (s)	antenna11.0 (s)	antenna12.0 (s)
2020-11-01	09:45:00	0	900	589.72	989001025043666	D:\Dropbox\Family Room\GROUP A\POST-WEEK3	GrAWEEK3	4143.82	32.959	107.095	36	170.616		180.562	136.043						119.04	352.48	5.48	237.24	15.2	233.72	38.72	15.2	183.32	42.2	0	53.92	2.4	0	0	5.04
2020-11-01	10:00:00	589	900	900	989001025043666	D:\Dropbox\Family Room\GROUP A\POST-WEEK3	GrAWEEK3	1792.21	33.2841	103.277	20	160.977		160.87	123.486						191.72	781.44	13.68	118.56	0	663.6	0	9.76	73.64	10.36	97.72	44.92	0	0	0	0
2020-11-01	10:15:00	1489	900	900	989001025043666	D:\Dropbox\Family Room\GROUP A\POST-WEEK3	GrAWEEK3	0	32.9385	88.6268	0	132.12		168.999	89.6569						0	900	0	0	0	900	0	0	0	0	0	0	0	0	0	0
2020-11-01	10:30:00	2389	900	900	989001025043666	D:\Dropbox\Family Room\GROUP A\POST-WEEK3	GrAWEEK3	3656.18	33.2859	96.1177	39	122.239		162.169	117.049						139.6	875.76	0	24.24	0	476.12	91.76	0.6	12.76	288.44	18.84	11.48	0	0	0	0
2020-11-01	10:45:00	3289	900	900	989001025043666	D:\Dropbox\Family Room\GROUP A\POST-WEEK3	GrAWEEK3	119.5	34.3028	118.658	1	166.982		121.333	129.491						11.64	900	0	0	0	0	865	0	0	35	0	0	0	0	0	0
2020-11-01	11:00:00	4189	900	900	989001025043666	D:\Dropbox\Family Room\GROUP A\POST-WEEK3	GrAWEEK3	239	33.433	116.132	2	164.168		132.987	150.479						2.32	870.92	0	29.08	0	0	843.6	0	29.08	27.32	0	0	0	0	0	0
2020-11-01	11:15:00	5089	900	900	989001025043666	D:\Dropbox\Family Room\GROUP A\POST-WEEK3	GrAWEEK3	239	33.0282	113.323	2	119.813		148.524	124.191						2.04	895.68	0	4.32	0	0	12.68	0	4.32	883	0	0	0	0	0	0
2020-11-01	11:30:00	5989	900	900	989001025043666	D:\Dropbox\Family Room\GROUP A\POST-WEEK3	GrAWEEK3	1174.5	33.6229	102.965	10	119.631		139.132	130.504						15.84	892.96	0	7.04	0	0.04	99.44	0	7.04	793.48	0	0	0	0	0	0
2020-11-01	11:45:00	6889	900	900	989001025043666	D:\Dropbox\Family Room\GROUP A\POST-WEEK3	GrAWEEK3	0	33.1362	41.1983	0	119.5		168.999	41.1983						0	900	0	0	0	0	0	0	0	900	0	0	0	0	0	0
2020-11-01	12:00:00	7789	900	900	989001025043666	D:\Dropbox\Family Room\GROUP A\POST-WEEK3	GrAWEEK3	646.969	33.1927	57.7037	5	119.062		129.755	93.2806						110.24	814.32	0	85.68	0	127.28	204.92	0	85.68	482.12	0	0	0	0	0	0
2020-11-01	12:15:00	8689	900	900	989001025043666	D:\Dropbox\Family Room\GROUP A\POST-WEEK3	GrAWEEK3	0	33.2879	119.101	0	119.5		154.859	168.999						0	900	0	0	0	0	0	0	0	900	0	0	0	0	0	0
2020-11-01	12:30:00	9589	900	900	989001025043666	D:\Dropbox\Family Room\GROUP A\POST-WEEK3	GrAWEEK3	0	33.7026	41.1983	0	87.6493		168.999	58.2632						0	900	0	0	0	0	0	0	0	900	0	0	0	0	0	0
2020-11-01	12:45:00	10489	900	900	989001025043666	D:\Dropbox\Family Room\GROUP A\POST-WEEK3	GrAWEEK3	773.419	33.7404	25.7634	8	52.6608		157.019	96.6377						16.48	860.64	0	39.36	0	1.48	33.44	1.44	39.36	824.28	0	0	0	0	0	0
2020-11-01	13:00:00	11389	900	900	989001025043666	D:\Dropbox\Family Room\GROUP A\POST-WEEK3	GrAWEEK3	239	33.7793	101.772	2	116.553		166.18	135.799						2.12	900	0	0	0	0	50.96	0	0	849.04	0	0	0	0	0	0
2020-11-01	13:15:00	12289	900	900	989001025043666	D:\Dropbox\Family Room\GROUP A\POST-WEEK3	GrAWEEK3	0	33.0185	119.5	0	119.5		168.999	193.132						0	900	0	0	0	0	0	0	0	900	0	0	0	0	0	0
2020-11-01	13:30:00	13189	900	900	989001025043666	D:\Dropbox\Family Room\GROUP A\POST-WEEK3	GrAWEEK3	407.996	32.9148	78.2925	3	118.456		167.383	96.0858						23.84	888.52	0	11.48	0	0	8.88	0	11.48	879.64	0	0	0	0	0	0
2020-11-01	13:45:00	14089	900	900	989001025043666	D:\Dropbox\Family Room\GROUP A\POST-WEEK3	GrAWEEK3	0	33.1574	78.3017	0	151.934		136.502	78.3017						0	900	0	0	0	0	589.72	0	0	310.28	0	0	0	0	0	0
2020-11-01	14:00:00	14989	900	900	989001025043666	D:\Dropbox\Family Room\GROUP A\POST-WEEK3	GrAWEEK3	0	32.8958	119.271	0	168.999		119.5	119.801						0	900	0	0	0	0	900	0	0	0	0	0	0	0	0	0
2020-11-01	14:15:00	15889	900	900	989001025043666	D:\Dropbox\Family Room\GROUP A\POST-WEEK3	GrAWEEK3	3805.28	33.1263	97.9032	35	137.68		128.448	145.202						221.52	872.64	17	27.36	49.4	388.88	311.92	16.08	8.24	71.56	14.8	19.12	2.52	0.44	10.92	6.12
2020-11-01	14:30:00	16789	900	900	989001025043666	D:\Dropbox\Family Room\GROUP A\POST-WEEK3	GrAWEEK3	934.135	33.4947	92.6222	7	119.109		198.355	118.288						175.64	900	0	0	0	410.68	48.84	0	0	440.48	0	0	0	0	0	0
2020-11-01	14:45:00	17689	900	900	989001025043666	D:\Dropbox\Family Room\GROUP A\POST-WEEK3	GrAWEEK3	120.895	33.5744	90.0368	1	115.091		153.72	98.6345						185.6	900	0	0	0	844.16	0	0	0	55.84	0	0	0	0	0	0
2020-11-01	15:00:00	18589	900	900	989001025043666	D:\Dropbox\Family Room\GROUP A\POST-WEEK3	GrAWEEK3	1467.68	33.2519	81.9798	13	109.494		123.352	124.636						550.12	891.12	0	8.88	0	733.28	5.36	7.16	8.88	145.32	0	0	0	0	0	0
2020-11-01	15:15:00	19489	900	900	989001025043666	D:\Dropbox\Family Room\GROUP A\POST-WEEK3	GrAWEEK3	340.089	33.7682	72.2109	2	126.132		105.229	105.41						600.08	900	0	0	0	432.48	235.64	0	0	231.88	0	0	0	0	0	0
2020-11-01	15:30:00	20389	900	900	989001025043666	D:\Dropbox\Family Room\GROUP A\POST-WEEK3	GrAWEEK3	1638.14	33.4646	115.606	18	166.565		119.286	116.693						114.28	896.72	0	3.28	0	3.32	890.12	3.28	3.28	0	0	0	0	0	0	0
2020-11-01	15:45:00	21289	900	900	989001025043666	D:\Dropbox\Family Room\GROUP A\POST-WEEK3	GrAWEEK3	84.6911	32.8958	89.8739	1	122.057		162.094	89.8739						246	900	0	0	0	0	72.44	0	0	827.56	0	0	0	0	0	0
2020-11-01	16:00:00	22189	900	900	989001025043666	D:\Dropbox\Family Room\GROUP A\POST-WEEK3	GrAWEEK3	3558.48	33.1724	107.693	30	130.871		186.265	137.066						117.24	360	5.12	540	13.4	45.96	111.56	2	286.52	114.2	0.52	253.48	66.56	0	1.2	4.6
2020-11-01	16:15:00	23089	900	900	989001025043666	D:\Dropbox\Family Room\GROUP A\POST-WEEK3	GrAWEEK3	2146.11	33.2767	45.6156	20	58.1544		141.915	128.348						316.32	374.28	0	525.72	4.4	218.84	84.12	3.04	515.48	47.04	1.4	10.24	0	0	15.44	0
2020-11-01	16:30:00	23989	900	900	989001025043666	D:\Dropbox\Family Room\GROUP A\POST-WEEK3	GrAWEEK3	647.001	33.3274	101.589	5	131.215		170.944	131.172						119.32	743.88	0	156.12	0	667.16	0	0	156.12	76.72	0	0	0	0	0	0
2020-11-01	16:45:00	24889	900	900	989001025043666	D:\Dropbox\Family Room\GROUP A\POST-WEEK3	GrAWEEK3	984.994	32.9091	120.035	7	238.131		228.481	129.654						12.52	753.08	55.84	146.92	0	37.76	435.16	0	146.92	280.16	0	0	0	0	0	0
2020-11-01	17:00:00	25789	900	900	989001025043666	D:\Dropbox\Family Room\GROUP A\POST-WEEK3	GrAWEEK3	1142.97	32.941	117.282	11	151.806		145.307	264.282						96.88	843.76	0	56.24	0	0	4.52	0	1.24	176.24	0	55	4.92	0	64.6	593.48
2020-11-01	17:15:00	26689	900	900	989001025043666	D:\Dropbox\Family Room\GROUP A\POST-WEEK3	GrAWEEK3	1829.82	32.9442	95.0549	16	141.963		119.273	254.22						165.12	805.44	0	94.56	0	0	0	0	77.6	8.08	0	16.96	90.04	0	444.4	262.92
2020-11-01	17:30:00	27589	900	900	989001025043666	D:\Dropbox\Family Room\GROUP A\POST-WEEK3	GrAWEEK3	3266.89	32.9247	96.3743	28	140.049		193.218	138.368						218.6	420.08	1.68	479.92	7.44	0	0	2.16	125.8	0	0	354.12	60.84	0	135.8	213.84
2020-11-01	17:45:00	28489	900	900	989001025043666	D:\Dropbox\Family Room\GROUP A\POST-WEEK3	GrAWEEK3	12841.8	32.9138	130.719	118	208.913		226.491	219.931						204.56	817.32	109.8	82.68	48.36	75.48	256.2	31.2	47.4	66.92	8.04	35.28	50.64	9.76	83.6	187.12
2020-11-01	18:00:00	29389	900	900	989001025043666	D:\Dropbox\Family Room\GROUP A\POST-WEEK3	GrAWEEK3	11016.6	32.896	134.055	94	175.566		187.181	221.475						213.04	655.88	77.52	244.12	56.68	36.04	82.4	32.04	226.16	16.8	232.44	17.96	36.28	27.68	128.52	7
2020-11-01	18:15:00	30289	900	900	989001025043666	D:\Dropbox\Family Room\GROUP A\POST-WEEK3	GrAWEEK3	0	32.8958	117.751	0	131.437		149.114	165.358						0	0	0	900	0	0	0	0	900	0	0	0	0	0	0	0
2020-11-01	18:30:00	31189	900	900	989001025043666	D:\Dropbox\Family Room\GROUP A\POST-WEEK3	GrAWEEK3	8339.06	33.0783	112.632	69	177.175		151.372	175.925						207.16	255.04	29.36	644.96	34.32	16.96	3.56	12.84	502.24	15.92	87.96	142.72	36.56	7.36	12.88	26.68
2020-11-01	18:45:00	32089	900	900	989001025043666	D:\Dropbox\Family Room\GROUP A\POST-WEEK3	GrAWEEK3	12964.2	32.8958	137.295	111	179.165		202.788	232.991						195.04	698.92	96.64	201.08	41.32	45.88	76.44	190.76	94.12	56	76.88	106.96	72.96	18	116.52	4.16
2020-11-01	19:00:00	32989	900	900	989001025043666	D:\Dropbox\Family Room\GROUP A\POST-WEEK3	GrAWEEK3	11145.9	32.9006	128.325	107	205.963		197.835	201.166						239.04	774.96	101.24	125.04	42.36	64.64	117.52	9.24	73.36	39.12	24.48	51.68	84.24	27.16	294.24	71.96
2020-11-01	19:15:00	33889	900	900	989001025043666	D:\Dropbox\Family Room\GROUP A\POST-WEEK3	GrAWEEK3	8950.38	32.8975	146.539	80	235.875		203.589	218.755						143.92	825.96	176.48	74.04	23.48	260.8	10	29.44	55.36	53.24	132.28	18.68	35.4	8.04	117.88	155.4
2020-11-01	19:30:00	34789	900	900	989001025043666	D:\Dropbox\Family Room\GROUP A\POST-WEEK3	GrAWEEK3	10139.2	32.8958	119.921	80	203.616		210.501	145.356						212.28	777.48	50.16	122.52	0.6	135.44	4.72	71.04	99.96	78.84	149	22.56	40.08	29.08	254.44	14.24
2020-11-01	19:45:00	35689	900	900	989001025043666	D:\Dropbox\Family Room\GROUP A\POST-WEEK3	GrAWEEK3	11035.7	32.8958	131.966	96	214.669		237.532	198.227						205.56	813.32	109.2	86.68	58.92	181.36	33.68	38.68	57.24	36	160.64	29.44	96.2	9.44	146.24	52.16
2020-11-01	20:00:00	36589	900	900	989001025043666	D:\Dropbox\Family Room\GROUP A\POST-WEEK3	GrAWEEK3	12987.8	32.9122	132.147	112	194.274		217.553	194.571						298.56	701.56	103.88	198.44	35.96	114.36	39.56	46.44	147.88	147.56	46.44	50.56	26.04	57.24	118.12	69.84
2020-11-01	20:15:00	37489	900	900	989001025043666	D:\Dropbox\Family Room\GROUP A\POST-WEEK3	GrAWEEK3	7204.06	32.8971	130.851	60	208.675		196.825	181.663						117.44	705.84	86.4	194.16	33.8	64.6	12.04	34.2	137.84	137.44	45.52	56.32	190.28	56.16	49.08	82.72
2020-11-01	20:30:00	38389	900	900	989001025043666	D:\Dropbox\Family Room\GROUP A\POST-WEEK3	GrAWEEK3	2223.97	32.8958	117.316	20	159.065		237.773	156.111						74.76	830.76	44.64	69.24	0.52	1.28	134.04	1.04	45.56	674.76	0	23.68	12.92	0	4.96	1.24
2020-11-01	20:45:00	39289	900	900	989001025043666	D:\Dropbox\Family Room\GROUP A\POST-WEEK3	GrAWEEK3	9825.83	32.9131	135.157	85	195.993		220.686	212.56						160.76	754.08	69.64	145.92	34.8	29.08	87.44	97.2	110.52	9.4	66.24	35.4	36.2	19.84	275.92	97.96
2020-11-01	21:00:00	40189	900	900	989001025043666	D:\Dropbox\Family Room\GROUP A\POST-WEEK3	GrAWEEK3	8220.9	32.8958	124.626	72	178.194		182.525	181.895						137.4	595.36	25.56	304.64	60.92	8.56	74.12	171.68	242.32	18.72	0.92	62.32	73.4	0	165.56	21.48
2020-11-01	21:15:00	41089	900	900	989001025043666	D:\Dropbox\Family Room\GROUP A\POST-WEEK3	GrAWEEK3	10710.2	32.9834	115.114	95	156.211		199.231	207.545						210	722.32	17.84	177.68	10.4	81.6	13.84	87.08	114.56	88.56	29.76	63.12	99.52	60.44	230.68	20.44
2020-11-01	21:30:00	41989	900	900	989001025043666	D:\Dropbox\Family Room\GROUP A\POST-WEEK3	GrAWEEK3	3205.15	32.8994	157.399	27	208.364		236.272	311.868						58.64	860.2	216.16	39.8	28.28	18.88	9.64	0.68	3.96	1.8	9.88	35.84	13.48	1.84	465.76	309.96
2020-11-01	21:45:00	42889	900	900	989001025043666	D:\Dropbox\Family Room\GROUP A\POST-WEEK3	GrAWEEK3	9006.14	32.9027	106.753	68	137.092		170.828	236.288						140.36	310.84	43.28	589.16	4.12	8.64	130.04	2.68	200.08	6.2	2.88	389.08	28.2	0	69.44	58.64
2020-11-01	22:00:00	43789	900	900	989001025043666	D:\Dropbox\Family Room\GROUP A\POST-WEEK3	GrAWEEK3	10114.3	32.8961	129.664	88	162.728		237.878	194.415						270.52	703.04	150.16	196.96	36.16	137.76	15.52	46.92	146.52	109.08	88.44	50.44	35.2	83.68	94.72	55.56
2020-11-01	22:15:00	44689	900	900	989001025043666	D:\Dropbox\Family Room\GROUP A\POST-WEEK3	GrAWEEK3	8465.2	32.9196	108.631	74	171.469		135.163	166.297						130.88	804.68	58.08	95.32	0	18.4	68.92	0.2	34.84	208.4	5.56	60.48	197.84	37.44	199.56	68.36
2020-11-01	22:30:00	45589	900	900	989001025043666	D:\Dropbox\Family Room\GROUP A\POST-WEEK3	GrAWEEK3	2136.6	32.9257	119.018	18	219.472		163.279	156.939						69.28	735.04	35.6	164.96	0.04	25.84	14.08	0	136.72	81.16	2.84	28.24	1.52	0	169.52	440.04
2020-11-01	22:45:00	46489	900	900	989001025043666	D:\Dropbox\Family Room\GROUP A\POST-WEEK3	GrAWEEK3	1873.61	32.8958	105.469	15	129.055		125.565	297.394						82.56	872.48	0	27.52	0	0	0	0	19.56	1.92	0	7.96	9.12	0	667.16	194.28
2020-11-01	23:00:00	47389	900	900	989001025043666	D:\Dropbox\Family Room\GROUP A\POST-WEEK3	GrAWEEK3	11934.8	32.9421	133.848	108	207.554		185.291	213.562						187.28	777.28	105.96	122.72	54.4	103.08	124.12	124.92	58.96	31.12	14.88	63.76	35.2	5.08	118.84	165.64
2020-11-01	23:15:00	48289	900	900	989001025043666	D:\Dropbox\Family Room\GROUP A\POST-WEEK3	GrAWEEK3	8321.95	32.9008	121.074	75	163.873		198.51	186.953						179.48	724.72	105.04	175.28	1.68	127.84	180.44	153.04	150.16	39.28	4.04	25.12	63.76	14.12	44.72	95.8
2020-11-01	23:30:00	49189	900	900	989001025043666	D:\Dropbox\Family Room\GROUP A\POST-WEEK3	GrAWEEK3	10829	32.915	140.415	93	216.799		214.767	211.164						272.88	787.68	188.24	112.32	34.2	154.08	167.16	56.72	31.68	50.36	50.48	80.64	16.36	57.2	114.92	86.2
2020-11-01	23:45:00	50089	900	900	989001025043666	D:\Dropbox\Family Room\GROUP A\POST-WEEK3	GrAWEEK3	10077.3	32.9055	127.999	87	191.179		191.005	187.319						164.28	681.24	82.44	218.76	21.88	129.64	27.2	122.72	173.08	104.08	19.2	45.68	49.28	4.64	144.92	57.68
2020-11-02	00:00:00	50989	900	900	989001025043666	D:\Dropbox\Family Room\GROUP A\POST-WEEK3	GrAWEEK3	2188.64	33.0024	113.174	19	131.356		223.391	157.72						53.88	796.76	0	103.24	0	0	0	0	94.44	0	11.12	8.8	2.36	151.96	308.12	323.2
2020-11-02	00:15:00	51889	900	900	989001025043666	D:\Dropbox\Family Room\GROUP A\POST-WEEK3	GrAWEEK3	523.239	32.8967	140.834	5	159.113		238.198	321.702						11.88	895.68	0	4.32	0	0	0	0	0	0	0	4.32	0.64	0	0	895.04
2020-11-02	00:30:00	52789	900	900	989001025043666	D:\Dropbox\Family Room\GROUP A\POST-WEEK3	GrAWEEK3	2109.81	32.8967	134.881	16	185.877		196.369	283.005						27.16	797.72	46.6	102.28	0	0	0	0	21.08	0	0	81.2	51.52	0	9.36	736.84
2020-11-02	00:45:00	53689	900	900	989001025043666	D:\Dropbox\Family Room\GROUP A\POST-WEEK3	GrAWEEK3	3275.24	32.9045	106.721	26	133.453		199.216	143.079						73.96	820.12	4.24	79.88	7.12	1.28	1.36	0.88	0.04	1.48	0.92	79.84	121.64	2.16	222.44	460.84
2020-11-02	01:00:00	54589	900	900	989001025043666	D:\Dropbox\Family Room\GROUP A\POST-WEEK3	GrAWEEK3	6385.22	32.9073	120.915	55	168.31		222.778	225.406						155.44	831.48	17.92	68.52	60.72	64.56	58.88	28.64	25	26.72	8.16	43.52	35.72	0	310.76	237.32
2020-11-02	01:15:00	55489	900	900	989001025043666	D:\Dropbox\Family Room\GROUP A\POST-WEEK3	GrAWEEK3	10788.2	32.8963	136.126	99	214.505		223.289	204.595						167.6	833.72	67.64	66.28	246.92	34.6	156.88	32.8	16.68	65.6	17.68	49.6	36.32	4.68	165.96	72.28
2020-11-02	01:30:00	56389	900	900	989001025043666	D:\Dropbox\Family Room\GROUP A\POST-WEEK3	GrAWEEK3	10204.9	32.8966	126.286	88	201.305		200.452	176.185						244.64	834.48	8.36	65.52	237.92	29.12	128.8	54.24	24.12	57.88	101.4	41.4	50.52	13.8	38.76	122.04
2020-11-02	01:45:00	57289	900	900	989001025043666	D:\Dropbox\Family Room\GROUP A\POST-WEEK3	GrAWEEK3	7709.72	32.9133	123.524	66	192.607		176.674	179.874						198.64	689.76	38.64	210.24	23.52	13.04	4.52	42.92	58.16	82.36	244.8	152.08	131.28	36.2	75.72	35.4
2020-11-02	02:00:00	58189	900	900	989001025043666	D:\Dropbox\Family Room\GROUP A\POST-WEEK3	GrAWEEK3	2101.54	32.8971	124.53	21	163.024		208.68	180.327						92.84	821.76	38.96	78.24	0	0	5.04	0.04	6.88	447.92	2.28	71.36	1.24	0	275.4	89.84
2020-11-02	02:15:00	59089	900	900	989001025043666	D:\Dropbox\Family Room\GROUP A\POST-WEEK3	GrAWEEK3	1532.99	32.9213	149.778	13	217.346		213.054	160.383						26.8	495.68	92.88	404.32	0	0	0	0	0	0	0	404.32	8.48	0	149.76	337.44
2020-11-02	02:30:00	59989	900	900	989001025043666	D:\Dropbox\Family Room\GROUP A\POST-WEEK3	GrAWEEK3	3640.62	33.0835	89.4272	32	192.177		151.354	127.332						109	464.28	0	435.72	0	0	0	0	45.64	2.8	0.08	390.08	52.76	34.2	248.16	126.28
2020-11-02	02:45:00	60889	900	900	989001025043666	D:\Dropbox\Family Room\GROUP A\POST-WEEK3	GrAWEEK3	3707.79	33.0135	112.707	27	144.529		189.569	155.203						240.32	682.68	111.72	217.32	9.92	18.76	10.2	123.48	133.48	12.16	6.48	83.84	265.12	11.56	225	0
2020-11-02	03:00:00	61789	900	900	989001025043666	D:\Dropbox\Family Room\GROUP A\POST-WEEK3	GrAWEEK3	6516	32.9429	136.979	62	170.032		208.69	235.695						359.36	781	260.84	119	238.44	12.4	9.64	36.04	91.44	67.92	11.04	27.56	130.24	3.8	69.32	202.16
2020-11-02	03:15:00	62689	900	900	989001025043666	D:\Dropbox\Family Room\GROUP A\POST-WEEK3	GrAWEEK3	5239.59	32.8968	142.261	47	192.342		227.629	193.212						106.52	833.36	250.36	66.64	45.2	10.88	218.96	30.56	30.76	89.36	68.6	35.88	158.72	0	87.96	123.12
2020-11-02	03:30:00	63589	900	900	989001025043666	D:\Dropbox\Family Room\GROUP A\POST-WEEK3	GrAWEEK3	2285.57	33.0356	80.9439	18	151.344		147.593	119.143						77.32	683.6	20.12	216.4	11.44	1.64	24.08	0	129.52	167.6	0	86.88	0	0	54.16	424.68
2020-11-02	03:45:00	64489	900	900	989001025043666	D:\Dropbox\Family Room\GROUP A\POST-WEEK3	GrAWEEK3	3604.37	32.9012	105.065	31	183.476		158.571	214.241						186.72	730.68	0	169.32	1	1.28	0	0.92	4	111.44	1.52	165.32	306	0	81.4	227.12
2020-11-02	04:00:00	65389	900	900	989001025043666	D:\Dropbox\Family Room\GROUP A\POST-WEEK3	GrAWEEK3	12272.8	32.8967	117.269	110	189.297		194.507	176.134						202.16	736.44	70.64	163.56	166.4	66.52	98.4	68.16	85.2	69.52	2.24	78.36	115.56	1.92	61.2	86.52
2020-11-02	04:15:00	66289	900	900	989001025043666	D:\Dropbox\Family Room\GROUP A\POST-WEEK3	GrAWEEK3	13786.9	32.8958	122.485	122	189.572		226.964	200.84						187.44	790.6	164.04	109.4	30.88	89.96	382.2	34.36	51.68	61.32	22.68	57.72	53.12	42.4	27.28	46.4
2020-11-02	04:30:00	67189	900	900	989001025043666	D:\Dropbox\Family Room\GROUP A\POST-WEEK3	GrAWEEK3	12772.1	32.8958	152.413	111	204.977		252.127	241.277						168.36	797.64	236.32	102.36	69.6	75	9.16	57.12	38.84	64.88	68.92	63.52	43.04	249.48	96.36	64.08
2020-11-02	04:45:00	68089	900	900	989001025043666	D:\Dropbox\Family Room\GROUP A\POST-WEEK3	GrAWEEK3	9098.07	32.8958	130.809	79	231.342		175.768	210.899						130.48	845.4	77	54.6	13.12	65.4	77.8	147.12	21.72	262.08	49.08	32.88	89	14.72	107.84	19.24
2020-11-02	05:00:00	68989	900	900	989001025043666	D:\Dropbox\Family Room\GROUP A\POST-WEEK3	GrAWEEK3	9853.82	32.9632	134.594	85	224.438		191.302	205.409						176.44	701.24	124.32	198.76	185.52	50.56	12.16	221.72	137.52	7.68	68.56	61.24	25	4.96	74.36	50.72
2020-11-02	05:15:00	69889	900	900	989001025043666	D:\Dropbox\Family Room\GROUP A\POST-WEEK3	GrAWEEK3	5145.47	32.8958	133.682	43	189.106		194.015	208.731						79.56	837.84	152.6	62.16	0.04	33.76	0	198.72	2.68	1.32	73.96	59.48	30.04	424.24	53.88	21.88
2020-11-02	05:30:00	70789	900	900	989001025043666	D:\Dropbox\Family Room\GROUP A\POST-WEEK3	GrAWEEK3	7110.24	32.8958	116.506	64	173.564		182.616	196.38						97.68	817.68	45.2	82.32	44.56	259	64.76	51.24	19	108	24.24	63.32	25.32	132.16	89.6	18.8
2020-11-02	05:45:00	71689	900	900	989001025043666	D:\Dropbox\Family Room\GROUP A\POST-WEEK3	GrAWEEK3	13226.3	32.9047	135.463	118	220.64		220.276	199.307						151.64	801.24	111.76	98.76	66.6	67.12	0	72	30.4	263.04	28.2	68.36	88.16	37.8	65.52	112.8
2020-11-02	06:00:00	72589	900	900	989001025043666	D:\Dropbox\Family Room\GROUP A\POST-WEEK3	GrAWEEK3	11563.4	32.9123	135.261	99	195.697		223.702	224.295						125.2	800.4	87.4	99.6	116.08	83.4	70	20.28	19.48	239.76	23.32	80.12	36.8	29.2	105.8	75.76
2020-11-02	06:15:00	73489	900	900	989001025043666	D:\Dropbox\Family Room\GROUP A\POST-WEEK3	GrAWEEK3	13126	32.9572	130.403	117	208.842		211.181	244.879						166.08	772.8	34.2	127.2	22.68	69.88	71.44	78.48	80.88	159.84	17.92	46.32	86.52	16.88	92.48	156.68
2020-11-02	06:30:00	74389	900	900	989001025043666	D:\Dropbox\Family Room\GROUP A\POST-WEEK3	GrAWEEK3	8094.85	32.8995	136.156	70	209.768		190.091	231.361						117.48	617.6	96.64	282.4	9.8	20.12	20	21.24	187.04	97.16	4.96	95.36	59.68	7.32	32.92	344.4
2020-11-02	06:45:00	75289	900	900	989001025043666	D:\Dropbox\Family Room\GROUP A\POST-WEEK3	GrAWEEK3	4610.78	33.0166	116.044	38	172.547		185.214	198.223						101.84	692.68	30.84	207.32	0.56	0.44	0	0.32	0.44	0.88	0.92	206.88	100.56	0	282.96	306.04
2020-11-02	07:00:00	76189	900	900	989001025043666	D:\Dropbox\Family Room\GROUP A\POST-WEEK3	GrAWEEK3	3354.68	33.1123	105.007	29	154.64		156.015	200.021						87.64	269.56	1.6	630.44	60.88	5.88	0	14.92	0	0	6.68	630.44	79.12	7.44	29.56	65.08
2020-11-02	07:15:00	77089	900	900	989001025043666	D:\Dropbox\Family Room\GROUP A\POST-WEEK3	GrAWEEK3	2718.39	32.8958	123.89	21	239.529		224.404	145.243						72.52	790.6	59.96	109.4	0	0	0	0	68.52	6.64	0.04	40.88	31.2	0	46.6	706.12
2020-11-02	07:30:00	77989	900	900	989001025043666	D:\Dropbox\Family Room\GROUP A\POST-WEEK3	GrAWEEK3	4026.73	32.8958	146.711	35	231.858		228.702	173.946						52.08	588.4	82.92	311.6	3.2	0.68	38.76	5.84	5.76	27.4	0	305.84	5.4	0	122.56	384.56
2020-11-02	07:45:00	78889	900	900	989001025043666	D:\Dropbox\Family Room\GROUP A\POST-WEEK3	GrAWEEK3	1426.01	32.8999	182.87	12	237.257		210.987	228.689						59.88	783.32	477.32	116.68	0	224.04	0	0	116.64	0	0	0.04	15.92	0	0	543.36
2020-11-02	08:00:00	79789	900	900	989001025043666	D:\Dropbox\Family Room\GROUP A\POST-WEEK3	GrAWEEK3	408	33.3615	102.643	3	131.199		161.922	122.322						195.16	884.48	0	15.52	0	757.72	0	0	15.52	126.76	0	0	0	0	0	0
2020-11-02	08:15:00	80689	900	900	989001025043666	D:\Dropbox\Family Room\GROUP A\POST-WEEK3	GrAWEEK3	2346.58	32.9351	103.168	20	127.864		195.337	175.1						54.32	303.64	7	596.36	7.12	186.8	0	8.16	584.8	93.28	2.16	11.56	0	0	6.12	0
2020-11-02	08:30:00	81589	900	900	989001025043666	D:\Dropbox\Family Room\GROUP A\POST-WEEK3	GrAWEEK3	955.99	32.8958	109.202	8	146.646		183.36	174.329						25.32	544.24	0	355.76	0	544.24	0	0	355.76	0	0	0	0	0	0	0
2020-11-02	08:45:00	82489	900	900	989001025043666	D:\Dropbox\Family Room\GROUP A\POST-WEEK3	GrAWEEK3	1294.7	32.9684	107.902	11	130.12		188.453	167.731						53.28	404.92	6.8	495.08	0	397.76	0	0.04	495.08	0	7.12	0	0	0	0	0
2020-11-02	09:00:00	83389	900	900	989001025043666	D:\Dropbox\Family Room\GROUP A\POST-WEEK3	GrAWEEK3	267.124	33.0963	109.652	3	116.342		210.546	120.927						99.92	45.92	0	854.08	0	0	0	0	846	45.92	0	8.08	0	0	0	0
2020-11-02	09:15:00	84289	900	900	989001025043666	D:\Dropbox\Family Room\GROUP A\POST-WEEK3	GrAWEEK3	11218.4	33.0398	136.204	123	222.836		277.707	151.521						232.6	718.16	0.04	181.84	0	219.4	0	4.2	126	382.4	112.16	55.84	0	0	0	0
2020-11-02	09:30:00	85189	900	900	989001025043666	D:\Dropbox\Family Room\GROUP A\POST-WEEK3	GrAWEEK3	7712.12	33.0465	116.085	82	135.893		221.383	167.776						93.72	387.12	0	512.88	22.56	0.88	12.52	1.12	233.4	233.2	77.72	279.48	29.32	5.28	4.52	0
2020-11-02	09:45:00	86089	900	900	989001025043666	D:\Dropbox\Family Room\GROUP A\POST-WEEK3	GrAWEEK3	7555.78	32.8958	102.976	67	254.266		154.213	128.838						231.24	510.16	0	389.84	21.44	222.52	12.08	9	238.6	101.12	1.24	151.24	94.2	8.08	19	21.48
2020-11-02	10:00:00	86989	900	900	989001025043666	D:\Dropbox\Family Room\GROUP A\POST-WEEK3	GrAWEEK3	836.438	33.0051	114.994	7	339.079		197.344	115.188						164.52	581.48	6.88	318.52	0	581.48	0	0	318.52	0	0	0	0	0	0	0
2020-11-02	10:15:00	87889	900	900	989001025043666	D:\Dropbox\Family Room\GROUP A\POST-WEEK3	GrAWEEK3	597.5	32.8958	89.9016	4	369.878		233.206	89.9441						19.12	853.84	1.6	46.16	0	853.84	0	0	46.16	0	0	0	0	0	0	0
2020-11-02	10:30:00	88789	900	900	989001025043666	D:\Dropbox\Family Room\GROUP A\POST-WEEK3	GrAWEEK3	616.225	32.8978	111.42	5	332.272		189.845	111.551						25.08	526	6.64	374	0	526	0	0	374	0	0	0	0	0	0	0
2020-11-02	10:45:00	89689	900	900	989001025043666	D:\Dropbox\Family Room\GROUP A\POST-WEEK3	GrAWEEK3	1375.06	32.9244	105.705	11	269.433		135.356	109.979						260.44	201	0	699	0	34.08	46.44	0	683.68	117.56	0	15.32	2.92	0	0	0
2020-11-02	11:00:00	90589	900	900	989001025043666	D:\Dropbox\Family Room\GROUP A\POST-WEEK3	GrAWEEK3	12505.3	32.9084	136.732	104	214.577		216.08	218.91						178	746.64	133.36	153.36	83.28	68.68	155.12	61.36	82.84	35.92	22.16	70.52	60.08	11.72	88.96	159.36
2020-11-02	11:15:00	91489	900	900	989001025043666	D:\Dropbox\Family Room\GROUP A\POST-WEEK3	GrAWEEK3	7935.3	32.9362	127.725	72	215.127		193.32	162.041						114.72	500.28	68.04	399.72	7.24	4.32	6.52	24.64	16.92	73.64	3.36	382.8	15.48	0	109.52	255.56
2020-11-02	11:30:00	92389	900	900	989001025043666	D:\Dropbox\Family Room\GROUP A\POST-WEEK3	GrAWEEK3	1434.47	33.0866	100.767	10	108.411		176.825	247.583						41.16	772.08	0	127.92	0	0	74.12	0	123.04	690.68	0	4.88	7.28	0	0	0
2020-11-02	11:45:00	93289	900	900	989001025043666	D:\Dropbox\Family Room\GROUP A\POST-WEEK3	GrAWEEK3	119.5	33.5859	120.421	1	155.76		185.616	195.991						4.76	900	0	0	0	0	299.64	0	0	600.36	0	0	0	0	0	0
2020-11-02	12:00:00	94189	900	900	989001025043666	D:\Dropbox\Family Room\GROUP A\POST-WEEK3	GrAWEEK3	0	32.9971	108.055	0	159.506		240.054	110.795						0	900	0	0	0	0	0	0	0	900	0	0	0	0	0	0
2020-11-02	12:15:00	95089	900	900	989001025043666	D:\Dropbox\Family Room\GROUP A\POST-WEEK3	GrAWEEK3	0	32.8958	119.5	0	134.316		238.884	119.5						0	900	0	0	0	0	0	0	0	900	0	0	0	0	0	0
2020-11-02	12:30:00	95989	900	900	989001025043666	D:\Dropbox\Family Room\GROUP A\POST-WEEK3	GrAWEEK3	0	32.8958	119.5	0	121.728		257.918	119.5						0	900	0	0	0	0	0	0	0	900	0	0	0	0	0	0
2020-11-02	12:45:00	96889	900	900	989001025043666	D:\Dropbox\Family Room\GROUP A\POST-WEEK3	GrAWEEK3	4835.72	33.0514	97.575	40	130.881		232.828	124.116						98.84	760.08	10.2	139.92	0.04	67.72	13.36	21.32	2.12	515.72	0.44	137.8	105	0	36.48	0
2020-11-02	13:00:00	97789	900	900	989001025043666	D:\Dropbox\Family Room\GROUP A\POST-WEEK3	GrAWEEK3	0	32.8966	78.3017	0	119.5		215.013	110.735						0	900	0	0	0	0	0	0	0	900	0	0	0	0	0	0
2020-11-02	13:15:00	98689	900	900	989001025043666	D:\Dropbox\Family Room\GROUP A\POST-WEEK3	GrAWEEK3	119.508	32.9809	91.6485	1	138.147		290.533	108.713						285.72	900	0	0	0	0	379.96	0	0	520.04	0	0	0	0	0	0
2020-11-02	13:30:00	99589	900	900	989001025043666	D:\Dropbox\Family Room\GROUP A\POST-WEEK3	GrAWEEK3	0	32.9439	116.935	0	136.565		195.632	151.934						0	900	0	0	0	0	310.28	0	0	589.72	0	0	0	0	0	0
2020-11-02	13:45:00	100489	900	900	989001025043666	D:\Dropbox\Family Room\GROUP A\POST-WEEK3	GrAWEEK3	1240.89	32.972	52.7228	11	130.028		125.673	89.5252						219.6	602.36	0	297.64	0	109.4	40.84	0	295.88	389.88	0	1.76	62.24	0	0	0
2020-11-02	14:00:00	101389	900	900	989001025043666	D:\Dropbox\Family Room\GROUP A\POST-WEEK3	GrAWEEK3	667.876	32.8997	119.225	7	192.349		136.051	151.459						11.52	899.44	0	0.56	0	301.08	597.76	0.6	0.56	0	0	0	0	0	0	0
2020-11-02	14:15:00	102289	900	900	989001025043666	D:\Dropbox\Family Room\GROUP A\POST-WEEK3	GrAWEEK3	710.432	33.1101	119.874	6	164.244		237.507	136.743						81.72	899.44	0	0.56	0	0.64	898.2	0.6	0.56	0	0	0	0	0	0	0
2020-11-02	14:30:00	103189	900	900	989001025043666	D:\Dropbox\Family Room\GROUP A\POST-WEEK3	GrAWEEK3	2560.5	33.1059	121.233	21	141.413		229.601	137.45						124.32	819.04	47.12	80.96	9.52	16.52	14.6	0.84	1.2	644.72	0	79.76	1.32	0	26.8	104.72
2020-11-02	14:45:00	104089	900	900	989001025043666	D:\Dropbox\Family Room\GROUP A\POST-WEEK3	GrAWEEK3	239	32.9073	124.863	2	125.986		199.186	168.758						5.96	900	0	0	0	0	3	0	0	897	0	0	0	0	0	0
2020-11-02	15:00:00	104989	900	900	989001025043666	D:\Dropbox\Family Room\GROUP A\POST-WEEK3	GrAWEEK3	24.323	32.8958	44.9415	0	132.192		154.117	58.2762						0.92	900	0	0	0	0	0	0	0	900	0	0	0	0	0	0
2020-11-02	15:15:00	105889	900	900	989001025043666	D:\Dropbox\Family Room\GROUP A\POST-WEEK3	GrAWEEK3	214.678	32.8958	91.1894	2	127.341		124.682	123.623						19.4	900	0	0	0	0	97.16	0	0	802.84	0	0	0	0	0	0
2020-11-02	15:30:00	106789	900	900	989001025043666	D:\Dropbox\Family Room\GROUP A\POST-WEEK3	GrAWEEK3	441.989	32.9253	79.9696	3	136.675		124.272	93.5454						87	900	0	0	0	287.4	112.44	0	0	500.16	0	0	0	0	0	0
2020-11-02	15:45:00	107689	900	900	989001025043666	D:\Dropbox\Family Room\GROUP A\POST-WEEK3	GrAWEEK3	617.249	33.9469	100.897	6	140.48		121.401	161.091						226.12	899.4	0	0.6	0	668.48	147.72	0.04	0.6	83.16	0	0	0	0	0	0
2020-11-02	16:00:00	108589	900	900	989001025043666	D:\Dropbox\Family Room\GROUP A\POST-WEEK3	GrAWEEK3	5173.38	33.3354	114.713	46	172.357		156.113	151.548						67.04	426.48	19.68	473.52	49.96	113.24	32.68	16.92	163.92	3.48	10.4	309.6	139.88	1.4	49	9.52
2020-11-02	16:15:00	109489	900	900	989001025043666	D:\Dropbox\Family Room\GROUP A\POST-WEEK3	GrAWEEK3	8143.95	32.8958	147.456	71	246.886		218.294	194.123						132.16	851	229.48	49	30	55.04	135.4	132.48	34.52	135.6	1.08	14.48	35.64	9.44	23.68	292.64
2020-11-02	16:30:00	110389	900	900	989001025043666	D:\Dropbox\Family Room\GROUP A\POST-WEEK3	GrAWEEK3	4847.52	32.8958	131.8	48	206.458		208.543	218.253						132.08	691.88	158.32	208.12	294.12	55.32	1.96	34.52	132.96	8.28	11.72	75.16	32.68	2.96	127.84	122.48
2020-11-02	16:45:00	111289	900	900	989001025043666	D:\Dropbox\Family Room\GROUP A\POST-WEEK3	GrAWEEK3	1009.34	33.3259	91.1917	9	119.313		100.331	174.053						34.12	463.48	0	436.52	0	0	0	0	0	0	0	436.52	413.32	0	41.28	8.88
2020-11-02	17:00:00	112189	900	900	989001025043666	D:\Dropbox\Family Room\GROUP A\POST-WEEK3	GrAWEEK3	239	33.6376	117.434	2	119.644		168.59	214.014						6	6.52	0	893.48	0	0	0	0	0	0	0	893.48	6.52	0	0	0
2020-11-02	17:15:00	113089	900	900	989001025043666	D:\Dropbox\Family Room\GROUP A\POST-WEEK3	GrAWEEK3	408.352	32.8958	74.5308	4	123.341		95.7623	152.255						11.92	38.16	0	861.84	0	0	0	0	0.04	0	0	861.8	38.16	0	0	0
2020-11-02	17:30:00	113989	900	900	989001025043666	D:\Dropbox\Family Room\GROUP A\POST-WEEK3	GrAWEEK3	1716.62	32.897	122.358	15	198.739		209.012	153.667						24.56	343.6	7.04	556.4	0	0	0	5.6	0	0	4.24	556.4	40.4	0	55.36	238
2020-11-02	17:45:00	114889	900	900	989001025043666	D:\Dropbox\Family Room\GROUP A\POST-WEEK3	GrAWEEK3	1563	32.9118	112.422	14	148.495		249.148	116.19						38.84	898	0	2	0	0	0	0	1	4.56	3.84	1	47.36	0	141.56	700.68
2020-11-02	18:00:00	115789	900	900	989001025043666	D:\Dropbox\Family Room\GROUP A\POST-WEEK3	GrAWEEK3	3534.65	32.9674	95.5549	30	185.3		150.428	159.178						173.12	888.2	30.28	11.8	18.44	6.52	5.8	1.32	1.36	0.68	88.6	10.44	402.04	21.48	46.2	297.12
2020-11-02	18:15:00	116689	900	900	989001025043666	D:\Dropbox\Family Room\GROUP A\POST-WEEK3	GrAWEEK3	6383.67	33.3036	110.123	56	221.022		151.892	201.106						242.32	778.24	66.24	121.76	1.44	0	0	1.04	3.88	0	9.84	117.88	99.24	24.56	279.68	362.44
2020-11-02	18:30:00	117589	900	900	989001025043666	D:\Dropbox\Family Room\GROUP A\POST-WEEK3	GrAWEEK3	12306	32.9627	144.171	108	202.494		215.601	234.032						234.6	593.6	199.08	306.4	30.76	83.2	235	30.88	98.68	42.2	11.12	207.72	61.96	2.08	82.88	13.52
2020-11-02	18:45:00	118489	900	900	989001025043666	D:\Dropbox\Family Room\GROUP A\POST-WEEK3	GrAWEEK3	9088.94	32.8958	125.562	79	161.384		209.068	206.576						252.96	611.28	142.48	288.72	84.32	81.04	23.8	27.48	80.04	37.68	7.56	208.68	101.64	104.52	66.12	77.12
2020-11-02	19:00:00	119389	900	900	989001025043666	D:\Dropbox\Family Room\GROUP A\POST-WEEK3	GrAWEEK3	7615.44	32.9144	123.016	67	181.207		175.701	199.604						188.48	714	96.52	186	4.92	44.12	91.48	32.2	64.76	34.48	108.16	121.24	81.8	62.12	254.72	0
2020-11-02	19:15:00	120289	900	900	989001025043666	D:\Dropbox\Family Room\GROUP A\POST-WEEK3	GrAWEEK3	13939.8	32.8958	133.153	118	220.41		207.067	220.075						289.44	756.2	179.72	143.8	131.76	37.52	128.72	65.36	98.32	34.16	53.24	45.48	51.32	45.48	181.36	27.28
2020-11-02	19:30:00	121189	900	900	989001025043666	D:\Dropbox\Family Room\GROUP A\POST-WEEK3	GrAWEEK3	12483.5	32.9066	134.367	111	212.926		213.932	207.599						267.64	789.96	119.6	110.04	235.64	34.2	36.44	70.64	54.04	71.24	45.32	56	88.76	25.52	151.64	30.56
2020-11-02	19:45:00	122089	900	900	989001025043666	D:\Dropbox\Family Room\GROUP A\POST-WEEK3	GrAWEEK3	11274.9	32.8958	132.93	104	217.225		187.15	191.923						323.24	749.64	89.36	150.36	19.2	25.96	16.48	189.24	98.44	25.32	92	51.92	41.84	39.08	267.48	33.04
2020-11-02	20:00:00	122989	900	900	989001025043666	D:\Dropbox\Family Room\GROUP A\POST-WEEK3	GrAWEEK3	11214.4	32.8958	144.128	102	206.535		199.336	237.468						202.4	835.08	177.36	64.92	41.44	216.6	39.48	42.96	19.88	40.12	87.8	45.04	38.4	163.56	157.16	7.56
2020-11-02	20:15:00	123889	900	900	989001025043666	D:\Dropbox\Family Room\GROUP A\POST-WEEK3	GrAWEEK3	1017.94	32.8973	78.4736	9	90.3856		193.534	151.831						116.24	891.28	0	8.72	0	0	0	0	0	24.24	9.4	8.72	576.04	0	20.56	261.04
2020-11-02	20:30:00	124789	900	900	989001025043666	D:\Dropbox\Family Room\GROUP A\POST-WEEK3	GrAWEEK3	3674.02	33.0287	83.5527	32	151.524		151.819	139.045						177.88	817.92	0.4	82.08	4.68	1.28	6.76	0.88	0.52	54.16	4.96	81.56	165.36	0.6	39.72	539.52
2020-11-02	20:45:00	125689	900	900	989001025043666	D:\Dropbox\Family Room\GROUP A\POST-WEEK3	GrAWEEK3	10263.7	32.897	119.738	90	158.088		205.544	178.907						253.56	743.28	117.44	156.72	46.72	45.24	25.84	38.88	14.12	64.04	165.44	142.6	157.48	4.68	174.08	20.88
2020-11-02	21:00:00	126589	900	900	989001025043666	D:\Dropbox\Family Room\GROUP A\POST-WEEK3	GrAWEEK3	8401.91	32.8958	141.2	70	220.522		253.921	212.447						158.24	745.24	199.16	154.76	241.88	29.64	76.52	24.08	19.08	21.76	9.72	135.68	119.44	6.64	129.24	86.32
2020-11-02	21:15:00	127489	900	900	989001025043666	D:\Dropbox\Family Room\GROUP A\POST-WEEK3	GrAWEEK3	16033	32.8973	129.521	134	195.993		197.331	213.392						284.72	677.68	81.24	222.32	49.8	65.88	8.76	43.56	137.48	50.04	74.8	84.84	104.92	67	134.28	78.64
2020-11-02	21:30:00	128389	900	900	989001025043666	D:\Dropbox\Family Room\GROUP A\POST-WEEK3	GrAWEEK3	10351.6	32.8958	104.736	87	176.063		186.945	146.656						394.2	657.44	59.76	242.56	9.72	5.84	3.76	113.12	100.6	21.8	321.16	141.96	6.96	99.44	63.56	12.08
2020-11-02	21:45:00	129289	900	900	989001025043666	D:\Dropbox\Family Room\GROUP A\POST-WEEK3	GrAWEEK3	12753.4	32.9004	117.089	111	185.743		181.048	183.269						261.96	635.36	47.36	264.64	116.44	41.44	20.16	232.64	244.2	56.88	46.52	20.44	31.64	12	43.32	34.32
2020-11-02	22:00:00	130189	900	900	989001025043666	D:\Dropbox\Family Room\GROUP A\POST-WEEK3	GrAWEEK3	6821.63	32.9729	125.829	53	181.249		185.35	210.616						371.12	723.44	242.08	176.56	32.88	56.76	194.12	63.08	18.6	69.2	42.08	157.96	139.56	17	18.12	90.64
2020-11-02	22:15:00	131089	900	900	989001025043666	D:\Dropbox\Family Room\GROUP A\POST-WEEK3	GrAWEEK3	718.508	33.1713	97.5605	6	119.189		124.837	170.553						60.2	900	0	0	0	0	0	0	0	90.6	0	0	174.32	0	0	635.08
2020-11-02	22:30:00	131989	900	900	989001025043666	D:\Dropbox\Family Room\GROUP A\POST-WEEK3	GrAWEEK3	2560.77	33.0325	109.48	25	121.491		148.54	144.773						21.72	895.52	4.76	4.48	0.56	0.96	0	9.88	1.84	102.08	4.68	2.64	590.6	4.64	6.04	176.08
2020-11-02	22:45:00	132889	900	900	989001025043666	D:\Dropbox\Family Room\GROUP A\POST-WEEK3	GrAWEEK3	858.726	33.5197	117.053	8	193.548		122.951	158.222						18.72	482.92	0	417.08	0	0	0	0	13.08	116.08	0	404	366.84	0	0	0
2020-11-02	23:00:00	133789	900	900	989001025043666	D:\Dropbox\Family Room\GROUP A\POST-WEEK3	GrAWEEK3	10931.7	32.9309	114.874	88	189.386		163.301	190.683						279.28	808.48	137.68	91.52	62.08	45.96	21	71.36	33.2	87.2	5.64	58.32	335.84	8.28	53.44	117.68
2020-11-02	23:15:00	134689	900	900	989001025043666	D:\Dropbox\Family Room\GROUP A\POST-WEEK3	GrAWEEK3	12268.2	32.8958	154.006	110	229.283		216.577	241.838						166.68	771.92	268.76	128.08	94.68	326.44	8.52	26.12	23.52	53.4	60.44	104.56	48.64	7.36	63.84	82.48
2020-11-02	23:30:00	135589	900	900	989001025043666	D:\Dropbox\Family Room\GROUP A\POST-WEEK3	GrAWEEK3	12915.4	32.9361	135.214	106	215.175		225.995	228.372						336.4	758.88	120.8	141.12	176	133.52	35.08	85.28	73.8	45.04	67.36	67.32	69.52	19.16	35.88	92.04
2020-11-02	23:45:00	136489	900	900	989001025043666	D:\Dropbox\Family Room\GROUP A\POST-WEEK3	GrAWEEK3	4943.91	32.8958	196.015	41	295.06		221.731	270.533						138.52	827.44	496.32	72.56	53.88	286.28	315.92	85.92	35.32	0.72	4.52	37.24	7.04	45.92	26.24	1
2020-11-03	00:00:00	137389	900	900	989001025043666	D:\Dropbox\Family Room\GROUP A\POST-WEEK3	GrAWEEK3	13108.8	32.8958	132.435	120	232.469		217.27	183.726						248.92	810.56	141.56	89.44	77.44	50.88	56.16	201.16	8.12	21.6	95.6	81.32	89.8	134.04	83.88	0
2020-11-03	00:15:00	138289	900	900	989001025043666	D:\Dropbox\Family Room\GROUP A\POST-WEEK3	GrAWEEK3	8423.01	32.8958	149.329	72	205.292		222.447	213.958						186.4	773.12	293.68	126.88	44.6	144.08	94.84	17.52	39.84	25.48	43.84	87.04	119.36	119.68	89.28	74.44
2020-11-03	00:30:00	139189	900	900	989001025043666	D:\Dropbox\Family Room\GROUP A\POST-WEEK3	GrAWEEK3	1871.66	32.8958	101.867	17	156.664		160.92	136.943						56.4	865.64	5.68	34.36	0	6.04	0	0	5.4	92.08	0	28.96	613.52	0	3.72	150.28
2020-11-03	00:45:00	140089	900	900	989001025043666	D:\Dropbox\Family Room\GROUP A\POST-WEEK3	GrAWEEK3	836.497	32.9142	133.368	7	202.91		221.874	169.576						16.24	900	89.56	0	0	0	0	0	0	0	0	0	571.32	0	0	328.68
2020-11-03	01:00:00	140989	900	900	989001025043666	D:\Dropbox\Family Room\GROUP A\POST-WEEK3	GrAWEEK3	358.5	32.9443	130.107	3	265.18		235.157	142.981						3.28	900	38.04	0	0	0	0	0	0	0	0	0	106.68	0	0	793.32
2020-11-03	01:15:00	141889	900	900	989001025043666	D:\Dropbox\Family Room\GROUP A\POST-WEEK3	GrAWEEK3	671.355	32.8958	128.048	5	283.219		219.503	143.341						8.64	895.92	0	4.08	0	0	0	0	0	0	0	4.08	215.6	0	122.84	557.48
2020-11-03	01:30:00	142789	900	900	989001025043666	D:\Dropbox\Family Room\GROUP A\POST-WEEK3	GrAWEEK3	7362.06	32.9177	139.658	62	222.998		221.68	212.534						144.64	736.84	131.8	163.16	18.2	23.64	71.8	30.32	25.24	29.64	23.6	137.92	18.92	4.76	128.96	387
2020-11-03	01:45:00	143689	900	900	989001025043666	D:\Dropbox\Family Room\GROUP A\POST-WEEK3	GrAWEEK3	6763.04	32.8958	160.511	61	190.194		227.111	258.365						97.56	822.88	344.32	77.12	33.56	20.36	343.12	59.24	26.6	31.16	0.72	50.52	167.52	81.76	43.84	41.6
2020-11-03	02:00:00	144589	900	900	989001025043666	D:\Dropbox\Family Room\GROUP A\POST-WEEK3	GrAWEEK3	2766.14	32.9149	66.6605	23	130.465		173.709	96.2376						61.08	590.2	28.84	309.8	1.92	0.76	26.16	1.16	2.96	1.52	5.24	306.84	52.76	0	4.68	496
2020-11-03	02:15:00	145489	900	900	989001025043666	D:\Dropbox\Family Room\GROUP A\POST-WEEK3	GrAWEEK3	478	32.8958	115.705	4	146.998		206.747	137.234						15.8	900	0	0	0	0	0	0	0	0	0	0	413.48	0	0	486.52
2020-11-03	02:30:00	146389	900	900	989001025043666	D:\Dropbox\Family Room\GROUP A\POST-WEEK3	GrAWEEK3	0	32.8958	79.7383	0	79.8039		243.822	145.802						0	900	0	0	0	0	0	0	0	0	0	0	0	0	0	900
2020-11-03	02:45:00	147289	900	900	989001025043666	D:\Dropbox\Family Room\GROUP A\POST-WEEK3	GrAWEEK3	2214.62	33.2545	41.7865	20	89.7053		99.3822	133.734						437	824.4	2.4	75.6	0.88	0.92	0.64	2.68	3.84	2.24	1	71.76	134.6	0	246.12	435.32
2020-11-03	03:00:00	148189	900	900	989001025043666	D:\Dropbox\Family Room\GROUP A\POST-WEEK3	GrAWEEK3	1901.38	33.6282	93.1368	15	157.962		104.959	217.615						201.16	885.68	0	14.32	0	0	0	0.04	14.28	0	35.16	0.04	16.28	0	189.6	644.6
2020-11-03	03:15:00	149089	900	900	989001025043666	D:\Dropbox\Family Room\GROUP A\POST-WEEK3	GrAWEEK3	5797.15	32.9445	113.386	54	171.329		165.979	196.848						152.04	815.48	263.04	84.52	20.44	16.44	226.8	16.48	27.8	8.44	55.12	56.72	6.08	62.28	299.72	103.68
2020-11-03	03:30:00	149989	900	900	989001025043666	D:\Dropbox\Family Room\GROUP A\POST-WEEK3	GrAWEEK3	8578.96	32.8996	168.358	75	200.601		239.04	245.737						238.24	802.24	314.6	97.76	47.96	41.64	230.56	131.48	27.68	30.24	34.96	70.08	20	140.44	7.76	117.2
2020-11-03	03:45:00	150889	900	900	989001025043666	D:\Dropbox\Family Room\GROUP A\POST-WEEK3	GrAWEEK3	6434.73	32.9289	122.699	54	166.643		170.264	217.134						106.92	578.96	185.4	321.04	124.04	24.76	6.52	46.8	47.4	6.32	2.72	273.64	18.04	267.16	71.6	11
2020-11-03	04:00:00	151789	900	900	989001025043666	D:\Dropbox\Family Room\GROUP A\POST-WEEK3	GrAWEEK3	2612.35	33.1857	81.4069	21	162.5		192.374	148.369						57.48	660.28	8.48	239.72	0	0	0	0	0	0	0.04	239.72	0.8	7.04	580.32	72.08
2020-11-03	04:15:00	152689	900	900	989001025043666	D:\Dropbox\Family Room\GROUP A\POST-WEEK3	GrAWEEK3	4797.37	32.9002	122.882	39	226.978		174.204	254.062						96.08	857.92	81.92	42.08	7.2	66.08	67.56	15.64	0.8	71.48	12.44	41.28	56.68	7.08	0.64	553.12
2020-11-03	04:30:00	153589	900	900	989001025043666	D:\Dropbox\Family Room\GROUP A\POST-WEEK3	GrAWEEK3	11294.2	32.8958	143.768	99	242.052		218.092	234.525						204.12	822.12	194.72	77.88	100.48	51.72	181.48	52.24	18.28	44.6	63.8	59.6	56.44	10.88	212.52	47.96
2020-11-03	04:45:00	154489	900	900	989001025043666	D:\Dropbox\Family Room\GROUP A\POST-WEEK3	GrAWEEK3	14892.7	32.9046	135.544	130	221.971		196.857	200.376						198.68	790.64	106.56	109.36	33.4	45.12	17.84	130.8	50.4	149.52	67.12	58.96	61.2	164.32	60.24	61.08
2020-11-03	05:00:00	155389	900	900	989001025043666	D:\Dropbox\Family Room\GROUP A\POST-WEEK3	GrAWEEK3	886	32.905	128.09	8	198.499		170.545	230.536						15.04	896.48	5.36	3.52	0	0	0	0	0	0	505.48	3.52	0	374.88	16.12	0
2020-11-03	05:15:00	156289	900	900	989001025043666	D:\Dropbox\Family Room\GROUP A\POST-WEEK3	GrAWEEK3	7421.6	32.9024	145.582	61	207.32		171.246	236.348						117.76	818.32	128.44	81.68	31.04	21.96	0.88	92.72	24.04	1.52	341.92	57.64	3.8	250.44	33.16	40.88
2020-11-03	05:30:00	157189	900	900	989001025043666	D:\Dropbox\Family Room\GROUP A\POST-WEEK3	GrAWEEK3	12268.1	32.896	137.105	115	233.146		223.233	206.119						196.24	788.48	125.56	111.52	55.64	127.08	71.12	70.4	32.28	19.4	237.36	79.24	66.16	63.12	51.6	26.6
2020-11-03	05:45:00	158089	900	900	989001025043666	D:\Dropbox\Family Room\GROUP A\POST-WEEK3	GrAWEEK3	14671.1	32.9011	146.938	127	199.898		237.187	211.013						205.88	785.16	232.76	114.84	182.64	109.8	32.6	44.52	25.36	87.32	42.4	89.48	38	109.84	95.28	42.76
2020-11-03	06:00:00	158989	900	900	989001025043666	D:\Dropbox\Family Room\GROUP A\POST-WEEK3	GrAWEEK3	14682.9	32.9022	142.448	122	193.117		206.208	224.201						246.6	654.08	162.48	245.92	70.08	72.76	66.12	93.16	220.28	180.52	49.88	25.64	11.84	35.48	44.4	29.84
2020-11-03	06:15:00	159889	900	900	989001025043666	D:\Dropbox\Family Room\GROUP A\POST-WEEK3	GrAWEEK3	16229.7	32.8967	136.312	143	225.737		205.89	218.224						203.96	786	127.36	114	111.96	21.4	179.4	78.96	28.8	63.6	66.76	85.2	28.92	94.08	103.52	37.4
2020-11-03	06:30:00	160789	900	900	989001025043666	D:\Dropbox\Family Room\GROUP A\POST-WEEK3	GrAWEEK3	11901.4	32.9013	148.216	98	214.417		238.832	211.212						190.12	768.88	188.6	131.12	64.16	186.48	18.84	126.44	86.36	59.36	91.12	44.76	14.48	92.88	89.24	25.88
2020-11-03	06:45:00	161689	900	900	989001025043666	D:\Dropbox\Family Room\GROUP A\POST-WEEK3	GrAWEEK3	11047.2	32.8958	143.041	94	192.853		212.81	255.32						176	815.08	150.8	84.92	27.8	56.92	19.84	112.28	36.4	75.8	241.88	48.52	47.12	79.08	70.72	83.64
2020-11-03	07:00:00	162589	900	900	989001025043666	D:\Dropbox\Family Room\GROUP A\POST-WEEK3	GrAWEEK3	5539.57	32.8958	143.541	47	224.775		243.046	202.335						80.6	756.08	126.64	143.92	4.96	94.96	12.08	20.2	17.16	1.52	79.48	126.76	34.32	199.8	209.52	99.24
2020-11-03	07:15:00	163489	900	900	989001025043666	D:\Dropbox\Family Room\GROUP A\POST-WEEK3	GrAWEEK3	6423.99	32.896	139.306	51	259.26		195.887	227.06						129	792.8	108.28	107.2	6.28	214.56	23.16	8.36	3.36	0.36	11.44	103.84	39.08	17.52	98.52	373.52
2020-11-03	07:30:00	164389	900	900	989001025043666	D:\Dropbox\Family Room\GROUP A\POST-WEEK3	GrAWEEK3	4043.35	32.969	105.477	33	124.342		190.949	206.598						93.8	696.28	0	203.72	0	0	0	5.88	1.12	0	4.4	202.6	236.4	0	117.6	332
2020-11-03	07:45:00	165289	900	900	989001025043666	D:\Dropbox\Family Room\GROUP A\POST-WEEK3	GrAWEEK3	717.002	33.8743	79.2039	6	84.9493		132.907	147.665						26.44	89.44	0	810.56	0	0	0	0	0	0	0	810.56	78.16	0	11.28	0
2020-11-03	08:00:00	166189	900	900	989001025043666	D:\Dropbox\Family Room\GROUP A\POST-WEEK3	GrAWEEK3	5696.56	32.9052	86.5344	51	111.587		139.964	175.01						116.8	781.52	0	118.48	8.12	9.24	24.64	8.8	16.96	16.52	25.08	101.52	34.88	0	384.76	269.48
2020-11-03	08:15:00	167089	900	900	989001025043666	D:\Dropbox\Family Room\GROUP A\POST-WEEK3	GrAWEEK3	0	33.0546	160.729	0	312.042		256.13	166.42						0	900	105.16	0	0	900	0	0	0	0	0	0	0	0	0	0
2020-11-03	08:30:00	167989	900	900	989001025043666	D:\Dropbox\Family Room\GROUP A\POST-WEEK3	GrAWEEK3	239	33.3557	135.021	2	350.926		244.584	136.945						3.84	894.76	0	5.24	0	894.76	0	0	5.24	0	0	0	0	0	0	0
2020-11-03	08:45:00	168889	900	900	989001025043666	D:\Dropbox\Family Room\GROUP A\POST-WEEK3	GrAWEEK3	168.999	33.4042	119.471	1	251.084		223.652	119.471						1.16	900	0	0	0	696.84	0	0	0	203.16	0	0	0	0	0	0
2020-11-03	09:00:00	169789	900	900	989001025043666	D:\Dropbox\Family Room\GROUP A\POST-WEEK3	GrAWEEK3	2356.63	32.9238	121.674	20	141.163		167.086	163.401						76.32	790.56	0	109.44	3.04	0	0	9.08	97.16	550.8	4.44	12.28	6.6	0	13.04	203.56
2020-11-03	09:15:00	170689	900	900	989001025043666	D:\Dropbox\Family Room\GROUP A\POST-WEEK3	GrAWEEK3	5096.28	32.8958	126.408	41	179.229		219.741	178.763						95.24	701.68	21.28	198.32	5.32	451.92	2.4	12.52	31.12	32	4.52	167.2	6.76	9.72	6.88	169.64
2020-11-03	09:30:00	171589	900	900	989001025043666	D:\Dropbox\Family Room\GROUP A\POST-WEEK3	GrAWEEK3	0	33.1328	73.0814	0	94.2866		189.313	152.027						0	310.28	0	589.72	0	310.28	0	0	589.72	0	0	0	0	0	0	0
2020-11-03	09:45:00	172489	900	900	989001025043666	D:\Dropbox\Family Room\GROUP A\POST-WEEK3	GrAWEEK3	45.5058	33.3682	3.82453	0	108.23		186.534	45.0228						151.24	589.72	0	310.28	0	589.72	0	0	310.28	0	0	0	0	0	0	0
2020-11-03	10:00:00	173389	900	900	989001025043666	D:\Dropbox\Family Room\GROUP A\POST-WEEK3	GrAWEEK3	73.9966	33.3713	83.8791	1	114.26		113.577	94.5307						245.92	47.32	0	852.68	0	47.32	0	0	852.68	0	0	0	0	0	0	0
2020-11-03	10:15:00	174289	900	900	989001025043666	D:\Dropbox\Family Room\GROUP A\POST-WEEK3	GrAWEEK3	0	33.2273	93.0113	0	147.466		194.155	96.0905						0	589.72	0	310.28	0	0	0	589.72	310.28	0	0	0	0	0	0	0
2020-11-03	10:30:00	175189	900	900	989001025043666	D:\Dropbox\Family Room\GROUP A\POST-WEEK3	GrAWEEK3	328.461	33.1969	60.7866	3	120.319		104.359	222.897						99.96	415.4	0	484.6	0	0	0	310.28	7.88	59.96	0	476.72	45.16	0	0	0
2020-11-03	10:45:00	176089	900	900	989001025043666	D:\Dropbox\Family Room\GROUP A\POST-WEEK3	GrAWEEK3	3444.88	33.8603	96.4128	26	126.31		111.868	154.203						73.8	741.16	5.56	158.84	2	123.52	1.08	3.4	103.68	592.6	1.48	55.16	11.2	0	5.88	0
2020-11-03	11:00:00	176989	900	900	989001025043666	D:\Dropbox\Family Room\GROUP A\POST-WEEK3	GrAWEEK3	957	33.8616	121.782	8	171.21		121.782	200.323						11.84	887.96	19.04	12.04	0	868.36	0	0	3.44	0	0	8.6	0	3.96	15.64	0
2020-11-03	11:15:00	177889	900	900	989001025043666	D:\Dropbox\Family Room\GROUP A\POST-WEEK3	GrAWEEK3	1773.61	33.9851	118.166	19	181.915		125.431	160.299						19.56	892.2	0	7.8	0	828.32	0	0	4	59.96	3.92	3.8	0	0	0	0
2020-11-03	11:30:00	178789	900	900	989001025043666	D:\Dropbox\Family Room\GROUP A\POST-WEEK3	GrAWEEK3	605.784	32.9577	108.288	5	183.538		195.381	124.688						3.16	898.8	0	1.2	0	484.84	0	0	0.92	413.32	0.64	0.28	0	0	0	0
2020-11-03	11:45:00	179689	900	900	989001025043666	D:\Dropbox\Family Room\GROUP A\POST-WEEK3	GrAWEEK3	239	33.0849	121.462	2	161.53		139.072	143.245						157.32	785.6	0	114.4	0	785.6	0	0	114.4	0	0	0	0	0	0	0
2020-11-03	12:00:00	180589	900	900	989001025043666	D:\Dropbox\Family Room\GROUP A\POST-WEEK3	GrAWEEK3	1522.51	33.1224	107.784	9	175.742		150.238	131.744						249.52	863.24	0	36.76	0	589.48	0	176.8	0	96.96	0	36.76	0	0	0	0
2020-11-03	12:15:00	181489	900	900	989001025043666	D:\Dropbox\Family Room\GROUP A\POST-WEEK3	GrAWEEK3	1942.8	32.9758	76.8836	16	134.324		122.23	138.517						120.04	265.36	1.16	634.64	14.24	37.36	0	26.12	585.96	184.16	1.84	48.68	0	0	1.64	0
2020-11-03	12:30:00	182389	900	900	989001025043666	D:\Dropbox\Family Room\GROUP A\POST-WEEK3	GrAWEEK3	6664.26	33.2071	113.57	59	220.112		155.383	158.392						99.4	525.56	193.6	374.44	11.92	187.2	0	42.6	101.52	19.16	8.8	272.92	52.64	4.04	38.24	160.96
2020-11-03	12:45:00	183289	900	900	989001025043666	D:\Dropbox\Family Room\GROUP A\POST-WEEK3	GrAWEEK3	338.351	33.0451	176.38	3	219.076		193.19	232.43						6.84	896.56	222.4	3.44	0	0	0	0	0.04	354.92	0	3.4	0	0	0	541.64
2020-11-03	13:00:00	184189	900	900	989001025043666	D:\Dropbox\Family Room\GROUP A\POST-WEEK3	GrAWEEK3	0	33.3594	57.2162	0	78.4282		133.158	152.694						0	900	0	0	0	0	0	0	0	900	0	0	0	0	0	0
2020-11-03	13:15:00	185089	900	900	989001025043666	D:\Dropbox\Family Room\GROUP A\POST-WEEK3	GrAWEEK3	169.352	33.0681	94.8814	2	164.78		94.9481	133.519						16.88	776.48	0	123.52	0	0	0	0	0.04	776.48	0	123.48	0	0	0	0
2020-11-03	13:30:00	185989	900	900	989001025043666	D:\Dropbox\Family Room\GROUP A\POST-WEEK3	GrAWEEK3	1501.35	33.6362	49.7368	14	114.282		54.4713	152.965						111.32	77.8	0	822.2	2.04	1.2	0	0.32	652.2	61.4	0.56	170	10.08	0	2.2	0
2020-11-03	13:45:00	186889	900	900	989001025043666	D:\Dropbox\Family Room\GROUP A\POST-WEEK3	GrAWEEK3	0	34.0212	77.8684	0	119.065		109.508	186.171						0	0	0	900	0	0	0	0	900	0	0	0	0	0	0	0
2020-11-03	14:00:00	187789	900	900	989001025043666	D:\Dropbox\Family Room\GROUP A\POST-WEEK3	GrAWEEK3	0	32.9432	85.4068	0	119.275		90.3827	156.348						0	0	0	900	0	0	0	0	900	0	0	0	0	0	0	0
2020-11-03	14:15:00	188689	900	900	989001025043666	D:\Dropbox\Family Room\GROUP A\POST-WEEK3	GrAWEEK3	0	32.8958	104.643	0	118.83		111.926	147.545						0	0	0	900	0	0	0	0	900	0	0	0	0	0	0	0
2020-11-03	14:30:00	189589	900	900	989001025043666	D:\Dropbox\Family Room\GROUP A\POST-WEEK3	GrAWEEK3	556.284	32.8966	113.264	5	201.977		144.952	182.063						78.4	195.92	47.4	704.08	0	0	0	39.44	153.24	35.8	120.68	550.84	0	0	0	0
2020-11-03	14:45:00	190489	900	900	989001025043666	D:\Dropbox\Family Room\GROUP A\POST-WEEK3	GrAWEEK3	795.796	33.3439	117.822	7	127.302		175.018	122.615						68.36	81.08	16.12	818.92	0	0	0	22.56	719.52	46.2	12.32	99.4	0	0	0	0
2020-11-03	15:00:00	191389	900	900	989001025043666	D:\Dropbox\Family Room\GROUP A\POST-WEEK3	GrAWEEK3	4930.07	32.91	117.09	37	134.935		209.502	158.304						104.4	214.8	0	685.2	0	0	0	0	422.56	214.8	0	262.64	0	0	0	0
2020-11-03	15:15:00	192289	900	900	989001025043666	D:\Dropbox\Family Room\GROUP A\POST-WEEK3	GrAWEEK3	4339.19	33.2275	106.913	38	112.399		201.121	163.297						185.52	595.44	0	304.56	6.04	5.92	3.16	15.36	86.96	543.88	0.52	217.6	1.44	1.88	17.24	0
2020-11-03	15:30:00	193189	900	900	989001025043666	D:\Dropbox\Family Room\GROUP A\POST-WEEK3	GrAWEEK3	7047.71	33.1702	112.027	60	134.512		180.253	222.139						467.48	458.04	2.72	441.96	40.08	100.68	107.24	50.72	124.28	95.04	6.56	317.68	3.72	5.96	24.04	24
2020-11-03	15:45:00	194089	900	900	989001025043666	D:\Dropbox\Family Room\GROUP A\POST-WEEK3	GrAWEEK3	1819.09	33.3292	120.834	15	167.971		171.396	144.566						22.76	606.48	0	293.52	0	31.52	0	0	1.96	0	0	291.56	369.24	0	205.72	0
2020-11-03	16:00:00	194989	900	900	989001025043666	D:\Dropbox\Family Room\GROUP A\POST-WEEK3	GrAWEEK3	260.203	33.5134	128.793	2	146.63		138.062	213.136						59.12	677.32	0	222.68	0	0	0	0	80.68	509.04	0	142	168.28	0	0	0
2020-11-03	16:15:00	195889	900	900	989001025043666	D:\Dropbox\Family Room\GROUP A\POST-WEEK3	GrAWEEK3	365.721	32.8958	103.056	4	119.5		128.644	232.579						241.24	802.44	75.96	97.56	0	0	0	0	90.72	726.52	75.92	6.84	0	0	0	0
2020-11-03	16:30:00	196789	900	900	989001025043666	D:\Dropbox\Family Room\GROUP A\POST-WEEK3	GrAWEEK3	0	32.9162	78.0485	0	119.5		106.707	137.015						0	310.28	0	589.72	0	0	0	0	589.72	310.28	0	0	0	0	0	0
2020-11-03	16:45:00	197689	900	900	989001025043666	D:\Dropbox\Family Room\GROUP A\POST-WEEK3	GrAWEEK3	1370.8	33.1066	121.803	10	138.321		200.164	161.587						50.24	169.56	53.72	730.44	0	0	0	0	493.68	0	0	236.76	34.8	0	0	134.76
2020-11-03	17:00:00	198589	900	900	989001025043666	D:\Dropbox\Family Room\GROUP A\POST-WEEK3	GrAWEEK3	11354.2	32.9453	113.625	93	184.418		184.743	158.945						204.6	727.84	69.12	172.16	91.04	108.24	25.04	305.16	115.8	58.36	8.12	56.36	29.84	43.96	40.32	17.76
2020-11-03	17:15:00	199489	900	900	989001025043666	D:\Dropbox\Family Room\GROUP A\POST-WEEK3	GrAWEEK3	10093.6	32.8958	126.084	87	188.824		223.644	201.235						172.56	838.4	22.16	61.6	113.92	63	132.56	108.92	7.64	13.96	49.6	53.96	45.92	26.36	61.16	223
2020-11-03	17:30:00	200389	900	900	989001025043666	D:\Dropbox\Family Room\GROUP A\POST-WEEK3	GrAWEEK3	3405.61	32.908	136.115	28	200.923		206.068	167.666						35.96	870.6	100.68	29.4	330.6	429.72	10.92	9.56	0.64	8.08	6.36	28.76	64.64	4	6.72	0
2020-11-03	17:45:00	201289	900	900	989001025043666	D:\Dropbox\Family Room\GROUP A\POST-WEEK3	GrAWEEK3	4327.26	32.9199	137.591	40	211.906		174.152	164.062						47.32	891	3.56	9	13.2	18.12	0	39.8	0.72	12.16	3.36	8.28	313.16	5.72	119.88	365.6
2020-11-03	18:00:00	202189	900	900	989001025043666	D:\Dropbox\Family Room\GROUP A\POST-WEEK3	GrAWEEK3	454.628	33.3564	115.049	4	215.67		123.366	152.698						134.56	805.04	0	94.96	0	0	0	0	0	0	0	94.96	359.96	0	445.08	0
2020-11-03	18:15:00	203089	900	900	989001025043666	D:\Dropbox\Family Room\GROUP A\POST-WEEK3	GrAWEEK3	938.37	33.0868	114.332	9	161.104		166.274	156.097						35.08	890.4	0	9.6	0	0	0	0	0	0	0	9.6	14.32	0	167.6	708.48
2020-11-03	18:30:00	203989	900	900	989001025043666	D:\Dropbox\Family Room\GROUP A\POST-WEEK3	GrAWEEK3	2418.21	33.1207	125.289	21	214.776		187.805	178.798						29.36	886.68	64.88	13.32	7.16	22.8	1.84	1.52	0.76	13.72	0.88	12.56	58	2.2	20.96	757.6
2020-11-03	18:45:00	204889	900	900	989001025043666	D:\Dropbox\Family Room\GROUP A\POST-WEEK3	GrAWEEK3	12784.9	32.9025	116.812	111	166.34		231.698	221.35						257.84	735.04	27.04	164.96	35.32	48.56	29.6	23	51.92	62	78.28	113.04	225.04	31.72	139.52	62
2020-11-03	19:00:00	205789	900	900	989001025043666	D:\Dropbox\Family Room\GROUP A\POST-WEEK3	GrAWEEK3	13722.9	32.8964	111.073	123	158.135		205.422	200.481						313.24	811.08	50.96	88.92	85.72	166.28	27.4	40.84	72.04	48.52	38.52	16.88	66	41.12	187.68	109
2020-11-03	19:15:00	206689	900	900	989001025043666	D:\Dropbox\Family Room\GROUP A\POST-WEEK3	GrAWEEK3	12162.8	32.8959	130.273	104	177.926		201.637	186.687						334.6	688.36	92.76	211.64	38	105.52	12.04	16.24	58.36	40.32	95.6	153.28	126.56	68.32	127.36	58.4
2020-11-03	19:30:00	207589	900	900	989001025043666	D:\Dropbox\Family Room\GROUP A\POST-WEEK3	GrAWEEK3	8688.07	32.8958	150.27	73	235.052		216.638	227.734						194.4	856.32	215.2	43.68	25.96	151.32	83.56	104.48	12.16	130.88	156.32	31.52	24.88	71.72	104.68	2.52
2020-11-03	19:45:00	208489	900	900	989001025043666	D:\Dropbox\Family Room\GROUP A\POST-WEEK3	GrAWEEK3	14408.1	32.9976	121.347	118	239.496		189.856	182.735						330.64	752.84	68.2	147.16	80.32	91.52	31.28	84.08	106.8	52.4	67.64	40.36	200.08	15.92	68.72	60.88
2020-11-03	20:00:00	209389	900	900	989001025043666	D:\Dropbox\Family Room\GROUP A\POST-WEEK3	GrAWEEK3	9594.43	32.9072	114.919	85	191.604		193.7	186.033						233.84	733.24	44.32	166.76	26.32	35.12	27.36	48.52	39.44	37.64	79.08	127.32	226.44	32.72	154.88	65.16
2020-11-03	20:15:00	210289	900	900	989001025043666	D:\Dropbox\Family Room\GROUP A\POST-WEEK3	GrAWEEK3	1429.63	32.9023	79.0404	13	123.268		132.743	155.41						151.72	887.04	0	12.96	0	0	0	0	0	0	583.92	12.96	0	254.24	0.68	48.2
2020-11-03	20:30:00	211189	900	900	989001025043666	D:\Dropbox\Family Room\GROUP A\POST-WEEK3	GrAWEEK3	4003.59	33.1312	98.6596	38	152.639		145.819	295.967						106.44	713	47.12	187	0.84	13.8	89.16	1.76	97.12	7.2	115.24	89.88	0.44	177.2	306.52	0.84
2020-11-03	20:45:00	212089	900	900	989001025043666	D:\Dropbox\Family Room\GROUP A\POST-WEEK3	GrAWEEK3	16621.2	32.8967	129.006	149	217.946		208.512	203.645						295.44	721.4	96.88	178.6	38.76	43.36	59.76	177.04	53.92	69.6	102.2	124.68	24.72	76.52	115.16	14.28
2020-11-03	21:00:00	212989	900	900	989001025043666	D:\Dropbox\Family Room\GROUP A\POST-WEEK3	GrAWEEK3	12164.2	32.9415	127.123	109	235.046		194.574	179.731						323.16	811.48	112.68	88.52	57.72	56.68	32.96	307.16	51.68	74.72	41.36	36.84	70.96	44.12	112.56	13.24
2020-11-03	21:15:00	213889	900	900	989001025043666	D:\Dropbox\Family Room\GROUP A\POST-WEEK3	GrAWEEK3	12242.4	32.9061	151.908	95	220.096		227.688	263.889						259.04	803.32	272.08	96.68	51.16	114.84	223.84	97.24	36.32	38.6	76.4	60.36	38.24	46.68	110.64	5.68
2020-11-03	21:30:00	214789	900	900	989001025043666	D:\Dropbox\Family Room\GROUP A\POST-WEEK3	GrAWEEK3	6904.18	32.9017	187.248	62	246.106		251.278	268.757						112.76	778.24	434	121.76	154.16	366.24	19.2	71.92	102.56	36.84	8.48	19.2	21.8	5	92.72	1.88
2020-11-03	21:45:00	215689	900	900	989001025043666	D:\Dropbox\Family Room\GROUP A\POST-WEEK3	GrAWEEK3	8131.84	32.8958	112.306	70	152.082		163.837	162.541						140.68	828.6	59.24	71.4	39.12	6.84	44.48	24.32	2.24	24.6	34.04	69.16	34.96	71.96	516.56	31.72
2020-11-03	22:00:00	216589	900	900	989001025043666	D:\Dropbox\Family Room\GROUP A\POST-WEEK3	GrAWEEK3	4185.26	32.9028	102.861	38	159.059		118.661	176.905						60.28	827.56	175	72.44	0	154.48	3.84	1.88	33.48	36.52	5.32	38.96	14.6	0.48	585.4	25.04
2020-11-03	22:15:00	217489	900	900	989001025043666	D:\Dropbox\Family Room\GROUP A\POST-WEEK3	GrAWEEK3	6482.85	32.8958	148.362	60	195.902		186.831	222.802						185.04	847.68	223.44	52.32	9.2	237.72	12.48	14.4	49.64	121	3.36	2.68	198.6	129.24	48.16	73.52
2020-11-03	22:30:00	218389	900	900	989001025043666	D:\Dropbox\Family Room\GROUP A\POST-WEEK3	GrAWEEK3	7548.43	32.8993	160.814	66	194.359		231.894	249.022						179.84	792.48	319.32	107.52	277.56	11.8	14.4	62.88	31.88	98.6	23.88	75.64	40.64	4.2	104.92	153.6
2020-11-03	22:45:00	219289	900	900	989001025043666	D:\Dropbox\Family Room\GROUP A\POST-WEEK3	GrAWEEK3	10592.6	32.8993	145.919	88	229.524		196.716	247.536						148.6	686.84	145.24	213.16	57.44	36.16	30.36	14.04	17.32	20.84	56.72	195.84	88.68	49.36	66.64	266.6
2020-11-03	23:00:00	220189	900	900	989001025043666	D:\Dropbox\Family Room\GROUP A\POST-WEEK3	GrAWEEK3	12490	32.896	130.789	112	204.058		197.737	222.066						156.28	752.76	81.6	147.24	9.08	63.04	14.76	56.36	42.96	44.12	171.24	104.28	20.56	62.28	280.36	30.96
2020-11-03	23:15:00	221089	900	900	989001025043666	D:\Dropbox\Family Room\GROUP A\POST-WEEK3	GrAWEEK3	5076.69	32.8994	139.012	46	254.915		187.329	211.844						63.44	887.96	80.28	12.04	117.76	19.16	4.12	4.44	9.32	23.48	1.88	2.72	53.24	31.32	14	618.56
2020-11-03	23:30:00	221989	900	900	989001025043666	D:\Dropbox\Family Room\GROUP A\POST-WEEK3	GrAWEEK3	10349.6	32.8967	132.641	89	193.606		200.002	227.819						208.12	772.96	117.76	127.04	180.36	52.4	77.84	34.64	56.96	9.68	110.2	70.08	0.4	44.68	193	69.76
2020-11-03	23:45:00	222889	900	900	989001025043666	D:\Dropbox\Family Room\GROUP A\POST-WEEK3	GrAWEEK3	11831.2	32.8995	136.69	102	243.28		212.288	200.936						182.4	744.64	154.44	155.36	33.64	152.08	178.36	29.52	45.28	57.92	51.6	110.08	43.36	74.52	52.52	71.12
2020-11-04	00:00:00	223789	900	900	989001025043666	D:\Dropbox\Family Room\GROUP A\POST-WEEK3	GrAWEEK3	9804.76	32.896	122.746	87	177.939		252.661	198.936						215.64	661.6	102.32	238.4	27.72	118.36	134.84	25.08	42.8	18.68	16.64	195.6	49.92	169.68	59.24	41.44
2020-11-04	00:15:00	224689	900	900	989001025043666	D:\Dropbox\Family Room\GROUP A\POST-WEEK3	GrAWEEK3	10907.8	32.9144	131.217	97	226.692		193.264	198.507						128.6	814.48	77.2	85.52	59.76	9.24	8.52	21.04	9.16	59.64	335	76.36	13.48	167	67.24	73.56
2020-11-04	00:30:00	225589	900	900	989001025043666	D:\Dropbox\Family Room\GROUP A\POST-WEEK3	GrAWEEK3	6424.27	32.8996	175.862	65	222.953		246.383	260.029						147.72	738.96	372.6	161.04	13.2	306.56	62.36	15.36	8.88	46.48	240.36	152.16	6.36	23.96	0.88	23.44
2020-11-04	00:45:00	226489	900	900	989001025043666	D:\Dropbox\Family Room\GROUP A\POST-WEEK3	GrAWEEK3	647.031	32.9087	124.076	5	162.672		138.661	181.072						154.52	670.76	0	229.24	0	0	0	0	0	0	327.16	229.24	0	0	343.6	0
2020-11-04	01:00:00	227389	900	900	989001025043666	D:\Dropbox\Family Room\GROUP A\POST-WEEK3	GrAWEEK3	2827.18	32.8969	132.999	25	191.413		189.575	188.742						33.32	393.72	0.8	506.28	0	0	0	4.76	0	10.64	105.28	506.28	6.32	0.96	4.68	261.08
2020-11-04	01:15:00	228289	900	900	989001025043666	D:\Dropbox\Family Room\GROUP A\POST-WEEK3	GrAWEEK3	1723.54	32.8963	126.78	14	290.764		155.809	186.331						109.48	900	12.24	0	1.96	0.56	6.8	0.84	0	1.28	3	0	1.28	278.92	93.92	511.44
2020-11-04	01:30:00	229189	900	900	989001025043666	D:\Dropbox\Family Room\GROUP A\POST-WEEK3	GrAWEEK3	9382.99	32.9249	128.242	82	219.271		229.969	190.621						143.48	761.56	48.24	138.44	61.92	49.16	80.44	35.92	36.12	25.76	19.72	102.32	2.68	58.28	424.56	3.12
2020-11-04	01:45:00	230089	900	900	989001025043666	D:\Dropbox\Family Room\GROUP A\POST-WEEK3	GrAWEEK3	11737.4	32.9001	139.635	108	260.463		231.195	212.181						190.4	796.2	42.32	103.8	41.08	79.96	297.48	37.2	71.16	60.16	18.12	32.64	19.56	22.36	141.28	79
2020-11-04	02:00:00	230989	900	900	989001025043666	D:\Dropbox\Family Room\GROUP A\POST-WEEK3	GrAWEEK3	13908.6	32.8958	121.212	122	168.309		209.705	233.03						180.4	778.24	65	121.76	9.8	315.64	10.2	12.44	14.4	38.4	73.92	107.36	57.68	37.92	158.96	63.28
2020-11-04	02:15:00	231889	900	900	989001025043666	D:\Dropbox\Family Room\GROUP A\POST-WEEK3	GrAWEEK3	5027.05	32.8958	128.911	46	163.076		285.874	235.253						103.48	846.12	0	53.88	88.56	248.28	214.52	12.2	5	7.44	0.52	48.88	141.72	2.4	14.92	115.56
2020-11-04	02:30:00	232789	900	900	989001025043666	D:\Dropbox\Family Room\GROUP A\POST-WEEK3	GrAWEEK3	478	32.9197	140.398	4	157.232		293.599	219.834						4.76	900	5.16	0	0	436.44	463.56	0	0	0	0	0	0	0	0	0
2020-11-04	02:45:00	233689	900	900	989001025043666	D:\Dropbox\Family Room\GROUP A\POST-WEEK3	GrAWEEK3	1610.42	32.8958	144.483	15	198.054		246.207	207.492						12.4	899.44	200.12	0.56	1.84	135.32	414	1.16	0.56	1.8	0	0	0.88	0	1.08	343.36
2020-11-04	03:00:00	234589	900	900	989001025043666	D:\Dropbox\Family Room\GROUP A\POST-WEEK3	GrAWEEK3	6176.58	32.8987	125.458	56	145.075		244.515	196.892						113.4	694.08	47.56	205.92	3.68	316.88	72.72	16.12	36.52	79.32	3.2	169.4	69.68	2.88	35.4	94.2
2020-11-04	03:15:00	235489	900	900	989001025043666	D:\Dropbox\Family Room\GROUP A\POST-WEEK3	GrAWEEK3	2935.51	32.9024	122.624	27	176.626		198.627	176.494						312.56	629.08	0	270.92	14.48	23.04	226.68	2.92	10.04	19.08	4.52	260.88	83.12	39.32	0	215.92
2020-11-04	03:30:00	236389	900	900	989001025043666	D:\Dropbox\Family Room\GROUP A\POST-WEEK3	GrAWEEK3	8790.65	32.8958	125.912	73	200.681		200.218	246.005						252.56	670.68	138.28	229.32	40.24	79.84	136.28	41.04	185.8	32.52	32.08	43.52	20.2	84.44	145.8	58.24
2020-11-04	03:45:00	237289	900	900	989001025043666	D:\Dropbox\Family Room\GROUP A\POST-WEEK3	GrAWEEK3	17050.7	32.8958	123.331	144	188.294		187.394	170.723						247.44	749.96	76.28	150.04	37.92	165.48	84.4	38.88	120.36	22.72	115.36	29.68	97.4	110.52	25.28	52
2020-11-04	04:00:00	238189	900	900	989001025043666	D:\Dropbox\Family Room\GROUP A\POST-WEEK3	GrAWEEK3	11148.3	32.8958	126.3	97	217.587		227.637	168.108						199.32	693	84.68	207	101.88	192.08	148.84	39.44	157.4	53.28	24.36	49.6	21.16	42.44	17.76	51.76
2020-11-04	04:15:00	239089	900	900	989001025043666	D:\Dropbox\Family Room\GROUP A\POST-WEEK3	GrAWEEK3	11466.3	32.8971	137.117	100	220.813		197.125	196.354						171.56	661.52	145.88	238.48	155.8	72.6	17.64	117.48	176.16	115.12	10.6	62.32	88.88	4.52	70.16	8.72
2020-11-04	04:30:00	239989	900	900	989001025043666	D:\Dropbox\Family Room\GROUP A\POST-WEEK3	GrAWEEK3	9051.71	32.8958	124.858	82	213.963		246.742	173.359						168.36	742.88	55.6	157.12	10.2	240.16	22.92	43.84	33.16	69.24	40.12	123.96	25.6	29.52	106.32	154.96
2020-11-04	04:45:00	240889	900	900	989001025043666	D:\Dropbox\Family Room\GROUP A\POST-WEEK3	GrAWEEK3	7573.22	32.8958	153.101	62	216.273		220.669	232.964						121.64	643.52	216.16	256.48	192.48	24.88	49.72	135.32	192.08	54.32	1.4	64.4	19.24	1.04	66.88	98.24
2020-11-04	05:00:00	241789	900	900	989001025043666	D:\Dropbox\Family Room\GROUP A\POST-WEEK3	GrAWEEK3	337.997	32.8959	119.616	2	182.138		272.444	146.377						2.36	789.12	0.48	110.88	0	0	0	0	0	0	0	110.88	0	0	0	789.12
2020-11-04	05:15:00	242689	900	900	989001025043666	D:\Dropbox\Family Room\GROUP A\POST-WEEK3	GrAWEEK3	4031.73	32.8958	123.529	32	237.227		204.474	208.97						57.24	786.92	36.32	113.08	1.4	22.72	10.32	0	1.28	11.6	4.2	111.8	29.96	3.12	22.56	681.04
2020-11-04	05:30:00	243589	900	900	989001025043666	D:\Dropbox\Family Room\GROUP A\POST-WEEK3	GrAWEEK3	10534.6	32.8958	113.253	89	181.592		163.882	215.646						187.24	745.04	3.44	154.96	98.84	74.04	13.56	88.56	8.64	26.2	56.52	146.32	31.48	72.68	165.32	117.84
2020-11-04	05:45:00	244489	900	900	989001025043666	D:\Dropbox\Family Room\GROUP A\POST-WEEK3	GrAWEEK3	14961.3	32.9022	152.139	131	225.249		267.094	226.719						203.64	818.08	195.76	81.92	33.2	127	322.96	42.12	44.96	36.48	48.48	36.96	36.72	29.36	65.88	75.88
2020-11-04	06:00:00	245389	900	900	989001025043666	D:\Dropbox\Family Room\GROUP A\POST-WEEK3	GrAWEEK3	12448.4	32.8958	140.056	106	243.268		220.048	221.853						198.12	801.84	212.12	98.16	55.28	67	229	68.76	77.24	54.08	23.4	20.92	14.92	33.4	80.32	175.68
2020-11-04	06:15:00	246289	900	900	989001025043666	D:\Dropbox\Family Room\GROUP A\POST-WEEK3	GrAWEEK3	13337.4	32.9033	125.486	113	197.753		174.049	208.935						152.56	696.88	71.32	203.12	35.2	56	24.52	51.4	164.64	36.24	27.4	38.48	131.32	22.36	68.64	243.8
2020-11-04	06:30:00	247189	900	900	989001025043666	D:\Dropbox\Family Room\GROUP A\POST-WEEK3	GrAWEEK3	7159.21	33.024	109.072	63	231.632		203.629	155.492						220	761.76	35.56	138.24	3.48	11.88	0	0.92	1.36	8.2	1.44	136.88	166.64	0.44	250.4	318.36
2020-11-04	06:45:00	248089	900	900	989001025043666	D:\Dropbox\Family Room\GROUP A\POST-WEEK3	GrAWEEK3	407.998	32.8958	164.631	3	261.433		257.691	231.452						4.76	900	324.52	0	0	0	0	0	0	0	0	0	1.84	0	32.04	866.12
2020-11-04	07:00:00	248989	900	900	989001025043666	D:\Dropbox\Family Room\GROUP A\POST-WEEK3	GrAWEEK3	1416.78	32.8958	170.039	14	258.096		233.621	241.032						16.92	879.68	255.4	20.32	14.24	10.16	0	7.2	0.04	0	0.36	20.28	1.4	1.4	0	844.92
2020-11-04	07:15:00	249889	900	900	989001025043666	D:\Dropbox\Family Room\GROUP A\POST-WEEK3	GrAWEEK3	3683.67	33.2286	133.006	32	152.077		186.101	226.144						257.32	730.8	154.96	169.2	21.08	17.32	14.92	4.64	121.52	418.68	1.84	47.68	12	1.32	0.96	238.04
2020-11-04	07:30:00	250789	900	900	989001025043666	D:\Dropbox\Family Room\GROUP A\POST-WEEK3	GrAWEEK3	577.705	32.9488	56.0354	5	64.8974		138.647	181.512						27.08	881.52	0	18.48	0	0	15.68	0	0.04	865.84	0	18.44	0	0	0	0
2020-11-04	07:45:00	251689	900	900	989001025043666	D:\Dropbox\Family Room\GROUP A\POST-WEEK3	GrAWEEK3	178.738	32.8958	68.4294	2	86.8497		145.376	185.605						15.4	900	0	0	0	0	0	0	0	896.16	0	0	3.84	0	0	0
2020-11-04	08:00:00	252589	900	900	989001025043666	D:\Dropbox\Family Room\GROUP A\POST-WEEK3	GrAWEEK3	0	33.2398	120.253	0	127.985		168.999	148.069						0	900	0	0	0	0	0	0	0	900	0	0	0	0	0	0
2020-11-04	08:15:00	253489	900	900	989001025043666	D:\Dropbox\Family Room\GROUP A\POST-WEEK3	GrAWEEK3	1194.98	32.9026	86.4863	10	109.219		151.1	168.484						171.08	660.2	0	239.8	0	0	20.12	0	239.8	640.08	0	0	0	0	0	0
2020-11-04	08:30:00	254389	900	900	989001025043666	D:\Dropbox\Family Room\GROUP A\POST-WEEK3	GrAWEEK3	1344.46	33.0205	65.0009	10	136.154		152.646	121.965						91.44	633.64	0	266.36	0	571.44	0	0	259.24	62.2	0	7.12	0	0	0	0
2020-11-04	08:45:00	255289	900	900	989001025043666	D:\Dropbox\Family Room\GROUP A\POST-WEEK3	GrAWEEK3	623.229	33.2373	88.9986	5	124.12		119.755	129.582						49.24	548.08	0	351.92	0	0	0	0	351.92	548.08	0	0	0	0	0	0
2020-11-04	09:00:00	256189	900	900	989001025043666	D:\Dropbox\Family Room\GROUP A\POST-WEEK3	GrAWEEK3	650.256	32.8964	86.3702	4	111.785		182.57	169.662						103.32	900	0	0	0	579.8	0	0	0	320.2	0	0	0	0	0	0
2020-11-04	09:15:00	257089	900	900	989001025043666	D:\Dropbox\Family Room\GROUP A\POST-WEEK3	GrAWEEK3	81.0974	33.4673	105.831	1	124.623		122.136	139.447						322.92	900	0	0	0	0	504.72	0	0	395.28	0	0	0	0	0	0
2020-11-04	09:30:00	257989	900	900	989001025043666	D:\Dropbox\Family Room\GROUP A\POST-WEEK3	GrAWEEK3	3853.99	33.3862	118.105	33	181.745		140.767	174.623						222.68	860.08	4.04	39.92	12.4	32.48	7.68	0.28	4.12	695.96	5	35.8	22.6	0	9.48	74.2
2020-11-04	09:45:00	258889	900	310.28	989001025043666	D:\Dropbox\Family Room\GROUP A\POST-WEEK3	GrAWEEK3	1827.34	32.9025	132.702	15	212.096		176.763	246.725						71.44	302.28	0	8	84.4	0	0	9.52	0	29.76	6.84	8	74.8	6.84	0.28	89.84

## Sheet: 985141000928712
date	time	time since start (s)	bin duration (s)	effective bin duration (s)	subject	folder	study name	distance (mm)	temperature (C)	separation (mm)	transition	separation 985141000928712 (mm)	separation 989001025043666 (mm)	separation 989001025043695 (mm)	separation 985141000928707 (mm)	separation 989001025045745 (mm)	separation 985141000928723 (mm)	separation 985141000928730 (mm)	separation 989001025043662 (mm)	separation 989001025043693 (mm)	mobile (s)	thigmotactic (s)	isolated (s)	in centre zones (s)	antenna1.0 (s)	antenna2.0 (s)	antenna3.0 (s)	antenna4.0 (s)	antenna5.0 (s)	antenna6.0 (s)	antenna7.0 (s)	antenna8.0 (s)	antenna9.0 (s)	antenna10.0 (s)	antenna11.0 (s)	antenna12.0 (s)
2020-11-01	09:45:00	0	900	589.72	985141000928712	D:\Dropbox\Family Room\GROUP A\POST-WEEK3	GrAWEEK3	8931.67	36.867	120.285	75		170.616	192.635	164.623						188	446.04	41.88	143.68	59.6	42.88	33.84	26.04	90.96	156.08	30.28	52.72	45.44	0.76	27.28	23.84
2020-11-01	10:00:00	589	900	900	985141000928712	D:\Dropbox\Family Room\GROUP A\POST-WEEK3	GrAWEEK3	8374.4	36.5683	117.298	77		160.977	171.458	153.284						200.52	815.2	31.84	84.8	35.12	52.52	474.96	34.96	38.88	109.72	38.44	45.92	36.4	6.2	12.64	14.24
2020-11-01	10:15:00	1489	900	900	985141000928712	D:\Dropbox\Family Room\GROUP A\POST-WEEK3	GrAWEEK3	1760.62	36.7135	64.4709	12		132.12	131.236	70.9657						58.8	88.76	1.24	811.24	3.8	7.2	7.8	53.68	749.96	0	5.16	61.28	9.36	0	1.76	0
2020-11-01	10:30:00	2389	900	900	985141000928712	D:\Dropbox\Family Room\GROUP A\POST-WEEK3	GrAWEEK3	0	36.2376	75.2493	0		122.239	119.461	78.3017						0	0	0	900	0	0	0	0	900	0	0	0	0	0	0	0
2020-11-01	10:45:00	3289	900	900	985141000928712	D:\Dropbox\Family Room\GROUP A\POST-WEEK3	GrAWEEK3	0	36.1121	106.126	0		166.982	119.5	106.231						0	0	0	900	0	0	0	0	900	0	0	0	0	0	0	0
2020-11-01	11:00:00	4189	900	900	985141000928712	D:\Dropbox\Family Room\GROUP A\POST-WEEK3	GrAWEEK3	143.851	35.9173	22.0224	1		164.168	124.303	22.1936						30.88	16.52	0	883.48	0	0	0	0	883.48	16.52	0	0	0	0	0	0
2020-11-01	11:15:00	5089	900	900	985141000928712	D:\Dropbox\Family Room\GROUP A\POST-WEEK3	GrAWEEK3	95.149	35.6192	84.2209	1		119.813	138.135	104.556						8.44	3.12	0	896.88	0	0	0	0	896.88	3.12	0	0	0	0	0	0
2020-11-01	11:30:00	5989	900	900	985141000928712	D:\Dropbox\Family Room\GROUP A\POST-WEEK3	GrAWEEK3	477.992	35.6346	37.5063	4		119.631	132.758	43.804						76.28	58.24	0	841.76	0	0	0	0	841.76	58.24	0	0	0	0	0	0
2020-11-01	11:45:00	6889	900	900	985141000928712	D:\Dropbox\Family Room\GROUP A\POST-WEEK3	GrAWEEK3	0	35.6194	78.3017	0		119.5	119.5	78.3017						0	0	0	900	0	0	0	0	900	0	0	0	0	0	0	0
2020-11-01	12:00:00	7789	900	900	985141000928712	D:\Dropbox\Family Room\GROUP A\POST-WEEK3	GrAWEEK3	0	35.656	106.78	0		119.062	120.846	132.403						0	0	0	900	0	0	0	0	900	0	0	0	0	0	0	0
2020-11-01	12:15:00	8689	900	900	985141000928712	D:\Dropbox\Family Room\GROUP A\POST-WEEK3	GrAWEEK3	0	35.7546	119.465	0		119.5	144.966	119.5						0	0	0	900	0	0	0	0	900	0	0	0	0	0	0	0
2020-11-01	12:30:00	9589	900	900	985141000928712	D:\Dropbox\Family Room\GROUP A\POST-WEEK3	GrAWEEK3	119.5	35.7398	87.6493	1		87.6493	132.684	87.6493						1.16	239.88	0	660.12	0	0	0	0	660.12	239.88	0	0	0	0	0	0
2020-11-01	12:45:00	10489	900	900	985141000928712	D:\Dropbox\Family Room\GROUP A\POST-WEEK3	GrAWEEK3	597.541	35.9389	48.1596	5		52.6608	142.061	105.972						105.12	515.08	0	384.92	0	0	0	0	384.92	515.08	0	0	0	0	0	0
2020-11-01	13:00:00	11389	900	900	985141000928712	D:\Dropbox\Family Room\GROUP A\POST-WEEK3	GrAWEEK3	457.541	36.1712	93.7672	5		116.553	117.839	110.033						148.92	130.64	0	769.36	0	0.08	94.12	0	769.36	36.44	0	0	0	0	0	0
2020-11-01	13:15:00	12289	900	900	985141000928712	D:\Dropbox\Family Room\GROUP A\POST-WEEK3	GrAWEEK3	0	35.7076	119.5	0		119.5	119.5	119.5						0	0	0	900	0	0	0	0	900	0	0	0	0	0	0	0
2020-11-01	13:30:00	13189	900	900	985141000928712	D:\Dropbox\Family Room\GROUP A\POST-WEEK3	GrAWEEK3	0	35.9443	118.211	0		118.456	119.526	133.073						0	0	0	900	0	0	0	0	900	0	0	0	0	0	0	0
2020-11-01	13:45:00	14089	900	900	985141000928712	D:\Dropbox\Family Room\GROUP A\POST-WEEK3	GrAWEEK3	0	35.6627	119.5	0		151.934	119.562	119.5						0	0	0	900	0	0	0	0	900	0	0	0	0	0	0	0
2020-11-01	14:00:00	14989	900	900	985141000928712	D:\Dropbox\Family Room\GROUP A\POST-WEEK3	GrAWEEK3	0	35.8256	119.101	0		168.999	119.5	119.127						0	0	0	900	0	0	0	0	900	0	0	0	0	0	0	0
2020-11-01	14:15:00	15889	900	900	985141000928712	D:\Dropbox\Family Room\GROUP A\POST-WEEK3	GrAWEEK3	239.001	35.831	113.35	2		137.68	131.36	115.211						40.52	23.8	0	876.2	0	0	0	0	876.2	23.8	0	0	0	0	0	0
2020-11-01	14:30:00	16789	900	900	985141000928712	D:\Dropbox\Family Room\GROUP A\POST-WEEK3	GrAWEEK3	0	35.3638	116.57	0		119.109	148.739	128.958						0	0	0	900	0	0	0	0	900	0	0	0	0	0	0	0
2020-11-01	14:45:00	17689	900	900	985141000928712	D:\Dropbox\Family Room\GROUP A\POST-WEEK3	GrAWEEK3	240	36.0086	67.2215	2		115.091	129.323	72.4808						8.64	0	0	900	0	0	0	0	892.48	0	0	7.52	0	0	0	0
2020-11-01	15:00:00	18589	900	900	985141000928712	D:\Dropbox\Family Room\GROUP A\POST-WEEK3	GrAWEEK3	2375.37	36.2486	98.1643	20		109.494	127.573	147.576						47.44	100.96	12.32	799.04	7.4	18.28	43.76	6.6	792	3.16	5	7.04	3.2	3.12	9.84	0.6
2020-11-01	15:15:00	19489	900	900	985141000928712	D:\Dropbox\Family Room\GROUP A\POST-WEEK3	GrAWEEK3	239	35.9953	110.837	2		126.132	132.003	136.242						2.44	14.2	0	885.8	0	0	0	0	885.8	14.2	0	0	0	0	0	0
2020-11-01	15:30:00	20389	900	900	985141000928712	D:\Dropbox\Family Room\GROUP A\POST-WEEK3	GrAWEEK3	0	35.5797	119.027	0		166.565	119.5	120.02						0	0	0	900	0	0	0	0	900	0	0	0	0	0	0	0
2020-11-01	15:45:00	21289	900	900	985141000928712	D:\Dropbox\Family Room\GROUP A\POST-WEEK3	GrAWEEK3	0	35.492	41.1983	0		122.057	119.5	41.1983						0	0	0	900	0	0	0	0	900	0	0	0	0	0	0	0
2020-11-01	16:00:00	22189	900	900	985141000928712	D:\Dropbox\Family Room\GROUP A\POST-WEEK3	GrAWEEK3	2775.17	35.8194	75.765	24		130.871	173.752	82.2924						63.76	534.84	0	365.16	0	31.92	75.44	0.04	365.16	427.44	0	0	0	0	0	0
2020-11-01	16:15:00	23089	900	900	985141000928712	D:\Dropbox\Family Room\GROUP A\POST-WEEK3	GrAWEEK3	822.92	35.9286	49.4312	8		58.1544	148.035	125.308						9.64	89.08	0	810.92	0	0.6	14.96	0.6	810.92	72.92	0	0	0	0	0	0
2020-11-01	16:30:00	23989	900	900	985141000928712	D:\Dropbox\Family Room\GROUP A\POST-WEEK3	GrAWEEK3	1687.19	35.6691	94.3173	14		131.215	161.996	110.59						60.04	509.76	0	390.24	6.36	55.76	119.08	10.16	381.88	310.28	1.8	8.36	0	0	6.32	0
2020-11-01	16:45:00	24889	900	900	985141000928712	D:\Dropbox\Family Room\GROUP A\POST-WEEK3	GrAWEEK3	2114.39	36.1844	114.797	17		238.131	134.444	196.24						198.08	391.72	0	508.28	0	60.32	5.52	105.32	75.72	9.84	0	432.56	2.12	0	2.52	206.08
2020-11-01	17:00:00	25789	900	900	985141000928712	D:\Dropbox\Family Room\GROUP A\POST-WEEK3	GrAWEEK3	1123.44	35.7011	110.948	10		151.806	115.892	245.194						34	893.68	0	6.32	0	0	11.12	0	0.04	30.04	0	6.28	649.4	0	0	203.12
2020-11-01	17:15:00	26689	900	900	985141000928712	D:\Dropbox\Family Room\GROUP A\POST-WEEK3	GrAWEEK3	239	36.1197	113.001	2		141.963	123.969	186.305						2.44	380.48	0	519.52	0	0	0	0	0	0	0	519.52	380.48	0	0	0
2020-11-01	17:30:00	27589	900	900	985141000928712	D:\Dropbox\Family Room\GROUP A\POST-WEEK3	GrAWEEK3	4230.1	36.7346	97.1427	36		140.049	166.68	138.339						119.48	391	18.44	509	2.48	12.88	4.08	18.96	62.44	7.28	3.28	446.56	33.56	2.64	63.72	242.12
2020-11-01	17:45:00	28489	900	900	985141000928712	D:\Dropbox\Family Room\GROUP A\POST-WEEK3	GrAWEEK3	14286.7	37.2141	128.121	121		208.913	203.892	210.945						303	643	127.96	257	75.68	83.6	140.84	96.52	96.56	62.96	60.12	160.44	31.84	8.68	40.52	42.24
2020-11-01	18:00:00	29389	900	900	985141000928712	D:\Dropbox\Family Room\GROUP A\POST-WEEK3	GrAWEEK3	2115.56	36.8182	124.558	18		175.566	206.9	141.451						69.28	400.08	0	499.92	0	0	0	0	5.44	20.6	0	494.48	68.52	0	206.72	104.24
2020-11-01	18:15:00	30289	900	900	985141000928712	D:\Dropbox\Family Room\GROUP A\POST-WEEK3	GrAWEEK3	2827	36.5817	106.714	24		131.437	154.331	141.001						69.12	123.84	1.32	776.16	0	0	0	0	0	0	0	776.16	68.08	0	40	15.76
2020-11-01	18:30:00	31189	900	900	985141000928712	D:\Dropbox\Family Room\GROUP A\POST-WEEK3	GrAWEEK3	4852.95	36.6318	128.63	43		177.175	185.175	175.82						140.16	517.4	89	382.6	0	0	32.52	0	0	7.48	0	382.6	50.24	6.44	273.92	146.8
2020-11-01	18:45:00	32089	900	900	985141000928712	D:\Dropbox\Family Room\GROUP A\POST-WEEK3	GrAWEEK3	5015.77	37.2617	133.581	44		179.165	179.363	185.222						78.6	244.44	109.52	655.56	1.4	0.72	114.44	4.36	32.72	19.96	5.96	622.84	63.52	1.68	25.6	6.8
2020-11-01	19:00:00	32989	900	900	985141000928712	D:\Dropbox\Family Room\GROUP A\POST-WEEK3	GrAWEEK3	4110.79	37.3613	133.847	38		205.963	184.628	163.414						114.48	302.2	167.16	597.8	6.8	12.04	151.32	0	5.76	35.64	0.56	592.04	36.8	11.12	45.76	2.16
2020-11-01	19:15:00	33889	900	900	985141000928712	D:\Dropbox\Family Room\GROUP A\POST-WEEK3	GrAWEEK3	10034.1	37.5246	114.726	95		235.875	159.851	170.693						272.96	721.6	17.64	178.4	55.96	40.2	4.64	51.32	55.04	50.76	3.56	123.36	127.8	16.56	52.96	317.84
2020-11-01	19:30:00	34789	900	900	985141000928712	D:\Dropbox\Family Room\GROUP A\POST-WEEK3	GrAWEEK3	7534.13	37.8093	132.438	65		203.616	219.489	174.547						341.88	776.8	166.16	123.2	62.64	103.96	166.48	88.88	112.84	54.92	30.16	10.36	158.2	11.76	85.52	14.28
2020-11-01	19:45:00	35689	900	900	985141000928712	D:\Dropbox\Family Room\GROUP A\POST-WEEK3	GrAWEEK3	4151.51	37.5383	126.437	36		214.669	227.114	201.515						137.16	671.24	104.52	228.76	67.48	0.68	4.96	2	1.92	6.52	0	226.84	103.04	9.68	37.12	439.76
2020-11-01	20:00:00	36589	900	900	985141000928712	D:\Dropbox\Family Room\GROUP A\POST-WEEK3	GrAWEEK3	5003.4	37.1484	124.669	42		194.274	186.704	163.7						106.76	500.8	65.56	399.2	3.24	7	60.96	2.48	105.36	40.52	18	293.84	225.92	32	104.84	5.84
2020-11-01	20:15:00	37489	900	900	985141000928712	D:\Dropbox\Family Room\GROUP A\POST-WEEK3	GrAWEEK3	9876.81	37.7001	157.221	85		208.675	242.512	231.693						293.68	774.92	226.32	125.08	148.32	86.48	91.84	45.6	95	192.12	20.8	30.08	35.08	65.24	33.56	55.88
2020-11-01	20:30:00	38389	900	900	985141000928712	D:\Dropbox\Family Room\GROUP A\POST-WEEK3	GrAWEEK3	4529.72	37.7186	110.842	37		159.065	188.644	173.868						282.56	380.16	0	519.84	0	73	41.8	0.04	86.28	81.04	8.96	433.56	77	9.48	64.44	24.4
2020-11-01	20:45:00	39289	900	900	985141000928712	D:\Dropbox\Family Room\GROUP A\POST-WEEK3	GrAWEEK3	2842.49	37.2145	130.259	26		195.993	183.787	178.305						59.24	302.68	99.16	597.32	101.56	9.8	67.68	25.24	10.08	10.56	0.44	587.24	60.72	0	4.08	22.6
2020-11-01	21:00:00	40189	900	900	985141000928712	D:\Dropbox\Family Room\GROUP A\POST-WEEK3	GrAWEEK3	7365.01	37.5114	130.307	62		178.194	187.525	187.179						206.24	511.04	45	388.96	25.96	17.4	22.52	118.92	50.64	26.92	35.12	338.32	129.04	72.68	61.92	0.56
2020-11-01	21:15:00	41089	900	900	985141000928712	D:\Dropbox\Family Room\GROUP A\POST-WEEK3	GrAWEEK3	8458.15	37.6325	121.836	68		156.211	188.263	208.273						115.4	457.88	72.84	442.12	6.4	22.6	109.96	3.2	45.48	31.72	64.8	396.64	54.16	22.52	94.68	47.84
2020-11-01	21:30:00	41989	900	900	985141000928712	D:\Dropbox\Family Room\GROUP A\POST-WEEK3	GrAWEEK3	2184.62	36.9552	121.468	18		208.364	167.78	220.315						201.32	479.64	13.8	420.36	73.96	113.76	45.12	2.72	0	0.88	1.08	420.36	205.36	0	26.64	10.12
2020-11-01	21:45:00	42889	900	900	985141000928712	D:\Dropbox\Family Room\GROUP A\POST-WEEK3	GrAWEEK3	2693.91	37.2186	105.089	24		137.092	169.25	186.682						58.72	325.08	6.16	574.92	0	0	0	0	0	0	0.08	574.92	252.8	9.52	15.2	47.48
2020-11-01	22:00:00	43789	900	900	985141000928712	D:\Dropbox\Family Room\GROUP A\POST-WEEK3	GrAWEEK3	1724.45	37.3059	108.329	14		162.728	163.066	119.099						170.28	137.96	0	762.04	0	0	0	3.64	26.28	42.52	1.6	735.76	49.92	0	33.16	7.12
2020-11-01	22:15:00	44689	900	900	985141000928712	D:\Dropbox\Family Room\GROUP A\POST-WEEK3	GrAWEEK3	3735.28	37.3755	81.7319	34		171.469	166.834	128.713						84.64	808.28	4	91.72	12.2	11.88	1.16	6.96	70.44	97.56	0	21.28	19.36	0	304.2	354.96
2020-11-01	22:30:00	45589	900	900	985141000928712	D:\Dropbox\Family Room\GROUP A\POST-WEEK3	GrAWEEK3	3165.22	37.5239	110.036	30		219.472	122.839	162.913						182.48	257.52	8.4	642.48	0	23.48	0	0.24	436.28	15.88	5.44	206.2	95.92	4.88	50.88	60.8
2020-11-01	22:45:00	46489	900	900	985141000928712	D:\Dropbox\Family Room\GROUP A\POST-WEEK3	GrAWEEK3	345.792	36.9319	116.389	3		129.055	141.373	209.815						8.84	14.04	0	885.96	0	0	0	0	0	0	0	885.96	6.28	0	7.76	0
2020-11-01	23:00:00	47389	900	900	985141000928712	D:\Dropbox\Family Room\GROUP A\POST-WEEK3	GrAWEEK3	7260.5	37.4425	124.207	66		207.554	171.855	189.406						282.92	612.36	122.72	287.64	32.92	33.4	2.56	152.72	95.2	26.84	54.12	192.44	119.44	82.6	45.56	62.2
2020-11-01	23:15:00	48289	900	900	985141000928712	D:\Dropbox\Family Room\GROUP A\POST-WEEK3	GrAWEEK3	6661.92	37.8457	115.143	60		163.873	217.147	164.701						337.4	836.72	81	63.28	100.16	77.24	105.08	212.04	32.2	22.32	5.2	31.08	18.6	18.44	126	151.64
2020-11-01	23:30:00	49189	900	900	985141000928712	D:\Dropbox\Family Room\GROUP A\POST-WEEK3	GrAWEEK3	11089.1	37.8215	125.774	104		216.799	197.897	192.902						418.4	756.08	114.4	143.92	35.72	160.12	64.8	60	74.68	67.48	68.8	69.24	8.72	77.4	101.24	111.8
2020-11-01	23:45:00	50089	900	900	985141000928712	D:\Dropbox\Family Room\GROUP A\POST-WEEK3	GrAWEEK3	7752.69	37.8625	118.557	63		191.179	203.29	189.695						214.76	717.2	52.68	182.8	59.28	75.08	18.6	93.44	93.92	9.8	80.16	88.88	34.48	126.72	89.88	129.76
2020-11-02	00:00:00	50989	900	900	985141000928712	D:\Dropbox\Family Room\GROUP A\POST-WEEK3	GrAWEEK3	1322.98	37.513	102.417	10		131.356	187.471	130.613						178.24	332.36	0	567.64	0	0	0	0	0	0	0	567.64	113.88	0	58.16	160.32
2020-11-02	00:15:00	51889	900	900	985141000928712	D:\Dropbox\Family Room\GROUP A\POST-WEEK3	GrAWEEK3	358.5	36.6701	125.492	2		159.113	162.389	219.94						12.16	174.44	0	725.56	0	0	0	0	0	0	0	725.56	0	0	174.44	0
2020-11-02	00:30:00	52789	900	900	985141000928712	D:\Dropbox\Family Room\GROUP A\POST-WEEK3	GrAWEEK3	4502.23	36.5843	136.378	40		185.877	179.423	221.677						105.48	417.08	109.96	482.92	12.56	1.32	141.64	6.6	3.12	15.08	1.2	479.8	51.12	0	117.72	69.84
2020-11-02	00:45:00	53689	900	900	985141000928712	D:\Dropbox\Family Room\GROUP A\POST-WEEK3	GrAWEEK3	1322.96	36.4671	93.9139	10		133.453	150.764	146.811						174.68	340.6	0	559.4	0	0	0	0	0	0	0	559.4	13.24	0	39.04	288.32
2020-11-02	01:00:00	54589	900	900	985141000928712	D:\Dropbox\Family Room\GROUP A\POST-WEEK3	GrAWEEK3	2547.05	36.0954	115.04	18		168.31	160.497	169.938						102.52	179.88	2.04	720.12	0	0	0	0	0	0	0	720.12	18.44	0	63.2	98.24
2020-11-02	01:15:00	55489	900	900	985141000928712	D:\Dropbox\Family Room\GROUP A\POST-WEEK3	GrAWEEK3	6223.83	37.0928	122.401	56		214.505	176.298	179.843						149.12	308.52	15.48	591.48	4.76	3.52	14.68	28.28	14.8	22.36	1.56	576.68	108.08	16.64	73.32	35.32
2020-11-02	01:30:00	56389	900	900	985141000928712	D:\Dropbox\Family Room\GROUP A\POST-WEEK3	GrAWEEK3	9212.41	37.6339	117.253	81		201.305	179.248	155.879						322.72	634.84	32.88	265.16	58.52	68.28	98.8	32.52	43.76	71.08	16.32	221.4	196.64	18.48	67.12	7.08
2020-11-02	01:45:00	57289	900	900	985141000928712	D:\Dropbox\Family Room\GROUP A\POST-WEEK3	GrAWEEK3	12398.6	37.6459	129.026	109		192.607	220.763	186.442						283.32	755.92	38.4	144.08	99.92	37.4	64.56	147.84	51.64	61.76	31.2	92.44	73	18.52	138.6	83.12
2020-11-02	02:00:00	58189	900	900	985141000928712	D:\Dropbox\Family Room\GROUP A\POST-WEEK3	GrAWEEK3	5517.52	37.6024	120.176	50		163.024	178.388	169.7						181.92	301	13.44	599	1.8	10.2	0	2.4	3.88	21.88	1.72	595.12	101.92	0.68	63.84	96.56
2020-11-02	02:15:00	59089	900	900	985141000928712	D:\Dropbox\Family Room\GROUP A\POST-WEEK3	GrAWEEK3	1294.35	37.0784	104.367	10		217.346	129.713	127.999						48.4	195.96	0	704.04	0	174.84	1.64	0	691.32	15.92	0	12.72	3.56	0	0	0
2020-11-02	02:30:00	59989	900	900	985141000928712	D:\Dropbox\Family Room\GROUP A\POST-WEEK3	GrAWEEK3	6994.48	36.8294	129.024	59		192.177	241.002	170.255						154.24	474.48	219.32	425.52	188	44.12	9.4	49.48	227.16	15.4	5.28	198.36	31.68	18.04	113.08	0
2020-11-02	02:45:00	60889	900	900	985141000928712	D:\Dropbox\Family Room\GROUP A\POST-WEEK3	GrAWEEK3	615.441	36.8896	54.2143	4		144.529	87.8178	135.879						396.88	744.72	0	155.28	0	0	0	0	10.76	0	0	144.52	433.68	0	0	311.04
2020-11-02	03:00:00	61789	900	900	985141000928712	D:\Dropbox\Family Room\GROUP A\POST-WEEK3	GrAWEEK3	358.5	36.2818	123.587	3		170.032	149.175	141.535						8.04	109.84	0	790.16	0	0	0	0	0	0	0	790.16	109.84	0	0	0
2020-11-02	03:15:00	62689	900	900	985141000928712	D:\Dropbox\Family Room\GROUP A\POST-WEEK3	GrAWEEK3	2678	36.9105	125.222	24		192.342	159.605	183.929						44.16	230.12	10.04	669.88	6.12	0.56	3.68	0.84	0.2	79.48	0.84	669.68	16.32	0.48	48.16	73.64
2020-11-02	03:30:00	63589	900	900	985141000928712	D:\Dropbox\Family Room\GROUP A\POST-WEEK3	GrAWEEK3	3127.08	37.3323	117.764	25		151.344	147.613	181.119						205.92	359.92	31.92	540.08	22.36	14	0.76	26.76	108.32	34.36	0	431.76	25.12	0	40.12	196.44
2020-11-02	03:45:00	64489	900	900	985141000928712	D:\Dropbox\Family Room\GROUP A\POST-WEEK3	GrAWEEK3	5927.74	37.4276	125.76	50		183.476	205.11	244.014						196.08	794.88	123.4	105.12	65.36	29.96	100	12.32	37.52	59.88	16	67.6	92	0	49.2	370.16
2020-11-02	04:00:00	65389	900	900	985141000928712	D:\Dropbox\Family Room\GROUP A\POST-WEEK3	GrAWEEK3	4511.48	36.8991	126.63	34		189.297	169.942	205.959						132.32	447.6	31.52	452.4	0	0	8.36	0	1.72	53.52	3.84	450.68	179.88	2.36	123.92	75.72
2020-11-02	04:15:00	66289	900	900	985141000928712	D:\Dropbox\Family Room\GROUP A\POST-WEEK3	GrAWEEK3	11755.5	37.7469	126.008	99		189.572	224.79	207.338						204.36	816.72	174.08	83.28	12.4	282.64	175.36	119.08	37.28	51	16.96	46	39.32	22.84	43.04	54.08
2020-11-02	04:30:00	67189	900	900	985141000928712	D:\Dropbox\Family Room\GROUP A\POST-WEEK3	GrAWEEK3	13791.3	37.8204	141.076	119		204.977	223.643	238.168						226.88	777.84	169.52	122.16	64.92	86.76	47.36	146.88	48.48	46.68	25.52	73.68	131.96	58.52	66.76	102.48
2020-11-02	04:45:00	68089	900	900	985141000928712	D:\Dropbox\Family Room\GROUP A\POST-WEEK3	GrAWEEK3	8293.56	37.8613	146.256	68		231.342	200.115	222.238						199.36	839.16	185.72	60.84	192.8	63.32	24.2	79.96	37.88	28.44	157.56	22.96	131.48	15.2	29.88	116.32
2020-11-02	05:00:00	68989	900	900	985141000928712	D:\Dropbox\Family Room\GROUP A\POST-WEEK3	GrAWEEK3	8860.64	37.7299	123.739	76		224.438	181.635	195.327						164.76	809.92	99.96	90.08	175.6	60.92	5.64	22.28	23.24	44.28	154.12	66.84	82.96	126.88	47.4	89.84
2020-11-02	05:15:00	69889	900	900	985141000928712	D:\Dropbox\Family Room\GROUP A\POST-WEEK3	GrAWEEK3	10173.7	37.7188	122.904	86		189.106	182.816	206.727						279.08	782.32	90.36	117.68	58.24	36.96	13.6	58.6	27	32.28	176.72	90.68	86.92	28.76	149.32	140.92
2020-11-02	05:30:00	70789	900	900	985141000928712	D:\Dropbox\Family Room\GROUP A\POST-WEEK3	GrAWEEK3	9921.83	37.4026	118.48	82		173.564	182.761	192.095						264.92	710	95.92	190	41.4	116.96	103.84	90.08	142.72	22.96	61.24	47.28	176.28	3.88	71.52	21.84
2020-11-02	05:45:00	71689	900	900	985141000928712	D:\Dropbox\Family Room\GROUP A\POST-WEEK3	GrAWEEK3	8346.54	37.5534	138.645	69		220.64	216.714	241.127						129.4	792.76	150.16	107.24	142.6	70	98.4	40.96	0.24	14.2	26.92	107	68.56	133.32	108.48	89.32
2020-11-02	06:00:00	72589	900	900	985141000928712	D:\Dropbox\Family Room\GROUP A\POST-WEEK3	GrAWEEK3	10727.8	37.5559	134.015	96		195.697	202.471	236.557						154.48	651.56	86.44	248.44	49.04	132.2	77.48	184.76	79.84	55.16	27.64	168.6	45.88	3.2	21.2	55
2020-11-02	06:15:00	73489	900	900	985141000928712	D:\Dropbox\Family Room\GROUP A\POST-WEEK3	GrAWEEK3	5065.7	37.4912	147.702	42		208.842	219.273	236.46						44.68	595.84	108.4	304.16	66.88	258.32	1.04	0.64	59.64	2.4	0.72	244.52	31.04	0	53.56	181.24
2020-11-02	06:30:00	74389	900	900	985141000928712	D:\Dropbox\Family Room\GROUP A\POST-WEEK3	GrAWEEK3	11376	37.2353	135.57	100		209.768	202.901	196.495						164.08	635.72	96.68	264.28	62.68	43.2	34.16	19.2	115.68	160.8	25.28	148.6	131.08	4	42.68	112.64
2020-11-02	06:45:00	75289	900	900	985141000928712	D:\Dropbox\Family Room\GROUP A\POST-WEEK3	GrAWEEK3	6186.78	36.9342	131.142	50		172.547	196.434	206.067						104	495.72	111.96	404.28	66.88	0	31.16	22.24	103.88	120.56	10.64	300.4	84.72	7.76	96.4	55.36
2020-11-02	07:00:00	76189	900	900	985141000928712	D:\Dropbox\Family Room\GROUP A\POST-WEEK3	GrAWEEK3	5233.26	36.4502	105.483	45		154.64	166.956	234.966						135.24	780.76	23	119.24	0.36	0	6.12	23.56	0.68	15.2	2.04	118.56	15.28	0	309.48	408.72
2020-11-02	07:15:00	77089	900	900	985141000928712	D:\Dropbox\Family Room\GROUP A\POST-WEEK3	GrAWEEK3	5538.51	36.4106	131.182	46		239.529	195.794	159.739						109.68	467.64	45.2	432.36	57.84	8.6	9.4	19.56	325.36	204.16	5.2	107	4.36	4.08	94.56	59.88
2020-11-02	07:30:00	77989	900	900	985141000928712	D:\Dropbox\Family Room\GROUP A\POST-WEEK3	GrAWEEK3	1174.49	35.4949	122.667	9		231.858	139.956	202.741						36.88	338.44	1.96	561.56	0	307.72	0	0	561.56	30.72	0	0	0	0	0	0
2020-11-02	07:45:00	78889	900	900	985141000928712	D:\Dropbox\Family Room\GROUP A\POST-WEEK3	GrAWEEK3	1314.49	35.7268	78.4586	11		237.257	128.216	89.87						152.64	482.2	0	417.8	0	139.68	0	0	417.8	342.52	0	0	0	0	0	0
2020-11-02	08:00:00	79789	900	900	985141000928712	D:\Dropbox\Family Room\GROUP A\POST-WEEK3	GrAWEEK3	6595.8	35.5683	73.2322	72		131.199	136.585	106.101						173.56	887.16	0	12.84	0	13.44	289.4	15.56	12.84	568.76	0	0	0	0	0	0
2020-11-02	08:15:00	80689	900	900	985141000928712	D:\Dropbox\Family Room\GROUP A\POST-WEEK3	GrAWEEK3	935.498	35.1022	108.81	7		127.864	185.615	173.602						8.2	898.8	13.28	1.2	0	32.6	39.72	0	1.2	826.48	0	0	0	0	0	0
2020-11-02	08:30:00	81589	900	900	985141000928712	D:\Dropbox\Family Room\GROUP A\POST-WEEK3	GrAWEEK3	3539.8	35.8094	116.44	28		146.646	207.673	151.602						70.48	812.2	0	87.8	0	85.48	188	8.52	44.68	505.24	0	43.12	3.92	0	0	21.04
2020-11-02	08:45:00	82489	900	900	985141000928712	D:\Dropbox\Family Room\GROUP A\POST-WEEK3	GrAWEEK3	1244.57	35.9284	97.7383	11		130.12	214.737	150.626						186.8	707.76	0	192.24	0	280.36	99.8	0	192.24	327.6	0	0	0	0	0	0
2020-11-02	09:00:00	83389	900	900	985141000928712	D:\Dropbox\Family Room\GROUP A\POST-WEEK3	GrAWEEK3	1006	36.1472	107.29	8		116.342	278.932	173.569						68.24	680.12	0	219.88	0	644.56	26.2	0	33.68	0	0	186.2	0.56	0	8.8	0
2020-11-02	09:15:00	84289	900	900	985141000928712	D:\Dropbox\Family Room\GROUP A\POST-WEEK3	GrAWEEK3	1870.99	35.9508	116.149	18		222.836	135.095	267.668						25.88	576.48	0	323.52	0	0	0	0	0	0	0	323.52	32.04	0	544.44	0
2020-11-02	09:30:00	85189	900	900	985141000928712	D:\Dropbox\Family Room\GROUP A\POST-WEEK3	GrAWEEK3	1178.34	35.7509	111.724	9		135.893	131.867	244.243						437.32	302.44	0	597.56	0	0	0	0	0	0	0	597.56	1.04	0	239.72	61.68
2020-11-02	09:45:00	86089	900	900	985141000928712	D:\Dropbox\Family Room\GROUP A\POST-WEEK3	GrAWEEK3	358.5	35.6848	144.51	3		254.266	154.067	266.747						3.6	900	0	0	0	0	0	0	0	0	0	0	0	0	36.44	863.56
2020-11-02	10:00:00	86989	900	900	985141000928712	D:\Dropbox\Family Room\GROUP A\POST-WEEK3	GrAWEEK3	0	36.0985	168.838	0		339.079	168.837	288.964						0	900	0	0	0	0	0	0	0	0	0	0	0	0	0	900
2020-11-02	10:15:00	87889	900	900	985141000928712	D:\Dropbox\Family Room\GROUP A\POST-WEEK3	GrAWEEK3	597.501	36.0851	162.262	5		369.878	162.26	293.551						4.44	900	0	0	0	0	0	0	0	0	0	0	0	0	121.92	778.08
2020-11-02	10:30:00	88789	900	900	985141000928712	D:\Dropbox\Family Room\GROUP A\POST-WEEK3	GrAWEEK3	0	35.8349	169	0		332.272	168.999	301.511						0	900	0	0	0	0	0	0	0	0	0	0	0	0	0	900
2020-11-02	10:45:00	89689	900	900	985141000928712	D:\Dropbox\Family Room\GROUP A\POST-WEEK3	GrAWEEK3	0	36.0289	168.418	0		269.433	168.528	359.51						0	900	0	0	0	0	0	0	0	0	0	0	0	0	0	900
2020-11-02	11:00:00	90589	900	900	985141000928712	D:\Dropbox\Family Room\GROUP A\POST-WEEK3	GrAWEEK3	16003.8	36.5396	131.577	132		214.577	209.53	218.43						280.56	765.8	112.52	134.2	146.64	110.12	89.44	76.4	87.8	87.8	14.76	46.4	94.28	8.32	28.04	110
2020-11-02	11:15:00	91489	900	900	985141000928712	D:\Dropbox\Family Room\GROUP A\POST-WEEK3	GrAWEEK3	11890.4	36.9088	119.087	105		215.127	164.246	198.534						187.48	532.48	21.84	367.52	113.32	127	103.08	44.28	310.12	28.16	15.16	57.4	54.04	8.24	27.44	11.76
2020-11-02	11:30:00	92389	900	900	985141000928712	D:\Dropbox\Family Room\GROUP A\POST-WEEK3	GrAWEEK3	1585.04	36.7937	94.8584	12		108.411	174.713	231.633						55.52	58.68	0	841.32	0	0	0	0	812.88	55	0	28.44	3.68	0	0	0
2020-11-02	11:45:00	93289	900	900	985141000928712	D:\Dropbox\Family Room\GROUP A\POST-WEEK3	GrAWEEK3	239	36.3041	88.9803	2		155.76	209.424	146.764						5.08	361.08	0	538.92	0	361.08	0	0	538.92	0	0	0	0	0	0	0
2020-11-02	12:00:00	94189	900	900	985141000928712	D:\Dropbox\Family Room\GROUP A\POST-WEEK3	GrAWEEK3	1034.57	36.0519	113.018	8		159.506	354.556	113.379						127.72	729.16	2.6	170.84	0	724.12	1.52	3.52	156.44	0	0	14.4	0	0	0	0
2020-11-02	12:15:00	95089	900	900	985141000928712	D:\Dropbox\Family Room\GROUP A\POST-WEEK3	GrAWEEK3	955.995	36.0698	39.1668	8		134.316	302.778	39.1668						178.68	295.08	0	604.92	0	295.08	0	0	604.92	0	0	0	0	0	0	0
2020-11-02	12:30:00	95989	900	900	985141000928712	D:\Dropbox\Family Room\GROUP A\POST-WEEK3	GrAWEEK3	119.5	35.9168	6.03077	1		121.728	254.479	6.03077						34.24	45.44	0	854.56	0	45.44	0	0	854.56	0	0	0	0	0	0	0
2020-11-02	12:45:00	96889	900	900	985141000928712	D:\Dropbox\Family Room\GROUP A\POST-WEEK3	GrAWEEK3	239	35.8494	64.6764	2		130.881	254.237	66.281						2.36	66.64	0	833.36	0	0	0	0	833.36	66.64	0	0	0	0	0	0
2020-11-02	13:00:00	97789	900	900	985141000928712	D:\Dropbox\Family Room\GROUP A\POST-WEEK3	GrAWEEK3	0	35.9962	119.5	0		119.5	247.376	119.5						0	0	0	900	0	0	0	0	900	0	0	0	0	0	0	0
2020-11-02	13:15:00	98689	900	900	985141000928712	D:\Dropbox\Family Room\GROUP A\POST-WEEK3	GrAWEEK3	0	35.5872	119.5	0		138.147	266.415	119.5						0	0	0	900	0	0	0	0	900	0	0	0	0	0	0	0
2020-11-02	13:30:00	99589	900	900	985141000928712	D:\Dropbox\Family Room\GROUP A\POST-WEEK3	GrAWEEK3	0	35.7079	116.143	0		136.565	175.284	119.5						0	0	0	900	0	0	0	0	900	0	0	0	0	0	0	0
2020-11-02	13:45:00	100489	900	900	985141000928712	D:\Dropbox\Family Room\GROUP A\POST-WEEK3	GrAWEEK3	3246.99	36.0805	98.5363	31		130.028	125.964	129.275						330.04	454.96	16.44	445.04	15.32	75.36	240.44	7.88	439.64	44.36	5	5.4	51.16	1.36	4.12	9.96
2020-11-02	14:00:00	101389	900	900	985141000928712	D:\Dropbox\Family Room\GROUP A\POST-WEEK3	GrAWEEK3	431.13	36.3981	63.9968	5		192.349	90.375	105.196						555.76	393.68	0	506.32	0	0	0	0	24.6	393.68	0	481.72	0	0	0	0
2020-11-02	14:15:00	102289	900	900	985141000928712	D:\Dropbox\Family Room\GROUP A\POST-WEEK3	GrAWEEK3	291.76	36.1927	99.5515	2		164.244	176.095	99.8316						195.24	122.72	0	777.28	0	0	0	0	777.28	122.72	0	0	0	0	0	0
2020-11-02	14:30:00	103189	900	900	985141000928712	D:\Dropbox\Family Room\GROUP A\POST-WEEK3	GrAWEEK3	0	35.5385	59.5634	0		141.413	238.859	67.9442						0	0	0	900	0	0	0	0	900	0	0	0	0	0	0	0
2020-11-02	14:45:00	104089	900	900	985141000928712	D:\Dropbox\Family Room\GROUP A\POST-WEEK3	GrAWEEK3	92.384	35.3847	120.505	1		125.986	172.309	146.192						520.44	0	0	900	0	0	0	0	717.6	0	0	182.4	0	0	0	0
2020-11-02	15:00:00	104989	900	900	985141000928712	D:\Dropbox\Family Room\GROUP A\POST-WEEK3	GrAWEEK3	435.746	35.6528	91.8804	3		132.192	100.189	158.765						527.36	247.12	0	652.88	0	162.08	0	0	492.08	0	0	160.8	85.04	0	0	0
2020-11-02	15:15:00	105889	900	900	985141000928712	D:\Dropbox\Family Room\GROUP A\POST-WEEK3	GrAWEEK3	478.832	35.9717	17.5232	3		127.341	32.8524	109.112						256.2	248.6	0	651.4	0	248.6	0	0	651.4	0	0	0	0	0	0	0
2020-11-02	15:30:00	106789	900	900	985141000928712	D:\Dropbox\Family Room\GROUP A\POST-WEEK3	GrAWEEK3	1632.98	36.0858	112.109	13		136.675	135.933	155.807						21.96	838.28	11.72	61.72	0.04	13.36	389.16	9.4	51.44	413.24	0	10.28	1.12	0	0	11.96
2020-11-02	15:45:00	107689	900	900	985141000928712	D:\Dropbox\Family Room\GROUP A\POST-WEEK3	GrAWEEK3	844.781	35.7677	87.3972	7		140.48	130.566	120.499						99.24	868.24	0	31.76	0	0	255.04	0	24.6	597.32	15.88	7.16	0	0	0	0
2020-11-02	16:00:00	108589	900	900	985141000928712	D:\Dropbox\Family Room\GROUP A\POST-WEEK3	GrAWEEK3	799.725	35.5993	104.603	6		172.357	183.772	118.89						165.76	784.84	0	115.16	0	83.4	0	0	115.16	701.44	0	0	0	0	0	0
2020-11-02	16:15:00	109489	900	900	985141000928712	D:\Dropbox\Family Room\GROUP A\POST-WEEK3	GrAWEEK3	12026	36.6081	133.066	103		246.886	221.236	158.75						296.08	647.4	140.36	252.6	96.88	109.72	85.8	73.96	135.32	15.52	22.36	117.28	68.32	6.28	101.96	66.6
2020-11-02	16:30:00	110389	900	900	985141000928712	D:\Dropbox\Family Room\GROUP A\POST-WEEK3	GrAWEEK3	10068.3	37.0854	122	83		206.458	169.787	236.651						218.92	754.84	100.68	145.16	118.4	22.52	5.6	78.36	16.08	21.04	1.76	129.08	71	34.56	179.84	221.76
2020-11-02	16:45:00	111289	900	900	985141000928712	D:\Dropbox\Family Room\GROUP A\POST-WEEK3	GrAWEEK3	815.192	36.2492	61.2828	7		119.313	76.9425	281.13						26.16	899.96	0	0.04	0	0	0	0	0	0	0	0.04	7.24	0	410.2	482.52
2020-11-02	17:00:00	112189	900	900	985141000928712	D:\Dropbox\Family Room\GROUP A\POST-WEEK3	GrAWEEK3	3966.94	36.4665	113.103	43		119.644	122.306	294.647						124.32	891.28	0	8.72	0	0	0	0	0	0	0	8.72	313.76	34.4	535.64	7.48
2020-11-02	17:15:00	113089	900	900	985141000928712	D:\Dropbox\Family Room\GROUP A\POST-WEEK3	GrAWEEK3	646.998	36.1257	111.789	6		123.341	163.349	190.64						5.92	899.96	0	0.04	0	0	0	0	0	0	0	0.04	53.32	0	795.48	51.16
2020-11-02	17:30:00	113989	900	900	985141000928712	D:\Dropbox\Family Room\GROUP A\POST-WEEK3	GrAWEEK3	5233.24	36.6288	143.071	47		198.739	270.448	173.961						131.28	795.12	224.88	104.88	16.84	20	248.28	4.08	12.36	40.04	0.88	92.52	25.56	1.72	315.88	121.84
2020-11-02	17:45:00	114889	900	900	985141000928712	D:\Dropbox\Family Room\GROUP A\POST-WEEK3	GrAWEEK3	477.996	36.9597	112.704	4		148.495	164.389	138.293						32.16	456.8	0	443.2	0	0	0	0	0	0	0	443.2	456.8	0	0	0
2020-11-02	18:00:00	115789	900	900	985141000928712	D:\Dropbox\Family Room\GROUP A\POST-WEEK3	GrAWEEK3	6729.62	36.9729	108.671	55		185.3	157.42	178.469						300.2	531.6	83.24	368.4	4.64	65.64	13.64	38.68	204.6	15.04	12.68	163.8	350.52	0	30.76	0
2020-11-02	18:15:00	116689	900	900	985141000928712	D:\Dropbox\Family Room\GROUP A\POST-WEEK3	GrAWEEK3	10415.2	37.4148	133.681	89		221.022	165.826	240.028						279.32	678.68	125.12	221.32	73.52	89.96	28.48	109.36	180.96	35.36	3.48	40.36	189.32	5.76	34.48	108.96
2020-11-02	18:30:00	117589	900	900	985141000928712	D:\Dropbox\Family Room\GROUP A\POST-WEEK3	GrAWEEK3	8290.23	37.6641	110.284	74		202.494	222.32	148.427						144.8	840.96	9	59.04	16.6	43.4	47.12	97.2	27.92	136.96	29.4	31.12	186.04	26.32	9.8	248.12
2020-11-02	18:45:00	118489	900	900	985141000928712	D:\Dropbox\Family Room\GROUP A\POST-WEEK3	GrAWEEK3	3508.33	37.1594	110.904	31		161.384	203.052	142.805						68.56	390.6	0	509.4	0	0	0	0	0	0	0	509.4	110.8	1.2	168.84	109.76
2020-11-02	19:00:00	119389	900	900	985141000928712	D:\Dropbox\Family Room\GROUP A\POST-WEEK3	GrAWEEK3	576.994	36.983	119.537	4		181.207	195.086	141.264						27.4	465.96	0	434.04	0	0	0	0	0	0	0	434.04	0	0	4.16	461.8
2020-11-02	19:15:00	120289	900	900	985141000928712	D:\Dropbox\Family Room\GROUP A\POST-WEEK3	GrAWEEK3	9765.68	37.5141	133.982	82		220.41	195.527	211.175						229.84	651.4	176.8	248.6	15.52	83.44	128.52	33.92	36.84	61	5.48	211.76	164.88	9.84	59.76	89.04
2020-11-02	19:30:00	121189	900	900	985141000928712	D:\Dropbox\Family Room\GROUP A\POST-WEEK3	GrAWEEK3	10654.9	37.9078	137.709	85		212.926	186.299	239.64						208.84	823.24	181.48	76.76	90.12	242.96	88.72	131.96	43.52	107.72	14.6	33.24	26.04	33.48	62.56	25.08
2020-11-02	19:45:00	122089	900	900	985141000928712	D:\Dropbox\Family Room\GROUP A\POST-WEEK3	GrAWEEK3	5251.1	38.036	134.99	45		217.225	153.697	265.894						142	821.44	115.36	78.56	28.08	67.48	44.16	24.44	1.28	55.88	21.32	77.28	93.8	3.64	93.12	389.52
2020-11-02	20:00:00	122989	900	900	985141000928712	D:\Dropbox\Family Room\GROUP A\POST-WEEK3	GrAWEEK3	8100.36	37.8761	126.8	75		206.535	206.025	183.842						205.52	736.88	111.04	163.12	22.8	1.04	147.08	29.76	59.56	18.28	64.36	103.56	290.16	14.24	37.72	111.44
2020-11-02	20:15:00	123889	900	900	985141000928712	D:\Dropbox\Family Room\GROUP A\POST-WEEK3	GrAWEEK3	1685.79	37.7634	81.8541	16		90.3856	197.308	138.843						439.72	897.04	7.92	2.96	0	0.64	10.6	1.56	1.12	25.92	0	1.84	553.28	0	0	305.04
2020-11-02	20:30:00	124789	900	900	985141000928712	D:\Dropbox\Family Room\GROUP A\POST-WEEK3	GrAWEEK3	3021.44	37.3783	93.0393	27		151.524	158.098	152.268						158.6	789.2	123.72	110.8	9.16	117.48	91.48	12.12	1.4	0.96	9.64	109.4	532	0	16.36	0
2020-11-02	20:45:00	125689	900	900	985141000928712	D:\Dropbox\Family Room\GROUP A\POST-WEEK3	GrAWEEK3	4718.74	37.7826	81.6659	38		158.088	106.057	181.191						291.28	711.28	7.6	188.72	0	0	0	17.28	11.24	15.88	1.68	177.48	406.48	0	89.84	180.12
2020-11-02	21:00:00	126589	900	900	985141000928712	D:\Dropbox\Family Room\GROUP A\POST-WEEK3	GrAWEEK3	9283.84	37.8226	158.343	71		220.522	259.1	233.854						281.8	806.08	307.88	93.92	312.64	33.64	86.36	101.52	68.4	29.04	8.48	25.52	99.24	8.72	103.88	22.56
2020-11-02	21:15:00	127489	900	900	985141000928712	D:\Dropbox\Family Room\GROUP A\POST-WEEK3	GrAWEEK3	10899.5	37.9182	136.697	93		195.993	215.225	215.98						358.96	719.36	119.8	180.64	73.12	50.92	37	147.44	69.04	30.88	54.84	111.6	185.68	27.32	57.4	54.76
2020-11-02	21:30:00	128389	900	900	985141000928712	D:\Dropbox\Family Room\GROUP A\POST-WEEK3	GrAWEEK3	5376.59	37.8686	122.499	45		176.063	235.209	187.824						205.04	816.04	126.68	83.96	0	105.68	57.52	196.88	11.56	3.64	73.04	72.4	4	253.44	1.6	120.24
2020-11-02	21:45:00	129289	900	900	985141000928712	D:\Dropbox\Family Room\GROUP A\POST-WEEK3	GrAWEEK3	6088.43	37.602	126.024	50		185.743	210.709	166.114						117.84	681.96	81	218.04	10.28	164.04	0	26.52	163.68	25.56	77.44	54.36	15.36	63.24	185.4	114.12
2020-11-02	22:00:00	130189	900	900	985141000928712	D:\Dropbox\Family Room\GROUP A\POST-WEEK3	GrAWEEK3	373.857	37.2664	108.009	3		181.249	162.4	158.438						48.76	900	59.88	0	0	0	0	0	0	0	0	0	526.92	0	0	373.08
2020-11-02	22:15:00	131089	900	900	985141000928712	D:\Dropbox\Family Room\GROUP A\POST-WEEK3	GrAWEEK3	1209.37	36.9709	79.4566	11		119.189	97.6438	167.755						180.16	722.84	0	177.16	0	0	0	0	1.24	4.12	0	175.92	487.24	0	0	231.48
2020-11-02	22:30:00	131989	900	900	985141000928712	D:\Dropbox\Family Room\GROUP A\POST-WEEK3	GrAWEEK3	1776.41	37.0991	95.7277	15		121.491	151.397	159.195						306.24	501.44	1.36	398.56	0.52	5.64	33.2	0.76	3.32	3.32	0	395.24	310.28	0	0.36	147.36
2020-11-02	22:45:00	132889	900	900	985141000928712	D:\Dropbox\Family Room\GROUP A\POST-WEEK3	GrAWEEK3	7227.71	37.4676	98.0531	64		193.548	192.79	161.438						187.64	785.28	216.96	114.72	43.32	11.96	117.12	119.08	10.32	26.8	18.2	104.4	8.64	21.96	29.36	388.84
2020-11-02	23:00:00	133789	900	900	985141000928712	D:\Dropbox\Family Room\GROUP A\POST-WEEK3	GrAWEEK3	8861.42	37.5719	141.232	82		189.386	176.273	226.899						237	714.24	245.84	185.76	20.48	27.2	88.56	90.8	23.52	244.52	58.44	162.24	68.68	1	110.48	4.08
2020-11-02	23:15:00	134689	900	900	985141000928712	D:\Dropbox\Family Room\GROUP A\POST-WEEK3	GrAWEEK3	6955.33	37.6681	116.736	58		229.283	150.92	192.855						159.92	734.52	74.76	165.48	70.64	65.68	13.92	9.72	10.96	38.12	10.44	154.52	489.32	8.08	23.6	5
2020-11-02	23:30:00	135589	900	900	985141000928712	D:\Dropbox\Family Room\GROUP A\POST-WEEK3	GrAWEEK3	7831.88	37.6978	113.225	68		215.175	176.073	230.017						252.44	671.08	85.88	228.92	80.88	267.2	33.92	55.56	118.28	23.68	20.72	110.64	8.88	76.76	23.44	80.04
2020-11-02	23:45:00	136489	900	900	985141000928712	D:\Dropbox\Family Room\GROUP A\POST-WEEK3	GrAWEEK3	3173.47	37.3699	110.261	22		295.06	228.016	125.68						151.24	591.92	81.08	308.08	0	0	0	0	0	0	0	308.08	7	0	170.72	414.2
2020-11-03	00:00:00	137389	900	900	985141000928712	D:\Dropbox\Family Room\GROUP A\POST-WEEK3	GrAWEEK3	646.997	36.62	140.799	5		232.469	245.042	204.474						22.6	875.76	115.56	24.24	0	0	0	0	0	0	0	24.24	0	0	341.88	533.88
2020-11-03	00:15:00	138289	900	900	985141000928712	D:\Dropbox\Family Room\GROUP A\POST-WEEK3	GrAWEEK3	1635.79	36.7005	121.074	11		205.292	157.164	228.399						129.04	449.04	57.64	450.96	0	0	0	0	0	0	0	450.96	48.52	0	48.2	352.32
2020-11-03	00:30:00	139189	900	900	985141000928712	D:\Dropbox\Family Room\GROUP A\POST-WEEK3	GrAWEEK3	2144.79	37.3343	112.388	18		156.664	153.302	155.342						155.72	426.72	33.08	473.28	0	6.04	135.64	3.88	0.08	3.28	1.76	473.2	100	0.68	175.44	0
2020-11-03	00:45:00	140089	900	900	985141000928712	D:\Dropbox\Family Room\GROUP A\POST-WEEK3	GrAWEEK3	6932.01	37.6069	144.506	57		202.91	226.14	207.42						295.28	677.76	164.08	222.24	19.04	185.92	16.84	93.76	5	239	27.84	217.24	5.92	9.08	13.04	67.32
2020-11-03	01:00:00	140989	900	900	985141000928712	D:\Dropbox\Family Room\GROUP A\POST-WEEK3	GrAWEEK3	7453.98	37.6569	140.549	67		265.18	186.753	201.49						165.52	766.16	166.92	133.84	34.48	73.4	188.48	69.56	12.84	47.12	88.28	121	55.16	171.32	38.36	0
2020-11-03	01:15:00	141889	900	900	985141000928712	D:\Dropbox\Family Room\GROUP A\POST-WEEK3	GrAWEEK3	7900.83	37.5287	167.734	69		283.219	194.749	222.028						136.36	709.16	338.92	190.84	83.36	341.08	38	43.52	106.56	49.08	43.08	84.28	59.56	3.48	48	0
2020-11-03	01:30:00	142789	900	900	985141000928712	D:\Dropbox\Family Room\GROUP A\POST-WEEK3	GrAWEEK3	5174.66	37.5073	127.69	43		222.998	162.774	201.917						138.08	556.68	37.64	343.32	35.84	0	0	120.32	121.36	54.36	96.64	221.96	166.44	0.72	21.68	60.68
2020-11-03	01:45:00	143689	900	900	985141000928712	D:\Dropbox\Family Room\GROUP A\POST-WEEK3	GrAWEEK3	3444.46	37.0597	109.488	26		190.194	140.574	171.323						55.92	385.96	29.12	514.04	0.68	3.08	0	6.72	164.6	21.92	1.52	349.44	349.64	2.4	0	0
2020-11-03	02:00:00	144589	900	900	985141000928712	D:\Dropbox\Family Room\GROUP A\POST-WEEK3	GrAWEEK3	1463.08	36.628	103.704	13		130.465	157.314	125.651						266.16	641.8	0	258.2	0	0	0	0	0	0	0	258.2	91.68	0	431.12	119
2020-11-03	02:15:00	145489	900	900	985141000928712	D:\Dropbox\Family Room\GROUP A\POST-WEEK3	GrAWEEK3	358.5	36.5109	92.2188	3		146.998	147.361	122.325						6.24	273.6	0	626.4	0	0	0	0	0	0	0	626.4	0	0	216.48	57.12
2020-11-03	02:30:00	146389	900	900	985141000928712	D:\Dropbox\Family Room\GROUP A\POST-WEEK3	GrAWEEK3	457.486	36.4846	76.6545	3		79.8039	209.349	124.354						229.8	900	0	0	0	0	0	0	0	0	0	0	6.08	0	595.36	298.56
2020-11-03	02:45:00	147289	900	900	985141000928712	D:\Dropbox\Family Room\GROUP A\POST-WEEK3	GrAWEEK3	1036.52	36.109	68.284	9		89.7053	155.31	153.422						55.04	664.56	0	235.44	0	0	0	0	158.88	0	0	76.56	266.72	0	47.8	350.04
2020-11-03	03:00:00	148189	900	900	985141000928712	D:\Dropbox\Family Room\GROUP A\POST-WEEK3	GrAWEEK3	119.5	35.882	113.841	1		157.962	125.263	159.583						1.16	97.68	0	802.32	0	0	0	0	0	0	0	802.32	97.68	0	0	0
2020-11-03	03:15:00	149089	900	900	985141000928712	D:\Dropbox\Family Room\GROUP A\POST-WEEK3	GrAWEEK3	577	36.2633	116.295	4		171.329	120.594	152.059						28.48	54.64	0	845.36	0	0	0	0	0	0	0	845.36	32.08	0	0	22.56
2020-11-03	03:30:00	149989	900	900	985141000928712	D:\Dropbox\Family Room\GROUP A\POST-WEEK3	GrAWEEK3	2686.79	36.0276	116.017	22		200.601	136.228	141.736						84.52	131.04	43.08	768.96	1.08	13.28	31.68	8.24	1.84	19.2	1	767.12	0.56	0	7.36	48.64
2020-11-03	03:45:00	150889	900	900	985141000928712	D:\Dropbox\Family Room\GROUP A\POST-WEEK3	GrAWEEK3	1837.41	36.0417	87.449	16		166.643	125.031	114.007						226.52	385.92	12.4	514.08	0.04	8.12	0	4.36	2.64	0	0	511.44	157.72	0	0	215.68
2020-11-03	04:00:00	151789	900	900	985141000928712	D:\Dropbox\Family Room\GROUP A\POST-WEEK3	GrAWEEK3	5413.88	36.7419	119.677	46		162.5	205.437	187.558						141.8	332.32	144.12	567.68	48.28	125.68	33.28	51.04	22.96	5.72	19.12	544.72	5.96	17.76	14.72	10.76
2020-11-03	04:15:00	152689	900	900	985141000928712	D:\Dropbox\Family Room\GROUP A\POST-WEEK3	GrAWEEK3	9602.66	37.3223	129.971	81		226.978	235.345	206.451						202.4	802.88	107.08	97.12	20.36	210.8	6	126.68	41	54.36	11.32	56.12	101.48	41.28	140.56	90.04
2020-11-03	04:30:00	153589	900	900	985141000928712	D:\Dropbox\Family Room\GROUP A\POST-WEEK3	GrAWEEK3	10883.5	37.7271	145.734	95		242.052	215.214	224.937						315.92	728.16	221.76	171.84	80.8	130.36	82.64	42.4	42.36	54.6	13.04	129.48	91.28	11.6	70.92	150.52
2020-11-03	04:45:00	154489	900	900	985141000928712	D:\Dropbox\Family Room\GROUP A\POST-WEEK3	GrAWEEK3	7933.26	37.6801	118.966	70		221.971	158.552	219.974						372.52	752.16	83.24	147.84	36.76	82.52	157	102.48	14	36.2	20.36	133.84	73.72	1.2	43.64	198.28
2020-11-03	05:00:00	155389	900	900	985141000928712	D:\Dropbox\Family Room\GROUP A\POST-WEEK3	GrAWEEK3	5665.96	37.5785	136.353	50		198.499	195.291	199.925						185.68	743.88	168.24	156.12	7.08	89.68	91.44	63.8	11.2	0	13	144.92	106.72	7.84	324.04	40.28
2020-11-03	05:15:00	156289	900	900	985141000928712	D:\Dropbox\Family Room\GROUP A\POST-WEEK3	GrAWEEK3	6439.5	37.3534	96.5584	54		207.32	132.848	176.444						247.64	649.8	25.96	250.2	11.36	8.44	9	55.84	129.56	3.28	53.6	120.64	60.6	33.48	252.04	162.16
2020-11-03	05:30:00	157189	900	900	985141000928712	D:\Dropbox\Family Room\GROUP A\POST-WEEK3	GrAWEEK3	8293.43	36.9955	151.097	68		233.146	228.421	218.72						181.4	796.28	133.84	103.72	114.32	70.12	0	43.36	46.12	7.48	92.4	57.6	24.8	14.6	164.96	264.24
2020-11-03	05:45:00	158089	900	900	985141000928712	D:\Dropbox\Family Room\GROUP A\POST-WEEK3	GrAWEEK3	15561.9	37.5508	137.738	133		199.898	217.067	215.038						304.52	753.44	103.68	146.56	48.52	74.92	87.44	54.56	36.96	32.2	39	109.6	129.08	74.92	67.16	145.64
2020-11-03	06:00:00	158989	900	900	985141000928712	D:\Dropbox\Family Room\GROUP A\POST-WEEK3	GrAWEEK3	10572.5	37.5827	120.864	98		193.117	176.98	215.514						254.44	823.84	69.76	76.16	180.6	26.88	75.32	125.44	31.2	15.44	197.68	44.96	78.24	19.52	37.88	66.84
2020-11-03	06:15:00	159889	900	900	985141000928712	D:\Dropbox\Family Room\GROUP A\POST-WEEK3	GrAWEEK3	8885.81	37.4475	145.799	73		225.737	211.333	197.375						122.36	617.8	128.8	282.2	58.8	157.6	11.36	105.36	201.96	128.84	73.36	80.24	12.36	0.52	37.08	32.52
2020-11-03	06:30:00	160789	900	900	985141000928712	D:\Dropbox\Family Room\GROUP A\POST-WEEK3	GrAWEEK3	9394.04	37.3689	141.931	78		214.417	195.405	224.179						137.48	706.64	173.48	193.36	96.56	7.48	7.68	117.32	32.72	83.44	107.56	160.64	67.36	75.84	33.8	109.6
2020-11-03	06:45:00	161689	900	900	985141000928712	D:\Dropbox\Family Room\GROUP A\POST-WEEK3	GrAWEEK3	4647.01	37.5529	141.422	40		192.853	220.109	250.625						63.12	622.8	120.08	277.2	0	24.04	124.4	17.8	14.4	11.84	0	262.8	213.8	0	55.12	175.8
2020-11-03	07:00:00	162589	900	900	985141000928712	D:\Dropbox\Family Room\GROUP A\POST-WEEK3	GrAWEEK3	5154.8	37.106	158.211	40		224.775	213.961	244.147						63.68	622.16	155.76	277.84	8.08	78.64	0	18.72	136.88	129.96	10.28	140.96	111.16	1.68	21.48	242.16
2020-11-03	07:15:00	163489	900	900	985141000928712	D:\Dropbox\Family Room\GROUP A\POST-WEEK3	GrAWEEK3	6732.46	36.8341	148.854	54		259.26	189.843	232.198						97.76	534.08	186.96	365.92	68	175.84	7.88	6.44	77.4	1.72	8.32	288.52	71.08	0	40.48	154.32
2020-11-03	07:30:00	164389	900	900	985141000928712	D:\Dropbox\Family Room\GROUP A\POST-WEEK3	GrAWEEK3	2707.49	36.381	96.8692	23		124.342	152.338	176.506						96.24	416.36	0	483.64	0	0	0	0	0	0	0	483.64	134.56	0	226.48	55.32
2020-11-03	07:45:00	165289	900	900	985141000928712	D:\Dropbox\Family Room\GROUP A\POST-WEEK3	GrAWEEK3	0	35.6897	26.9838	0		84.9493	74.7307	198.314						0	589.72	0	310.28	0	0	0	0	0	0	0	310.28	0	0	589.72	0
2020-11-03	08:00:00	166189	900	900	985141000928712	D:\Dropbox\Family Room\GROUP A\POST-WEEK3	GrAWEEK3	1290.51	35.9313	57.5637	10		111.587	111.996	133.447						696	357.4	0	542.6	0	0	0	0	0	0	0	542.6	4	0	167.96	185.44
2020-11-03	08:15:00	167089	900	900	985141000928712	D:\Dropbox\Family Room\GROUP A\POST-WEEK3	GrAWEEK3	12798.6	35.8357	121.714	134		312.042	133.641	199.41						201	587.68	0	312.32	24.04	0	0	11.52	33.52	0	0	278.8	19.28	37.28	0.88	494.68
2020-11-03	08:30:00	167989	900	900	985141000928712	D:\Dropbox\Family Room\GROUP A\POST-WEEK3	GrAWEEK3	5885.07	35.7656	156.096	67		350.926	161.391	245.391						110.32	791.72	0	108.28	15.32	0	0	7.24	19.12	0	0	89.16	6.68	0	0	762.48
2020-11-03	08:45:00	168889	900	900	985141000928712	D:\Dropbox\Family Room\GROUP A\POST-WEEK3	GrAWEEK3	119.501	36.0256	126.74	1		251.084	126.74	184.187						33.36	900	0	0	0	0	0	0	0	0	0	0	763.6	0	0	136.4
2020-11-03	09:00:00	169789	900	900	985141000928712	D:\Dropbox\Family Room\GROUP A\POST-WEEK3	GrAWEEK3	1821.5	35.752	72.3007	13		141.163	82.1281	192.071						58.24	444.6	0	455.4	0	0	0	0	0	0	0	455.4	364.08	0	48.08	32.44
2020-11-03	09:15:00	170689	900	900	985141000928712	D:\Dropbox\Family Room\GROUP A\POST-WEEK3	GrAWEEK3	10494.5	36.0967	113.802	89		179.229	174.749	187.704						238.64	650.8	4.4	249.2	113.52	49.64	78.88	75.24	168.16	217.6	26.24	81.04	44.84	4.32	26.96	13.56
2020-11-03	09:30:00	171589	900	900	985141000928712	D:\Dropbox\Family Room\GROUP A\POST-WEEK3	GrAWEEK3	3586.36	36.4775	69.1231	32		94.2866	189.066	135.133						132.72	287.2	0	612.8	0	86.96	0	7.76	492.2	178.12	1.44	120.6	0	0	12.92	0
2020-11-03	09:45:00	172489	900	900	985141000928712	D:\Dropbox\Family Room\GROUP A\POST-WEEK3	GrAWEEK3	0	35.7669	68.2128	0		108.23	118.24	151.934						0	589.72	0	310.28	0	0	0	0	310.28	589.72	0	0	0	0	0	0
2020-11-03	10:00:00	173389	900	900	985141000928712	D:\Dropbox\Family Room\GROUP A\POST-WEEK3	GrAWEEK3	507.698	35.9366	72.4812	3		114.26	92.5634	150.076						341.72	846.36	0	53.64	0	403.32	0	0	0	443.04	0	53.64	0	0	0	0
2020-11-03	10:15:00	174289	900	900	985141000928712	D:\Dropbox\Family Room\GROUP A\POST-WEEK3	GrAWEEK3	672.556	35.4871	81.4931	5		147.466	165.406	82.1003						174.28	862.36	0	37.64	0	825.44	2.96	0	37.64	33.96	0	0	0	0	0	0
2020-11-03	10:30:00	175189	900	900	985141000928712	D:\Dropbox\Family Room\GROUP A\POST-WEEK3	GrAWEEK3	23.8922	35.3719	116.11	0		120.319	120.25	148.744						25.08	0	0	900	0	0	0	0	900	0	0	0	0	0	0	0
2020-11-03	10:45:00	176089	900	900	985141000928712	D:\Dropbox\Family Room\GROUP A\POST-WEEK3	GrAWEEK3	1586.07	35.7221	44.5141	12		126.31	54.5777	143.854						237.16	102.24	0	797.76	0	49.4	0	0	545.16	39.16	0	252.6	13.68	0	0	0
2020-11-03	11:00:00	176989	900	900	985141000928712	D:\Dropbox\Family Room\GROUP A\POST-WEEK3	GrAWEEK3	0	36.2455	110.174	0		171.21	119.5	141.181						0	900	0	0	0	0	0	0	0	900	0	0	0	0	0	0
2020-11-03	11:15:00	177889	900	900	985141000928712	D:\Dropbox\Family Room\GROUP A\POST-WEEK3	GrAWEEK3	802.298	35.853	111.455	9		181.915	112.786	132.367						276.52	761.76	0	138.24	0	0	0	0	69.2	619.32	142.44	69.04	0	0	0	0
2020-11-03	11:30:00	178789	900	900	985141000928712	D:\Dropbox\Family Room\GROUP A\POST-WEEK3	GrAWEEK3	0	35.6923	108.744	0		183.538	157.337	138.688						0	900	0	0	0	0	0	0	0	589.72	310.28	0	0	0	0	0
2020-11-03	11:45:00	179689	900	900	985141000928712	D:\Dropbox\Family Room\GROUP A\POST-WEEK3	GrAWEEK3	534.868	35.6485	73.914	6		161.53	149.948	84.878						2.4	898.8	0	1.2	0	0	0	0	0.6	898.2	0.6	0.6	0	0	0	0
2020-11-03	12:00:00	180589	900	900	985141000928712	D:\Dropbox\Family Room\GROUP A\POST-WEEK3	GrAWEEK3	1013.18	35.5346	63.7037	8		175.742	110.709	93.9016						56.24	743.48	0	156.52	0	13.12	0	0	90.4	730.36	0	66.12	0	0	0	0
2020-11-03	12:15:00	181489	900	900	985141000928712	D:\Dropbox\Family Room\GROUP A\POST-WEEK3	GrAWEEK3	7164.27	35.8744	107.541	58		134.324	172.01	169.821						188.48	499.04	29.36	400.96	7.56	51.8	161.52	135.48	156.12	57.2	17.04	244.84	36.8	4.36	10.6	16.68
2020-11-03	12:30:00	182389	900	900	985141000928712	D:\Dropbox\Family Room\GROUP A\POST-WEEK3	GrAWEEK3	1434.4	35.9389	112.714	10		220.112	169.635	135.492						136.32	831.44	0	68.56	0	418.08	192.36	0	47.96	221	0	20.6	0	0	0	0
2020-11-03	12:45:00	183289	900	900	985141000928712	D:\Dropbox\Family Room\GROUP A\POST-WEEK3	GrAWEEK3	1748.49	36.0284	95.4972	10		219.076	162.255	95.6619						332.2	686.28	0	213.72	0	303.28	15.84	0	213.72	367.16	0	0	0	0	0	0
2020-11-03	13:00:00	184189	900	900	985141000928712	D:\Dropbox\Family Room\GROUP A\POST-WEEK3	GrAWEEK3	2266.99	35.9699	54.7931	14		78.4282	135.191	187.508						27.08	900	0	0	0	414.64	5.56	0	0	479.8	0	0	0	0	0	0
2020-11-03	13:15:00	185089	900	900	985141000928712	D:\Dropbox\Family Room\GROUP A\POST-WEEK3	GrAWEEK3	76.315	35.4452	112.951	1		164.78	112.95	243.441						383.76	816.68	0	83.32	0	816.68	0	0	83.32	0	0	0	0	0	0	0
2020-11-03	13:30:00	185989	900	900	985141000928712	D:\Dropbox\Family Room\GROUP A\POST-WEEK3	GrAWEEK3	212.181	35.5798	83.7028	1		114.282	93.5321	145.601						220.76	589.72	0	310.28	0	28.36	0	0	310.28	561.36	0	0	0	0	0	0
2020-11-03	13:45:00	186889	900	900	985141000928712	D:\Dropbox\Family Room\GROUP A\POST-WEEK3	GrAWEEK3	2851.01	35.9166	118.991	21		119.065	214.64	251.193						29.88	899.4	0	0.6	0.04	622.68	2	2.96	0.6	271.12	0.6	0	0	0	0	0
2020-11-03	14:00:00	187789	900	900	985141000928712	D:\Dropbox\Family Room\GROUP A\POST-WEEK3	GrAWEEK3	774.464	35.9501	118.943	11		119.275	172.998	260.144						6.6	898.04	0	1.96	0	893.52	4.24	0.08	1.96	0.2	0	0	0	0	0	0
2020-11-03	14:15:00	188689	900	900	985141000928712	D:\Dropbox\Family Room\GROUP A\POST-WEEK3	GrAWEEK3	1576.74	35.2981	93.9706	15		118.83	140.664	192.043						24.28	894	0	6	0	335.6	0	0	3.08	555.4	3	2.92	0	0	0	0
2020-11-03	14:30:00	189589	900	900	985141000928712	D:\Dropbox\Family Room\GROUP A\POST-WEEK3	GrAWEEK3	1716.82	34.9482	141.482	17		201.977	230.722	174.666						166.04	756.6	0	143.4	0	710.8	0	0	136.4	38.6	7.2	7	0	0	0	0
2020-11-03	14:45:00	190489	900	900	985141000928712	D:\Dropbox\Family Room\GROUP A\POST-WEEK3	GrAWEEK3	0	35.0917	46.567	0		127.302	196.089	57.9149						0	900	0	0	0	310.28	0	0	0	589.72	0	0	0	0	0	0
2020-11-03	15:00:00	191389	900	900	985141000928712	D:\Dropbox\Family Room\GROUP A\POST-WEEK3	GrAWEEK3	5621.15	35.9259	90.2003	48		134.935	268.288	143.156						354.36	668	22.84	232	6.16	344.88	14.12	83.4	125.96	208.6	1.8	106.04	0.76	0	8.28	0
2020-11-03	15:15:00	192289	900	900	985141000928712	D:\Dropbox\Family Room\GROUP A\POST-WEEK3	GrAWEEK3	1241.1	36.3952	109.45	11		112.399	205.683	197.13						37.92	27	0	873	0	0	0	0.04	870.36	8.92	18.04	2.64	0	0	0	0
2020-11-03	15:30:00	193189	900	900	985141000928712	D:\Dropbox\Family Room\GROUP A\POST-WEEK3	GrAWEEK3	119.5	35.8479	114.342	1		134.512	162.729	223.872						1.2	266.68	7.12	633.32	0	0	0	0	633.32	266.68	0	0	0	0	0	0
2020-11-03	15:45:00	194089	900	900	985141000928712	D:\Dropbox\Family Room\GROUP A\POST-WEEK3	GrAWEEK3	119.499	35.9188	7.29376	1		167.971	7.38057	266.116						53.52	40.72	0	859.28	0	0	0	0	859.28	40.72	0	0	0	0	0	0
2020-11-03	16:00:00	194989	900	310.28	985141000928712	D:\Dropbox\Family Room\GROUP A\POST-WEEK3	GrAWEEK3	0	36.0972	0	0		146.63	0	263.331						0	0	0	310.28	0	0	0	0	310.28	0	0	0	0	0	0	0
2020-11-03	16:15:00	195889	900	589.72	985141000928712	D:\Dropbox\Family Room\GROUP A\POST-WEEK3	GrAWEEK3	0	35.7196	116.396	0		119.5	116.778	217.476						0	0	0	589.72	0	0	0	0	589.72	0	0	0	0	0	0	0
2020-11-03	16:30:00	196789	900	900	985141000928712	D:\Dropbox\Family Room\GROUP A\POST-WEEK3	GrAWEEK3	0	35.651	111.655	0		119.5	185.509	198.302						0	589.72	0	310.28	0	589.72	0	0	310.28	0	0	0	0	0	0	0
2020-11-03	16:45:00	197689	900	900	985141000928712	D:\Dropbox\Family Room\GROUP A\POST-WEEK3	GrAWEEK3	4200.87	36.2092	107.978	34		138.321	231.18	164.738						207.76	598.76	0	301.24	23.4	448.88	17.64	26.36	239.36	45.52	2.08	61.88	0.68	8.84	7.64	17.72
2020-11-03	17:00:00	198589	900	900	985141000928712	D:\Dropbox\Family Room\GROUP A\POST-WEEK3	GrAWEEK3	9526.22	36.8134	104.602	84		184.418	185.317	142.97						352.2	750	35.64	150	106.72	281.84	48.2	125.36	134	108.76	33.64	16	4.2	3.4	29.44	8.44
2020-11-03	17:15:00	199489	900	900	985141000928712	D:\Dropbox\Family Room\GROUP A\POST-WEEK3	GrAWEEK3	2999.04	37.1763	113.676	23		188.824	180.712	129.13						107.52	403.2	10.6	496.8	0	52.28	4.16	0	492.2	323.52	0	4.6	8.2	0	0	15.04
2020-11-03	17:30:00	200389	900	900	985141000928712	D:\Dropbox\Family Room\GROUP A\POST-WEEK3	GrAWEEK3	388.645	36.7262	97.3514	4		200.923	210.271	99.6786						457.16	503.6	1.04	396.4	0	0	0	0	151	503.6	0	245.4	0	0	0	0
2020-11-03	17:45:00	201289	900	900	985141000928712	D:\Dropbox\Family Room\GROUP A\POST-WEEK3	GrAWEEK3	1928.2	36.5293	70.0258	18		211.906	192.287	82.3727						185.08	189.4	0	710.6	0	0	0	0.04	699.96	169.72	19.64	10.64	0	0	0	0
2020-11-03	18:00:00	202189	900	900	985141000928712	D:\Dropbox\Family Room\GROUP A\POST-WEEK3	GrAWEEK3	8858.41	37.097	121.293	78		215.67	261.29	135.238						122.52	694.56	182.88	205.44	38.64	129.36	40	170.92	200.44	12	24.08	5	190.48	9.96	79.12	0
2020-11-03	18:15:00	203089	900	900	985141000928712	D:\Dropbox\Family Room\GROUP A\POST-WEEK3	GrAWEEK3	4574.1	37.2722	78.2765	39		161.104	99.6771	133.723						103.32	884.96	74.04	15.04	4.88	88.64	26.08	6.88	15	14.64	2.88	0.04	680.12	0	60.84	0
2020-11-03	18:30:00	203989	900	900	985141000928712	D:\Dropbox\Family Room\GROUP A\POST-WEEK3	GrAWEEK3	4111.95	37.232	126.987	35		214.776	190.436	135.94						207.08	808.56	123.36	91.44	4.84	179.64	7.56	12.64	25.92	120.32	8.56	65.52	397.32	44.68	30.76	2.24
2020-11-03	18:45:00	204889	900	900	985141000928712	D:\Dropbox\Family Room\GROUP A\POST-WEEK3	GrAWEEK3	2193.1	36.8114	129.492	15		166.34	201.991	232.939						240.48	326.04	86.56	573.96	59.08	0	0	49.56	75.52	9.44	0	498.44	86.16	0	0	121.8
2020-11-03	19:00:00	205789	900	900	985141000928712	D:\Dropbox\Family Room\GROUP A\POST-WEEK3	GrAWEEK3	4797.11	37.2857	114.748	43		158.135	188.583	172.713						111.56	437.92	40.76	462.08	6.32	149.56	74.52	18.92	16.48	17.8	7.4	445.6	146.6	1.68	14.52	0.6
2020-11-03	19:15:00	206689	900	900	985141000928712	D:\Dropbox\Family Room\GROUP A\POST-WEEK3	GrAWEEK3	6175.62	37.4063	119.941	51		177.926	218.32	165.92						271.88	652.64	90.68	247.36	14.44	81.48	20.44	31	28.72	22.48	0	218.64	168.28	0	115.28	199.24
2020-11-03	19:30:00	207589	900	900	985141000928712	D:\Dropbox\Family Room\GROUP A\POST-WEEK3	GrAWEEK3	8813.83	37.6889	157.173	74		235.052	242.459	217.167						247.56	764.24	244.92	135.76	43.8	266.56	17.68	70.52	4.92	24.08	71.16	130.84	42.16	142.12	76.24	9.92
2020-11-03	19:45:00	208489	900	900	985141000928712	D:\Dropbox\Family Room\GROUP A\POST-WEEK3	GrAWEEK3	8373.28	37.7567	156.219	67		239.496	230.799	233.839						197.2	869.36	261.64	30.64	22.56	240	171	170	14.96	52.32	18.28	15.68	14.88	117.84	41.64	20.84
2020-11-03	20:00:00	209389	900	900	985141000928712	D:\Dropbox\Family Room\GROUP A\POST-WEEK3	GrAWEEK3	6481.89	37.7583	142.513	55		191.604	202.158	220.743						167.68	762.84	137.88	137.16	11.64	46.88	55.88	134.64	7.12	3	25.84	130.04	154.8	136.76	85.4	108
2020-11-03	20:15:00	210289	900	900	985141000928712	D:\Dropbox\Family Room\GROUP A\POST-WEEK3	GrAWEEK3	419.915	37.6496	95.5205	4		123.268	146.37	126.837						142.88	311.6	0	588.4	0	0	0	0	0	0	0	588.4	0	1.32	310.28	0
2020-11-03	20:30:00	211189	900	900	985141000928712	D:\Dropbox\Family Room\GROUP A\POST-WEEK3	GrAWEEK3	1722.49	37.4742	111.02	15		152.639	173.063	196.435						112.2	271.52	0	628.48	0	0	0	0	0	0	0	628.48	3.56	0	267.96	0
2020-11-03	20:45:00	212089	900	900	985141000928712	D:\Dropbox\Family Room\GROUP A\POST-WEEK3	GrAWEEK3	9778.27	37.5894	114.482	80		217.946	194.853	206.381						225	801.44	89.88	98.56	33	273.28	123.64	39.12	47.28	35.28	34.8	51.28	12.92	12.52	212.28	24.6
2020-11-03	21:00:00	212989	900	900	985141000928712	D:\Dropbox\Family Room\GROUP A\POST-WEEK3	GrAWEEK3	6155.52	37.8816	146.939	52		235.046	225.738	205.217						101.64	867.48	153.92	32.52	11.4	158.76	49.96	86.56	3.36	14.04	27.24	29.16	18.8	8.52	38.48	453.72
2020-11-03	21:15:00	213889	900	900	985141000928712	D:\Dropbox\Family Room\GROUP A\POST-WEEK3	GrAWEEK3	5503.75	37.3592	115.663	46		220.096	211.36	155.505						241.08	561.12	30.4	338.88	0	10.4	39.4	1.12	79.4	36.52	2.68	259.48	217	1.36	88.32	164.32
2020-11-03	21:30:00	214789	900	900	985141000928712	D:\Dropbox\Family Room\GROUP A\POST-WEEK3	GrAWEEK3	1220.76	37.0401	115	10		246.106	152.91	143.061						28.36	337.84	0	562.16	0	0	0	0	0	0	0	562.16	0	0	202.68	135.16
2020-11-03	21:45:00	215689	900	900	985141000928712	D:\Dropbox\Family Room\GROUP A\POST-WEEK3	GrAWEEK3	1390.35	37.0109	92.0639	12		152.082	118.432	153.724						243.96	530.2	0	369.8	0	0	0	0	1.28	0	0	368.52	334.88	0	80.36	114.96
2020-11-03	22:00:00	216589	900	900	985141000928712	D:\Dropbox\Family Room\GROUP A\POST-WEEK3	GrAWEEK3	1237.09	36.5261	96.6918	10		159.059	111.915	148.783						61.52	301.72	0	598.28	0	0	0	0	0	0	0	598.28	169.52	0	90.48	41.72
2020-11-03	22:15:00	217489	900	900	985141000928712	D:\Dropbox\Family Room\GROUP A\POST-WEEK3	GrAWEEK3	2778.74	36.715	109.435	25		195.902	136.437	195.769						515.52	455.92	144.68	444.08	127.68	16.16	1.12	11.2	202.12	105.32	5.4	241.96	141.24	0	47.8	0
2020-11-03	22:30:00	218389	900	900	985141000928712	D:\Dropbox\Family Room\GROUP A\POST-WEEK3	GrAWEEK3	4004.2	36.9659	112.926	36		194.359	157.909	150.971						283.4	480.04	39.92	419.96	2	5.24	23.04	1.12	2.84	50	0.84	417.12	241.72	0	47.16	108.92
2020-11-03	22:45:00	219289	900	900	985141000928712	D:\Dropbox\Family Room\GROUP A\POST-WEEK3	GrAWEEK3	11687.5	37.6203	138.168	98		229.524	205.865	208.239						199.16	797.76	122.36	102.24	21.04	51.16	143.04	161.68	66.08	68.32	83.6	36.16	110.92	24.32	99.84	33.84
2020-11-03	23:00:00	220189	900	900	985141000928712	D:\Dropbox\Family Room\GROUP A\POST-WEEK3	GrAWEEK3	9541.84	38.0293	137.939	85		204.058	236.127	241.361						242.08	799.6	155.28	100.4	25.68	102.36	57.08	50.48	52.88	16.84	109.16	47.52	41.76	202	180.76	13.48
2020-11-03	23:15:00	221089	900	900	985141000928712	D:\Dropbox\Family Room\GROUP A\POST-WEEK3	GrAWEEK3	9337.24	37.6944	145.731	88		254.915	210.905	186.609						263.92	803.4	160.56	96.6	16	174.52	45.92	113.64	71.28	85.16	30	25.32	98.56	95.4	35.56	108.64
2020-11-03	23:30:00	221989	900	900	985141000928712	D:\Dropbox\Family Room\GROUP A\POST-WEEK3	GrAWEEK3	5459.98	37.7813	123.637	47		193.606	188.477	229.415						223.88	882.16	59	17.84	8.24	95.6	82.68	3.28	7.6	28.84	322.88	10.24	163.8	129.56	20.56	26.72
2020-11-03	23:45:00	222889	900	900	985141000928712	D:\Dropbox\Family Room\GROUP A\POST-WEEK3	GrAWEEK3	7251.16	37.6109	173.75	65		243.28	254.185	258.561						143.68	791.24	356.52	108.76	18.96	43.72	112.2	6.64	6.84	104.88	65.52	101.92	140	59.36	64.04	175.92
2020-11-04	00:00:00	223789	900	900	985141000928712	D:\Dropbox\Family Room\GROUP A\POST-WEEK3	GrAWEEK3	9058.72	37.77	131.735	77		177.939	253.391	207.191						247.56	831.96	146.72	68.04	125.52	118.04	19.64	57.92	20.04	41.96	241.24	48	32.76	70.24	61.72	62.92
2020-11-04	00:15:00	224689	900	900	985141000928712	D:\Dropbox\Family Room\GROUP A\POST-WEEK3	GrAWEEK3	4291.3	37.3691	120.88	37		226.692	154.926	235.846						100.36	842.88	54.88	57.12	0	0	0	0	0	1	34.12	57.12	271.96	0	48	487.8
2020-11-04	00:30:00	225589	900	900	985141000928712	D:\Dropbox\Family Room\GROUP A\POST-WEEK3	GrAWEEK3	1870.97	37.1723	114.33	14		222.953	160.752	134.409						76.4	712.6	0	187.4	0	0	0	0	0	0	0	187.4	496.4	0	0	216.2
2020-11-04	00:45:00	226489	900	900	985141000928712	D:\Dropbox\Family Room\GROUP A\POST-WEEK3	GrAWEEK3	4247.94	37.5138	127.352	40		162.672	219.487	163.694						167.24	590.52	82.64	309.48	2.2	7.28	73.08	3.6	0	2.08	30.16	309.48	409.52	21.84	1.48	39.28
2020-11-04	01:00:00	227389	900	900	985141000928712	D:\Dropbox\Family Room\GROUP A\POST-WEEK3	GrAWEEK3	14793.5	37.7127	142.889	135		191.413	258.889	207.626						401.52	731.36	230.56	168.64	33.76	213.96	51.88	108.96	68.52	32.28	161.4	100.12	76.48	0	28.96	23.68
2020-11-04	01:15:00	228289	900	900	985141000928712	D:\Dropbox\Family Room\GROUP A\POST-WEEK3	GrAWEEK3	8697.17	37.536	178.125	74		290.764	265.042	186.394						202.12	668.48	345.28	231.52	78.48	81.92	201.8	28.56	117.6	75.76	133.2	113.92	43.28	0	6.4	19.08
2020-11-04	01:30:00	229189	900	900	985141000928712	D:\Dropbox\Family Room\GROUP A\POST-WEEK3	GrAWEEK3	4049.54	37.296	136.701	34		219.271	191.38	202.015						84.32	343.36	76	556.64	139.96	14.48	8.12	1.08	506.6	50.84	1.4	50.04	16	2.4	14	95.08
2020-11-04	01:45:00	230089	900	900	985141000928712	D:\Dropbox\Family Room\GROUP A\POST-WEEK3	GrAWEEK3	2068.2	36.5176	184.281	16		260.463	238.355	260.213						31.04	754.12	341.6	145.88	0	0	0	0	0	0	0	145.88	211.08	0	0.48	542.56
2020-11-04	02:00:00	230989	900	900	985141000928712	D:\Dropbox\Family Room\GROUP A\POST-WEEK3	GrAWEEK3	936.494	36.0737	123.09	7		168.309	171.229	203.056						63.84	244.92	53.72	655.08	0	0	0	0	647.56	0	0	7.52	200.64	0	0	44.28
2020-11-04	02:15:00	231889	900	900	985141000928712	D:\Dropbox\Family Room\GROUP A\POST-WEEK3	GrAWEEK3	444.556	36.0417	131.478	1		163.076	181.054	202.682						10.76	0	0	900	0	0	0	0	898.96	0	0	1.04	0	0	0	0
2020-11-04	02:30:00	232789	900	900	985141000928712	D:\Dropbox\Family Room\GROUP A\POST-WEEK3	GrAWEEK3	718	36.3489	114.058	6		157.232	196.59	128.404						18.8	210.6	0	689.4	0	0	0	0	683.48	210.6	0	5.92	0	0	0	0
2020-11-04	02:45:00	233689	900	900	985141000928712	D:\Dropbox\Family Room\GROUP A\POST-WEEK3	GrAWEEK3	359.475	35.9856	101.293	2		198.054	155.27	106.057						201.28	0	0	900	0	0	0	0	884.76	0	0	15.24	0	0	0	0
2020-11-04	03:00:00	234589	900	900	985141000928712	D:\Dropbox\Family Room\GROUP A\POST-WEEK3	GrAWEEK3	358.501	36.1031	116.049	2		145.075	221.052	131.212						21.48	18.44	0	881.56	0	0	0	0	881.56	18.44	0	0	0	0	0	0
2020-11-04	03:15:00	235489	900	900	985141000928712	D:\Dropbox\Family Room\GROUP A\POST-WEEK3	GrAWEEK3	358.5	35.7452	152.53	3		176.626	239.738	196.096						2.52	7.96	5.16	892.04	0	0	0	0	892.04	7.96	0	0	0	0	0	0
2020-11-04	03:30:00	236389	900	900	985141000928712	D:\Dropbox\Family Room\GROUP A\POST-WEEK3	GrAWEEK3	9636.42	36.697	134.08	79		200.681	202.628	207.308						233.12	608.08	58.12	291.92	23.64	38.16	44.2	158.92	209.84	43.76	49	82.08	71.92	30.88	106.32	41.28
2020-11-04	03:45:00	237289	900	900	985141000928712	D:\Dropbox\Family Room\GROUP A\POST-WEEK3	GrAWEEK3	2995.92	37.1655	69.5585	26		188.294	85.9876	172.125						63.44	299	18.52	601	3.32	3.76	4.12	26.44	0.48	0	1.96	600.52	14.16	2	243.24	0
2020-11-04	04:00:00	238189	900	900	985141000928712	D:\Dropbox\Family Room\GROUP A\POST-WEEK3	GrAWEEK3	11533.9	37.1898	130.544	102		217.587	195.471	192.692						262	748.4	83.6	151.6	35.6	92.84	50.04	180.12	53.8	54.56	6.8	97.8	89	14.4	72.44	152.6
2020-11-04	04:15:00	239089	900	900	985141000928712	D:\Dropbox\Family Room\GROUP A\POST-WEEK3	GrAWEEK3	9821.78	37.6528	126.565	84		220.813	209.499	187.483						349.56	807.24	105	92.76	53.56	90.6	180.2	236.08	46.32	70.36	24.56	46.44	22.04	48.36	60.44	21.04
2020-11-04	04:30:00	239989	900	900	985141000928712	D:\Dropbox\Family Room\GROUP A\POST-WEEK3	GrAWEEK3	8961.51	37.617	126.906	77		213.963	228.523	210.457						233.84	781.68	62.4	118.32	6.6	9.08	121.88	20.4	40.04	42.36	44.96	78.28	104.04	146.16	111.6	174.6
2020-11-04	04:45:00	240889	900	900	985141000928712	D:\Dropbox\Family Room\GROUP A\POST-WEEK3	GrAWEEK3	9622.87	37.5199	113.843	86		216.273	197.327	192.982						302.68	799.56	31.8	100.44	30.16	147.88	94.84	59.8	29.32	91.44	6.28	71.12	123.08	7.48	69.72	168.88
2020-11-04	05:00:00	241789	900	900	985141000928712	D:\Dropbox\Family Room\GROUP A\POST-WEEK3	GrAWEEK3	3374.14	37.4813	131.06	33		182.138	224.695	147.306						52	692	57.36	208	50.52	0.36	5.6	6.04	149.96	58.2	45.2	58.04	495.68	3.48	26.92	0
2020-11-04	05:15:00	242689	900	900	985141000928712	D:\Dropbox\Family Room\GROUP A\POST-WEEK3	GrAWEEK3	119.5	36.6534	145.198	1		237.227	188.152	167.859						0.08	0.16	26.68	899.84	0	0	0	0	899.84	0.16	0	0	0	0	0	0
2020-11-04	05:30:00	243589	900	900	985141000928712	D:\Dropbox\Family Room\GROUP A\POST-WEEK3	GrAWEEK3	0	36.2826	137.993	0		181.592	200.667	171.196						0	0	38.6	900	0	0	0	0	900	0	0	0	0	0	0	0
2020-11-04	05:45:00	244489	900	900	985141000928712	D:\Dropbox\Family Room\GROUP A\POST-WEEK3	GrAWEEK3	7361.2	36.3194	132.278	59		225.249	220.757	180.12						149.12	603.04	101.08	296.96	4.12	43.52	79.56	11.52	262.32	25.12	35.52	34.64	90.12	1.36	61.88	250.32
2020-11-04	06:00:00	245389	900	900	985141000928712	D:\Dropbox\Family Room\GROUP A\POST-WEEK3	GrAWEEK3	7590.55	37.3593	159.048	64		243.268	254.787	238.023						193.12	834.92	303.4	65.08	379.6	137.56	27.52	55.64	31	38.36	84.68	34.08	61.32	5.72	17.32	27.2
2020-11-04	06:15:00	246289	900	900	985141000928712	D:\Dropbox\Family Room\GROUP A\POST-WEEK3	GrAWEEK3	10715.8	37.7531	115.491	93		197.753	190.651	167.657						179.68	762.76	44.64	137.24	167.32	49.28	4.6	189.6	45.44	27.76	91.44	91.8	63.56	94.88	67.28	7.04
2020-11-04	06:30:00	247189	900	900	985141000928712	D:\Dropbox\Family Room\GROUP A\POST-WEEK3	GrAWEEK3	5607.78	37.6213	162.474	47		231.632	249.913	215.451						97.32	688.52	274.52	211.48	340.12	5.76	4	6.88	31.96	20.08	9.92	179.52	159.8	0	29.48	112.48
2020-11-04	06:45:00	248089	900	900	985141000928712	D:\Dropbox\Family Room\GROUP A\POST-WEEK3	GrAWEEK3	1746.8	37.0489	150.558	12		261.433	169.343	178.776						23.48	61.2	142.12	838.8	0	0	0	0	825.28	53.6	0	13.52	7.6	0	0	0
2020-11-04	07:00:00	248989	900	900	985141000928712	D:\Dropbox\Family Room\GROUP A\POST-WEEK3	GrAWEEK3	516.159	35.9303	142.852	5		258.096	169.392	199.451						6.36	44.12	67.84	855.88	0	0	0	0	854.12	43.28	0.84	1.76	0	0	0	0
2020-11-04	07:15:00	249889	900	900	985141000928712	D:\Dropbox\Family Room\GROUP A\POST-WEEK3	GrAWEEK3	803.903	35.6039	110.186	6		152.077	136.847	173.105						66.68	231.68	0	668.32	0	0	0	0	668.32	201.12	1.48	0	29.08	0	0	0
2020-11-04	07:30:00	250789	900	900	985141000928712	D:\Dropbox\Family Room\GROUP A\POST-WEEK3	GrAWEEK3	457.515	35.8462	50.8816	3		64.8974	114.876	168.557						101.04	565.84	0	334.16	0	108.8	0	0	334.16	457.04	0	0	0	0	0	0
2020-11-04	07:45:00	251689	900	900	985141000928712	D:\Dropbox\Family Room\GROUP A\POST-WEEK3	GrAWEEK3	186.672	35.7993	43.6897	2		86.8497	124.585	157.451						139.2	703.52	0	196.48	0	310.28	0	0	196.48	393.24	0	0	0	0	0	0
2020-11-04	08:00:00	252589	900	900	985141000928712	D:\Dropbox\Family Room\GROUP A\POST-WEEK3	GrAWEEK3	412.316	36.0802	112.827	3		127.985	145.743	138.784						81.12	0	0	900	0	0	0	0	705.64	0	0	194.36	0	0	0	0
2020-11-04	08:15:00	253489	900	900	985141000928712	D:\Dropbox\Family Room\GROUP A\POST-WEEK3	GrAWEEK3	4556.09	35.9874	95.0022	39		109.219	135.53	158.315						215.16	373.32	18.8	526.68	15.88	43	127	11.64	471.8	132.88	3.24	54.88	20.4	3.2	15.52	0.56
2020-11-04	08:30:00	254389	900	900	985141000928712	D:\Dropbox\Family Room\GROUP A\POST-WEEK3	GrAWEEK3	1753.7	36.5972	101.849	13		136.154	150.213	135.214						237.04	490.56	0	409.44	0	249.76	66.52	0	336.8	174.28	0	72.64	0	0	0	0
2020-11-04	08:45:00	255289	900	900	985141000928712	D:\Dropbox\Family Room\GROUP A\POST-WEEK3	GrAWEEK3	1034.46	36.1806	79.3723	7		124.12	142.065	133.981						234.28	731.2	0	168.8	0	616.08	0	0	168.8	115.12	0	0	0	0	0	0
2020-11-04	09:00:00	256189	900	900	985141000928712	D:\Dropbox\Family Room\GROUP A\POST-WEEK3	GrAWEEK3	358.494	35.6691	76.085	3		111.785	105.11	151.48						139.48	98.52	0	801.48	0	53.08	0	45.44	801.48	0	0	0	0	0	0	0
2020-11-04	09:15:00	257089	900	900	985141000928712	D:\Dropbox\Family Room\GROUP A\POST-WEEK3	GrAWEEK3	478.012	35.6135	42.6031	4		124.623	152.604	42.6031						55.72	581	0	319	0	581	0	0	319	0	0	0	0	0	0	0
2020-11-04	09:30:00	257989	900	900	985141000928712	D:\Dropbox\Family Room\GROUP A\POST-WEEK3	GrAWEEK3	955.988	35.8451	111.285	8		181.745	161.487	113.577						100.56	511.28	0	388.72	0	223.72	0	287.56	388.72	0	0	0	0	0	0	0
2020-11-04	09:45:00	258889	900	310.28	985141000928712	D:\Dropbox\Family Room\GROUP A\POST-WEEK3	GrAWEEK3	119.499	35.7515	135.531	1		212.096	151.434	151.632						21.44	200.72	0	109.56	0	0	0	200.72	109.56	0	0	0	0	0	0	0

## Sheet: 989001025043695
date	time	time since start (s)	bin duration (s)	effective bin duration (s)	subject	folder	study name	distance (mm)	temperature (C)	separation (mm)	transition	separation 985141000928712 (mm)	separation 989001025043666 (mm)	separation 989001025043695 (mm)	separation 985141000928707 (mm)	separation 989001025045745 (mm)	separation 985141000928723 (mm)	separation 985141000928730 (mm)	separation 989001025043662 (mm)	separation 989001025043693 (mm)	mobile (s)	thigmotactic (s)	isolated (s)	in centre zones (s)	antenna1.0 (s)	antenna2.0 (s)	antenna3.0 (s)	antenna4.0 (s)	antenna5.0 (s)	antenna6.0 (s)	antenna7.0 (s)	antenna8.0 (s)	antenna9.0 (s)	antenna10.0 (s)	antenna11.0 (s)	antenna12.0 (s)
2020-11-01	09:45:00	0	900	589.72	989001025043695	D:\Dropbox\Family Room\GROUP A\POST-WEEK3	GrAWEEK3	15823.8	36.9314	117.568	137	192.635	180.562		167.945						211.92	518.52	46.88	71.2	59.64	62.8	59.32	64.32	22.44	92.2	28.76	48.76	74	11.28	36.8	29.4
2020-11-01	10:00:00	589	900	900	989001025043695	D:\Dropbox\Family Room\GROUP A\POST-WEEK3	GrAWEEK3	5194.52	36.4986	111.974	45	171.458	160.87		125.624						118.4	866.48	5.36	33.52	121.16	110.4	23.6	28.6	22.12	575.24	1.52	11.4	0	0	5.96	0
2020-11-01	10:15:00	1489	900	900	989001025043695	D:\Dropbox\Family Room\GROUP A\POST-WEEK3	GrAWEEK3	0	36.1891	119.168	0	131.236	168.999		128.34						0	900	0	0	0	0	0	0	0	900	0	0	0	0	0	0
2020-11-01	10:30:00	2389	900	900	989001025043695	D:\Dropbox\Family Room\GROUP A\POST-WEEK3	GrAWEEK3	773.413	36.1675	66.849	8	119.461	162.169		77.7886						32.92	895	0	5	0	386.88	17.36	5.08	5	485.68	0	0	0	0	0	0
2020-11-01	10:45:00	3289	900	900	989001025043695	D:\Dropbox\Family Room\GROUP A\POST-WEEK3	GrAWEEK3	0	35.8833	111.766	0	119.5	121.333		153.747						0	900	0	0	0	900	0	0	0	0	0	0	0	0	0	0
2020-11-01	11:00:00	4189	900	900	989001025043695	D:\Dropbox\Family Room\GROUP A\POST-WEEK3	GrAWEEK3	3137.55	35.7313	121.688	30	124.303	132.987		126.841						41.68	888.88	18.32	11.12	1.28	825.44	3.92	5.12	0.28	3.28	3.84	10.84	27.76	2.4	15.16	0.68
2020-11-01	11:15:00	5089	900	900	989001025043695	D:\Dropbox\Family Room\GROUP A\POST-WEEK3	GrAWEEK3	119.5	35.7887	116.633	1	138.135	148.524		123.971						1.24	900	0	0	0	562.96	337.04	0	0	0	0	0	0	0	0	0
2020-11-01	11:30:00	5989	900	900	989001025043695	D:\Dropbox\Family Room\GROUP A\POST-WEEK3	GrAWEEK3	0	35.6802	106.406	0	132.758	139.132		119.5						0	900	0	0	0	589.72	310.28	0	0	0	0	0	0	0	0	0
2020-11-01	11:45:00	6889	900	900	989001025043695	D:\Dropbox\Family Room\GROUP A\POST-WEEK3	GrAWEEK3	0	35.512	119.5	0	119.5	168.999		151.934						0	900	0	0	0	900	0	0	0	0	0	0	0	0	0	0
2020-11-01	12:00:00	7789	900	900	989001025043695	D:\Dropbox\Family Room\GROUP A\POST-WEEK3	GrAWEEK3	700.767	35.5049	87.3313	6	120.846	129.755		142.402						8.92	893.8	7.32	6.2	0.04	876.52	0	2.04	0	0	0.8	6.2	6.64	0	7.76	0
2020-11-01	12:15:00	8689	900	900	989001025043695	D:\Dropbox\Family Room\GROUP A\POST-WEEK3	GrAWEEK3	3747.16	35.661	66.8931	30	144.966	154.859		77.9497						62.8	899.44	4.68	0.56	15.72	418.24	372.76	12.52	0	2.96	49.04	0.56	22.8	0	5.4	0
2020-11-01	12:30:00	9589	900	900	989001025043695	D:\Dropbox\Family Room\GROUP A\POST-WEEK3	GrAWEEK3	0	35.5281	91.486	0	132.684	168.999		110.735						0	900	0	0	0	900	0	0	0	0	0	0	0	0	0	0
2020-11-01	12:45:00	10489	900	900	989001025043695	D:\Dropbox\Family Room\GROUP A\POST-WEEK3	GrAWEEK3	717	35.3623	122.406	6	142.061	157.019		142.574						8.2	900	0	0	0	763.84	136.16	0	0	0	0	0	0	0	0	0
2020-11-01	13:00:00	11389	900	900	989001025043695	D:\Dropbox\Family Room\GROUP A\POST-WEEK3	GrAWEEK3	0	35.5891	115.862	0	117.839	166.18		134.889						0	900	0	0	0	900	0	0	0	0	0	0	0	0	0	0
2020-11-01	13:15:00	12289	900	900	989001025043695	D:\Dropbox\Family Room\GROUP A\POST-WEEK3	GrAWEEK3	0	35.9856	41.1983	0	119.5	168.999		58.2632						0	900	0	0	0	900	0	0	0	0	0	0	0	0	0	0
2020-11-01	13:30:00	13189	900	900	989001025043695	D:\Dropbox\Family Room\GROUP A\POST-WEEK3	GrAWEEK3	119.5	35.972	78.1578	0	119.526	167.383		95.1208						4.8	900	0	0	0	900	0	0	0	0	0	0	0	0	0	0
2020-11-01	13:45:00	14089	900	900	989001025043695	D:\Dropbox\Family Room\GROUP A\POST-WEEK3	GrAWEEK3	119.5	36.0135	119.501	1	119.562	136.502		168.935						0.08	900	0	0	0	898.88	1.12	0	0	0	0	0	0	0	0	0
2020-11-01	14:00:00	14989	900	900	989001025043695	D:\Dropbox\Family Room\GROUP A\POST-WEEK3	GrAWEEK3	0	35.9829	119.5	0	119.5	119.5		168.782						0	900	0	0	0	900	0	0	0	0	0	0	0	0	0	0
2020-11-01	14:15:00	15889	900	900	989001025043695	D:\Dropbox\Family Room\GROUP A\POST-WEEK3	GrAWEEK3	2604.02	35.8885	72.9545	23	131.36	128.448		106.206						185.64	877.8	8.8	22.2	15.6	597.2	205.6	3.24	0	42.96	1.32	22.2	2.68	0	9.2	0
2020-11-01	14:30:00	16789	900	900	989001025043695	D:\Dropbox\Family Room\GROUP A\POST-WEEK3	GrAWEEK3	6702.73	36.1472	115.38	58	148.739	198.355		161.062						72.8	641.36	109.68	258.64	21.32	213.4	201.92	36.2	0.72	11.48	16.8	257.92	29.64	6.12	104.48	0
2020-11-01	14:45:00	17689	900	900	989001025043695	D:\Dropbox\Family Room\GROUP A\POST-WEEK3	GrAWEEK3	358.5	36.4812	83.3264	3	129.323	153.72		96.0404						4.8	900	0	0	0	0	174.08	0	0	725.92	0	0	0	0	0	0
2020-11-01	15:00:00	18589	900	900	989001025043695	D:\Dropbox\Family Room\GROUP A\POST-WEEK3	GrAWEEK3	1722.67	36.3136	65.6191	19	127.573	123.352		122.578						379.88	835.68	0	64.32	0	64.44	262.08	66.72	64.32	442.44	0	0	0	0	0	0
2020-11-01	15:15:00	19489	900	900	989001025043695	D:\Dropbox\Family Room\GROUP A\POST-WEEK3	GrAWEEK3	3009.9	36.4411	64.854	29	132.003	105.229		97.8722						36.92	888.68	0.52	11.32	6.04	422.04	216.04	2.8	7.28	237.08	1.04	4.04	3.64	0	0	0
2020-11-01	15:30:00	20389	900	900	989001025043695	D:\Dropbox\Family Room\GROUP A\POST-WEEK3	GrAWEEK3	0	36.3822	119.027	0	119.5	119.286		168.46						0	900	0	0	0	900	0	0	0	0	0	0	0	0	0	0
2020-11-01	15:45:00	21289	900	900	989001025043695	D:\Dropbox\Family Room\GROUP A\POST-WEEK3	GrAWEEK3	0	35.8527	119.5	0	119.5	162.094		136.565						0	900	0	0	0	900	0	0	0	0	0	0	0	0	0	0
2020-11-01	16:00:00	22189	900	900	989001025043695	D:\Dropbox\Family Room\GROUP A\POST-WEEK3	GrAWEEK3	358.5	36.0148	124.236	3	173.752	186.265		139.584						10.48	900	8.28	0	394.12	501.12	4.76	0	0	0	0	0	0	0	0	0
2020-11-01	16:15:00	23089	900	900	989001025043695	D:\Dropbox\Family Room\GROUP A\POST-WEEK3	GrAWEEK3	12110.5	36.536	119.156	101	148.035	141.915		191.946						162.16	839.48	40	60.52	95.12	126.52	158.64	300.56	10	27.16	13.92	50.52	67.68	5.08	33.84	10.96
2020-11-01	16:30:00	23989	900	900	989001025043695	D:\Dropbox\Family Room\GROUP A\POST-WEEK3	GrAWEEK3	7601.31	37.0866	91.5111	64	161.996	170.944		105.988						177.92	722.84	37.44	177.16	62.64	18.76	97.92	35	3.52	383.28	25.88	173.64	56.52	0.44	19.64	22.76
2020-11-01	16:45:00	24889	900	900	989001025043695	D:\Dropbox\Family Room\GROUP A\POST-WEEK3	GrAWEEK3	795.494	36.4336	124.244	7	134.444	228.481		204.487						7.12	618	0	282	0	0	0	0	0	0	0	282	413.88	0	204.12	0
2020-11-01	17:00:00	25789	900	900	989001025043695	D:\Dropbox\Family Room\GROUP A\POST-WEEK3	GrAWEEK3	696.501	36.3715	110.222	5	115.892	145.307		194.876						17.16	348.4	0	551.6	0	0	0	0	0	0	0	551.6	287.64	0	60.76	0
2020-11-01	17:15:00	26689	900	900	989001025043695	D:\Dropbox\Family Room\GROUP A\POST-WEEK3	GrAWEEK3	2484.28	36.5857	99.7303	19	123.969	119.273		210.626						34.12	552.2	0	347.8	0	0	0	22.56	34.96	4.72	12.44	312.84	160.08	0.72	351.68	0
2020-11-01	17:30:00	27589	900	900	989001025043695	D:\Dropbox\Family Room\GROUP A\POST-WEEK3	GrAWEEK3	10376.6	36.8006	132.357	85	166.68	193.218		200						133.88	758.08	90.6	141.92	32.8	90.56	20.24	127.32	127.76	87.2	15.16	14.16	315.4	1.16	35.16	33.08
2020-11-01	17:45:00	28489	900	900	989001025043695	D:\Dropbox\Family Room\GROUP A\POST-WEEK3	GrAWEEK3	17316.7	37.1081	132.428	153	203.892	226.491		206.021						297.16	772.44	120.4	127.56	88.8	160.68	20.68	96.44	60.4	154.48	29.52	67.16	33.52	46.24	73.56	68.52
2020-11-01	18:00:00	29389	900	900	989001025043695	D:\Dropbox\Family Room\GROUP A\POST-WEEK3	GrAWEEK3	12744.3	36.9956	137.553	109	206.9	187.181		228.17						230.96	699.08	155.52	200.92	38.6	209.44	39.76	74.32	167.16	164.04	31.44	33.76	51.6	12.52	50.24	27.12
2020-11-01	18:15:00	30289	900	900	989001025043695	D:\Dropbox\Family Room\GROUP A\POST-WEEK3	GrAWEEK3	9249.45	36.9131	111.397	79	154.331	149.114		188.825						198.04	850	0	50	7.88	56.6	3.36	28.24	4.16	435.28	42.68	45.84	125.8	4.72	72.08	73.36
2020-11-01	18:30:00	31189	900	900	989001025043695	D:\Dropbox\Family Room\GROUP A\POST-WEEK3	GrAWEEK3	12631.7	36.8046	106.253	118	185.175	151.372		199.765						197.32	604.52	31.4	295.48	41.68	71.12	0	23.12	220.24	89.72	48.16	75.24	70.2	16.6	165.68	78.24
2020-11-01	18:45:00	32089	900	900	989001025043695	D:\Dropbox\Family Room\GROUP A\POST-WEEK3	GrAWEEK3	14339.4	37.0276	131.453	124	179.363	202.788		240.267						285.8	727.64	57.04	172.36	21.44	80.4	11.12	185.84	95.28	80.44	63.16	77.08	112.28	102.6	65.36	5
2020-11-01	19:00:00	32989	900	900	989001025043695	D:\Dropbox\Family Room\GROUP A\POST-WEEK3	GrAWEEK3	12544.6	36.8292	127.625	103	184.628	197.835		205.668						216.88	605.36	123.28	294.64	55.84	71.08	42.08	52.52	148.4	60.64	11.48	146.24	124.04	5.12	78.52	104.04
2020-11-01	19:15:00	33889	900	900	989001025043695	D:\Dropbox\Family Room\GROUP A\POST-WEEK3	GrAWEEK3	1871.36	36.3222	120.285	16	159.851	203.589		179.896						37.2	423.52	0	476.48	0	0	0	0	13.76	0	15.4	462.72	192.24	1	156.64	58.24
2020-11-01	19:30:00	34789	900	900	989001025043695	D:\Dropbox\Family Room\GROUP A\POST-WEEK3	GrAWEEK3	3020.64	36.2447	125.565	27	219.489	210.501		168.499						60.2	732.04	35.28	167.96	1.44	0.56	40.36	0.6	1.76	65.88	0	166.2	68.2	0	25.52	529.48
2020-11-01	19:45:00	35689	900	900	989001025043695	D:\Dropbox\Family Room\GROUP A\POST-WEEK3	GrAWEEK3	12187.8	36.5038	133.904	110	227.114	237.532		192.56						167.28	773.28	168.2	126.72	66.2	66.48	107.76	77.16	77.04	95.92	4.6	49.68	65.28	23.32	73.16	193.4
2020-11-01	20:00:00	36589	900	900	989001025043695	D:\Dropbox\Family Room\GROUP A\POST-WEEK3	GrAWEEK3	13415.3	36.85	129.323	115	186.704	217.553		180.976						251.36	778.8	86.6	121.2	32.52	42.96	73.28	31.4	70.84	70.12	180.28	50.36	175.24	62.12	84.76	26.12
2020-11-01	20:15:00	37489	900	900	989001025043695	D:\Dropbox\Family Room\GROUP A\POST-WEEK3	GrAWEEK3	6573.24	36.6202	113.406	59	242.512	196.825		143.379						138.16	688.56	0	211.44	0	0	0	0.08	36.36	52.44	24.96	175.08	132.12	20.2	59.44	399.32
2020-11-01	20:30:00	38389	900	900	989001025043695	D:\Dropbox\Family Room\GROUP A\POST-WEEK3	GrAWEEK3	885.994	35.8157	144.07	8	188.644	237.773		207.68						53.48	899.96	0	0.04	0	0	0	0	0	0	0	0.04	161.8	0	70.92	667.24
2020-11-01	20:45:00	39289	900	900	989001025043695	D:\Dropbox\Family Room\GROUP A\POST-WEEK3	GrAWEEK3	4992.88	35.8135	133.821	46	183.787	220.686		232.202						141.44	733.8	15.32	166.2	0.08	8.44	0	16.56	21.6	3.76	13.32	144.6	119.68	0	103.52	468.44
2020-11-01	21:00:00	40189	900	900	989001025043695	D:\Dropbox\Family Room\GROUP A\POST-WEEK3	GrAWEEK3	9919.67	36.3997	123.278	86	187.525	182.525		166.937						196.32	758.24	56.8	141.76	132.4	62.64	39.12	11.6	16	14.24	25.44	125.76	286.96	0.56	75.72	109.56
2020-11-01	21:15:00	41089	900	900	989001025043695	D:\Dropbox\Family Room\GROUP A\POST-WEEK3	GrAWEEK3	13486	37.1154	131.593	113	188.263	199.231		218.256						224.04	753.28	112.4	146.72	118.8	97.68	16.68	101.92	73.96	102.72	78.08	72.76	68.2	15.72	59.68	93.8
2020-11-01	21:30:00	41989	900	900	989001025043695	D:\Dropbox\Family Room\GROUP A\POST-WEEK3	GrAWEEK3	6210.91	36.95	110.9	54	167.78	236.272		217.48						73.12	855.12	19.2	44.88	98.68	192.36	11.72	62.2	10.12	81.92	203.04	34.76	15.72	156.24	8.68	24.56
2020-11-01	21:45:00	42889	900	900	989001025043695	D:\Dropbox\Family Room\GROUP A\POST-WEEK3	GrAWEEK3	15669.3	37.0001	121.422	140	169.25	170.828		231.884						284.88	713.6	52.76	186.4	76.2	60.36	8.56	69.36	142.56	57.24	144.08	43.84	60.6	116.16	97.48	23.56
2020-11-01	22:00:00	43789	900	900	989001025043695	D:\Dropbox\Family Room\GROUP A\POST-WEEK3	GrAWEEK3	3176.47	36.2713	113.665	30	163.066	237.878		133.71						50.4	767.24	0	132.76	0	0.04	2.32	1.24	65.88	2.28	12.64	66.88	3.68	1.08	17.28	726.68
2020-11-01	22:15:00	44689	900	900	989001025043695	D:\Dropbox\Family Room\GROUP A\POST-WEEK3	GrAWEEK3	1397.36	35.8444	118.004	15	166.834	135.163		182.253						83.56	3.08	38.08	896.92	0	0	0	0	349.04	0	1.48	547.88	0	1.6	0	0
2020-11-01	22:30:00	45589	900	900	989001025043695	D:\Dropbox\Family Room\GROUP A\POST-WEEK3	GrAWEEK3	2090.77	36.0474	108.103	20	122.839	163.279		132.603						131.56	272.08	2.56	627.92	0	0	0	0.04	26.96	2.48	23.64	600.96	168.32	0	59.32	18.28
2020-11-01	22:45:00	46489	900	900	989001025043695	D:\Dropbox\Family Room\GROUP A\POST-WEEK3	GrAWEEK3	2452.52	36.078	103.88	20	141.373	125.565		297.032						208.88	896.76	3.68	3.24	3.52	2.72	0	0.72	0.6	7.36	0	2.64	269.44	0	213.76	399.24
2020-11-01	23:00:00	47389	900	900	989001025043695	D:\Dropbox\Family Room\GROUP A\POST-WEEK3	GrAWEEK3	12396.5	36.4785	114.627	103	171.855	185.291		193.497						141.24	682.2	58.28	217.8	31.04	63.76	2.92	57.88	66.44	56.32	17.68	151.36	341	0.8	103.2	7.6
2020-11-01	23:15:00	48289	900	900	989001025043695	D:\Dropbox\Family Room\GROUP A\POST-WEEK3	GrAWEEK3	15440.1	36.9073	135.433	134	217.147	198.51		179.875						273.96	657.28	118.8	242.72	22.92	42.68	204.76	58.24	76.68	108.24	28.8	166.04	85	10.4	79.88	16.36
2020-11-01	23:30:00	49189	900	900	989001025043695	D:\Dropbox\Family Room\GROUP A\POST-WEEK3	GrAWEEK3	14749.4	37.0261	127.692	128	197.897	214.767		187.968						276.76	771.92	122.6	128.08	42.04	122.6	84.12	91.96	102	97.12	65	26.08	59.76	24.2	159.56	25.56
2020-11-01	23:45:00	50089	900	900	989001025043695	D:\Dropbox\Family Room\GROUP A\POST-WEEK3	GrAWEEK3	12531	36.8939	134.567	108	203.29	191.005		206.474						257.72	707.48	95.68	192.52	91.76	78.52	13.48	68.76	108.44	38.36	234.44	84.08	24.24	10.16	130.44	17.32
2020-11-02	00:00:00	50989	900	900	989001025043695	D:\Dropbox\Family Room\GROUP A\POST-WEEK3	GrAWEEK3	9780.66	36.817	137.001	84	187.471	223.391		176.317						140.4	786.76	165.2	113.24	26.68	63.32	38.64	92.52	103.72	114.32	18.28	9.52	192.68	1	52.6	186.72
2020-11-02	00:15:00	51889	900	900	989001025043695	D:\Dropbox\Family Room\GROUP A\POST-WEEK3	GrAWEEK3	13988.9	37.0327	130.55	110	162.389	238.198		213.438						244.32	725.12	121.68	174.88	11.48	117.12	82.68	42.16	127.76	83.12	76.92	47.12	117.16	29.64	161.28	3.56
2020-11-02	00:30:00	52789	900	900	989001025043695	D:\Dropbox\Family Room\GROUP A\POST-WEEK3	GrAWEEK3	13668.6	37.1104	130.785	114	179.423	196.369		217.402						208.64	752.88	55.72	147.12	16.92	45.68	8.8	77.68	88.24	202.96	16.32	58.88	273.16	0	90.64	20.72
2020-11-02	00:45:00	53689	900	900	989001025043695	D:\Dropbox\Family Room\GROUP A\POST-WEEK3	GrAWEEK3	8972.46	36.7421	125.624	74	150.764	199.216		178.388						150.32	810.64	142.32	89.36	99.24	24.52	16.28	40.72	53.88	60.72	18.68	35.48	306.96	7.72	227.56	8.24
2020-11-02	01:00:00	54589	900	900	989001025043695	D:\Dropbox\Family Room\GROUP A\POST-WEEK3	GrAWEEK3	12728.7	35.0207	116.472	105	160.497	222.778		193.646						285.12	694.56	11.16	205.44	35.84	60.48	65.36	93.64	76.32	79.68	67.12	129.12	26.16	35.28	97.52	133.48
2020-11-02	01:15:00	55489	900	900	989001025043695	D:\Dropbox\Family Room\GROUP A\POST-WEEK3	GrAWEEK3	12367	34.4598	132.044	119	176.298	223.289		199.536						170.88	737.84	35.68	162.16	46.32	14.4	119.52	19.72	60.32	115.24	9.88	101.84	153.24	9.52	48.96	201.04
2020-11-02	01:30:00	56389	900	900	989001025043695	D:\Dropbox\Family Room\GROUP A\POST-WEEK3	GrAWEEK3	14887.9	34.3527	113.535	130	179.248	200.452		143.267						280.84	704.56	15.76	195.44	34.44	236.4	4.32	101.32	17.76	141.24	92.6	177.68	30.36	19.88	30.76	13.24
2020-11-02	01:45:00	57289	900	900	989001025043695	D:\Dropbox\Family Room\GROUP A\POST-WEEK3	GrAWEEK3	12015.7	34.564	128.387	107	220.763	176.674		185.383						159.4	793.72	33.44	106.28	60.76	28.88	39.28	72	7.08	148.04	11.92	99.2	253.64	39.64	110.4	29.16
2020-11-02	02:00:00	58189	900	900	989001025043695	D:\Dropbox\Family Room\GROUP A\POST-WEEK3	GrAWEEK3	8838.92	34.2485	129.314	77	178.388	208.68		191.021						131.44	839	5.16	61	132.28	17.16	53.4	72.64	13.64	47.12	26.04	47.36	278.44	13.92	83.52	114.48
2020-11-02	02:15:00	59089	900	900	989001025043695	D:\Dropbox\Family Room\GROUP A\POST-WEEK3	GrAWEEK3	1423.78	35.6123	126.332	11	129.713	213.054		165.27						24.64	899.76	0	0.24	0	13.2	2.76	1.36	0.24	866.84	2.64	0	11.08	0	1.88	0
2020-11-02	02:30:00	59989	900	900	989001025043695	D:\Dropbox\Family Room\GROUP A\POST-WEEK3	GrAWEEK3	2681.6	35.9766	102.329	28	241.002	151.354		132.149						82.28	876.64	0.92	23.36	12.12	0	0	2.48	7.48	39.88	0	15.88	22.48	10.96	68.76	719.96
2020-11-02	02:45:00	60889	900	900	989001025043695	D:\Dropbox\Family Room\GROUP A\POST-WEEK3	GrAWEEK3	0	35.465	75.3933	0	87.8178	189.569		148.195						0	900	0	0	0	0	0	0	0	0	0	0	0	0	0	900
2020-11-02	03:00:00	61789	900	900	989001025043695	D:\Dropbox\Family Room\GROUP A\POST-WEEK3	GrAWEEK3	1263.05	36.3002	76.8115	11	149.175	208.69		117.191						83.04	898.08	0	1.92	0	0	0	0	1	5.8	0	0.92	231.16	0	0.48	660.64
2020-11-02	03:15:00	62689	900	900	989001025043695	D:\Dropbox\Family Room\GROUP A\POST-WEEK3	GrAWEEK3	239	36.9013	126.428	2	159.605	227.629		207.051						7.96	811.72	0	88.28	0	0	0	0	0	0	0	88.28	121.96	0	0	689.76
2020-11-02	03:30:00	63589	900	900	989001025043695	D:\Dropbox\Family Room\GROUP A\POST-WEEK3	GrAWEEK3	892.673	36.9347	98.0669	7	147.613	147.593		119.939						127.24	830.92	0	69.08	0	0	0	0	0	185.16	0	69.08	645.76	0	0	0
2020-11-02	03:45:00	64489	900	900	989001025043695	D:\Dropbox\Family Room\GROUP A\POST-WEEK3	GrAWEEK3	13147.9	36.8502	122.95	115	205.11	158.571		185.339						280.16	684.36	79.08	215.64	11.12	33.52	10.88	9.72	56.2	138.52	49.64	159.44	266.92	1.36	72.12	90.56
2020-11-02	04:00:00	65389	900	900	989001025043695	D:\Dropbox\Family Room\GROUP A\POST-WEEK3	GrAWEEK3	17895.7	36.9647	120.032	153	169.942	194.507		190.033						294.76	630.68	49.52	269.32	13.72	34.56	26.84	188.08	176	41.4	50.76	93.32	138.88	11	71.08	54.36
2020-11-02	04:15:00	66289	900	900	989001025043695	D:\Dropbox\Family Room\GROUP A\POST-WEEK3	GrAWEEK3	18528.9	37.1746	146.476	160	224.79	226.964		203.219						323.32	684.96	192.6	215.04	46.6	45.08	18.24	152.6	81.44	50.96	32.72	133.6	141.52	35.28	100.4	61.56
2020-11-02	04:30:00	67189	900	900	989001025043695	D:\Dropbox\Family Room\GROUP A\POST-WEEK3	GrAWEEK3	12443.7	36.9177	135.46	106	223.643	252.127		178.814						175.92	795	106	105	56.16	212.72	15.96	71.72	65.24	21.52	70.92	39.76	53.76	227.4	39.92	24.92
2020-11-02	04:45:00	68089	900	900	989001025043695	D:\Dropbox\Family Room\GROUP A\POST-WEEK3	GrAWEEK3	13662.4	37.1504	119.145	114	200.115	175.768		190.874						236.88	599.36	56.76	300.64	23.68	70.36	46.16	162	191.84	172.96	37.64	108.8	25.44	19.08	39	3.04
2020-11-02	05:00:00	68989	900	900	989001025043695	D:\Dropbox\Family Room\GROUP A\POST-WEEK3	GrAWEEK3	14670.2	37.1875	128.433	132	181.635	191.302		201.369						284.68	679.24	108.32	220.76	41.2	35.96	6.32	66.92	77	148.72	59.48	143.76	101.96	158.92	39.84	19.92
2020-11-02	05:15:00	69889	900	900	989001025043695	D:\Dropbox\Family Room\GROUP A\POST-WEEK3	GrAWEEK3	13625.7	37.251	127.687	116	182.816	194.015		205.993						236	749.2	122	150.8	20.6	87.08	18.48	36.24	56.36	28.16	61.76	94.44	49.6	87.72	319.2	40.36
2020-11-02	05:30:00	70789	900	900	989001025043695	D:\Dropbox\Family Room\GROUP A\POST-WEEK3	GrAWEEK3	13557.9	37.0607	130.757	117	182.761	182.616		242.225						220.56	596.8	135.44	303.2	21.12	186.76	36	63.12	251.08	50.6	39.44	52.12	25.32	46.44	53.44	74.56
2020-11-02	05:45:00	71689	900	900	989001025043695	D:\Dropbox\Family Room\GROUP A\POST-WEEK3	GrAWEEK3	15327.4	37.2077	138.323	131	216.714	220.276		203.362						191.28	795.6	140.44	104.4	58.56	27.16	24.92	61.4	32.88	77.2	132.16	71.52	165.68	71.56	104.96	72
2020-11-02	06:00:00	72589	900	900	989001025043695	D:\Dropbox\Family Room\GROUP A\POST-WEEK3	GrAWEEK3	14278.4	37.1184	149.39	119	202.471	223.702		254.452						206.32	795.76	204.44	104.24	275.96	66.16	28.76	143.04	64.16	52.84	80.24	40.08	29.36	62.64	39.04	17.72
2020-11-02	06:15:00	73489	900	900	989001025043695	D:\Dropbox\Family Room\GROUP A\POST-WEEK3	GrAWEEK3	7422.28	37.0439	146.799	67	219.273	211.181		240.879						105.96	708.32	97.4	191.68	126.88	11.04	119.08	289.72	11.44	42.68	7.44	180.24	41.24	0.88	7.44	61.92
2020-11-02	06:30:00	74389	900	900	989001025043695	D:\Dropbox\Family Room\GROUP A\POST-WEEK3	GrAWEEK3	11569	36.8664	138.574	100	202.901	190.091		257.431						181.28	728.16	110.36	171.84	16.28	24.76	216.72	71.72	44.6	31.4	100	127.24	48.92	14	132.96	71.4
2020-11-02	06:45:00	75289	900	900	989001025043695	D:\Dropbox\Family Room\GROUP A\POST-WEEK3	GrAWEEK3	9648.58	37.134	134.089	81	196.434	185.214		202.925						136.84	759.72	120.76	140.28	42.48	7.32	36.52	27.2	64.76	162.72	112.68	75.52	129.72	5.28	125	110.8
2020-11-02	07:00:00	76189	900	900	989001025043695	D:\Dropbox\Family Room\GROUP A\POST-WEEK3	GrAWEEK3	11232.3	37.0865	112.634	101	166.956	156.015		254.441						189.88	825.2	23.76	74.8	51.64	19.28	2.4	181.12	49.36	6.72	39.6	25.44	102.08	16.4	118.4	287.56
2020-11-02	07:15:00	77089	900	900	989001025043695	D:\Dropbox\Family Room\GROUP A\POST-WEEK3	GrAWEEK3	10629.4	36.9047	132.206	88	195.794	224.404		188.376						135.64	594.36	59.2	305.64	96.04	101.52	1.4	78.6	193.16	61.96	15.52	112.48	15.92	5.8	217.6	0
2020-11-02	07:30:00	77989	900	900	989001025043695	D:\Dropbox\Family Room\GROUP A\POST-WEEK3	GrAWEEK3	5186.35	36.8589	120.835	41	139.956	228.702		180.754						126.64	843.2	0	56.8	13.84	23.8	142.48	12.6	49	568.04	33.36	7.8	16.56	19.76	6.72	6.04
2020-11-02	07:45:00	78889	900	900	989001025043695	D:\Dropbox\Family Room\GROUP A\POST-WEEK3	GrAWEEK3	647.003	36.3979	119.8	6	128.216	210.987		162.416						25.32	900	0	0	0	31.84	399.76	0	0	468.4	0	0	0	0	0	0
2020-11-02	08:00:00	79789	900	900	989001025043695	D:\Dropbox\Family Room\GROUP A\POST-WEEK3	GrAWEEK3	2801.97	36.2886	106.426	21	136.585	161.922		122.814						34.68	842.56	25.44	57.44	14.68	17.6	318.96	96.28	1.6	365.04	0	55.84	4.72	0	21.56	3.72
2020-11-02	08:15:00	80689	900	900	989001025043695	D:\Dropbox\Family Room\GROUP A\POST-WEEK3	GrAWEEK3	7464.04	36.7433	146.926	66	185.615	195.337		232.511						88.04	701.76	170.32	198.24	7.04	24.12	6.84	50.32	18.72	4.2	48.76	179.52	350.32	6.84	118.88	84.44
2020-11-02	08:30:00	81589	900	900	989001025043695	D:\Dropbox\Family Room\GROUP A\POST-WEEK3	GrAWEEK3	12667.3	36.398	136.238	108	207.673	183.36		213.588						149.92	785.16	158.2	114.84	210.04	44.2	71.8	98.28	27.4	73.6	18.96	87.44	104.56	7.92	87.76	68.04
2020-11-02	08:45:00	82489	900	900	989001025043695	D:\Dropbox\Family Room\GROUP A\POST-WEEK3	GrAWEEK3	7302.44	34.5555	155.286	66	214.737	188.453		221.94						103.08	816.16	196.96	83.84	0	77.88	6.52	48.56	17.32	258.24	238.88	66.52	33	0	26.56	126.52
2020-11-02	09:00:00	83389	900	900	989001025043695	D:\Dropbox\Family Room\GROUP A\POST-WEEK3	GrAWEEK3	239	34.8661	181.745	2	278.932	210.546		251.543						2.4	602.08	404.56	297.92	0	0	0	0	0	0	0	297.92	0	0	110.92	491.16
2020-11-02	09:15:00	84289	900	900	989001025043695	D:\Dropbox\Family Room\GROUP A\POST-WEEK3	GrAWEEK3	119.5	35.3524	135.095	1	135.095	277.707		335.353						3.48	900	0	0	0	0	0	0	0	0	0	0	0	0	31	869
2020-11-02	09:30:00	85189	900	900	989001025043695	D:\Dropbox\Family Room\GROUP A\POST-WEEK3	GrAWEEK3	527.499	35.0269	128.515	4	131.867	221.383		324.377						9.28	838.68	0	61.32	0	0	0	0	0	0	0	61.32	3.4	0	362.16	473.12
2020-11-02	09:45:00	86089	900	900	989001025043695	D:\Dropbox\Family Room\GROUP A\POST-WEEK3	GrAWEEK3	2087.93	35.7837	108.987	19	154.067	154.213		140.309						66.84	230	0	670	0	0	0	0	0	0	0	670	225.24	2.4	2.36	0
2020-11-02	10:00:00	86989	900	900	989001025043695	D:\Dropbox\Family Room\GROUP A\POST-WEEK3	GrAWEEK3	312.855	35.9492	134.68	2	168.837	197.344		166.193						4.76	1.12	0	898.88	0	0	0	0	0	0	0	898.88	1.12	0	0	0
2020-11-02	10:15:00	87889	900	900	989001025043695	D:\Dropbox\Family Room\GROUP A\POST-WEEK3	GrAWEEK3	0	36.0302	137.132	0	162.26	233.206		159.401						0	0	0	900	0	0	0	0	0	0	0	900	0	0	0	0
2020-11-02	10:30:00	88789	900	900	989001025043695	D:\Dropbox\Family Room\GROUP A\POST-WEEK3	GrAWEEK3	0	36.0752	122.048	0	168.999	189.845		163.725						0	0	0	900	0	0	0	0	0	0	0	900	0	0	0	0
2020-11-02	10:45:00	89689	900	900	989001025043695	D:\Dropbox\Family Room\GROUP A\POST-WEEK3	GrAWEEK3	358.499	35.8618	126.819	2	168.528	135.356		219.942						19.08	2.36	0	897.64	0	0	0	0	0	0	0	897.64	0	0	2.36	0
2020-11-02	11:00:00	90589	900	900	989001025043695	D:\Dropbox\Family Room\GROUP A\POST-WEEK3	GrAWEEK3	25158.1	35.4773	137.606	216	209.53	216.08		203.267						337.44	632.76	109.8	267.24	70.48	38.12	59.88	60.76	61.16	45.28	63.04	206.08	69.04	33.96	104.2	88
2020-11-02	11:15:00	91489	900	900	989001025043695	D:\Dropbox\Family Room\GROUP A\POST-WEEK3	GrAWEEK3	19463.9	34.3143	112.472	166	164.246	193.32		187.643						295.72	646.32	19.36	253.68	77.52	78.84	45.32	91.4	135.72	186.92	40.52	117.96	78.84	5.48	36.76	4.72
2020-11-02	11:30:00	92389	900	900	989001025043695	D:\Dropbox\Family Room\GROUP A\POST-WEEK3	GrAWEEK3	7711.16	34.7748	118.79	70	174.713	176.825		169.743						166.56	779.92	73.2	120.08	21.32	19	18.36	9.16	70.76	80.92	2.36	49.32	346.96	78.64	42.44	160.76
2020-11-02	11:45:00	93289	900	900	989001025043695	D:\Dropbox\Family Room\GROUP A\POST-WEEK3	GrAWEEK3	4659.83	34.5223	165.05	42	209.424	185.616		207.611						76.4	721.2	369.92	178.8	0	0	0	13.76	143.84	251.32	1.68	34.96	62.96	0.72	159.56	231.2
2020-11-02	12:00:00	94189	900	900	989001025043695	D:\Dropbox\Family Room\GROUP A\POST-WEEK3	GrAWEEK3	2151	34.2819	238.249	18	354.556	240.054		271.786						20.16	900	887.48	0	0	0	0	0	0	0	0	0	0	0	21.12	878.88
2020-11-02	12:15:00	95089	900	900	989001025043695	D:\Dropbox\Family Room\GROUP A\POST-WEEK3	GrAWEEK3	1652.5	34.1999	238.709	13	302.778	238.884		266.573						16.56	896.96	892.44	3.04	0	0	0	0	0	0	0	3.04	3.76	0	5.92	887.28
2020-11-02	12:30:00	95989	900	900	989001025043695	D:\Dropbox\Family Room\GROUP A\POST-WEEK3	GrAWEEK3	603.617	34.6233	239.386	6	254.479	257.918		248.912						8.04	900	898.6	0	0	0	0	0	0	0	0	0	0.04	0	593.8	306.16
2020-11-02	12:45:00	96889	900	900	989001025043695	D:\Dropbox\Family Room\GROUP A\POST-WEEK3	GrAWEEK3	467.057	34.1902	208.455	4	254.237	232.828		258.856						5.68	900	620.88	0	0	0	0	0	0	0	0	0	0	0	354.56	545.44
2020-11-02	13:00:00	97789	900	900	989001025043695	D:\Dropbox\Family Room\GROUP A\POST-WEEK3	GrAWEEK3	503.903	34.5563	215.013	5	247.376	215.013		307.707						6.76	900	714.96	0	0	0	0	0	0	0	0	0	184.24	0	2.08	713.68
2020-11-02	13:15:00	98689	900	900	989001025043695	D:\Dropbox\Family Room\GROUP A\POST-WEEK3	GrAWEEK3	677.473	34.3568	239.397	8	266.415	290.533		288.284						8.2	899.96	899.28	0.04	0	0	0	0	0	0	0	0.04	0	0	33.56	866.4
2020-11-02	13:30:00	99589	900	900	989001025043695	D:\Dropbox\Family Room\GROUP A\POST-WEEK3	GrAWEEK3	6371.43	34.644	136.736	61	175.284	195.632		220.233						132.8	859.68	271.4	40.32	19.84	159.36	2	37.72	22.24	37.4	0.04	18.08	329.84	0.04	138.88	134.56
2020-11-02	13:45:00	100489	900	900	989001025043695	D:\Dropbox\Family Room\GROUP A\POST-WEEK3	GrAWEEK3	2751.89	35.9804	93.807	26	125.964	125.673		168.358						70.4	894.44	18.56	5.56	13.2	1.2	366.72	11	1.16	466.84	0.48	4.4	16.2	0	18.8	0
2020-11-02	14:00:00	101389	900	900	989001025043695	D:\Dropbox\Family Room\GROUP A\POST-WEEK3	GrAWEEK3	0	35.9896	71.0933	0	90.375	136.051		117.129						0	900	0	0	0	0	0	0	0	900	0	0	0	0	0	0
2020-11-02	14:15:00	102289	900	900	989001025043695	D:\Dropbox\Family Room\GROUP A\POST-WEEK3	GrAWEEK3	1252.45	34.6972	175.173	10	176.095	237.507		245.127						13.64	896.08	193.4	3.92	0	0	0	0	0	191.28	0	3.92	510.8	0	3.92	190.08
2020-11-02	14:30:00	103189	900	900	989001025043695	D:\Dropbox\Family Room\GROUP A\POST-WEEK3	GrAWEEK3	4103.42	34.7677	207.916	34	238.859	229.601		273.911						61.68	791.44	630.28	108.56	8.88	7.44	0	8.16	2.72	13.84	1.04	105.84	21.36	4.4	72.24	654.08
2020-11-02	14:45:00	104089	900	900	989001025043695	D:\Dropbox\Family Room\GROUP A\POST-WEEK3	GrAWEEK3	6891.77	34.6222	135.122	62	172.309	199.186		241.082						95.24	584.64	202.56	315.36	105.92	71.2	2.2	38.32	5.92	4.76	13.24	309.44	105.64	2.96	70.16	170.24
2020-11-02	15:00:00	104989	900	900	989001025043695	D:\Dropbox\Family Room\GROUP A\POST-WEEK3	GrAWEEK3	5015.36	34.6904	87.2794	45	100.189	154.117		159.705						514.08	548.16	0	351.84	19.28	403.92	4.16	18.96	329.16	6.68	17	22.68	28.12	5.56	39.24	5.24
2020-11-02	15:15:00	105889	900	900	989001025043695	D:\Dropbox\Family Room\GROUP A\POST-WEEK3	GrAWEEK3	0.748531	34.6764	32.8524	0	32.8524	124.682		119.5						2.6	0	0	900	0	0	0	0	900	0	0	0	0	0	0	0
2020-11-02	15:30:00	106789	900	900	989001025043695	D:\Dropbox\Family Room\GROUP A\POST-WEEK3	GrAWEEK3	0	34.272	77.11	0	135.933	124.272		85.2486						0	0	0	900	0	0	0	0	900	0	0	0	0	0	0	0
2020-11-02	15:45:00	107689	900	900	989001025043695	D:\Dropbox\Family Room\GROUP A\POST-WEEK3	GrAWEEK3	120	34.8254	107.761	0	130.566	121.401		127.553						3.6	0	0	900	0	0	0	0	900	0	0	0	0	0	0	0
2020-11-02	16:00:00	108589	900	900	989001025043695	D:\Dropbox\Family Room\GROUP A\POST-WEEK3	GrAWEEK3	6820.95	36.4263	115.451	60	183.772	156.113		189.811						95.4	651.48	96.36	248.52	20.6	58.6	54.2	13.2	213.92	27.36	24.04	34.6	132.24	66.68	178.48	76.08
2020-11-02	16:15:00	109489	900	900	989001025043695	D:\Dropbox\Family Room\GROUP A\POST-WEEK3	GrAWEEK3	12681.1	34.4408	125.935	105	221.236	218.294		172.19						197.56	840.92	85.92	59.08	136.24	354.24	39.04	114.68	6.72	9.76	12.6	52.36	33.68	6.24	131.24	3.2
2020-11-02	16:30:00	110389	900	900	989001025043695	D:\Dropbox\Family Room\GROUP A\POST-WEEK3	GrAWEEK3	10209.7	34.2305	127.616	89	169.787	208.543		211.548						167.48	711.76	89.48	188.24	97.08	21.48	14.16	87.12	91.36	58.4	54.48	96.88	160.08	4.6	212.4	1.96
2020-11-02	16:45:00	111289	900	900	989001025043695	D:\Dropbox\Family Room\GROUP A\POST-WEEK3	GrAWEEK3	1326.57	33.7798	51.6178	13	76.9425	100.331		229.431						493.24	693	0	207	0	0	6.04	0	0	8.28	0	207	115.04	6.88	6.8	549.96
2020-11-02	17:00:00	112189	900	900	989001025043695	D:\Dropbox\Family Room\GROUP A\POST-WEEK3	GrAWEEK3	0	33.0927	120.411	0	122.306	168.59		343.79						0	900	0	0	0	0	0	0	0	0	0	0	0	0	0	900
2020-11-02	17:15:00	113089	900	900	989001025043695	D:\Dropbox\Family Room\GROUP A\POST-WEEK3	GrAWEEK3	7210.83	34.3775	79.2386	61	163.349	95.7623		171.525						282.72	516.6	64.6	383.4	23.88	37.64	3.12	17.92	71.2	13.52	9.44	312.2	310.32	7.56	1.76	91.44
2020-11-02	17:30:00	113989	900	900	989001025043695	D:\Dropbox\Family Room\GROUP A\POST-WEEK3	GrAWEEK3	11420.2	33.8472	168.098	99	270.448	209.012		276.693						176.6	789	308.44	111	214.72	61.52	76.56	142.84	15.48	22.52	159.8	95.52	40.36	4.2	48.32	18.16
2020-11-02	17:45:00	114889	900	900	989001025043695	D:\Dropbox\Family Room\GROUP A\POST-WEEK3	GrAWEEK3	5614.69	33.3817	156.062	45	164.389	249.148		226.42						200.44	360.88	177.76	539.12	33.48	26.12	2.16	120.56	444.36	10	136.76	94.76	16.2	0	11.72	3.88
2020-11-02	18:00:00	115789	900	900	989001025043695	D:\Dropbox\Family Room\GROUP A\POST-WEEK3	GrAWEEK3	478.002	33.9355	106.315	4	157.42	150.428		167.154						54.88	398.96	56.28	501.04	0	0	0	0	0	0	385.92	501.04	13.04	0	0	0
2020-11-02	18:15:00	116689	900	900	989001025043695	D:\Dropbox\Family Room\GROUP A\POST-WEEK3	GrAWEEK3	8165.15	33.3762	120.849	67	165.826	151.892		198.165						161.08	312.8	19.44	587.2	15.24	2.04	16.68	21.64	29.24	18.52	17.72	557.96	32.8	22.4	139.92	25.84
2020-11-02	18:30:00	117589	900	900	989001025043695	D:\Dropbox\Family Room\GROUP A\POST-WEEK3	GrAWEEK3	12723.1	33.7314	151.846	114	222.32	215.601		223.486						208.36	583.4	199.16	316.6	34.04	140.8	99.4	51.28	25.6	46.68	25.92	291	48.36	8.64	73.8	54.48
2020-11-02	18:45:00	118489	900	900	989001025043695	D:\Dropbox\Family Room\GROUP A\POST-WEEK3	GrAWEEK3	14654.2	33.4842	150.647	129	203.052	209.068		242.313						345.36	768.28	238.16	131.72	149.48	154.8	11.2	53.8	81.48	89.96	62.36	50.24	94.48	32.56	114.36	5.28
2020-11-02	19:00:00	119389	900	900	989001025043695	D:\Dropbox\Family Room\GROUP A\POST-WEEK3	GrAWEEK3	11698.4	33.9759	134.436	105	195.086	175.701		238.548						232.12	635.4	131.72	264.6	71.84	42.32	13.64	118.28	80.32	51.96	89.68	184.28	27.72	152.72	38.64	28.6
2020-11-02	19:15:00	120289	900	900	989001025043695	D:\Dropbox\Family Room\GROUP A\POST-WEEK3	GrAWEEK3	10865.3	33.5829	135.239	99	195.527	207.067		213.744						221	623.84	87.36	276.16	41.76	6.08	45.32	28.44	60.64	58.56	11.64	215.52	104.96	27.76	33.44	265.88
2020-11-02	19:30:00	121189	900	900	989001025043695	D:\Dropbox\Family Room\GROUP A\POST-WEEK3	GrAWEEK3	16513.9	33.4875	128.317	144	186.299	213.932		203.264						330.4	685.44	71.48	214.56	51.48	121.28	99.64	163.76	99.12	71.44	38.6	115.44	17.88	12.48	55.36	53.52
2020-11-02	19:45:00	122089	900	900	989001025043695	D:\Dropbox\Family Room\GROUP A\POST-WEEK3	GrAWEEK3	6374.67	33.5633	113.816	54	153.697	187.15		188.072						99.72	774.56	13.64	125.44	18.4	4.88	9.04	35.6	59.2	24.28	34.28	66.24	596	14.92	20.6	16.56
2020-11-02	20:00:00	122989	900	900	989001025043695	D:\Dropbox\Family Room\GROUP A\POST-WEEK3	GrAWEEK3	9787.54	33.6595	132.82	86	206.025	199.336		197.682						141.4	712.04	107.96	187.96	39.88	16.8	18.04	21.12	14.96	194.56	77.44	173	38.2	83.8	190.8	31.4
2020-11-02	20:15:00	123889	900	900	989001025043695	D:\Dropbox\Family Room\GROUP A\POST-WEEK3	GrAWEEK3	7237.09	33.5338	135.164	65	197.308	193.534		187.815						258.44	765.8	259.8	134.2	94.92	55.76	41.76	71.16	2.52	82.16	79.76	131.68	74.48	19.72	246.08	0
2020-11-02	20:30:00	124789	900	900	989001025043695	D:\Dropbox\Family Room\GROUP A\POST-WEEK3	GrAWEEK3	2849.46	34.0127	99.373	25	158.098	151.819		204.079						224.6	750.88	95.64	149.12	51.12	0	0	0.64	0.04	33.04	1.2	149.08	369.72	8.52	25.76	260.88
2020-11-02	20:45:00	125689	900	900	989001025043695	D:\Dropbox\Family Room\GROUP A\POST-WEEK3	GrAWEEK3	479.001	33.6013	94.2764	4	106.057	205.544		235.888						12.8	900	0	0	0	0	0	0	0	12.56	0	0	119.76	0	0	767.68
2020-11-02	21:00:00	126589	900	900	989001025043695	D:\Dropbox\Family Room\GROUP A\POST-WEEK3	GrAWEEK3	8072.09	34.1311	135.242	64	259.1	253.921		186.667						94.2	762.68	24.16	137.32	4.76	34.88	2.8	38.84	16.88	34.12	33.2	120.44	83.12	10.36	72.8	447.8
2020-11-02	21:15:00	127489	900	900	989001025043695	D:\Dropbox\Family Room\GROUP A\POST-WEEK3	GrAWEEK3	14910.1	34.2157	128.381	124	215.225	197.331		216.275						250.24	712.32	79.8	187.68	50.64	60.24	41.72	97	107.2	63.24	35.28	80.48	91.88	14.68	117.44	140.2
2020-11-02	21:30:00	128389	900	900	989001025043695	D:\Dropbox\Family Room\GROUP A\POST-WEEK3	GrAWEEK3	10440	34.0433	141.563	93	235.209	186.945		190.106						210.52	789.64	184.4	110.36	103.28	49.04	3.88	217.04	74.6	26.4	41.04	35.76	278.28	14.08	46.64	9.96
2020-11-02	21:45:00	129289	900	900	989001025043695	D:\Dropbox\Family Room\GROUP A\POST-WEEK3	GrAWEEK3	15526.5	33.2586	122.59	136	210.709	181.048		189.476						243.76	676.88	39.84	223.12	46.08	196.36	19.48	98.52	74.68	36.76	84.76	148.44	61.12	28.64	61.68	43.48
2020-11-02	22:00:00	130189	900	900	989001025043695	D:\Dropbox\Family Room\GROUP A\POST-WEEK3	GrAWEEK3	12202.9	35.2256	114.391	108	162.4	185.35		176.86						291.12	679.44	76.44	220.56	21.4	45.12	3.6	42.68	95.6	61.08	49.64	124.96	275.28	13.48	162.6	4.56
2020-11-02	22:15:00	131089	900	900	989001025043695	D:\Dropbox\Family Room\GROUP A\POST-WEEK3	GrAWEEK3	1757.06	35.1471	71.8465	18	97.6438	124.837		155.428						647.12	584.64	4.12	315.36	2.36	0	0	1.24	4.84	4.2	0	310.52	479.48	0	0	97.36
2020-11-02	22:30:00	131989	900	900	989001025043695	D:\Dropbox\Family Room\GROUP A\POST-WEEK3	GrAWEEK3	239.506	35.1223	111.255	2	151.397	148.54		245.777						99.52	900	0	0	0	0	0	0	0	692.08	0	0	49.76	0	0	158.16
2020-11-02	22:45:00	132889	900	900	989001025043695	D:\Dropbox\Family Room\GROUP A\POST-WEEK3	GrAWEEK3	7511.9	35.4705	119.184	78	192.79	122.951		190.059						112.84	843.96	12.48	56.04	0	0	0	0	17.48	447.68	39.72	38.56	356.56	0	0	0
2020-11-02	23:00:00	133789	900	900	989001025043695	D:\Dropbox\Family Room\GROUP A\POST-WEEK3	GrAWEEK3	1372.53	35.0304	76.0632	12	176.273	163.301		144.625						67.68	822.76	0	77.24	0	0	0	0	21.48	86.08	0	55.76	403.8	0	0	332.88
2020-11-02	23:15:00	134689	900	900	989001025043695	D:\Dropbox\Family Room\GROUP A\POST-WEEK3	GrAWEEK3	12693.7	34.6994	95.1789	117	150.92	216.577		191.14						368.32	733.52	62.36	166.48	19.48	103	26.64	46.52	51.24	40.84	68.84	115.24	234	2.6	34.12	157.48
2020-11-02	23:30:00	135589	900	900	989001025043695	D:\Dropbox\Family Room\GROUP A\POST-WEEK3	GrAWEEK3	13011.5	34.4828	119.79	109	176.073	225.995		234.016						245.48	781.2	61.44	118.8	96.36	240.6	13.72	115.6	67.56	29.96	50.56	51.24	48.8	4	114.24	67.36
2020-11-02	23:45:00	136489	900	900	989001025043695	D:\Dropbox\Family Room\GROUP A\POST-WEEK3	GrAWEEK3	15590.4	34.4268	158.121	142	228.016	221.731		238.828						363.16	752.92	273.52	147.08	230.68	33.8	27.2	96.76	57.48	60.16	106.92	89.6	123.2	14.96	59.24	0
2020-11-03	00:00:00	137389	900	900	989001025043695	D:\Dropbox\Family Room\GROUP A\POST-WEEK3	GrAWEEK3	13738.7	34.5064	127.64	115	245.042	217.27		145.396						270.64	772.64	115.72	127.36	72.68	228.2	12.12	66.04	30.88	30.92	77.56	96.48	121.16	44.64	114.6	4.72
2020-11-03	00:15:00	138289	900	900	989001025043695	D:\Dropbox\Family Room\GROUP A\POST-WEEK3	GrAWEEK3	8853.11	34.6974	121.919	76	157.164	222.447		231.844						191.48	812.6	95.48	87.4	4.16	42.2	65.36	68.72	15.28	36.24	18.24	72.12	243.48	43.76	257.44	33
2020-11-03	00:30:00	139189	900	900	989001025043695	D:\Dropbox\Family Room\GROUP A\POST-WEEK3	GrAWEEK3	6918.48	34.3334	97.934	64	153.302	160.92		146.175						134.44	690.96	97.2	209.04	10.64	189.32	1	43.6	53.44	33.24	18.68	155.6	186.16	3.48	162.48	42.36
2020-11-03	00:45:00	140089	900	900	989001025043695	D:\Dropbox\Family Room\GROUP A\POST-WEEK3	GrAWEEK3	6936.7	34.769	136.69	59	226.14	221.874		181.985						123.16	805.8	221.48	94.2	16	142.64	0.96	32.28	13.6	17.92	42.08	80.6	23.2	237.92	260.68	32.12
2020-11-03	01:00:00	140989	900	900	989001025043695	D:\Dropbox\Family Room\GROUP A\POST-WEEK3	GrAWEEK3	16550.2	34.417	127.582	144	186.753	235.157		187.807						335.2	763.2	146.48	136.8	26.48	74.4	35.12	153.8	42.48	92.16	101.2	94.32	133.96	47.08	99	0
2020-11-03	01:15:00	141889	900	900	989001025043695	D:\Dropbox\Family Room\GROUP A\POST-WEEK3	GrAWEEK3	10886.2	34.2029	123.195	95	194.749	219.503		181.251						182.12	700.96	29.2	199.04	70.84	102	17.24	93.36	99.64	49	56.12	99.4	233.16	11.4	67.84	0
2020-11-03	01:30:00	142789	900	900	989001025043695	D:\Dropbox\Family Room\GROUP A\POST-WEEK3	GrAWEEK3	9315.98	34.5035	124.984	78	162.774	221.68		211.692						152.88	682.36	58.76	217.64	45.52	48.12	44.24	72.6	79.56	20.72	141.16	138.08	99.92	88.88	121.2	0
2020-11-03	01:45:00	143689	900	900	989001025043695	D:\Dropbox\Family Room\GROUP A\POST-WEEK3	GrAWEEK3	2944.27	34.4017	97.7072	23	140.574	227.111		133.214						76.76	720.48	1	179.52	0	0	0	0	37.72	0	0.04	141.8	146.48	3.68	570.28	0
2020-11-03	02:00:00	144589	900	900	989001025043695	D:\Dropbox\Family Room\GROUP A\POST-WEEK3	GrAWEEK3	4389.54	34.854	132.002	42	157.314	173.709		171.893						78.28	809.76	142.56	90.24	7.12	134.96	1.32	18.88	54.6	7.44	7.48	35.64	608.48	3.96	20.12	0
2020-11-03	02:15:00	145489	900	900	989001025043695	D:\Dropbox\Family Room\GROUP A\POST-WEEK3	GrAWEEK3	11429.2	34.2173	117.227	101	147.361	206.747		183.708						198.2	647.36	101.4	252.64	19.64	70.08	10.28	221.72	49.96	59.16	39.6	202.68	181.32	40.04	5.52	0
2020-11-03	02:30:00	146389	900	900	989001025043695	D:\Dropbox\Family Room\GROUP A\POST-WEEK3	GrAWEEK3	6192.88	34.5965	157.08	55	209.349	243.822		187.663						158.24	799.2	287.92	100.8	260.16	9.72	13.32	53.4	42.48	10.92	19.76	58.32	47.4	18.72	365.8	0
2020-11-03	02:45:00	147289	900	900	989001025043695	D:\Dropbox\Family Room\GROUP A\POST-WEEK3	GrAWEEK3	238.999	34.3548	69.9944	2	155.31	99.3822		110.342						27.32	900	0	0	0	0	0	0	0	0	0	0	0	49.52	850.48	0
2020-11-03	03:00:00	148189	900	900	989001025043695	D:\Dropbox\Family Room\GROUP A\POST-WEEK3	GrAWEEK3	971.427	35.121	92.122	9	125.263	104.959		199.663						35.6	893.32	0	6.68	0	0	0	0	0.04	9.56	4.36	6.64	395	0	464.72	19.68
2020-11-03	03:15:00	149089	900	900	989001025043695	D:\Dropbox\Family Room\GROUP A\POST-WEEK3	GrAWEEK3	0	35.0256	73.2177	0	120.594	165.979		123.865						0	900	0	0	0	0	0	0	0	0	0	0	0	0	900	0
2020-11-03	03:30:00	149989	900	900	989001025043695	D:\Dropbox\Family Room\GROUP A\POST-WEEK3	GrAWEEK3	239	35.6898	116.754	2	136.228	239.04		147.114						2.08	883.12	0	16.88	0	0	0	0	0	0	0	16.88	0	0	883.12	0
2020-11-03	03:45:00	150889	900	900	989001025043695	D:\Dropbox\Family Room\GROUP A\POST-WEEK3	GrAWEEK3	294.606	35.6783	102.053	2	125.031	170.264		140.717						254.96	876.76	0	23.24	0	0	0	0	0	0	0	23.24	0	0	876.76	0
2020-11-03	04:00:00	151789	900	900	989001025043695	D:\Dropbox\Family Room\GROUP A\POST-WEEK3	GrAWEEK3	8382.65	35.4871	124.497	78	205.437	192.374		185.955						374.84	789.44	230.12	110.56	104.48	154.28	7.08	54.16	6.8	7.32	12.08	103.76	24.44	43	70.72	311.88
2020-11-03	04:15:00	152689	900	900	989001025043695	D:\Dropbox\Family Room\GROUP A\POST-WEEK3	GrAWEEK3	11644.4	34.4667	117.668	98	235.345	174.204		216.64						183.8	797.76	71.48	102.24	34.56	193.96	0	82.2	22.8	52.32	13.8	79.44	38.2	22.56	322.52	37.64
2020-11-03	04:30:00	153589	900	900	989001025043695	D:\Dropbox\Family Room\GROUP A\POST-WEEK3	GrAWEEK3	14741.1	34.6228	136.1	126	215.214	218.092		237.16						211.68	705.6	142.4	194.4	59.96	110.8	56.24	140.6	25.24	41.96	9.56	169.16	32.28	21.64	59.96	172.6
2020-11-03	04:45:00	154489	900	900	989001025043695	D:\Dropbox\Family Room\GROUP A\POST-WEEK3	GrAWEEK3	9527.45	34.3947	117.714	80	158.552	196.857		218.45						200.56	665.6	67.64	234.4	67.24	93.16	30.48	88.48	103.32	75.84	30.64	131.08	194.6	0	61.12	24.04
2020-11-03	05:00:00	155389	900	900	989001025043695	D:\Dropbox\Family Room\GROUP A\POST-WEEK3	GrAWEEK3	10730.5	34.1976	129.689	93	195.291	170.545		196.139						252.76	747.44	132.12	152.56	1.64	23.24	100.24	58.44	15	0.24	147.48	137.56	104.08	16.12	282.2	13.76
2020-11-03	05:15:00	156289	900	900	989001025043695	D:\Dropbox\Family Room\GROUP A\POST-WEEK3	GrAWEEK3	8258.6	34.5175	99.4456	72	132.848	171.246		170.006						155.44	603.28	68.2	296.72	22.4	8.68	9.16	9.6	18.32	17.04	62.92	278.4	38	126.48	300.44	8.56
2020-11-03	05:30:00	157189	900	900	989001025043695	D:\Dropbox\Family Room\GROUP A\POST-WEEK3	GrAWEEK3	10807.4	34.999	143.836	91	228.421	223.233		198.998						175.4	671.96	151.48	228.04	40.4	22.88	159.12	27.36	39.2	47.56	167.48	188.84	54.64	24.56	60.72	67.24
2020-11-03	05:45:00	158089	900	900	989001025043695	D:\Dropbox\Family Room\GROUP A\POST-WEEK3	GrAWEEK3	13444.1	37.305	141.383	123	217.067	237.187		192.358						183.08	691.72	167.8	208.28	12.52	6.52	156.44	37.12	80.72	36.2	39.72	127.56	145.36	35.56	170.84	51.44
2020-11-03	06:00:00	158989	900	900	989001025043695	D:\Dropbox\Family Room\GROUP A\POST-WEEK3	GrAWEEK3	7995.44	36.7987	132.106	72	176.98	206.208		196.748						107	542.72	120.68	357.28	12.04	92.64	2.4	48.16	117.32	6.68	27.64	239.96	80.24	6.12	36.72	230.08
2020-11-03	06:15:00	159889	900	900	989001025043695	D:\Dropbox\Family Room\GROUP A\POST-WEEK3	GrAWEEK3	11168.8	37.4349	138.871	93	211.333	205.89		230.258						155.72	809.12	84.64	90.88	41.72	293.08	13.16	51.68	34.08	13.6	40.24	56.8	127.64	28.04	80.44	119.52
2020-11-03	06:30:00	160789	900	900	989001025043695	D:\Dropbox\Family Room\GROUP A\POST-WEEK3	GrAWEEK3	8588.58	37.0349	141.828	69	195.405	238.832		211.882						117.64	742.2	167.92	157.8	39.32	0.48	12.84	71.2	23.44	18.92	71.84	134.36	202.08	26.68	117.6	181.24
2020-11-03	06:45:00	161689	900	900	989001025043695	D:\Dropbox\Family Room\GROUP A\POST-WEEK3	GrAWEEK3	11523.2	34.6647	147.489	101	220.109	212.81		221.716						150.36	831.28	197.72	68.72	159.96	81.96	51.32	146.24	34.6	18.96	98.68	34.12	14.6	218.64	33.8	7.12
2020-11-03	07:00:00	162589	900	900	989001025043695	D:\Dropbox\Family Room\GROUP A\POST-WEEK3	GrAWEEK3	8035.6	34.6766	158.19	67	213.961	243.046		239.131						120.32	724.28	181.44	175.72	101.32	210.84	37.88	93.92	7.28	84.6	119.44	168.44	39.92	19.4	10.36	6.6
2020-11-03	07:15:00	163489	900	900	989001025043695	D:\Dropbox\Family Room\GROUP A\POST-WEEK3	GrAWEEK3	10124.8	35.7036	128.59	86	189.843	195.887		236.622						150	779.48	36.56	120.52	21.04	66.44	7.76	27.76	59.48	95.4	158.88	61.04	34.36	74.24	258.76	34.84
2020-11-03	07:30:00	164389	900	900	989001025043695	D:\Dropbox\Family Room\GROUP A\POST-WEEK3	GrAWEEK3	9843.98	36.9125	125.6	88	152.338	190.949		222.12						153.92	840.6	141.88	59.4	85.24	18.28	57.44	8.76	5.28	33.68	68.12	54.12	31.16	47.52	374.96	115.44
2020-11-03	07:45:00	165289	900	900	989001025043695	D:\Dropbox\Family Room\GROUP A\POST-WEEK3	GrAWEEK3	358.485	36.6854	71.0435	3	74.7307	132.907		233.037						153.56	900	0	0	0	0	0	0	0	0	0	0	0	0	540.96	359.04
2020-11-03	08:00:00	166189	900	900	989001025043695	D:\Dropbox\Family Room\GROUP A\POST-WEEK3	GrAWEEK3	1553.49	36.3418	94.0675	13	111.996	139.964		157.126						21.08	487.92	0	412.08	0	0	0	0	0	0	0	412.08	17.68	4.88	42.76	422.6
2020-11-03	08:15:00	167089	900	900	989001025043695	D:\Dropbox\Family Room\GROUP A\POST-WEEK3	GrAWEEK3	1131.96	36.5812	116.655	11	133.641	256.13		126.347						152.6	533.72	0	366.28	0	0	0	0	0	0	0	366.28	527.24	0.6	5.88	0
2020-11-03	08:30:00	167989	900	900	989001025043695	D:\Dropbox\Family Room\GROUP A\POST-WEEK3	GrAWEEK3	653.918	36.2289	126.996	7	161.391	244.584		129.923						16.72	164.16	6.12	735.84	0	0	0	0	0	0	0	735.84	158.8	2.68	2.68	0
2020-11-03	08:45:00	168889	900	900	989001025043695	D:\Dropbox\Family Room\GROUP A\POST-WEEK3	GrAWEEK3	0	36.1084	119.584	0	126.74	223.652		120						0	0	0	900	0	0	0	0	0	0	0	900	0	0	0	0
2020-11-03	09:00:00	169789	900	900	989001025043695	D:\Dropbox\Family Room\GROUP A\POST-WEEK3	GrAWEEK3	2706.9	36.0535	76.7009	21	82.1281	167.086		180.012						50.36	203.32	0	696.68	0	0	0	9.56	1.84	0	11.72	694.84	76.56	0	13.4	92.08
2020-11-03	09:15:00	170689	900	900	989001025043695	D:\Dropbox\Family Room\GROUP A\POST-WEEK3	GrAWEEK3	12181.6	36.354	124.392	102	174.749	219.741		186.879						144.2	529.12	92.8	370.88	81.16	74.4	41.8	123.44	146.88	15.8	44.16	224	16.12	0	74.88	57.36
2020-11-03	09:30:00	171589	900	900	989001025043695	D:\Dropbox\Family Room\GROUP A\POST-WEEK3	GrAWEEK3	2577.99	35.6452	158.999	21	189.066	189.313		248.257						253.72	677.24	398.12	222.76	12.68	0.64	20.84	148.04	84.48	75.32	1.52	138.28	4.84	0	409.88	3.48
2020-11-03	09:45:00	172489	900	900	989001025043695	D:\Dropbox\Family Room\GROUP A\POST-WEEK3	GrAWEEK3	2694.71	36.4357	117.739	25	118.24	186.534		225.98						73.52	352.72	67.68	547.28	3.72	0.68	4.36	3.68	0.08	263.08	2.6	547.2	6.48	0	67.48	0.64
2020-11-03	10:00:00	173389	900	900	989001025043695	D:\Dropbox\Family Room\GROUP A\POST-WEEK3	GrAWEEK3	916.414	36.4098	34.2953	7	92.5634	113.577		110.622						44.16	820.72	0	79.28	0	0	0	0	75.12	820.72	0	4.16	0	0	0	0
2020-11-03	10:15:00	174289	900	900	989001025043695	D:\Dropbox\Family Room\GROUP A\POST-WEEK3	GrAWEEK3	534.872	35.9056	123.38	6	165.406	194.155		127.882						120.36	839.84	0	60.16	0	0	0	0	30.12	809.72	30.12	30.04	0	0	0	0
2020-11-03	10:30:00	175189	900	900	989001025043695	D:\Dropbox\Family Room\GROUP A\POST-WEEK3	GrAWEEK3	2323.01	35.707	57.4829	20	120.25	104.359		236.991						134.68	340.64	0	559.36	0.04	1.16	1.04	107.04	1.08	200.8	3.2	558.28	7.44	0	5.92	14
2020-11-03	10:45:00	176089	900	900	989001025043695	D:\Dropbox\Family Room\GROUP A\POST-WEEK3	GrAWEEK3	769.831	35.9389	47.606	6	54.5777	111.868		114.528						159.56	24.24	0	875.76	0	0	0	22.48	871.68	1.76	0	4.08	0	0	0	0
2020-11-03	11:00:00	176989	900	900	989001025043695	D:\Dropbox\Family Room\GROUP A\POST-WEEK3	GrAWEEK3	0	36.4002	83.7496	0	119.5	121.782		84.0596						0	0	0	900	0	0	0	0	900	0	0	0	0	0	0	0
2020-11-03	11:15:00	177889	900	900	989001025043695	D:\Dropbox\Family Room\GROUP A\POST-WEEK3	GrAWEEK3	66.7165	36.0635	51.6426	1	112.786	125.431		52.0867						289.08	0	0	900	0	0	0	0	870.88	0	0	29.12	0	0	0	0
2020-11-03	11:30:00	178789	900	900	989001025043695	D:\Dropbox\Family Room\GROUP A\POST-WEEK3	GrAWEEK3	1362.37	35.6955	107.023	10	157.337	195.381		107.324						429.32	98.56	11.8	801.44	0	0	0	59.84	0	0	10.64	801.44	4.64	0.72	20.92	1.8
2020-11-03	11:45:00	179689	900	900	989001025043695	D:\Dropbox\Family Room\GROUP A\POST-WEEK3	GrAWEEK3	697.419	34.8651	86.4475	6	149.948	139.072		104.129						373.96	174.08	0	725.92	0	0	0	174.08	609.16	0	0	116.76	0	0	0	0
2020-11-03	12:00:00	180589	900	900	989001025043695	D:\Dropbox\Family Room\GROUP A\POST-WEEK3	GrAWEEK3	2142.99	35.088	96.0592	20	110.709	150.238		119.575						409.56	271.64	33.64	628.36	0.52	10	19.8	22.32	430.76	180.52	0.48	197.6	1.84	0	35.08	1.08
2020-11-03	12:15:00	181489	900	900	989001025043695	D:\Dropbox\Family Room\GROUP A\POST-WEEK3	GrAWEEK3	2766.12	34.8128	104.023	22	172.01	122.23		198.561						64.88	340.56	38.52	559.44	0	0	0	0	229.8	213.8	0	329.64	12.4	0	46.64	67.72
2020-11-03	12:30:00	182389	900	900	989001025043695	D:\Dropbox\Family Room\GROUP A\POST-WEEK3	GrAWEEK3	1298.43	34.8777	68.1715	12	169.635	155.383		90.1221						166.04	244.08	7.48	655.92	7.96	0	0	17.6	260.6	203.96	1.12	395.32	0	0.6	12.84	0
2020-11-03	12:45:00	183289	900	900	989001025043695	D:\Dropbox\Family Room\GROUP A\POST-WEEK3	GrAWEEK3	628.057	34.8726	106.063	7	162.255	193.19		144.908						5.72	3.48	0	896.52	0	0	0	0	223.56	3.48	0	672.96	0	0	0	0
2020-11-03	13:00:00	184189	900	900	989001025043695	D:\Dropbox\Family Room\GROUP A\POST-WEEK3	GrAWEEK3	120	35.4131	119.735	1	135.191	133.158		130.125						1.2	0	0	900	0	0	0	0	653.28	0	0	246.72	0	0	0	0
2020-11-03	13:15:00	185089	900	900	989001025043695	D:\Dropbox\Family Room\GROUP A\POST-WEEK3	GrAWEEK3	478	35.317	79.0306	4	112.95	94.9481		143.862						38.16	182.2	0	717.8	0	0	0	0	717.8	182.2	0	0	0	0	0	0
2020-11-03	13:30:00	185989	900	900	989001025043695	D:\Dropbox\Family Room\GROUP A\POST-WEEK3	GrAWEEK3	649.002	34.813	28.6754	6	93.5321	54.4713		157.599						235.96	5.52	0	894.48	0	0	0	0	722.36	5.52	0	172.12	0	0	0	0
2020-11-03	13:45:00	186889	900	900	989001025043695	D:\Dropbox\Family Room\GROUP A\POST-WEEK3	GrAWEEK3	71.8224	34.6229	102.514	1	214.64	109.508		173.511						39.36	587	0	313	0	0	0	0	310.28	0	587	2.72	0	0	0	0
2020-11-03	14:00:00	187789	900	900	989001025043695	D:\Dropbox\Family Room\GROUP A\POST-WEEK3	GrAWEEK3	4243.65	36.2134	85.2044	38	172.998	90.3827		138.119						419.12	535.24	0.76	364.76	4	2.32	4.52	25.52	218.32	447.52	20.88	146.44	4.2	0	19.68	6.6
2020-11-03	14:15:00	188689	900	900	989001025043695	D:\Dropbox\Family Room\GROUP A\POST-WEEK3	GrAWEEK3	2962.51	35.6019	78.6685	27	140.664	111.926		118.465						596.12	400.92	1.76	499.08	28.8	9.48	5.76	54	2.08	267.36	3.36	497	0.92	1.4	11.84	18
2020-11-03	14:30:00	189589	900	900	989001025043695	D:\Dropbox\Family Room\GROUP A\POST-WEEK3	GrAWEEK3	8770.87	35.2099	109.329	79	230.722	144.952		174.754						102.8	730.96	1.64	169.04	69.36	23.28	73.04	95.2	4.72	11.84	27.08	164.32	290.44	3.36	25.16	112.2
2020-11-03	14:45:00	190489	900	900	989001025043695	D:\Dropbox\Family Room\GROUP A\POST-WEEK3	GrAWEEK3	717.001	34.7323	147.897	6	196.089	175.018		162.434						5.12	670.84	202.48	229.16	0	0	0	0	0	0	0	229.16	443.92	0	3.68	223.24
2020-11-03	15:00:00	191389	900	900	989001025043695	D:\Dropbox\Family Room\GROUP A\POST-WEEK3	GrAWEEK3	358.5	35.1172	155.483	3	268.288	209.502		208.659						3.52	900	41.4	0	0	0	0	0	0	0	0	0	170.32	0	227.72	501.96
2020-11-03	15:15:00	192289	900	900	989001025043695	D:\Dropbox\Family Room\GROUP A\POST-WEEK3	GrAWEEK3	3786.22	35.6162	134.554	35	205.683	201.121		189.311						48.24	816.4	0	83.6	7.64	5.92	6.08	23.84	2.2	4.36	296.76	81.4	20.24	0.04	145.28	306.24
2020-11-03	15:30:00	193189	900	900	989001025043695	D:\Dropbox\Family Room\GROUP A\POST-WEEK3	GrAWEEK3	8727.16	35.6941	121.015	72	162.729	180.253		228.242						240.08	712.96	42.92	187.04	43.04	87.6	102.28	37.76	4.92	61.2	249.4	182.12	23.04	20.84	75.32	12.48
2020-11-03	15:45:00	194089	900	900	989001025043695	D:\Dropbox\Family Room\GROUP A\POST-WEEK3	GrAWEEK3	239.5	36.0212	7.31802	2	7.38057	171.396		264.126						4.56	0.8	0	899.2	0	0	0	0	867.32	0.8	0	31.88	0	0	0	0
2020-11-03	16:00:00	194989	900	900	989001025043695	D:\Dropbox\Family Room\GROUP A\POST-WEEK3	GrAWEEK3	389.154	35.5576	87.5106	3	0	138.062		223.54						506.2	43.12	0	856.88	0	0	0	0	568.44	43.12	0	288.44	0	0	0	0
2020-11-03	16:15:00	195889	900	900	989001025043695	D:\Dropbox\Family Room\GROUP A\POST-WEEK3	GrAWEEK3	604.433	35.3598	98.1178	6	116.778	128.644		173.426						88.44	405.76	75.96	494.24	0	0	0	0	1.32	403.36	2.4	492.92	0	0	0	0
2020-11-03	16:30:00	196789	900	900	989001025043695	D:\Dropbox\Family Room\GROUP A\POST-WEEK3	GrAWEEK3	5356.67	35.1767	70.0647	46	185.509	106.707		160.558						65.44	898.28	0	1.72	9.84	59.52	19.32	112.76	0.64	413.96	45.36	1.08	88.68	0.16	148	0.68
2020-11-03	16:45:00	197689	900	900	989001025043695	D:\Dropbox\Family Room\GROUP A\POST-WEEK3	GrAWEEK3	8503.14	35.7568	139.663	71	231.18	200.164		194.17						171.96	775.24	229.68	124.76	31.96	156.88	15.96	24.52	13.64	60.08	22.24	111.12	19.28	77.32	356	11
2020-11-03	17:00:00	198589	900	900	989001025043695	D:\Dropbox\Family Room\GROUP A\POST-WEEK3	GrAWEEK3	15370.2	35.7375	118.212	142	185.317	184.743		182.821						343.88	795.84	146.08	104.16	157.48	67.88	132.76	226.44	59.44	29.08	29.84	44.72	10.12	50.16	72.76	19.32
2020-11-03	17:15:00	199489	900	900	989001025043695	D:\Dropbox\Family Room\GROUP A\POST-WEEK3	GrAWEEK3	9437.92	35.7141	129.348	82	180.712	223.644		206.743						173.88	698.92	71.2	201.08	14.28	103.36	181.76	15.92	7.68	24.92	50.88	193.4	40.92	9.72	220.92	36.24
2020-11-03	17:30:00	200389	900	900	989001025043695	D:\Dropbox\Family Room\GROUP A\POST-WEEK3	GrAWEEK3	7214.92	35.6284	132.799	60	210.271	206.068		163.049						89.72	840.68	79.36	59.32	177.08	45.68	254.36	144.36	1.76	31.84	81.92	57.56	4.08	32.76	20.88	47.72
2020-11-03	17:45:00	201289	900	900	989001025043695	D:\Dropbox\Family Room\GROUP A\POST-WEEK3	GrAWEEK3	6504.89	35.2955	117.099	61	192.287	174.152		194.173						84.64	716.4	14.56	183.6	23.08	16.72	6.32	10.2	174.92	160.92	7.2	8.68	50.08	0	14.4	427.48
2020-11-03	18:00:00	202189	900	900	989001025043695	D:\Dropbox\Family Room\GROUP A\POST-WEEK3	GrAWEEK3	0	34.8476	118.483	0	261.29	123.366		171.747						0	900	0	0	0	0	0	0	0	0	0	0	0	0	0	900
2020-11-03	18:15:00	203089	900	900	989001025043695	D:\Dropbox\Family Room\GROUP A\POST-WEEK3	GrAWEEK3	6777.02	35.8028	70.3898	61	99.6771	166.274		139.232						333.96	821.92	24	78.08	5.76	15.52	21.84	28.88	65.36	167.92	32.08	12.72	502.2	2.52	28.28	16.92
2020-11-03	18:30:00	203989	900	900	989001025043695	D:\Dropbox\Family Room\GROUP A\POST-WEEK3	GrAWEEK3	8592.19	35.4769	123.217	76	190.436	187.805		151.052						231.52	797.92	75.92	102.08	60.96	43.88	22.6	79.28	13.4	162.52	13.6	88.68	205.4	4.88	147.6	57.2
2020-11-03	18:45:00	204889	900	900	989001025043695	D:\Dropbox\Family Room\GROUP A\POST-WEEK3	GrAWEEK3	12110.8	35.877	128.932	112	201.991	231.698		205.742						302.4	852.36	122.72	47.64	213.8	123.04	65.48	34.44	14.76	105.52	34.8	32.88	142.2	8	79.92	45.16
2020-11-03	19:00:00	205789	900	900	989001025043695	D:\Dropbox\Family Room\GROUP A\POST-WEEK3	GrAWEEK3	13107.6	36.0834	134.852	110	188.583	205.422		239.263						310.48	817.72	145.36	82.28	284.64	58	16.2	132.52	55.52	48.16	74.56	26.76	67.4	29.72	85	21.52
2020-11-03	19:15:00	206689	900	900	989001025043695	D:\Dropbox\Family Room\GROUP A\POST-WEEK3	GrAWEEK3	8299.7	35.7859	148.2	70	218.32	201.637		215.635						179.4	683.12	187.08	216.88	123.08	40.32	34.28	11.76	26.68	23.52	99.84	190.2	37.24	128.2	14.44	170.44
2020-11-03	19:30:00	207589	900	900	989001025043695	D:\Dropbox\Family Room\GROUP A\POST-WEEK3	GrAWEEK3	7943.78	35.6461	130.093	70	242.459	216.638		207.34						85.92	841.64	65.88	58.36	2.36	4.16	11.12	17.72	1.16	1.48	95.24	57.2	8.6	233.2	150.4	317.36
2020-11-03	19:45:00	208489	900	900	989001025043695	D:\Dropbox\Family Room\GROUP A\POST-WEEK3	GrAWEEK3	16841.2	35.7762	135.438	138	230.799	189.856		210.112						249.96	731.36	158.44	168.64	13.4	85.28	100.24	122.24	47.24	67.84	38.04	121.4	122.64	2.76	37.72	141.2
2020-11-03	20:00:00	209389	900	900	989001025043695	D:\Dropbox\Family Room\GROUP A\POST-WEEK3	GrAWEEK3	8450.34	35.9208	130.006	77	202.158	193.7		206.99						127.2	770.52	110.12	129.48	8.16	89.24	96.24	4.92	9.96	54	19.44	119.52	71.04	152.36	122.68	152.44
2020-11-03	20:15:00	210289	900	900	989001025043695	D:\Dropbox\Family Room\GROUP A\POST-WEEK3	GrAWEEK3	602.262	35.5197	103.557	4	146.37	132.743		206.164						16.52	655.68	0	244.32	0	0	0	0	0	0	0	244.32	0	579.96	0	75.72
2020-11-03	20:30:00	211189	900	900	989001025043695	D:\Dropbox\Family Room\GROUP A\POST-WEEK3	GrAWEEK3	4045.06	35.4948	101.552	35	173.063	145.819		307.256						74.4	889.48	25.64	10.52	11	99.32	1.32	4.72	0.24	1.64	8.64	10.28	100.68	597.72	37.28	27.16
2020-11-03	20:45:00	212089	900	900	989001025043695	D:\Dropbox\Family Room\GROUP A\POST-WEEK3	GrAWEEK3	19949	35.8784	121.73	180	194.853	208.512		202.999						287.16	738.76	97.4	161.24	84.84	157.4	151.08	128.88	109.76	35.08	43.2	51.48	28.48	11.36	58.72	39.72
2020-11-03	21:00:00	212989	900	900	989001025043695	D:\Dropbox\Family Room\GROUP A\POST-WEEK3	GrAWEEK3	10847.9	35.616	117.275	88	225.738	194.574		161.672						293.44	795.96	62.28	104.04	59.72	72.04	15.28	186.6	24.44	25.96	63.36	79.6	23.76	44.48	276.64	28.12
2020-11-03	21:15:00	213889	900	900	989001025043695	D:\Dropbox\Family Room\GROUP A\POST-WEEK3	GrAWEEK3	11809.9	35.6861	145.908	98	211.36	227.688		262.771						203	830.2	227.24	69.8	38.72	358.28	40.8	34.68	39.12	22.36	51.16	30.68	75.12	35.36	155.48	18.24
2020-11-03	21:30:00	214789	900	900	989001025043695	D:\Dropbox\Family Room\GROUP A\POST-WEEK3	GrAWEEK3	7045.28	34.4001	110.218	61	152.91	251.278		144.263						164.4	729.72	0	170.28	17.28	1.48	37.96	31.64	5.8	37	14.6	164.48	75.68	61.4	206.04	246.64
2020-11-03	21:45:00	215689	900	900	989001025043695	D:\Dropbox\Family Room\GROUP A\POST-WEEK3	GrAWEEK3	2143.53	34.2514	99.0161	20	118.432	163.837		179.601						69.56	847.8	0	52.2	0	0	0	0	16.84	0	0	35.36	20.36	5.68	40.24	781.52
2020-11-03	22:00:00	216589	900	900	989001025043695	D:\Dropbox\Family Room\GROUP A\POST-WEEK3	GrAWEEK3	3157.54	35.3067	65.958	28	111.915	118.661		142.746						151.6	587.24	4.48	312.76	0.04	4.84	0	1.44	1.6	14.04	13.92	311.16	196.76	37.48	314	4.72
2020-11-03	22:15:00	217489	900	900	989001025043695	D:\Dropbox\Family Room\GROUP A\POST-WEEK3	GrAWEEK3	457.498	35.2312	95.513	3	136.437	186.831		151.762						19.32	208.04	0	691.96	0	0	0	0	0	0	0	691.96	0	0	175.28	32.76
2020-11-03	22:30:00	218389	900	900	989001025043695	D:\Dropbox\Family Room\GROUP A\POST-WEEK3	GrAWEEK3	8726.2	35.6469	119.291	77	157.909	231.894		196.025						138.8	817.4	106.8	82.6	70.08	38.48	21.6	27.2	34.16	13.76	21.8	48.44	31.96	32.96	554.04	5.52
2020-11-03	22:45:00	219289	900	900	989001025043695	D:\Dropbox\Family Room\GROUP A\POST-WEEK3	GrAWEEK3	12945.4	37.3445	135.244	105	205.865	196.716		237.91						196.92	766.68	107.72	133.32	80.96	126.12	30.52	211.24	66.08	41.28	6	67.24	181.64	23.08	51.4	14.44
2020-11-03	23:00:00	220189	900	900	989001025043695	D:\Dropbox\Family Room\GROUP A\POST-WEEK3	GrAWEEK3	15609	37.1128	133.839	134	236.127	197.737		203.869						321.4	656.6	127.52	243.4	115.6	91.56	26.28	96.72	130.44	68.48	54	112.96	43.72	6.84	125.64	27.76
2020-11-03	23:15:00	221089	900	900	989001025043695	D:\Dropbox\Family Room\GROUP A\POST-WEEK3	GrAWEEK3	10195	37.0534	127.82	88	210.905	187.329		176.135						175.28	677.4	66.6	222.6	12.12	132.92	45.04	30.8	40.88	50.64	14.64	181.72	143.2	49.16	147.64	51.24
2020-11-03	23:30:00	221989	900	900	989001025043695	D:\Dropbox\Family Room\GROUP A\POST-WEEK3	GrAWEEK3	9763.64	37.1034	133.388	89	188.477	200.002		218.689						152.36	750.28	144.92	149.72	203.48	87	12.64	21.44	17.68	35.92	20.32	132.04	76.6	65.96	129.08	97.84
2020-11-03	23:45:00	222889	900	900	989001025043695	D:\Dropbox\Family Room\GROUP A\POST-WEEK3	GrAWEEK3	12198.9	37.1569	139.057	106	254.185	212.288		186.674						246.36	756.88	136.96	143.12	5.28	117.56	5.24	25.2	107.4	87.2	66.16	35.72	36.56	212.2	117.2	84.28
2020-11-04	00:00:00	223789	900	900	989001025043695	D:\Dropbox\Family Room\GROUP A\POST-WEEK3	GrAWEEK3	14261.7	37.0682	162.795	122	253.391	252.661		223.719						240.56	785.8	257.4	114.2	168.72	85.96	22.64	71.92	58.24	54.04	26.88	55.96	100.6	32.36	158.44	64.24
2020-11-04	00:15:00	224689	900	900	989001025043695	D:\Dropbox\Family Room\GROUP A\POST-WEEK3	GrAWEEK3	9169.1	36.8003	122.204	79	154.926	193.264		221.148						169.64	754.2	59.32	145.8	30.88	13.64	0	22.4	28.76	63.2	22.4	117.04	59.44	54.2	443.08	44.96
2020-11-04	00:30:00	225589	900	900	989001025043695	D:\Dropbox\Family Room\GROUP A\POST-WEEK3	GrAWEEK3	477.999	36.6475	135.861	4	160.752	246.383		147.321						7.16	850.32	129.52	49.68	0	0	0	0	0	0	0	49.68	0	169.56	680.76	0
2020-11-04	00:45:00	226489	900	900	989001025043695	D:\Dropbox\Family Room\GROUP A\POST-WEEK3	GrAWEEK3	239	36.5081	126.705	2	219.487	138.661		220.892						2.32	900	0	0	0	0	0	0	0	0	0	0	0	758.08	141.92	0
2020-11-04	01:00:00	227389	900	900	989001025043695	D:\Dropbox\Family Room\GROUP A\POST-WEEK3	GrAWEEK3	478	36.5067	142.599	4	258.889	189.575		232.417						3.64	900	17.4	0	0	0	0	0	0	0	0	0	0	818.08	81.92	0
2020-11-04	01:15:00	228289	900	900	989001025043695	D:\Dropbox\Family Room\GROUP A\POST-WEEK3	GrAWEEK3	766.499	36.4505	121.597	6	265.042	155.809		161.466						13.16	900	11.24	0	0	0	0	0	0	0	11.24	0	0	326	550.92	11.84
2020-11-04	01:30:00	229189	900	900	989001025043695	D:\Dropbox\Family Room\GROUP A\POST-WEEK3	GrAWEEK3	12361.2	36.846	133.143	104	191.38	229.969		215.911						223.4	721.16	69.28	178.84	138.6	43.24	14.24	51.44	46.32	35.84	112.68	132.52	10.76	78.12	195.96	40.28
2020-11-04	01:45:00	230089	900	900	989001025043695	D:\Dropbox\Family Room\GROUP A\POST-WEEK3	GrAWEEK3	13986.4	37.0264	133.28	117	238.355	231.195		184.243						236.2	734.36	85.24	165.64	54.92	237.88	80.72	25.08	73.36	40.64	86.44	92.28	30	6.36	140.2	32.12
2020-11-04	02:00:00	230989	900	900	989001025043695	D:\Dropbox\Family Room\GROUP A\POST-WEEK3	GrAWEEK3	14001.4	37.0922	118.013	120	171.229	209.705		185.967						199.24	780.76	33.72	119.24	24.88	66.68	39.92	30.88	7.16	58.6	35.76	112.08	288.76	53.32	139.6	42.36
2020-11-04	02:15:00	231889	900	900	989001025043695	D:\Dropbox\Family Room\GROUP A\POST-WEEK3	GrAWEEK3	7902.74	37.6422	141.966	64	181.054	285.874		224.569						124.68	867.68	121.6	32.32	11.64	219.28	42.76	14.6	0.8	81.64	127.52	31.52	20.72	90.52	173.68	85.32
2020-11-04	02:30:00	232789	900	900	989001025043695	D:\Dropbox\Family Room\GROUP A\POST-WEEK3	GrAWEEK3	11002.9	37.0047	153.316	96	196.59	293.599		193.907						234.04	840.56	198.4	59.44	64	30.12	1.6	98.52	7.2	76.32	33.84	52.24	121.84	252.8	62.56	98.96
2020-11-04	02:45:00	233689	900	900	989001025043695	D:\Dropbox\Family Room\GROUP A\POST-WEEK3	GrAWEEK3	12612.8	36.9405	128.257	112	155.27	246.207		192.353						176.88	838.32	98.92	61.68	46.44	262.72	86.76	67.48	6.96	64.96	87.8	54.72	83.6	5.04	67.64	65.88
2020-11-04	03:00:00	234589	900	900	989001025043695	D:\Dropbox\Family Room\GROUP A\POST-WEEK3	GrAWEEK3	3679.96	36.8991	166.065	33	221.052	244.515		232.416						53.16	881.88	298.28	18.12	21.28	6.84	0	1.96	2.84	53	16.12	15.28	89.8	4.04	595.96	92.88
2020-11-04	03:15:00	235489	900	900	989001025043695	D:\Dropbox\Family Room\GROUP A\POST-WEEK3	GrAWEEK3	0	37.0845	121.126	0	239.738	198.627		151.482						0	900	0	0	0	0	0	0	0	0	0	0	0	0	900	0
2020-11-04	03:30:00	236389	900	900	989001025043695	D:\Dropbox\Family Room\GROUP A\POST-WEEK3	GrAWEEK3	1273.51	36.7398	101.019	13	202.628	200.218		182.291						56.48	763.24	0	136.76	0	0	0	0	0	0	0.16	136.76	0	95.04	668.04	0
2020-11-04	03:45:00	237289	900	900	989001025043695	D:\Dropbox\Family Room\GROUP A\POST-WEEK3	GrAWEEK3	6665.08	36.6475	70.2693	61	85.9876	187.394		200.572						151.88	445.48	27.4	454.52	0	0	0.88	9.04	4.68	21.8	12.08	449.84	17.68	161	204.76	18.24
2020-11-04	04:00:00	238189	900	900	989001025043695	D:\Dropbox\Family Room\GROUP A\POST-WEEK3	GrAWEEK3	10889.4	37.2362	129.878	95	195.471	227.637		185.51						150.92	768.76	113.52	131.24	3.92	52.96	7.16	10.92	49.88	97.8	12.24	81.36	88.08	0.44	439.96	55.28
2020-11-04	04:15:00	239089	900	900	989001025043695	D:\Dropbox\Family Room\GROUP A\POST-WEEK3	GrAWEEK3	15684.9	37.0007	137.939	134	209.499	197.125		218.109						256.96	756.52	122.12	143.48	80.6	79.52	33.32	124.04	106.16	86.68	52.96	37.32	130.92	30.04	104.88	33.56
2020-11-04	04:30:00	239989	900	900	989001025043695	D:\Dropbox\Family Room\GROUP A\POST-WEEK3	GrAWEEK3	11759.6	37.1297	173.049	102	228.523	246.742		250.876						201.76	815.4	292.56	84.6	103.12	136.48	23.16	17.44	23.56	74.44	70.44	61.04	59.96	67.32	205.2	57.84
2020-11-04	04:45:00	240889	900	900	989001025043695	D:\Dropbox\Family Room\GROUP A\POST-WEEK3	GrAWEEK3	11725.9	37.0588	126.474	105	197.327	220.669		228.527						150	838.36	62.72	61.64	100	98.12	57.16	37.48	24.12	40.08	73.68	37.52	42.76	73.76	193	122.32
2020-11-04	05:00:00	241789	900	900	989001025043695	D:\Dropbox\Family Room\GROUP A\POST-WEEK3	GrAWEEK3	7394.38	37.1164	170.441	62	224.695	272.444		207.225						121.32	850.72	294.32	49.28	203	42.6	8.16	71.16	0.92	50.56	93.24	48.36	30.56	210.24	141.2	0
2020-11-04	05:15:00	242689	900	900	989001025043695	D:\Dropbox\Family Room\GROUP A\POST-WEEK3	GrAWEEK3	7264.38	37.0433	130.773	61	188.152	204.474		243.504						123.08	705.92	30.84	194.08	165.8	0.72	21.04	20.52	0	3.92	38.6	194.08	79.88	42.72	297.16	35.56
2020-11-04	05:30:00	243589	900	900	989001025043695	D:\Dropbox\Family Room\GROUP A\POST-WEEK3	GrAWEEK3	8170.34	36.9452	131.03	72	200.667	163.882		227.102						182	848.2	104.56	51.8	19.76	100.96	9.36	8.44	4.4	10.12	152.2	47.4	35.04	98.52	388.16	25.64
2020-11-04	05:45:00	244489	900	900	989001025043695	D:\Dropbox\Family Room\GROUP A\POST-WEEK3	GrAWEEK3	12903.2	37.0446	148.774	111	220.757	267.094		201.771						203.04	815.28	226.04	84.72	67.72	74.16	47.32	10.16	25.2	80.2	112.24	59.52	38.24	133.88	175.92	75.44
2020-11-04	06:00:00	245389	900	900	989001025043695	D:\Dropbox\Family Room\GROUP A\POST-WEEK3	GrAWEEK3	11924.5	37.0667	153.24	97	254.787	220.048		233.319						182.24	799.72	276.28	100.28	160.52	97.52	11.92	67.88	35.16	38.92	43	65.12	98.92	115	79.4	86.64
2020-11-04	06:15:00	246289	900	900	989001025043695	D:\Dropbox\Family Room\GROUP A\POST-WEEK3	GrAWEEK3	9689.29	37.1653	117.532	86	190.651	174.049		195.727						202.72	757.16	59.64	142.84	63.24	8.36	8.72	76.6	68.92	31.84	101.64	73.92	49.36	8.88	257.72	150.8
2020-11-04	06:30:00	247189	900	900	989001025043695	D:\Dropbox\Family Room\GROUP A\POST-WEEK3	GrAWEEK3	8822.62	36.9782	139.682	75	249.913	203.629		199.417						160.64	799.92	157.84	100.08	77.8	90.12	8.84	45.8	6.24	10.72	122.64	93.84	77.12	57.68	154.24	154.96
2020-11-04	06:45:00	248089	900	900	989001025043695	D:\Dropbox\Family Room\GROUP A\POST-WEEK3	GrAWEEK3	12853.3	37.0495	120.488	105	169.343	257.691		184.28						204.04	821.32	9.24	78.68	120.4	171.2	15.2	73.68	12.92	13.04	104.72	65.76	56.52	23.96	241.64	0.96
2020-11-04	07:00:00	248989	900	900	989001025043695	D:\Dropbox\Family Room\GROUP A\POST-WEEK3	GrAWEEK3	12888.5	37.1472	139.29	112	169.392	233.621		223.656						193.84	689.48	82.2	210.52	96.24	82.8	0.36	38.4	28.28	31.44	196.24	182.24	37.24	82.2	124.56	0
2020-11-04	07:15:00	249889	900	900	989001025043695	D:\Dropbox\Family Room\GROUP A\POST-WEEK3	GrAWEEK3	5592.98	37.3107	121.089	51	136.847	186.101		249.537						76.84	837.08	2.48	62.92	4.36	632.88	30.04	30.48	4.36	106.24	10.96	58.56	15.56	2.44	4.12	0
2020-11-04	07:30:00	250789	900	900	989001025043695	D:\Dropbox\Family Room\GROUP A\POST-WEEK3	GrAWEEK3	119.501	36.4959	113.955	1	114.876	138.647		199.609						44.4	349.08	0	550.92	0	349.08	0	0	550.92	0	0	0	0	0	0	0
2020-11-04	07:45:00	251689	900	900	989001025043695	D:\Dropbox\Family Room\GROUP A\POST-WEEK3	GrAWEEK3	358.491	36.0951	119.108	3	124.585	145.376		166.218						71.48	474.44	0	425.56	0	474.44	0	0	425.56	0	0	0	0	0	0	0
2020-11-04	08:00:00	252589	900	900	989001025043695	D:\Dropbox\Family Room\GROUP A\POST-WEEK3	GrAWEEK3	0	35.6759	90.2747	0	145.743	168.999		127.462						0	900	0	0	0	900	0	0	0	0	0	0	0	0	0	0
2020-11-04	08:15:00	253489	900	900	989001025043695	D:\Dropbox\Family Room\GROUP A\POST-WEEK3	GrAWEEK3	119.5	35.6013	111.863	1	135.53	151.1		146.164						46.44	900	0	0	0	865.52	34.48	0	0	0	0	0	0	0	0	0
2020-11-04	08:30:00	254389	900	900	989001025043695	D:\Dropbox\Family Room\GROUP A\POST-WEEK3	GrAWEEK3	8316.61	36.0758	92.4316	68	150.213	152.646		175.587						254.2	664	22.16	236	48.76	173.76	7.2	157.88	126.96	8.4	17.8	109.04	208.68	0	30	11.52
2020-11-04	08:45:00	255289	900	900	989001025043695	D:\Dropbox\Family Room\GROUP A\POST-WEEK3	GrAWEEK3	1979.02	35.2035	90.8138	17	142.065	119.755		165.989						53.48	242.92	54.48	657.08	0	97.88	0	0.04	546.48	8.76	1.36	110.6	79.88	0	14.2	40.8
2020-11-04	09:00:00	256189	900	900	989001025043695	D:\Dropbox\Family Room\GROUP A\POST-WEEK3	GrAWEEK3	1712.35	34.4343	100.135	16	105.11	182.57		229.107						38.84	167.48	41.56	732.52	0	0	0	0	262.04	118.56	0	470.48	6.92	1.24	4.8	35.96
2020-11-04	09:15:00	257089	900	900	989001025043695	D:\Dropbox\Family Room\GROUP A\POST-WEEK3	GrAWEEK3	0	35.1012	106.144	0	152.604	122.136		193.177						0	589.72	0	310.28	0	0	0	0	0	589.72	0	310.28	0	0	0	0
2020-11-04	09:30:00	257989	900	900	989001025043695	D:\Dropbox\Family Room\GROUP A\POST-WEEK3	GrAWEEK3	3532.2	34.4795	120.419	32	161.487	140.767		211.27						48.32	310.24	46.12	589.76	0.8	0.72	1.08	0.88	21.84	243.28	0.72	567.92	17.28	0	0.24	45.24
2020-11-04	09:45:00	258889	900	310.28	989001025043695	D:\Dropbox\Family Room\GROUP A\POST-WEEK3	GrAWEEK3	0	34.5	133.419	0	151.434	176.763		239.275						0	0	0	310.28	0	0	0	0	0	0	0	310.28	0	0	0	0

## Sheet: 985141000928707
date	time	time since start (s)	bin duration (s)	distance (mm)	temperature (C)	separation (mm)	transition
2020-11-01	09:45:00	0	900	3906.54	36.684	98.5896	32
2020-11-01	10:00:00	589	900	358.501	36.065	109.843	3
2020-11-01	10:15:00	1489	900	238.968	35.9793	46.3486	2
2020-11-01	10:30:00	2389	900	0	35.991	5.29469	0
2020-11-01	10:45:00	3289	900	3277.42	35.9159	99.0957	35
2020-11-01	11:00:00	4189	900	502.263	36.1829	19.0081	5
2020-11-01	11:15:00	5089	900	696.562	35.9742	80.9053	5
2020-11-01	11:30:00	5989	900	0	35.3827	41.0753	0
2020-11-01	11:45:00	6889	900	0	35.9993	0	0
2020-11-01	12:00:00	7789	900	2645.54	36.2107	70.0773	23
2020-11-01	12:15:00	8689	900	0	36.1884	63.9803	0
2020-11-01	12:30:00	9589	900	0	36.2383	0	0
2020-11-01	12:45:00	10489	900	1909.92	36.1983	72.6685	13
2020-11-01	13:00:00	11389	900	358.498	36.3539	81.7426	3
2020-11-01	13:15:00	12289	900	0	36.2059	41.1983	0
2020-11-01	13:30:00	13189	900	119.498	35.9077	37.982	1
2020-11-01	13:45:00	14089	900	0	35.8161	78.3017	0
2020-11-01	14:00:00	14989	900	558.686	35.482	119.127	6
2020-11-01	14:15:00	15889	900	145.201	35.8531	81.2344	1
2020-11-01	14:30:00	16789	900	1198.76	35.7294	78.2264	9
2020-11-01	14:45:00	17689	900	99.7229	35.6198	33.4429	1
2020-11-01	15:00:00	18589	900	5551.53	36.173	74.4692	53
2020-11-01	15:15:00	19489	900	920.254	36.068	60.817	6
2020-11-01	15:30:00	20389	900	119.5	35.5871	116.218	1
2020-11-01	15:45:00	21289	900	0	35.829	11.5722	0
2020-11-01	16:00:00	22189	900	2870.78	36.316	72.7882	21
2020-11-01	16:15:00	23089	900	1647.22	36.0167	115.211	13
2020-11-01	16:30:00	23989	900	1557.35	36.153	47.3631	12
2020-11-01	16:45:00	24889	900	6445.82	36.2905	95.2908	55
2020-11-01	17:00:00	25789	900	1949.66	36.4675	165.589	18
2020-11-01	17:15:00	26689	900	4588.62	36.8714	156.514	35
2020-11-01	17:30:00	27589	900	2160.35	36.4311	105.782	19
2020-11-01	17:45:00	28489	900	3088.57	36.462	144.637	25
2020-11-01	18:00:00	29389	900	2517.21	36.5371	123.854	21
2020-11-01	18:15:00	30289	900	7554.63	36.666	106.715	67
2020-11-01	18:30:00	31189	900	6699.26	37.1769	114.101	60
2020-11-01	18:45:00	32089	900	1417.35	36.9609	138.806	11
2020-11-01	19:00:00	32989	900	2448	36.9546	111.995	22
2020-11-01	19:15:00	33889	900	8534.48	37.9333	125.804	68
2020-11-01	19:30:00	34789	900	3138.61	37.9681	118.23	23
2020-11-01	19:45:00	35689	900	6992.52	37.9302	130.164	59
2020-11-01	20:00:00	36589	900	5459.93	37.6768	120.348	46
2020-11-01	20:15:00	37489	900	2999.84	37.3601	120.019	24
2020-11-01	20:30:00	38389	900	5721.36	37.7994	121.169	46
2020-11-01	20:45:00	39289	900	8802.92	38.0553	129.574	76
2020-11-01	21:00:00	40189	900	2759.68	37.434	122.928	22
2020-11-01	21:15:00	41089	900	5045	37.3911	141.791	41
2020-11-01	21:30:00	41989	900	239	36.9062	177.955	2
2020-11-01	21:45:00	42889	900	4144.87	37.1467	145.267	38
2020-11-01	22:00:00	43789	900	2749.05	36.9921	98.7464	18
2020-11-01	22:15:00	44689	900	1842	36.5486	99.6376	16
2020-11-01	22:30:00	45589	900	2525.64	36.6768	111.518	26
2020-11-01	22:45:00	46489	900	8899.24	37.9205	199.172	74
2020-11-01	23:00:00	47389	900	9485.25	38.1141	132.668	82
2020-11-01	23:15:00	48289	900	5843.96	37.5558	115.858	50
2020-11-01	23:30:00	49189	900	1128.85	37.066	134.001	10
2020-11-01	23:45:00	50089	900	2552.98	37.0363	136.947	21
2020-11-02	00:00:00	50989	900	1915.74	36.7714	100.097	16
2020-11-02	00:15:00	51889	900	6655.07	37.3019	177.728	55
2020-11-02	00:30:00	52789	900	12998.2	38.0532	166.541	109
2020-11-02	00:45:00	53689	900	5710.38	38.0214	107.922	50
2020-11-02	01:00:00	54589	900	7161.11	37.7426	129.791	63
2020-11-02	01:15:00	55489	900	2773.71	37.509	131.55	25
2020-11-02	01:30:00	56389	900	1055.71	36.7689	117.579	8
2020-11-02	01:45:00	57289	900	3018.53	36.5533	130.169	25
2020-11-02	02:00:00	58189	900	1603	36.6331	131.456	14
2020-11-02	02:15:00	59089	900	3215	36.4992	101.897	26
2020-11-02	02:30:00	59989	900	2925.76	36.3964	99.5494	30
2020-11-02	02:45:00	60889	900	1976.58	36.5544	116.831	16
2020-11-02	03:00:00	61789	900	2202.04	36.84	89.803	18
2020-11-02	03:15:00	62689	900	2981.42	37.3809	133.626	24
2020-11-02	03:30:00	63589	900	1484.45	37.1218	66.8813	13
2020-11-02	03:45:00	64489	900	6423.18	37.4719	143.626	55
2020-11-02	04:00:00	65389	900	7276.37	37.2227	114.997	68
2020-11-02	04:15:00	66289	900	5972.96	37.5016	137.495	50
2020-11-02	04:30:00	67189	900	7589.74	37.6965	147.351	61
2020-11-02	04:45:00	68089	900	6531.3	37.9972	142.369	54
2020-11-02	05:00:00	68989	900	10410.6	38.1531	130.242	83
2020-11-02	05:15:00	69889	900	5952.43	38.0874	135.68	49
2020-11-02	05:30:00	70789	900	7145.64	38.0335	132.559	63
2020-11-02	05:45:00	71689	900	7806.93	38.3838	134.669	64
2020-11-02	06:00:00	72589	900	9015.86	38.3714	155.167	77
2020-11-02	06:15:00	73489	900	10490.2	38.4487	173.778	87
2020-11-02	06:30:00	74389	900	7810.7	38.4871	144.435	61
2020-11-02	06:45:00	75289	900	12484.4	38.4219	133.092	108
2020-11-02	07:00:00	76189	900	7742.91	38.2057	165.2	63
2020-11-02	07:15:00	77089	900	5076.6	38.2319	115.194	42
2020-11-02	07:30:00	77989	900	6302.33	38.0717	127.714	54
2020-11-02	07:45:00	78889	900	5887.72	37.4457	83.8543	46
2020-11-02	08:00:00	79789	900	1314.52	36.7744	75.5646	11
2020-11-02	08:15:00	80689	900	4420.03	36.5896	137.861	38
2020-11-02	08:30:00	81589	900	3470.04	36.5163	126.433	27
2020-11-02	08:45:00	82489	900	4683.17	36.5043	107.61	42
2020-11-02	09:00:00	83389	900	8931.67	36.3567	114.831	96
2020-11-02	09:15:00	84289	900	239	36.469	150.605	2
2020-11-02	09:30:00	85189	900	358.5	36.222	161.553	3
2020-11-02	09:45:00	86089	900	1982.4	35.9993	114.032	19
2020-11-02	10:00:00	86989	900	6260.85	36.1001	112.494	61
2020-11-02	10:15:00	87889	900	2423.62	36.1464	89.5576	18
2020-11-02	10:30:00	88789	900	2259.9	36.1935	109.833	17
2020-11-02	10:45:00	89689	900	717.001	36.2047	109.819	6
2020-11-02	11:00:00	90589	900	17682	36.8428	130.443	146
2020-11-02	11:15:00	91489	900	2130.99	36.9622	119.983	18
2020-11-02	11:30:00	92389	900	2328.5	36.7952	154.951	19
2020-11-02	11:45:00	93289	900	2986.1	36.7784	116.025	26
2020-11-02	12:00:00	94189	900	646.994	36.419	100.709	5
2020-11-02	12:15:00	95089	900	0	36.4169	39.1668	0
2020-11-02	12:30:00	95989	900	0	36.207	6.03077	0
2020-11-02	12:45:00	96889	900	168.996	36.0547	43.3251	1
2020-11-02	13:00:00	97789	900	0	36	78.3017	0
2020-11-02	13:15:00	98689	900	0	35.9687	91.6485	0
2020-11-02	13:30:00	99589	900	0	36.0215	102.424	0
2020-11-02	13:45:00	100489	900	2035.72	36.2547	68.9251	17
2020-11-02	14:00:00	101389	900	239	36.0865	102.496	2
2020-11-02	14:15:00	102289	900	0	35.7537	99.8316	0
2020-11-02	14:30:00	103189	900	1355.88	36.1574	53.2485	10
2020-11-02	14:45:00	104089	900	36.9997	35.7922	120.673	0
2020-11-02	15:00:00	104989	900	0	36.0385	45.2658	0
2020-11-02	15:15:00	105889	900	0	35.8178	75.5907	0
2020-11-02	15:30:00	106789	900	119.5	35.8191	47.6289	1
2020-11-02	15:45:00	107689	900	3030.84	36.3973	80.6007	28
2020-11-02	16:00:00	108589	900	2222.96	36.4866	97.0819	5
2020-11-02	16:15:00	109489	900	2295.78	36.2769	113.264	22
2020-11-02	16:30:00	110389	900	724.706	36.142	165.3	7
2020-11-02	16:45:00	111289	900	1764.4	36.2517	165.086	12
2020-11-02	17:00:00	112189	900	3453.53	36.3677	209.997	45
2020-11-02	17:15:00	113089	900	6772.25	37.152	123.053	58
2020-11-02	17:30:00	113989	900	1237.72	36.7439	116.279	11
2020-11-02	17:45:00	114889	900	1034.54	36.4007	112.211	9
2020-11-02	18:00:00	115789	900	772.974	36.504	115.302	6
2020-11-02	18:15:00	116689	900	10001.1	37.1226	133.755	86
2020-11-02	18:30:00	117589	900	5598.42	37.768	115.044	50
2020-11-02	18:45:00	118489	900	1223.98	37.1328	115.439	11
2020-11-02	19:00:00	119389	900	1393.84	36.995	122.805	12
2020-11-02	19:15:00	120289	900	8339.59	37.5885	131.404	75
2020-11-02	19:30:00	121189	900	12210.4	38.1943	147.82	106
2020-11-02	19:45:00	122089	900	5847.74	37.9679	139.448	49
2020-11-02	20:00:00	122989	900	7762.87	37.8142	128.274	67
2020-11-02	20:15:00	123889	900	646.999	37.5273	91.7282	5
2020-11-02	20:30:00	124789	900	3903.97	37.5694	99.5721	36
2020-11-02	20:45:00	125689	900	9050.33	38.1748	136.063	78
2020-11-02	21:00:00	126589	900	5617.58	38.2525	133.958	49
2020-11-02	21:15:00	127489	900	10949.8	38.126	138.006	92
2020-11-02	21:30:00	128389	900	7231.14	38.1244	98.9331	63
2020-11-02	21:45:00	129289	900	12113.2	37.6815	117.59	100
2020-11-02	22:00:00	130189	900	3874.94	37.5625	112.435	32
2020-11-02	22:15:00	131089	900	3517.43	37.5404	123.793	28
2020-11-02	22:30:00	131989	900	4781.5	37.6299	116.334	43
2020-11-02	22:45:00	132889	900	0	37.3312	68.2152	0
2020-11-02	23:00:00	133789	900	2313.47	37.3277	107.268	19
2020-11-02	23:15:00	134689	900	5580.07	37.5105	107.851	47
2020-11-02	23:30:00	135589	900	4581.07	37.5233	152.668	37
2020-11-02	23:45:00	136489	900	1248.83	37.2858	93.4794	11
2020-11-03	00:00:00	137389	900	5416.84	37.6915	111.931	46
2020-11-03	00:15:00	138289	900	3571.14	37.5382	149.346	32
2020-11-03	00:30:00	139189	900	1034.5	36.9187	85.2611	8
2020-11-03	00:45:00	140089	900	1656.01	37.1785	111.741	15
2020-11-03	01:00:00	140989	900	2616.36	37.3644	109.276	24
2020-11-03	01:15:00	141889	900	1448.45	36.9954	114.556	12
2020-11-03	01:30:00	142789	900	2589	36.7399	138.871	22
2020-11-03	01:45:00	143689	900	0	36.5904	119.118	0
2020-11-03	02:00:00	144589	900	720.868	36.6967	65.8667	7
2020-11-03	02:15:00	145489	900	119.5	36.4692	115.844	1
2020-11-03	02:30:00	146389	900	119.5	36.5368	116.972	1
2020-11-03	02:45:00	147289	900	527.498	36.3137	93.9642	5
2020-11-03	03:00:00	148189	900	5822.46	36.6021	149.412	47
2020-11-03	03:15:00	149089	900	1294	36.9107	106.873	11
2020-11-03	03:30:00	149989	900	968.36	36.3512	112.928	7
2020-11-03	03:45:00	150889	900	1534.76	36.2964	93.9704	12
2020-11-03	04:00:00	151789	900	4202.26	36.4392	100.998	35
2020-11-03	04:15:00	152689	900	8974.75	37.7202	131.496	71
2020-11-03	04:30:00	153589	900	11633.9	38.1203	151.306	112
2020-11-03	04:45:00	154489	900	7119.48	37.9319	139.841	62
2020-11-03	05:00:00	155389	900	984.995	37.2052	127.186	7
2020-11-03	05:15:00	156289	900	2820.92	36.62	128.609	24
2020-11-03	05:30:00	157189	900	10961	37.7887	138.69	91
2020-11-03	05:45:00	158089	900	9704.94	38.384	122.255	83
2020-11-03	06:00:00	158989	900	5961.18	38.1313	145.666	49
2020-11-03	06:15:00	159889	900	4888.8	38.1431	144.746	37
2020-11-03	06:30:00	160789	900	8380.69	38.2299	144.263	66
2020-11-03	06:45:00	161689	900	8514.09	38.3278	162.321	69
2020-11-03	07:00:00	162589	900	3957.04	38.2818	143.671	31
2020-11-03	07:15:00	163489	900	8037.89	38.0304	152.004	68
2020-11-03	07:30:00	164389	900	8992.66	38.0326	140.692	78
2020-11-03	07:45:00	165289	900	7983.29	37.8237	139.59	64
2020-11-03	08:00:00	166189	900	1758.57	37.4513	96.7879	13
2020-11-03	08:15:00	167089	900	2104.45	36.7036	117.589	21
2020-11-03	08:30:00	167989	900	1012.87	35.9384	128.208	9
2020-11-03	08:45:00	168889	900	0	35.5908	119.471	0
2020-11-03	09:00:00	169789	900	1009.38	35.8125	129.852	6
2020-11-03	09:15:00	170689	900	4848.75	36.4086	128.825	41
2020-11-03	09:30:00	171589	900	4902.07	36.3436	115.593	39
2020-11-03	09:45:00	172489	900	0	35.9031	44.9038	0
2020-11-03	10:00:00	173389	900	247.336	35.9493	70.8354	2
2020-11-03	10:15:00	174289	900	160.675	36.1352	46.7014	1
2020-11-03	10:30:00	175189	900	1285.28	35.6575	144.921	11
2020-11-03	10:45:00	176089	900	238.977	35.9018	96.651	2
2020-11-03	11:00:00	176989	900	598	36.0748	74.967	5
2020-11-03	11:15:00	177889	900	0	36.1512	52.0751	0
2020-11-03	11:30:00	178789	900	479.996	36.0724	105.002	4
2020-11-03	11:45:00	179689	900	1375.03	35.8785	31.7647	14
2020-11-03	12:00:00	180589	900	4951.64	36.3414	62.8958	46
2020-11-03	12:15:00	181489	900	3900.28	36.1669	115.608	31
2020-11-03	12:30:00	182389	900	1080.24	36.2954	84.4077	8
2020-11-03	12:45:00	183289	900	358.502	36.0892	66.2197	3
2020-11-03	13:00:00	184189	900	579.8	36.3996	118.047	6
2020-11-03	13:15:00	185089	900	165.162	36.1461	120.226	1
2020-11-03	13:30:00	185989	900	0	35.6155	120.155	0
2020-11-03	13:45:00	186889	900	646.993	35.7672	147.729	4
2020-11-03	14:00:00	187789	900	2008.86	35.6507	124.041	21
2020-11-03	14:15:00	188689	900	1363.98	35.9484	104.302	11
2020-11-03	14:30:00	189589	900	1294.35	35.8447	141.885	10
2020-11-03	14:45:00	190489	900	239	36.0417	40.457	2
2020-11-03	15:00:00	191389	900	3000.39	36.1327	107.01	27
2020-11-03	15:15:00	192289	900	1701.99	36.6343	143.583	13
2020-11-03	15:30:00	193189	900	1874.85	36.4352	156.306	14
2020-11-03	15:45:00	194089	900	0	36.192	137.227	0
2020-11-03	16:00:00	194989	900	239	36.2281	179.095	2
2020-11-03	16:15:00	195889	900	1582.5	36.1716	169.169	12
2020-11-03	16:30:00	196789	900	0	35.9908	119.407	0
2020-11-03	16:45:00	197689	900	7377.38	35.9266	114.42	66
2020-11-03	17:00:00	198589	900	7779.36	36.8988	107.989	67
2020-11-03	17:15:00	199489	900	3745.87	37.1281	106.849	29
2020-11-03	17:30:00	200389	900	1870.51	36.6701	93.3245	18
2020-11-03	17:45:00	201289	900	240	36.2616	74.0144	2
2020-11-03	18:00:00	202189	900	598.509	36.1166	94.7602	5
2020-11-03	18:15:00	203089	900	696.497	36.1216	113.154	5
2020-11-03	18:30:00	203989	900	2099.4	36.7393	105.929	21
2020-11-03	18:45:00	204889	900	6891.2	37.3605	142.494	61
2020-11-03	19:00:00	205789	900	2327.71	36.8908	132.214	18
2020-11-03	19:15:00	206689	900	2642.45	37.0135	115.937	21
2020-11-03	19:30:00	207589	900	2323.62	37.1601	166.236	18
2020-11-03	19:45:00	208489	900	10963	37.8211	137.884	88
2020-11-03	20:00:00	209389	900	5299.94	37.8348	130.682	44
2020-11-03	20:15:00	210289	900	3708.42	37.802	84.8125	31
2020-11-03	20:30:00	211189	900	8194.42	38.1859	183.878	68
2020-11-03	20:45:00	212089	900	12172.2	38.1487	118.061	108
2020-11-03	21:00:00	212989	900	4295.95	37.6501	118.53	30
2020-11-03	21:15:00	213889	900	3844.87	37.3252	125.08	27
2020-11-03	21:30:00	214789	900	836.49	37.026	118.128	7
2020-11-03	21:45:00	215689	900	4394.37	37.2837	120.234	34
2020-11-03	22:00:00	216589	900	443.006	36.9035	115.434	4
2020-11-03	22:15:00	217489	900	766.435	36.9746	121.789	7
2020-11-03	22:30:00	218389	900	1079.47	36.9647	122.833	10
2020-11-03	22:45:00	219289	900	15403.1	37.9786	151.908	129
2020-11-03	23:00:00	220189	900	10273.1	38.4119	149.293	84
2020-11-03	23:15:00	221089	900	7668.08	38.4847	139.929	65
2020-11-03	23:30:00	221989	900	11725.3	38.4189	150.497	91
2020-11-03	23:45:00	222889	900	11943.9	38.3063	122.632	101
2020-11-04	00:00:00	223789	900	12895.7	38.407	119.482	105
2020-11-04	00:15:00	224689	900	12828.5	38.2955	149.797	113
2020-11-04	00:30:00	225589	900	1487.35	37.5582	112.552	12
2020-11-04	00:45:00	226489	900	815.998	37.287	129.3	6
2020-11-04	01:00:00	227389	900	7892.12	37.6834	139.081	70
2020-11-04	01:15:00	228289	900	3077.52	37.3593	129.448	29
2020-11-04	01:30:00	229189	900	5212.29	37.4556	132.679	41
2020-11-04	01:45:00	230089	900	2477.36	37.5804	145.537	21
2020-11-04	02:00:00	230989	900	8408.17	37.9125	130.627	75
2020-11-04	02:15:00	231889	900	1871.48	37.3652	139.497	14
2020-11-04	02:30:00	232789	900	2346.18	37.8082	114.669	20
2020-11-04	02:45:00	233689	900	6516.29	37.6403	100.348	53
2020-11-04	03:00:00	234589	900	5598.36	37.6041	120.7	52
2020-11-04	03:15:00	235489	900	655.623	37.2056	120.886	5
2020-11-04	03:30:00	236389	900	5500.81	37.1273	126.478	49
2020-11-04	03:45:00	237289	900	9527.87	37.8706	125.311	80
2020-11-04	04:00:00	238189	900	8900.57	38.1393	112.813	73
2020-11-04	04:15:00	239089	900	10660.3	38.3122	131.749	89
2020-11-04	04:30:00	239989	900	5593.22	37.9972	134.287	51
2020-11-04	04:45:00	240889	900	3401.66	37.1655	136.885	28
2020-11-04	05:00:00	241789	900	2672.88	36.9509	110.906	25
2020-11-04	05:15:00	242689	900	8751.54	37.6001	123.678	77
2020-11-04	05:30:00	243589	900	11007.7	38.3379	125.748	101
2020-11-04	05:45:00	244489	900	9859.26	38.5153	123.175	81
2020-11-04	06:00:00	245389	900	10870.2	38.3719	152.565	97
2020-11-04	06:15:00	246289	900	12752.6	38.4502	120.768	108
2020-11-04	06:30:00	247189	900	5768.56	38.4887	102.57	52
2020-11-04	06:45:00	248089	900	8704.68	38.4721	111.655	72
2020-11-04	07:00:00	248989	900	9541.21	38.3162	144.096	78
2020-11-04	07:15:00	249889	900	7659.24	38.1188	149.479	68
2020-11-04	07:30:00	250789	900	9008.59	37.6749	138.325	78
2020-11-04	07:45:00	251689	900	8788.88	37.2699	114.404	73
2020-11-04	08:00:00	252589	900	2527.85	37.0196	76.952	23
2020-11-04	08:15:00	253489	900	3747.01	36.6928	107.311	30
2020-11-04	08:30:00	254389	900	2352.86	36.4484	80.368	25
2020-11-04	08:45:00	255289	900	3377.46	36.7781	105.456	33
2020-11-04	09:00:00	256189	900	2758.54	36.5731	124.924	21
2020-11-04	09:15:00	257089	900	239	36.4076	42.5138	2
2020-11-04	09:30:00	257989	900	1929.77	36.211	102.106	13
2020-11-04	09:45:00	258889	900	440.736	36.3928	138.867	4
