# Supplementary material for: Deep learning for behaviour classification in a preclinical brain injury model
Source: PLoS One. 2022 Jun 15;17(6):e0268962. doi: 10.1371/journal.pone.0268962 (PMC9200342; doi:10.1371/journal.pone.0268962)
Supplement: S1 File — (ZIP) [file pone.0268962.s002.zip › Supplementary_data/INJURYGrC_W3.csv]

date	time	time since start (s)	bin duration (s)	distance (mm)	temperature (C)	separation (mm)	transition
20/11/2020	11:00:00	0	900	8079.325684	37.63284683	178.8817902	72
20/11/2020	11:15:00	224	900	20153.76758	37.76914597	160.6253967	175
20/11/2020	11:30:00	1124	900	22173.73828	37.77422333	152.4595947	187
20/11/2020	11:45:00	2024	900	16688.92578	37.71374893	143.3275452	140
20/11/2020	12:00:00	2924	900	13904.5957	37.59266281	133.3990173	123
20/11/2020	12:15:00	3824	900	11870.90137	37.34393311	141.7909088	104
20/11/2020	12:30:00	4724	900	647.3457642	36.92029572	73.99062347	6
20/11/2020	12:45:00	5624	900	2605.854248	36.47913361	100.273056	23
20/11/2020	13:00:00	6524	900	0	35.70192337	110.6022568	0
20/11/2020	13:15:00	7424	900	42.61033249	35.57559586	2.640090227	0
20/11/2020	13:30:00	8324	900	605.2589111	36.01639557	45.38577652	5
20/11/2020	13:45:00	9224	900	169.352417	35.99529648	108.6208191	1
20/11/2020	14:00:00	10124	900	7099.189941	36.06575775	110.2707672	59
20/11/2020	14:15:00	11024	900	9060.042969	37.00281525	155.7503967	72
20/11/2020	14:30:00	11924	900	6270.689941	37.24290466	105.3725891	60
20/11/2020	14:45:00	12824	900	534.420166	37.34739304	0.309917778	6
20/11/2020	15:00:00	13724	900	0	35.67279816	29.18009377	0
20/11/2020	15:15:00	14624	900	1325.758057	35.54461288	114.312912	10
20/11/2020	15:30:00	15524	900	289.3544006	35.49092102	106.1977921	2
20/11/2020	15:45:00	16424	900	0	35.79069901	115.1034317	0
20/11/2020	16:00:00	17324	900	120.0001373	35.81747055	100.7236633	2
20/11/2020	16:15:00	18224	900	647.8145752	35.72544861	99.82211304	5
20/11/2020	16:30:00	19124	900	1745.954102	35.93538666	106.5115967	12
20/11/2020	16:45:00	20024	900	1823.556396	36.21432877	117.8030701	14
20/11/2020	17:00:00	20924	900	1225.550171	35.70223618	126.5623322	9
20/11/2020	17:15:00	21824	900	358.500061	35.46664047	91.47724152	3
20/11/2020	17:30:00	22724	900	0	35.3071022	117.6053314	0
20/11/2020	17:45:00	23624	900	0	34.88352203	124.1460648	0
20/11/2020	18:00:00	24524	900	886.8496704	35.30215454	140.7097931	7
20/11/2020	18:15:00	25424	900	5903.876465	36.13056564	92.82487488	50
20/11/2020	18:30:00	26324	900	11154.84961	37.10235214	156.0044708	98
20/11/2020	18:45:00	27224	900	9237.276367	37.18229294	145.3521423	83
20/11/2020	19:00:00	28124	900	950.0615845	37.16930389	140.1334381	8
20/11/2020	19:15:00	29024	900	3883.352051	36.77005768	111.9644318	29
20/11/2020	19:30:00	29924	900	358.5001221	36.51726151	108.4304199	3
20/11/2020	19:45:00	30824	900	119.4999542	35.901371	137.445282	1
20/11/2020	20:00:00	31724	900	8887.739258	36.48610687	124.1061554	75
20/11/2020	20:15:00	32624	900	13667.79688	37.19686508	190.1887512	118
20/11/2020	20:30:00	33524	900	6075.20166	37.3273201	157.9106293	51
20/11/2020	20:45:00	34424	900	1991.033691	36.7354393	152.3521881	16
20/11/2020	21:00:00	35324	900	0	36.10811996	128.3741455	0
20/11/2020	21:15:00	36224	900	478.0003662	35.76705933	134.007019	4
20/11/2020	21:30:00	37124	900	2104.678223	36.0731926	122.3106766	19
20/11/2020	21:45:00	38024	900	7201.687012	37.3737793	137.6733246	65
20/11/2020	22:00:00	38924	900	9129.8125	37.59145737	218.8072815	79
20/11/2020	22:15:00	39824	900	815.9966431	37.08410645	145.0007782	6
20/11/2020	22:30:00	40724	900	3764.55957	37.03051758	135.7071381	31
20/11/2020	22:45:00	41624	900	7934.23291	37.50644684	160.9307709	70
20/11/2020	23:00:00	42524	900	2655.481934	37.50348663	114.8209305	23
20/11/2020	23:15:00	43424	900	3878.456543	37.16100693	141.5041046	28
20/11/2020	23:30:00	44324	900	6711.909668	37.38468552	111.5657196	56
20/11/2020	23:45:00	45224	900	9201.032227	37.98389816	133.3848724	81
21/11/2020	00:00:00	46124	900	10454.01758	37.96999741	183.5460052	91
21/11/2020	00:15:00	47024	900	4074.809082	37.92892456	158.3055725	38
21/11/2020	00:30:00	47924	900	8262.239258	37.71065521	132.7979584	68
21/11/2020	00:45:00	48824	900	13171.22363	37.79497147	199.8715973	112
21/11/2020	01:00:00	49724	900	10716.20313	37.89059448	140.2494659	86
21/11/2020	01:15:00	50624	900	12641.82813	37.80336761	157.4076996	111
21/11/2020	01:30:00	51524	900	6497.438477	37.49605942	149.6347198	54
21/11/2020	01:45:00	52424	900	2070.197021	37.26679611	162.8137512	18
21/11/2020	02:00:00	53324	900	15214.94434	36.9787178	151.6260376	156
21/11/2020	02:15:00	54224	900	11410.98145	37.61120224	154.305191	96
21/11/2020	02:30:00	55124	900	13281.89746	37.83328629	136.4123535	116
21/11/2020	02:45:00	56024	900	10535.31738	37.91298294	138.4508972	93
21/11/2020	03:00:00	56924	900	5708.321777	37.53090668	177.2845001	52
21/11/2020	03:15:00	57824	900	8218.292969	37.64506531	149.0160065	71
21/11/2020	03:30:00	58724	900	10394.5332	37.6257515	224.486496	90
21/11/2020	03:45:00	59624	900	12686.54395	37.71065521	179.4955139	110
21/11/2020	04:00:00	60524	900	12398.06738	37.62305832	163.667038	103
21/11/2020	04:15:00	61424	900	14478.75195	37.64739609	149.7464294	117
21/11/2020	04:30:00	62324	900	12338.39648	37.59645081	176.8406067	108
21/11/2020	04:45:00	63224	900	15032.5918	37.50378799	168.1575623	129
21/11/2020	05:00:00	64124	900	10836.28906	37.37825012	179.9289398	93
21/11/2020	05:15:00	65024	900	12907.15039	37.23283768	169.6843872	106
21/11/2020	05:30:00	65924	900	5777.250488	37.39665222	117.1549759	46
21/11/2020	05:45:00	66824	900	0	37.06774902	120	0
21/11/2020	06:00:00	67724	900	423.3818054	36.11140823	119.1595993	0
21/11/2020	06:15:00	68624	900	5439.732422	35.83198929	114.8841324	44
21/11/2020	06:30:00	69524	900	13339.95703	36.77453613	168.9176178	115
21/11/2020	06:45:00	70424	900	6493.318359	36.99521255	167.9635162	53
21/11/2020	07:00:00	71324	900	358.500824	36.67735291	167.2043457	2
21/11/2020	07:15:00	72224	900	836.5006104	35.60484695	113.5655136	7
21/11/2020	07:30:00	73124	900	119.4999542	35.94676208	77.05538177	1
21/11/2020	07:45:00	74024	900	119.5	36.21422195	107.0721741	1
21/11/2020	08:00:00	74924	900	119.5	35.57167816	86.18340302	1
21/11/2020	08:15:00	75824	900	477.9941406	35.18674469	90.37717438	4
21/11/2020	08:30:00	76724	900	676.7015381	35.45125198	119.2025146	4
21/11/2020	08:45:00	77624	900	8380.172852	36.25382996	167.2689056	66
21/11/2020	09:00:00	78524	900	5782.397949	36.88148117	153.5034943	48
21/11/2020	09:15:00	79424	900	120.0002594	37.00404739	124.1476135	1
21/11/2020	09:30:00	80324	900	239.9988708	36.25098801	100.7399979	2
21/11/2020	09:45:00	81224	900	0	36.26321411	116.7244339	0
21/11/2020	10:00:00	82124	900	119.5	36.5274086	110.2646027	1
21/11/2020	10:15:00	83024	900	0	36.28586578	118.7067871	0
21/11/2020	10:30:00	83924	900	479.9975281	35.91352081	99.69920349	4
21/11/2020	10:45:00	84824	900	119.5	35.49422455	111.7051315	1
21/11/2020	11:00:00	85724	900	6116.536133	36.18320465	110.0183411	52
21/11/2020	11:15:00	86624	900	598.5093384	37.01713181	92.7365036	5
21/11/2020	11:30:00	87524	900	2973.943115	36.74744034	121.436348	30
21/11/2020	11:45:00	88424	900	169.3517456	36.8815155	66.5630188	1
21/11/2020	12:00:00	89324	900	0	35.98112488	89.65155792	0
21/11/2020	12:15:00	90224	900	0	35.52505875	87.11953735	0
21/11/2020	12:30:00	91124	900	0	35.59957886	119.4283981	0
21/11/2020	12:45:00	92024	900	120.000885	35.57662964	124.1971436	1
21/11/2020	13:00:00	92924	900	239.5263214	35.20136261	67.70794678	2
21/11/2020	13:15:00	93824	900	7951.844727	36.09234238	127.3910522	68
21/11/2020	13:30:00	94724	900	10889.05078	36.9044342	126.9805527	97
21/11/2020	13:45:00	95624	900	1827.651855	36.93432617	37.80047989	14
21/11/2020	14:00:00	96524	900	0	36.1746254	109.5079575	0
21/11/2020	14:15:00	97424	900	0	35.66915512	119.5	0
21/11/2020	14:30:00	98324	900	119.4999542	35.57947159	61.35178375	1
21/11/2020	14:45:00	99224	900	2569.500244	35.59548187	97.73444366	23
21/11/2020	15:00:00	100124	900	801.6917114	35.58818436	72.21781921	5
21/11/2020	15:15:00	101024	900	532.2918701	35.51638794	125.916954	4
21/11/2020	15:30:00	101924	900	2056.594482	36.12882614	111.6463242	17
21/11/2020	15:45:00	102824	900	239.000061	36.63032913	102.5683212	2
21/11/2020	16:00:00	103724	900	0	35.86135864	119.5	0
21/11/2020	16:15:00	104624	900	0	35.14720917	72.79068756	0
21/11/2020	16:30:00	105524	900	78.0955658	34.96262741	95.84496307	1
21/11/2020	16:45:00	106424	900	280.4043579	35.44149399	129.4808807	2
21/11/2020	17:00:00	107324	900	4135.536133	35.75428772	112.5402451	34
21/11/2020	17:15:00	108224	900	8913.222656	36.78449631	114.5260925	74
21/11/2020	17:30:00	109124	900	720.0003662	36.90495682	113.4185028	6
21/11/2020	17:45:00	110024	900	0	36.17380142	117.0210037	0
21/11/2020	18:00:00	110924	900	480.0014648	36.23492432	94.25114441	4
21/11/2020	18:15:00	111824	900	0	35.95664597	122.6165695	0
21/11/2020	18:30:00	112724	900	324.4264221	35.78129959	137.693512	2
21/11/2020	18:45:00	113624	900	9825.610352	36.45650482	134.1042938	80
21/11/2020	19:00:00	114524	900	8480.25	37.35259247	155.1312103	68
21/11/2020	19:15:00	115424	900	5463.949219	37.30589676	140.7568512	41
21/11/2020	19:30:00	116324	900	0	36.48532104	121.8817749	0
21/11/2020	19:45:00	117224	900	3388.564941	36.14348221	111.9502029	30
21/11/2020	20:00:00	118124	900	2554.032715	37.21143723	117.0184479	23
21/11/2020	20:15:00	119024	900	2581.888184	37.23535919	122.778801	24
21/11/2020	20:30:00	119924	900	3723.38208	36.50144196	144.0250549	34
21/11/2020	20:45:00	120824	900	12976.93945	37.17293549	166.9863892	116
21/11/2020	21:00:00	121724	900	3754.670166	37.35440445	172.9250488	30
21/11/2020	21:15:00	122624	900	337.9976196	37.19001389	122.2536774	2
21/11/2020	21:30:00	123524	900	0	37.03189468	119.2774353	0
21/11/2020	21:45:00	124424	900	4637.152344	36.81330109	117.5017548	40
21/11/2020	22:00:00	125324	900	8881.514648	36.98820877	196.1623383	80
21/11/2020	22:15:00	126224	900	10014.88379	37.49198532	211.8313293	94
21/11/2020	22:30:00	127124	900	5588.20166	37.60224533	129.3289337	48
21/11/2020	22:45:00	128024	900	1653.514038	37.47229767	138.4085083	15
21/11/2020	23:00:00	128924	900	407.9975891	37.38208389	120.5543137	4
21/11/2020	23:15:00	129824	900	14859.34863	37.51624298	157.5458069	125
21/11/2020	23:30:00	130724	900	12630.84668	37.88507843	137.6729279	114
21/11/2020	23:45:00	131624	900	5296.789551	37.71525955	129.2271118	47
22/11/2020	00:00:00	132524	900	3435.817383	37.86031342	115.9689331	26
22/11/2020	00:15:00	133424	900	1008.6297	37.47819901	120.4623566	9
22/11/2020	00:30:00	134324	900	3777.397949	37.32471466	128.0973511	32
22/11/2020	00:45:00	135224	900	16731.63281	37.7240448	135.4507294	144
22/11/2020	01:00:00	136124	900	10011.88965	37.84683228	164.3226471	90
22/11/2020	01:15:00	137024	900	3799.822266	37.61220551	139.1503601	37
22/11/2020	01:30:00	137924	900	358.5000305	37.57505035	180.826004	3
22/11/2020	01:45:00	138824	900	13815.95996	37.71049881	158.0525818	124
22/11/2020	02:00:00	139724	900	5745.26416	37.74145126	137.6492615	48
22/11/2020	02:15:00	140624	900	2255.205322	37.27070236	154.625061	19
22/11/2020	02:30:00	141524	900	10999.16992	37.68083954	163.0607147	99
22/11/2020	02:45:00	142424	900	5086.569336	37.84020996	154.5383453	41
22/11/2020	03:00:00	143324	900	7005.082031	37.5157547	168.3404388	57
22/11/2020	03:15:00	144224	900	10654.44336	37.65056992	172.9546661	85
22/11/2020	03:30:00	145124	900	3440.772705	37.98602676	146.2437134	28
22/11/2020	03:45:00	146024	900	12425.92285	37.44197845	133.5964508	114
22/11/2020	04:00:00	146924	900	13457.85449	37.60129547	164.4825287	118
22/11/2020	04:15:00	147824	900	10528.20313	37.64154053	155.7443542	91
22/11/2020	04:30:00	148724	900	9486.014648	37.58552551	165.6322937	78
22/11/2020	04:45:00	149624	900	10493.36133	37.64395142	195.3443756	94
22/11/2020	05:00:00	150524	900	12287.46582	37.71284103	185.1398926	107
22/11/2020	05:15:00	151424	900	8871.772461	37.61446762	201.3070221	77
22/11/2020	05:30:00	152324	900	13457.08691	37.38059616	162.9605865	109
22/11/2020	05:45:00	153224	900	8252.731445	37.30702972	135.9405518	69
22/11/2020	06:00:00	154124	900	5559.881348	37.08041	130.7085724	48
22/11/2020	06:15:00	155024	900	2544.075928	37.22016144	123.5089874	25
22/11/2020	06:30:00	155924	900	104.8251648	36.67098618	45.02269745	1
22/11/2020	06:45:00	156824	900	151.9591827	36.26415253	25.30364418	1
22/11/2020	07:00:00	157724	900	238.9960632	35.71060562	96.18222046	2
22/11/2020	07:15:00	158624	900	358.4999695	35.38328934	99.15146637	3
22/11/2020	07:30:00	159524	900	0	35.69447327	116.0735779	0
22/11/2020	07:45:00	160424	900	168.9988861	35.96543884	119.3459244	2
22/11/2020	08:00:00	161324	900	4383.996094	36.32336807	117.8054962	37
22/11/2020	08:15:00	162224	900	8096.648926	36.93362808	170.2334595	77
22/11/2020	08:30:00	163124	900	935.4326782	36.90246201	88.01528168	7
22/11/2020	08:45:00	164024	900	288.4984436	36.34442139	118.9107666	2
22/11/2020	09:00:00	164924	900	312.8498535	36.33392334	101.7466431	2
22/11/2020	09:15:00	165824	900	0	35.56067657	109.4254227	0
22/11/2020	09:30:00	166724	900	0	35.74624634	131.4217682	0
22/11/2020	09:45:00	167624	900	657.9016113	36.40951538	124.6125031	6
22/11/2020	10:00:00	168524	900	158.1264801	35.86608887	108.1502228	1
22/11/2020	10:15:00	169424	900	0	35.21450043	120.9658661	0
22/11/2020	10:30:00	170324	900	0	35.2954483	89.65155792	0
22/11/2020	10:45:00	171224	900	597.5	35.81056213	76.35884094	5
22/11/2020	11:00:00	172124	900	12655.79199	36.74700546	159.1388245	111
22/11/2020	11:15:00	173024	900	7660.831543	37.07647324	133.1627502	64
22/11/2020	11:30:00	173924	900	477.9974365	36.77548218	124.0017776	4
22/11/2020	11:45:00	174824	900	0	36.01355743	130.6793823	0
22/11/2020	12:00:00	175724	900	180.9176331	35.79988861	3.849333048	2
22/11/2020	12:15:00	176624	900	58.09339905	35.81727219	116.152565	0
22/11/2020	12:30:00	177524	900	239.0001984	35.66299438	98.62706757	2
22/11/2020	12:45:00	178424	900	478.0001831	36.25632477	127.3557892	4
22/11/2020	13:00:00	179324	900	119.4999542	36.37424088	134.9867706	1
22/11/2020	13:15:00	180224	900	0	36.08675766	119.2285004	0
22/11/2020	13:30:00	181124	900	119.4999008	35.61933899	105.56633	1
22/11/2020	13:45:00	182024	900	371.9017944	35.1592598	118.2735214	4
22/11/2020	14:00:00	182924	900	1801.779053	35.42946625	116.5510864	17
22/11/2020	14:15:00	183824	900	4486.63916	36.49559021	122.9835587	44
22/11/2020	14:30:00	184724	900	0	36.69988251	103.9517212	0
22/11/2020	14:45:00	185624	900	653.9225464	35.76530838	94.28089142	7
22/11/2020	15:00:00	186524	900	358.5003052	35.38335419	123.9147873	3
22/11/2020	15:15:00	187424	900	773.4199829	36.21963501	115.2913132	8
22/11/2020	15:30:00	188324	900	0	36.10690308	114.2706223	0
22/11/2020	15:45:00	189224	900	0	35.59357834	119.5	0
22/11/2020	16:00:00	190124	900	0	35.36899185	117.4538879	0
22/11/2020	16:15:00	191024	900	194.8373413	35.48023224	131.3378296	2
22/11/2020	16:30:00	191924	900	522.1436768	35.1844902	113.0535583	3
22/11/2020	16:45:00	192824	900	5597.447266	36.44340897	118.3101425	57
22/11/2020	17:00:00	193724	900	7925.166016	36.8717308	150.9358215	69
22/11/2020	17:15:00	194624	900	358.5	37.03718948	71.95705414	4
22/11/2020	17:30:00	195524	900	716.9992065	36.05777359	144.0508881	6
22/11/2020	17:45:00	196424	900	358.4990845	35.47256088	122.756897	3
22/11/2020	18:00:00	197324	900	1224.061646	35.80307388	102.9511642	10
22/11/2020	18:15:00	198224	900	477.9971008	35.61479568	127.0253906	2
22/11/2020	18:30:00	199124	900	5985.579102	36.3367691	136.4715729	52
22/11/2020	18:45:00	200024	900	5824.071777	37.11130905	134.1797791	62
22/11/2020	19:00:00	200924	900	892.9209595	36.27139664	116.304863	9
22/11/2020	19:15:00	201824	900	0	35.73873901	121.7893753	0
22/11/2020	19:30:00	202724	900	2308.358887	36.21204376	122.4880753	19
22/11/2020	19:45:00	203624	900	3945.939453	37.0133934	111.3966446	32
22/11/2020	20:00:00	204524	900	0	36.47593307	118.8762741	0
22/11/2020	20:15:00	205424	900	1415.561401	36.13378906	137.0336609	13
22/11/2020	20:30:00	206324	900	9246.955078	37.27580643	192.7650146	73
22/11/2020	20:45:00	207224	900	9650.672852	37.5418129	192.3329163	83
22/11/2020	21:00:00	208124	900	13682.72949	37.54634476	139.3025055	118
22/11/2020	21:15:00	209024	900	597.4996948	37.27698517	149.2089081	5
22/11/2020	21:30:00	209924	900	12259.50293	37.09163666	135.528717	110
22/11/2020	21:45:00	210824	900	11000.23535	37.61995697	189.8047791	99
22/11/2020	22:00:00	211724	900	3914.986084	37.33028793	141.7030182	39
22/11/2020	22:15:00	212624	900	1417.703125	36.58594131	152.5	12
22/11/2020	22:30:00	213524	900	6645.636719	37.54616547	116.9002914	53
22/11/2020	22:45:00	214424	900	4510.071289	37.43799591	138.4272614	38
22/11/2020	23:00:00	215324	900	10947.52344	37.66910934	173.7182617	98
22/11/2020	23:15:00	216224	900	6189.303711	37.79085541	162.7395782	51
22/11/2020	23:30:00	217124	900	6266.834473	37.40005112	200.8965302	53
22/11/2020	23:45:00	218024	900	5767.80127	37.92909622	104.3644867	48
23/11/2020	00:00:00	218924	900	8279.347656	37.70255661	191.8818054	67
23/11/2020	00:15:00	219824	900	2947.967285	37.58607483	133.9219513	24
23/11/2020	00:30:00	220724	900	163.9065857	37.43741226	116.1028748	1
23/11/2020	00:45:00	221624	900	6107.709473	37.31079865	145.2121735	57
23/11/2020	01:00:00	222524	900	14127.38477	37.62317657	134.3698883	119
23/11/2020	01:15:00	223424	900	7468.40332	37.69691086	180.5856628	59
23/11/2020	01:30:00	224324	900	9423.098633	37.66871262	168.1846924	77
23/11/2020	01:45:00	225224	900	9660.079102	37.68205643	138.4991608	83
23/11/2020	02:00:00	226124	900	14946.41602	37.7165947	160.4092407	126
23/11/2020	02:15:00	227024	900	6178.885254	37.74027252	111.0986633	59
23/11/2020	02:30:00	227924	900	2206.334473	37.56878662	178.1950073	20
23/11/2020	02:45:00	228824	900	7964.814941	37.36433411	163.7327728	70
23/11/2020	03:00:00	229724	900	11565.19727	37.51131821	176.14505	99
23/11/2020	03:15:00	230624	900	11853.85938	37.65821075	140.7595825	100
23/11/2020	03:30:00	231524	900	9842.737305	37.74271774	135.1629333	84
23/11/2020	03:45:00	232424	900	1935.656006	37.46687317	102.2362137	17
23/11/2020	04:00:00	233324	900	2231.473877	37.06227112	96.31909943	19
23/11/2020	04:15:00	234224	900	11053.16016	37.23371506	153.2333527	97
23/11/2020	04:30:00	235124	900	11137.82227	37.77865982	155.750885	105
23/11/2020	04:45:00	236024	900	12796.43555	37.77786255	133.7953186	108
23/11/2020	05:00:00	236924	900	9823.65918	37.83983994	148.9164886	89
23/11/2020	05:15:00	237824	900	15984.18164	37.61449051	214.3460846	141
23/11/2020	05:30:00	238724	900	12629.39453	37.53936768	162.8359985	112
23/11/2020	05:45:00	239624	900	5260.376953	37.62313843	113.3020248	45
23/11/2020	06:00:00	240524	900	10426.54492	37.36302948	153.4441986	91
23/11/2020	06:15:00	241424	900	1764.182861	37.31535721	97.39508057	14
23/11/2020	06:30:00	242324	900	0	36.43090057	118.2203369	0
23/11/2020	06:45:00	243224	900	0	36.32960892	106.7159348	0
23/11/2020	07:00:00	244124	900	0	36.1688385	102.2980347	0
23/11/2020	07:15:00	245024	900	0	36.34557343	120	0
23/11/2020	07:30:00	245924	900	0	36.18714905	116.8074417	0
23/11/2020	07:45:00	246824	900	3345.178711	36.19197083	153.6624451	26
23/11/2020	08:00:00	247724	900	5335.356934	37.23778152	126.144455	44
23/11/2020	08:15:00	248624	900	457.4917603	36.93603516	88.19668579	4
23/11/2020	08:30:00	249524	900	0	36.06734467	29.96826744	0
23/11/2020	08:45:00	250424	900	0	35.72119904	109.2536011	0
23/11/2020	09:00:00	251324	900	1733.913574	36.03979874	116.4158859	13
23/11/2020	09:15:00	252224	900	7700.831055	36.78378296	111.6772919	69
23/11/2020	09:30:00	253124	900	0	36.71792221	28.17663574	0
23/11/2020	09:45:00	254024	900	0	36.52607727	0	0
23/11/2020	10:00:00	254924	900	0	36.18288803	0	0
23/11/2020	10:15:00	255824	900	0	35.76351166	29.84844398	0
23/11/2020	10:30:00	256724	900	0	35.80390167	119.5	0
23/11/2020	10:45:00	257624	900	1630.488525	36.03660202	118.6149216	16
23/11/2020	11:00:00	258524	900	767.7989502	36.39138031	90.42510223	7
20/11/2020	11:00:00	0	900	6713.670898	37.5961647	145.3064117	61
20/11/2020	11:15:00	224	900	21669.4082	37.92525101	151.6720276	194
20/11/2020	11:30:00	1124	900	19517.13867	37.83664322	139.6779633	180
20/11/2020	11:45:00	2024	900	18488.83203	37.52469254	144.6007996	171
20/11/2020	12:00:00	2924	900	12637.07129	37.2967186	133.8421021	104
20/11/2020	12:15:00	3824	900	9623.435547	36.78247833	128.0458679	83
20/11/2020	12:30:00	4724	900	5477.52002	36.65367889	96.80982971	39
20/11/2020	12:45:00	5624	900	3771.719482	36.11459351	137.4617462	33
20/11/2020	13:00:00	6524	900	76.9535141	36.35647583	154.4136963	1
20/11/2020	13:15:00	7424	900	47.39455795	35.29447937	2.640090227	0
20/11/2020	13:30:00	8324	900	0	35.05096817	94.4415741	0
20/11/2020	13:45:00	9224	900	0	35.17601776	119.2007675	0
20/11/2020	14:00:00	10124	900	939.9549561	34.6609726	94.0474472	8
20/11/2020	14:15:00	11024	900	1545.339966	34.57342529	130.2465057	13
20/11/2020	14:30:00	11924	900	867.4910889	34.63545609	104.7919006	4
20/11/2020	14:45:00	12824	900	0	34.7592926	119.370575	0
20/11/2020	15:00:00	13724	900	704.9123535	35.28242874	117.7227249	6
20/11/2020	15:15:00	14624	900	11653.63281	35.93562317	125.5832748	97
20/11/2020	15:30:00	15524	900	8988.50293	37.03521729	136.6457977	76
20/11/2020	15:45:00	16424	900	8394.660156	37.05981827	128.9343109	75
20/11/2020	16:00:00	17324	900	3245.527344	37.08894348	104.6881561	27
20/11/2020	16:15:00	18224	900	1541.503662	36.55197525	76.03842163	13
20/11/2020	16:30:00	19124	900	3816.71582	36.14308548	105.2188034	30
20/11/2020	16:45:00	20024	900	6020.643555	36.35517502	135.5703583	53
20/11/2020	17:00:00	20924	900	5851.647461	36.44496536	152.0269318	49
20/11/2020	17:15:00	21824	900	8538.416016	36.88383484	128.8946991	80
20/11/2020	17:30:00	22724	900	1014.34613	36.54524994	117.6389313	9
20/11/2020	17:45:00	23624	900	119.5	35.73359299	124.1460648	1
20/11/2020	18:00:00	24524	900	1034.486572	35.57662582	142.6644592	9
20/11/2020	18:15:00	25424	900	1917.411743	36.24262619	90.96406555	18
20/11/2020	18:30:00	26324	900	5149.491699	36.31563568	147.3058472	41
20/11/2020	18:45:00	27224	900	9676.853516	37.0177269	130.9199066	87
20/11/2020	19:00:00	28124	900	4755.30957	36.97882462	123.4496307	39
20/11/2020	19:15:00	29024	900	4199.597168	36.8718071	128.1611023	39
20/11/2020	19:30:00	29924	900	2479.998291	36.92887115	118.4992371	21
20/11/2020	19:45:00	30824	900	386.8754578	36.54716492	160.8560791	4
20/11/2020	20:00:00	31724	900	2285.993164	36.65263367	133.1046295	20
20/11/2020	20:15:00	32624	900	7151.689941	36.87021255	123.0284576	61
20/11/2020	20:30:00	33524	900	9246.317383	37.56794739	167.5341949	83
20/11/2020	20:45:00	34424	900	5511.515625	37.33689117	154.7759705	47
20/11/2020	21:00:00	35324	900	4557.727539	36.9888382	147.8473816	41
20/11/2020	21:15:00	36224	900	1717.421753	36.644207	144.7894592	14
20/11/2020	21:30:00	37124	900	697.2042847	36.68212509	124.1451797	5
20/11/2020	21:45:00	38024	900	2100.675049	36.35467529	96.73841858	16
20/11/2020	22:00:00	38924	900	3120.564697	36.61779404	36.56484985	25
20/11/2020	22:15:00	39824	900	7516.804199	37.0413208	166.190979	71
20/11/2020	22:30:00	40724	900	3764.619141	37.17159271	132.9271393	31
20/11/2020	22:45:00	41624	900	2958.479736	36.78755569	140.8946533	25
20/11/2020	23:00:00	42524	900	2040.651245	36.52101517	109.2145767	17
20/11/2020	23:15:00	43424	900	3770.069824	36.48524475	119.1843185	32
20/11/2020	23:30:00	44324	900	3470.641602	36.40973663	100.6335754	29
20/11/2020	23:45:00	45224	900	1874.742432	36.39016724	99.18469238	17
21/11/2020	00:00:00	46124	900	478.0006714	36.10374832	69.6324234	4
21/11/2020	00:15:00	47024	900	4072.28418	36.34151077	137.0445099	39
21/11/2020	00:30:00	47924	900	7948.790039	37.09352875	129.9572754	73
21/11/2020	00:45:00	48824	900	14051.27539	37.24410629	165.766983	124
21/11/2020	01:00:00	49724	900	14672.8623	37.58747864	145.8696747	136
21/11/2020	01:15:00	50624	900	14080.24512	37.65729904	146.4871063	123
21/11/2020	01:30:00	51524	900	6590.161621	37.52281952	148.954422	61
21/11/2020	01:45:00	52424	900	12327.08887	37.36401367	166.2679901	102
21/11/2020	02:00:00	53324	900	12184.11426	37.67266464	127.8177338	108
21/11/2020	02:15:00	54224	900	5882.271484	37.55904007	130.5191193	49
21/11/2020	02:30:00	55124	900	10204.24902	37.11524582	143.1878052	87
21/11/2020	02:45:00	56024	900	9647.587891	37.31094742	157.5457764	82
21/11/2020	03:00:00	56924	900	6946.470703	36.99703217	178.1750793	57
21/11/2020	03:15:00	57824	900	10532.61133	36.7345314	131.0140839	91
21/11/2020	03:30:00	58724	900	597.5005493	37.03365707	161.1856995	5
21/11/2020	03:45:00	59624	900	4980.970215	36.15233231	195.2165833	45
21/11/2020	04:00:00	60524	900	239.0001068	35.74095154	145.4431	2
21/11/2020	04:15:00	61424	900	477.9978027	35.44011688	157.3955536	4
21/11/2020	04:30:00	62324	900	478.0009766	35.15440369	157.6262665	4
21/11/2020	04:45:00	63224	900	477.999176	35.13444901	125.0150909	4
21/11/2020	05:00:00	64124	900	0	35.35548782	117.7532425	0
21/11/2020	05:15:00	65024	900	4804.588379	35.19090652	147.5991516	38
21/11/2020	05:30:00	65924	900	2372.855713	35.99261856	129.6642609	18
21/11/2020	05:45:00	66824	900	0	36.01147079	89.65155792	0
21/11/2020	06:00:00	67724	900	119.4963837	35.88107681	84.82982635	1
21/11/2020	06:15:00	68624	900	4228.040527	35.62585831	142.160553	32
21/11/2020	06:30:00	69524	900	6462.618164	35.85398102	149.7331238	61
21/11/2020	06:45:00	70424	900	3318.407471	36.34469223	155.4733276	26
21/11/2020	07:00:00	71324	900	7142.370605	36.41357422	150.4138184	61
21/11/2020	07:15:00	72224	900	2518.828857	36.16067123	113.4504776	19
21/11/2020	07:30:00	73124	900	0	35.49436569	48.65517807	0
21/11/2020	07:45:00	74024	900	0	35.59856415	0	0
21/11/2020	08:00:00	74924	900	0	35.54386902	86.18340302	0
21/11/2020	08:15:00	75824	900	119.5000992	35.35222626	90.37717438	0
21/11/2020	08:30:00	76724	900	0	35.28048706	119.2025146	0
21/11/2020	08:45:00	77624	900	0	35.11497116	139.8005981	0
21/11/2020	09:00:00	78524	900	358.5	34.89599609	149.750473	3
21/11/2020	09:15:00	79424	900	0	34.80679703	124.1476135	0
21/11/2020	09:30:00	80324	900	931.4395752	34.27854919	100.8516693	6
21/11/2020	09:45:00	81224	900	4741.891113	34.33237839	118.8052673	28
21/11/2020	10:00:00	82124	900	0	34.59621048	120.06427	0
21/11/2020	10:15:00	83024	900	0	34.9718399	120	0
21/11/2020	10:30:00	83924	900	6734.963379	35.75078201	112.4093475	57
21/11/2020	10:45:00	84824	900	6128.682617	36.38137054	115.1214447	45
21/11/2020	11:00:00	85724	900	3536.564209	36.41061783	130.637619	29
21/11/2020	11:15:00	86624	900	641.3449707	35.60264587	121.1091232	4
21/11/2020	11:30:00	87524	900	1611.409058	34.97417068	117.0054016	15
21/11/2020	11:45:00	88424	900	120	35.4971962	67.10662079	1
21/11/2020	12:00:00	89324	900	0	35.4758606	90.02666473	0
21/11/2020	12:15:00	90224	900	120.0000687	35.16298676	87.64405823	1
21/11/2020	12:30:00	91124	900	0	34.88857269	119.9924698	0
21/11/2020	12:45:00	92024	900	239.5008087	35.06859207	99.24344635	2
21/11/2020	13:00:00	92924	900	3962.271729	35.71966553	108.7618256	34
21/11/2020	13:15:00	93824	900	8868.744141	36.14586258	114.990303	81
21/11/2020	13:30:00	94724	900	0	35.79204178	77.67831421	0
21/11/2020	13:45:00	95624	900	120.0001526	35.35624695	35.10070038	1
21/11/2020	14:00:00	96524	900	408.2203369	35.47692871	105.1133881	3
21/11/2020	14:15:00	97424	900	0	35.3248291	119.5	0
21/11/2020	14:30:00	98324	900	239.999939	35.11582565	61.36657715	2
21/11/2020	14:45:00	99224	900	119.5	35.11341095	98.89057922	1
21/11/2020	15:00:00	100124	900	8787.036133	35.04489517	110.7185669	60
21/11/2020	15:15:00	101024	900	961.9244995	35.52747345	84.45037842	7
21/11/2020	15:30:00	101924	900	7122.899902	35.4549675	142.4108734	56
21/11/2020	15:45:00	102824	900	721.1414185	35.95152664	100.1505966	6
21/11/2020	16:00:00	103724	900	0	34.87451935	120	0
21/11/2020	16:15:00	104624	900	359.0153503	35.48578644	102.242691	3
21/11/2020	16:30:00	105524	900	556.2893677	35.82801437	108.0932083	5
21/11/2020	16:45:00	106424	900	7107.932617	35.87188339	159.6979828	60
21/11/2020	17:00:00	107324	900	5864.477051	36.63402176	163.7411041	48
21/11/2020	17:15:00	108224	900	4807.428223	36.67361832	137.5230408	40
21/11/2020	17:30:00	109124	900	10231.33008	37.23990631	154.6876068	90
21/11/2020	17:45:00	110024	900	2545.759033	37.20871353	119.1177216	23
21/11/2020	18:00:00	110924	900	2437.432129	36.45643997	85.72048187	21
21/11/2020	18:15:00	111824	900	2681.514404	36.02442932	122.621254	25
21/11/2020	18:30:00	112724	900	6326.007324	36.77419662	138.7797546	56
21/11/2020	18:45:00	113624	900	5876.575684	37.12892151	148.6058044	51
21/11/2020	19:00:00	114524	900	9392.525391	37.13558197	135.2453766	74
21/11/2020	19:15:00	115424	900	2044.120239	37.1186676	164.5640717	19
21/11/2020	19:30:00	116324	900	5885.401855	37.2440834	124.6052017	52
21/11/2020	19:45:00	117224	900	6761.037109	37.59954834	111.4596024	61
21/11/2020	20:00:00	118124	900	4260.397461	37.25984573	133.6146545	40
21/11/2020	20:15:00	119024	900	1654.978882	37.30972672	129.8787079	16
21/11/2020	20:30:00	119924	900	10220.24316	37.47265625	146.4210815	92
21/11/2020	20:45:00	120824	900	8492.791992	37.58998489	145.899353	78
21/11/2020	21:00:00	121724	900	4135.612305	36.59300232	199.2378235	36
21/11/2020	21:15:00	122624	900	1347.292603	35.67325974	139.5484772	11
21/11/2020	21:30:00	123524	900	2023.723389	37.22969055	113.6728745	18
21/11/2020	21:45:00	124424	900	4316.705078	36.44898224	135.5608215	37
21/11/2020	22:00:00	125324	900	6943.943848	36.8887825	150.5712128	55
21/11/2020	22:15:00	126224	900	6350.07959	37.56672668	161.2288208	56
21/11/2020	22:30:00	127124	900	5825.183594	37.76878738	123.1040344	48
21/11/2020	22:45:00	128024	900	5937.10498	37.45375824	120.8355865	51
21/11/2020	23:00:00	128924	900	2455.45752	36.8008461	141.1624146	21
21/11/2020	23:15:00	129824	900	11907.79785	37.12006378	160.2907715	105
21/11/2020	23:30:00	130724	900	11879.31934	37.90322876	152.1291046	102
21/11/2020	23:45:00	131624	900	7259.557129	37.6514473	130.3109283	63
22/11/2020	00:00:00	132524	900	6746.93457	37.46635437	123.8148422	53
22/11/2020	00:15:00	133424	900	2575.069092	37.62688446	127.5573425	20
22/11/2020	00:30:00	134324	900	4827.63916	37.41145706	111.0983582	39
22/11/2020	00:45:00	135224	900	16626.48242	37.40304565	153.8754272	141
22/11/2020	01:00:00	136124	900	8185.604492	37.3808136	121.4187546	70
22/11/2020	01:15:00	137024	900	4684.706055	37.36568832	121.6016998	43
22/11/2020	01:30:00	137924	900	6298.958008	37.0017128	122.9550247	52
22/11/2020	01:45:00	138824	900	6987.541992	37.24363327	175.8423767	61
22/11/2020	02:00:00	139724	900	9746.418945	37.66090012	123.5007858	87
22/11/2020	02:15:00	140624	900	6249.527832	37.38404846	159.8101044	56
22/11/2020	02:30:00	141524	900	5895.862305	37.60707092	134.0785675	49
22/11/2020	02:45:00	142424	900	5696.053711	37.32486725	154.6729126	48
22/11/2020	03:00:00	143324	900	5526.170898	37.09856796	157.7290955	48
22/11/2020	03:15:00	144224	900	4619.114746	37.07651901	158.2938843	38
22/11/2020	03:30:00	145124	900	1910.689209	36.7987442	112.0980911	15
22/11/2020	03:45:00	146024	900	16053.44824	36.93972015	152.734726	153
22/11/2020	04:00:00	146924	900	11847.32813	37.73674393	124.2406998	103
22/11/2020	04:15:00	147824	900	11236.51953	37.58213806	162.8856049	98
22/11/2020	04:30:00	148724	900	9366.811523	37.12917328	145.6197357	82
22/11/2020	04:45:00	149624	900	4900.294434	37.04714584	151.6673584	42
22/11/2020	05:00:00	150524	900	6999.54834	36.9921608	127.8896255	63
22/11/2020	05:15:00	151424	900	7582.362305	36.76241684	139.8518066	63
22/11/2020	05:30:00	152324	900	4955.092285	36.54700089	146.5545807	46
22/11/2020	05:45:00	153224	900	0	36.12615585	115.3312454	0
22/11/2020	06:00:00	154124	900	0	35.45255661	119.2643967	0
22/11/2020	06:15:00	155024	900	0	35.53077316	114.2410965	0
22/11/2020	06:30:00	155924	900	0	35.96989822	45.02269745	0
22/11/2020	06:45:00	156824	900	0	35.57169724	25.30802536	0
22/11/2020	07:00:00	157724	900	7169.658203	35.98044205	98.35633087	60
22/11/2020	07:15:00	158624	900	4547.594727	36.51776505	102.7666092	41
22/11/2020	07:30:00	159524	900	119.5001373	35.55082703	119.2145309	0
22/11/2020	07:45:00	160424	900	0	35.41187286	119.3459244	0
22/11/2020	08:00:00	161324	900	477.9972839	35.49596786	117.9630203	4
22/11/2020	08:15:00	162224	900	0	35.32559967	135.7940216	0
22/11/2020	08:30:00	163124	900	119.4999542	34.95391083	87.2776413	1
22/11/2020	08:45:00	164024	900	481.9881287	35.17049026	118.9740677	4
22/11/2020	09:00:00	164924	900	263.9883118	34.92530441	102.5520782	3
22/11/2020	09:15:00	165824	900	815.9904175	34.94498825	102.7010117	7
22/11/2020	09:30:00	166724	900	168.998764	35.11547089	89.20932007	2
22/11/2020	09:45:00	167624	900	199.2085724	35.15107727	43.02706528	2
22/11/2020	10:00:00	168524	900	159.2978363	35.12445831	108.1502228	1
22/11/2020	10:15:00	169424	900	119.5	34.88029861	119.5148544	1
22/11/2020	10:30:00	170324	900	0	34.82244873	89.65155792	0
22/11/2020	10:45:00	171224	900	7474.135254	35.7976799	94.19100189	57
22/11/2020	11:00:00	172124	900	4831.40625	36.1175766	123.3039017	44
22/11/2020	11:15:00	173024	900	1562.079834	36.24987411	102.1834335	14
22/11/2020	11:30:00	173924	900	651.0697021	35.16835785	109.1823196	4
22/11/2020	11:45:00	174824	900	453.3921814	34.56297684	119.2841797	4
22/11/2020	12:00:00	175724	900	0	34.51158524	3.849333048	0
22/11/2020	12:15:00	176624	900	0	34.54367065	116.152565	0
22/11/2020	12:30:00	177524	900	0	34.90533829	56.41462326	0
22/11/2020	12:45:00	178424	900	408.102478	34.83075714	96.56758881	3
22/11/2020	13:00:00	179324	900	168.9983521	34.33718491	135.0558014	2
22/11/2020	13:15:00	180224	900	0	34.37376785	119.5	0
22/11/2020	13:30:00	181124	900	119.502182	34.74212265	105.56633	1
22/11/2020	13:45:00	182024	900	0	34.53676224	98.12366486	0
22/11/2020	14:00:00	182924	900	1271.598877	34.58347321	114.6196442	11
22/11/2020	14:15:00	183824	900	4345.04541	35.14494705	120.3783646	35
22/11/2020	14:30:00	184724	900	0	35.15811539	119.5	0
22/11/2020	14:45:00	185624	900	3134.897217	35.45712662	104.6962433	26
22/11/2020	15:00:00	186524	900	3043.564941	36.0459938	126.6443481	29
22/11/2020	15:15:00	187424	900	288.4977722	35.47358322	114.960144	2
22/11/2020	15:30:00	188324	900	646.9985352	35.30558014	114.2795334	5
22/11/2020	15:45:00	189224	900	0	35.89137268	119.5	0
22/11/2020	16:00:00	190124	900	8714.960938	35.61856079	130.4428711	81
22/11/2020	16:15:00	191024	900	5055.801758	36.01931381	141.5883484	44
22/11/2020	16:30:00	191924	900	1516.125366	35.89877319	127.3671112	14
22/11/2020	16:45:00	192824	900	408.0003357	35.24282455	115.0893555	3
22/11/2020	17:00:00	193724	900	239.0001678	35.62916565	114.8406219	2
22/11/2020	17:15:00	194624	900	1006.000305	36.01748657	59.33656693	9
22/11/2020	17:30:00	195524	900	7069.064941	36.98584747	178.3658295	60
22/11/2020	17:45:00	196424	900	5998.404297	37.33465576	149.8746643	55
22/11/2020	18:00:00	197324	900	8236.519531	37.29984283	134.3055267	71
22/11/2020	18:15:00	198224	900	1991.419312	37.03589249	138.9533539	20
22/11/2020	18:30:00	199124	900	239.000061	36.49921799	160.0187378	2
22/11/2020	18:45:00	200024	900	4085.955078	36.82281876	154.131958	36
22/11/2020	19:00:00	200924	900	4307.890137	37.39718246	132.3300934	38
22/11/2020	19:15:00	201824	900	11020.18945	37.17470551	133.3466187	100
22/11/2020	19:30:00	202724	900	6631.375	37.46706772	139.4156952	58
22/11/2020	19:45:00	203624	900	2846.866455	36.8450737	135.2945709	27
22/11/2020	20:00:00	204524	900	1330.268555	36.48394775	121.1241989	11
22/11/2020	20:15:00	205424	900	3737.500488	37.08128357	126.4215698	32
22/11/2020	20:30:00	206324	900	337.9968567	36.98901749	119.1853867	3
22/11/2020	20:45:00	207224	900	6325.274902	37.01178741	105.9333115	53
22/11/2020	21:00:00	208124	900	4364.021973	36.98984909	154.1685944	42
22/11/2020	21:15:00	209024	900	11047.59961	37.12359619	143.6196899	105
22/11/2020	21:30:00	209924	900	13026.55859	37.59005737	174.5246429	112
22/11/2020	21:45:00	210824	900	10993.74023	37.71144485	157.3112488	92
22/11/2020	22:00:00	211724	900	12232.23633	37.55849838	141.7000122	107
22/11/2020	22:15:00	212624	900	7089.530762	37.84651947	142.9869995	67
22/11/2020	22:30:00	213524	900	4045.666504	37.62417984	124.3521194	33
22/11/2020	22:45:00	214424	900	640.9923096	36.96630096	165.0325775	5
22/11/2020	23:00:00	215324	900	3798.822021	36.07502747	234.9760895	33
22/11/2020	23:15:00	216224	900	577.4973755	36.59189606	75.22727203	5
22/11/2020	23:30:00	217124	900	5754.628906	36.4347496	150.5201569	54
22/11/2020	23:45:00	218024	900	0	36.9716835	119.1582108	0
23/11/2020	00:00:00	218924	900	119.5001373	36.81295013	119.2338638	2
23/11/2020	00:15:00	219824	900	2458.320801	36.50278854	145.7152405	21
23/11/2020	00:30:00	220724	900	0	36.33193207	128.094162	0
23/11/2020	00:45:00	221624	900	4388.151855	36.52774811	180.8827667	34
23/11/2020	01:00:00	222524	900	12513.48047	37.24997711	166.6443481	106
23/11/2020	01:15:00	223424	900	10206.64551	37.8171196	187.2398682	87
23/11/2020	01:30:00	224324	900	3836.008057	37.62198639	145.6849365	31
23/11/2020	01:45:00	225224	900	5774.246582	37.59980011	171.145462	50
23/11/2020	02:00:00	226124	900	9352.333008	37.55235291	176.6203918	83
23/11/2020	02:15:00	227024	900	6439.972656	37.32984543	135.9566345	53
23/11/2020	02:30:00	227924	900	2955.798096	36.56027222	169.6328278	27
23/11/2020	02:45:00	228824	900	8826.651367	37.16281509	153.2545166	82
23/11/2020	03:00:00	229724	900	1779.427368	36.53954315	196.4543762	17
23/11/2020	03:15:00	230624	900	11170.53516	36.57632446	142.687973	95
23/11/2020	03:30:00	231524	900	3799.15332	37.36063766	111.0445862	34
23/11/2020	03:45:00	232424	900	1124.996704	36.98686981	102.4170456	9
23/11/2020	04:00:00	233324	900	4735.008789	36.18150711	136.9447327	40
23/11/2020	04:15:00	234224	900	13473.64941	37.13061905	156.5788422	111
23/11/2020	04:30:00	235124	900	14668.0498	37.2013092	123.4813995	120
23/11/2020	04:45:00	236024	900	10226.63867	37.1664505	122.5704575	89
23/11/2020	05:00:00	236924	900	2399.594238	36.50678635	148.1345215	20
23/11/2020	05:15:00	237824	900	4414.380859	36.21208191	130.0469666	40
23/11/2020	05:30:00	238724	900	8168.533203	36.63566208	154.1687927	72
23/11/2020	05:45:00	239624	900	2038.842407	36.66014099	107.5772781	18
23/11/2020	06:00:00	240524	900	887.8537598	35.35577393	145.0396271	9
23/11/2020	06:15:00	241424	900	1438.005371	35.4586525	102.66819	11
23/11/2020	06:30:00	242324	900	239.0006409	36.1110611	118.2917252	2
23/11/2020	06:45:00	243224	900	169.0168762	35.61876297	106.7159348	1
23/11/2020	07:00:00	244124	900	577.4758301	35.53914261	61.24333954	5
23/11/2020	07:15:00	245024	900	3000.580322	35.81476212	57.20877075	24
23/11/2020	07:30:00	245924	900	12355.39453	36.18278885	135.7928925	112
23/11/2020	07:45:00	246824	900	2361.246338	36.78855896	134.5068054	17
23/11/2020	08:00:00	247724	900	978.0163574	36.86305237	114.9077911	7
23/11/2020	08:15:00	248624	900	360.6647644	35.53810883	107.4660873	3
23/11/2020	08:30:00	249524	900	0	35.11064911	119.5	0
23/11/2020	08:45:00	250424	900	10656.00195	35.39035416	131.7054443	112
23/11/2020	09:00:00	251324	900	16271.69922	36.32326889	150.9970398	141
23/11/2020	09:15:00	252224	900	8308.316406	36.60705185	140.670166	69
23/11/2020	09:30:00	253124	900	239.0001984	36.24447632	118.3790436	2
23/11/2020	09:45:00	254024	900	0	35.15275192	120	0
23/11/2020	10:00:00	254924	900	0	35.32049942	120	0
23/11/2020	10:15:00	255824	900	119.4999313	34.92473221	140.6946716	1
23/11/2020	10:30:00	256724	900	0	34.80808258	119.5	0
23/11/2020	10:45:00	257624	900	1699.605347	34.37894058	118.8265762	17
23/11/2020	11:00:00	258524	900	3502.987549	35.63166809	93.27399445	30
20/11/2020	11:00:00	0	900	8300.303711	36.2150116	151.1980591	75
20/11/2020	11:15:00	224	900	15438.36035	35.83046341	149.4804535	139
20/11/2020	11:30:00	1124	900	16625.85156	34.96486282	143.575882	140
20/11/2020	11:45:00	2024	900	13499.6543	34.64056015	153.6307373	115
20/11/2020	12:00:00	2924	900	10549.23926	34.45666504	147.9528046	93
20/11/2020	12:15:00	3824	900	7574.461914	34.70744324	138.0755157	69
20/11/2020	12:30:00	4724	900	408.035614	34.18507385	80.37333679	3
20/11/2020	12:45:00	5624	900	477.9766541	34.17848206	130.2121277	4
20/11/2020	13:00:00	6524	900	0	34.6321907	156.6361389	0
20/11/2020	13:15:00	7424	900	0	34.36717606	117.8183441	0
20/11/2020	13:30:00	8324	900	0	34.57505417	59.97796249	0
20/11/2020	13:45:00	9224	900	3477.390625	33.99868393	110.3141861	29
20/11/2020	14:00:00	10124	900	6759.421387	34.39990997	107.0072784	53
20/11/2020	14:15:00	11024	900	2083.874268	34.32748032	139.1136169	17
20/11/2020	14:30:00	11924	900	716.9994507	33.81708908	102.8202896	6
20/11/2020	14:45:00	12824	900	0	33.57790375	0.371090233	0
20/11/2020	15:00:00	13724	900	408.8527222	33.66129684	26.86281204	3
20/11/2020	15:15:00	14624	900	359.0003357	33.92167664	118.1076202	3
20/11/2020	15:30:00	15524	900	119.4999542	34.03635788	117.0605698	1
20/11/2020	15:45:00	16424	900	478.0011292	33.74537659	114.6130371	4
20/11/2020	16:00:00	17324	900	2455.611084	33.62662888	115.5372467	22
20/11/2020	16:15:00	18224	900	3467.528076	34.57062912	68.00902557	24
20/11/2020	16:30:00	19124	900	10677.70117	34.50796509	142.0144653	91
20/11/2020	16:45:00	20024	900	11338.73926	34.93701935	148.3930206	101
20/11/2020	17:00:00	20924	900	6715.840332	34.70002365	146.8662415	56
20/11/2020	17:15:00	21824	900	359.5004883	34.67257309	103.5293427	3
20/11/2020	17:30:00	22724	900	240.0000305	33.99752045	119.5087585	2
20/11/2020	17:45:00	23624	900	0	34.12331772	131.9290619	0
20/11/2020	18:00:00	24524	900	2742.27417	34.73740768	139.3824615	28
20/11/2020	18:15:00	25424	900	1394.701416	33.93131638	118.9294357	11
20/11/2020	18:30:00	26324	900	7580.828613	34.48352432	159.397644	73
20/11/2020	18:45:00	27224	900	11327.95605	34.73160934	121.9153442	101
20/11/2020	19:00:00	28124	900	9820.822266	35.04224014	132.7815704	87
20/11/2020	19:15:00	29024	900	10536.71387	34.72314453	127.5840988	91
20/11/2020	19:30:00	29924	900	9256.107422	34.50494385	136.0471039	79
20/11/2020	19:45:00	30824	900	7444.278809	34.74098587	147.1005859	65
20/11/2020	20:00:00	31724	900	8731.648438	34.61231232	124.0740128	73
20/11/2020	20:15:00	32624	900	3994.58667	34.59434509	119.6506424	35
20/11/2020	20:30:00	33524	900	1006.845947	34.88972092	169.1404724	8
20/11/2020	20:45:00	34424	900	7706.385742	34.5383873	166.7403259	64
20/11/2020	21:00:00	35324	900	9183.500977	34.79164886	145.7143707	82
20/11/2020	21:15:00	36224	900	6420.102539	34.49802399	159.0286102	55
20/11/2020	21:30:00	37124	900	8760.253906	34.08023834	157.5619965	77
20/11/2020	21:45:00	38024	900	358.9994812	34.96419144	83.90959167	3
20/11/2020	22:00:00	38924	900	528.8521118	33.74672318	38.53964615	5
20/11/2020	22:15:00	39824	900	360.0162048	33.82197952	149.7182922	3
20/11/2020	22:30:00	40724	900	1970.645874	33.91117096	156.3408508	18
20/11/2020	22:45:00	41624	900	1678.278564	34.75566483	137.6860962	16
20/11/2020	23:00:00	42524	900	8432.044922	34.95662689	171.8925171	70
20/11/2020	23:15:00	43424	900	7932.966309	34.5643959	141.0605469	67
20/11/2020	23:30:00	44324	900	8602.84082	34.46392059	199.7429047	71
20/11/2020	23:45:00	45224	900	2336.437988	34.57405472	111.0684967	22
21/11/2020	00:00:00	46124	900	239	34.02347946	85.07766724	2
21/11/2020	00:15:00	47024	900	0	34.17145157	142.2706757	0
21/11/2020	00:30:00	47924	900	6888.72168	34.85063934	118.9207687	60
21/11/2020	00:45:00	48824	900	8597.734375	34.97193146	169.7628326	73
21/11/2020	01:00:00	49724	900	10064.31934	34.66347122	139.2810516	89
21/11/2020	01:15:00	50624	900	12960.02637	34.5562439	149.5693512	111
21/11/2020	01:30:00	51524	900	7033.117676	34.52024841	136.8189392	69
21/11/2020	01:45:00	52424	900	8731.102539	34.36296844	144.1707458	79
21/11/2020	02:00:00	53324	900	14008.13477	34.63153076	145.7488861	130
21/11/2020	02:15:00	54224	900	5764.980469	34.60033798	127.3054581	50
21/11/2020	02:30:00	55124	900	6983.147461	34.66544342	162.4160156	60
21/11/2020	02:45:00	56024	900	1582.497192	34.67990494	152.811615	12
21/11/2020	03:00:00	56924	900	984.9950562	33.62657166	178.3428802	7
21/11/2020	03:15:00	57824	900	1244.500854	33.99478531	147.0935974	10
21/11/2020	03:30:00	58724	900	4589.167969	34.1554985	146.8379211	42
21/11/2020	03:45:00	59624	900	10869.75098	34.54264069	184.016571	91
21/11/2020	04:00:00	60524	900	11246.59277	34.45621872	144.1755371	104
21/11/2020	04:15:00	61424	900	7939.30127	34.44303894	164.9154663	63
21/11/2020	04:30:00	62324	900	6832.42627	34.45353699	150.1981049	53
21/11/2020	04:45:00	63224	900	1705.996826	34.77308655	123.6340408	16
21/11/2020	05:00:00	64124	900	238.9998627	34.13082123	117.5170593	2
21/11/2020	05:15:00	65024	900	646.9987183	34.50172424	152.3795471	5
21/11/2020	05:30:00	65924	900	238.9999084	34.77515793	119.5804672	2
21/11/2020	05:45:00	66824	900	0	35.00444031	89.65155792	0
21/11/2020	06:00:00	67724	900	0	34.946064	84.73719788	0
21/11/2020	06:15:00	68624	900	716.9997559	34.22123337	118.4824982	6
21/11/2020	06:30:00	69524	900	2665.824219	34.09131241	150.6427765	23
21/11/2020	06:45:00	70424	900	10007.57813	34.28890991	173.9603424	86
21/11/2020	07:00:00	71324	900	5199.111328	34.14341354	169.3541412	41
21/11/2020	07:15:00	72224	900	1585.290649	34.08150864	136.8755188	13
21/11/2020	07:30:00	73124	900	4888.233887	34.40921402	158.5468597	40
21/11/2020	07:45:00	74024	900	766.4987183	34.07834625	144.2352753	7
21/11/2020	08:00:00	74924	900	119.4999542	35.13140106	163.1814575	1
21/11/2020	08:15:00	75824	900	0	34.56324005	156.638092	0
21/11/2020	08:30:00	76724	900	119.4999542	34.5779686	135.7592163	1
21/11/2020	08:45:00	77624	900	0	34.04594421	157.1992493	0
21/11/2020	09:00:00	78524	900	0	34.31452942	215.756073	0
21/11/2020	09:15:00	79424	900	119.4999924	34.0713501	177.9979095	1
21/11/2020	09:30:00	80324	900	598.4998169	33.95932388	149.2748871	5
21/11/2020	09:45:00	81224	900	42.48574829	33.69141769	117.8880997	0
21/11/2020	10:00:00	82124	900	365.5167542	33.80143738	110.8933258	4
21/11/2020	10:15:00	83024	900	872.4193726	33.73744583	118.7894211	10
21/11/2020	10:30:00	83924	900	168.9984741	33.63633728	119.5669327	1
21/11/2020	10:45:00	84824	900	288.8527832	33.86408997	120.5777664	2
21/11/2020	11:00:00	85724	900	156.4654694	33.61399841	113.2832565	1
21/11/2020	11:15:00	86624	900	8072.322754	34.59884262	97.93197632	68
21/11/2020	11:30:00	87524	900	2333.610107	34.4186821	141.7064819	21
21/11/2020	11:45:00	88424	900	338.7051392	33.45037079	138.0645599	3
21/11/2020	12:00:00	89324	900	0	33.83282471	131.9290619	0
21/11/2020	12:15:00	90224	900	1160.163818	34.21434021	131.40979	12
21/11/2020	12:30:00	91124	900	598	34.0313797	119.4261551	5
21/11/2020	12:45:00	92024	900	723.0698242	33.94150162	101.6880875	5
21/11/2020	13:00:00	92924	900	1016.118469	34.09931564	78.87768555	7
21/11/2020	13:15:00	93824	900	2197.297119	34.49617004	116.6766205	18
21/11/2020	13:30:00	94724	900	0	34.34796143	119.3074036	0
21/11/2020	13:45:00	95624	900	1016.116272	33.94141006	115.3705215	12
21/11/2020	14:00:00	96524	900	1102.432983	34.20334625	109.8287201	9
21/11/2020	14:15:00	97424	900	239.0001373	33.99427032	120.0123749	2
21/11/2020	14:30:00	98324	900	0	33.68355942	143.9966888	0
21/11/2020	14:45:00	99224	900	2787.18457	34.70524597	97.3470459	22
21/11/2020	15:00:00	100124	900	5490.373047	34.42756271	108.3668365	40
21/11/2020	15:15:00	101024	900	3571.090088	34.61360168	81.0124054	31
21/11/2020	15:30:00	101924	900	0	34.29656219	119.5047073	0
21/11/2020	15:45:00	102824	900	408.8632202	34.36271286	90.81791687	3
21/11/2020	16:00:00	103724	900	0	34.27162552	119.5	0
21/11/2020	16:15:00	104624	900	169.3524323	34.04100037	90.85765076	1
21/11/2020	16:30:00	105524	900	1275.87207	35.10137558	92.78672791	10
21/11/2020	16:45:00	106424	900	8705.714844	34.88415146	140.3137665	71
21/11/2020	17:00:00	107324	900	3745.753418	33.86275101	110.2875519	30
21/11/2020	17:15:00	108224	900	716.999939	33.89998245	114.5345688	6
21/11/2020	17:30:00	109124	900	1354.81958	33.56793594	118.2429123	12
21/11/2020	17:45:00	110024	900	2028.102539	33.91720963	152.3315277	16
21/11/2020	18:00:00	110924	900	6476.419922	34.69219589	125.1068573	53
21/11/2020	18:15:00	111824	900	1006.8526	34.55009079	165.2256775	7
21/11/2020	18:30:00	112724	900	2553.769043	33.81538773	136.0233459	21
21/11/2020	18:45:00	113624	900	7210.202148	35.24210358	133.9868774	61
21/11/2020	19:00:00	114524	900	8439.8125	34.96593475	131.1013641	74
21/11/2020	19:15:00	115424	900	10453.92871	34.98979187	135.2254486	89
21/11/2020	19:30:00	116324	900	7949.75293	34.93150711	172.1304016	67
21/11/2020	19:45:00	117224	900	6150.132324	35.09857559	107.5998917	52
21/11/2020	20:00:00	118124	900	5298.489258	34.50008774	143.0331116	42
21/11/2020	20:15:00	119024	900	9023.551758	34.66279602	145.3427734	80
21/11/2020	20:30:00	119924	900	10180.23438	34.90666199	142.2445221	90
21/11/2020	20:45:00	120824	900	11215.95801	34.67581558	144.1710815	97
21/11/2020	21:00:00	121724	900	7119.938477	34.41840363	164.0736237	59
21/11/2020	21:15:00	122624	900	3479.001709	33.975811	117.1861343	29
21/11/2020	21:30:00	123524	900	1962.857178	33.69153976	113.8532639	15
21/11/2020	21:45:00	124424	900	541.5175781	33.782341	112.578537	5
21/11/2020	22:00:00	125324	900	836.5106812	33.65652466	123.2600784	7
21/11/2020	22:15:00	126224	900	11203.91602	35.12656021	131.58461	94
21/11/2020	22:30:00	127124	900	8627.668945	34.97180939	178.8108978	76
21/11/2020	22:45:00	128024	900	9187.660156	34.69904327	174.8425293	82
21/11/2020	23:00:00	128924	900	5199.352051	34.53200531	159.7658691	44
21/11/2020	23:15:00	129824	900	17145.66602	34.78504562	156.2670288	156
21/11/2020	23:30:00	130724	900	10016.94434	34.9238205	136.1996765	82
21/11/2020	23:45:00	131624	900	8610.574219	34.47650909	133.7633514	76
22/11/2020	00:00:00	132524	900	1535.297607	33.44342422	132.1420746	14
22/11/2020	00:15:00	133424	900	885.9967041	34.04579926	160.5532074	7
22/11/2020	00:30:00	134324	900	1908.205322	35.0528717	107.4794998	16
22/11/2020	00:45:00	135224	900	16937.81836	34.48925781	136.6277618	148
22/11/2020	01:00:00	136124	900	8980.736328	34.38228989	136.0464935	79
22/11/2020	01:15:00	137024	900	5456.530273	34.82567596	141.5617828	50
22/11/2020	01:30:00	137924	900	6305.08252	34.6913147	140.9522858	57
22/11/2020	01:45:00	138824	900	15442.89551	34.57335281	162.906723	133
22/11/2020	02:00:00	139724	900	8757.577148	34.50960922	157.1919708	70
22/11/2020	02:15:00	140624	900	10274.47949	34.40436935	180.1802368	63
22/11/2020	02:30:00	141524	900	6032.452637	34.7556572	155.5765076	51
22/11/2020	02:45:00	142424	900	5410.898438	34.54509354	151.1391602	47
22/11/2020	03:00:00	143324	900	8423.547852	34.3683815	139.9994354	71
22/11/2020	03:15:00	144224	900	9630.524414	34.75716019	146.5100708	84
22/11/2020	03:30:00	145124	900	1075.499878	35.3390007	127.8524551	9
22/11/2020	03:45:00	146024	900	646.9991455	34.18620682	130.0536957	6
22/11/2020	04:00:00	146924	900	6224.202637	34.40533447	125.5536804	55
22/11/2020	04:15:00	147824	900	10777.97852	34.68852997	178.270813	96
22/11/2020	04:30:00	148724	900	8993.878906	34.39265442	127.7336197	79
22/11/2020	04:45:00	149624	900	9072.043945	34.68469238	137.8872375	80
22/11/2020	05:00:00	150524	900	1660.975464	34.30526733	129.3894501	11
22/11/2020	05:15:00	151424	900	238.9997101	34.67291641	126.9406586	2
22/11/2020	05:30:00	152324	900	0	34.29698181	136.7061157	0
22/11/2020	05:45:00	153224	900	0	34.17254639	118.9403763	0
22/11/2020	06:00:00	154124	900	0	34.12626266	119.3331223	0
22/11/2020	06:15:00	155024	900	0	34.16632843	119.3748322	0
22/11/2020	06:30:00	155924	900	0	34.90722656	119.5	0
22/11/2020	06:45:00	156824	900	5458.095215	34.57512665	154.7826691	45
22/11/2020	07:00:00	157724	900	7333.050781	34.23206329	150.9333801	63
22/11/2020	07:15:00	158624	900	4886.789063	33.91228485	120.7240982	44
22/11/2020	07:30:00	159524	900	5096.958496	34.21866226	134.817627	47
22/11/2020	07:45:00	160424	900	0	34.64316177	130.0102692	0
22/11/2020	08:00:00	161324	900	0	33.59726715	135.8867188	0
22/11/2020	08:15:00	162224	900	0	33.35738754	157.6611328	0
22/11/2020	08:30:00	163124	900	0	33.97035599	164.4113312	0
22/11/2020	08:45:00	164024	900	0	33.48594284	150.4650269	0
22/11/2020	09:00:00	164924	900	5454.763672	33.77784348	142.6028442	46
22/11/2020	09:15:00	165824	900	767.6983032	34.39192963	106.9761963	6
22/11/2020	09:30:00	166724	900	0	35.25879288	89.65155792	0
22/11/2020	09:45:00	167624	900	338.0007019	34.83378601	61.85972214	2
22/11/2020	10:00:00	168524	900	0	34.26682281	119.7401581	0
22/11/2020	10:15:00	169424	900	119.4999542	34.29193497	123.2357025	1
22/11/2020	10:30:00	170324	900	0	34.29687119	119.5	0
22/11/2020	10:45:00	171224	900	238.9989471	33.73731232	118.2390137	2
22/11/2020	11:00:00	172124	900	766.4891357	33.5114212	120.1917572	6
22/11/2020	11:15:00	173024	900	477.9902649	33.800354	107.1433334	4
22/11/2020	11:30:00	173924	900	4381.630371	34.45245361	111.5148239	39
22/11/2020	11:45:00	174824	900	119.5000305	35.12229538	143.7658997	1
22/11/2020	12:00:00	175724	900	0	34.54034042	119.5	0
22/11/2020	12:15:00	176624	900	0	34.68582153	119.5	0
22/11/2020	12:30:00	177524	900	0	34.00775146	0	0
22/11/2020	12:45:00	178424	900	844.9926147	34.05718994	105.6111145	5
22/11/2020	13:00:00	179324	900	331.0888062	33.81600189	140.5829315	2
22/11/2020	13:15:00	180224	900	596.0723877	34.54772949	120.553299	4
22/11/2020	13:30:00	181124	900	0	34.99530029	119.5	0
22/11/2020	13:45:00	182024	900	358.5	35.08537292	97.57781219	3
22/11/2020	14:00:00	182924	900	2558.027832	35.07896423	116.9111252	18
22/11/2020	14:15:00	183824	900	6909.414551	34.68441772	138.1095581	61
22/11/2020	14:30:00	184724	900	477.9996033	34.73781967	103.9517212	4
22/11/2020	14:45:00	185624	900	0	34.66710663	122.0981445	0
22/11/2020	15:00:00	186524	900	0	33.96037674	125.5279465	0
22/11/2020	15:15:00	187424	900	0	34.36029816	118.2493362	0
22/11/2020	15:30:00	188324	900	0	34.44234467	119.4700089	0
22/11/2020	15:45:00	189224	900	0	34.43777084	119.5	0
22/11/2020	16:00:00	190124	900	0	34.22982407	118.3886337	0
22/11/2020	16:15:00	191024	900	4238.720215	34.18279266	146.7765961	39
22/11/2020	16:30:00	191924	900	4726.584473	34.43375397	144.9867706	39
22/11/2020	16:45:00	192824	900	2207.97876	34.18619537	128.2996826	18
22/11/2020	17:00:00	193724	900	745.9906006	34.43242645	112.8035202	7
22/11/2020	17:15:00	194624	900	358.5005188	34.32766724	119.2114029	3
22/11/2020	17:30:00	195524	900	0	33.42198944	151.6248932	0
22/11/2020	17:45:00	196424	900	1075.494751	34.39765549	120.7830963	9
22/11/2020	18:00:00	197324	900	7116.395508	35.14081192	115.413353	63
22/11/2020	18:15:00	198224	900	7879.84082	35.08134842	170.657608	71
22/11/2020	18:30:00	199124	900	6476.798828	35.08444977	154.6864624	52
22/11/2020	18:45:00	200024	900	6520.152832	34.58997726	141.7159729	55
22/11/2020	19:00:00	200924	900	2706.824707	34.78969574	117.6371994	22
22/11/2020	19:15:00	201824	900	10725.70703	35.2619133	129.7095184	94
22/11/2020	19:30:00	202724	900	10205.43359	35.13364029	137.8644714	92
22/11/2020	19:45:00	203624	900	7569.392578	34.7980957	138.2892609	68
22/11/2020	20:00:00	204524	900	5256.887695	34.4740448	155.3486481	46
22/11/2020	20:15:00	205424	900	2497.684082	33.44636536	143.3671112	20
22/11/2020	20:30:00	206324	900	119.5007782	34.19576645	114.4828873	1
22/11/2020	20:45:00	207224	900	5627.496582	34.54070663	124.5005188	56
22/11/2020	21:00:00	208124	900	13258.62793	34.7428093	149.6339569	121
22/11/2020	21:15:00	209024	900	10152.27734	34.76292419	173.5641022	90
22/11/2020	21:30:00	209924	900	12114.92383	34.91504288	145.2225952	107
22/11/2020	21:45:00	210824	900	10514.69336	34.28208542	149.2528687	84
22/11/2020	22:00:00	211724	900	0	34.05988693	172.1434631	0
22/11/2020	22:15:00	212624	900	1537.702759	33.66038132	149.2442474	13
22/11/2020	22:30:00	213524	900	5216.608398	34.54900742	146.049408	44
22/11/2020	22:45:00	214424	900	10334.58203	34.49610138	199.5944672	97
22/11/2020	23:00:00	215324	900	8729.283203	34.29690933	170.7247772	71
22/11/2020	23:15:00	216224	900	756.5545044	34.48678207	89.12622833	7
22/11/2020	23:30:00	217124	900	119.5	33.65908432	159.0712738	1
22/11/2020	23:45:00	218024	900	0	33.57255936	76.46183014	0
23/11/2020	00:00:00	218924	900	0	33.78292465	114.632309	0
23/11/2020	00:15:00	219824	900	6400.191406	34.74645996	171.1662292	57
23/11/2020	00:30:00	220724	900	6695.882324	34.25984192	196.0188599	52
23/11/2020	00:45:00	221624	900	9921.120117	34.25357437	187.8118896	86
23/11/2020	01:00:00	222524	900	10058.07813	34.68132401	144.0225067	87
23/11/2020	01:15:00	223424	900	8594.016602	34.23576736	199.6945038	77
23/11/2020	01:30:00	224324	900	7848.022949	34.29940796	136.5752411	69
23/11/2020	01:45:00	225224	900	13633.62207	35.01303482	139.0690918	120
23/11/2020	02:00:00	226124	900	12670.80176	34.5840416	180.1072388	117
23/11/2020	02:15:00	227024	900	7650.887207	34.41123199	139.8115082	62
23/11/2020	02:30:00	227924	900	7709.432129	34.25284958	201.0165405	67
23/11/2020	02:45:00	228824	900	5344.950684	34.53338623	151.1285706	46
23/11/2020	03:00:00	229724	900	8412.512695	34.47632599	175.3467865	77
23/11/2020	03:15:00	230624	900	10141.86816	34.47437286	144.7675323	91
23/11/2020	03:30:00	231524	900	7027.241699	34.26064301	122.1282654	62
23/11/2020	03:45:00	232424	900	4926.753418	34.3311615	209.8303986	43
23/11/2020	04:00:00	233324	900	6699.123047	34.66831207	147.4286041	54
23/11/2020	04:15:00	234224	900	2065.357666	35.10443497	145.8836517	15
23/11/2020	04:30:00	235124	900	238.9998932	34.40732574	133.9101715	2
23/11/2020	04:45:00	236024	900	4580.23291	34.52210999	132.9725342	37
23/11/2020	05:00:00	236924	900	11250.27734	34.31944656	170.292923	96
23/11/2020	05:15:00	237824	900	849.8575439	33.68575287	121.1840134	7
23/11/2020	05:30:00	238724	900	597.5012207	33.43858719	147.8014526	5
23/11/2020	05:45:00	239624	900	5556.581055	34.21624374	137.4287262	50
23/11/2020	06:00:00	240524	900	5245.936035	34.26709366	192.2974396	43
23/11/2020	06:15:00	241424	900	4511.165527	33.96914291	152.0282135	43
23/11/2020	06:30:00	242324	900	3598.805176	34.7642746	132.4091797	29
23/11/2020	06:45:00	243224	900	0	34.6926651	120	0
23/11/2020	07:00:00	244124	900	0	33.50072098	73.16329193	0
23/11/2020	07:15:00	245024	900	0	33.42992401	51.27035522	0
23/11/2020	07:30:00	245924	900	0	33.31757355	116.606163	0
23/11/2020	07:45:00	246824	900	480.0027771	33.81761551	112.4138412	4
23/11/2020	08:00:00	247724	900	1346.539307	34.48108292	103.90448	11
23/11/2020	08:15:00	248624	900	1616.110962	34.51879883	93.12761688	13
23/11/2020	08:30:00	249524	900	120	34.49943924	30.0933342	1
23/11/2020	08:45:00	250424	900	240.0027466	33.48341751	109.0773315	2
23/11/2020	09:00:00	251324	900	2882.890625	33.45103455	122.5578918	23
23/11/2020	09:15:00	252224	900	6967.321289	34.32030487	106.4308777	65
23/11/2020	09:30:00	253124	900	717.9890137	34.00010681	26.74085617	6
23/11/2020	09:45:00	254024	900	0	34.399189	0	0
23/11/2020	10:00:00	254924	900	0	34.72283936	0	0
23/11/2020	10:15:00	255824	900	0	34.08044815	29.97333336	0
23/11/2020	10:30:00	256724	900	0	33.70323181	120	0
23/11/2020	10:45:00	257624	900	816.848938	33.60470581	121.3544235	6
23/11/2020	11:00:00	258524	900	119.9997482	33.84352875	65.78357697	1
