# Supplementary material for: Deep learning for behaviour classification in a preclinical brain injury model
Source: PLoS One. 2022 Jun 15;17(6):e0268962. doi: 10.1371/journal.pone.0268962 (PMC9200342; doi:10.1371/journal.pone.0268962)
Supplement: S1 File — (ZIP) [file pone.0268962.s002.zip › Supplementary_data/CRANIO.GrD_W1.csv]

date	time	time since start (s)	bin duration (s)	distance (mm)	temperature (C)	separation (mm)	transition
26/02/2021	05:15:00	220062	900	0	37.40402222	0	0
26/02/2021	05:30:00	220962	900	0	37.40389252	0	0
23/02/2021	16:00:00	0	900	2006.249268	33.4754982	186.6881409	18
23/02/2021	16:15:00	462	900	358.5	32.99982834	189.7660065	3
23/02/2021	16:30:00	1362	900	119.5	32.89947891	239.982666	1
23/02/2021	16:45:00	2262	900	0	32.89582825	253.7648621	0
23/02/2021	17:00:00	3162	900	601.3529053	32.89582825	258.0743713	6
23/02/2021	17:15:00	4062	900	0	32.89582825	267.6387329	0
23/02/2021	17:30:00	4962	900	0	32.89582825	267.6387329	0
23/02/2021	17:45:00	5862	900	457.4968567	32.89582825	237.9501953	3
23/02/2021	18:00:00	6762	900	0	32.90063477	239.6733398	0
23/02/2021	18:15:00	7662	900	0	33.34167099	239.507843	0
23/02/2021	18:30:00	8562	900	1005.497314	33.34938431	231.9320221	8
23/02/2021	18:45:00	9462	900	2183.850342	33.89647675	207.8220673	19
23/02/2021	19:00:00	10362	900	119.4999771	34.76924515	169.2717743	0
23/02/2021	19:15:00	11262	900	815.9971313	35.18134308	163.0556488	7
23/02/2021	19:30:00	12162	900	168.9985504	35.26211166	121.2886124	2
23/02/2021	19:45:00	13062	900	7327.238281	35.68088531	150.4133911	70
23/02/2021	20:00:00	13962	900	1489.222412	36.19553375	208.9159088	11
23/02/2021	20:15:00	14862	900	1628.213745	36.56578064	203.4901123	12
23/02/2021	20:30:00	15762	900	815.99823	36.4095726	140.7391815	8
23/02/2021	20:45:00	16662	900	1970.209473	36.73375702	219.8013611	15
23/02/2021	21:00:00	17562	900	10334.57031	36.4638176	198.9366608	87
23/02/2021	21:15:00	18462	900	1985.697021	36.63870621	196.4601746	14
23/02/2021	21:30:00	19362	900	119.4999542	36.7135582	153.3067627	1
23/02/2021	21:45:00	20262	900	478.5001831	36.77766037	143.5278931	3
23/02/2021	22:00:00	21162	900	5819.643555	36.89033508	164.2203369	46
23/02/2021	22:15:00	22062	900	3383.864746	37.02758026	193.4871979	28
23/02/2021	22:30:00	22962	900	4354.99707	37.07102203	151.5490417	35
23/02/2021	22:45:00	23862	900	1436.484009	37.10106659	136.3910522	10
23/02/2021	23:00:00	24762	900	2111.999512	37.06570816	182.5944519	17
23/02/2021	23:15:00	25662	900	3125.767822	36.92959213	152.0569	27
23/02/2021	23:30:00	26562	900	527.4985962	36.69680023	185.1433868	4
23/02/2021	23:45:00	27462	900	601.8532104	36.93040848	173.5434265	5
24/02/2021	00:00:00	28362	900	3212.092041	36.79650116	198.8215485	26
24/02/2021	00:15:00	29262	900	7284.132813	36.99470139	165.5051575	56
24/02/2021	00:30:00	30162	900	4489.342285	37.05874252	182.696991	37
24/02/2021	00:45:00	31062	900	1054.592041	37.09202957	192.4176025	8
24/02/2021	01:00:00	31962	900	4562.072754	37.4524765	193.8070679	42
24/02/2021	01:15:00	32862	900	6546.700195	37.4479599	196.8153839	57
24/02/2021	01:30:00	33762	900	4244.853516	37.26015091	199.7543793	36
24/02/2021	01:45:00	34662	900	119.4999542	37.33716202	205.6669159	1
24/02/2021	02:00:00	35562	900	0	37.05640411	238.630249	0
24/02/2021	02:15:00	36462	900	2288.193604	36.82598495	229.831604	22
24/02/2021	02:30:00	37362	900	2210.794189	36.81271744	304.9659424	21
24/02/2021	02:45:00	38262	900	997.394104	36.98527527	294.3809204	5
24/02/2021	03:00:00	39162	900	477.9999695	36.92035675	188.6369781	4
24/02/2021	03:15:00	40062	900	815.9963989	36.99519348	184.4694366	7
24/02/2021	03:30:00	40962	900	358.5003357	36.87537384	171.7782593	3
24/02/2021	03:45:00	41862	900	0	36.8997879	145.5432739	0
24/02/2021	04:00:00	42762	900	0	37.06908798	198.3435974	0
24/02/2021	04:15:00	43662	900	2148.499756	36.83007813	194.7291565	18
24/02/2021	04:30:00	44562	900	14964.17188	37.16018677	181.5824432	131
24/02/2021	04:45:00	45462	900	120.0000153	36.32065964	150.5404816	1
24/02/2021	05:00:00	46362	900	288.9979553	36.26854706	165.692337	2
24/02/2021	05:15:00	47262	900	10568.6748	37.08226776	155.0174713	93
24/02/2021	05:30:00	48162	900	11499.0293	37.65283203	189.5453186	98
24/02/2021	05:45:00	49062	900	4929.182129	37.43104935	163.338974	40
24/02/2021	06:00:00	49962	900	0	36.87968445	163.462616	0
24/02/2021	06:15:00	50862	900	1130.478516	36.84877777	179.9620056	14
24/02/2021	06:30:00	51762	900	4011.122803	37.12979507	179.239212	40
24/02/2021	06:45:00	52662	900	16266.46875	37.64206314	145.7206879	158
24/02/2021	07:00:00	53562	900	7507.550781	37.70255661	205.3246155	67
24/02/2021	07:15:00	54462	900	7949.936035	37.61791611	160.2181702	65
24/02/2021	07:30:00	55362	900	2627.695557	37.32555389	148.2706757	20
24/02/2021	07:45:00	56262	900	0	37.45750046	162.5610199	0
24/02/2021	08:00:00	57162	900	0	36.88568115	162.2475128	0
24/02/2021	08:15:00	58062	900	119.500061	36.94650269	179.7271423	1
24/02/2021	08:30:00	58962	900	10149.41406	37.32381058	161.1687469	94
24/02/2021	08:45:00	59862	900	1273.207642	37.27409363	140.2719421	11
24/02/2021	09:00:00	60762	900	15879.90332	37.14434814	167.0533905	134
24/02/2021	09:15:00	61662	900	11318.59961	37.36390686	193.1887054	103
24/02/2021	09:30:00	62562	900	14399.43457	37.6026001	158.6673431	118
24/02/2021	09:45:00	63462	900	12699.4834	37.73979187	158.6988831	112
24/02/2021	10:00:00	64362	900	12334.23828	37.64383316	160.4848175	102
24/02/2021	10:15:00	65262	900	7518.28125	37.48331451	163.5346375	66
24/02/2021	10:30:00	66162	900	5427.245117	37.45378876	169.9541779	47
24/02/2021	10:45:00	67062	900	1196	37.34170151	167.9106293	10
24/02/2021	11:00:00	67962	900	0	37.21107864	143.5547791	0
24/02/2021	11:15:00	68862	900	119.5	36.97624969	156.5022583	1
24/02/2021	11:30:00	69762	900	0	36.92712402	168.9999847	0
24/02/2021	11:45:00	70662	900	119.4999924	36.75163269	167.1522217	1
24/02/2021	12:00:00	71562	900	238.9996338	36.7889595	161.0602417	2
24/02/2021	12:15:00	72462	900	0	36.56904984	168.9999847	0
24/02/2021	12:30:00	73362	900	0	36.48121262	143.5547791	0
24/02/2021	12:45:00	74262	900	0	36.43630981	144.9452057	0
24/02/2021	13:00:00	75162	900	4681.76709	36.74035645	183.2277985	41
24/02/2021	13:15:00	76062	900	11895.33594	37.37080002	147.5034485	104
24/02/2021	13:30:00	76962	900	576.9958496	36.6445694	151.9997101	6
24/02/2021	13:45:00	77862	900	119.4999542	36.99479294	161.6282043	1
24/02/2021	14:00:00	78762	900	0	36.55216217	168.9999847	0
24/02/2021	14:15:00	79662	900	0	36.44676971	168.9999847	0
24/02/2021	14:30:00	80562	900	694.5109253	36.43718338	168.0477753	6
24/02/2021	14:45:00	81462	900	12227.84473	37.26605606	136.0943146	106
24/02/2021	15:00:00	82362	900	10290.85645	37.36714554	158.7774353	89
24/02/2021	15:15:00	83262	900	119.5	37.85898972	238.8743591	1
24/02/2021	15:30:00	84162	900	7635.276855	37.97908401	321.8065186	67
24/02/2021	15:45:00	85062	900	6067.671875	37.56047058	259.5413513	47
24/02/2021	16:00:00	85962	900	8113.964844	37.26825714	281.0022278	70
24/02/2021	16:15:00	86862	900	4216.276367	37.52412415	230.6271515	39
24/02/2021	16:30:00	87762	900	562.9263306	37.23595428	199.4126282	4
24/02/2021	16:45:00	88662	900	13155.87891	37.43508911	187.3522949	112
24/02/2021	17:00:00	89562	900	574.4290771	37.22226715	264.0894775	5
24/02/2021	17:15:00	90462	900	0	37.06620407	256.943573	0
24/02/2021	17:30:00	91362	900	8070.185547	37.30026245	171.1750488	69
24/02/2021	17:45:00	92262	900	2195.377441	37.11492157	174.5856628	19
24/02/2021	18:00:00	93162	900	12714.73535	37.23595428	189.6915741	110
24/02/2021	18:15:00	94062	900	1274.356567	37.15995789	297.492218	12
24/02/2021	18:30:00	94962	900	4884.367676	37.03769684	271.5996399	40
24/02/2021	18:45:00	95862	900	17860.19727	37.35397339	155.1458435	157
24/02/2021	19:00:00	96762	900	8257.084961	37.29667664	201.0593262	73
24/02/2021	19:15:00	97662	900	10229.64844	37.34560776	172.9465179	89
24/02/2021	19:30:00	98562	900	0	37.19410706	163.1443176	0
24/02/2021	19:45:00	99462	900	1367.588501	36.93299866	135.9109802	11
24/02/2021	20:00:00	100362	900	15278.40918	37.12958145	138.1619873	129
24/02/2021	20:15:00	101262	900	4880.405273	37.23285675	160.067215	39
24/02/2021	20:30:00	102162	900	239.0006714	36.64930725	170.0187836	2
24/02/2021	20:45:00	103062	900	1723.231201	36.83491135	170.289566	13
24/02/2021	21:00:00	103962	900	12455.93848	37.01124954	178.6949005	110
24/02/2021	21:15:00	104862	900	2450.005615	37.09835434	153.94104	22
24/02/2021	21:30:00	105762	900	885.9988403	36.59217453	124.6853561	7
24/02/2021	21:45:00	106662	900	119.4999542	36.35288239	120.845253	1
24/02/2021	22:00:00	107562	900	239.0001678	36.87454224	118.4997864	2
24/02/2021	22:15:00	108462	900	2839.208496	36.85379028	142.4078827	21
24/02/2021	22:30:00	109362	900	1887.923462	36.84719086	145.1730957	18
24/02/2021	22:45:00	110262	900	0	36.93681717	190.5201721	0
24/02/2021	23:00:00	111162	900	654.8637695	37.01511383	135.5026855	7
24/02/2021	23:15:00	112062	900	10060.61035	36.59317017	188.5736389	83
24/02/2021	23:30:00	112962	900	10907.06445	37.09674454	175.3284149	94
24/02/2021	23:45:00	113862	900	5723.813477	37.15986633	135.7150421	43
25/02/2021	00:00:00	114762	900	239.0002289	37.23839188	125.3490524	2
25/02/2021	00:15:00	115662	900	479.0126648	36.68914795	135.6206512	4
25/02/2021	00:30:00	116562	900	1244.503052	36.69522095	122.4321518	10
25/02/2021	00:45:00	117462	900	935.4963379	36.58267593	144.525116	7
25/02/2021	01:00:00	118362	900	4521.121094	36.83524323	159.6278687	37
25/02/2021	01:15:00	119262	900	1337.477905	37.24629593	214.2559509	10
25/02/2021	01:30:00	120162	900	745.208313	37.03502655	226.4681396	7
25/02/2021	01:45:00	121062	900	358.5007324	36.91413116	117.4400024	3
25/02/2021	02:00:00	121962	900	697.699585	36.55127335	118.7839355	5
25/02/2021	02:15:00	122862	900	3376.212891	36.44724655	120.7729568	29
25/02/2021	02:30:00	123762	900	3774.163086	36.65930176	161.0587006	34
25/02/2021	02:45:00	124662	900	3435.880127	37.13016891	157.193924	31
25/02/2021	03:00:00	125562	900	7540.401855	37.22864532	168.1392059	65
25/02/2021	03:15:00	126462	900	3567.009277	37.19229507	162.0305939	31
25/02/2021	03:30:00	127362	900	528.359375	36.91016388	158.9225769	4
25/02/2021	03:45:00	128262	900	720.0001831	36.70411301	134.3969727	6
25/02/2021	04:00:00	129162	900	1077.501831	36.31580734	138.3527985	10
25/02/2021	04:15:00	130062	900	3219.887207	36.24966431	248.9979095	22
25/02/2021	04:30:00	130962	900	204.4263153	36.55521774	172.0760498	1
25/02/2021	04:45:00	131862	900	837.5130005	36.87461853	165.0471039	7
25/02/2021	05:00:00	132762	900	119.5	36.81190491	176.2641907	1
25/02/2021	05:15:00	133662	900	4146.826172	37.2752037	214.9356842	33
25/02/2021	05:30:00	134562	900	11671.92383	37.40820313	157.4936981	103
25/02/2021	05:45:00	135462	900	6877.849609	37.46366501	144.2519226	57
25/02/2021	06:00:00	136362	900	9990.886719	37.41207123	176.8557739	85
25/02/2021	06:15:00	137262	900	5246.936523	37.27293396	196.095047	44
25/02/2021	06:30:00	138162	900	6888.220215	37.30797958	149.3053131	59
25/02/2021	06:45:00	139062	900	1075.500244	36.58792877	142.0235596	9
25/02/2021	07:00:00	139962	900	239.0001526	36.60055161	194.0162201	2
25/02/2021	07:15:00	140862	900	0	36.26367188	187.1146851	0
25/02/2021	07:30:00	141762	900	922.59552	36.27193069	225.7635956	8
25/02/2021	07:45:00	142662	900	358.9999695	36.30729294	172.609726	3
25/02/2021	08:00:00	143562	900	0	36.30152893	203.1194	0
25/02/2021	08:15:00	144462	900	0	36.29647064	243.2470398	0
25/02/2021	08:30:00	145362	900	119.4999542	36.03841782	147.2135162	1
25/02/2021	08:45:00	146262	900	0	36.15590668	179.0627747	0
25/02/2021	09:00:00	147162	900	0	36.23195648	176.6974945	0
25/02/2021	09:15:00	148062	900	358.5003662	36.09104538	129.1824493	3
25/02/2021	09:30:00	148962	900	3924.669434	36.12796021	129.8381042	30
25/02/2021	09:45:00	149862	900	1696.953247	36.45977402	124.1588211	12
25/02/2021	10:00:00	150762	900	314.8646545	36.262146	153.5921021	3
25/02/2021	10:15:00	151662	900	556.9285278	36.05294037	148.2267151	5
25/02/2021	10:30:00	152562	900	877.1393433	35.87165833	137.9519806	7
25/02/2021	10:45:00	153462	900	6265.12207	36.38964462	167.9592285	58
25/02/2021	11:00:00	154362	900	1967.30249	37.84910965	186.1590118	20
25/02/2021	11:15:00	155262	900	7465.220215	37.73609161	160.4745483	64
25/02/2021	11:30:00	156162	900	6942.368164	37.56634903	178.9279633	54
25/02/2021	11:45:00	157062	900	8980.083984	37.57234573	204.2594604	72
25/02/2021	12:00:00	157962	900	5581.69873	37.47114563	158.4102631	52
25/02/2021	12:15:00	158862	900	9111.654297	37.3707695	161.1032867	78
25/02/2021	12:30:00	159762	900	1075.497192	37.32821655	106.3510132	9
25/02/2021	12:45:00	160662	900	0	36.7976265	99.75618744	0
25/02/2021	13:00:00	161562	900	1842.000977	36.35016251	121.0373306	14
25/02/2021	13:15:00	162462	900	2191.474609	36.48652649	162.3282318	21
25/02/2021	13:30:00	163362	900	119.4999619	36.46389008	146.6667175	1
25/02/2021	13:45:00	164262	900	0	36.44790649	167.7661896	0
25/02/2021	14:00:00	165162	900	647.8525391	36.40400696	159.1897888	5
25/02/2021	14:15:00	166062	900	407.9972229	36.63843536	109.4528656	4
25/02/2021	14:30:00	166962	900	119.4997482	36.39825439	86.34805298	1
25/02/2021	14:45:00	167862	900	0	36.36868668	123.6688004	0
25/02/2021	15:00:00	168762	900	6251.490234	36.82727814	124.3304977	61
25/02/2021	15:15:00	169662	900	2298.952637	37.13913727	120.747879	22
25/02/2021	15:30:00	170562	900	597.5005493	36.73553467	123.1256409	5
25/02/2021	15:45:00	171462	900	10016.19336	36.6701622	138.1895599	83
25/02/2021	16:00:00	172362	900	7298.073242	38.1448288	148.429245	59
25/02/2021	16:15:00	173262	900	12613.66895	37.83297348	141.556015	112
25/02/2021	16:30:00	174162	900	8430.990234	37.64305496	138.6016846	67
25/02/2021	16:45:00	175062	900	6687.689453	37.56877899	153.4087982	59
25/02/2021	17:00:00	175962	900	4761.456055	37.34802246	147.0584259	40
25/02/2021	17:15:00	176862	900	7314.819824	37.4338913	149.2848511	64
25/02/2021	17:30:00	177762	900	4432.029785	37.27758026	124.6768875	36
25/02/2021	17:45:00	178662	900	7818.557617	37.20077896	133.269516	69
25/02/2021	18:00:00	179562	900	2615.000732	36.51784515	113.3681564	21
25/02/2021	18:15:00	180462	900	1919.702515	36.50929642	134.5097809	16
25/02/2021	18:30:00	181362	900	10715.3125	37.17635727	156.592041	100
25/02/2021	18:45:00	182262	900	4526.320801	37.44029999	101.9726791	44
25/02/2021	19:00:00	183162	900	13821.39551	37.51685715	152.3202667	118
25/02/2021	19:15:00	184062	900	4431.581543	37.07099533	123.6507568	35
25/02/2021	19:30:00	184962	900	2116.911377	37.1697998	96.23603058	18
25/02/2021	19:45:00	185862	900	6834.200684	37.28940964	131.087204	61
25/02/2021	20:00:00	186762	900	10469.98926	37.37915039	149.0877838	98
25/02/2021	20:15:00	187662	900	3446.652588	37.13393784	145.7949371	28
25/02/2021	20:30:00	188562	900	3087.082275	37.01360321	136.0726929	25
25/02/2021	20:45:00	189462	900	3465.814941	37.2628212	170.0068359	25
25/02/2021	21:00:00	190362	900	10979.06836	37.03120041	172.6475372	94
25/02/2021	21:15:00	191262	900	3645.685791	36.93709946	139.8118744	34
25/02/2021	21:30:00	192162	900	132.9203644	36.99590683	4.882698059	1
25/02/2021	21:45:00	193062	900	288.5031738	36.98023987	37.82657242	2
25/02/2021	22:00:00	193962	900	288.8512573	36.42222214	100.8332367	2
25/02/2021	22:15:00	194862	900	0	36.04294586	73.28707123	0
25/02/2021	22:30:00	195762	900	0	36.05050278	119.5	0
25/02/2021	22:45:00	196662	900	9106.410156	36.40998459	123.1437302	74
25/02/2021	23:00:00	197562	900	9985.326172	37.08366776	153.5634918	89
25/02/2021	23:15:00	198462	900	6832.320801	37.17247009	176.0249023	64
25/02/2021	23:30:00	199362	900	6103.922363	37.08859253	138.9093628	50
25/02/2021	23:45:00	200262	900	3233.746094	36.86819458	122.052124	26
26/02/2021	00:00:00	201162	900	4762.667969	36.66199493	113.3047791	31
26/02/2021	00:15:00	202062	900	578.2054443	36.62601852	114.6402435	6
26/02/2021	00:30:00	202962	900	239.9994049	36.46961212	133.2036285	2
26/02/2021	00:45:00	203862	900	2221.27417	36.42219543	115.4449081	16
26/02/2021	01:00:00	204762	900	1597.058594	36.21944046	125.6154022	14
26/02/2021	01:15:00	205662	900	717.0001221	36.58922958	120.0377655	6
26/02/2021	01:30:00	206562	900	0	36.74404907	120.4265518	0
26/02/2021	01:45:00	207462	900	2336.236572	36.81389236	128.019577	17
26/02/2021	02:00:00	208362	900	9881.338867	37.29947281	195.0783844	86
26/02/2021	02:15:00	209262	900	1756.136353	37.02953339	124.8232803	16
26/02/2021	02:30:00	210162	900	1367.510254	37.16477966	142.6763153	11
26/02/2021	02:45:00	211062	900	9800.421875	37.40522385	139.1065826	89
26/02/2021	03:00:00	211962	900	7147.143066	37.16683578	140.7798615	64
26/02/2021	03:15:00	212862	900	3943.050781	37.09083176	154.0625916	33
26/02/2021	03:30:00	213762	900	1693.644653	36.81981659	125.9157639	16
26/02/2021	03:45:00	214662	900	0	36.55658722	115.6777115	0
26/02/2021	04:00:00	215562	900	338.7051086	36.44658661	118.1159134	2
26/02/2021	04:15:00	216462	900	766.5302124	36.37522125	95.45790863	6
26/02/2021	04:30:00	217362	900	1471.295898	36.13862228	132.5831604	13
26/02/2021	04:45:00	218262	900	0	36.10167313	120.2997742	0
26/02/2021	05:00:00	219162	900	1392.714478	36.16235733	109.1356201	12
26/02/2021	05:15:00	220062	900	239.000061	36.19898224	119.5111465	2
26/02/2021	05:30:00	220962	900	0	36.18148804	119.5	0
26/02/2021	05:45:00	221862	900	4635.313965	36.62192154	139.4651337	38
26/02/2021	06:00:00	222762	900	13008.85645	37.19018173	135.8183289	114
26/02/2021	06:15:00	223662	900	10576.8877	37.475914	129.7869263	95
26/02/2021	06:30:00	224562	900	6633.625	37.45447922	170.578949	55
26/02/2021	06:45:00	225462	900	9777.339844	37.38327789	183.5689392	86
26/02/2021	07:00:00	226362	900	2497.499512	37.37163162	174.5364227	22
26/02/2021	07:15:00	227262	900	1821.477051	36.30157852	93.84809875	16
26/02/2021	07:30:00	228162	900	0	36.40450668	58.07168961	0
26/02/2021	07:45:00	229062	900	238.9989014	35.91464996	55.71827698	2
26/02/2021	08:00:00	229962	900	95.61634064	35.74405289	16.71045494	1
26/02/2021	08:15:00	230862	900	670.8493652	35.99517441	103.7305984	5
26/02/2021	08:30:00	231762	900	3454.125488	36.37509537	142.1891632	31
26/02/2021	08:45:00	232662	900	3263.182129	36.35977554	125.6334229	26
26/02/2021	09:00:00	233562	900	12431.05762	36.86376572	125.3725815	114
26/02/2021	09:15:00	234462	900	5909.350586	37.45418167	155.6783752	53
26/02/2021	09:30:00	235362	900	1776.611816	37.15367126	120.8032455	14
26/02/2021	09:45:00	236262	900	119.4999542	36.79738235	123.7941208	1
26/02/2021	10:00:00	237162	900	0	36.69001389	118.0360031	0
26/02/2021	10:15:00	238062	900	696.4924316	36.89141083	119.00737	7
26/02/2021	10:30:00	238962	900	3859.166748	36.50419235	91.66963959	29
26/02/2021	10:45:00	239862	900	677.4401245	36.33845139	117.9773102	4
26/02/2021	11:00:00	240762	900	6599.28125	36.12433624	139.042572	58
26/02/2021	11:15:00	241662	900	9167.613281	36.6257515	173.7444153	88
26/02/2021	11:30:00	242562	900	944.5065308	37.22882462	131.0287933	9
26/02/2021	11:45:00	243462	900	1215.145142	36.76969147	117.2902527	10
26/02/2021	12:00:00	244362	900	239.0005951	36.67840958	108.0419083	2
26/02/2021	12:15:00	245262	900	0	36.35823441	115.7008209	0
26/02/2021	12:30:00	246162	900	0	36.20513153	119.4350815	0
26/02/2021	12:45:00	247062	900	717.0072632	36.34207916	125.5027084	6
26/02/2021	13:00:00	247962	900	119.5000992	35.88376617	114.1299591	1
26/02/2021	13:15:00	248862	900	119.5	36.05826569	105.0661316	1
26/02/2021	13:30:00	249762	900	766.4989624	35.80453873	127.8896637	7
26/02/2021	13:45:00	250662	900	477.9995728	35.76881409	114.044014	4
26/02/2021	14:00:00	251562	900	0	35.82508469	119.5	0
26/02/2021	14:15:00	252462	900	477.9981689	35.64086151	119.569931	4
26/02/2021	14:30:00	253362	900	0	35.87524414	119.3719864	0
26/02/2021	14:45:00	254262	900	0	35.94428635	123.439064	0
26/02/2021	15:00:00	255162	900	0	36.00242233	122.5137329	0
26/02/2021	15:15:00	256062	900	0	35.84569931	113.9482422	0
26/02/2021	15:30:00	256962	900	1920.420044	36.05111313	120.4505005	14
26/02/2021	15:45:00	257862	900	4418.882813	36.50260925	130.396286	42
26/02/2021	16:00:00	258762	900	0	36.40845108	119.5	0
23/02/2021	16:00:00	0	900	3131.472412	32.90371704	179.1851196	28
23/02/2021	16:15:00	462	900	4221.982422	32.89582825	178.5797272	36
23/02/2021	16:30:00	1362	900	1801.14502	32.89582825	142.2207184	14
23/02/2021	16:45:00	2262	900	1159.997314	32.90880966	141.4360199	11
23/02/2021	17:00:00	3162	900	716.9952393	32.89582825	123.5540771	6
23/02/2021	17:15:00	4062	900	478.0001221	32.89582825	124.7140198	3
23/02/2021	17:30:00	4962	900	716.9996948	32.89582825	141.0246735	5
23/02/2021	17:45:00	5862	900	802.93927	32.89582825	131.3026123	7
23/02/2021	18:00:00	6762	900	119.4999542	32.89582825	123.1833801	1
23/02/2021	18:15:00	7662	900	0	32.89582825	119.5138245	0
23/02/2021	18:30:00	8562	900	119.5	32.89582825	124.471489	1
23/02/2021	18:45:00	9462	900	119.4999542	32.89582825	158.4498291	1
23/02/2021	19:00:00	10362	900	478.0001831	32.89582825	120.2859802	4
23/02/2021	19:15:00	11262	900	805.3526001	32.89582825	132.6309357	6
23/02/2021	19:30:00	12162	900	119.5	32.89582825	240.5418854	1
23/02/2021	19:45:00	13062	900	1636.887939	32.89582825	201.2919769	16
23/02/2021	20:00:00	13962	900	1577.759155	32.89582825	166.8292389	13
23/02/2021	20:15:00	14862	900	4228.33252	32.89582825	144.665863	32
23/02/2021	20:30:00	15762	900	2926.18335	32.89582825	180.1978455	21
23/02/2021	20:45:00	16662	900	3605.580078	32.89582825	190.3959351	29
23/02/2021	21:00:00	17562	900	4116.491699	32.89582825	178.3228607	40
23/02/2021	21:15:00	18462	900	4600.481445	32.89582825	170.7993622	34
23/02/2021	21:30:00	19362	900	2326.958252	32.89582825	131.3305817	20
23/02/2021	21:45:00	20262	900	4746.20166	32.89582825	133.7788391	42
23/02/2021	22:00:00	21162	900	6356.566895	32.89582825	169.0294189	62
23/02/2021	22:15:00	22062	900	4369.367676	32.89582825	155.8059692	31
23/02/2021	22:30:00	22962	900	6224.387695	32.89582825	178.9712219	57
23/02/2021	22:45:00	23862	900	3148.304932	32.90308762	143.3793335	24
23/02/2021	23:00:00	24762	900	7203.629395	33.02900314	156.0685577	57
23/02/2021	23:15:00	25662	900	7528.213379	33.04457092	154.3774719	53
23/02/2021	23:30:00	26562	900	2745.965332	32.98082352	166.7689667	27
23/02/2021	23:45:00	27462	900	119.5	32.89582825	168.4660187	1
24/02/2021	00:00:00	28362	900	269.4906616	32.94387054	163.4112854	2
24/02/2021	00:15:00	29262	900	89.00584412	32.91593552	143.203537	1
24/02/2021	00:30:00	30162	900	1124.996826	32.95432663	136.8991699	10
24/02/2021	00:45:00	31062	900	9313.058594	32.89917755	198.3088837	82
24/02/2021	01:00:00	31962	900	7306.689453	32.89582825	162.7931061	70
24/02/2021	01:15:00	32862	900	4244.156738	32.8966217	158.6082153	33
24/02/2021	01:30:00	33762	900	5019.271973	33.23107147	151.0363159	50
24/02/2021	01:45:00	34662	900	2202.255371	33.33139801	195.2980499	23
24/02/2021	02:00:00	35562	900	992.6813965	33.23723984	199.908905	11
24/02/2021	02:15:00	36462	900	3411.376709	32.92372131	132.5734406	24
24/02/2021	02:30:00	37362	900	289.3521729	33.85462952	119.4339218	3
24/02/2021	02:45:00	38262	900	766.9983521	33.42277527	142.1342163	6
24/02/2021	03:00:00	39162	900	4438.226563	32.89928436	180.072876	39
24/02/2021	03:15:00	40062	900	6040.005371	33.04027557	195.917511	49
24/02/2021	03:30:00	40962	900	943.2328491	33.0761795	206.3130188	9
24/02/2021	03:45:00	41862	900	7246.516602	32.90284348	161.508728	62
24/02/2021	04:00:00	42762	900	1393.359375	33.27503204	204.4807281	12
24/02/2021	04:15:00	43662	900	239.0001068	33.43742752	222.1189575	2
24/02/2021	04:30:00	44562	900	7121.074219	33.24865723	146.9018555	57
24/02/2021	04:45:00	45462	900	0	32.98849869	130.7870941	0
24/02/2021	05:00:00	46362	900	0	32.90080643	140.7134399	0
24/02/2021	05:15:00	47262	900	3640.429443	33.25685501	139.2624359	32
24/02/2021	05:30:00	48162	900	5454.209961	33.53894806	169.6369934	48
24/02/2021	05:45:00	49062	900	3685.293213	33.01013184	169.6829834	33
24/02/2021	06:00:00	49962	900	1819.568481	33.01825714	140.177063	16
24/02/2021	06:15:00	50862	900	2240.868408	32.94706345	161.0021515	15
24/02/2021	06:30:00	51762	900	2591.540039	33.09693527	163.2059937	23
24/02/2021	06:45:00	52662	900	8089.083496	33.86217499	151.9726715	73
24/02/2021	07:00:00	53562	900	2806.821045	33.3718071	151.5324554	24
24/02/2021	07:15:00	54462	900	5333.930176	34.14703369	165.0917969	43
24/02/2021	07:30:00	55362	900	2546.206055	32.99820709	149.3760529	20
24/02/2021	07:45:00	56262	900	1528.121094	33.07440948	134.6051178	11
24/02/2021	08:00:00	57162	900	2165.501709	33.12184143	133.4425049	17
24/02/2021	08:15:00	58062	900	815.9962158	33.02398682	157.3374939	6
24/02/2021	08:30:00	58962	900	5852.518555	32.90211868	143.9750061	50
24/02/2021	08:45:00	59862	900	1433.999634	33.13097382	124.3644562	11
24/02/2021	09:00:00	60762	900	5728.454102	32.93225861	146.1259613	47
24/02/2021	09:15:00	61662	900	4820.918945	32.89820862	132.5850372	36
24/02/2021	09:30:00	62562	900	3591.320557	32.97718811	132.8394012	26
24/02/2021	09:45:00	63462	900	2834.036133	33.06278229	154.0943756	25
24/02/2021	10:00:00	64362	900	4115.149414	32.91460419	140.8830109	33
24/02/2021	10:15:00	65262	900	2939.640381	33.29143524	175.2092285	25
24/02/2021	10:30:00	66162	900	3594.55835	32.97236252	146.0313416	30
24/02/2021	10:45:00	67062	900	0	32.89582825	129.4163818	0
24/02/2021	11:00:00	67962	900	0	32.89582825	143.5547791	0
24/02/2021	11:15:00	68862	900	479.0001526	33.33874893	147.9583282	4
24/02/2021	11:30:00	69762	900	0	33.32160187	160.6704407	0
24/02/2021	11:45:00	70662	900	0	33.02899551	146.8021851	0
24/02/2021	12:00:00	71562	900	408.3525085	33.25711823	148.7484131	4
24/02/2021	12:15:00	72462	900	0	33.24837112	168.9999847	0
24/02/2021	12:30:00	73362	900	0	33.723526	143.5053101	0
24/02/2021	12:45:00	74262	900	0	33.52371597	144.9452057	0
24/02/2021	13:00:00	75162	900	2573.480957	33.01272964	128.4059448	18
24/02/2021	13:15:00	76062	900	7472.539063	33.91899109	98.60829926	62
24/02/2021	13:30:00	76962	900	316.4041748	33.92639923	110.2354889	2
24/02/2021	13:45:00	77862	900	0	33.83573151	129.1310272	0
24/02/2021	14:00:00	78762	900	0	33.16532898	120	0
24/02/2021	14:15:00	79662	900	0	33.25540924	120	0
24/02/2021	14:30:00	80562	900	0	33.45547104	118.3886032	0
24/02/2021	14:45:00	81462	900	3715.163086	33.83117676	106.5954666	30
24/02/2021	15:00:00	82362	900	2789.671875	33.96716309	157.9365845	24
24/02/2021	15:15:00	83262	900	481.1885071	33.51424026	196.0115967	4
24/02/2021	15:30:00	84162	900	1439.217407	33.68188477	105.3596802	13
24/02/2021	15:45:00	85062	900	2375.886963	33.08337402	134.6707611	20
24/02/2021	16:00:00	85962	900	1514.602539	33.41969681	118.7464523	12
24/02/2021	16:15:00	86862	900	239.000061	33.01956177	135.0339813	2
24/02/2021	16:30:00	87762	900	0	32.89582825	119.5	0
24/02/2021	16:45:00	88662	900	3020.301514	33.83106995	104.8451309	24
24/02/2021	17:00:00	89562	900	1273.490845	33.3387413	110.6396866	9
24/02/2021	17:15:00	90462	900	477.9999084	33.94317627	138.001236	4
24/02/2021	17:30:00	91362	900	1944.058716	33.82597733	138.2531891	17
24/02/2021	17:45:00	92262	900	2345.457031	33.33849716	146.6916656	22
24/02/2021	18:00:00	93162	900	3188.196045	33.30326843	156.434082	28
24/02/2021	18:15:00	94062	900	119.5000687	32.89759827	78.88651276	1
24/02/2021	18:30:00	94962	900	1731.359619	33.27346802	152.0749969	17
24/02/2021	18:45:00	95862	900	6891.236328	33.96252441	131.4490204	55
24/02/2021	19:00:00	96762	900	1175.003662	33.06067657	145.0508423	9
24/02/2021	19:15:00	97662	900	6705.849609	33.6529541	199.4914703	57
24/02/2021	19:30:00	98562	900	1794.361938	33.04592514	166.8776398	16
24/02/2021	19:45:00	99462	900	773.9398193	33.02684784	157.6798096	8
24/02/2021	20:00:00	100362	900	2049.509521	34.07302475	114.3616943	18
24/02/2021	20:15:00	101262	900	3113.361328	33.38998795	162.5117798	27
24/02/2021	20:30:00	102162	900	0	32.8961792	153.6516571	0
24/02/2021	20:45:00	103062	900	16.88586807	33.66659164	58.07694626	0
24/02/2021	21:00:00	103962	900	2495.880615	33.99765396	114.0880432	25
24/02/2021	21:15:00	104862	900	4648.419434	34.04106903	147.9229279	38
24/02/2021	21:30:00	105762	900	836.4998779	33.30152893	137.8138733	7
24/02/2021	21:45:00	106662	900	288.4874878	33.65945816	117.044014	1
24/02/2021	22:00:00	107562	900	239.0002441	33.46373367	120.904892	2
24/02/2021	22:15:00	108462	900	5700.652832	33.22555161	159.5282288	46
24/02/2021	22:30:00	109362	900	119.4999619	33.29462051	107.3878632	1
24/02/2021	22:45:00	110262	900	239.0001068	33.479702	91.89659882	2
24/02/2021	23:00:00	111162	900	1990.498657	33.95969009	110.5484695	17
24/02/2021	23:15:00	112062	900	671.3551636	34.40546036	95.8639679	6
24/02/2021	23:30:00	112962	900	2216.804688	34.03183365	94.24136353	19
24/02/2021	23:45:00	113862	900	1628.356323	33.665905	144.3937683	13
25/02/2021	00:00:00	114762	900	1606.848999	34.14532089	194.5871735	12
25/02/2021	00:15:00	115662	900	836.5002441	33.5895462	171.3635406	6
25/02/2021	00:30:00	116562	900	239.0001831	33.63637924	151.4174042	2
25/02/2021	00:45:00	117462	900	1635.864014	33.09736633	179.4821472	13
25/02/2021	01:00:00	118362	900	2030.928467	34.09699249	145.8884888	16
25/02/2021	01:15:00	119262	900	1357.993408	33.17256546	117.5145798	11
25/02/2021	01:30:00	120162	900	119.5001221	32.96627045	153.6615601	1
25/02/2021	01:45:00	121062	900	3965.215088	33.13031006	167.1520538	36
25/02/2021	02:00:00	121962	900	1125.997925	33.33820724	178.0483398	10
25/02/2021	02:15:00	122862	900	717.0005493	33.93308258	208.1992188	6
25/02/2021	02:30:00	123762	900	1304.246216	33.63220978	183.3065491	12
25/02/2021	02:45:00	124662	900	4291.061035	33.69726944	147.248642	37
25/02/2021	03:00:00	125562	900	889.8527222	33.45381927	127.3311996	8
25/02/2021	03:15:00	126462	900	1593.355103	33.38212967	122.4490814	12
25/02/2021	03:30:00	127362	900	1258.996216	32.98055267	168.6785278	12
25/02/2021	03:45:00	128262	900	1308.498413	32.93621826	156.3509216	10
25/02/2021	04:00:00	129162	900	2408.254883	32.97515106	136.0618591	21
25/02/2021	04:15:00	130062	900	2002.678467	33.71109772	109.9518661	17
25/02/2021	04:30:00	130962	900	363.0545654	33.02796555	25.28348541	3
25/02/2021	04:45:00	131862	900	683.9143677	33.93447113	190.2577057	7
25/02/2021	05:00:00	132762	900	240.0000305	33.47886276	210.8015747	2
25/02/2021	05:15:00	133662	900	240.0003662	32.89582825	175.7757874	2
25/02/2021	05:30:00	134562	900	1876.942017	33.50125885	186.1056671	19
25/02/2021	05:45:00	135462	900	1604.604492	34.05432892	166.6588593	18
25/02/2021	06:00:00	136362	900	3101.214111	33.91172028	175.3782043	30
25/02/2021	06:15:00	137262	900	1893.768433	33.85691071	187.7640381	18
25/02/2021	06:30:00	138162	900	5077.789063	33.57221985	161.4171753	43
25/02/2021	06:45:00	139062	900	648.8519287	34.36769867	161.821579	4
25/02/2021	07:00:00	139962	900	2161.313721	34.30023193	145.7251129	19
25/02/2021	07:15:00	140862	900	458.5692139	33.77802658	84.60634613	4
25/02/2021	07:30:00	141762	900	598.5015869	33.92394638	82.59073639	5
25/02/2021	07:45:00	142662	900	358.5023499	33.69525909	120.9828186	3
25/02/2021	08:00:00	143562	900	477.9986877	33.38418579	109.2976913	4
25/02/2021	08:15:00	144462	900	1691.339722	33.36527634	121.0751801	14
25/02/2021	08:30:00	145362	900	1255.112915	33.47574615	118.4705124	9
25/02/2021	08:45:00	146262	900	238.9839325	33.9662323	84.59532166	1
25/02/2021	09:00:00	147162	900	944.2205811	33.41851807	101.3548431	9
25/02/2021	09:15:00	148062	900	2493.355957	33.18262863	159.8492432	19
25/02/2021	09:30:00	148962	900	3141.074219	33.49536514	151.6121826	22
25/02/2021	09:45:00	149862	900	239.9999847	34.13829041	167.4011383	2
25/02/2021	10:00:00	150762	900	0	34.05775452	120.0682907	0
25/02/2021	10:15:00	151662	900	0	33.92448044	153.3418274	0
25/02/2021	10:30:00	152562	900	507.3491516	33.64060974	181.9812317	4
25/02/2021	10:45:00	153462	900	3579.606445	33.19737625	170.0392151	31
25/02/2021	11:00:00	154362	900	646.9987183	32.89582825	238.5041504	5
25/02/2021	11:15:00	155262	900	1025.692383	32.89582825	169.9942932	13
25/02/2021	11:30:00	156162	900	844.2062378	32.90233612	196.5850677	9
25/02/2021	11:45:00	157062	900	754.5858765	32.89582825	214.8163147	6
25/02/2021	12:00:00	157962	900	3080.079834	32.89700699	178.9631348	23
25/02/2021	12:15:00	158862	900	914.6073608	33.03247833	224.5478058	9
25/02/2021	12:30:00	159762	900	0	33.47658157	182.0312347	0
25/02/2021	12:45:00	160662	900	795.8478394	33.68504715	187.9319153	6
25/02/2021	13:00:00	161562	900	1996.112915	33.27507782	196.2617035	17
25/02/2021	13:15:00	162462	900	239.0001526	33.06533051	230.8111267	2
25/02/2021	13:30:00	163362	900	617.7218018	32.98357391	187.4533997	10
25/02/2021	13:45:00	164262	900	1874.033813	32.89637375	186.8343964	14
25/02/2021	14:00:00	165162	900	239.0000763	33.00340271	185.2249298	2
25/02/2021	14:15:00	166062	900	478.0003967	33.68173218	198.2353821	4
25/02/2021	14:30:00	166962	900	119.4999924	33.33557892	239.0249786	1
25/02/2021	14:45:00	167862	900	1961.352417	32.91539001	184.3137512	16
25/02/2021	15:00:00	168762	900	706.0563965	33.34899902	179.3936615	6
25/02/2021	15:15:00	169662	900	225.3704681	33.65872192	226.6175995	5
25/02/2021	15:30:00	170562	900	527.4985352	33.27503204	170.465271	4
25/02/2021	15:45:00	171462	900	4352.92041	33.10301208	169.458725	39
25/02/2021	16:00:00	172362	900	4832.049316	32.97602463	164.9142456	42
25/02/2021	16:15:00	173262	900	3368.436035	33.3740921	175.5799561	28
25/02/2021	16:30:00	174162	900	3152.378662	33.21631241	190.9571075	27
25/02/2021	16:45:00	175062	900	1491.66687	32.9756279	142.8346863	12
25/02/2021	17:00:00	175962	900	119.4999542	32.89582825	136.5326385	1
25/02/2021	17:15:00	176862	900	1751.506592	33.21889496	117.1585312	13
25/02/2021	17:30:00	177762	900	1673.01709	33.14887619	117.7706146	14
25/02/2021	17:45:00	178662	900	766.4994507	33.33884048	114.6664429	6
25/02/2021	18:00:00	179562	900	885.9998169	33.50054932	141.0146484	7
25/02/2021	18:15:00	180462	900	2087.533447	33.481884	142.2059326	16
25/02/2021	18:30:00	181362	900	1244.460205	33.51072311	117.9232788	10
25/02/2021	18:45:00	182262	900	2188.48584	33.3938179	102.2391129	18
25/02/2021	19:00:00	183162	900	3935.066406	33.54945755	205.6716614	35
25/02/2021	19:15:00	184062	900	4939.458008	33.24734497	179.0228577	43
25/02/2021	19:30:00	184962	900	671.7961426	33.8841095	104.7156219	6
25/02/2021	19:45:00	185862	900	2510.389893	33.64061737	148.7594604	22
25/02/2021	20:00:00	186762	900	3537.40332	33.50137711	146.806839	33
25/02/2021	20:15:00	187662	900	239.0001373	34.23419571	155.9614258	2
25/02/2021	20:30:00	188562	900	597.5006104	34.56635284	133.0592041	5
25/02/2021	20:45:00	189462	900	2116.909424	33.75858307	130.4318237	20
25/02/2021	21:00:00	190362	900	119.5000381	33.60758209	131.1812897	1
25/02/2021	21:15:00	191262	900	0	33.94193649	121.8262329	0
25/02/2021	21:30:00	192162	900	240	33.48738098	119.8932648	2
25/02/2021	21:45:00	193062	900	817.7077026	33.20523453	82.20894623	8
25/02/2021	22:00:00	193962	900	1191.487305	33.67948914	89.10219574	9
25/02/2021	22:15:00	194862	900	1631.728271	33.72353363	95.13530731	13
25/02/2021	22:30:00	195762	900	0	33.83895111	119.5	0
25/02/2021	22:45:00	196662	900	239.0001068	33.48416519	129.5622406	2
25/02/2021	23:00:00	197562	900	432.3510132	33.966362	104.9262009	3
25/02/2021	23:15:00	198462	900	1275.064331	33.31666565	118.6735535	10
25/02/2021	23:30:00	199362	900	3303.894531	33.25211334	120.1205444	27
25/02/2021	23:45:00	200262	900	2914.363525	33.37782669	120.2197418	23
26/02/2021	00:00:00	201162	900	358.506134	33.09350967	125.7692413	3
26/02/2021	00:15:00	202062	900	358.5	33.25172043	144.9373169	3
26/02/2021	00:30:00	202962	900	358.5003662	32.90240479	136.7506409	4
26/02/2021	00:45:00	203862	900	2012.18335	33.37849045	107.3393631	18
26/02/2021	01:00:00	204762	900	1194.976074	33.19095993	103.484787	10
26/02/2021	01:15:00	205662	900	0	33.40222549	119.5	0
26/02/2021	01:30:00	206562	900	119.4994812	33.42024231	117.989357	1
26/02/2021	01:45:00	207462	900	238.9917145	33.4060173	88.53128815	2
26/02/2021	02:00:00	208362	900	2052.937256	33.50554276	97.15904236	17
26/02/2021	02:15:00	209262	900	4196.51709	33.79318619	81.75421906	35
26/02/2021	02:30:00	210162	900	1124.99707	33.25603867	126.5973663	10
26/02/2021	02:45:00	211062	900	2446.949951	33.34893799	109.1346207	18
26/02/2021	03:00:00	211962	900	0	32.99153519	118.663063	0
26/02/2021	03:15:00	212862	900	240.0000305	33.28874969	79.26892853	2
26/02/2021	03:30:00	213762	900	2303.511475	33.53503799	92.19591522	19
26/02/2021	03:45:00	214662	900	5666.288086	33.10911179	112.9817581	49
26/02/2021	04:00:00	215562	900	4422.234863	32.90483475	203.4584503	38
26/02/2021	04:15:00	216462	900	956.4650879	33.32709503	90.71831512	8
26/02/2021	04:30:00	217362	900	2988.037354	33.77865601	101.1001892	27
26/02/2021	04:45:00	218262	900	119.4995499	33.50325394	117.7939987	1
26/02/2021	05:00:00	219162	900	478.9960327	33.27885056	103.6522522	4
26/02/2021	05:15:00	220062	900	0	33.69232559	119.5	0
26/02/2021	05:30:00	220962	900	838.5109863	33.32869339	32.30160141	7
26/02/2021	05:45:00	221862	900	119.5	33.13106155	111.3000107	1
26/02/2021	06:00:00	222762	900	1489.008911	33.34788513	146.530014	12
26/02/2021	06:15:00	223662	900	1373.420044	33.04582214	132.7903748	13
26/02/2021	06:30:00	224562	900	2751.492676	32.94399643	166.1828003	23
26/02/2021	06:45:00	225462	900	4713.950684	33.00802994	115.8939667	42
26/02/2021	07:00:00	226362	900	3359.866699	32.90518188	169.3537598	27
26/02/2021	07:15:00	227262	900	1153.215088	33.60235596	105.6017303	9
26/02/2021	07:30:00	228162	900	0	33.76322937	119.5	0
26/02/2021	07:45:00	229062	900	119.4999542	34.09722519	133.9496765	1
26/02/2021	08:00:00	229962	900	239.0001984	33.78170776	120.4913788	2
26/02/2021	08:15:00	230862	900	745.9949341	33.75826263	110.2417984	7
26/02/2021	08:30:00	231762	900	338.3504944	32.95170975	141.4813385	3
26/02/2021	08:45:00	232662	900	2213.091309	32.9973526	146.3601227	17
26/02/2021	09:00:00	233562	900	6110.598633	33.05408478	141.1537933	53
26/02/2021	09:15:00	234462	900	1190.65686	32.96710968	164.0991821	10
26/02/2021	09:30:00	235362	900	3279.454834	33.14208984	106.9801788	25
26/02/2021	09:45:00	236262	900	190.3195953	34.34595108	104.0523758	2
26/02/2021	10:00:00	237162	900	287.6689453	34.28981781	116.1531525	2
26/02/2021	10:15:00	238062	900	676.9633789	33.88143921	107.0088425	5
26/02/2021	10:30:00	238962	900	617.0257568	33.63403702	109.3212967	5
26/02/2021	10:45:00	239862	900	1532.984375	33.02528763	137.5556488	13
26/02/2021	11:00:00	240762	900	2259.508057	33.48088074	124.0958328	21
26/02/2021	11:15:00	241662	900	477.9999084	32.98323059	115.6766968	4
26/02/2021	11:30:00	242562	900	597.4997559	33.60654068	119.3647766	5
26/02/2021	11:45:00	243462	900	0	33.01022339	118.6830673	0
26/02/2021	12:00:00	244362	900	1223.994873	32.93254089	109.6562119	10
26/02/2021	12:15:00	245262	900	959.8566895	32.91051102	118.7614136	8
26/02/2021	12:30:00	246162	900	6704.253906	33.03487396	124.7520218	57
26/02/2021	12:45:00	247062	900	3764.971924	32.90307236	165.8204498	34
26/02/2021	13:00:00	247962	900	1378.284668	33.5999527	97.9914093	13
26/02/2021	13:15:00	248862	900	1259.297485	33.71147919	102.5735016	10
26/02/2021	13:30:00	249762	900	910.3502808	33.24832535	119.711853	8
26/02/2021	13:45:00	250662	900	238.9948883	32.89582825	115.5562363	2
26/02/2021	14:00:00	251562	900	0	32.89582825	119.5	0
26/02/2021	14:15:00	252462	900	0	32.92721558	119.5	0
26/02/2021	14:30:00	253362	900	626.4959106	32.95861816	117.4501648	6
26/02/2021	14:45:00	254262	900	1483.494873	33.11790466	106.927803	13
26/02/2021	15:00:00	255162	900	0	32.94233704	109.7351532	0
26/02/2021	15:15:00	256062	900	956.0003662	33.0193367	107.9540863	8
26/02/2021	15:30:00	256962	900	1672.993042	33.44062424	111.2703247	14
26/02/2021	15:45:00	257862	900	358.5057068	32.97060013	119.5543976	3
26/02/2021	16:00:00	258762	900	0	32.90356827	119.5	0
23/02/2021	16:00:00	0	900	3723.063232	33.09924698	144.019928	32
23/02/2021	16:15:00	462	900	8243.367188	32.89582825	145.6391296	81
23/02/2021	16:30:00	1362	900	2147.943115	32.89582825	139.2009583	15
23/02/2021	16:45:00	2262	900	393.2862244	32.89582825	141.4360199	6
23/02/2021	17:00:00	3162	900	119.5	32.90127182	123.5540771	1
23/02/2021	17:15:00	4062	900	0	32.89582825	124.7140198	0
23/02/2021	17:30:00	4962	900	0	32.89666748	141.0246735	0
23/02/2021	17:45:00	5862	900	1469.196777	32.89582825	126.1576538	12
23/02/2021	18:00:00	6762	900	239.0001068	33.25408936	123.1833801	2
23/02/2021	18:15:00	7662	900	119.5	33.2181015	119.5138245	1
23/02/2021	18:30:00	8562	900	478.0003052	32.95601273	124.471489	4
23/02/2021	18:45:00	9462	900	358.5002747	32.94811249	154.6635895	3
23/02/2021	19:00:00	10362	900	0	33.07154083	120.2859802	0
23/02/2021	19:15:00	11262	900	2797.154053	33.62926865	124.2439194	26
23/02/2021	19:30:00	12162	900	529.2077637	34.94430542	120.4788132	9
23/02/2021	19:45:00	13062	900	7087.311523	35.28893661	140.3799438	70
23/02/2021	20:00:00	13962	900	4950.677246	36.13226318	142.1439514	41
23/02/2021	20:15:00	14862	900	3400.152344	35.82637787	145.0065613	27
23/02/2021	20:30:00	15762	900	261.9806519	35.86642838	173.5083313	2
23/02/2021	20:45:00	16662	900	2399.207031	35.83707047	213.6259155	19
23/02/2021	21:00:00	17562	900	3291.925293	36.17154312	189.2919312	28
23/02/2021	21:15:00	18462	900	699.0549316	36.14547348	209.1175995	5
23/02/2021	21:30:00	19362	900	0	36.20342255	240.8509521	0
23/02/2021	21:45:00	20262	900	6149.892578	36.19836807	181.3559265	60
23/02/2021	22:00:00	21162	900	6359.080566	36.6025238	159.2804108	52
23/02/2021	22:15:00	22062	900	3907.512451	36.41966248	152.2891083	35
23/02/2021	22:30:00	22962	900	2781.579346	36.61348343	166.8703613	22
23/02/2021	22:45:00	23862	900	4144.689941	36.60232162	140.0603027	33
23/02/2021	23:00:00	24762	900	3113.994629	36.49825668	220.5612183	25
23/02/2021	23:15:00	25662	900	1538.95459	37.00585175	149.230011	13
23/02/2021	23:30:00	26562	900	4047.186035	36.90053558	185.1481934	34
23/02/2021	23:45:00	27462	900	625.710144	36.81602478	168.5448761	6
24/02/2021	00:00:00	28362	900	358.5003357	36.98591232	164.4092255	3
24/02/2021	00:15:00	29262	900	4817.860352	37.24708939	148.1660004	41
24/02/2021	00:30:00	30162	900	5893.951172	37.33337402	168.1442566	50
24/02/2021	00:45:00	31062	900	2837.111572	37.39603806	156.3332214	25
24/02/2021	01:00:00	31962	900	6140.362305	37.53644562	172.2396393	51
24/02/2021	01:15:00	32862	900	3499.490723	37.4956131	152.3200226	37
24/02/2021	01:30:00	33762	900	5445.762207	37.5552063	140.9858704	45
24/02/2021	01:45:00	34662	900	2977.5	37.45916748	139.5522156	27
24/02/2021	02:00:00	35562	900	3961.154541	37.56790161	166.6271515	33
24/02/2021	02:15:00	36462	900	1222.995605	37.44060898	180.7545776	13
24/02/2021	02:30:00	37362	900	1725.115479	37.30844879	119.8983536	22
24/02/2021	02:45:00	38262	900	0	37.40851593	154.8304596	0
24/02/2021	03:00:00	39162	900	620.1212769	37.3608284	248.2366028	4
24/02/2021	03:15:00	40062	900	3299.146973	37.47673416	177.810257	29
24/02/2021	03:30:00	40962	900	3125.21167	37.40885162	169.4106903	26
24/02/2021	03:45:00	41862	900	6032.895508	37.51633072	149.3718109	58
24/02/2021	04:00:00	42762	900	3156.517578	37.3289566	211.9951172	21
24/02/2021	04:15:00	43662	900	1164.749878	37.16097641	211.7532501	9
24/02/2021	04:30:00	44562	900	4926.42334	37.44895172	163.1887512	40
24/02/2021	04:45:00	45462	900	886.4955444	37.3716774	136.2110596	7
24/02/2021	05:00:00	46362	900	2665.026367	37.4970932	124.7312546	21
24/02/2021	05:15:00	47262	900	3541.542725	37.22901154	144.0317841	32
24/02/2021	05:30:00	48162	900	4138.370117	37.53330612	189.1337585	37
24/02/2021	05:45:00	49062	900	6415.231445	37.68039322	133.7911987	58
24/02/2021	06:00:00	49962	900	4380.870117	37.69244385	130.6371002	36
24/02/2021	06:15:00	50862	900	4996.438477	37.46916199	137.8062286	43
24/02/2021	06:30:00	51762	900	9793.512695	37.69223785	161.8976746	87
24/02/2021	06:45:00	52662	900	10035.27344	37.83466339	162.2029877	84
24/02/2021	07:00:00	53562	900	4759.09668	37.57880402	150.9703522	40
24/02/2021	07:15:00	54462	900	3425.260742	37.36025238	180.6757507	30
24/02/2021	07:30:00	55362	900	5673.447266	37.22984695	140.7154694	51
24/02/2021	07:45:00	56262	900	435.1711731	37.31510162	143.2945251	3
24/02/2021	08:00:00	57162	900	2156.810059	37.07516098	150.9885864	18
24/02/2021	08:15:00	58062	900	1424.467041	37.11631012	159.8224487	11
24/02/2021	08:30:00	58962	900	3973.067139	37.56729889	142.2263184	39
24/02/2021	08:45:00	59862	900	7547.019531	37.75643921	137.6242981	71
24/02/2021	09:00:00	60762	900	8650.288086	37.60712433	148.0610199	74
24/02/2021	09:15:00	61662	900	3783.12207	37.68263245	134.7088318	31
24/02/2021	09:30:00	62562	900	2788.729736	37.91267395	127.5415802	22
24/02/2021	09:45:00	63462	900	6709.678711	37.69710159	163.7965546	49
24/02/2021	10:00:00	64362	900	5408.968262	37.84378433	135.5899658	47
24/02/2021	10:15:00	65262	900	7165.924316	37.8866539	152.794632	61
24/02/2021	10:30:00	66162	900	3048.625244	37.61494446	140.8059387	26
24/02/2021	10:45:00	67062	900	767.3539429	37.44804382	129.5483551	6
24/02/2021	11:00:00	67962	900	0	36.76440048	143.9905701	0
24/02/2021	11:15:00	68862	900	3215.916748	37.32859039	154.2341003	30
24/02/2021	11:30:00	69762	900	1669.812378	37.45055771	169.897644	11
24/02/2021	11:45:00	70662	900	3727.424072	37.36141586	148.2426453	35
24/02/2021	12:00:00	71562	900	3043.596924	37.31012344	151.9438477	28
24/02/2021	12:15:00	72462	900	0	36.68988037	169.3153076	0
24/02/2021	12:30:00	73362	900	119.5	36.52634811	143.9407043	1
24/02/2021	12:45:00	74262	900	0	36.35434341	145.3424377	0
24/02/2021	13:00:00	75162	900	886.8526611	36.18444824	127.1588364	8
24/02/2021	13:15:00	76062	900	6278.563965	36.69430923	96.79354095	51
24/02/2021	13:30:00	76962	900	816.9967651	36.82889175	126.6921921	6
24/02/2021	13:45:00	77862	900	239.0061646	36.66356659	129.2891693	2
24/02/2021	14:00:00	78762	900	0	36.68254852	120	0
24/02/2021	14:15:00	79662	900	0	36.59560394	120	0
24/02/2021	14:30:00	80562	900	1555.477173	36.46314621	118.432457	13
24/02/2021	14:45:00	81462	900	1058.709473	36.49271011	102.3889542	9
24/02/2021	15:00:00	82362	900	4121.599609	36.36607361	136.4168549	34
24/02/2021	15:15:00	83262	900	2520.37793	36.97394562	145.7802429	23
24/02/2021	15:30:00	84162	900	1034.495361	36.92032242	105.3948441	9
24/02/2021	15:45:00	85062	900	7752.145996	36.98035431	124.1176529	63
24/02/2021	16:00:00	85962	900	1572.244263	37.01706696	117.9791107	12
24/02/2021	16:15:00	86862	900	555.7084961	36.90769577	131.0137787	5
24/02/2021	16:30:00	87762	900	0	36.98364639	119.5	0
24/02/2021	16:45:00	88662	900	2134.346436	36.81890869	109.6012802	13
24/02/2021	17:00:00	89562	900	1727.152832	37.08498764	110.5616226	15
24/02/2021	17:15:00	90462	900	358.5018005	37.02852631	138.001236	3
24/02/2021	17:30:00	91362	900	1021.27655	36.83479309	141.0269623	8
24/02/2021	17:45:00	92262	900	6900.928711	37.03484344	131.8567352	57
24/02/2021	18:00:00	93162	900	2543.93042	37.04953003	157.6945496	20
24/02/2021	18:15:00	94062	900	478.499939	36.97014618	78.82054138	3
24/02/2021	18:30:00	94962	900	6227.865723	36.94653702	131.8224792	52
24/02/2021	18:45:00	95862	900	4941.891602	37.19207001	136.2672729	45
24/02/2021	19:00:00	96762	900	5606.755859	37.36099625	141.2510376	49
24/02/2021	19:15:00	97662	900	7653.621582	37.45064545	157.3083496	66
24/02/2021	19:30:00	98562	900	3507.11792	37.50463867	136.4744263	30
24/02/2021	19:45:00	99462	900	0	37.32909012	132.3281708	0
24/02/2021	20:00:00	100362	900	2131.561279	36.85467911	112.1790619	16
24/02/2021	20:15:00	101262	900	2189.150879	36.70275116	162.6997375	17
24/02/2021	20:30:00	102162	900	3443.380371	37.18071747	131.6349945	28
24/02/2021	20:45:00	103062	900	0	36.64486694	58.07694626	0
24/02/2021	21:00:00	103962	900	1291.949097	36.26418686	114.2457352	10
24/02/2021	21:15:00	104862	900	4132.84668	36.10886765	110.7336349	36
24/02/2021	21:30:00	105762	900	9793.418945	37.16464233	156.722229	85
24/02/2021	21:45:00	106662	900	7899.512695	37.56809235	162.8575287	65
24/02/2021	22:00:00	107562	900	8535.072266	37.39773178	158.3891296	73
24/02/2021	22:15:00	108462	900	8219.699219	37.22628021	130.2618866	72
24/02/2021	22:30:00	109362	900	288.4978027	36.02654266	106.4922562	2
24/02/2021	22:45:00	110262	900	358.5075684	36.1856308	91.89659882	3
24/02/2021	23:00:00	111162	900	836.5020752	36.22571564	114.4152908	7
24/02/2021	23:15:00	112062	900	358.5072021	36.52931213	96.27707672	3
24/02/2021	23:30:00	112962	900	1331.200439	36.38787079	95.55729675	12
24/02/2021	23:45:00	113862	900	4282.221191	36.42077637	121.9528427	33
25/02/2021	00:00:00	114762	900	5166.361328	37.18212128	122.0946579	46
25/02/2021	00:15:00	115662	900	5009.202148	37.40518951	132.6483002	38
25/02/2021	00:30:00	116562	900	6389.056152	37.32624817	132.7997437	49
25/02/2021	00:45:00	117462	900	4474.479492	37.19828415	124.5877914	37
25/02/2021	01:00:00	118362	900	9352.90625	36.75822067	140.8708038	78
25/02/2021	01:15:00	119262	900	327.183197	36.20837021	117.5145798	3
25/02/2021	01:30:00	120162	900	1158.314941	35.85330963	112.4243088	9
25/02/2021	01:45:00	121062	900	1825.252686	35.72110367	110.1185684	17
25/02/2021	02:00:00	121962	900	1154.787598	36.09070206	114.4790192	9
25/02/2021	02:15:00	122862	900	239.0001068	35.94288635	123.5103226	2
25/02/2021	02:30:00	123762	900	8822.466797	36.57693863	154.401123	71
25/02/2021	02:45:00	124662	900	8217.039063	36.44626617	127.6357422	66
25/02/2021	03:00:00	125562	900	1928.120117	36.01171494	105.6139908	18
25/02/2021	03:15:00	126462	900	527.4989624	35.85058975	123.6176987	4
25/02/2021	03:30:00	127362	900	478.5005798	36.23064804	151.4537964	4
25/02/2021	03:45:00	128262	900	936.2114868	36.33039856	133.6464539	8
25/02/2021	04:00:00	129162	900	1393.660278	36.40824127	120.642746	12
25/02/2021	04:15:00	130062	900	1259.801636	35.92793274	120.6628418	12
25/02/2021	04:30:00	130962	900	599.9969482	35.7422142	96.33899689	4
25/02/2021	04:45:00	131862	900	1056.851074	35.7481308	129.3686829	9
25/02/2021	05:00:00	132762	900	4584.036133	36.60520935	144.903183	38
25/02/2021	05:15:00	133662	900	2583.54541	37.09108734	173.244812	15
25/02/2021	05:30:00	134562	900	10739.98047	37.28484344	157.2523499	97
25/02/2021	05:45:00	135462	900	6226.584473	37.36363602	147.7187042	54
25/02/2021	06:00:00	136362	900	7471.59668	37.51810074	173.663681	59
25/02/2021	06:15:00	137262	900	7026.591309	37.51353455	168.8272858	66
25/02/2021	06:30:00	138162	900	4464.833984	37.44112778	117.5123444	40
25/02/2021	06:45:00	139062	900	5177.79248	37.37887192	129.2079315	44
25/02/2021	07:00:00	139962	900	2703.094727	37.0036087	116.5598526	23
25/02/2021	07:15:00	140862	900	1861.443359	36.26185226	84.60634613	15
25/02/2021	07:30:00	141762	900	839.9995117	35.98225403	85.64837646	7
25/02/2021	07:45:00	142662	900	628.0618896	36.08996964	143.2174072	5
25/02/2021	08:00:00	143562	900	2270.53418	36.0412674	120.7011795	20
25/02/2021	08:15:00	144462	900	120.0000381	36.04038239	124.8149185	1
25/02/2021	08:30:00	145362	900	839.9980469	35.66154861	122.0718918	7
25/02/2021	08:45:00	146262	900	240	36.25380707	102.8903198	2
25/02/2021	09:00:00	147162	900	1582.984131	36.11891937	102.8663025	12
25/02/2021	09:15:00	148062	900	7205.907227	36.46146774	129.8204346	65
25/02/2021	09:30:00	148962	900	4028.843262	36.41401672	133.4683685	34
25/02/2021	09:45:00	149862	900	1632.038574	36.20565414	130.8379669	12
25/02/2021	10:00:00	150762	900	119.5	35.73432159	119.5148544	1
25/02/2021	10:15:00	151662	900	956.0003052	36.04071045	123.8529663	8
25/02/2021	10:30:00	152562	900	1075.500488	36.04058075	126.8096924	9
25/02/2021	10:45:00	153462	900	6272.344238	36.63102722	197.5074005	46
25/02/2021	11:00:00	154362	900	7385.705078	36.97512054	186.4975128	70
25/02/2021	11:15:00	155262	900	13126.09961	37.08564758	200.0359039	121
25/02/2021	11:30:00	156162	900	10627.8916	37.21144485	204.3854065	88
25/02/2021	11:45:00	157062	900	7525.822266	37.48121643	184.7268219	62
25/02/2021	12:00:00	157962	900	10262.61426	37.32117844	176.4358673	92
25/02/2021	12:15:00	158862	900	7625.161133	37.41904831	159.6088867	66
25/02/2021	12:30:00	159762	900	4826.85498	37.58557129	100.6962204	42
25/02/2021	12:45:00	160662	900	288.4985657	36.87948227	99.75618744	2
25/02/2021	13:00:00	161562	900	2283.679688	36.5853157	113.7656784	20
25/02/2021	13:15:00	162462	900	910.7156372	36.73847961	157.2680206	8
25/02/2021	13:30:00	163362	900	697.2042847	36.66893387	131.8191986	6
25/02/2021	13:45:00	164262	900	0	36.45874786	167.2891998	0
25/02/2021	14:00:00	165162	900	1260.631592	36.36980438	155.715744	10
25/02/2021	14:15:00	166062	900	358.4993896	36.59440231	109.4268036	3
25/02/2021	14:30:00	166962	900	119.5000839	36.53145981	86.34805298	1
25/02/2021	14:45:00	167862	900	238.9956207	36.45869827	129.9897614	2
25/02/2021	15:00:00	168762	900	1342.70166	36.28345108	143.5039063	12
25/02/2021	15:15:00	169662	900	0	36.40884781	135.2227936	0
25/02/2021	15:30:00	170562	900	523.7821045	36.5102272	122.7689896	4
25/02/2021	15:45:00	171462	900	7929.609863	36.46375275	124.9649658	64
25/02/2021	16:00:00	172362	900	6951.230957	37.28437042	144.9341278	61
25/02/2021	16:15:00	173262	900	7895.777344	37.43543625	173.4281311	70
25/02/2021	16:30:00	174162	900	6102.942871	37.3429985	213.6595612	59
25/02/2021	16:45:00	175062	900	168.9987793	36.99300385	136.9811707	1
25/02/2021	17:00:00	175962	900	1535.439209	36.5367012	124.2648773	15
25/02/2021	17:15:00	176862	900	2797.996826	36.62607956	118.7196808	23
25/02/2021	17:30:00	177762	900	3527.381104	36.97325134	139.4739075	30
25/02/2021	17:45:00	178662	900	1462.962036	36.82288361	128.388504	13
25/02/2021	18:00:00	179562	900	2292.407471	36.91245651	99.86843109	19
25/02/2021	18:15:00	180462	900	1199.351807	37.21908188	138.6433563	10
25/02/2021	18:30:00	181362	900	5086.692871	37.34283829	127.8320694	44
25/02/2021	18:45:00	182262	900	5836.05127	37.47080231	124.708725	51
25/02/2021	19:00:00	183162	900	12222.56934	37.73219299	163.01828	103
25/02/2021	19:15:00	184062	900	9456.423828	37.94598007	124.9994583	80
25/02/2021	19:30:00	184962	900	3109.157959	37.79026031	157.7206421	28
25/02/2021	19:45:00	185862	900	7087.678711	37.59569168	119.4792252	60
25/02/2021	20:00:00	186762	900	10133.75879	37.53262329	128.8677368	85
25/02/2021	20:15:00	187662	900	8033.755371	37.72991562	161.6737823	70
25/02/2021	20:30:00	188562	900	9704.775391	37.61702728	193.4558868	84
25/02/2021	20:45:00	189462	900	2207.106445	37.24006271	133.3860626	18
25/02/2021	21:00:00	190362	900	795.4940186	36.2238121	122.2522202	7
25/02/2021	21:15:00	191262	900	597.5009155	36.2708931	120.4392242	5
25/02/2021	21:30:00	192162	900	0	36.30750656	4.872944355	0
25/02/2021	21:45:00	193062	900	358.5000305	36.27849579	22.73989677	3
25/02/2021	22:00:00	193962	900	358.5021973	36.42927551	90.26595306	3
25/02/2021	22:15:00	194862	900	238.962265	36.33387375	54.56610107	2
25/02/2021	22:30:00	195762	900	358.5007935	36.73695374	119.5499802	2
25/02/2021	22:45:00	196662	900	6098.823242	36.60131836	133.8970795	53
25/02/2021	23:00:00	197562	900	119.4988174	36.50716019	94.5472641	1
25/02/2021	23:15:00	198462	900	0	36.0366745	119.6262207	0
25/02/2021	23:30:00	199362	900	2341.221436	36.59567642	117.4344482	21
25/02/2021	23:45:00	200262	900	6808.008789	37.17902756	116.7153549	58
26/02/2021	00:00:00	201162	900	1969.555542	37.26887512	140.0222168	15
26/02/2021	00:15:00	202062	900	6514.38623	37.30169296	119.8645782	57
26/02/2021	00:30:00	202962	900	7976.639648	37.36965942	142.2032928	74
26/02/2021	00:45:00	203862	900	4314.046387	36.91614532	109.616745	36
26/02/2021	01:00:00	204762	900	0	36.69755936	103.6236572	0
26/02/2021	01:15:00	205662	900	0	36.23164749	119.5	0
26/02/2021	01:30:00	206562	900	119.5000458	36.13037491	117.989357	1
26/02/2021	01:45:00	207462	900	358.5006714	36.10565186	89.68344879	3
26/02/2021	02:00:00	208362	900	3089.903564	35.8239212	94.47033691	24
26/02/2021	02:15:00	209262	900	1299.5896	36.17255402	69.6681366	10
26/02/2021	02:30:00	210162	900	4656.663086	36.48679352	109.158699	42
26/02/2021	02:45:00	211062	900	119.4999008	36.26051712	115.7420197	1
26/02/2021	03:00:00	211962	900	0	36.35552597	118.027153	0
26/02/2021	03:15:00	212862	900	495.790802	36.09858704	79.41500854	4
26/02/2021	03:30:00	213762	900	939.1930542	35.87526321	90.96527863	8
26/02/2021	03:45:00	214662	900	818.0024414	36.3480835	93.57415771	7
26/02/2021	04:00:00	215562	900	0	36.05792618	119.3716965	0
26/02/2021	04:15:00	216462	900	597.5010376	36.17482376	79.28646088	5
26/02/2021	04:30:00	217362	900	2233.53125	36.10704803	99.94129181	18
26/02/2021	04:45:00	218262	900	119.4989319	35.93851089	117.7939987	1
26/02/2021	05:00:00	219162	900	358.4876099	36.06118393	83.45140076	3
26/02/2021	05:15:00	220062	900	0	36.14879608	58.07168961	0
26/02/2021	05:30:00	220962	900	0	36.35294724	0	0
26/02/2021	05:45:00	221862	900	3041.800537	36.41290665	86.17900848	25
26/02/2021	06:00:00	222762	900	11279.43066	36.74480057	142.0439911	102
26/02/2021	06:15:00	223662	900	5548.018066	37.2706871	164.7167816	54
26/02/2021	06:30:00	224562	900	9131.617188	37.46405029	151.9894409	75
26/02/2021	06:45:00	225462	900	4731.955078	37.58552933	106.1165009	40
26/02/2021	07:00:00	226362	900	8655.507813	37.52078629	143.3636169	77
26/02/2021	07:15:00	227262	900	1938.099487	37.02761841	88.85559082	16
26/02/2021	07:30:00	228162	900	0	36.12907028	58.07168961	0
26/02/2021	07:45:00	229062	900	239.0084381	35.90698242	62.98445129	2
26/02/2021	08:00:00	229962	900	0	35.95859528	16.71045494	0
26/02/2021	08:15:00	230862	900	119.5026627	35.9523735	111.6888123	1
26/02/2021	08:30:00	231762	900	597.4869995	36.03335953	125.2723007	5
26/02/2021	08:45:00	232662	900	3267.797119	36.10971832	119.2891083	32
26/02/2021	09:00:00	233562	900	9232.40332	36.59583664	126.2839813	75
26/02/2021	09:15:00	234462	900	9695.03125	37.1699295	122.8539658	82
26/02/2021	09:30:00	235362	900	3421.398193	36.79115677	92.28185272	29
26/02/2021	09:45:00	236262	900	71.30066681	36.73240662	104.0523758	1
26/02/2021	10:00:00	237162	900	241.551178	36.4134407	114.7120132	2
26/02/2021	10:15:00	238062	900	238.9998169	36.19021606	107.586525	2
26/02/2021	10:30:00	238962	900	0	36.24752426	119.1151886	0
26/02/2021	10:45:00	239862	900	0	36.324543	118.5066223	0
26/02/2021	11:00:00	240762	900	7469.560059	36.43117905	142.0836182	61
26/02/2021	11:15:00	241662	900	1287.296387	36.00045013	119.9727554	9
26/02/2021	11:30:00	242562	900	7.449630737	35.47505188	126.1413574	0
26/02/2021	11:45:00	243462	900	1047.552368	35.61691284	118.3667297	8
26/02/2021	12:00:00	244362	900	169.0008698	35.64400482	101.2424011	1
26/02/2021	12:15:00	245262	900	766.5040283	35.8033371	114.7975922	7
26/02/2021	12:30:00	246162	900	646.9981079	35.78718948	109.6555786	6
26/02/2021	12:45:00	247062	900	2791.514404	36.37220383	111.2095184	22
26/02/2021	13:00:00	247962	900	745.9920654	36.37221527	93.20916748	8
26/02/2021	13:15:00	248862	900	527.4970093	36.0677681	92.12258911	5
26/02/2021	13:30:00	249762	900	4611.037109	36.05139542	219.5283051	37
26/02/2021	13:45:00	250662	900	2742.706055	36.24304581	129.8464813	25
26/02/2021	14:00:00	251562	900	0	35.81658173	119.5	0
26/02/2021	14:15:00	252462	900	358.5001831	35.84873962	119.5192642	3
26/02/2021	14:30:00	253362	900	766.4910278	35.75008392	118.3967896	6
26/02/2021	14:45:00	254262	900	1104.591431	35.90774155	107.0137024	9
26/02/2021	15:00:00	255162	900	407.9578247	35.66910553	109.7351532	3
26/02/2021	15:15:00	256062	900	844.3569946	35.86280823	99.9307785	7
26/02/2021	15:30:00	256962	900	2988.89209	36.04818726	96.29309082	25
26/02/2021	15:45:00	257862	900	836.505127	36.09727097	123.4656677	7
26/02/2021	16:00:00	258762	900	0	35.9284668	119.5	0
