# Supplementary material for: Deep learning for behaviour classification in a preclinical brain injury model
Source: PLoS One. 2022 Jun 15;17(6):e0268962. doi: 10.1371/journal.pone.0268962 (PMC9200342; doi:10.1371/journal.pone.0268962)
Supplement: S1 File — (ZIP) [file pone.0268962.s002.zip › Supplementary_data/INJURYGrA_W2.xlsx]

## Sheet: 989001025043666
date	time	time since start (s)	bin duration (s)	effective bin duration (s)	subject	folder	study name	distance (mm)	temperature (C)	separation (mm)	transition	separation 985141000928712 (mm)	separation 989001025043666 (mm)	separation 989001025043695 (mm)	separation 985141000928707 (mm)	separation 985141000928723 (mm)	separation 985141000928730 (mm)	separation 989001025043662 (mm)	separation 989001025043693 (mm)	mobile (s)	thigmotactic (s)	isolated (s)	in centre zones (s)	antenna1.0 (s)	antenna2.0 (s)	antenna3.0 (s)	antenna4.0 (s)	antenna5.0 (s)	antenna6.0 (s)	antenna7.0 (s)	antenna8.0 (s)	antenna9.0 (s)	antenna10.0 (s)	antenna11.0 (s)	antenna12.0 (s)
2020-10-26	11:00:00	0	900	14.12	989001025043666	E:\CCI STUDY\GROUP A\GrA WEEK2	GroupACCiWEEK2PostSx	0	32.9001	107.723	0	112.183		144.711	267.21					0	14.12	0	0	0	0	0	0	0	14.12	0	0	0	0	0	0
2020-10-26	11:15:00	14	900	900	989001025043666	E:\CCI STUDY\GROUP A\GrA WEEK2	GroupACCiWEEK2PostSx	458.705	33.5464	105.682	3	116.899		128.066	283.832					53.92	889.84	0	10.16	0	0	0	0	10.16	507.48	0	0	382.36	0	0	0
2020-10-26	11:30:00	914	900	900	989001025043666	E:\CCI STUDY\GROUP A\GrA WEEK2	GroupACCiWEEK2PostSx	717.498	33.1132	103.3	6	128.795		125.856	182.152					10.4	74.04	0	825.96	0	0	0	0	724.16	0	0	101.8	74.04	0	0	0
2020-10-26	11:45:00	1814	900	900	989001025043666	E:\CCI STUDY\GROUP A\GrA WEEK2	GroupACCiWEEK2PostSx	7015.03	32.9291	123.124	64	151.217		167.87	203.915					110.56	369.24	29.88	530.76	0	22	59	89.92	500.44	27.12	10.44	30.32	60.28	6.96	81.92	11.6
2020-10-26	12:00:00	2714	900	900	989001025043666	E:\CCI STUDY\GROUP A\GrA WEEK2	GroupACCiWEEK2PostSx	3170.41	32.9255	126.981	30	191.296		168.597	248.908					64.12	870.12	120.04	29.88	0	0.12	430.76	100.96	13.16	64.28	0.24	16.72	75.32	15	177.84	5.6
2020-10-26	12:15:00	3614	900	900	989001025043666	E:\CCI STUDY\GROUP A\GrA WEEK2	GroupACCiWEEK2PostSx	1013.99	33.3733	233.394	9	238.057		119.5	235.437					13.32	862.8	840.08	37.2	0	0.12	862.68	0	37.2	0	0	0	0	0	0	0
2020-10-26	12:30:00	4514	900	900	989001025043666	E:\CCI STUDY\GROUP A\GrA WEEK2	GroupACCiWEEK2PostSx	119.5	33.0287	116.688	1	194.397		124.939	185.746					1.2	900	0	0	0	0	598.68	0	0	301.32	0	0	0	0	0	0
2020-10-26	12:45:00	5414	900	900	989001025043666	E:\CCI STUDY\GROUP A\GrA WEEK2	GroupACCiWEEK2PostSx	358.5	33.937	120.534	3	121.545		126.708	134.883					4.8	768.24	0	131.76	0	0	0	0	131.76	768.24	0	0	0	0	0	0
2020-10-26	13:00:00	6314	900	900	989001025043666	E:\CCI STUDY\GROUP A\GrA WEEK2	GroupACCiWEEK2PostSx	2601.53	33.873	103.411	21	153.172		137.373	163.274					52.16	161.48	2.16	738.52	0	0.08	49.48	4.4	679.04	24.84	0	59.48	82.68	0	0	0
2020-10-26	13:15:00	7214	900	900	989001025043666	E:\CCI STUDY\GROUP A\GrA WEEK2	GroupACCiWEEK2PostSx	478.529	32.9705	87.9383	4	176.208		115.228	187.81					202.28	900	0	0	0	0	254.24	0	0	361.84	0	0	283.92	0	0	0
2020-10-26	13:30:00	8114	900	900	989001025043666	E:\CCI STUDY\GROUP A\GrA WEEK2	GroupACCiWEEK2PostSx	119.5	32.8958	116.263	1	133.125		155.543	269.639					2.4	642.72	0	257.28	0	0	0	0	0	0	0	257.28	642.72	0	0	0
2020-10-26	13:45:00	9014	900	900	989001025043666	E:\CCI STUDY\GROUP A\GrA WEEK2	GroupACCiWEEK2PostSx	597.5	32.9116	119.604	5	157.89		130.5	259.798					6	192.28	0	707.72	0	0	0	0	0	0	0	707.72	192.28	0	0	0
2020-10-26	14:00:00	9914	900	900	989001025043666	E:\CCI STUDY\GROUP A\GrA WEEK2	GroupACCiWEEK2PostSx	836.499	32.9483	115.303	7	127.953		128.737	157.803					9.36	174.88	0	725.12	0	0	0	0	0	14.12	0	725.12	160.76	0	0	0
2020-10-26	14:15:00	10814	900	900	989001025043666	E:\CCI STUDY\GROUP A\GrA WEEK2	GroupACCiWEEK2PostSx	4286.76	33.7176	97.7291	35	162.082		142.409	136.96					178.08	880.32	10.08	19.68	7.12	24.32	339.12	7.88	4.72	393.64	0.48	14.96	97.4	7.96	2.4	0
2020-10-26	14:30:00	11714	900	900	989001025043666	E:\CCI STUDY\GROUP A\GrA WEEK2	GroupACCiWEEK2PostSx	239	33.0592	165.836	2	239.25		168.106	231.768					1.6	900	0	0	0	0	898.16	0	0	1.84	0	0	0	0	0	0
2020-10-26	14:45:00	12614	900	900	989001025043666	E:\CCI STUDY\GROUP A\GrA WEEK2	GroupACCiWEEK2PostSx	358.5	32.9369	137.597	3	191.697		171.383	168.844					3.8	894	6.76	6	0	0	551.44	0	6	342.56	0	0	0	0	0	0
2020-10-26	15:00:00	13514	900	900	989001025043666	E:\CCI STUDY\GROUP A\GrA WEEK2	GroupACCiWEEK2PostSx	2983.34	33.0631	123.163	33	126.57		161.278	207.973					105	851	30.76	49	0	0	0	0	0.04	402.12	0.04	48.96	407.48	25.4	15.96	0
2020-10-26	15:15:00	14414	900	900	989001025043666	E:\CCI STUDY\GROUP A\GrA WEEK2	GroupACCiWEEK2PostSx	239.5	32.9386	145.801	2	161.206		186.414	250.709					2.08	142.36	0	757.64	0	0	0	0	0	93.68	0	757.64	48.68	0	0	0
2020-10-26	15:30:00	15314	900	900	989001025043666	E:\CCI STUDY\GROUP A\GrA WEEK2	GroupACCiWEEK2PostSx	0	32.935	45.5402	0	45.5411		120.774	120.277					0	885.88	0	14.12	0	0	0	0	14.12	885.88	0	0	0	0	0	0
2020-10-26	15:45:00	16214	900	900	989001025043666	E:\CCI STUDY\GROUP A\GrA WEEK2	GroupACCiWEEK2PostSx	119.487	32.9531	92.9212	1	93.3561		139.575	157.594					364.8	272.4	0	627.6	0	0	0	0	627.6	272.4	0	0	0	0	0	0
2020-10-26	16:00:00	17114	900	900	989001025043666	E:\CCI STUDY\GROUP A\GrA WEEK2	GroupACCiWEEK2PostSx	1365.39	33.2531	109.569	11	126.648		152.6	209.732					116.68	844.48	0	55.52	0	0	39.84	0	38.36	462.08	0	17.16	342.56	0	0	0
2020-10-26	16:15:00	18014	900	900	989001025043666	E:\CCI STUDY\GROUP A\GrA WEEK2	GroupACCiWEEK2PostSx	239	32.9082	137.17	2	139.909		226.31	241.482					10.76	875.44	0	24.56	0	0	0	0	0	0	0	24.56	875.44	0	0	0
2020-10-26	16:30:00	18914	900	900	989001025043666	E:\CCI STUDY\GROUP A\GrA WEEK2	GroupACCiWEEK2PostSx	2954.74	33.2935	118.27	24	125.658		196.48	196.394					182.52	722.76	16.56	177.24	7.08	3.12	136.12	10.8	112.44	277.76	0.44	64.8	275	5.28	7.16	0
2020-10-26	16:45:00	19814	900	900	989001025043666	E:\CCI STUDY\GROUP A\GrA WEEK2	GroupACCiWEEK2PostSx	234.574	33.5961	116.955	2	158.885		167.633	121.685					2.2	868.96	0	31.04	0	0	0	0	31.04	868.96	0	0	0	0	0	0
2020-10-26	17:00:00	20714	900	900	989001025043666	E:\CCI STUDY\GROUP A\GrA WEEK2	GroupACCiWEEK2PostSx	1305.47	33.5028	103.477	13	144.24		115.683	220.424					65.2	850.28	0	49.72	0	0	0	0	49.72	108.36	0	0	741.92	0	0	0
2020-10-26	17:15:00	21614	900	900	989001025043666	E:\CCI STUDY\GROUP A\GrA WEEK2	GroupACCiWEEK2PostSx	1522.25	34.3931	110.724	12	124.392		154.502	168.051					285.88	751.4	71.6	148.6	96.68	0.08	0	11.72	146.92	446.72	5.52	1.68	190.68	0	0	0
2020-10-26	17:30:00	22514	900	900	989001025043666	E:\CCI STUDY\GROUP A\GrA WEEK2	GroupACCiWEEK2PostSx	2222.39	33.0686	106.631	18	153.96		111.824	216.058					128	109.96	0	790.04	9.44	0	0	0.44	54.36	14.12	0	735.68	85.96	0	0	0
2020-10-26	17:45:00	23414	900	900	989001025043666	E:\CCI STUDY\GROUP A\GrA WEEK2	GroupACCiWEEK2PostSx	2386.82	33.0411	90.0622	19	151.676		149.074	159.367					137.48	877.52	23.16	22.48	111.96	3.12	17.4	10.28	18.88	146.08	0.88	3.6	563	6.68	0.56	17.56
2020-10-26	18:00:00	24314	900	900	989001025043666	E:\CCI STUDY\GROUP A\GrA WEEK2	GroupACCiWEEK2PostSx	6541.73	32.9283	145.472	57	169.534		241.472	221.759					118.48	771.88	165.72	128.12	118.92	11.36	260.08	34.88	46.16	209.36	2.08	81.96	106.84	11.2	13.32	3.84
2020-10-26	18:15:00	25214	900	900	989001025043666	E:\CCI STUDY\GROUP A\GrA WEEK2	GroupACCiWEEK2PostSx	2719.64	33.0539	124.092	25	162.069		192.462	198.611					69.12	849.2	91.8	50.8	96.56	0	87.8	0.88	28.72	370.68	0.88	22.08	272.12	2.84	10.24	7.2
2020-10-26	18:30:00	26114	900	900	989001025043666	E:\CCI STUDY\GROUP A\GrA WEEK2	GroupACCiWEEK2PostSx	9168.01	32.8958	129.852	80	188.772		184.234	216.343					179.88	815.68	74.64	84.32	281.52	154.92	1.04	49.04	66.84	84.96	2.8	17.48	171.36	34.24	29.68	6.12
2020-10-26	18:45:00	27014	900	900	989001025043666	E:\CCI STUDY\GROUP A\GrA WEEK2	GroupACCiWEEK2PostSx	14502.8	32.9221	136.537	131	220.319		175.157	226.096					270.04	726.04	124.4	173.96	146.96	37.88	1.16	213.36	108.52	34.8	45.4	65.44	49.64	125.56	48.76	22.52
2020-10-26	19:00:00	27914	900	900	989001025043666	E:\CCI STUDY\GROUP A\GrA WEEK2	GroupACCiWEEK2PostSx	13902.5	32.9027	122.756	120	185.406		207.15	195.428					280.56	687.32	44.2	212.68	241.68	113.48	39.52	26	89.12	74.28	30.04	123.56	83.72	49.56	27.2	1.84
2020-10-26	19:15:00	28814	900	900	989001025043666	E:\CCI STUDY\GROUP A\GrA WEEK2	GroupACCiWEEK2PostSx	8100.64	32.9038	137.407	72	209.61		213.334	213.681					209	811.72	173.92	88.28	372.24	171.52	14.12	49.08	47.6	38.24	32.76	40.68	16.08	35.28	57.92	24.48
2020-10-26	19:30:00	29714	900	900	989001025043666	E:\CCI STUDY\GROUP A\GrA WEEK2	GroupACCiWEEK2PostSx	6640.31	32.8958	167.408	61	223.671		203.543	233.41					127.36	862.68	354.2	37.32	14.6	307.16	1.76	265.56	19.12	7.68	50.52	18.2	46.32	0.08	103.84	65.16
2020-10-26	19:45:00	30614	900	900	989001025043666	E:\CCI STUDY\GROUP A\GrA WEEK2	GroupACCiWEEK2PostSx	10158	32.8958	147.003	91	192.3		208.448	244.34					166.16	768.96	147.6	131.04	7.72	191.56	44.84	166.52	106.64	15.96	16.48	24.4	49.32	49.44	126.92	100.2
2020-10-26	20:00:00	31514	900	900	989001025043666	E:\CCI STUDY\GROUP A\GrA WEEK2	GroupACCiWEEK2PostSx	1735.06	32.9111	136.304	15	240.965		242.375	152.053					237.32	855.4	100.16	44.6	0	300.52	485.64	10.6	44.12	28.64	0	0.48	6.92	0	23.08	0
2020-10-26	20:15:00	32414	900	900	989001025043666	E:\CCI STUDY\GROUP A\GrA WEEK2	GroupACCiWEEK2PostSx	668.588	32.9043	150.09	4	234.319		229.165	183.163					17.52	899.16	154.8	0.84	0	0	293.24	0	0.84	299.24	0	0	306.68	0	0	0
2020-10-26	20:30:00	33314	900	900	989001025043666	E:\CCI STUDY\GROUP A\GrA WEEK2	GroupACCiWEEK2PostSx	7657.8	32.9547	141.031	63	208.985		225.625	229.579					152.16	817.96	151.84	82.04	233.76	18	14.44	140.32	68.44	171.44	57.8	13.6	40	112.4	24.28	5.52
2020-10-26	20:45:00	34214	900	900	989001025043666	E:\CCI STUDY\GROUP A\GrA WEEK2	GroupACCiWEEK2PostSx	8521.57	32.9045	150.023	75	195.918		214.787	201.122					138.88	595.16	207.4	304.84	114.04	18.32	15.2	309.24	290	16.92	32.6	14.84	17.72	10.04	43.92	17.16
2020-10-26	21:00:00	35114	900	900	989001025043666	E:\CCI STUDY\GROUP A\GrA WEEK2	GroupACCiWEEK2PostSx	7339.55	32.9026	161.375	64	210.738		200.645	258.871					260.44	798.92	340.16	101.08	50.36	165.64	0	205.2	43.64	16.84	79.48	57.44	85.04	45.96	104.24	46.16
2020-10-26	21:15:00	36014	900	900	989001025043666	E:\CCI STUDY\GROUP A\GrA WEEK2	GroupACCiWEEK2PostSx	5315.68	32.9151	120.112	44	179.365		183.779	228.414					183.24	780.16	87.2	119.84	0.04	255.08	17.28	294.12	60.12	7.44	7.6	59.72	42.04	29.44	11.6	115.52
2020-10-26	21:30:00	36914	900	900	989001025043666	E:\CCI STUDY\GROUP A\GrA WEEK2	GroupACCiWEEK2PostSx	1132.94	33.0536	26.0645	11	193.937		92.4668	65.0077					224.04	833.32	1.8	66.68	0	65.8	471.8	2.68	42.68	293.04	0	24	0	0	0	0
2020-10-26	21:45:00	37814	900	900	989001025043666	E:\CCI STUDY\GROUP A\GrA WEEK2	GroupACCiWEEK2PostSx	119.503	33.0732	78.8892	1	203.634		158.569	78.8893					109.92	900	0	0	0	0	824	0	0	76	0	0	0	0	0	0
2020-10-26	22:00:00	38714	900	900	989001025043666	E:\CCI STUDY\GROUP A\GrA WEEK2	GroupACCiWEEK2PostSx	2545.89	33.5593	103.057	25	113.139		195.128	182.346					40.04	433.68	2.76	466.32	10.84	5.28	197.6	1.24	465.56	156.12	3.48	0.76	51.68	0	0.72	6.72
2020-10-26	22:15:00	39614	900	900	989001025043666	E:\CCI STUDY\GROUP A\GrA WEEK2	GroupACCiWEEK2PostSx	9030.15	32.9089	136.002	81	185.326		228.213	189.53					172.04	861	109.16	39	20.52	22.64	221.16	380.36	22.56	140.56	30.04	16.44	14.64	24.6	5.64	0.84
2020-10-26	22:30:00	40514	900	900	989001025043666	E:\CCI STUDY\GROUP A\GrA WEEK2	GroupACCiWEEK2PostSx	8901.16	32.8958	129.5	78	181.288		207.774	215.96					204.76	850.96	83.44	49.04	107.88	66.36	10.56	340.52	38.52	72.2	101.24	10.52	24.76	47.36	52.76	27.32
2020-10-26	22:45:00	41414	900	900	989001025043666	E:\CCI STUDY\GROUP A\GrA WEEK2	GroupACCiWEEK2PostSx	6638.83	32.8958	136.588	62	201.047		192.933	224.606					162.28	720.4	91.72	179.6	139.08	46.52	0.72	307.44	123.32	15.56	64.88	56.28	3.96	18.8	31.8	91.64
2020-10-26	23:00:00	42314	900	900	989001025043666	E:\CCI STUDY\GROUP A\GrA WEEK2	GroupACCiWEEK2PostSx	10535.5	33.0103	118.403	93	180.378		184.36	164.355					218.08	746.8	48.96	153.2	8.4	301.64	233.4	66.04	62.4	59	15.24	90.8	15.48	32.36	14	1.24
2020-10-26	23:15:00	43214	900	900	989001025043666	E:\CCI STUDY\GROUP A\GrA WEEK2	GroupACCiWEEK2PostSx	893.367	33.0634	114.802	9	120.264		179.465	255.997					13.52	895.8	0	4.2	2.48	2.48	5.56	0	2.12	883.2	2.08	2.08	0	0	0	0
2020-10-26	23:30:00	44114	900	900	989001025043666	E:\CCI STUDY\GROUP A\GrA WEEK2	GroupACCiWEEK2PostSx	1775.03	33.6698	110.278	17	113.794		214.395	257.079					65.8	805.16	6.36	94.84	0	0	225.92	0	77.28	527.76	0	17.56	51.48	0	0	0
2020-10-26	23:45:00	45014	900	900	989001025043666	E:\CCI STUDY\GROUP A\GrA WEEK2	GroupACCiWEEK2PostSx	239	33.3085	120.008	2	133.062		213.7	244.845					17.88	900	27.72	0	0	0	725.44	0	0	174.56	0	0	0	0	0	0
2020-10-27	00:00:00	45914	900	900	989001025043666	E:\CCI STUDY\GROUP A\GrA WEEK2	GroupACCiWEEK2PostSx	1301.88	33.5436	166.679	13	231.496		174.331	238.331					15.88	870.48	29.12	29.52	0.04	3.56	851.24	10.64	29.12	0	1.84	0.4	0	1.52	1.64	0
2020-10-27	00:15:00	46814	900	900	989001025043666	E:\CCI STUDY\GROUP A\GrA WEEK2	GroupACCiWEEK2PostSx	507.169	32.9343	116.549	5	117.505		124.556	260.013					63.6	883.24	0	16.76	0	0	30.2	0	10.72	853.04	0	6.04	0	0	0	0
2020-10-27	00:30:00	47714	900	900	989001025043666	E:\CCI STUDY\GROUP A\GrA WEEK2	GroupACCiWEEK2PostSx	239.501	32.9544	69.6705	2	122.323		81.2896	245.216					143.2	881.64	0	18.36	0	0	0	0	0	450.12	0	18.36	431.52	0	0	0
2020-10-27	00:45:00	48614	900	900	989001025043666	E:\CCI STUDY\GROUP A\GrA WEEK2	GroupACCiWEEK2PostSx	10701	33.079	121.837	93	169.407		178.759	227.323					188.88	580.4	66.2	319.6	31.08	100.24	147.6	32	152.92	9.72	38.2	166.68	161	10.8	29.88	19.88
2020-10-27	01:00:00	49514	900	900	989001025043666	E:\CCI STUDY\GROUP A\GrA WEEK2	GroupACCiWEEK2PostSx	6806.1	32.8996	149.121	56	222.575		205.677	232.463					123.8	853.88	189.24	46.12	423.68	42.48	12.4	187.72	21.44	19.88	46.4	24.68	51.6	16.56	51.92	1.24
2020-10-27	01:15:00	50414	900	900	989001025043666	E:\CCI STUDY\GROUP A\GrA WEEK2	GroupACCiWEEK2PostSx	13571	32.9119	167.664	118	221.991		226.035	277.451					193.84	815.4	312.44	84.6	45.32	71.84	18.8	32.12	21.4	44.4	16.72	63.2	195.04	151.68	190.6	48.88
2020-10-27	01:30:00	51314	900	900	989001025043666	E:\CCI STUDY\GROUP A\GrA WEEK2	GroupACCiWEEK2PostSx	2356.35	32.918	138.506	23	173.834		205.126	240.909					22.4	892.28	107.2	7.72	0	0	0	0	0	1.92	0	7.72	879.24	0.92	0.84	9.36
2020-10-27	01:45:00	52214	900	900	989001025043666	E:\CCI STUDY\GROUP A\GrA WEEK2	GroupACCiWEEK2PostSx	1565.04	32.9267	122.446	11	201.614		197.321	163.051					30.88	895.16	31.52	4.84	0	0	0	0	4.84	577.8	0	0	317.36	0	0	0
2020-10-27	02:00:00	53114	900	900	989001025043666	E:\CCI STUDY\GROUP A\GrA WEEK2	GroupACCiWEEK2PostSx	7630.58	32.9195	137.979	62	199.608		237.234	188.315					147.8	822.16	229	77.84	247.92	96.2	0	41.88	60.12	320.16	15.4	17.72	55.8	6.92	9.68	28.2
2020-10-27	02:15:00	54014	900	900	989001025043666	E:\CCI STUDY\GROUP A\GrA WEEK2	GroupACCiWEEK2PostSx	7615.33	32.8958	199.987	69	225.427		270.857	248.564					135.12	811.84	498.36	88.16	0.08	33.32	0	617.8	63.16	84.48	3.84	25	15.24	22.68	18.08	16.32
2020-10-27	02:30:00	54914	900	900	989001025043666	E:\CCI STUDY\GROUP A\GrA WEEK2	GroupACCiWEEK2PostSx	6014.03	32.8958	181.306	53	243.343		282.358	204.307					137.72	802.72	376.24	97.28	46.72	209.96	124.4	321.8	91.04	25.6	19.44	6.24	7	10.2	9.92	27.68
2020-10-27	02:45:00	55814	900	900	989001025043666	E:\CCI STUDY\GROUP A\GrA WEEK2	GroupACCiWEEK2PostSx	1953.54	32.8968	103.49	20	202.948		259.41	130.116					25	894.76	0	5.24	0	0.68	804.84	2.32	1.32	17.52	2.64	3.92	2.88	1.68	2.32	59.88
2020-10-27	03:00:00	56714	900	900	989001025043666	E:\CCI STUDY\GROUP A\GrA WEEK2	GroupACCiWEEK2PostSx	2623.74	33.0322	102.002	21	199.968		145.318	117.279					87.56	643.96	0	256.04	0	0	0	0	83.56	289	0	172.48	43.28	0	0	311.68
2020-10-27	03:15:00	57614	900	900	989001025043666	E:\CCI STUDY\GROUP A\GrA WEEK2	GroupACCiWEEK2PostSx	1347.4	32.8958	108.917	12	225.971		211.244	117.205					334.68	728.48	9.32	171.52	2.92	4.24	3.44	1.52	1.64	1.6	0.88	169.88	425.6	0.52	6.92	280.84
2020-10-27	03:30:00	58514	900	900	989001025043666	E:\CCI STUDY\GROUP A\GrA WEEK2	GroupACCiWEEK2PostSx	8964.53	32.8971	119.24	81	170.419		224.447	179.315					229.76	811.84	61.56	88.16	22.48	26.16	378.32	21.08	38.04	79.28	11.4	50.12	123.32	43.48	49.96	56.36
2020-10-27	03:45:00	59414	900	900	989001025043666	E:\CCI STUDY\GROUP A\GrA WEEK2	GroupACCiWEEK2PostSx	3896.42	32.8958	134.952	32	229.017		207.798	199.797					61	844.88	47.84	55.12	21.92	8.56	352.24	46.84	9.44	48.96	175.84	45.68	109.72	39.44	34.12	7.24
2020-10-27	04:00:00	60314	900	900	989001025043666	E:\CCI STUDY\GROUP A\GrA WEEK2	GroupACCiWEEK2PostSx	10535.9	32.9138	144.611	90	209.276		206.486	217.797					177.48	727.8	174.04	172.2	23.28	93.24	53.36	277.48	148.44	6.24	19.8	23.76	38.76	74.2	111.96	29.48
2020-10-27	04:15:00	61214	900	900	989001025043666	E:\CCI STUDY\GROUP A\GrA WEEK2	GroupACCiWEEK2PostSx	9151.99	33.2956	123.232	84	198.386		166.58	239.685					192.04	759.2	19.56	140.8	7.88	13.16	38.28	12.8	79.44	204.56	167.6	61.36	64.52	198.84	34.32	17.24
2020-10-27	04:30:00	62114	900	900	989001025043666	E:\CCI STUDY\GROUP A\GrA WEEK2	GroupACCiWEEK2PostSx	5326.5	32.911	151.495	47	230.379		238.536	227.325					46.56	886.16	147.44	13.84	16.64	38.32	36.24	111.88	12.84	2.64	12.64	1	291.92	338.92	33.88	3.08
2020-10-27	04:45:00	63014	900	900	989001025043666	E:\CCI STUDY\GROUP A\GrA WEEK2	GroupACCiWEEK2PostSx	12403.9	32.8999	140.278	103	231.848		263.403	204.22					206.2	883	108.16	17	16.44	97.64	274.6	77.4	7.92	15.44	57.6	9.08	27.44	169.48	114.76	32.2
2020-10-27	05:00:00	63914	900	900	989001025043666	E:\CCI STUDY\GROUP A\GrA WEEK2	GroupACCiWEEK2PostSx	12001.2	32.8966	136.932	107	225.504		228.308	191.406					192.76	755.2	95.2	144.8	203.8	42.36	97.48	210.64	81.04	39.64	25.52	63.76	34.72	24.2	75.56	1.28
2020-10-27	05:15:00	64814	900	900	989001025043666	E:\CCI STUDY\GROUP A\GrA WEEK2	GroupACCiWEEK2PostSx	8650.48	32.8958	129.962	76	231.65		178.553	193.431					107.16	837.16	81.04	62.84	155.76	45.4	5.64	476.44	39	35.52	19.96	23.84	25.12	42.52	19.92	10.88
2020-10-27	05:30:00	65714	900	900	989001025043666	E:\CCI STUDY\GROUP A\GrA WEEK2	GroupACCiWEEK2PostSx	10788.9	32.8958	133.418	104	197.429		177.409	225.611					162.28	761.12	70.56	138.88	130.8	59	7.08	147.72	75.64	63.32	200.28	63.24	77.72	12.6	52.12	10.48
2020-10-27	05:45:00	66614	900	900	989001025043666	E:\CCI STUDY\GROUP A\GrA WEEK2	GroupACCiWEEK2PostSx	12873.2	32.9003	167.712	117	251.567		199.712	247.723					172.84	819.96	286.2	80.04	46.84	57.76	14.68	314.64	61.56	32.92	95.92	18.48	34.92	130.68	35.12	56.48
2020-10-27	06:00:00	67514	900	900	989001025043666	E:\CCI STUDY\GROUP A\GrA WEEK2	GroupACCiWEEK2PostSx	11567.1	32.8968	150.937	101	202.07		208.567	236.271					188.24	710.44	202.56	189.56	30.72	20.24	49.88	70.92	114.72	49.84	201.2	74.84	19.48	132.36	98.52	37.28
2020-10-27	06:15:00	68414	900	900	989001025043666	E:\CCI STUDY\GROUP A\GrA WEEK2	GroupACCiWEEK2PostSx	5024.5	33.3555	82.8223	43	159.965		101.499	162.425					130.96	588.48	0	311.52	11.64	227.92	103.28	91.08	269.08	136.72	7.56	42.44	0	6.92	1.76	1.6
2020-10-27	06:30:00	69314	900	900	989001025043666	E:\CCI STUDY\GROUP A\GrA WEEK2	GroupACCiWEEK2PostSx	239.495	34.3466	46.1549	2	172.661		47.0599	158.453					317.6	209.24	0	690.76	0	209.24	0	0	560.24	0	0	130.52	0	0	0	0
2020-10-27	06:45:00	70214	900	900	989001025043666	E:\CCI STUDY\GROUP A\GrA WEEK2	GroupACCiWEEK2PostSx	650.174	33.7892	101.168	6	139.382		149.232	122.596					344.24	399.08	0	500.92	0	318.68	43.16	0	391.12	37.24	0	109.8	0	0	0	0
2020-10-27	07:00:00	71114	900	900	989001025043666	E:\CCI STUDY\GROUP A\GrA WEEK2	GroupACCiWEEK2PostSx	2816.92	34.1634	90.015	26	99.5184		167.95	187.191					313.52	861.72	4.28	38.28	0	0	321.32	0	0	237.68	0	38.28	296.8	3	2.92	0
2020-10-27	07:15:00	72014	900	900	989001025043666	E:\CCI STUDY\GROUP A\GrA WEEK2	GroupACCiWEEK2PostSx	119.5	33.0187	119.821	1	139.064		207.031	152.338					1.2	900	0	0	0	63.48	836.52	0	0	0	0	0	0	0	0	0
2020-10-27	07:30:00	72914	900	900	989001025043666	E:\CCI STUDY\GROUP A\GrA WEEK2	GroupACCiWEEK2PostSx	0	32.9917	119.763	0	200.447		156.984	126.326					0	900	0	0	0	900	0	0	0	0	0	0	0	0	0	0
2020-10-27	07:45:00	73814	900	900	989001025043666	E:\CCI STUDY\GROUP A\GrA WEEK2	GroupACCiWEEK2PostSx	0	32.9017	119.257	0	249.389		166.729	119.257					0	900	0	0	0	900	0	0	0	0	0	0	0	0	0	0
2020-10-27	08:00:00	74714	900	900	989001025043666	E:\CCI STUDY\GROUP A\GrA WEEK2	GroupACCiWEEK2PostSx	2715.61	33.0045	112.471	26	201.197		185.858	123.609					50.48	860.92	7.76	39.08	22.12	695.2	103.12	27.08	39.08	0	2.04	0	0	5.44	2.04	3.88
2020-10-27	08:15:00	75614	900	900	989001025043666	E:\CCI STUDY\GROUP A\GrA WEEK2	GroupACCiWEEK2PostSx	1054.97	32.9461	87.5172	9	145.681		150.065	131.338					117.64	794.48	0	105.52	0	458.28	112.44	0	105.52	223.76	0	0	0	0	0	0
2020-10-27	08:30:00	76514	900	900	989001025043666	E:\CCI STUDY\GROUP A\GrA WEEK2	GroupACCiWEEK2PostSx	1463.16	33.1477	108.636	13	140.182		147.278	128.814					75.52	896.12	0	3.88	0	325.32	509.64	0	0.76	52.48	0	3.12	8.68	0	0	0
2020-10-27	08:45:00	77414	900	900	989001025043666	E:\CCI STUDY\GROUP A\GrA WEEK2	GroupACCiWEEK2PostSx	1254.05	33.58	90.5061	12	116.506		124.65	170.579					39.6	710.76	0	189.24	0	10.28	100.12	0	0.16	600.36	0	189.08	0	0	0	0
2020-10-27	09:00:00	78314	900	900	989001025043666	E:\CCI STUDY\GROUP A\GrA WEEK2	GroupACCiWEEK2PostSx	478	33.1828	122.814	4	175.502		164.048	169.76					4.72	20.08	0	879.92	0	0	0	0	0	0	0	879.92	20.08	0	0	0
2020-10-27	09:15:00	79214	900	900	989001025043666	E:\CCI STUDY\GROUP A\GrA WEEK2	GroupACCiWEEK2PostSx	119.5	33.0207	128.812	1	211.807		128.814	219.646					1.2	739.08	0	160.92	0	0	0	0	0	0	0	160.92	739.08	0	0	0
2020-10-27	09:30:00	80114	900	900	989001025043666	E:\CCI STUDY\GROUP A\GrA WEEK2	GroupACCiWEEK2PostSx	556.271	32.9287	127.1	5	234.917		148.769	179.69					5.96	324.64	0	575.36	0	0	0	0	0	0	0	575.36	324.64	0	0	0
2020-10-27	09:45:00	81014	900	900	989001025043666	E:\CCI STUDY\GROUP A\GrA WEEK2	GroupACCiWEEK2PostSx	836.998	33.1943	92.2261	7	151.67		160.498	152.598					11.72	777.56	0	122.44	0	0	498.8	0	0	273.56	0	122.44	5.2	0	0	0
2020-10-27	10:00:00	81914	900	900	989001025043666	E:\CCI STUDY\GROUP A\GrA WEEK2	GroupACCiWEEK2PostSx	1827.53	33.1365	95.7722	17	136.493		182.507	120.514					314.96	431.32	2.72	468.68	14.72	71.64	9	2.04	217.12	151.4	3.4	251.56	177.56	1.04	0.52	0
2020-10-27	10:15:00	82814	900	900	989001025043666	E:\CCI STUDY\GROUP A\GrA WEEK2	GroupACCiWEEK2PostSx	886.486	33.9861	117.89	7	151.168		142.339	182.992					73.16	282.84	0	617.16	0	0	28.08	0	353	227.04	0	264.16	27.72	0	0	0
2020-10-27	10:30:00	83714	900	900	989001025043666	E:\CCI STUDY\GROUP A\GrA WEEK2	GroupACCiWEEK2PostSx	597.501	33.0766	144.784	5	148.892		183.44	251.403					15.24	382.84	0	517.16	0	0	0	0	0	0	0	517.16	382.84	0	0	0
2020-10-27	10:45:00	84614	900	900	989001025043666	E:\CCI STUDY\GROUP A\GrA WEEK2	GroupACCiWEEK2PostSx	8045.33	33.0766	120.328	69	160.252		185.596	181.226					122.48	782.32	44.24	117.68	40.2	237.12	10.44	44.92	107.8	248.72	10.96	9.88	158.92	11.64	18.12	1.28
2020-10-27	11:00:00	85514	900	900	989001025043666	E:\CCI STUDY\GROUP A\GrA WEEK2	GroupACCiWEEK2PostSx	1372.65	33.0356	87.7196	13	102.986		117.201	133.867					23.88	176	8.84	724	0	158	3.4	0	713.28	1.68	0.08	10.72	3.4	7.56	1.88	0
2020-10-27	11:15:00	86414	900	900	989001025043666	E:\CCI STUDY\GROUP A\GrA WEEK2	GroupACCiWEEK2PostSx	238.976	33.2401	70.3368	2	137.681		72.1012	136.834					623.32	360.48	0	539.52	0	0	0	0	539.52	360.48	0	0	0	0	0	0
2020-10-27	11:30:00	87314	900	900	989001025043666	E:\CCI STUDY\GROUP A\GrA WEEK2	GroupACCiWEEK2PostSx	0	32.8958	117.541	0	119.5		166.437	119.5					0	0	0	900	0	0	0	0	900	0	0	0	0	0	0	0
2020-10-27	11:45:00	88214	900	900	989001025043666	E:\CCI STUDY\GROUP A\GrA WEEK2	GroupACCiWEEK2PostSx	0	33.0682	119.5	0	119.5		166.622	119.5					0	0	0	900	0	0	0	0	900	0	0	0	0	0	0	0
2020-10-27	12:00:00	89114	900	900	989001025043666	E:\CCI STUDY\GROUP A\GrA WEEK2	GroupACCiWEEK2PostSx	960.216	33.0458	111.998	7	112.159		164.79	126.068					11.08	116.56	0	783.44	1.88	108.56	3.44	2.68	783.44	0	0	0	0	0	0	0
2020-10-27	12:15:00	90014	900	900	989001025043666	E:\CCI STUDY\GROUP A\GrA WEEK2	GroupACCiWEEK2PostSx	597.538	32.9465	89.7611	5	96.0866		139.854	150.692					335.4	310.04	0	589.96	0	310.04	0	0	589.96	0	0	0	0	0	0	0
2020-10-27	12:30:00	90914	900	900	989001025043666	E:\CCI STUDY\GROUP A\GrA WEEK2	GroupACCiWEEK2PostSx	0	32.8958	117.368	0	117.625		172.459	128.839					0	900	0	0	0	900	0	0	0	0	0	0	0	0	0	0
2020-10-27	12:45:00	91814	900	900	989001025043666	E:\CCI STUDY\GROUP A\GrA WEEK2	GroupACCiWEEK2PostSx	601.346	33.0401	54.9689	5	86.1351		108.714	126.613					125.52	751.08	0	148.92	0	669.56	0	0	148.92	81.52	0	0	0	0	0	0
2020-10-27	13:00:00	92714	900	900	989001025043666	E:\CCI STUDY\GROUP A\GrA WEEK2	GroupACCiWEEK2PostSx	935.491	33.9264	105.284	7	129.335		134.955	126.557					62.24	763.04	0	136.96	0	708.8	0	10.76	136.96	43.48	0	0	0	0	0	0
2020-10-27	13:15:00	93614	900	900	989001025043666	E:\CCI STUDY\GROUP A\GrA WEEK2	GroupACCiWEEK2PostSx	1830.19	33.0206	91.3287	17	105.566		125.875	158.363					223.52	255.12	11.64	644.88	0	181.64	7.32	0	636.88	35.72	0	8	18.48	5.72	6.24	0
2020-10-27	13:30:00	94514	900	900	989001025043666	E:\CCI STUDY\GROUP A\GrA WEEK2	GroupACCiWEEK2PostSx	358.494	32.8958	111.268	3	152.534		126.833	146.045					31.64	124.68	0	775.32	0	124.68	0	0	775.32	0	0	0	0	0	0	0
2020-10-27	13:45:00	95414	900	900	989001025043666	E:\CCI STUDY\GROUP A\GrA WEEK2	GroupACCiWEEK2PostSx	885.985	32.9018	96.3385	7	109.184		155.384	130.415					68.24	173.84	0	726.16	0	170.84	0	3	726.16	0	0	0	0	0	0	0
2020-10-27	14:00:00	96314	900	900	989001025043666	E:\CCI STUDY\GROUP A\GrA WEEK2	GroupACCiWEEK2PostSx	3496.33	33.2602	58.9674	38	116.762		91.2668	129.61					99	691.16	0	208.84	0	3.96	476.88	6.24	206.52	201.68	2.4	2.32	0	0	0	0
2020-10-27	14:15:00	97214	900	900	989001025043666	E:\CCI STUDY\GROUP A\GrA WEEK2	GroupACCiWEEK2PostSx	478.001	32.9712	110.611	4	143.036		144.215	151.498					49.96	900	0	0	0	162.16	737.84	0	0	0	0	0	0	0	0	0
2020-10-27	14:30:00	98114	900	900	989001025043666	E:\CCI STUDY\GROUP A\GrA WEEK2	GroupACCiWEEK2PostSx	478	32.8958	124.293	4	0		212.529	127.762					3.64	900	0	0	0	150.8	749.2	0	0	0	0	0	0	0	0	0
2020-10-27	14:45:00	99014	900	900	989001025043666	E:\CCI STUDY\GROUP A\GrA WEEK2	GroupACCiWEEK2PostSx	2160.2	33.0547	47.3489	15	48.8724		139.797	147.921					30.4	898.04	0	1.96	0	537.88	351.84	0	1.96	7.32	1	0	0	0	0	0
2020-10-27	15:00:00	99914	900	900	989001025043666	E:\CCI STUDY\GROUP A\GrA WEEK2	GroupACCiWEEK2PostSx	9873.26	33.2582	122.456	85	193.162		192.818	175.877					169.72	852.4	119.68	47.6	53.68	100.04	201.04	44.96	11.84	66.28	205.76	35.76	57.84	25.72	95.44	1.64
2020-10-27	15:15:00	100814	900	900	989001025043666	E:\CCI STUDY\GROUP A\GrA WEEK2	GroupACCiWEEK2PostSx	1280.18	33.2985	96.0429	11	120.462		144.533	178.424					113.2	878.36	0	21.64	20.88	105.8	0	6.88	11.36	743.72	0	10.28	1.08	0	0	0
2020-10-27	15:30:00	101714	900	900	989001025043666	E:\CCI STUDY\GROUP A\GrA WEEK2	GroupACCiWEEK2PostSx	1185.39	33.2203	99.5175	9	175.871		192.014	136.848					406.72	750.16	125.2	149.84	0	0	0	0	149.84	324.64	0	0	425.52	0	0	0
2020-10-27	15:45:00	102614	900	900	989001025043666	E:\CCI STUDY\GROUP A\GrA WEEK2	GroupACCiWEEK2PostSx	5706.11	33.1925	157.763	44	209.447		188.247	196.116					91.52	622.32	253.16	277.68	0	0	0	0	272.32	152.84	0	5.36	469.48	0	0	0
2020-10-27	16:00:00	103514	900	900	989001025043666	E:\CCI STUDY\GROUP A\GrA WEEK2	GroupACCiWEEK2PostSx	598.5	33.2057	128.154	5	183.461		203.942	149.164					6.4	895.2	0	4.8	0	0	258.72	0	0	34.56	0	4.8	601.92	0	0	0
2020-10-27	16:15:00	104414	900	900	989001025043666	E:\CCI STUDY\GROUP A\GrA WEEK2	GroupACCiWEEK2PostSx	288.499	32.9553	112.52	2	139.362		220.101	150.444					21.32	820.24	0	79.76	0	75.24	745	0	79.76	0	0	0	0	0	0	0
2020-10-27	16:30:00	105314	900	900	989001025043666	E:\CCI STUDY\GROUP A\GrA WEEK2	GroupACCiWEEK2PostSx	3286.54	33.2491	105.812	29	150.122		156.977	151.78					137.96	832.32	0.68	67.68	8.28	576.72	159.48	1.24	61.28	43.16	1.16	6.4	31.64	4.16	4.24	2.24
2020-10-27	16:45:00	106214	900	900	989001025043666	E:\CCI STUDY\GROUP A\GrA WEEK2	GroupACCiWEEK2PostSx	119.5	32.9101	128.029	1	198.829		150.668	173.973					2.4	660.68	0	239.32	0	660.68	0	0	239.32	0	0	0	0	0	0	0
2020-10-27	17:00:00	107114	900	900	989001025043666	E:\CCI STUDY\GROUP A\GrA WEEK2	GroupACCiWEEK2PostSx	119.5	33.4263	119.109	1	125.799		207.765	127.727					1.2	767.24	0	132.76	0	767.24	0	0	132.76	0	0	0	0	0	0	0
2020-10-27	17:15:00	108014	900	900	989001025043666	E:\CCI STUDY\GROUP A\GrA WEEK2	GroupACCiWEEK2PostSx	1922.03	33.6078	80.245	17	128.924		190.792	132.51					161.28	897.28	4.72	2.72	5	261.36	0	287.52	0.6	324.12	0.84	2.12	12.64	0	4.32	1.48
2020-10-27	17:30:00	108914	900	900	989001025043666	E:\CCI STUDY\GROUP A\GrA WEEK2	GroupACCiWEEK2PostSx	3411.26	33.0855	102.402	31	130.996		156.908	132.532					60.8	207.12	2.8	692.88	1.68	104.2	52.44	1.52	675	30.88	0.88	17.88	11.48	2.6	1.44	0
2020-10-27	17:45:00	109814	900	900	989001025043666	E:\CCI STUDY\GROUP A\GrA WEEK2	GroupACCiWEEK2PostSx	1293.99	33.6393	120.795	11	139.125		179.138	129.687					19.04	117.24	0	782.76	0	101	12.12	0	782.76	4.12	0	0	0	0	0	0
2020-10-27	18:00:00	110714	900	900	989001025043666	E:\CCI STUDY\GROUP A\GrA WEEK2	GroupACCiWEEK2PostSx	11932.8	32.9644	126.332	105	171.056		189.154	210.766					166.76	617.52	55.6	282.48	47.12	39.84	3.04	169.4	269.2	102.84	51.12	13.28	124.04	16.84	48.08	15.2
2020-10-27	18:15:00	111614	900	900	989001025043666	E:\CCI STUDY\GROUP A\GrA WEEK2	GroupACCiWEEK2PostSx	4741.79	32.9452	121.182	40	194.589		185.371	147.614					200.08	602.68	19.16	297.32	34.68	144.12	42.16	124.88	285.56	215.4	20.72	11.76	4.68	10.36	2.6	3.08
2020-10-27	18:30:00	112514	900	900	989001025043666	E:\CCI STUDY\GROUP A\GrA WEEK2	GroupACCiWEEK2PostSx	8801.41	33.0904	147.482	69	226.989		222.443	184.229					144.44	743.4	225.04	156.6	43	233.88	154.32	38.68	147.6	152.04	5.28	9	15.8	20.4	27.68	52.32
2020-10-27	18:45:00	113414	900	900	989001025043666	E:\CCI STUDY\GROUP A\GrA WEEK2	GroupACCiWEEK2PostSx	16315.8	32.9357	122.794	141	183.877		183.008	185.93					376.6	611.72	78.6	288.28	47.72	84.24	27.16	113.84	235.88	86.88	55.48	52.4	58.32	21.92	89.04	27.12
2020-10-27	19:00:00	114314	900	900	989001025043666	E:\CCI STUDY\GROUP A\GrA WEEK2	GroupACCiWEEK2PostSx	15181.3	32.945	119.799	137	183.855		165.062	204.99					410.76	705.64	75.36	194.36	58.72	112.76	35.48	71.88	106.04	9.8	70.72	88.32	49.28	83.28	115.84	97.88
2020-10-27	19:15:00	115214	900	900	989001025043666	E:\CCI STUDY\GROUP A\GrA WEEK2	GroupACCiWEEK2PostSx	13034.5	32.8958	134.488	109	192.968		191.557	224.856					316.28	786.32	138.6	113.68	32.48	38.88	57	135.76	74.24	11.48	271.24	39.44	33.36	80.44	76.04	49.64
2020-10-27	19:30:00	116114	900	900	989001025043666	E:\CCI STUDY\GROUP A\GrA WEEK2	GroupACCiWEEK2PostSx	14743.4	32.8958	126.327	124	186.45		183.613	214.393					286.24	756.36	78.92	143.64	122.4	64.28	46.4	309	122.68	40.08	73.84	20.96	20.36	14.36	38.84	26.8
2020-10-27	19:45:00	117014	900	900	989001025043666	E:\CCI STUDY\GROUP A\GrA WEEK2	GroupACCiWEEK2PostSx	12691.1	32.9	144.367	114	237.676		192.666	229.689					300.72	751.72	242.92	148.28	120.6	84.24	9.48	68.56	102.2	115.36	19.2	46.08	93.12	8.04	130.56	102.56
2020-10-27	20:00:00	117914	900	900	989001025043666	E:\CCI STUDY\GROUP A\GrA WEEK2	GroupACCiWEEK2PostSx	9201.53	32.8962	154.604	72	303.868		224.731	201.189					173.64	805.68	261.68	94.32	30.64	37.56	0	233	41.32	48.44	46.4	53	75.96	266.36	41.64	25.68
2020-10-27	20:15:00	118814	900	900	989001025043666	E:\CCI STUDY\GROUP A\GrA WEEK2	GroupACCiWEEK2PostSx	11475.7	32.9477	132.122	97	228.711		200.653	180.22					201.76	793	104.32	107	161.12	167.48	0.92	110.76	66.68	125.6	36.96	40.32	58.08	103.28	18.44	10.36
2020-10-27	20:30:00	119714	900	900	989001025043666	E:\CCI STUDY\GROUP A\GrA WEEK2	GroupACCiWEEK2PostSx	10737.1	32.9002	143.001	99	210.743		203.364	216.104					213.2	770.04	95	129.96	15.6	101.52	27.36	365.4	85.56	45.08	74.28	44.4	27.04	30.92	45	37.84
2020-10-27	20:45:00	120614	900	900	989001025043666	E:\CCI STUDY\GROUP A\GrA WEEK2	GroupACCiWEEK2PostSx	2901.32	33.0087	106.416	25	200.988		151.029	207.985					211.96	858.76	1.52	41.24	1.28	512.84	144.72	13.04	39.6	175.48	2.16	1.64	0	0	9.24	0
2020-10-27	21:00:00	121514	900	900	989001025043666	E:\CCI STUDY\GROUP A\GrA WEEK2	GroupACCiWEEK2PostSx	1174.51	33.2705	75.9232	10	203.881		142.708	86.6148					35.68	788.92	0	111.08	0	369.64	419.28	0	111.08	0	0	0	0	0	0	0
2020-10-27	21:15:00	122414	900	900	989001025043666	E:\CCI STUDY\GROUP A\GrA WEEK2	GroupACCiWEEK2PostSx	7836.15	32.9745	177.688	69	223.416		205.283	270.698					255.12	753.4	268.48	146.6	30.96	57.64	0	210.36	129.12	100.8	15.6	17.48	51	230.6	41.28	15.16
2020-10-27	21:30:00	123314	900	900	989001025043666	E:\CCI STUDY\GROUP A\GrA WEEK2	GroupACCiWEEK2PostSx	10930.8	32.9017	137.81	96	228.955		203.987	182.569					279.36	691.24	90	208.76	55.88	11	38.08	217.84	175.36	23.64	88.24	33.4	112	8.68	121	14.88
2020-10-27	21:45:00	124214	900	900	989001025043666	E:\CCI STUDY\GROUP A\GrA WEEK2	GroupACCiWEEK2PostSx	8914.25	32.8978	140.52	79	188.977		206.677	225.284					238.6	714.88	179.56	185.12	293	61.88	64.64	58.6	127.6	41.48	35.68	57.52	10.12	8.12	117.12	24.24
2020-10-27	22:00:00	125114	900	900	989001025043666	E:\CCI STUDY\GROUP A\GrA WEEK2	GroupACCiWEEK2PostSx	9610.21	32.9344	160.284	84	256.75		203.322	205.862					166.12	665.56	251.76	234.44	66.44	29.24	20.04	235.68	186.24	19.68	91.56	48.2	47.8	98.24	34.92	21.96
2020-10-27	22:15:00	126014	900	900	989001025043666	E:\CCI STUDY\GROUP A\GrA WEEK2	GroupACCiWEEK2PostSx	10418.5	32.8977	126.602	90	170.422		198.837	191.677					284.32	544.24	77.72	355.76	49	100.2	26.92	54.04	310.56	38.48	57.44	45.2	41.52	93.76	48.44	34.44
2020-10-27	22:30:00	126914	900	900	989001025043666	E:\CCI STUDY\GROUP A\GrA WEEK2	GroupACCiWEEK2PostSx	4845.65	32.9046	124.002	39	173.453		193.751	222.398					131.92	478.08	41.96	421.92	27.64	82.08	225.72	17.2	38.04	19.48	6.04	383.88	2.84	1	93.8	2.28
2020-10-27	22:45:00	127814	900	900	989001025043666	E:\CCI STUDY\GROUP A\GrA WEEK2	GroupACCiWEEK2PostSx	120	33.0707	121.326	1	157.597		142.828	205.832					0.92	0	13.88	900	0	0	0	0	49.28	0	0	850.72	0	0	0	0
2020-10-27	23:00:00	128714	900	900	989001025043666	E:\CCI STUDY\GROUP A\GrA WEEK2	GroupACCiWEEK2PostSx	9839.71	32.992	138.647	84	239.195		183.855	199.843					202.68	665.24	142.32	234.76	53.16	54.4	154.04	189.36	118.64	15.52	38.6	116.12	38.28	23.64	57.88	40.36
2020-10-27	23:15:00	129614	900	900	989001025043666	E:\CCI STUDY\GROUP A\GrA WEEK2	GroupACCiWEEK2PostSx	8927.73	32.9219	146.221	75	198.862		196.858	201.312					162.64	724.36	158.12	175.64	91.36	320.24	5.36	44.64	127.16	4.56	66.68	48.48	23.52	60.52	71.72	35.76
2020-10-27	23:30:00	130514	900	900	989001025043666	E:\CCI STUDY\GROUP A\GrA WEEK2	GroupACCiWEEK2PostSx	12811	32.8958	131.653	113	177.03		256.091	208.049					229.8	820.32	38.68	79.68	14.64	166.12	85.08	144.28	46.04	35.96	29.4	33.64	25.4	159.28	95.12	65.04
2020-10-27	23:45:00	131414	900	900	989001025043666	E:\CCI STUDY\GROUP A\GrA WEEK2	GroupACCiWEEK2PostSx	10679.1	33.0886	139.932	85	205.509		199.916	220.542					134.4	855.56	175.08	44.44	5.88	103	459.32	2.52	36.96	187.2	2.96	7.48	77.84	5.32	3.76	7.76
2020-10-28	00:00:00	132314	900	900	989001025043666	E:\CCI STUDY\GROUP A\GrA WEEK2	GroupACCiWEEK2PostSx	766.499	33.0141	115.237	5	148.805		215.305	125.164					10.96	900	0	0	0	414.68	247.84	0	0	237.48	0	0	0	0	0	0
2020-10-28	00:15:00	133214	900	900	989001025043666	E:\CCI STUDY\GROUP A\GrA WEEK2	GroupACCiWEEK2PostSx	807.754	33.1072	95.4777	7	113.875		160.786	111.744					339.84	480.16	3.2	419.84	0	0.04	474.96	0	419.08	0	0.48	0.76	2.08	0	2.6	0
2020-10-28	00:30:00	134114	900	900	989001025043666	E:\CCI STUDY\GROUP A\GrA WEEK2	GroupACCiWEEK2PostSx	240.002	33.0125	113.546	2	121.672		183.459	125.817					143.32	0	0	900	0	0	0	0	765.48	0	0	134.52	0	0	0	0
2020-10-28	00:45:00	135014	900	900	989001025043666	E:\CCI STUDY\GROUP A\GrA WEEK2	GroupACCiWEEK2PostSx	4351.52	32.9138	109.159	37	167.899		159.799	144.474					155.84	407.2	51.08	492.8	64.48	68.32	85.56	22.52	489.32	119.64	10.44	3.48	7.56	1.72	13.96	13
2020-10-28	01:00:00	135914	900	900	989001025043666	E:\CCI STUDY\GROUP A\GrA WEEK2	GroupACCiWEEK2PostSx	6622.46	32.8967	134.164	53	198.917		170.798	177.509					200.24	582	161.52	318	119.32	204.32	6.4	94.68	253.32	3.24	26.24	64.68	22.76	49.52	54.84	0.68
2020-10-28	01:15:00	136814	900	900	989001025043666	E:\CCI STUDY\GROUP A\GrA WEEK2	GroupACCiWEEK2PostSx	6681.59	33.1492	134.577	57	197.365		161.839	153.926					105.68	402.24	125.16	497.76	31.16	64.96	0	93.68	457.32	47.56	97.12	40.44	13.24	33.6	7.6	13.32
2020-10-28	01:30:00	137714	900	900	989001025043666	E:\CCI STUDY\GROUP A\GrA WEEK2	GroupACCiWEEK2PostSx	2604.4	33.1144	70.9398	22	136.033		96.3083	157.877					216.68	811.04	15	88.96	0	615.84	144.56	0	24.48	6.12	15.04	64.48	20.4	0	4	5.08
2020-10-28	01:45:00	138614	900	900	989001025043666	E:\CCI STUDY\GROUP A\GrA WEEK2	GroupACCiWEEK2PostSx	358.5	33.0969	101.158	3	125.625		131.343	184.001					9.6	900	0	0	0	717.44	182.56	0	0	0	0	0	0	0	0	0
2020-10-28	02:00:00	139514	900	900	989001025043666	E:\CCI STUDY\GROUP A\GrA WEEK2	GroupACCiWEEK2PostSx	5313.64	32.8993	108.852	43	139.571		194.72	221.96					99.56	864.6	64.28	35.4	158.04	102.2	470.2	17.6	13.64	90.92	6	21.76	10.96	2.88	5.8	0
2020-10-28	02:15:00	140414	900	900	989001025043666	E:\CCI STUDY\GROUP A\GrA WEEK2	GroupACCiWEEK2PostSx	8292.61	32.9074	162.712	72	229.347		212.201	215.309					140.8	824.44	293.96	75.56	448.28	8.6	22.84	146.76	27.76	63.48	9.72	47.8	18.56	30.92	41.6	33.68
2020-10-28	02:30:00	141314	900	900	989001025043666	E:\CCI STUDY\GROUP A\GrA WEEK2	GroupACCiWEEK2PostSx	11164.4	32.8958	120.455	95	175.485		166.782	207.949					202.52	735.16	69.08	164.84	15.12	109.08	35.28	433.72	125.96	15.88	16.88	38.88	29.12	6.8	58.16	15.12
2020-10-28	02:45:00	142214	900	900	989001025043666	E:\CCI STUDY\GROUP A\GrA WEEK2	GroupACCiWEEK2PostSx	6349.53	32.8958	149.02	54	214.957		219.226	205.663					100.76	819.84	218.56	80.16	177	366.2	0	22.52	44.24	20.92	110.96	35.92	21.32	24.4	76.16	0.36
2020-10-28	03:00:00	143114	900	900	989001025043666	E:\CCI STUDY\GROUP A\GrA WEEK2	GroupACCiWEEK2PostSx	3055.46	32.9609	134.321	24	219.173		214.252	168.226					155.44	759.16	123.04	140.84	122.56	270.12	233.84	2.08	139.92	77.64	0	0.92	8.32	0	9.12	35.48
2020-10-28	03:15:00	144014	900	900	989001025043666	E:\CCI STUDY\GROUP A\GrA WEEK2	GroupACCiWEEK2PostSx	4967.5	33.1131	111.708	41	186.332		217.21	151.952					183.32	693.16	18.2	206.84	12.08	1.04	199.52	1.92	113	337.36	37.64	93.84	34.48	11.96	38.8	18.36
2020-10-28	03:30:00	144914	900	900	989001025043666	E:\CCI STUDY\GROUP A\GrA WEEK2	GroupACCiWEEK2PostSx	9670.36	32.8968	147.853	85	250.532		192.814	256.416					195.64	730.8	150.72	169.2	20.4	56.16	10.92	65.8	152.44	107.56	51.24	16.76	13.44	182.96	200.44	21.88
2020-10-28	03:45:00	145814	900	900	989001025043666	E:\CCI STUDY\GROUP A\GrA WEEK2	GroupACCiWEEK2PostSx	10659.9	32.8994	151.965	93	211.698		220.088	225.812					134.92	800	161.56	100	25.16	63.12	105.24	23.84	38.96	39.4	95.2	61.04	47.24	343.92	17.44	39.44
2020-10-28	04:00:00	146714	900	900	989001025043666	E:\CCI STUDY\GROUP A\GrA WEEK2	GroupACCiWEEK2PostSx	13782.3	32.8968	130.481	123	214.609		196.905	201.8					215.92	819.2	121.52	80.8	52.28	60.28	21.2	390.8	36.64	62.48	61.2	44.16	45.2	23.8	53.68	48.28
2020-10-28	04:15:00	147614	900	900	989001025043666	E:\CCI STUDY\GROUP A\GrA WEEK2	GroupACCiWEEK2PostSx	9846.68	32.9651	172.549	89	258.218		220.642	250.969					140.24	817.4	391.12	82.6	456.16	49.52	50.48	74	47.48	87.68	33.28	35.12	25.84	20.8	18.2	1.44
2020-10-28	04:30:00	148514	900	900	989001025043666	E:\CCI STUDY\GROUP A\GrA WEEK2	GroupACCiWEEK2PostSx	11206.1	33.0997	137.019	95	200.5		219.39	230.584					157.36	843.92	123.52	56.08	2.32	52.08	117.72	23.04	38.56	340.24	19.92	17.52	22.88	81.8	124.04	59.88
2020-10-28	04:45:00	149414	900	900	989001025043666	E:\CCI STUDY\GROUP A\GrA WEEK2	GroupACCiWEEK2PostSx	21492.2	32.9077	127.972	194	186.31		206.904	203.752					276.84	785.56	95.4	114.44	86.16	48.28	67.88	77.24	59.92	160.48	46.2	54.52	78	67.64	69.72	83.96
2020-10-28	05:00:00	150314	900	900	989001025043666	E:\CCI STUDY\GROUP A\GrA WEEK2	GroupACCiWEEK2PostSx	13550.7	32.9203	133.66	122	213.256		194.089	188.105					170.52	838.16	95.88	61.84	109.68	121.24	25.04	194.6	26.44	60.4	175.52	35.4	23.48	51.04	56.52	20.64
2020-10-28	05:15:00	151214	900	900	989001025043666	E:\CCI STUDY\GROUP A\GrA WEEK2	GroupACCiWEEK2PostSx	19120.9	32.9506	135.192	155	209.109		182.604	215.004					247.28	524.6	113.16	375.4	38.2	64.68	49.68	47.32	101.72	146.04	19.8	273.68	49.04	23.76	52.44	33.64
2020-10-28	05:30:00	152114	900	900	989001025043666	E:\CCI STUDY\GROUP A\GrA WEEK2	GroupACCiWEEK2PostSx	16370.8	32.9681	120.703	149	173.519		210.873	194.577					181.84	795.52	54.24	104.48	7.36	76.88	72.68	116.08	72.2	339.48	19.24	32.28	46.76	41.08	53.6	22.36
2020-10-28	05:45:00	153014	900	900	989001025043666	E:\CCI STUDY\GROUP A\GrA WEEK2	GroupACCiWEEK2PostSx	14096.1	32.9564	125.175	122	199.01		176.139	166.126					194.56	464.76	68.12	435.24	72.36	45.88	27.36	47.36	149.16	170.32	35.48	286.08	21.92	18.32	23.72	2.04
2020-10-28	06:00:00	153914	900	900	989001025043666	E:\CCI STUDY\GROUP A\GrA WEEK2	GroupACCiWEEK2PostSx	17112.4	32.9038	130.709	154	180.267		193.029	212.386					261	770.08	97.28	129.92	34.48	36.48	98.76	60.8	60.08	166.96	67.84	69.84	164.8	80.16	40.48	19.32
2020-10-28	06:15:00	154814	900	900	989001025043666	E:\CCI STUDY\GROUP A\GrA WEEK2	GroupACCiWEEK2PostSx	12611.9	32.911	125.498	114	188.88		205.069	168.727					161.64	702.44	97.48	197.56	5	35.6	97.52	37.8	166.4	332.76	6.12	31.16	116.96	39.92	23.2	7.56
2020-10-28	06:30:00	155714	900	900	989001025043666	E:\CCI STUDY\GROUP A\GrA WEEK2	GroupACCiWEEK2PostSx	2786.6	33.0338	104.663	24	165.128		171.407	136.999					49.4	358.92	9.6	541.08	0.04	110.96	6.72	130.44	540.8	105.84	0.88	0.28	4.04	0	0	0
2020-10-28	06:45:00	156614	900	900	989001025043666	E:\CCI STUDY\GROUP A\GrA WEEK2	GroupACCiWEEK2PostSx	478	33.0568	115.741	4	129.667		140.122	132.201					7.64	22.32	0	877.68	0	22.32	0	0	877.68	0	0	0	0	0	0	0
2020-10-28	07:00:00	157514	900	900	989001025043666	E:\CCI STUDY\GROUP A\GrA WEEK2	GroupACCiWEEK2PostSx	239	33.3628	115.971	2	120.13		224.219	152.921					8.04	697.08	0	202.92	0	26.56	670.52	0	202.92	0	0	0	0	0	0	0
2020-10-28	07:15:00	158414	900	900	989001025043666	E:\CCI STUDY\GROUP A\GrA WEEK2	GroupACCiWEEK2PostSx	0	33.0101	119.5	0	168.999		267.657	119.5					0	900	0	0	0	900	0	0	0	0	0	0	0	0	0	0
2020-10-28	07:30:00	159314	900	900	989001025043666	E:\CCI STUDY\GROUP A\GrA WEEK2	GroupACCiWEEK2PostSx	597.502	33.2279	106.137	5	159.072		223.303	106.956					21.44	495.96	0	404.04	0	491.24	4.72	0	404.04	0	0	0	0	0	0	0
2020-10-28	07:45:00	160214	900	900	989001025043666	E:\CCI STUDY\GROUP A\GrA WEEK2	GroupACCiWEEK2PostSx	1181.42	33.0803	117.557	11	119.921		190.913	159.071					9.16	333.52	0	566.48	0	1.8	322.08	9.64	566.48	0	0	0	0	0	0	0
2020-10-28	08:00:00	161114	900	900	989001025043666	E:\CCI STUDY\GROUP A\GrA WEEK2	GroupACCiWEEK2PostSx	1294.97	34.003	109.929	11	137.449		226.073	125.82					139.88	705.92	0	194.08	0	0.04	252.16	0	194.08	417.92	0	0	35.8	0	0	0
2020-10-28	08:15:00	162014	900	900	989001025043666	E:\CCI STUDY\GROUP A\GrA WEEK2	GroupACCiWEEK2PostSx	119.499	34.1303	112.081	1	185.98		222.218	118.403					35.44	900	0	0	0	0	541.76	0	0	358.24	0	0	0	0	0	0
2020-10-28	08:30:00	162914	900	900	989001025043666	E:\CCI STUDY\GROUP A\GrA WEEK2	GroupACCiWEEK2PostSx	407.994	33.4591	72.8093	4	208.526		144.432	101.292					143	644.52	0	255.48	0	0.04	561.56	0	255.48	82.92	0	0	0	0	0	0
2020-10-28	08:45:00	163814	900	900	989001025043666	E:\CCI STUDY\GROUP A\GrA WEEK2	GroupACCiWEEK2PostSx	288.493	33.7007	70.3947	2	176.482		93.7409	170.075					157.6	575.68	0	324.32	0	0	505.04	0	324.32	70.64	0	0	0	0	0	0
2020-10-28	09:00:00	164714	900	900	989001025043666	E:\CCI STUDY\GROUP A\GrA WEEK2	GroupACCiWEEK2PostSx	9470.45	33.7373	119.706	88	190.419		185.197	155.63					146.96	788.32	117.08	111.68	48.44	13.44	218.76	32.24	67.8	305.92	11.64	43.88	48	40	66.96	2.92
2020-10-28	09:15:00	165614	900	900	989001025043666	E:\CCI STUDY\GROUP A\GrA WEEK2	GroupACCiWEEK2PostSx	3855.66	33.386	103.552	30	162.497		179.491	142.034					311.72	640.48	2.04	259.52	0	14.44	230.88	10.28	202.68	151.92	0	56.84	232.96	0	0	0
2020-10-28	09:30:00	166514	900	900	989001025043666	E:\CCI STUDY\GROUP A\GrA WEEK2	GroupACCiWEEK2PostSx	1125.49	33.2285	121.301	9	185.728		205.71	130.666					96.72	715.64	0	184.36	0	268.36	295.2	0	184.36	36.08	0	0	116	0	0	0
2020-10-28	09:45:00	167414	900	900	989001025043666	E:\CCI STUDY\GROUP A\GrA WEEK2	GroupACCiWEEK2PostSx	717.002	32.8958	115.446	6	123.003		132.283	124.195					22.24	38.96	0	861.04	0	9.72	0	0	861.04	29.24	0	0	0	0	0	0
2020-10-28	10:00:00	168314	900	900	989001025043666	E:\CCI STUDY\GROUP A\GrA WEEK2	GroupACCiWEEK2PostSx	358.502	32.8969	115.995	3	143.398		184.905	156.141					64.96	443.88	0	456.12	0	443.88	0	0	456.12	0	0	0	0	0	0	0
2020-10-28	10:15:00	169214	900	900	989001025043666	E:\CCI STUDY\GROUP A\GrA WEEK2	GroupACCiWEEK2PostSx	0	32.8958	120.565	0	140.446		257.428	149.061					0	900	0	0	0	900	0	0	0	0	0	0	0	0	0	0
2020-10-28	10:30:00	170114	900	900	989001025043666	E:\CCI STUDY\GROUP A\GrA WEEK2	GroupACCiWEEK2PostSx	358.494	32.896	126.912	3	138.69		227.995	143.228					31.08	695.36	0	204.64	0	293.52	401.84	0	204.64	0	0	0	0	0	0	0
2020-10-28	10:45:00	171014	900	900	989001025043666	E:\CCI STUDY\GROUP A\GrA WEEK2	GroupACCiWEEK2PostSx	289.002	33.9011	128.11	2	167.432		169.056	134.334					105.36	61.92	0	838.08	0	0	61.92	0	766.56	0	0	71.52	0	0	0	0
2020-10-28	11:00:00	171914	900	900	989001025043666	E:\CCI STUDY\GROUP A\GrA WEEK2	GroupACCiWEEK2PostSx	598.992	33.6916	89.5184	5	166.224		179.931	140.611					63.88	475.52	0	424.48	0	0	454.76	0	69.2	2.68	0	355.28	18.08	0	0	0
2020-10-28	11:15:00	172814	900	900	989001025043666	E:\CCI STUDY\GROUP A\GrA WEEK2	GroupACCiWEEK2PostSx	0	32.8958	94.5947	0	119.5		235.866	132.701					0	900	0	0	0	0	900	0	0	0	0	0	0	0	0	0
2020-10-28	11:30:00	173714	900	900	989001025043666	E:\CCI STUDY\GROUP A\GrA WEEK2	GroupACCiWEEK2PostSx	1541.65	32.9187	128.322	13	148.943		209.643	166.335					15.2	899.96	9.12	0.04	9.48	3.2	849.28	1.92	0	0	15.28	0.04	7.28	0	13.52	0
2020-10-28	11:45:00	174614	900	900	989001025043666	E:\CCI STUDY\GROUP A\GrA WEEK2	GroupACCiWEEK2PostSx	239	33.3681	138.721	2	226.141		223.163	153.084					3.72	900	0	0	0	0	756.48	0	0	143.52	0	0	0	0	0	0
2020-10-28	12:00:00	175514	900	900	989001025043666	E:\CCI STUDY\GROUP A\GrA WEEK2	GroupACCiWEEK2PostSx	717.044	33.1103	86.7667	6	139.969		171.267	133.165					87.64	900	0	0	0	0	747.08	0	0	152.92	0	0	0	0	0	0
2020-10-28	12:15:00	176414	900	900	989001025043666	E:\CCI STUDY\GROUP A\GrA WEEK2	GroupACCiWEEK2PostSx	0	33.4487	119.5	0	142.578		119.5	120					0	900	0	0	0	0	0	0	0	900	0	0	0	0	0	0
2020-10-28	12:30:00	177314	900	900	989001025043666	E:\CCI STUDY\GROUP A\GrA WEEK2	GroupACCiWEEK2PostSx	120	33.6022	121.165	1	248.015		218.436	122.338					1.52	885.88	108.72	14.12	0	0	0	0	0	158.04	0	14.12	727.84	0	0	0
2020-10-28	12:45:00	178214	900	900	989001025043666	E:\CCI STUDY\GROUP A\GrA WEEK2	GroupACCiWEEK2PostSx	359.479	33.3901	38.0886	3	105.699		100.165	141.5					419.52	571.96	0	328.04	0	0	0	0	194.16	502.56	0	133.88	69.4	0	0	0
2020-10-28	13:00:00	179114	900	900	989001025043666	E:\CCI STUDY\GROUP A\GrA WEEK2	GroupACCiWEEK2PostSx	656.804	34.2236	110.825	6	186.238		144.897	156.637					200.72	899.44	0	0.56	0	0	120.2	0	0	99.2	0	0.56	680.04	0	0	0
2020-10-28	13:15:00	180014	900	900	989001025043666	E:\CCI STUDY\GROUP A\GrA WEEK2	GroupACCiWEEK2PostSx	535.315	33.0857	97.7327	6	132.516		240.473	104.26					10.8	888.64	0	11.36	0	0	885.96	0	2.72	2.68	0	8.64	0	0	0	0
2020-10-28	13:30:00	180914	900	900	989001025043666	E:\CCI STUDY\GROUP A\GrA WEEK2	GroupACCiWEEK2PostSx	0	32.8958	119.5	0	168.222		243.468	119.5					0	900	0	0	0	0	900	0	0	0	0	0	0	0	0	0
2020-10-28	13:45:00	181814	900	900	989001025043666	E:\CCI STUDY\GROUP A\GrA WEEK2	GroupACCiWEEK2PostSx	766.853	32.8974	112.81	7	207.908		212.524	138.53					140.96	844.84	0	55.16	0	0	259.84	0	0.04	127.72	0	55.12	457.28	0	0	0
2020-10-28	14:00:00	182714	900	900	989001025043666	E:\CCI STUDY\GROUP A\GrA WEEK2	GroupACCiWEEK2PostSx	3656.81	33.0966	117.386	40	182.015		208.163	121.644					113	883.24	36.32	16.76	0	8.76	464.84	15.12	16.76	119.8	0	0	274.72	0	0	0
2020-10-28	14:15:00	183614	900	900	989001025043666	E:\CCI STUDY\GROUP A\GrA WEEK2	GroupACCiWEEK2PostSx	0	33.786	105.2	0	141.87		119.5	154.277					0	900	0	0	0	0	0	0	0	900	0	0	0	0	0	0
2020-10-28	14:30:00	184514	900	900	989001025043666	E:\CCI STUDY\GROUP A\GrA WEEK2	GroupACCiWEEK2PostSx	4573.01	33.5159	101.36	39	170.251		169.415	144.346					159.68	602.64	6.24	297.36	10.68	240.08	29.8	48.64	294.28	110.68	2.56	3.08	121	4.08	32.84	2.28
2020-10-28	14:45:00	185414	900	900	989001025043666	E:\CCI STUDY\GROUP A\GrA WEEK2	GroupACCiWEEK2PostSx	576.99	33.2105	70.8255	4	184.499		81.1837	215.337					24.8	804.2	0	95.8	0	434.2	370	0	95.8	0	0	0	0	0	0	0
2020-10-28	15:00:00	186314	900	900	989001025043666	E:\CCI STUDY\GROUP A\GrA WEEK2	GroupACCiWEEK2PostSx	119.5	32.9	129.082	1	184.678		209.137	141.076					1.2	441.64	0	458.36	0	441.64	0	0	458.36	0	0	0	0	0	0	0
2020-10-28	15:15:00	187214	900	900	989001025043666	E:\CCI STUDY\GROUP A\GrA WEEK2	GroupACCiWEEK2PostSx	358.5	32.923	30.2919	3	43.5487		242.794	127.96					7.2	885.88	0	14.12	0	141.64	744.24	0	14.12	0	0	0	0	0	0	0
2020-10-28	15:30:00	188114	900	900	989001025043666	E:\CCI STUDY\GROUP A\GrA WEEK2	GroupACCiWEEK2PostSx	817.695	33.6701	85.0021	6	146.069		182.6	96.8191					85.72	560.28	0	339.72	0	0	474.08	0	328.4	58.28	0	11.32	27.92	0	0	0
2020-10-28	15:45:00	189014	900	900	989001025043666	E:\CCI STUDY\GROUP A\GrA WEEK2	GroupACCiWEEK2PostSx	239.001	32.8958	57.4217	2	213.835		102.193	152.963					33.68	900	0	0	0	0	853.72	0	0	46.28	0	0	0	0	0	0
2020-10-28	16:00:00	189914	900	900	989001025043666	E:\CCI STUDY\GROUP A\GrA WEEK2	GroupACCiWEEK2PostSx	0	32.8958	116.213	0	157.351		231.649	148.784					0	900	0	0	0	0	900	0	0	0	0	0	0	0	0	0
2020-10-28	16:15:00	190814	900	900	989001025043666	E:\CCI STUDY\GROUP A\GrA WEEK2	GroupACCiWEEK2PostSx	534.42	33.2045	164.651	6	222.4		287.331	185.397					2.36	899.44	0.56	0.56	0	0.6	898.24	0.6	0.56	0	0	0	0	0	0	0
2020-10-28	16:30:00	191714	900	900	989001025043666	E:\CCI STUDY\GROUP A\GrA WEEK2	GroupACCiWEEK2PostSx	7029.9	33.2584	100.779	62	167.969		180.38	178.301					134.92	865.96	90.8	34.04	139.12	8.8	254.2	188.28	21.76	142.88	15.04	12.28	52.4	14.28	50.36	0.6
2020-10-28	16:45:00	192614	900	900	989001025043666	E:\CCI STUDY\GROUP A\GrA WEEK2	GroupACCiWEEK2PostSx	11283.5	32.8958	148.226	101	237.847		231.476	193.437					206.52	828.56	231.68	71.44	264.52	52.8	233.68	34.72	62.16	77.44	42.6	9.28	33.52	22	58.28	9
2020-10-28	17:00:00	193514	900	900	989001025043666	E:\CCI STUDY\GROUP A\GrA WEEK2	GroupACCiWEEK2PostSx	1712.88	32.962	112.525	15	122.846		180.46	193.253					152.44	791.76	4.92	108.24	6.48	584.52	41.64	0.88	108.24	139	13.4	0	1.28	1.04	2.92	0.6
2020-10-28	17:15:00	194414	900	900	989001025043666	E:\CCI STUDY\GROUP A\GrA WEEK2	GroupACCiWEEK2PostSx	239	34.1007	119.492	2	123.13		264.74	154.961					2.24	900	0	0	0	833.32	66.68	0	0	0	0	0	0	0	0	0
2020-10-28	17:30:00	195314	900	900	989001025043666	E:\CCI STUDY\GROUP A\GrA WEEK2	GroupACCiWEEK2PostSx	0	33.3073	119.5	0	119.5		267.216	163.337					0	900	0	0	0	900	0	0	0	0	0	0	0	0	0	0
2020-10-28	17:45:00	196214	900	900	989001025043666	E:\CCI STUDY\GROUP A\GrA WEEK2	GroupACCiWEEK2PostSx	3996.85	33.5428	111.319	35	163.747		178.023	218.619					88.84	858.84	74.64	41.16	8.08	139.2	201.04	7.92	20.52	295.72	0.52	20.64	172.8	29.44	0.6	3.52
2020-10-28	18:00:00	197114	900	900	989001025043666	E:\CCI STUDY\GROUP A\GrA WEEK2	GroupACCiWEEK2PostSx	2980.03	33.3233	112.904	26	156.916		160.532	210.569					58.4	878.16	0.8	21.84	2.28	30.12	167.04	2.32	19.92	482.16	0.56	1.92	55	0	135.2	3.48
2020-10-28	18:15:00	198014	900	900	989001025043666	E:\CCI STUDY\GROUP A\GrA WEEK2	GroupACCiWEEK2PostSx	14943.5	32.897	142.634	131	191.569		211.105	211.423					236.72	778.88	188.32	121.12	45.76	118.68	56.36	142.4	69.28	14.6	216	51.84	37.6	30.64	47	69.84
2020-10-28	18:30:00	198914	900	900	989001025043666	E:\CCI STUDY\GROUP A\GrA WEEK2	GroupACCiWEEK2PostSx	9863.64	32.9101	122.233	85	198.54		192.383	202.69					258.88	821.2	112	78.8	36.96	87.52	109.68	261.16	34.76	7.28	56.12	44.04	88.4	37.08	92.64	44.36
2020-10-28	18:45:00	199814	900	900	989001025043666	E:\CCI STUDY\GROUP A\GrA WEEK2	GroupACCiWEEK2PostSx	15551.5	32.8958	134.881	139	194.416		218.514	215.139					358.92	808.52	110.12	91.48	83.88	65.68	92.24	74.96	63.6	114.92	50.76	27.88	95.56	43.48	142.92	44.12
2020-10-28	19:00:00	200714	900	900	989001025043666	E:\CCI STUDY\GROUP A\GrA WEEK2	GroupACCiWEEK2PostSx	16807.5	33.0045	131.285	152	207.96		200.582	216.436					374.08	748.44	121.04	151.56	124.16	42.64	8.76	108.76	106.8	135.12	35.32	44.76	40.4	23.56	176.32	53.4
2020-10-28	19:15:00	201614	900	900	989001025043666	E:\CCI STUDY\GROUP A\GrA WEEK2	GroupACCiWEEK2PostSx	17786.8	32.9016	129.618	160	192.781		237.371	179.578					352.12	799.8	121.36	100.2	56.16	111.88	93.68	157	81.08	141.12	34.36	19.12	94.8	31.48	42.48	36.84
2020-10-28	19:30:00	202514	900	900	989001025043666	E:\CCI STUDY\GROUP A\GrA WEEK2	GroupACCiWEEK2PostSx	13298.2	32.8999	136.99	114	236.98		219.984	163.231					301.48	793.68	162.24	106.32	53.12	62.84	31.68	273.88	63.84	69.24	22	42.48	43.36	12.56	80.6	144.4
2020-10-28	19:45:00	203414	900	900	989001025043666	E:\CCI STUDY\GROUP A\GrA WEEK2	GroupACCiWEEK2PostSx	12342	32.8958	144.128	105	228.652		234.501	166.176					294	731.8	175.72	168.2	44.12	155	18.92	87.68	86.16	100.2	37.2	82.04	74.12	6.04	81.28	127.24
2020-10-28	20:00:00	204314	900	900	989001025043666	E:\CCI STUDY\GROUP A\GrA WEEK2	GroupACCiWEEK2PostSx	13949.5	32.896	138.227	115	196.898		212.792	212.346					287.04	739.04	182.28	160.96	129.12	152.32	35.44	173.32	80.2	32.24	47.6	80.76	35.76	41.72	86.28	5.24
2020-10-28	20:15:00	205214	900	900	989001025043666	E:\CCI STUDY\GROUP A\GrA WEEK2	GroupACCiWEEK2PostSx	12408.6	32.905	137.864	110	204.417		192.809	210.835					263.84	675.12	161.24	224.88	96.16	77.44	17.48	33.2	157.48	6.04	15.92	67.4	149.68	38.92	72.28	168
2020-10-28	20:30:00	206114	900	900	989001025043666	E:\CCI STUDY\GROUP A\GrA WEEK2	GroupACCiWEEK2PostSx	3128.02	32.9062	177.585	26	267.996		234.124	236.464					47.04	799.04	371.72	100.96	625.12	86.88	10.92	43.08	44.12	5.68	4.88	56.84	4.72	4.92	11.8	1.04
2020-10-28	20:45:00	207014	900	900	989001025043666	E:\CCI STUDY\GROUP A\GrA WEEK2	GroupACCiWEEK2PostSx	7188.1	33.0924	73.1498	63	282.698		120.26	258.804					117.36	664.32	55.24	235.68	100.96	5.4	379.04	56.96	218.84	2	6.96	16.84	49.56	49.72	13.72	0
2020-10-28	21:00:00	207914	900	900	989001025043666	E:\CCI STUDY\GROUP A\GrA WEEK2	GroupACCiWEEK2PostSx	14568.7	32.9	130.778	131	200.368		184.986	217.391					247.56	762.88	104.04	137.12	38.08	233.44	44.68	96.72	73.36	4.4	48.2	63.76	101.2	32.88	76.96	86.32
2020-10-28	21:15:00	208814	900	900	989001025043666	E:\CCI STUDY\GROUP A\GrA WEEK2	GroupACCiWEEK2PostSx	12724.1	32.9335	130.985	117	205.09		211.148	187.419					227.64	773.24	124.28	126.76	166.76	34.76	43.96	227.28	116	48.52	47.76	10.76	20.36	43.4	121.28	19.16
2020-10-28	21:30:00	209714	900	900	989001025043666	E:\CCI STUDY\GROUP A\GrA WEEK2	GroupACCiWEEK2PostSx	15685	32.8958	150.016	140	218.769		224.863	237.203					337.52	798	235.84	102	152.92	58.88	61.24	52.12	52.64	114.2	81.28	49.36	76.04	57.04	134.48	9.8
2020-10-28	21:45:00	210614	900	900	989001025043666	E:\CCI STUDY\GROUP A\GrA WEEK2	GroupACCiWEEK2PostSx	14566.3	32.9089	130.18	130	220.123		212.07	199.595					234.88	845.48	102.36	54.52	31.2	194.4	42.04	122.88	18.16	94.84	19.96	36.36	89.56	84.08	144.28	22.24
2020-10-28	22:00:00	211514	900	900	989001025043666	E:\CCI STUDY\GROUP A\GrA WEEK2	GroupACCiWEEK2PostSx	15509.2	32.8974	138.957	144	191.226		222.09	223.611					240.24	763.76	128.96	136.24	32.08	37.8	19	134.44	109.16	64.52	61.6	27.08	44.52	225.04	103.8	40.96
2020-10-28	22:15:00	212414	900	900	989001025043666	E:\CCI STUDY\GROUP A\GrA WEEK2	GroupACCiWEEK2PostSx	14917.7	32.9565	138.548	137	226.703		187.168	198.268					280.6	803.4	203.72	96.6	19.96	71.6	31.6	67.16	29.64	43.84	33.6	66.96	46.12	71.56	264.56	153.4
2020-10-28	22:30:00	213314	900	900	989001025043666	E:\CCI STUDY\GROUP A\GrA WEEK2	GroupACCiWEEK2PostSx	1733.01	32.8958	104.965	14	169.504		209.328	118.794					212.52	783.88	3.12	116.12	0	693.28	11.76	0	98.24	2.24	0.04	17.88	11.88	4.4	60.28	0
2020-10-28	22:45:00	214214	900	900	989001025043666	E:\CCI STUDY\GROUP A\GrA WEEK2	GroupACCiWEEK2PostSx	2573.11	33.0771	128.07	22	166.623		217.336	159.29					38.76	855.24	0	44.76	1.92	799.24	46	1.6	44.36	0.12	1.28	0.4	0	0.84	4.24	0
2020-10-28	23:00:00	215114	900	900	989001025043666	E:\CCI STUDY\GROUP A\GrA WEEK2	GroupACCiWEEK2PostSx	11774.6	32.919	135.636	109	216.665		235.394	195.686					188.16	775.32	139.88	124.68	40.16	195.12	221.56	90.84	82.48	19.44	32	42.2	43.36	29.56	81.8	21.48
2020-10-28	23:15:00	216014	900	900	989001025043666	E:\CCI STUDY\GROUP A\GrA WEEK2	GroupACCiWEEK2PostSx	9912.12	32.8961	120.411	90	152.661		205.431	181.141					256.24	335.08	118.32	564.92	19.72	18.2	23.96	84.56	504.2	7.36	38.2	60.72	17.68	47.44	39.36	38.6
2020-10-28	23:30:00	216914	900	900	989001025043666	E:\CCI STUDY\GROUP A\GrA WEEK2	GroupACCiWEEK2PostSx	12706.4	32.8958	155.393	110	249.619		203.454	227.889					415.4	776.64	202.24	123.36	98.96	118.56	30.92	77.8	59.88	9.12	101.92	63.48	42.48	41.2	233.68	22
2020-10-28	23:45:00	217814	900	900	989001025043666	E:\CCI STUDY\GROUP A\GrA WEEK2	GroupACCiWEEK2PostSx	12484	32.8958	143.57	105	200.745		213.184	251.189					211.04	807.04	156.72	92.96	44.52	116.12	61.2	184.24	58.56	8.48	51.08	34.4	19.84	49.12	233.36	39.08
2020-10-29	00:00:00	218714	900	900	989001025043666	E:\CCI STUDY\GROUP A\GrA WEEK2	GroupACCiWEEK2PostSx	5869.21	33.3336	139.566	52	230.465		201.394	232.553					94.92	791.04	131	108.96	13.16	31.44	319.52	25.76	101.8	246.72	14.8	7.16	66.24	24.52	19.4	29.48
2020-10-29	00:15:00	219614	900	900	989001025043666	E:\CCI STUDY\GROUP A\GrA WEEK2	GroupACCiWEEK2PostSx	407.999	32.9074	116.982	3	120.692		234.817	250.492					7.16	900	1.36	0	0	2.28	896	0	0	1.72	0	0	0	0	0	0
2020-10-29	00:30:00	220514	900	900	989001025043666	E:\CCI STUDY\GROUP A\GrA WEEK2	GroupACCiWEEK2PostSx	2249.38	33.3718	91.7752	18	98.5963		187.898	210.305					259.68	413.48	0.56	486.52	0	0	28.6	4.8	471.28	243.28	0	15.24	131.64	0	3.92	1.24
2020-10-29	00:45:00	221414	900	900	989001025043666	E:\CCI STUDY\GROUP A\GrA WEEK2	GroupACCiWEEK2PostSx	3084.35	33.855	106.281	24	121.176		186.506	169.829					225.52	249	4	651	3.32	1.32	10.84	0.52	459.24	74.92	0.36	191.76	157.72	0	0	0
2020-10-29	01:00:00	222314	900	900	989001025043666	E:\CCI STUDY\GROUP A\GrA WEEK2	GroupACCiWEEK2PostSx	1597.56	33.1095	68.7403	16	117.476		223.051	129.083					482.52	806.56	0	93.44	0	49.24	371.48	49.2	93.44	178.84	0	0	157.8	0	0	0
2020-10-29	01:15:00	223214	900	900	989001025043666	E:\CCI STUDY\GROUP A\GrA WEEK2	GroupACCiWEEK2PostSx	9123.23	32.9935	84.544	82	155.249		190.918	128.377					356.48	797.04	74.32	102.96	20.12	147	195.76	88.8	77.64	170.44	38.72	25.32	62.4	14.28	36.92	22.6
2020-10-29	01:30:00	224114	900	900	989001025043666	E:\CCI STUDY\GROUP A\GrA WEEK2	GroupACCiWEEK2PostSx	13597.2	32.8967	113.144	125	178.962		217.797	164.131					221.68	607.44	179.2	292.56	52.76	43.08	73.56	111.08	234.52	8.56	30.88	58.04	88.36	36.72	148.96	13.48
2020-10-29	01:45:00	225014	900	900	989001025043666	E:\CCI STUDY\GROUP A\GrA WEEK2	GroupACCiWEEK2PostSx	6829.78	32.8958	131.661	57	200.426		194.914	178.191					121.6	532	105.88	368	10.8	92.8	104.76	17.8	340.48	7.2	79.04	27.52	51.76	96.52	33.04	38.28
2020-10-29	02:00:00	225914	900	900	989001025043666	E:\CCI STUDY\GROUP A\GrA WEEK2	GroupACCiWEEK2PostSx	1664.34	32.9585	122.992	17	224.189		231.918	149.117					228.6	834.6	17.36	65.4	0.52	55.12	698.44	55.2	65.4	0	13.24	0	0	12.08	0	0
2020-10-29	02:15:00	226814	900	900	989001025043666	E:\CCI STUDY\GROUP A\GrA WEEK2	GroupACCiWEEK2PostSx	6252.35	32.8958	122.644	54	231.203		182.858	153.461					112.32	766.52	22.88	133.48	10.72	24.52	462.88	71.24	97.44	2.56	11.28	36.04	70.72	14.16	64.2	34.24
2020-10-29	02:30:00	227714	900	900	989001025043666	E:\CCI STUDY\GROUP A\GrA WEEK2	GroupACCiWEEK2PostSx	9786.35	32.9402	147.354	89	172.539		189.811	185.882					195.92	328.72	94.16	571.28	92.48	21.12	31.64	15.88	501.44	10.64	17.44	69.84	2.4	47.08	60.76	29.28
2020-10-29	02:45:00	228614	900	900	989001025043666	E:\CCI STUDY\GROUP A\GrA WEEK2	GroupACCiWEEK2PostSx	8208.81	32.8958	128.533	76	181.334		151.256	172.176					106.88	389.48	35.8	510.52	6.24	64.8	48.88	117.96	461.84	4.72	12.84	48.68	5.92	35.76	49.84	42.52
2020-10-29	03:00:00	229514	900	900	989001025043666	E:\CCI STUDY\GROUP A\GrA WEEK2	GroupACCiWEEK2PostSx	8494.65	32.9103	128.031	77	178.708		178.427	258.87					189.08	763.48	148.92	136.52	9.44	43.72	30.44	29.68	51.48	5.48	7.16	85.04	91.64	220.72	126.16	199.04
2020-10-29	03:15:00	230414	900	900	989001025043666	E:\CCI STUDY\GROUP A\GrA WEEK2	GroupACCiWEEK2PostSx	1852.08	32.8959	118.31	15	150.414		217.52	181.189					85.68	880.44	19.56	19.56	0	0	45.24	0	0.04	160.48	0.04	19.52	352.6	9.52	0.48	312.08
2020-10-29	03:30:00	231314	900	900	989001025043666	E:\CCI STUDY\GROUP A\GrA WEEK2	GroupACCiWEEK2PostSx	6627.31	32.8958	148.092	60	202.545		221.017	231.163					75.96	881.44	129.76	18.56	55.84	37.96	572.16	61.16	14.16	86.04	20.76	4.4	13.12	15.04	18.92	0.44
2020-10-29	03:45:00	232214	900	900	989001025043666	E:\CCI STUDY\GROUP A\GrA WEEK2	GroupACCiWEEK2PostSx	14600.7	32.8958	125.547	124	191.889		200.917	219.754					218.44	690.36	74.88	209.64	78.16	25.84	8.04	80.08	152.64	43.64	66.08	57	35.28	75.92	161.92	115.4
2020-10-29	04:00:00	233114	900	900	989001025043666	E:\CCI STUDY\GROUP A\GrA WEEK2	GroupACCiWEEK2PostSx	12223.2	32.9098	136.391	111	232.258		205.469	231.117					165.72	582.48	147.2	317.52	75.2	150.44	21.96	54.36	300.56	49.08	5.96	16.96	40	66.08	45.44	73.96
2020-10-29	04:15:00	234014	900	900	989001025043666	E:\CCI STUDY\GROUP A\GrA WEEK2	GroupACCiWEEK2PostSx	13634.2	32.8958	128.711	115	239.573		219.906	192.379					204.8	767.04	78.32	132.96	42.16	186.56	128.36	66.76	52.8	77.44	5.64	80.16	50.28	24.64	153.64	31.56
2020-10-29	04:30:00	234914	900	900	989001025043666	E:\CCI STUDY\GROUP A\GrA WEEK2	GroupACCiWEEK2PostSx	2348.34	33.0052	125.301	22	247.938		310.404	141.316					25.48	886.24	0.04	13.76	1.68	98	747.76	0.92	11.32	3	1.4	2.44	22.76	0	1.4	9.32
2020-10-29	04:45:00	235814	900	900	989001025043666	E:\CCI STUDY\GROUP A\GrA WEEK2	GroupACCiWEEK2PostSx	2054.69	33.956	84.7049	20	211.417		183.335	99.6615					176.76	729.16	2.12	170.84	0	0	9.96	0.04	132.84	645.8	64.68	38	2.68	4.8	1.2	0
2020-10-29	05:00:00	236714	900	900	989001025043666	E:\CCI STUDY\GROUP A\GrA WEEK2	GroupACCiWEEK2PostSx	7070.13	33.0609	135.25	58	205.24		199.679	211.404					125.44	774.68	117.08	125.32	62.76	54.44	153.6	35.12	87.04	1.28	352.64	38.28	40.44	24.28	21.56	28.56
2020-10-29	05:15:00	237614	900	900	989001025043666	E:\CCI STUDY\GROUP A\GrA WEEK2	GroupACCiWEEK2PostSx	17932.5	33.0164	116.809	152	174.004		201.754	168.786					328.2	529.56	57.4	370.44	16.24	42.28	88.64	50.88	333.4	42.72	87.88	37.04	63.84	64.84	38.48	33.76
2020-10-29	05:30:00	238514	900	900	989001025043666	E:\CCI STUDY\GROUP A\GrA WEEK2	GroupACCiWEEK2PostSx	10515.4	32.9859	145.223	94	204.501		222.809	229.056					120.88	774.4	189.36	125.6	11.88	3.08	66.32	36.96	42.76	65.32	102.32	82.84	32.32	181.8	241.64	32.76
2020-10-29	05:45:00	239414	900	900	989001025043666	E:\CCI STUDY\GROUP A\GrA WEEK2	GroupACCiWEEK2PostSx	10754.5	32.8961	127.021	91	185.217		205.501	172.93					171.36	430.28	54.48	469.72	56.36	39.72	26.96	31.64	437.48	165.96	19.2	32.24	17.8	11.68	57.56	3.4
2020-10-29	06:00:00	240314	900	900	989001025043666	E:\CCI STUDY\GROUP A\GrA WEEK2	GroupACCiWEEK2PostSx	16106.6	32.8958	116.996	144	160.509		207.498	198.534					267.92	743.92	51.32	156.08	31.64	69.84	166.08	77.68	127.48	149.84	37.48	28.6	78	14.36	67.52	51.48
2020-10-29	06:15:00	241214	900	900	989001025043666	E:\CCI STUDY\GROUP A\GrA WEEK2	GroupACCiWEEK2PostSx	6459.53	32.8958	106.971	59	174.876		207.918	201.801					111.2	871.8	45.56	28.2	2.48	107.84	445.92	4.32	19.84	276.56	2.04	8.36	11.88	6.36	14.4	0
2020-10-29	06:30:00	242114	900	900	989001025043666	E:\CCI STUDY\GROUP A\GrA WEEK2	GroupACCiWEEK2PostSx	2401.39	33.1709	117.47	17	130.831		181.084	217.811					52.48	772.48	10.6	127.52	0	0	0	0	126.36	762.44	0	1.16	10.04	0	0	0
2020-10-29	06:45:00	243014	900	900	989001025043666	E:\CCI STUDY\GROUP A\GrA WEEK2	GroupACCiWEEK2PostSx	2506.56	33.8418	88.8695	22	128.362		130.032	135.466					275.08	768.48	4.08	131.52	54.44	5.2	58.56	2.16	124.96	645.04	1.12	6.56	0	1.36	0.6	0
2020-10-29	07:00:00	243914	900	900	989001025043666	E:\CCI STUDY\GROUP A\GrA WEEK2	GroupACCiWEEK2PostSx	507.151	33.6165	75.7194	5	99.2101		117.516	152.265					217.8	757	0	143	0	0	235	0	100.36	522	0	42.64	0	0	0	0
2020-10-29	07:15:00	244814	900	900	989001025043666	E:\CCI STUDY\GROUP A\GrA WEEK2	GroupACCiWEEK2PostSx	0	32.8958	1.87482	0	1.87482		119.5	138.276					0	900	0	0	0	0	900	0	0	0	0	0	0	0	0	0
2020-10-29	07:30:00	245714	900	900	989001025043666	E:\CCI STUDY\GROUP A\GrA WEEK2	GroupACCiWEEK2PostSx	239.009	32.9037	91.6455	2	109.539		104.011	153.969					309.84	900	0	0	0	0	719.08	0	0	180.92	0	0	0	0	0	0
2020-10-29	07:45:00	246614	900	900	989001025043666	E:\CCI STUDY\GROUP A\GrA WEEK2	GroupACCiWEEK2PostSx	7135.2	33.0653	106.108	62	181.771		163.631	162.287					131.48	787.04	100.16	112.96	83.32	172.88	20.2	7.6	96.64	355.68	4	16.32	23.12	101.28	17.12	1.84
2020-10-29	08:00:00	247514	900	900	989001025043666	E:\CCI STUDY\GROUP A\GrA WEEK2	GroupACCiWEEK2PostSx	1590.9	32.8958	117.376	13	162.686		164.965	142.929					34.56	898.28	0.44	1.72	0.04	757.28	130.88	9.48	1.72	0	0.6	0	0	0	0	0
2020-10-29	08:15:00	248414	900	900	989001025043666	E:\CCI STUDY\GROUP A\GrA WEEK2	GroupACCiWEEK2PostSx	597.5	32.9007	96.9855	5	132.818		172.378	149.67					7.28	900	0	0	0	342.4	557.6	0	0	0	0	0	0	0	0	0
2020-10-29	08:30:00	249314	900	900	989001025043666	E:\CCI STUDY\GROUP A\GrA WEEK2	GroupACCiWEEK2PostSx	119.5	32.924	111.087	1	157.941		121.7	149.051					1.2	850.76	0	49.24	0	850.76	0	0	49.24	0	0	0	0	0	0	0
2020-10-29	08:45:00	250214	900	900	989001025043666	E:\CCI STUDY\GROUP A\GrA WEEK2	GroupACCiWEEK2PostSx	239	32.8958	116.694	2	135.563		117.723	126.291					2.36	13.4	0	886.6	0	13.4	0	0	886.6	0	0	0	0	0	0	0
2020-10-29	09:00:00	251114	900	900	989001025043666	E:\CCI STUDY\GROUP A\GrA WEEK2	GroupACCiWEEK2PostSx	1184.59	33.1423	124.875	10	146.025		134.086	186.241					216.76	474.32	4.8	425.68	1.76	463.68	0	3.8	416.52	0	0	9.16	5.08	0	0	0
2020-10-29	09:15:00	252014	900	900	989001025043666	E:\CCI STUDY\GROUP A\GrA WEEK2	GroupACCiWEEK2PostSx	239	32.8958	119.554	2	131.354		183.833	141.821					13.12	819.6	0	80.4	0	819.6	0	0	80.4	0	0	0	0	0	0	0
2020-10-29	09:30:00	252914	900	900	989001025043666	E:\CCI STUDY\GROUP A\GrA WEEK2	GroupACCiWEEK2PostSx	1314.5	32.9105	102.277	11	111.025		219.2	130.111					13.48	854.68	0	45.32	0	764.12	90.56	0	45.32	0	0	0	0	0	0	0
2020-10-29	09:45:00	253814	900	900	989001025043666	E:\CCI STUDY\GROUP A\GrA WEEK2	GroupACCiWEEK2PostSx	408	33.0378	3.36457	4	3.36457		257.584	148.201					12.04	897.04	0	2.96	0	7.12	889.92	0	2.96	0	0	0	0	0	0	0
2020-10-29	10:00:00	254714	900	900	989001025043666	E:\CCI STUDY\GROUP A\GrA WEEK2	GroupACCiWEEK2PostSx	1529.4	32.9602	92.71	13	98.6468		131.944	158.218					16.04	889.88	10.44	10.12	0	0	859.8	0	0	3	4.04	10.12	12.16	1.36	4.84	4.68
2020-10-29	10:15:00	255614	900	900	989001025043666	E:\CCI STUDY\GROUP A\GrA WEEK2	GroupACCiWEEK2PostSx	358.507	33.2727	52.6707	3	62.1594		147.058	152.299					36.76	900	0	0	0	57.04	842.96	0	0	0	0	0	0	0	0	0
2020-10-29	10:30:00	256514	900	900	989001025043666	E:\CCI STUDY\GROUP A\GrA WEEK2	GroupACCiWEEK2PostSx	477.999	33.2386	100.452	4	142.57		161.975	137.634					12.8	900	0	0	0	0	878.16	0	0	21.84	0	0	0	0	0	0
2020-10-29	10:45:00	257414	900	900	989001025043666	E:\CCI STUDY\GROUP A\GrA WEEK2	GroupACCiWEEK2PostSx	0	32.8958	93.3347	0	135.62		148.514	127.715					0	900	0	0	0	0	900	0	0	0	0	0	0	0	0	0
2020-10-29	11:00:00	258314	900	885.88	989001025043666	E:\CCI STUDY\GROUP A\GrA WEEK2	GroupACCiWEEK2PostSx	0	33.062	127.591	0	199.124		134.24	146.36					0	885.88	0.8	0	0	0	885.88	0	0	0	0	0	0	0	0	0

## Sheet: 985141000000000
date	time	time since start (s)	bin duration (s)	effective bin duration (s)	subject	folder	study name	distance (mm)	temperature (C)	separation (mm)	transition	separation 985141000928712 (mm)	separation 989001025043666 (mm)	separation 989001025043695 (mm)	separation 985141000928707 (mm)	separation 985141000928723 (mm)	separation 985141000928730 (mm)	separation 989001025043662 (mm)	separation 989001025043693 (mm)	mobile (s)	thigmotactic (s)	isolated (s)	in centre zones (s)	antenna1.0 (s)	antenna2.0 (s)	antenna3.0 (s)	antenna4.0 (s)	antenna5.0 (s)	antenna6.0 (s)	antenna7.0 (s)	antenna8.0 (s)	antenna9.0 (s)	antenna10.0 (s)	antenna11.0 (s)	antenna12.0 (s)
2020-10-26	11:00:00	0	900	14.12	985141000000000	E:\CCI STUDY\GROUP A\GrA WEEK2	GroupACCiWEEK2PostSx	96.8585	37.2217	112.183	2		112.183	220.583	317.296					2.56	10.92	0	3.2	0	0	0	0	1.96	0	0	1.24	10.92	0	0	0
2020-10-26	11:15:00	14	900	900	985141000000000	E:\CCI STUDY\GROUP A\GrA WEEK2	GroupACCiWEEK2PostSx	2385.51	36.9874	113.154	18		116.899	159.645	277.814					41	814.2	0	85.8	0	0	0	0	61.36	419.12	0	24.44	395.08	0	0	0
2020-10-26	11:30:00	914	900	900	985141000000000	E:\CCI STUDY\GROUP A\GrA WEEK2	GroupACCiWEEK2PostSx	1789.73	36.3451	106.814	18		128.795	122.925	250.861					22.72	895.28	0	4.72	0	0	0	0	2.44	819	3.64	2.28	72.64	0	0	0
2020-10-26	11:45:00	1814	900	900	985141000000000	E:\CCI STUDY\GROUP A\GrA WEEK2	GroupACCiWEEK2PostSx	1778.77	36.4754	127.206	13		151.217	153.704	258.778					30.28	844.32	23.56	55.68	0	0	0	0	55.68	820.8	0	0	23.52	0	0	0
2020-10-26	12:00:00	2714	900	900	985141000000000	E:\CCI STUDY\GROUP A\GrA WEEK2	GroupACCiWEEK2PostSx	2683.51	36.2861	122.403	24		191.296	130.203	232.146					306.32	508.76	111.72	391.24	0	0	0	0	389.08	325.44	0	2.16	179.2	2.08	2.04	0
2020-10-26	12:15:00	3614	900	900	985141000000000	E:\CCI STUDY\GROUP A\GrA WEEK2	GroupACCiWEEK2PostSx	2137.67	36.2455	234.613	24		238.057	120	335.516					16.64	895.72	839.48	4.28	0	0	0	0	0	0	0	4.28	887.48	4.2	4.04	0
2020-10-26	12:30:00	4514	900	900	985141000000000	E:\CCI STUDY\GROUP A\GrA WEEK2	GroupACCiWEEK2PostSx	169.354	36.1471	113.6	1		194.397	133.067	242.66					52.04	543.32	0	356.68	0	0	0	0	356.68	0	0	0	543.32	0	0	0
2020-10-26	12:45:00	5414	900	900	985141000000000	E:\CCI STUDY\GROUP A\GrA WEEK2	GroupACCiWEEK2PostSx	169.352	35.6562	113.896	1		121.545	180.139	150.579					176.8	167.36	0	732.64	0	0	0	0	732.64	0	0	0	167.36	0	0	0
2020-10-26	13:00:00	6314	900	900	985141000000000	E:\CCI STUDY\GROUP A\GrA WEEK2	GroupACCiWEEK2PostSx	4876.32	36.2437	110.433	40		153.172	139.328	210.465					170.24	700.76	28.08	199.24	11.92	72.36	38.4	26.88	185.52	5.92	5.72	13.72	497.16	5.64	17.28	19.48
2020-10-26	13:15:00	7214	900	900	985141000000000	E:\CCI STUDY\GROUP A\GrA WEEK2	GroupACCiWEEK2PostSx	5093.62	36.4397	136.959	43		176.208	179.983	202.038					157.44	811.36	190.4	88.64	93.52	31.44	11.32	124.2	46.48	353.64	4.68	42.16	150.64	6.96	25.48	9.48
2020-10-26	13:30:00	8114	900	900	985141000000000	E:\CCI STUDY\GROUP A\GrA WEEK2	GroupACCiWEEK2PostSx	1014.87	36.2517	118.797	10		133.125	120.344	181.01					10.92	897.6	0	2.4	0	0	0	0	1.2	877.16	1.2	1.2	19.24	0	0	0
2020-10-26	13:45:00	9014	900	900	985141000000000	E:\CCI STUDY\GROUP A\GrA WEEK2	GroupACCiWEEK2PostSx	1377.83	36.0697	117.143	12		157.89	119.31	118.388					9.8	895.56	0	4.44	0	0	0	0	0.12	895	0	4.32	0.56	0	0	0
2020-10-26	14:00:00	9914	900	900	985141000000000	E:\CCI STUDY\GROUP A\GrA WEEK2	GroupACCiWEEK2PostSx	120.009	35.6695	64.2748	1		127.953	142.725	67.8703					488.96	885.88	0	14.12	0	0	0	0	0	396.8	0	14.12	489.08	0	0	0
2020-10-26	14:15:00	10814	900	900	985141000000000	E:\CCI STUDY\GROUP A\GrA WEEK2	GroupACCiWEEK2PostSx	1126.85	35.8155	88.7583	9		162.082	157.781	152.326					33.48	768.2	0	131.8	0	0	0	0	0.04	78.36	0	131.76	689.84	0	0	0
2020-10-26	14:30:00	11714	900	900	985141000000000	E:\CCI STUDY\GROUP A\GrA WEEK2	GroupACCiWEEK2PostSx	0	35.6028	7.48267	0		239.25	170.895	7.48267					0	900	0	0	0	0	0	0	0	0	0	0	900	0	0	0
2020-10-26	14:45:00	12614	900	900	985141000000000	E:\CCI STUDY\GROUP A\GrA WEEK2	GroupACCiWEEK2PostSx	1524.17	35.7115	120.137	9		191.697	179.203	158.29					38.76	584.64	0	315.36	0	0	0	0	315.36	0	0	0	584.64	0	0	0
2020-10-26	15:00:00	13514	900	900	985141000000000	E:\CCI STUDY\GROUP A\GrA WEEK2	GroupACCiWEEK2PostSx	821.76	35.8217	107.002	6		126.57	138.998	178.427					134.16	762.76	0	137.24	0	0	0	0	136.72	426.52	0	0.52	336.24	0	0	0
2020-10-26	15:15:00	14414	900	900	985141000000000	E:\CCI STUDY\GROUP A\GrA WEEK2	GroupACCiWEEK2PostSx	120	35.7363	111.242	1		161.206	139.472	132.228					7.44	900	0	0	0	0	0	0	0	804.56	0	0	95.44	0	0	0
2020-10-26	15:30:00	15314	900	900	985141000000000	E:\CCI STUDY\GROUP A\GrA WEEK2	GroupACCiWEEK2PostSx	313.32	35.8492	38.2676	3		45.5411	116.543	144.844					331.04	708.68	0	191.32	0	0	0	0	191.32	598	0	0	110.68	0	0	0
2020-10-26	15:45:00	16214	900	900	985141000000000	E:\CCI STUDY\GROUP A\GrA WEEK2	GroupACCiWEEK2PostSx	935.496	35.9609	93.0959	8		93.3561	137.56	145.194					24.8	443.24	0	456.76	0	0.04	7.64	0	456.76	435.56	0	0	0	0	0	0
2020-10-26	16:00:00	17114	900	900	985141000000000	E:\CCI STUDY\GROUP A\GrA WEEK2	GroupACCiWEEK2PostSx	5764	36.0087	114.256	49		126.648	177.829	176.214					111.16	731.28	14	168.72	17.24	1.28	16.84	42.92	141.8	401.28	1.56	26.92	243.08	7.08	0	0
2020-10-26	16:15:00	18014	900	900	985141000000000	E:\CCI STUDY\GROUP A\GrA WEEK2	GroupACCiWEEK2PostSx	119.501	36.1997	101.837	1		139.909	149.465	150.287					152.44	535.4	0	364.6	0	0	0	0	364.6	535.4	0	0	0	0	0	0
2020-10-26	16:30:00	18914	900	900	985141000000000	E:\CCI STUDY\GROUP A\GrA WEEK2	GroupACCiWEEK2PostSx	1874.43	36.3011	103.451	14		125.658	141.138	165.778					181.16	390.24	0	509.76	0	0	0	0	483.12	251.6	0	26.64	138.64	0	0	0
2020-10-26	16:45:00	19814	900	900	985141000000000	E:\CCI STUDY\GROUP A\GrA WEEK2	GroupACCiWEEK2PostSx	8779.68	36.7111	128.953	76		158.885	164.557	203.481					238.88	495.76	42.28	404.24	40.44	59.68	152.08	130.92	388.32	1.16	19	15.92	29.28	16.96	23.88	22.36
2020-10-26	17:00:00	20714	900	900	985141000000000	E:\CCI STUDY\GROUP A\GrA WEEK2	GroupACCiWEEK2PostSx	1992.67	36.947	110.857	17		144.24	130.583	146.771					123.76	524.88	27.64	375.12	27.48	0	25.04	17.96	360.8	447.2	3.6	14.32	3.6	0	0	0
2020-10-26	17:15:00	21614	900	900	985141000000000	E:\CCI STUDY\GROUP A\GrA WEEK2	GroupACCiWEEK2PostSx	2850.45	36.3289	103.118	19		124.392	136.96	175.258					92.2	106.68	0	793.32	0	0	0	0	776.64	37.92	0	16.68	68.76	0	0	0
2020-10-26	17:30:00	22514	900	900	985141000000000	E:\CCI STUDY\GROUP A\GrA WEEK2	GroupACCiWEEK2PostSx	2851.35	36.504	99.2766	26		153.96	144.076	138.295					278.28	710.96	0	189.04	0.04	106.88	43.88	27.64	174.12	409.84	3.72	14.92	101.56	5	1.28	11.12
2020-10-26	17:45:00	23414	900	900	985141000000000	E:\CCI STUDY\GROUP A\GrA WEEK2	GroupACCiWEEK2PostSx	2864.39	36.8483	107.485	24		151.676	170.281	155.703					170.96	679.12	18.12	220.88	0	0.04	135.36	3	199.12	526.48	0	21.76	14.24	0	0	0
2020-10-26	18:00:00	24314	900	900	985141000000000	E:\CCI STUDY\GROUP A\GrA WEEK2	GroupACCiWEEK2PostSx	6659.49	37.1678	101.311	51		169.534	186.5	159.485					173.84	633.48	32.8	266.52	0	9.72	0	0.72	256.52	315.68	3.88	10	278.8	11.96	12.16	0.56
2020-10-26	18:15:00	25214	900	900	985141000000000	E:\CCI STUDY\GROUP A\GrA WEEK2	GroupACCiWEEK2PostSx	7137.45	37.3809	108.301	57		162.069	186.155	170.371					200.96	539.56	18.64	360.44	25.56	32.4	6.36	40.28	340.2	233.56	1.4	20.24	166.32	14.32	18.76	0.6
2020-10-26	18:30:00	26114	900	900	985141000000000	E:\CCI STUDY\GROUP A\GrA WEEK2	GroupACCiWEEK2PostSx	11069	37.7862	141.831	94		188.772	182.019	233.855					176.2	685.24	121.96	214.76	26.92	33.96	5.92	242.92	127.8	170.92	11.88	86.96	42.6	26.08	107.44	16.6
2020-10-26	18:45:00	27014	900	900	985141000000000	E:\CCI STUDY\GROUP A\GrA WEEK2	GroupACCiWEEK2PostSx	11284.9	38.0598	150.393	95		220.319	197.275	225.989					308.56	758.2	210.36	141.8	99.04	77.24	58.52	95.88	120.56	59.68	12.68	21.24	106.28	98.68	131.88	18.32
2020-10-26	19:00:00	27914	900	900	985141000000000	E:\CCI STUDY\GROUP A\GrA WEEK2	GroupACCiWEEK2PostSx	10139.5	38.1463	125.604	88		185.406	191.26	210.943					247.64	628.56	55.08	271.44	27.2	34.76	35.28	92.36	64.32	108.8	80.76	207.12	62.64	76.44	88.4	21.92
2020-10-26	19:15:00	28814	900	900	985141000000000	E:\CCI STUDY\GROUP A\GrA WEEK2	GroupACCiWEEK2PostSx	9181.24	38.0021	125.075	77		209.61	200.547	155.739					167.24	748.36	59.44	151.64	59.88	33.64	18	234.36	87.36	260.4	29.6	64.28	82	4.32	24.28	1.88
2020-10-26	19:30:00	29714	900	900	985141000000000	E:\CCI STUDY\GROUP A\GrA WEEK2	GroupACCiWEEK2PostSx	2312.81	37.6225	91.6144	16		223.671	99.3807	177.112					40.64	864.76	0	35.24	0	0	0	0	31.56	449.08	0	3.68	415.68	0	0	0
2020-10-26	19:45:00	30614	900	900	985141000000000	E:\CCI STUDY\GROUP A\GrA WEEK2	GroupACCiWEEK2PostSx	3015.64	37.1231	129.117	24		192.3	156.616	154.839					327.84	603.48	100.12	296.52	102.56	10.32	0	1.28	293	432.08	12.76	3.52	21.68	6.4	12.2	4.2
2020-10-26	20:00:00	31514	900	900	985141000000000	E:\CCI STUDY\GROUP A\GrA WEEK2	GroupACCiWEEK2PostSx	10180.3	37.552	169.856	85		240.965	201.426	239.427					213.56	749.16	335.92	150.84	19.8	17.8	0	385.36	98	24.56	33.16	52.84	117.84	41.24	86.44	22.96
2020-10-26	20:15:00	32414	900	900	985141000000000	E:\CCI STUDY\GROUP A\GrA WEEK2	GroupACCiWEEK2PostSx	8916.14	37.8584	152.753	78		234.319	201.921	234.224					226.88	656.04	221.44	243.96	7.12	32.36	0	170.4	181.88	0	154.16	62.08	91.16	28.84	84.76	87.24
2020-10-26	20:30:00	33314	900	900	985141000000000	E:\CCI STUDY\GROUP A\GrA WEEK2	GroupACCiWEEK2PostSx	10163.2	37.7159	142.844	91		208.985	227.28	232.838					170.88	816.2	201.64	83.8	13.52	164.48	92.52	122.2	57.08	81.72	30.88	26.72	39.24	104.84	152.32	14.48
2020-10-26	20:45:00	34214	900	900	985141000000000	E:\CCI STUDY\GROUP A\GrA WEEK2	GroupACCiWEEK2PostSx	4334.38	37.3804	112.147	35		195.918	144.882	211.018					192.12	744.96	47.56	155.04	31.88	42.6	202.48	3.8	151	280.28	4.04	4.04	147.8	14.4	17.68	0
2020-10-26	21:00:00	35114	900	900	985141000000000	E:\CCI STUDY\GROUP A\GrA WEEK2	GroupACCiWEEK2PostSx	1175.7	36.9746	115.788	9		210.738	120.711	138.817					68.76	830.76	0	69.24	0	0	0	0	67.44	712.64	0	1.8	118.12	0	0	0
2020-10-26	21:15:00	36014	900	900	985141000000000	E:\CCI STUDY\GROUP A\GrA WEEK2	GroupACCiWEEK2PostSx	1703.54	37.0685	127.36	13		179.365	156.139	178.318					51.32	304.36	0	595.64	0	0	0	0	595.64	102.92	0	0	201.44	0	0	0
2020-10-26	21:30:00	36914	900	900	985141000000000	E:\CCI STUDY\GROUP A\GrA WEEK2	GroupACCiWEEK2PostSx	120	36.5111	124.498	1		193.937	124.522	237.86					1.08	900	0	0	0	0	0	0	0	17.08	0	0	882.92	0	0	0
2020-10-26	21:45:00	37814	900	900	985141000000000	E:\CCI STUDY\GROUP A\GrA WEEK2	GroupACCiWEEK2PostSx	2003.26	36.6212	118.523	18		203.634	134.967	220.832					91.2	828.4	1.88	71.6	0	0	0	0	71.6	152	0	0	676.4	0	0	0
2020-10-26	22:00:00	38714	900	900	985141000000000	E:\CCI STUDY\GROUP A\GrA WEEK2	GroupACCiWEEK2PostSx	3469.18	36.3403	100.524	26		113.139	151.117	207.045					312.92	578.36	1.56	321.64	0	0	0	0	321.64	421	0	0	157.36	0	0	0
2020-10-26	22:15:00	39614	900	900	985141000000000	E:\CCI STUDY\GROUP A\GrA WEEK2	GroupACCiWEEK2PostSx	12190.7	36.914	134.349	99		185.326	207.779	221.832					202	701.44	106.4	198.56	86.08	95.56	22.2	18	150.24	187.24	95.96	48.32	45.96	84.2	41.28	24.96
2020-10-26	22:30:00	40514	900	900	985141000000000	E:\CCI STUDY\GROUP A\GrA WEEK2	GroupACCiWEEK2PostSx	15559	37.5771	124.521	138		181.288	202.275	229.982					442.76	718.6	112.4	181.4	73.56	59.28	31.36	75.24	97.64	131.84	52.76	83.76	22.24	102.72	136.24	33.36
2020-10-26	22:45:00	41414	900	900	985141000000000	E:\CCI STUDY\GROUP A\GrA WEEK2	GroupACCiWEEK2PostSx	11998.1	37.7509	135.543	107		201.047	208.16	209.419					328.92	707.84	143.48	192.16	34.96	106.96	73.88	11.84	60.08	72.48	128.48	132.08	33.84	66.56	44.96	133.88
2020-10-26	23:00:00	42314	900	900	985141000000000	E:\CCI STUDY\GROUP A\GrA WEEK2	GroupACCiWEEK2PostSx	8756.09	37.4955	111.554	78		180.378	169.92	163.776					265.24	755.48	7.72	144.52	0	1.44	74.16	5.52	79.96	471.44	1.12	64.56	158.64	8.64	28.92	5.6
2020-10-26	23:15:00	43214	900	900	985141000000000	E:\CCI STUDY\GROUP A\GrA WEEK2	GroupACCiWEEK2PostSx	1396.86	36.4322	112.656	13		120.264	190.293	237.207					46.04	885.56	10.92	14.44	0	20.4	807.68	0	3.08	34.92	0	11.36	15.52	0	7.04	0
2020-10-26	23:30:00	44114	900	900	985141000000000	E:\CCI STUDY\GROUP A\GrA WEEK2	GroupACCiWEEK2PostSx	5917.35	36.7514	107.806	46		113.794	168.184	244.693					248.48	614.2	9.48	285.8	0	3.04	66.04	2.92	272.84	407.52	1.12	12.96	124.4	1.56	7.6	0
2020-10-26	23:45:00	45014	900	900	985141000000000	E:\CCI STUDY\GROUP A\GrA WEEK2	GroupACCiWEEK2PostSx	1878.29	36.4157	105.316	15		133.062	164.1	260.798					185.68	797.16	0	102.84	0	0	143	0	94.44	511	0	8.4	143.16	0	0	0
2020-10-27	00:00:00	45914	900	900	985141000000000	E:\CCI STUDY\GROUP A\GrA WEEK2	GroupACCiWEEK2PostSx	1204.87	36.7099	158.694	11		231.496	161.938	319.452					60.28	857.52	0.4	42.48	0	1.12	6.16	1.84	41.84	19.16	2.24	0.64	827	0	0	0
2020-10-27	00:15:00	46814	900	900	985141000000000	E:\CCI STUDY\GROUP A\GrA WEEK2	GroupACCiWEEK2PostSx	887.502	36.3458	115.994	6		117.505	169.146	176.094					61.96	89.6	0	810.4	0	0	47.8	0	796.88	41.8	0	13.52	0	0	0	0
2020-10-27	00:30:00	47714	900	900	985141000000000	E:\CCI STUDY\GROUP A\GrA WEEK2	GroupACCiWEEK2PostSx	1585.06	36.4727	113.543	12		122.323	153.815	163.239					50.36	277.32	0	622.68	0	0	4.12	2.24	609.16	270.96	0	13.52	0	0	0	0
2020-10-27	00:45:00	48614	900	900	985141000000000	E:\CCI STUDY\GROUP A\GrA WEEK2	GroupACCiWEEK2PostSx	1233.36	36.1286	129.975	13		169.407	163.813	278.56					26.24	896.64	50.68	3.36	0	0	0	0	3.32	533.48	0	0.04	363.16	0	0	0
2020-10-27	01:00:00	49514	900	900	985141000000000	E:\CCI STUDY\GROUP A\GrA WEEK2	GroupACCiWEEK2PostSx	1638.19	36.3877	128.705	13		222.575	191.084	146.834					31.72	750.6	73.92	149.4	0	0	0	0	144.76	699.44	0	4.64	51.16	0	0	0
2020-10-27	01:15:00	50414	900	900	985141000000000	E:\CCI STUDY\GROUP A\GrA WEEK2	GroupACCiWEEK2PostSx	6410.29	36.7873	117.367	56		221.991	201.803	155.342					144.8	830.4	49.4	69.6	53.4	93.08	0	21.96	56.32	561.04	6.88	13.28	44.76	16.6	11.88	20.8
2020-10-27	01:30:00	51314	900	900	985141000000000	E:\CCI STUDY\GROUP A\GrA WEEK2	GroupACCiWEEK2PostSx	9604.74	37.3896	133.76	81		173.834	207.745	244.646					309.44	523.88	121.36	376.12	23.68	104.84	10.84	67.04	57.72	109.16	44.92	318.4	6.88	38.24	111.28	7
2020-10-27	01:45:00	52214	900	900	985141000000000	E:\CCI STUDY\GROUP A\GrA WEEK2	GroupACCiWEEK2PostSx	6449.56	37.4646	144.111	57		201.614	181.314	251.235					178.04	816.68	211.08	83.32	100.6	207.28	2.36	137.92	31.36	35.32	107.56	51.96	33.72	36.76	79.56	75.6
2020-10-27	02:00:00	53114	900	900	985141000000000	E:\CCI STUDY\GROUP A\GrA WEEK2	GroupACCiWEEK2PostSx	5871.98	37.1974	126.052	54		199.608	191.88	217.763					105.92	873.96	127.6	26.04	68.28	20.16	8.2	3.32	17.96	126.2	8.4	8.08	629.16	3.64	6.6	0
2020-10-27	02:15:00	54014	900	900	985141000000000	E:\CCI STUDY\GROUP A\GrA WEEK2	GroupACCiWEEK2PostSx	478.021	36.4652	121.554	4		225.427	134.766	242.395					73.88	863.04	31.52	36.96	0	0	0	0	0	0	18.48	36.96	844.56	0	0	0
2020-10-27	02:30:00	54914	900	900	985141000000000	E:\CCI STUDY\GROUP A\GrA WEEK2	GroupACCiWEEK2PostSx	0	36.5998	76.9462	0		243.343	79.1055	203.044					0	885.88	0	14.12	0	0	0	0	0	0	0	14.12	885.88	0	0	0
2020-10-27	02:45:00	55814	900	900	985141000000000	E:\CCI STUDY\GROUP A\GrA WEEK2	GroupACCiWEEK2PostSx	1625.2	37.0893	112.978	16		202.948	150.493	144.251					276	322.2	2.68	577.8	0	67.96	72.76	0	66.96	65.88	0.76	510.84	102.24	1.96	9.04	1.6
2020-10-27	03:00:00	56714	900	900	985141000000000	E:\CCI STUDY\GROUP A\GrA WEEK2	GroupACCiWEEK2PostSx	9520.8	37.3345	117.526	82		199.968	157.777	143.355					300.72	709.92	48.44	190.08	13.28	81.48	60.08	47.72	62.44	134.44	17.76	127.64	18.6	3.96	40.76	291.84
2020-10-27	03:15:00	57614	900	900	985141000000000	E:\CCI STUDY\GROUP A\GrA WEEK2	GroupACCiWEEK2PostSx	9762.73	37.5299	154.563	86		225.971	209.043	219.387					133.8	851.12	213.68	48.88	93.4	41.04	377.12	34.08	27.8	175.36	16.76	21.08	1.28	26.2	62.12	23.76
2020-10-27	03:30:00	58514	900	900	985141000000000	E:\CCI STUDY\GROUP A\GrA WEEK2	GroupACCiWEEK2PostSx	5912.02	37.4328	115.057	53		170.419	174.888	169.18					187.2	745.96	59.8	154.04	0	0.04	70.6	0	133.56	227.96	7.32	20.48	365.76	7.08	14.12	53.08
2020-10-27	03:45:00	59414	900	900	985141000000000	E:\CCI STUDY\GROUP A\GrA WEEK2	GroupACCiWEEK2PostSx	7746.33	37.6026	129.195	66		229.017	170.845	214.203					347.64	787.76	78.32	112.24	157.16	54.8	13.56	268.2	76.36	11.04	88.6	35.88	21.48	19.8	145.04	8.08
2020-10-27	04:00:00	60314	900	900	985141000000000	E:\CCI STUDY\GROUP A\GrA WEEK2	GroupACCiWEEK2PostSx	14575.8	37.7509	125.856	122		209.276	182.464	205.834					270.08	696.92	62	203.08	8.92	143.24	24.52	63.84	28.64	10.72	51.08	174.44	18.28	110.4	205.96	59.96
2020-10-27	04:15:00	61214	900	900	985141000000000	E:\CCI STUDY\GROUP A\GrA WEEK2	GroupACCiWEEK2PostSx	13778.7	38.0704	152.808	119		198.386	197.644	267.627					304.8	761.48	198.2	138.52	53.64	16.2	9.48	55.64	62.96	16.36	137.44	75.56	142.32	16.12	230.92	83.36
2020-10-27	04:30:00	62114	900	900	985141000000000	E:\CCI STUDY\GROUP A\GrA WEEK2	GroupACCiWEEK2PostSx	8780.74	37.8839	140.527	81		230.379	218.373	173.095					301.6	602.24	130.56	297.76	40.4	161.2	46.08	69.12	151.72	0	46.96	146.04	24.2	81.52	120.88	11.88
2020-10-27	04:45:00	63014	900	900	985141000000000	E:\CCI STUDY\GROUP A\GrA WEEK2	GroupACCiWEEK2PostSx	9397.45	37.9117	155.529	80		231.848	242.382	215.922					249.16	801.08	262.4	98.92	123.36	75.52	11.32	23.44	15.28	34.04	29.6	83.64	43.6	20.4	346.72	93.08
2020-10-27	05:00:00	63914	900	900	985141000000000	E:\CCI STUDY\GROUP A\GrA WEEK2	GroupACCiWEEK2PostSx	11045.2	37.9694	143.84	95		225.504	215.64	215.972					218.68	761.72	141.2	138.28	26.92	83.8	157.4	71.08	68.36	47.4	38.64	69.92	80.8	49.56	149.64	56.48
2020-10-27	05:15:00	64814	900	900	985141000000000	E:\CCI STUDY\GROUP A\GrA WEEK2	GroupACCiWEEK2PostSx	11847.8	37.7586	147.314	105		231.65	186.714	234.17					156.32	778.44	151.96	121.56	3	169.04	60	25.68	44.32	190.68	27.4	77.24	91	18.32	177.8	15.52
2020-10-27	05:30:00	65714	900	900	985141000000000	E:\CCI STUDY\GROUP A\GrA WEEK2	GroupACCiWEEK2PostSx	11067.4	37.6817	134.657	98		197.429	194.38	194.392					216.88	817.2	38.72	82.8	87.8	192.8	98.32	24.76	51.52	111.12	183.04	31.28	92.2	0	24.8	2.36
2020-10-27	05:45:00	66614	900	900	985141000000000	E:\CCI STUDY\GROUP A\GrA WEEK2	GroupACCiWEEK2PostSx	11475.8	37.8441	142.219	95		251.567	193.019	210.741					206.16	773.24	168.04	126.76	9.8	25.52	99.24	14.32	46	89.08	6.32	80.76	208.72	0.04	139.8	180.4
2020-10-27	06:00:00	67514	900	900	985141000000000	E:\CCI STUDY\GROUP A\GrA WEEK2	GroupACCiWEEK2PostSx	7483.73	37.594	129.899	63		202.07	190.34	192.425					186.64	730.24	89.8	169.76	92.52	75.96	54.8	18.8	122.24	137.52	42.28	47.52	127.68	6.84	173.84	0
2020-10-27	06:15:00	68414	900	900	985141000000000	E:\CCI STUDY\GROUP A\GrA WEEK2	GroupACCiWEEK2PostSx	6506.74	37.4981	116.484	56		159.965	138.779	171.376					205	747.52	6.28	152.48	0.08	184.84	132.28	118.96	108.44	148.88	88.48	44.04	67.88	1.36	3.08	1.68
2020-10-27	06:30:00	69314	900	900	985141000000000	E:\CCI STUDY\GROUP A\GrA WEEK2	GroupACCiWEEK2PostSx	4341.54	36.9641	130.101	37		172.661	148.913	230.528					54.8	834.96	46.36	65.04	105.04	0	211.48	306.72	0.08	42.12	111.68	64.96	11.16	23.16	23.28	0.32
2020-10-27	06:45:00	70214	900	900	985141000000000	E:\CCI STUDY\GROUP A\GrA WEEK2	GroupACCiWEEK2PostSx	2067.56	36.6367	112.821	14		139.382	220.344	144.034					92.52	818.56	12.36	81.44	0	97.92	26.24	1.48	45.12	651.44	0.04	36.32	30.16	11.28	0	0
2020-10-27	07:00:00	71114	900	900	985141000000000	E:\CCI STUDY\GROUP A\GrA WEEK2	GroupACCiWEEK2PostSx	2053.88	36.3884	91.0216	19		99.5184	146.466	182.796					48.36	891.12	0.88	8.88	0	0	0	0	0	751.16	0	8.88	132.32	4.72	2.92	0
2020-10-27	07:15:00	72014	900	900	985141000000000	E:\CCI STUDY\GROUP A\GrA WEEK2	GroupACCiWEEK2PostSx	1515.87	36.0198	94.2002	12		139.064	156.004	95.6146					139.8	795.88	0	104.12	0	0	0	0	46.52	731.4	0	57.6	64.48	0	0	0
2020-10-27	07:30:00	72914	900	900	985141000000000	E:\CCI STUDY\GROUP A\GrA WEEK2	GroupACCiWEEK2PostSx	774.419	35.6813	62.8622	8		200.447	99.1779	135.689					30.04	899.36	1.32	0.64	0	0	0	0	0	613.56	0	0.64	284.68	0.6	0.52	0
2020-10-27	07:45:00	73814	900	900	985141000000000	E:\CCI STUDY\GROUP A\GrA WEEK2	GroupACCiWEEK2PostSx	1325.56	35.875	108.598	11		249.389	116.154	201.8					30.72	897.92	2.12	2.08	0	0	0	0	0	166.96	0	2.08	729.48	1.2	0.28	0
2020-10-27	08:00:00	74714	900	900	985141000000000	E:\CCI STUDY\GROUP A\GrA WEEK2	GroupACCiWEEK2PostSx	2325.23	36.0164	99.7352	23		201.197	113.197	158.375					264.96	875.24	20.88	24.76	0	0.64	79.2	0.6	23.84	398.72	0	0.92	394.28	0.88	0.92	0
2020-10-27	08:15:00	75614	900	900	985141000000000	E:\CCI STUDY\GROUP A\GrA WEEK2	GroupACCiWEEK2PostSx	2462.8	36.132	88.9808	19		145.681	169.514	159.236					77.52	888.64	19.96	11.36	0	39.56	102.44	0	0.04	447.36	0	11.32	299.28	0	0	0
2020-10-27	08:30:00	76514	900	900	985141000000000	E:\CCI STUDY\GROUP A\GrA WEEK2	GroupACCiWEEK2PostSx	1686.26	35.8977	113.596	14		140.182	120.661	142.433					111.88	875.48	0	24.52	0	0	0	0	0.12	825.04	0	24.4	50.44	0	0	0
2020-10-27	08:45:00	77414	900	900	985141000000000	E:\CCI STUDY\GROUP A\GrA WEEK2	GroupACCiWEEK2PostSx	2632.95	35.634	98.8808	21		116.506	144.57	225.134					409.68	892.68	0	7.32	0	0	0	0	0.16	383.4	0	7.16	506.6	2.68	0	0
2020-10-27	09:00:00	78314	900	900	985141000000000	E:\CCI STUDY\GROUP A\GrA WEEK2	GroupACCiWEEK2PostSx	1570.12	35.9006	118.096	18		175.502	123.181	136.105					13.2	895.24	0	4.76	0	76.72	21.28	0	0.16	795	0	4.6	2.24	0	0	0
2020-10-27	09:15:00	79214	900	900	985141000000000	E:\CCI STUDY\GROUP A\GrA WEEK2	GroupACCiWEEK2PostSx	119.5	35.6634	59.347	1		211.807	143.33	67.3829					12.2	435.04	0	464.96	0	435.04	0	0	464.96	0	0	0	0	0	0	0
2020-10-27	09:30:00	80114	900	900	985141000000000	E:\CCI STUDY\GROUP A\GrA WEEK2	GroupACCiWEEK2PostSx	836.502	35.9483	88.0888	6		234.917	163.91	90.3393					18.16	790.92	0	109.08	0	790.92	0	0	109.08	0	0	0	0	0	0	0
2020-10-27	09:45:00	81014	900	900	985141000000000	E:\CCI STUDY\GROUP A\GrA WEEK2	GroupACCiWEEK2PostSx	0	35.9969	130.513	0		151.67	248.284	160.331					0	900	0	0	0	900	0	0	0	0	0	0	0	0	0	0
2020-10-27	10:00:00	81914	900	900	985141000000000	E:\CCI STUDY\GROUP A\GrA WEEK2	GroupACCiWEEK2PostSx	478.002	36.0769	101.905	4		136.493	177.773	165.974					22.48	518.88	0	381.12	0	462.28	56.6	0	381.12	0	0	0	0	0	0	0
2020-10-27	10:15:00	82814	900	900	985141000000000	E:\CCI STUDY\GROUP A\GrA WEEK2	GroupACCiWEEK2PostSx	1124.98	35.898	120.652	10		151.168	199.702	143.13					84.4	823.36	0	76.64	0	208.96	348	0	76.64	266.4	0	0	0	0	0	0
2020-10-27	10:30:00	83714	900	900	985141000000000	E:\CCI STUDY\GROUP A\GrA WEEK2	GroupACCiWEEK2PostSx	119.5	36.0836	64.1331	1		148.892	76.1021	168.686					1.08	900	0	0	0	0	5.52	0	0	894.48	0	0	0	0	0	0
2020-10-27	10:45:00	84614	900	900	985141000000000	E:\CCI STUDY\GROUP A\GrA WEEK2	GroupACCiWEEK2PostSx	4094.35	36.2615	91.328	34		160.252	155.007	162.149					278	521.72	24.28	378.28	66.44	10.24	122.68	57.44	369.76	133.72	5.92	8.52	71.48	7.56	45.64	0.6
2020-10-27	11:00:00	85514	900	900	985141000000000	E:\CCI STUDY\GROUP A\GrA WEEK2	GroupACCiWEEK2PostSx	3149.6	36.5746	73.9779	30		102.986	140.485	147.77					179.48	293.92	19.64	606.08	0.04	190	24.16	15.76	352.52	2.56	9.72	253.56	31.28	12.76	6.56	1.08
2020-10-27	11:15:00	86414	900	900	985141000000000	E:\CCI STUDY\GROUP A\GrA WEEK2	GroupACCiWEEK2PostSx	1858.97	36.5722	107.07	17		137.681	111.45	251.554					80.6	900	0	0	0.24	703.8	0	195.96	0	0	0	0	0	0	0	0
2020-10-27	11:30:00	87314	900	900	985141000000000	E:\CCI STUDY\GROUP A\GrA WEEK2	GroupACCiWEEK2PostSx	0	36.095	119.5	0		119.5	265.448	168.999					0	900	0	0	0	900	0	0	0	0	0	0	0	0	0	0
2020-10-27	11:45:00	88214	900	900	985141000000000	E:\CCI STUDY\GROUP A\GrA WEEK2	GroupACCiWEEK2PostSx	0	36.0938	119.5	0		119.5	266.164	168.999					0	900	0	0	0	900	0	0	0	0	0	0	0	0	0	0
2020-10-27	12:00:00	89114	900	900	985141000000000	E:\CCI STUDY\GROUP A\GrA WEEK2	GroupACCiWEEK2PostSx	1054.92	35.9401	112.115	8		112.159	237.049	164.283					177.52	762.36	0	137.64	0	702.76	0	59.6	137.64	0	0	0	0	0	0	0
2020-10-27	12:15:00	90014	900	900	985141000000000	E:\CCI STUDY\GROUP A\GrA WEEK2	GroupACCiWEEK2PostSx	288.491	36.0274	96.0867	2		96.0866	184.466	220.55					165.96	809.52	0	90.48	0	715.8	0	93.72	90.48	0	0	0	0	0	0	0
2020-10-27	12:30:00	90914	900	900	985141000000000	E:\CCI STUDY\GROUP A\GrA WEEK2	GroupACCiWEEK2PostSx	0	36.0762	116.138	0		117.625	122.647	158.864					0	14.12	0	885.88	0	14.12	0	0	885.88	0	0	0	0	0	0	0
2020-10-27	12:45:00	91814	900	900	985141000000000	E:\CCI STUDY\GROUP A\GrA WEEK2	GroupACCiWEEK2PostSx	168.998	36.0749	68.3072	1		86.1351	123.882	165.043					1.4	900	0	0	0	622.48	0	277.52	0	0	0	0	0	0	0	0
2020-10-27	13:00:00	92714	900	900	985141000000000	E:\CCI STUDY\GROUP A\GrA WEEK2	GroupACCiWEEK2PostSx	477.998	36.0133	101.257	4		129.335	119.559	211.41					33.12	485.68	0	414.32	0	56.32	0	429.36	414.32	0	0	0	0	0	0	0
2020-10-27	13:15:00	93614	900	900	985141000000000	E:\CCI STUDY\GROUP A\GrA WEEK2	GroupACCiWEEK2PostSx	4595.37	36.3398	96.5453	41		105.566	154.336	163.213					281.84	466.88	16.92	433.12	30.76	299.08	8.56	52.28	429.8	9.08	40.08	3.32	9.4	0.52	11.72	5.4
2020-10-27	13:30:00	94514	900	900	985141000000000	E:\CCI STUDY\GROUP A\GrA WEEK2	GroupACCiWEEK2PostSx	2985.46	36.2873	109.95	26		152.534	118.127	225.699					219.4	817.24	24.6	82.76	0	4.76	136.4	5.44	32.72	64.04	0.08	50.04	578.12	14.64	13.76	0
2020-10-27	13:45:00	95414	900	900	985141000000000	E:\CCI STUDY\GROUP A\GrA WEEK2	GroupACCiWEEK2PostSx	358.473	36.0995	94.944	3		109.184	161.293	150.881					313.44	900	0	0	0	594.28	305.72	0	0	0	0	0	0	0	0	0
2020-10-27	14:00:00	96314	900	900	985141000000000	E:\CCI STUDY\GROUP A\GrA WEEK2	GroupACCiWEEK2PostSx	358.5	36.1382	111.059	3		116.762	129.305	161.326					8.64	642.16	0	257.84	0	642.16	0	0	257.84	0	0	0	0	0	0	0
2020-10-27	14:15:00	97214	900	885.88	985141000000000	E:\CCI STUDY\GROUP A\GrA WEEK2	GroupACCiWEEK2PostSx	358.503	35.6365	90.9864	3		143.036	144.554	109.086					75.96	284.52	0	601.36	0	284.52	0	0	601.36	0	0	0	0	0	0	0
2020-10-27	14:30:00	98114	900	14.12	985141000000000	E:\CCI STUDY\GROUP A\GrA WEEK2	GroupACCiWEEK2PostSx	0	36.2001	0	0		0	119.5	168.999					0	14.12	0	0	0	14.12	0	0	0	0	0	0	0	0	0	0
2020-10-27	14:45:00	99014	900	900	985141000000000	E:\CCI STUDY\GROUP A\GrA WEEK2	GroupACCiWEEK2PostSx	0	36.1276	48.402	0		48.8724	120.277	168.999					0	900	0	0	0	900	0	0	0	0	0	0	0	0	0	0
2020-10-27	15:00:00	99914	900	900	985141000000000	E:\CCI STUDY\GROUP A\GrA WEEK2	GroupACCiWEEK2PostSx	0	35.8911	120.368	0		193.162	167.621	144.986					0	900	0	0	0	900	0	0	0	0	0	0	0	0	0	0
2020-10-27	15:15:00	100814	900	900	985141000000000	E:\CCI STUDY\GROUP A\GrA WEEK2	GroupACCiWEEK2PostSx	2707.44	36.0274	64.502	22		120.462	140.08	115.27					149.44	570.48	0.84	329.52	0.04	506.64	13.84	5.2	329.52	44.76	0	0	0	0	0	0
2020-10-27	15:30:00	101714	900	900	985141000000000	E:\CCI STUDY\GROUP A\GrA WEEK2	GroupACCiWEEK2PostSx	6316.17	36.3757	106.745	54		175.871	196.469	148.579					153.2	604.68	25	295.32	40	359.24	24.32	57.04	262.72	46.2	35.52	32.6	29.8	5.96	4.28	2.32
2020-10-27	15:45:00	102614	900	900	985141000000000	E:\CCI STUDY\GROUP A\GrA WEEK2	GroupACCiWEEK2PostSx	119.5	36.0946	117.072	1		209.447	240.651	120.274					0.28	899.52	0	0.48	0	899.52	0	0	0.48	0	0	0	0	0	0	0
2020-10-27	16:00:00	103514	900	900	985141000000000	E:\CCI STUDY\GROUP A\GrA WEEK2	GroupACCiWEEK2PostSx	238.997	36.1279	90.003	2		183.461	157.737	127.722					21.04	556.84	0	343.16	0	556.84	0	0	343.16	0	0	0	0	0	0	0
2020-10-27	16:15:00	104414	900	900	985141000000000	E:\CCI STUDY\GROUP A\GrA WEEK2	GroupACCiWEEK2PostSx	646.998	36.2631	65.8531	6		139.362	122.97	147.765					96.56	279.16	0	620.84	0	252.8	26.36	0	620.84	0	0	0	0	0	0	0
2020-10-27	16:30:00	105314	900	900	985141000000000	E:\CCI STUDY\GROUP A\GrA WEEK2	GroupACCiWEEK2PostSx	4727.88	36.6246	117.257	41		150.122	199.909	148.996					91.68	444.24	51.28	455.76	44.16	185.68	0	112.08	451.32	0	10.6	4.44	43.76	24.56	15.04	8.36
2020-10-27	16:45:00	106214	900	900	985141000000000	E:\CCI STUDY\GROUP A\GrA WEEK2	GroupACCiWEEK2PostSx	4312.89	36.7922	110.804	35		198.829	151.858	193.615					139.16	774.28	54.16	125.72	12.8	93.52	201.68	56.88	103.16	16.12	25.4	22.56	367.88	0	0	0
2020-10-27	17:00:00	107114	900	900	985141000000000	E:\CCI STUDY\GROUP A\GrA WEEK2	GroupACCiWEEK2PostSx	1307.84	36.3628	108	14		125.799	246.208	144.595					10.8	897.92	0	2.08	0	8.24	886.44	3.24	2.08	0	0	0	0	0	0	0
2020-10-27	17:15:00	108014	900	900	985141000000000	E:\CCI STUDY\GROUP A\GrA WEEK2	GroupACCiWEEK2PostSx	1785.83	36.5092	96.4951	18		128.924	211.009	129.202					23.96	895.2	0	4.8	0	707.28	184.64	3.28	4.8	0	0	0	0	0	0	0
2020-10-27	17:30:00	108914	900	900	985141000000000	E:\CCI STUDY\GROUP A\GrA WEEK2	GroupACCiWEEK2PostSx	2412.24	36.8156	112.679	21		130.996	148.043	172.307					78.84	760.96	31.44	139.04	0.04	580.68	4.56	9.76	128.12	9.84	56.68	10.92	84.28	0	15.12	0
2020-10-27	17:45:00	109814	900	900	985141000000000	E:\CCI STUDY\GROUP A\GrA WEEK2	GroupACCiWEEK2PostSx	4964.49	36.8207	114.933	39		139.125	157.79	177.887					194.6	788.32	11.36	111.68	3.48	432.84	73.12	87.16	14.8	103.8	22.2	96.88	10.44	3.04	35.8	16.44
2020-10-27	18:00:00	110714	900	900	985141000000000	E:\CCI STUDY\GROUP A\GrA WEEK2	GroupACCiWEEK2PostSx	12673.7	37.4318	120.996	108		171.056	203.21	223.991					322.04	782.44	59.4	117.56	94.44	73.92	32.72	99.24	87.04	232.68	86.04	30.52	42.24	25.16	82.44	13.56
2020-10-27	18:15:00	111614	900	900	985141000000000	E:\CCI STUDY\GROUP A\GrA WEEK2	GroupACCiWEEK2PostSx	2970.78	37.7375	145.616	26		194.589	248.383	232.153					94.64	832.76	264.52	67.24	95.24	149.76	22.28	0.04	55	95.44	8.52	12.24	0	23.04	438.44	0
2020-10-27	18:30:00	112514	900	900	985141000000000	E:\CCI STUDY\GROUP A\GrA WEEK2	GroupACCiWEEK2PostSx	5190.05	37.8388	117.231	47		226.989	148.259	193.787					145.76	806.56	76.28	93.44	6.24	2.16	62.44	21.84	42.44	30.48	9.96	51	526.6	6.12	28.12	112.6
2020-10-27	18:45:00	113414	900	900	985141000000000	E:\CCI STUDY\GROUP A\GrA WEEK2	GroupACCiWEEK2PostSx	13153	38.093	126.874	113		183.877	192.886	205.826					370	773.56	95.68	126.44	9.4	100.4	77.84	149.64	35.84	172.48	31	90.6	33.76	47.08	137.56	14.4
2020-10-27	19:00:00	114314	900	900	985141000000000	E:\CCI STUDY\GROUP A\GrA WEEK2	GroupACCiWEEK2PostSx	7288.8	38.0487	118.887	65		183.855	198.855	186.621					245.6	804.36	69.2	95.64	53.92	202.96	165.44	36.84	59.28	24.36	18.52	36.36	19.84	10.6	66.76	205.12
2020-10-27	19:15:00	115214	900	900	985141000000000	E:\CCI STUDY\GROUP A\GrA WEEK2	GroupACCiWEEK2PostSx	7240.41	38.0638	126.317	67		192.968	178.362	205.967					378.64	605	96	295	3.2	80.48	44.88	111.72	153.44	9.24	164.6	141.56	21.36	64.92	83.28	21.32
2020-10-27	19:30:00	116114	900	900	985141000000000	E:\CCI STUDY\GROUP A\GrA WEEK2	GroupACCiWEEK2PostSx	7387.62	38.0093	129.617	64		186.45	195.69	232.074					198.52	823.68	117.8	76.32	90.16	141.92	35.92	128.56	50.76	141.48	24.56	25.56	50.16	27.68	131.08	52.16
2020-10-27	19:45:00	117014	900	900	985141000000000	E:\CCI STUDY\GROUP A\GrA WEEK2	GroupACCiWEEK2PostSx	10047.8	37.8337	141.348	83		237.676	202.578	210.243					150.32	831.24	140.08	68.76	0.84	91.68	392.44	4.6	40.96	183.44	31.28	27.8	13.92	22.44	80.6	10
2020-10-27	20:00:00	117914	900	900	985141000000000	E:\CCI STUDY\GROUP A\GrA WEEK2	GroupACCiWEEK2PostSx	239	37.068	207.517	2		303.868	249.81	294.191					5.08	900	597	0	0	0	894.84	0	0	5.16	0	0	0	0	0	0
2020-10-27	20:15:00	118814	900	900	985141000000000	E:\CCI STUDY\GROUP A\GrA WEEK2	GroupACCiWEEK2PostSx	1075.5	36.9366	136.63	8		228.711	170.42	256.892					21.28	900	129	0	0	0	853.6	0	0	46.4	0	0	0	0	0	0
2020-10-27	20:30:00	119714	900	900	985141000000000	E:\CCI STUDY\GROUP A\GrA WEEK2	GroupACCiWEEK2PostSx	7010.93	37.0486	150.178	59		210.743	225.52	207.051					101.24	677.92	126.04	222.08	20.36	9.48	417.84	86.68	17.16	34.28	6.48	204.92	71.84	5.28	4.56	21.12
2020-10-27	20:45:00	120614	900	900	985141000000000	E:\CCI STUDY\GROUP A\GrA WEEK2	GroupACCiWEEK2PostSx	9478.45	37.7934	142.812	81		200.988	211.474	210.749					261.68	638.76	171.2	261.24	8.96	35.8	15.56	119.32	169.72	113.88	44.68	91.52	105.76	80.52	93.6	20.68
2020-10-27	21:00:00	121514	900	900	985141000000000	E:\CCI STUDY\GROUP A\GrA WEEK2	GroupACCiWEEK2PostSx	6660.9	37.7158	122.123	59		203.881	179.735	180.514					259.88	763.24	240.6	136.76	78.4	262.56	105	15.76	61.2	19.68	13.48	75.56	37.08	12.36	156.8	62.12
2020-10-27	21:15:00	122414	900	900	985141000000000	E:\CCI STUDY\GROUP A\GrA WEEK2	GroupACCiWEEK2PostSx	5171.06	37.657	141.358	44		223.416	211.323	199.59					60.4	783.92	181.6	116.08	17.68	364.12	0	9.96	22.88	115.28	9	93.2	86.56	6.08	12.72	162.52
2020-10-27	21:30:00	123314	900	900	985141000000000	E:\CCI STUDY\GROUP A\GrA WEEK2	GroupACCiWEEK2PostSx	2458.67	37.3059	119.024	20		228.955	143.764	230.845					64.96	871.52	4.8	28.48	0	0	555.24	0	26.36	199.6	0	2.12	112.52	2.12	2.04	0
2020-10-27	21:45:00	124214	900	900	985141000000000	E:\CCI STUDY\GROUP A\GrA WEEK2	GroupACCiWEEK2PostSx	2903.8	36.9618	105.571	25		188.977	160.131	164.842					136	745.48	10.68	154.52	0.04	343.08	292.04	97.84	154.52	2.64	9.84	0	0	0	0	0
2020-10-27	22:00:00	125114	900	900	985141000000000	E:\CCI STUDY\GROUP A\GrA WEEK2	GroupACCiWEEK2PostSx	4456.86	36.9506	125.665	38		256.75	245.966	142.439					134.52	869.4	61.28	30.6	0	69.08	627.8	3.08	10.32	86.28	5.92	20.28	5.12	0	51.28	20.84
2020-10-27	22:15:00	126014	900	900	985141000000000	E:\CCI STUDY\GROUP A\GrA WEEK2	GroupACCiWEEK2PostSx	3553.69	37.2451	134.79	29		170.422	224.818	182.754					77.8	387.4	80.36	512.6	0.04	37.04	71.48	39.08	1.48	24.92	0	511.12	147.96	0	55.2	11.68
2020-10-27	22:30:00	126914	900	900	985141000000000	E:\CCI STUDY\GROUP A\GrA WEEK2	GroupACCiWEEK2PostSx	10346.3	37.8275	118.641	95		173.453	173.206	211.012					244.6	657.52	71.64	242.48	2.92	78.04	95.4	101.6	161.72	122.12	21.32	80.76	86.8	35.32	98.56	15.44
2020-10-27	22:45:00	127814	900	900	985141000000000	E:\CCI STUDY\GROUP A\GrA WEEK2	GroupACCiWEEK2PostSx	6093.77	37.902	116.74	53		157.597	184.191	221.26					150.64	811.68	0	88.32	50.2	48.6	50.44	136.48	77.2	78	181.48	11.12	78.12	6	180.76	1.6
2020-10-27	23:00:00	128714	900	900	985141000000000	E:\CCI STUDY\GROUP A\GrA WEEK2	GroupACCiWEEK2PostSx	4147.41	37.5193	118.985	33		239.195	217.22	155.075					114.04	803.2	20	96.8	0	65.28	562.6	0	30.04	25.36	7.84	66.76	50.08	0	90.84	1.2
2020-10-27	23:15:00	129614	900	900	985141000000000	E:\CCI STUDY\GROUP A\GrA WEEK2	GroupACCiWEEK2PostSx	745.833	36.5752	125.577	7		198.862	204.803	140.593					14.68	864.84	5.52	35.16	0	0.4	696.88	146.36	3.12	0	0	32.04	21.2	0	0	0
2020-10-27	23:30:00	130514	900	900	985141000000000	E:\CCI STUDY\GROUP A\GrA WEEK2	GroupACCiWEEK2PostSx	597.501	36.5861	124.212	5		177.03	172.87	173.263					7.28	193.12	11.96	706.88	0	0	0	0	0	0	0	706.88	68.76	0	124.36	0
2020-10-27	23:45:00	131414	900	900	985141000000000	E:\CCI STUDY\GROUP A\GrA WEEK2	GroupACCiWEEK2PostSx	825.641	36.436	131.136	8		205.509	176.128	181.746					10.36	437.44	105.68	462.56	0	0	0	0	0.04	0	0	462.52	437.44	0	0	0
2020-10-28	00:00:00	132314	900	900	985141000000000	E:\CCI STUDY\GROUP A\GrA WEEK2	GroupACCiWEEK2PostSx	1552.73	36.5551	111.997	13		148.805	175.804	146.071					24.4	748.08	6.16	151.92	12.76	2.8	0	0.52	148.12	468.44	1.04	3.8	262.52	0	0	0
2020-10-28	00:15:00	133214	900	900	985141000000000	E:\CCI STUDY\GROUP A\GrA WEEK2	GroupACCiWEEK2PostSx	1400.13	36.6948	98.0815	12		113.875	147.113	152.787					33.32	824.4	0.56	75.6	0	0	0	0.04	3.44	799.6	1.04	72.16	22.88	0	0	0.84
2020-10-28	00:30:00	134114	900	900	985141000000000	E:\CCI STUDY\GROUP A\GrA WEEK2	GroupACCiWEEK2PostSx	1607.5	37.1963	113.144	13		121.672	236.705	170.018					24.88	227.6	19.04	672.4	0	193.68	0	0.8	7.64	1.32	0.88	664.76	11.36	0	19.56	0
2020-10-28	00:45:00	135014	900	900	985141000000000	E:\CCI STUDY\GROUP A\GrA WEEK2	GroupACCiWEEK2PostSx	11856.5	37.4538	141.676	106		167.899	233.597	185.262					200.52	619.96	163.32	280.04	105.36	62.44	25.84	126.92	239.6	36.4	21	40.44	76.96	24.8	85.48	54.76
2020-10-28	01:00:00	135914	900	900	985141000000000	E:\CCI STUDY\GROUP A\GrA WEEK2	GroupACCiWEEK2PostSx	1613.26	37.1068	92.6243	13		198.917	105.128	141.85					57.56	748.28	0	151.72	0	160.68	587.6	0	151.72	0	0	0	0	0	0	0
2020-10-28	01:15:00	136814	900	900	985141000000000	E:\CCI STUDY\GROUP A\GrA WEEK2	GroupACCiWEEK2PostSx	358.491	36.576	102.454	3		197.365	120.031	116.081					110.72	900	0	0	0	169.76	676.6	0	0	53.64	0	0	0	0	0	0
2020-10-28	01:30:00	137714	900	900	985141000000000	E:\CCI STUDY\GROUP A\GrA WEEK2	GroupACCiWEEK2PostSx	671.407	36.3418	63.4695	5		136.033	144.256	89.6833					270.76	900	0	0	0	99.76	529.12	0	0	271.12	0	0	0	0	0	0
2020-10-28	01:45:00	138614	900	900	985141000000000	E:\CCI STUDY\GROUP A\GrA WEEK2	GroupACCiWEEK2PostSx	288.499	36.4417	95.9013	2		125.625	134.548	180.7					4.72	900	0	0	0	26	601.36	0	0	272.64	0	0	0	0	0	0
2020-10-28	02:00:00	139514	900	900	985141000000000	E:\CCI STUDY\GROUP A\GrA WEEK2	GroupACCiWEEK2PostSx	3476.63	36.9101	105.947	33		139.571	184.661	207.487					161.64	888.8	96.12	11.2	0	83.88	436.6	0	4.12	348.88	1.8	7.08	6.52	0	11.12	0
2020-10-28	02:15:00	140414	900	900	985141000000000	E:\CCI STUDY\GROUP A\GrA WEEK2	GroupACCiWEEK2PostSx	8103.28	37.2464	120.983	70		229.347	201.422	146.947					223.52	829.84	29.2	70.16	19.6	20.12	544.08	41.4	61.48	24.12	79	8.68	51.16	13.6	24.68	12.08
2020-10-28	02:30:00	141314	900	900	985141000000000	E:\CCI STUDY\GROUP A\GrA WEEK2	GroupACCiWEEK2PostSx	7090.43	37.5093	119.911	55		175.485	174.562	191.709					229.32	539.84	103.88	360.16	6.48	85.72	104.88	42.72	305.52	17.48	72.92	54.64	29.96	14.72	142.92	22.04
2020-10-28	02:45:00	142214	900	900	985141000000000	E:\CCI STUDY\GROUP A\GrA WEEK2	GroupACCiWEEK2PostSx	0	37.5132	119.371	0		214.957	280.353	124.483					0	900	0	0	0	0	900	0	0	0	0	0	0	0	0	0
2020-10-28	03:00:00	143114	900	900	985141000000000	E:\CCI STUDY\GROUP A\GrA WEEK2	GroupACCiWEEK2PostSx	7780.52	37.6743	135.84	70		219.173	180.07	216.105					148	703.96	130.2	196.04	28.84	44.96	175.4	101.24	50.92	16.64	118	145.12	16.6	130.2	63.68	8.4
2020-10-28	03:15:00	144014	900	900	985141000000000	E:\CCI STUDY\GROUP A\GrA WEEK2	GroupACCiWEEK2PostSx	6406.09	37.6345	123.757	60		186.332	222.531	186.551					187.44	649.44	84.12	250.56	73.64	47.04	202.12	2.92	188.28	47.32	31.4	62.28	30.52	183.4	29.28	1.8
2020-10-28	03:30:00	144914	900	900	985141000000000	E:\CCI STUDY\GROUP A\GrA WEEK2	GroupACCiWEEK2PostSx	5153.5	37.8027	82.9851	42		250.532	239.029	122.267					174	825.6	69.64	74.4	0	123.24	492.56	0	63.56	64.52	39.04	10.84	11.28	56.44	38.52	0
2020-10-28	03:45:00	145814	900	900	985141000000000	E:\CCI STUDY\GROUP A\GrA WEEK2	GroupACCiWEEK2PostSx	11021.7	37.7766	100.882	96		211.698	155.491	158.042					335.48	686.4	35.6	213.6	20.08	20.28	34.52	32.44	133.2	232.36	110	80.4	152.04	37.52	29.32	17.84
2020-10-28	04:00:00	146714	900	900	985141000000000	E:\CCI STUDY\GROUP A\GrA WEEK2	GroupACCiWEEK2PostSx	8872.12	37.8814	134.845	78		214.609	207.599	208.532					354.76	745.24	183.24	154.76	56.16	79.28	10.96	7.88	44.6	107.56	19.16	110.16	211.52	57.6	53.52	141.6
2020-10-28	04:15:00	147614	900	900	985141000000000	E:\CCI STUDY\GROUP A\GrA WEEK2	GroupACCiWEEK2PostSx	8947.88	37.8943	135.991	78		258.218	179.09	196.475					142.68	816.76	91.04	83.24	0	14.12	121.52	2.2	10.52	157.96	66.16	72.72	137.76	174.36	57.48	85.2
2020-10-28	04:30:00	148514	900	900	985141000000000	E:\CCI STUDY\GROUP A\GrA WEEK2	GroupACCiWEEK2PostSx	8165.05	37.8049	128.689	69		200.5	194.672	250.151					146.56	806.72	86.28	93.28	31.08	25.4	265.56	31.16	28.92	116.64	49.08	64.36	80.96	153.6	17.76	35.48
2020-10-28	04:45:00	149414	900	900	985141000000000	E:\CCI STUDY\GROUP A\GrA WEEK2	GroupACCiWEEK2PostSx	15947.6	37.9334	110.048	142		186.31	168.544	184.807					380.64	698.64	41.04	201.36	19.72	40.08	94.32	4.76	76.36	166.64	51.68	125	111.16	20.28	109.4	80.6
2020-10-28	05:00:00	150314	900	900	985141000000000	E:\CCI STUDY\GROUP A\GrA WEEK2	GroupACCiWEEK2PostSx	11475.6	38.0983	134.956	103		213.256	218.164	198.984					244.76	746.4	97.8	153.6	31.12	51.88	54.48	16.12	96.8	113.72	16.56	56.8	61.68	54.56	280.56	65.72
2020-10-28	05:15:00	151214	900	900	985141000000000	E:\CCI STUDY\GROUP A\GrA WEEK2	GroupACCiWEEK2PostSx	12032.4	38.0351	133.802	100		209.109	219.909	203.579					266.4	830.12	129.04	69.88	182.16	136.52	124.96	5.8	55.48	193.28	15.52	14.4	110.64	32.32	25.68	3.24
2020-10-28	05:30:00	152114	900	900	985141000000000	E:\CCI STUDY\GROUP A\GrA WEEK2	GroupACCiWEEK2PostSx	12396.6	37.8972	122.928	113		173.519	169.214	221.875					180.12	637.16	35.16	262.84	56.32	51.92	26.4	6.84	114.52	127.56	58.84	148.32	239.44	2.08	16.44	51.32
2020-10-28	05:45:00	153014	900	900	985141000000000	E:\CCI STUDY\GROUP A\GrA WEEK2	GroupACCiWEEK2PostSx	11723.2	37.7966	134.505	104		199.01	180.101	206.966					198.96	660.88	127.08	239.12	49.44	46.64	32.8	92.56	168.48	139.92	80.56	70.64	49.72	45.08	124.16	0
2020-10-28	06:00:00	153914	900	900	985141000000000	E:\CCI STUDY\GROUP A\GrA WEEK2	GroupACCiWEEK2PostSx	11373.2	37.7333	115.832	96		180.267	186.645	175.106					188.72	762.68	39.08	137.32	73.16	26.16	61.32	135.84	124.92	272.56	89.76	12.4	67.88	20.52	15.48	0
2020-10-28	06:15:00	154814	900	900	985141000000000	E:\CCI STUDY\GROUP A\GrA WEEK2	GroupACCiWEEK2PostSx	9115.04	37.5356	122.962	81		188.88	160.369	195.766					143.64	524.96	32.76	375.04	83.72	40.64	26.24	104.84	287.48	90.84	15.72	87.56	69.36	9.08	54.8	29.72
2020-10-28	06:30:00	155714	900	900	985141000000000	E:\CCI STUDY\GROUP A\GrA WEEK2	GroupACCiWEEK2PostSx	5824.8	37.1697	115.238	46		165.128	191.431	174.601					119.92	652.88	22.16	247.12	58.48	51.48	18	30.12	112.2	293.6	65.92	134.92	82.24	18.6	11.92	22.52
2020-10-28	06:45:00	156614	900	900	985141000000000	E:\CCI STUDY\GROUP A\GrA WEEK2	GroupACCiWEEK2PostSx	957.066	36.3317	61.7759	8		129.667	74.5254	135.244					364.64	900	0	0	0	0	183.28	0	0	684.24	0	0	32.48	0	0	0
2020-10-28	07:00:00	157514	900	885.88	985141000000000	E:\CCI STUDY\GROUP A\GrA WEEK2	GroupACCiWEEK2PostSx	0	35.896	119.339	0		120.13	119.833	128.665					0	885.88	0	0	0	0	0	0	0	885.88	0	0	0	0	0	0
2020-10-28	07:15:00	158414	900	14.12	985141000000000	E:\CCI STUDY\GROUP A\GrA WEEK2	GroupACCiWEEK2PostSx	0	36.0999	119.5	0		168.999	120	119.5					0	14.12	0	0	0	0	0	0	0	14.12	0	0	0	0	0	0
2020-10-28	07:30:00	159314	900	900	985141000000000	E:\CCI STUDY\GROUP A\GrA WEEK2	GroupACCiWEEK2PostSx	119.5	36.0972	118.85	1		159.072	191.841	122.946					15.2	900	0	0	0	0	537.8	0	0	362.2	0	0	0	0	0	0
2020-10-28	07:45:00	160214	900	900	985141000000000	E:\CCI STUDY\GROUP A\GrA WEEK2	GroupACCiWEEK2PostSx	477.999	36.0212	115.307	4		119.921	123.266	185.729					13.12	893.44	0	6.56	0	0	0	3.28	6.56	890.16	0	0	0	0	0	0
2020-10-28	08:00:00	161114	900	900	985141000000000	E:\CCI STUDY\GROUP A\GrA WEEK2	GroupACCiWEEK2PostSx	1943.12	35.9972	90.5399	13		137.449	175.052	158.783					64.08	555.8	0	344.2	0	0	0	0	344.2	118.6	0	0	437.2	0	0	0
2020-10-28	08:15:00	162014	900	900	985141000000000	E:\CCI STUDY\GROUP A\GrA WEEK2	GroupACCiWEEK2PostSx	338.69	35.8185	118.338	2		185.98	177.503	173.142					110.8	839.8	0	60.2	0	0	0	0	60.2	0	0	0	839.8	0	0	0
2020-10-28	08:30:00	162914	900	900	985141000000000	E:\CCI STUDY\GROUP A\GrA WEEK2	GroupACCiWEEK2PostSx	0	35.6247	131.12	0		208.526	201.015	143.128					0	900	0	0	0	0	0	0	0	0	0	0	900	0	0	0
2020-10-28	08:45:00	163814	900	900	985141000000000	E:\CCI STUDY\GROUP A\GrA WEEK2	GroupACCiWEEK2PostSx	988.061	35.608	130.637	7		176.482	178.397	131.079					30.28	827.12	0	72.88	0	0	0	0	67	343.36	0	5.88	483.76	0	0	0
2020-10-28	09:00:00	164714	900	900	985141000000000	E:\CCI STUDY\GROUP A\GrA WEEK2	GroupACCiWEEK2PostSx	7957.3	36.0629	123.682	68		190.419	208.806	159.793					222.12	749.84	124.92	150.16	197	41	53.76	61.28	100.76	116.76	14	49.4	225.88	6.52	27.84	5.8
2020-10-28	09:15:00	165614	900	900	985141000000000	E:\CCI STUDY\GROUP A\GrA WEEK2	GroupACCiWEEK2PostSx	9183.44	36.427	111.911	79		162.497	212.681	172.567					181.2	617.96	78.48	282.04	36.32	187.88	174.52	132.64	220.04	6.52	21.6	62	6.56	15.84	33.16	2.92
2020-10-28	09:30:00	166514	900	900	985141000000000	E:\CCI STUDY\GROUP A\GrA WEEK2	GroupACCiWEEK2PostSx	1585.18	36.5372	97.0397	12		185.728	151.273	103.668					88.56	683.64	0	216.36	0	24	34.04	0	216.36	154.92	0	0	470.68	0	0	0
2020-10-28	09:45:00	167414	900	900	985141000000000	E:\CCI STUDY\GROUP A\GrA WEEK2	GroupACCiWEEK2PostSx	960	35.9313	25.2993	8		123.003	162.438	32.0961					9.52	900	0	0	0	0	0	0	0	804.28	0	0	95.72	0	0	0
2020-10-28	10:00:00	168314	900	900	985141000000000	E:\CCI STUDY\GROUP A\GrA WEEK2	GroupACCiWEEK2PostSx	0	35.9279	118.139	0		143.398	139.433	118.644					0	900	0	0	0	0	0	0	0	900	0	0	0	0	0	0
2020-10-28	10:15:00	169214	900	900	985141000000000	E:\CCI STUDY\GROUP A\GrA WEEK2	GroupACCiWEEK2PostSx	119.5	35.8505	115.402	1		140.446	206.819	115.402					1.2	900	0	0	0	0	519	0	0	381	0	0	0	0	0	0
2020-10-28	10:30:00	170114	900	900	985141000000000	E:\CCI STUDY\GROUP A\GrA WEEK2	GroupACCiWEEK2PostSx	119.5	35.5601	125.116	1		138.69	167.543	176.819					1.2	900	0	0	0	0	345.4	0	0	554.6	0	0	0	0	0	0
2020-10-28	10:45:00	171014	900	900	985141000000000	E:\CCI STUDY\GROUP A\GrA WEEK2	GroupACCiWEEK2PostSx	119.5	35.4161	70.4731	1		167.432	223.044	73.8955					2.08	900	0	0	0	0	776.08	0	0	123.92	0	0	0	0	0	0
2020-10-28	11:00:00	171914	900	900	985141000000000	E:\CCI STUDY\GROUP A\GrA WEEK2	GroupACCiWEEK2PostSx	119.494	35.1772	118.548	1		166.224	198.033	143.32					166.84	900	8.08	0	0	0	582.72	0	0	317.28	0	0	0	0	0	0
2020-10-28	11:15:00	172814	900	900	985141000000000	E:\CCI STUDY\GROUP A\GrA WEEK2	GroupACCiWEEK2PostSx	0	35.4742	115.949	0		119.5	117.386	118.521					0	900	0	0	0	0	0	0	0	900	0	0	0	0	0	0
2020-10-28	11:30:00	173714	900	900	985141000000000	E:\CCI STUDY\GROUP A\GrA WEEK2	GroupACCiWEEK2PostSx	1802.69	35.8198	96.6598	13		148.943	125.184	121.617					111.32	759.44	11.92	140.56	41.12	68.96	0	16.76	140.56	587.88	7.04	0	30.56	0	6.04	1.08
2020-10-28	11:45:00	174614	900	900	985141000000000	E:\CCI STUDY\GROUP A\GrA WEEK2	GroupACCiWEEK2PostSx	6822.65	35.8755	123.006	58		226.141	213.067	150.375					156.96	715.56	25.96	184.44	57.28	232.6	32.52	171.6	146.88	2.56	10	37.56	10.44	7.2	133.36	58
2020-10-28	12:00:00	175514	900	900	985141000000000	E:\CCI STUDY\GROUP A\GrA WEEK2	GroupACCiWEEK2PostSx	1852.21	36.1779	113.975	15		139.969	181.4	129.392					92.92	673.64	0	226.36	0	624.08	0	0	213.2	5.8	0	13.16	43.76	0	0	0
2020-10-28	12:15:00	176414	900	900	985141000000000	E:\CCI STUDY\GROUP A\GrA WEEK2	GroupACCiWEEK2PostSx	358.5	36.0077	119.517	3		142.578	145.871	215.228					3.12	420.12	0	479.88	0	420.12	0	0	479.88	0	0	0	0	0	0	0
2020-10-28	12:30:00	177314	900	900	985141000000000	E:\CCI STUDY\GROUP A\GrA WEEK2	GroupACCiWEEK2PostSx	0	35.2305	119.44	0		248.015	120.31	190.116					0	885.88	0	14.12	0	885.88	0	0	14.12	0	0	0	0	0	0	0
2020-10-28	12:45:00	178214	900	900	985141000000000	E:\CCI STUDY\GROUP A\GrA WEEK2	GroupACCiWEEK2PostSx	716.999	35.0328	97.6344	6		105.699	149.389	143.651					25.08	140.4	0	759.6	0	140.4	0	0	759.6	0	0	0	0	0	0	0
2020-10-28	13:00:00	179114	900	900	985141000000000	E:\CCI STUDY\GROUP A\GrA WEEK2	GroupACCiWEEK2PostSx	119.5	35.5741	109.036	1		186.238	114.617	148.079					1.2	446.2	0	453.8	0	446.2	0	0	453.8	0	0	0	0	0	0	0
2020-10-28	13:15:00	180014	900	900	985141000000000	E:\CCI STUDY\GROUP A\GrA WEEK2	GroupACCiWEEK2PostSx	119.5	36.0062	112.715	1		132.516	243.66	126.038					1.2	683.96	0	216.04	0	683.96	0	0	216.04	0	0	0	0	0	0	0
2020-10-28	13:30:00	180914	900	900	985141000000000	E:\CCI STUDY\GROUP A\GrA WEEK2	GroupACCiWEEK2PostSx	0	35.8429	119.5	0		168.222	172.09	120.277					0	14.12	0	885.88	0	14.12	0	0	885.88	0	0	0	0	0	0	0
2020-10-28	13:45:00	181814	900	900	985141000000000	E:\CCI STUDY\GROUP A\GrA WEEK2	GroupACCiWEEK2PostSx	119.5	35.9463	124.391	1		207.908	168.291	198.382					0.32	899.52	0	0.48	0	899.52	0	0	0.48	0	0	0	0	0	0	0
2020-10-28	14:00:00	182714	900	900	985141000000000	E:\CCI STUDY\GROUP A\GrA WEEK2	GroupACCiWEEK2PostSx	2574.77	36.0002	101.727	21		182.015	141.353	151.168					43	735.36	0	164.64	0	605.6	1.04	0.04	156	0	1.32	8.64	127.36	0	0	0
2020-10-28	14:15:00	183614	900	900	985141000000000	E:\CCI STUDY\GROUP A\GrA WEEK2	GroupACCiWEEK2PostSx	5649.73	36.2896	110.902	43		141.87	236.038	188.205					140.96	797.68	138.8	102.32	93.68	3.2	0	27.56	91.28	10.84	2.92	11.04	634.56	22.56	2.36	0
2020-10-28	14:30:00	184514	900	900	985141000000000	E:\CCI STUDY\GROUP A\GrA WEEK2	GroupACCiWEEK2PostSx	818.223	36.0956	129.229	6		170.251	210.273	180.109					234.28	845.64	46.56	54.36	0	0	0	0	54.36	176.24	0	0	669.4	0	0	0
2020-10-28	14:45:00	185414	900	900	985141000000000	E:\CCI STUDY\GROUP A\GrA WEEK2	GroupACCiWEEK2PostSx	699.903	35.6344	105.095	5		184.499	167.369	107.561					235.96	895.8	7.84	4.2	0	0	0	0	4.2	532.64	0	0	363.16	0	0	0
2020-10-28	15:00:00	186314	900	900	985141000000000	E:\CCI STUDY\GROUP A\GrA WEEK2	GroupACCiWEEK2PostSx	2266.54	35.783	124.005	22		184.678	197.374	152.471					543.76	894.84	16.12	5.16	0	0	0	0	0	364.64	0	5.16	520.12	5.12	4.96	0
2020-10-28	15:15:00	187214	900	900	985141000000000	E:\CCI STUDY\GROUP A\GrA WEEK2	GroupACCiWEEK2PostSx	119.488	35.7477	27.3063	1		43.5487	206.977	121.353					432.32	900	0	0	0	0	655.08	0	0	244.92	0	0	0	0	0	0
2020-10-28	15:30:00	188114	900	900	985141000000000	E:\CCI STUDY\GROUP A\GrA WEEK2	GroupACCiWEEK2PostSx	886.937	35.703	58.8047	8		146.069	144.948	79.3557					299.36	686.52	0	213.48	0	8.32	311.04	0	213.48	310	0	0	57.16	0	0	0
2020-10-28	15:45:00	189014	900	900	985141000000000	E:\CCI STUDY\GROUP A\GrA WEEK2	GroupACCiWEEK2PostSx	18579.2	36.1689	140.874	193		213.835	193.127	170.069					452.4	648.92	189.92	251.08	0	0	0	0	207.8	239.76	0.04	43.28	261.44	113.92	33.76	0
2020-10-28	16:00:00	189914	900	900	985141000000000	E:\CCI STUDY\GROUP A\GrA WEEK2	GroupACCiWEEK2PostSx	2141.77	36.1101	106.342	14		157.351	168.562	111.916					63.36	497.64	0	402.36	0	0	0	0	389.96	388.64	0	12.4	108.48	0.52	0	0
2020-10-28	16:15:00	190814	900	900	985141000000000	E:\CCI STUDY\GROUP A\GrA WEEK2	GroupACCiWEEK2PostSx	408.351	36.0927	161.739	3		222.4	210.798	169.387					18.64	701.48	0	198.52	0	0	0	0	198.52	8.92	0	0	692.56	0	0	0
2020-10-28	16:30:00	191714	900	900	985141000000000	E:\CCI STUDY\GROUP A\GrA WEEK2	GroupACCiWEEK2PostSx	4676.47	36.7481	110.206	42		167.969	192.123	177.932					110.72	500.24	33.48	399.76	124.04	17.4	111.28	96.16	377	26.72	74.72	22.76	13.36	6.28	24.28	6
2020-10-28	16:45:00	192614	900	900	985141000000000	E:\CCI STUDY\GROUP A\GrA WEEK2	GroupACCiWEEK2PostSx	9934.94	37.0705	135.322	83		237.847	230.438	177.914					188.56	718.32	155.64	181.68	73.6	35.44	130.6	102.52	119.12	24.64	23.96	62.56	66.84	30.6	22.28	207.84
2020-10-28	17:00:00	193514	900	900	985141000000000	E:\CCI STUDY\GROUP A\GrA WEEK2	GroupACCiWEEK2PostSx	1330.35	37.029	111.178	13		122.846	165.161	163.496					14.16	173.44	0	726.56	0	168.16	0	2.92	725.96	1.76	0.6	0.6	0	0	0	0
2020-10-28	17:15:00	194414	900	900	985141000000000	E:\CCI STUDY\GROUP A\GrA WEEK2	GroupACCiWEEK2PostSx	41.0224	36.1824	119.48	0		123.13	168.936	128.564					0.92	0	0	900	0	0	0	0	900	0	0	0	0	0	0	0
2020-10-28	17:30:00	195314	900	900	985141000000000	E:\CCI STUDY\GROUP A\GrA WEEK2	GroupACCiWEEK2PostSx	0	36.478	119.5	0		119.5	168.578	125.148					0	0	0	900	0	0	0	0	900	0	0	0	0	0	0	0
2020-10-28	17:45:00	196214	900	900	985141000000000	E:\CCI STUDY\GROUP A\GrA WEEK2	GroupACCiWEEK2PostSx	2695.21	36.7374	112.619	21		163.747	139.237	166.468					118.16	533.8	13.96	366.2	14.36	286.92	53.56	0	363.4	172.84	0	2.8	6.12	0	0	0
2020-10-28	18:00:00	197114	900	900	985141000000000	E:\CCI STUDY\GROUP A\GrA WEEK2	GroupACCiWEEK2PostSx	7835.86	37.137	115.651	67		156.916	183.112	181.1					262.8	593.56	45.76	306.44	19.32	61.2	105.88	6.64	299.04	309.64	4.96	7.4	45.32	15.68	18.08	6.84
2020-10-28	18:15:00	198014	900	900	985141000000000	E:\CCI STUDY\GROUP A\GrA WEEK2	GroupACCiWEEK2PostSx	9118.47	37.393	115.022	75		191.569	190.549	164.166					306.64	677.2	47	222.8	19.52	42.08	57.48	85.56	157.4	49.32	110.84	65.4	254.12	24.52	12.92	20.84
2020-10-28	18:30:00	198914	900	900	985141000000000	E:\CCI STUDY\GROUP A\GrA WEEK2	GroupACCiWEEK2PostSx	12523.9	37.805	135.518	109		198.54	202.481	221.258					251.68	769.24	162.08	130.76	81.08	142.48	29.92	54.52	35.32	17.72	9.64	95.44	47.88	87.12	161.48	137.4
2020-10-28	18:45:00	199814	900	900	985141000000000	E:\CCI STUDY\GROUP A\GrA WEEK2	GroupACCiWEEK2PostSx	9403.52	38.0796	115.422	82		194.416	194.418	231.347					448.28	788.32	60.16	111.68	7.36	69.84	66.28	43.16	24.16	8.96	113.32	87.52	92.04	59.32	139.8	188.24
2020-10-28	19:00:00	200714	900	900	985141000000000	E:\CCI STUDY\GROUP A\GrA WEEK2	GroupACCiWEEK2PostSx	12386.5	38.1295	132.183	104		207.96	216.055	201.807					253.4	716.12	123.92	183.88	20.68	69.04	110.36	48.48	161.28	191.68	13.2	22.6	78.72	54.48	78.68	50.8
2020-10-28	19:15:00	201614	900	900	985141000000000	E:\CCI STUDY\GROUP A\GrA WEEK2	GroupACCiWEEK2PostSx	10645.1	38.0317	107.011	91		192.781	231.229	171.58					282.8	822.88	87.84	77.12	26.72	159.84	120.84	117.2	45.92	159.24	6.16	31.2	31.88	36.04	82	82.96
2020-10-28	19:30:00	202514	900	900	985141000000000	E:\CCI STUDY\GROUP A\GrA WEEK2	GroupACCiWEEK2PostSx	119.5	37.2294	133.52	1		236.98	224.387	155.476					1.2	900	0	0	0	0	550.16	0	0	349.84	0	0	0	0	0	0
2020-10-28	19:45:00	203414	900	900	985141000000000	E:\CCI STUDY\GROUP A\GrA WEEK2	GroupACCiWEEK2PostSx	7436.82	37.0158	124.733	64		228.652	192.536	161.578					148.48	867.84	37.52	32.16	33.8	105.84	440	94.2	6.6	63.28	14.76	25.56	50.48	30	15.8	19.68
2020-10-28	20:00:00	204314	900	900	985141000000000	E:\CCI STUDY\GROUP A\GrA WEEK2	GroupACCiWEEK2PostSx	9730.54	37.8828	129.962	87		196.898	206.565	212.956					373.6	801.44	136.48	98.56	32.12	47.76	231.76	51.64	87.76	29.2	50.72	10.8	73.56	86.44	152.8	45.44
2020-10-28	20:15:00	205214	900	900	985141000000000	E:\CCI STUDY\GROUP A\GrA WEEK2	GroupACCiWEEK2PostSx	10413.7	37.8351	127.265	88		204.417	191.325	185.241					288.2	715.16	104.52	184.84	93.16	119.32	118.64	98.28	143.12	4.4	43.12	41.72	75.96	50.6	88.92	22.76
2020-10-28	20:30:00	206114	900	900	985141000000000	E:\CCI STUDY\GROUP A\GrA WEEK2	GroupACCiWEEK2PostSx	7312.12	37.7366	127.279	59		267.996	160.426	209.011					134.36	830.68	125.68	69.32	48.08	66.36	198.64	49.36	57.64	62.52	2.48	11.68	200.32	7.36	42.6	152.96
2020-10-28	20:45:00	207014	900	900	985141000000000	E:\CCI STUDY\GROUP A\GrA WEEK2	GroupACCiWEEK2PostSx	2011.6	37.0102	161.801	21		282.698	335.898	246.362					106.4	838.52	306.44	61.48	0	0.32	93.52	48.04	59.6	83.2	0	1.88	2.56	609.16	1.72	0
2020-10-28	21:00:00	207914	900	900	985141000000000	E:\CCI STUDY\GROUP A\GrA WEEK2	GroupACCiWEEK2PostSx	597.499	36.593	106.997	5		200.368	118.733	212.74					7.08	879.04	37.56	20.96	0	0	118.96	0	20.96	760.08	0	0	0	0	0	0
2020-10-28	21:15:00	208814	900	900	985141000000000	E:\CCI STUDY\GROUP A\GrA WEEK2	GroupACCiWEEK2PostSx	6108.35	36.459	122.92	51		205.09	158.026	207.278					151.88	863.2	71.16	36.8	60.24	70.04	10.88	29.64	30.28	653.04	11.96	6.52	16.76	2.76	3.92	3.96
2020-10-28	21:30:00	209714	900	900	985141000000000	E:\CCI STUDY\GROUP A\GrA WEEK2	GroupACCiWEEK2PostSx	9973.4	37.5662	120.333	87		218.769	185.838	199.969					263.6	761.52	68.76	138.48	0.12	33.16	99.84	83.24	74.36	233.8	65.8	64.12	14.4	69.96	146.96	14.24
2020-10-28	21:45:00	210614	900	900	985141000000000	E:\CCI STUDY\GROUP A\GrA WEEK2	GroupACCiWEEK2PostSx	9854.31	37.7419	133.826	84		220.123	206.647	209.522					379.32	779.76	138.76	120.24	106.64	10.48	15.36	121.64	76.12	51.48	115	44.12	123.16	48.56	143.24	44.2
2020-10-28	22:00:00	211514	900	900	985141000000000	E:\CCI STUDY\GROUP A\GrA WEEK2	GroupACCiWEEK2PostSx	9036.96	37.628	128.034	74		191.226	204.603	231.199					229.56	778.52	59.4	121.48	99.88	22.88	34.16	190.36	8.32	27.6	20.88	113.16	24.24	93.96	177.48	87.08
2020-10-28	22:15:00	212414	900	900	985141000000000	E:\CCI STUDY\GROUP A\GrA WEEK2	GroupACCiWEEK2PostSx	4883.7	37.4011	120.058	45		226.703	244.484	130.915					99.68	890.72	11.52	9.28	15.4	22.76	64.08	109.76	2.72	615	19.4	6.56	4.88	21.48	6.72	11.24
2020-10-28	22:30:00	213314	900	900	985141000000000	E:\CCI STUDY\GROUP A\GrA WEEK2	GroupACCiWEEK2PostSx	240	36.6849	106.508	2		169.504	206.308	112.398					10.72	900	0	0	0	0	0	0	0	880.36	0	0	19.64	0	0	0
2020-10-28	22:45:00	214214	900	900	985141000000000	E:\CCI STUDY\GROUP A\GrA WEEK2	GroupACCiWEEK2PostSx	697.251	36.4973	104.782	6		166.623	209.244	109.978					4.76	898.2	0.84	1.8	0	0	0	0	0	882.84	0	1.8	14.36	0.92	0.08	0
2020-10-28	23:00:00	215114	900	900	985141000000000	E:\CCI STUDY\GROUP A\GrA WEEK2	GroupACCiWEEK2PostSx	703.775	36.6461	124.629	8		216.665	206.816	169.072					16.72	897.8	138.8	2.2	0	0	0	0	1.24	0	0	0.96	896.04	0.92	0.84	0
2020-10-28	23:15:00	216014	900	900	985141000000000	E:\CCI STUDY\GROUP A\GrA WEEK2	GroupACCiWEEK2PostSx	5102.19	36.6665	99.5954	40		152.661	188.924	146.448					411.68	658.08	42.52	241.92	10.04	8.84	186.64	118.4	230.12	108.44	0.72	11.8	202.32	0.4	1.88	20.4
2020-10-28	23:30:00	216914	900	900	985141000000000	E:\CCI STUDY\GROUP A\GrA WEEK2	GroupACCiWEEK2PostSx	6506.46	37.2321	131.51	58		249.619	213.961	186.851					94.6	868.2	47.64	31.8	29.96	142.84	466.12	78.2	7.88	3.72	11.12	23.92	57.08	8.4	65.64	5.12
2020-10-28	23:45:00	217814	900	900	985141000000000	E:\CCI STUDY\GROUP A\GrA WEEK2	GroupACCiWEEK2PostSx	8657.83	37.4657	127.732	70		200.745	186.069	222.436					212.44	628.04	54.6	271.96	52.08	108.08	39.32	27.08	183.28	6.16	97.16	88.68	14.24	28.32	50.04	205.56
2020-10-29	00:00:00	218714	900	900	985141000000000	E:\CCI STUDY\GROUP A\GrA WEEK2	GroupACCiWEEK2PostSx	11248.8	37.5118	161.112	97		230.465	251.71	257.188					221.92	840.6	251.96	59.4	64.92	36.84	133.52	125.4	9.52	57	36.08	49.88	24.04	217.72	63.6	81.48
2020-10-29	00:15:00	219614	900	900	985141000000000	E:\CCI STUDY\GROUP A\GrA WEEK2	GroupACCiWEEK2PostSx	1688.86	37.2377	115.878	14		120.692	204.074	210.849					25.64	870.76	0	29.24	0	97.52	0	0	28.64	772.64	0.6	0.6	0	0	0	0
2020-10-29	00:30:00	220514	900	900	985141000000000	E:\CCI STUDY\GROUP A\GrA WEEK2	GroupACCiWEEK2PostSx	238.979	36.2287	94.526	2		98.5963	222.943	235.152					141.84	900	3.2	0	0	0	70.96	0	0	829.04	0	0	0	0	0	0
2020-10-29	00:45:00	221414	900	900	985141000000000	E:\CCI STUDY\GROUP A\GrA WEEK2	GroupACCiWEEK2PostSx	239.001	36.1735	108.214	2		121.176	236.789	164.161					78.68	859.44	2	40.56	0	0	0	0	40.56	859.44	0	0	0	0	0	0
2020-10-29	01:00:00	222314	900	900	985141000000000	E:\CCI STUDY\GROUP A\GrA WEEK2	GroupACCiWEEK2PostSx	937.252	36.3767	92.1597	7		117.476	223.577	135.706					136.52	802.24	30.4	97.76	0	0	304.24	0	97.76	352.2	0	0	145.8	0	0	0
2020-10-29	01:15:00	223214	900	900	985141000000000	E:\CCI STUDY\GROUP A\GrA WEEK2	GroupACCiWEEK2PostSx	479.499	36.2668	95.0286	3		155.249	207.822	123.453					62.28	900	0	0	0	0	664.4	0	0	229.92	0	0	5.68	0	0	0
2020-10-29	01:30:00	224114	900	900	985141000000000	E:\CCI STUDY\GROUP A\GrA WEEK2	GroupACCiWEEK2PostSx	823.403	36.6372	102.219	9		178.962	198.727	111.867					60.72	853.92	0	46.08	0	0.04	53.6	0	45.16	799.4	0.88	0.92	0	0	0	0
2020-10-29	01:45:00	225014	900	900	985141000000000	E:\CCI STUDY\GROUP A\GrA WEEK2	GroupACCiWEEK2PostSx	7925.41	37.157	115.505	66		200.426	219.514	162.031					277.6	769.2	41.92	130.8	152.56	31	143.68	26.08	100.56	133.16	3	30.24	243	6.72	16.6	13.4
2020-10-29	02:00:00	225914	900	900	985141000000000	E:\CCI STUDY\GROUP A\GrA WEEK2	GroupACCiWEEK2PostSx	9608.6	37.4303	137.153	81		224.189	189.508	191.333					240.64	569.72	174.52	330.28	45.64	17.92	0	97.52	285.16	49.6	27.8	45.12	122.96	59.2	46	103.08
2020-10-29	02:15:00	226814	900	900	985141000000000	E:\CCI STUDY\GROUP A\GrA WEEK2	GroupACCiWEEK2PostSx	8248.99	37.4422	139.081	68		231.203	185.004	183.761					239.52	642.36	105.36	257.64	61.96	165.2	39.92	93.4	170.44	11.72	14.16	87.2	23.64	23.08	21.4	187.88
2020-10-29	02:30:00	227714	900	900	985141000000000	E:\CCI STUDY\GROUP A\GrA WEEK2	GroupACCiWEEK2PostSx	3673.3	37.2148	69.4121	31		172.539	97.4219	187.014					310.52	642.04	2.8	257.96	0.04	60.16	74.2	6.84	97.88	1.68	6.76	160.08	387.84	2.4	70.28	31.84
2020-10-29	02:45:00	228614	900	900	985141000000000	E:\CCI STUDY\GROUP A\GrA WEEK2	GroupACCiWEEK2PostSx	240.005	36.8218	76.7896	2		181.334	107.466	116.882					353.64	900	0	0	0	0	0	0	0	186.4	0	0	713.6	0	0	0
2020-10-29	03:00:00	229514	900	900	985141000000000	E:\CCI STUDY\GROUP A\GrA WEEK2	GroupACCiWEEK2PostSx	3068.64	36.606	98.1321	24		178.708	153.318	154.562					104.64	613.92	46.76	286.08	0	78.32	0	5.12	250.12	1.2	0.48	35.96	528.8	0	0	0
2020-10-29	03:15:00	230414	900	900	985141000000000	E:\CCI STUDY\GROUP A\GrA WEEK2	GroupACCiWEEK2PostSx	2282.39	37.2021	81.5756	18		150.414	186.321	143.63					157.16	787.4	9.56	112.6	0	0	23.28	0	32.56	539.8	0.96	80.04	211.64	1	3.52	7.2
2020-10-29	03:30:00	231314	900	900	985141000000000	E:\CCI STUDY\GROUP A\GrA WEEK2	GroupACCiWEEK2PostSx	10110.8	37.4279	104.289	90		202.545	171.059	152.103					263.56	488.12	56.8	411.88	9.96	100.8	9.12	114.12	401	2.08	74.84	10.88	116.68	18.48	33.2	8.84
2020-10-29	03:45:00	232214	900	900	985141000000000	E:\CCI STUDY\GROUP A\GrA WEEK2	GroupACCiWEEK2PostSx	13586.4	37.736	114.765	120		191.889	186.177	219.05					309.68	762.8	50.92	137.2	124	12.08	20.88	106.6	55.64	86.36	28	81.56	81.44	74.4	102	127.04
2020-10-29	04:00:00	233114	900	900	985141000000000	E:\CCI STUDY\GROUP A\GrA WEEK2	GroupACCiWEEK2PostSx	11241.7	37.8997	145.219	97		232.258	235.373	231.107					186.24	780.12	184.96	119.88	74.24	46.76	27.72	73.2	83.6	40.16	33.28	36.28	76.76	131.76	67.8	208.44
2020-10-29	04:15:00	234014	900	900	985141000000000	E:\CCI STUDY\GROUP A\GrA WEEK2	GroupACCiWEEK2PostSx	9874.61	37.8501	145.753	83		239.573	223.947	203.811					172.64	703.12	187.88	196.88	48.16	3.16	151	50.48	139.8	27.04	7.56	57.08	102.36	38.72	65.68	208.96
2020-10-29	04:30:00	234914	900	900	985141000000000	E:\CCI STUDY\GROUP A\GrA WEEK2	GroupACCiWEEK2PostSx	9514.88	37.7437	120.105	78		247.938	202.117	201.889					209.16	753.76	130.64	146.24	69.16	55.36	68.2	41.52	117.88	67.36	30.76	28.36	58.28	129.72	36.44	196.96
2020-10-29	04:45:00	235814	900	900	985141000000000	E:\CCI STUDY\GROUP A\GrA WEEK2	GroupACCiWEEK2PostSx	8207.77	37.6361	156.707	71		211.417	195.072	258.325					197.56	711.12	197.6	188.88	76.8	18.92	14.04	61.6	114.28	3.6	214.16	74.6	36.8	34.8	173.64	76.76
2020-10-29	05:00:00	236714	900	900	985141000000000	E:\CCI STUDY\GROUP A\GrA WEEK2	GroupACCiWEEK2PostSx	11162.2	37.5851	142.548	98		205.24	205.565	205.241					240.08	726.68	216.56	173.32	159.96	66.4	35.6	78.6	89.64	9.44	187.32	83.68	30.76	10.16	15.6	132.84
2020-10-29	05:15:00	237614	900	900	985141000000000	E:\CCI STUDY\GROUP A\GrA WEEK2	GroupACCiWEEK2PostSx	16207.3	37.5917	134.389	149		174.004	255.931	208.378					270.64	805.6	150.2	94.4	164.16	251.56	46.32	39.56	52.72	16.76	78.68	41.68	33.2	51.72	20.68	102.96
2020-10-29	05:30:00	238514	900	900	985141000000000	E:\CCI STUDY\GROUP A\GrA WEEK2	GroupACCiWEEK2PostSx	13101.1	37.657	145.637	115		204.501	229.118	245.641					222.68	815.6	182.52	84.4	106.04	94.8	10.96	16.92	60.24	36.32	58.4	24.16	22	124.12	96.68	249.36
2020-10-29	05:45:00	239414	900	900	985141000000000	E:\CCI STUDY\GROUP A\GrA WEEK2	GroupACCiWEEK2PostSx	11635.1	37.3778	126.399	102		185.217	198.41	194.103					175.08	750.12	28.64	149.88	67.52	187.48	109.2	95	43.4	35.8	65.56	106.48	4.16	0	184.16	1.24
2020-10-29	06:00:00	240314	900	900	985141000000000	E:\CCI STUDY\GROUP A\GrA WEEK2	GroupACCiWEEK2PostSx	8930.69	37.3516	122.612	75		160.509	225.47	205.563					124.64	840.88	57.24	59.12	85.2	122.56	186.72	67.72	13.52	327	25.04	45.6	17.48	2.76	5.96	0.44
2020-10-29	06:15:00	241214	900	900	985141000000000	E:\CCI STUDY\GROUP A\GrA WEEK2	GroupACCiWEEK2PostSx	6584.08	37.1523	133.148	54		174.876	212.332	219.486					141.28	623.64	152.76	276.36	124.92	211.24	118.08	33.12	254.2	14.8	3.44	22.16	11.52	5.72	8.24	92.56
2020-10-29	06:30:00	242114	900	900	985141000000000	E:\CCI STUDY\GROUP A\GrA WEEK2	GroupACCiWEEK2PostSx	6359.86	36.9484	96.7323	53		130.831	167.783	243.865					198.96	754.04	30.8	145.96	8.16	131.16	394.24	44.08	142.12	124.68	2.08	3.84	11.32	0.32	0.6	37.4
2020-10-29	06:45:00	243014	900	900	985141000000000	E:\CCI STUDY\GROUP A\GrA WEEK2	GroupACCiWEEK2PostSx	5777.51	36.4367	90.3073	58		128.362	174.44	144.724					304.96	735.56	11.64	164.44	0	27.4	107.24	0	148.52	169.08	0	15.92	428.12	2.04	1.68	0
2020-10-29	07:00:00	243914	900	900	985141000000000	E:\CCI STUDY\GROUP A\GrA WEEK2	GroupACCiWEEK2PostSx	0	35.9602	27.4506	0		99.2101	66.3991	135.504					0	900	0	0	0	0	900	0	0	0	0	0	0	0	0	0
2020-10-29	07:15:00	244814	900	900	985141000000000	E:\CCI STUDY\GROUP A\GrA WEEK2	GroupACCiWEEK2PostSx	0	35.4677	1.87482	0		1.87482	120.277	137.499					0	900	0	0	0	14.12	885.88	0	0	0	0	0	0	0	0	0
2020-10-29	07:30:00	245714	900	900	985141000000000	E:\CCI STUDY\GROUP A\GrA WEEK2	GroupACCiWEEK2PostSx	119.502	35.9339	97.0069	1		109.539	165.131	118.045					107.32	900	0	0	0	689.8	210.2	0	0	0	0	0	0	0	0	0
2020-10-29	07:45:00	246614	900	900	985141000000000	E:\CCI STUDY\GROUP A\GrA WEEK2	GroupACCiWEEK2PostSx	0	35.4118	105.674	0		181.771	243.646	123.864					0	900	0	0	0	0	885.88	0	0	14.12	0	0	0	0	0	0
2020-10-29	08:00:00	247514	900	900	985141000000000	E:\CCI STUDY\GROUP A\GrA WEEK2	GroupACCiWEEK2PostSx	1942.34	35.9048	112.686	18		162.686	143.502	159.159					31.4	875.52	1.32	24.48	4.84	0.6	18.04	12.36	20.84	830.6	2.68	3.64	0.64	1	4.76	0
2020-10-29	08:15:00	248414	900	900	985141000000000	E:\CCI STUDY\GROUP A\GrA WEEK2	GroupACCiWEEK2PostSx	625.707	36.1802	92.5176	6		132.818	97.0271	124.431					9.52	899.12	0	0.88	0	0.28	94.64	0.6	0.88	803.6	0	0	0	0	0	0
2020-10-29	08:30:00	249314	900	900	985141000000000	E:\CCI STUDY\GROUP A\GrA WEEK2	GroupACCiWEEK2PostSx	3023.25	36.1683	65.645	27		157.941	131.948	104.975					183.2	874.36	38.48	25.64	80.08	61.44	141.6	0.88	0	547.28	0.44	25.64	12.48	26.32	3.84	0
2020-10-29	08:45:00	250214	900	900	985141000000000	E:\CCI STUDY\GROUP A\GrA WEEK2	GroupACCiWEEK2PostSx	288.499	35.6772	51.2233	2		135.563	151.429	60.9074					16.96	900	0	0	0	9.68	286.4	0	0	603.92	0	0	0	0	0	0
2020-10-29	09:00:00	251114	900	900	985141000000000	E:\CCI STUDY\GROUP A\GrA WEEK2	GroupACCiWEEK2PostSx	534.42	35.6877	28.8141	6		146.025	28.9613	168.92					2.36	899.44	0	0.56	0	0.6	884.12	0.6	0.56	14.12	0	0	0	0	0	0
2020-10-29	09:15:00	252014	900	900	985141000000000	E:\CCI STUDY\GROUP A\GrA WEEK2	GroupACCiWEEK2PostSx	119.5	35.6453	35.5949	1		131.354	179.204	36.9035					3.24	900	0	0	0	0	601.68	0	0	298.32	0	0	0	0	0	0
2020-10-29	09:30:00	252914	900	900	985141000000000	E:\CCI STUDY\GROUP A\GrA WEEK2	GroupACCiWEEK2PostSx	238.999	35.6936	74.8988	2		111.025	199.666	146.875					40.8	900	0	0	0	0	873.68	0	0	26.32	0	0	0	0	0	0
2020-10-29	09:45:00	253814	900	900	985141000000000	E:\CCI STUDY\GROUP A\GrA WEEK2	GroupACCiWEEK2PostSx	0	35.6943	0	0		3.36457	255.809	145.935					0	900	0	0	0	0	885.88	0	0	14.12	0	0	0	0	0	0
2020-10-29	10:00:00	254714	900	900	985141000000000	E:\CCI STUDY\GROUP A\GrA WEEK2	GroupACCiWEEK2PostSx	119.499	35.8291	17.8285	1		98.6468	50.4392	130.111					89.08	900	0	0	0	0	251.84	0	0	648.16	0	0	0	0	0	0
2020-10-29	10:15:00	255614	900	900	985141000000000	E:\CCI STUDY\GROUP A\GrA WEEK2	GroupACCiWEEK2PostSx	520.577	36.0946	35.5715	4		62.1594	112.277	126.191					295.8	897.16	0	2.84	0	0	462.64	0	2.84	432.8	0	0	1.72	0	0	0
2020-10-29	10:30:00	256514	900	900	985141000000000	E:\CCI STUDY\GROUP A\GrA WEEK2	GroupACCiWEEK2PostSx	1005.5	35.8545	97.7203	8		142.57	138.31	110.683					34.68	479.68	0	420.32	0	140.6	0	0	420.32	339.08	0	0	0	0	0	0
2020-10-29	10:45:00	257414	900	900	985141000000000	E:\CCI STUDY\GROUP A\GrA WEEK2	GroupACCiWEEK2PostSx	1614.12	35.6834	66.6123	11		135.62	114.535	132.904					450.28	718.68	0	181.32	0	229.88	217.4	0	174.96	0	0	6.36	271.4	0	0	0
2020-10-29	11:00:00	258314	900	885.88	985141000000000	E:\CCI STUDY\GROUP A\GrA WEEK2	GroupACCiWEEK2PostSx	4099.92	35.9582	91.5416	45		199.124	187.113	92.2555					43.76	685.48	11.12	200.4	0	0	0	0	194.88	202.4	0	5.52	470.12	7.76	5.2	0

## Sheet: 989001025043695
date	time	time since start (s)	bin duration (s)	effective bin duration (s)	subject	folder	study name	distance (mm)	temperature (C)	separation (mm)	transition	separation 985141000928712 (mm)	separation 989001025043666 (mm)	separation 989001025043695 (mm)	separation 985141000928707 (mm)	separation 985141000928723 (mm)	separation 985141000928730 (mm)	separation 989001025043662 (mm)	separation 989001025043693 (mm)	mobile (s)	thigmotactic (s)	isolated (s)	in centre zones (s)	antenna1.0 (s)	antenna2.0 (s)	antenna3.0 (s)	antenna4.0 (s)	antenna5.0 (s)	antenna6.0 (s)	antenna7.0 (s)	antenna8.0 (s)	antenna9.0 (s)	antenna10.0 (s)	antenna11.0 (s)	antenna12.0 (s)
2020-10-26	11:00:00	0	900	14.12	989001025043695	E:\CCI STUDY\GROUP A\GrA WEEK2	GroupACCiWEEK2PostSx	352.045	34.8175	117.099	3	220.583	144.711		202.177					3.48	12.2	0	1.92	0	0.04	8.72	3.44	1.92	0	0	0	0	0	0	0
2020-10-26	11:15:00	14	900	900	989001025043695	E:\CCI STUDY\GROUP A\GrA WEEK2	GroupACCiWEEK2PostSx	4159.85	35.0894	109.602	33	159.645	128.066		211.576					54.04	200.28	3.28	699.72	0	9.8	18.96	68.64	442.28	0	0.48	257.44	102.4	0	0	0
2020-10-26	11:30:00	914	900	900	989001025043695	E:\CCI STUDY\GROUP A\GrA WEEK2	GroupACCiWEEK2PostSx	2501.67	35.0268	90.9383	20	122.925	125.856		224.15					224.84	559.24	0	340.76	0	0	37.6	77	298.72	111.16	0	42.04	333.48	0	0	0
2020-10-26	11:45:00	1814	900	900	989001025043695	E:\CCI STUDY\GROUP A\GrA WEEK2	GroupACCiWEEK2PostSx	2919.42	35.5463	128.461	24	153.704	167.87		280.049					114.72	546.56	23.24	353.44	0	2.96	31.8	60.92	25.48	0.04	0	327.96	399.56	0	51.28	0
2020-10-26	12:00:00	2714	900	885.88	989001025043695	E:\CCI STUDY\GROUP A\GrA WEEK2	GroupACCiWEEK2PostSx	2341.11	35.3878	122.825	22	130.203	168.597		239.703					34.88	791.96	110.36	93.92	0	0.08	203.16	0.08	87.08	472.28	0	6.84	98.52	0	13.76	4.08
2020-10-26	12:15:00	3614	900	14.12	989001025043695	E:\CCI STUDY\GROUP A\GrA WEEK2	GroupACCiWEEK2PostSx	0	36.0999	119.5	0	120	119.5		267.21					0	14.12	0	0	0	0	0	0	0	14.12	0	0	0	0	0	0
2020-10-26	12:30:00	4514	900	900	989001025043695	E:\CCI STUDY\GROUP A\GrA WEEK2	GroupACCiWEEK2PostSx	766.494	35.3634	114.751	7	133.067	124.939		228.057					253.48	771.24	0	128.76	0	6.76	301.68	2.44	128.76	460.36	0	0	0	0	0	0
2020-10-26	12:45:00	5414	900	900	989001025043695	E:\CCI STUDY\GROUP A\GrA WEEK2	GroupACCiWEEK2PostSx	0	34.4029	114.849	0	180.139	126.708		227.052					0	900	0	0	0	0	900	0	0	0	0	0	0	0	0	0
2020-10-26	13:00:00	6314	900	900	989001025043695	E:\CCI STUDY\GROUP A\GrA WEEK2	GroupACCiWEEK2PostSx	985.498	35.5377	98.3151	8	139.328	137.373		109.925					162	899.96	3.76	0.04	0	3.6	207.4	1.48	0	647.76	5.24	0.04	24.96	0	9.52	0
2020-10-26	13:15:00	7214	900	900	989001025043695	E:\CCI STUDY\GROUP A\GrA WEEK2	GroupACCiWEEK2PostSx	1822.69	34.5996	93.2143	12	179.983	115.228		183.455					38.2	469.2	15.44	430.8	0	8.56	426.4	0	430.8	1.48	0	0	13.72	0	14.32	4.72
2020-10-26	13:30:00	8114	900	900	989001025043695	E:\CCI STUDY\GROUP A\GrA WEEK2	GroupACCiWEEK2PostSx	337.997	34.7844	117.339	4	120.344	155.543		167.192					1.28	4.28	0	895.72	0	0.08	4.2	0	895.72	0	0	0	0	0	0	0
2020-10-26	13:45:00	9014	900	900	989001025043695	E:\CCI STUDY\GROUP A\GrA WEEK2	GroupACCiWEEK2PostSx	0	34.8534	119.303	0	119.31	130.5		168.222					0	0	0	900	0	0	0	0	900	0	0	0	0	0	0	0
2020-10-26	14:00:00	9914	900	900	989001025043695	E:\CCI STUDY\GROUP A\GrA WEEK2	GroupACCiWEEK2PostSx	0	34.5889	119.5	0	142.725	128.737		119.5					0	0	0	900	0	0	0	0	900	0	0	0	0	0	0	0
2020-10-26	14:15:00	10814	900	900	989001025043695	E:\CCI STUDY\GROUP A\GrA WEEK2	GroupACCiWEEK2PostSx	144.249	34.6426	126.222	1	157.781	142.409		148.857					2.52	3.76	0	896.24	0	3.76	0	0	896.24	0	0	0	0	0	0	0
2020-10-26	14:30:00	11714	900	900	989001025043695	E:\CCI STUDY\GROUP A\GrA WEEK2	GroupACCiWEEK2PostSx	0	34.4367	165.779	0	170.895	168.106		167.001					0	14.12	0	885.88	0	14.12	0	0	885.88	0	0	0	0	0	0	0
2020-10-26	14:45:00	12614	900	900	989001025043695	E:\CCI STUDY\GROUP A\GrA WEEK2	GroupACCiWEEK2PostSx	4138.32	34.1811	82.7165	35	179.203	171.383		143.434					47.04	498.88	27.92	401.12	202.92	179.84	64.96	15.68	392.8	4	1.36	8.32	3.48	0	21.24	5.4
2020-10-26	15:00:00	13514	900	900	989001025043695	E:\CCI STUDY\GROUP A\GrA WEEK2	GroupACCiWEEK2PostSx	1696.2	34.3734	108.091	14	138.998	161.278		166.473					65	243.72	0.36	656.28	0	111.48	82.76	5.2	654.96	0.88	0	1.32	31.64	0	11.76	0
2020-10-26	15:15:00	14414	900	900	989001025043695	E:\CCI STUDY\GROUP A\GrA WEEK2	GroupACCiWEEK2PostSx	1160.5	34.2357	111.682	9	139.472	186.414		147.832					15.92	539.36	0	360.64	0	478.88	0	0	357.16	0	0	3.48	60.48	0	0	0
2020-10-26	15:30:00	15314	900	900	989001025043695	E:\CCI STUDY\GROUP A\GrA WEEK2	GroupACCiWEEK2PostSx	0	34.9155	106.77	0	116.543	120.774		239.5					0	900	0	0	0	0	0	0	0	0	0	0	900	0	0	0
2020-10-26	15:45:00	16214	900	900	989001025043695	E:\CCI STUDY\GROUP A\GrA WEEK2	GroupACCiWEEK2PostSx	358.5	35.7149	119.698	2	137.56	139.575		252.558					7.12	464.88	0	435.12	0	0	0	0	0	0	0	435.12	464.88	0	0	0
2020-10-26	16:00:00	17114	900	900	989001025043695	E:\CCI STUDY\GROUP A\GrA WEEK2	GroupACCiWEEK2PostSx	2647.68	34.8833	121.305	25	177.829	152.6		183.319					35.36	486.4	0	413.6	42.16	0.04	264.16	31.2	371.28	3.4	0	42.32	131.16	0	14.28	0
2020-10-26	16:15:00	18014	900	900	989001025043695	E:\CCI STUDY\GROUP A\GrA WEEK2	GroupACCiWEEK2PostSx	7342.62	34.2175	135.643	66	149.465	226.31		225.793					105.88	471.96	251.52	428.04	196.32	6.4	0.96	190.84	402.64	0.96	5.12	25.4	0.76	23.48	40.04	7.08
2020-10-26	16:30:00	18914	900	900	989001025043695	E:\CCI STUDY\GROUP A\GrA WEEK2	GroupACCiWEEK2PostSx	5203.5	34.2356	125.928	43	141.138	196.48		188.544					102.52	353.64	43.8	546.36	57.16	8.92	0	178.88	159.16	11.96	2.48	387.2	75.24	6.32	2.8	9.88
2020-10-26	16:45:00	19814	900	900	989001025043695	E:\CCI STUDY\GROUP A\GrA WEEK2	GroupACCiWEEK2PostSx	0	34.2578	116.361	0	164.557	167.633		119.5					0	0	0	900	0	0	0	0	0	0	0	900	0	0	0	0
2020-10-26	17:00:00	20714	900	900	989001025043695	E:\CCI STUDY\GROUP A\GrA WEEK2	GroupACCiWEEK2PostSx	1992.99	34.702	87.8114	17	130.583	115.683		184.337					276.28	436.12	0	463.88	0	0	29.04	0	81.72	261.8	0	382.16	145.28	0	0	0
2020-10-26	17:15:00	21614	900	900	989001025043695	E:\CCI STUDY\GROUP A\GrA WEEK2	GroupACCiWEEK2PostSx	1848.23	34.269	83.3649	16	136.96	154.502		174.512					271.04	692.4	0	207.6	0.04	25.64	183.52	3.6	0	144.56	0.44	207.6	334.6	0	0	0
2020-10-26	17:30:00	22514	900	900	989001025043695	E:\CCI STUDY\GROUP A\GrA WEEK2	GroupACCiWEEK2PostSx	577.706	34.5861	96.5962	4	144.076	111.824		214.304					18.92	748.16	0	151.84	0	0	0	0	10.16	0	0	141.68	748.16	0	0	0
2020-10-26	17:45:00	23414	900	900	989001025043695	E:\CCI STUDY\GROUP A\GrA WEEK2	GroupACCiWEEK2PostSx	5860.06	33.7189	102.362	53	170.281	149.074		208.149					192.72	710.32	15.4	189.68	5.32	11.2	83.72	9.52	31.56	28.44	1.88	158.12	399.32	5.72	30.2	135
2020-10-26	18:00:00	24314	900	900	989001025043695	E:\CCI STUDY\GROUP A\GrA WEEK2	GroupACCiWEEK2PostSx	8274.67	33.3944	154.871	74	186.5	241.472		236.853					196.32	793.36	242.56	106.64	142.68	104.88	3.08	112.88	92.92	8.44	5.4	13.72	107.92	17.36	163.68	127.04
2020-10-26	18:15:00	25214	900	900	989001025043695	E:\CCI STUDY\GROUP A\GrA WEEK2	GroupACCiWEEK2PostSx	15525.3	33.566	144.717	132	186.155	192.462		230.551					449.88	658.76	240	241.24	83.04	59.64	24.16	93.76	131.16	27.04	86.4	110.08	121.24	42.76	105.32	15.4
2020-10-26	18:30:00	26114	900	900	989001025043695	E:\CCI STUDY\GROUP A\GrA WEEK2	GroupACCiWEEK2PostSx	11046.1	33.3706	135.917	93	182.019	184.234		210.184					255.36	515.92	88.88	384.08	109.72	51.68	0	78.08	331.8	113.12	2.36	52.28	58.16	4.36	76.96	21.48
2020-10-26	18:45:00	27014	900	900	989001025043695	E:\CCI STUDY\GROUP A\GrA WEEK2	GroupACCiWEEK2PostSx	13345.1	33.6203	130.326	118	197.275	175.157		206.988					292.72	560.32	93.12	339.68	35.64	30.56	5.88	46.36	269.44	9.6	41.4	70.24	157.56	13.04	106.2	114.08
2020-10-26	19:00:00	27914	900	900	989001025043695	E:\CCI STUDY\GROUP A\GrA WEEK2	GroupACCiWEEK2PostSx	14695.9	33.2812	141.332	137	191.26	207.15		224.572					278.24	654.8	165.68	245.2	87	41.48	31.8	40.52	148.24	85.64	27.76	96.96	73.56	55.64	191.92	19.48
2020-10-26	19:15:00	28814	900	900	989001025043695	E:\CCI STUDY\GROUP A\GrA WEEK2	GroupACCiWEEK2PostSx	11979	33.2381	154.386	103	200.547	213.334		254.343					320.68	693.96	252.84	206.04	0.04	88.16	31.32	148.8	126.72	15.08	47	79.32	53.64	13.84	274.64	21.44
2020-10-26	19:30:00	29714	900	900	989001025043695	E:\CCI STUDY\GROUP A\GrA WEEK2	GroupACCiWEEK2PostSx	528.353	34.3938	93.5004	5	99.3807	203.543		159.447					3.24	894	0	6	0	0	0	0	0.04	628.16	0	5.96	239.32	0	0	26.52
2020-10-26	19:45:00	30614	900	900	989001025043695	E:\CCI STUDY\GROUP A\GrA WEEK2	GroupACCiWEEK2PostSx	3305.32	35.0674	127.664	28	156.616	208.448		213.081					47.24	784.24	3.6	115.76	0	0	8.96	0	105.04	129.4	0	10.72	636.72	0	8.16	1
2020-10-26	20:00:00	31514	900	900	989001025043695	E:\CCI STUDY\GROUP A\GrA WEEK2	GroupACCiWEEK2PostSx	11774.6	33.9869	152.125	106	201.426	242.375		211.741					295.92	772.44	265.2	127.56	27.76	105.64	4.12	151.04	79.92	93	72.6	47.64	70.16	20.68	69.8	157.64
2020-10-26	20:15:00	32414	900	900	989001025043695	E:\CCI STUDY\GROUP A\GrA WEEK2	GroupACCiWEEK2PostSx	10059.5	33.2824	150.056	87	201.921	229.165		245.233					239.92	672.76	221.2	227.24	135	121.16	0	80.04	123.12	3.16	4.08	104.12	114.56	40.68	161.92	12.16
2020-10-26	20:30:00	33314	900	900	989001025043695	E:\CCI STUDY\GROUP A\GrA WEEK2	GroupACCiWEEK2PostSx	8779.17	33.3985	169.318	79	227.28	225.625		265.712					193.48	705.2	335	194.8	22.84	46.12	8.76	126.48	151.04	24.44	29.44	43.76	53.84	21.4	150.28	221.6
2020-10-26	20:45:00	34214	900	900	989001025043695	E:\CCI STUDY\GROUP A\GrA WEEK2	GroupACCiWEEK2PostSx	8203.38	33.7121	128.148	71	144.882	214.787		217.435					194.36	829.12	136.56	70.88	0	32.64	14.48	15.08	45.68	427.92	38.08	25.2	161.36	29.64	58.48	51.44
2020-10-26	21:00:00	35114	900	900	989001025043695	E:\CCI STUDY\GROUP A\GrA WEEK2	GroupACCiWEEK2PostSx	1037.41	34.0423	109.919	7	120.711	200.645		221.545					39.44	892.8	0	7.2	0	0	0	0	7.2	129.68	0	0	763.12	0	0	0
2020-10-26	21:15:00	36014	900	900	989001025043695	E:\CCI STUDY\GROUP A\GrA WEEK2	GroupACCiWEEK2PostSx	1205.07	33.9804	134.48	12	156.139	183.779		215.07					63.4	652.44	8.6	247.56	0	0	0	0	221.8	79.44	0.04	25.76	559.24	13.16	0.56	0
2020-10-26	21:30:00	36914	900	900	989001025043695	E:\CCI STUDY\GROUP A\GrA WEEK2	GroupACCiWEEK2PostSx	716.999	34.3552	85.099	6	124.522	92.4668		127.409					33.28	771.16	0	128.84	0	0	0	0	128.84	771.16	0	0	0	0	0	0
2020-10-26	21:45:00	37814	900	900	989001025043695	E:\CCI STUDY\GROUP A\GrA WEEK2	GroupACCiWEEK2PostSx	2642.81	34.1189	119.969	23	134.967	158.569		158.763					428.44	645.72	60.16	254.28	18.84	27.64	0	34.68	245.8	428.36	5.2	8.48	124.8	4.08	0.72	1.4
2020-10-26	22:00:00	38714	900	900	989001025043695	E:\CCI STUDY\GROUP A\GrA WEEK2	GroupACCiWEEK2PostSx	8044.84	33.5995	134.592	69	151.117	195.128		263.005					122.08	800.72	68.48	99.28	79.76	37.32	35.68	68.96	79.56	24.92	13.92	19.72	388.04	2	21.52	128.6
2020-10-26	22:15:00	39614	900	900	989001025043695	E:\CCI STUDY\GROUP A\GrA WEEK2	GroupACCiWEEK2PostSx	13030.5	33.5278	155.524	116	207.779	228.213		239.91					264.64	755.4	226.72	144.6	77.12	25.6	25.72	194.12	88.2	24.32	83.72	56.4	68.48	12.52	204	39.8
2020-10-26	22:30:00	40514	900	900	989001025043695	E:\CCI STUDY\GROUP A\GrA WEEK2	GroupACCiWEEK2PostSx	15207.4	33.1676	129.189	137	202.275	207.774		208.341					300.6	730.92	138.88	169.08	107.48	84.84	7.24	32.32	123.52	108.2	77.32	45.56	112.76	76.24	108.64	15.88
2020-10-26	22:45:00	41414	900	900	989001025043695	E:\CCI STUDY\GROUP A\GrA WEEK2	GroupACCiWEEK2PostSx	12449.6	33.2825	130.126	108	208.16	192.933		201.337					354.2	589.32	117.64	310.68	39.2	146.8	17.36	13.28	213.92	61.36	25.72	96.76	107.76	33.12	110.56	34.16
2020-10-26	23:00:00	42314	900	900	989001025043695	E:\CCI STUDY\GROUP A\GrA WEEK2	GroupACCiWEEK2PostSx	11716.6	33.1773	116.04	102	169.92	184.36		185.986					308.36	579.4	57.88	320.6	110.92	93.8	109.52	19.64	213	62.56	19.04	107.6	80.04	12	27.72	44.16
2020-10-26	23:15:00	43214	900	900	989001025043695	E:\CCI STUDY\GROUP A\GrA WEEK2	GroupACCiWEEK2PostSx	8994.87	34.2438	144.137	79	190.293	179.465		196.432					181.36	739.52	174.04	160.48	0	478.52	30.48	32.92	97.04	5.52	38.32	63.44	20.32	16.32	67.48	49.64
2020-10-26	23:30:00	44114	900	900	989001025043695	E:\CCI STUDY\GROUP A\GrA WEEK2	GroupACCiWEEK2PostSx	8994.79	33.6856	150.034	84	168.184	214.395		278.787					189	600.16	232.28	299.84	0.04	84.96	195.88	12.72	55.04	14.76	9.8	244.8	32.36	28.24	89.68	131.72
2020-10-26	23:45:00	45014	900	900	989001025043695	E:\CCI STUDY\GROUP A\GrA WEEK2	GroupACCiWEEK2PostSx	3005.44	34.1892	146.831	24	164.1	213.7		280.35					148.96	432.16	98.8	467.84	0	0	1.8	0	150.48	96.88	0	317.36	242.56	0	89.84	1.08
2020-10-27	00:00:00	45914	900	900	989001025043695	E:\CCI STUDY\GROUP A\GrA WEEK2	GroupACCiWEEK2PostSx	408.353	34.3213	155.783	4	161.938	174.331		181.974					11.04	106.76	1.16	793.24	0	0	0	0	787.12	28.64	0	6.12	78.12	0	0	0
2020-10-27	00:15:00	46814	900	900	989001025043695	E:\CCI STUDY\GROUP A\GrA WEEK2	GroupACCiWEEK2PostSx	0	33.1511	122.616	0	169.146	124.556		331.144					0	900	0	0	0	0	0	0	0	0	0	0	900	0	0	0
2020-10-27	00:30:00	47714	900	900	989001025043695	E:\CCI STUDY\GROUP A\GrA WEEK2	GroupACCiWEEK2PostSx	1843.22	33.4777	79.5558	19	153.815	81.2896		287.426					147.84	873.28	1.6	26.72	0	2.36	0	0.96	14.04	79.12	1.88	12.68	761.84	0.76	5.92	20.44
2020-10-27	00:45:00	48614	900	900	989001025043695	E:\CCI STUDY\GROUP A\GrA WEEK2	GroupACCiWEEK2PostSx	14217.6	33.5752	118.405	130	163.813	178.759		199.028					268.92	495.44	45.44	404.56	41	53.76	111.2	57.36	338.72	96	17.96	65.84	30.2	7.64	39.28	41.04
2020-10-27	01:00:00	49514	900	900	989001025043695	E:\CCI STUDY\GROUP A\GrA WEEK2	GroupACCiWEEK2PostSx	13690.5	33.0697	143.723	119	191.084	205.677		219.617					299.08	695.08	165.92	204.92	83.8	147.4	41.32	149.32	105.6	32.44	51.52	99.32	80.44	5.88	86.56	16.4
2020-10-27	01:15:00	50414	900	900	989001025043695	E:\CCI STUDY\GROUP A\GrA WEEK2	GroupACCiWEEK2PostSx	16995.3	33.2254	143.355	155	201.803	226.035		229.884					329.64	768.2	231.16	131.8	155	142.84	18.08	63.32	64.96	64.2	57.12	66.84	88.4	14.52	112.44	52.28
2020-10-27	01:30:00	51314	900	900	989001025043695	E:\CCI STUDY\GROUP A\GrA WEEK2	GroupACCiWEEK2PostSx	14143.2	33.2731	150.514	121	207.745	205.126		258.092					244.2	753.12	215.32	146.88	170.32	52	1.04	102.72	67.72	126.6	29.24	79.16	7.52	34.12	130.88	98.68
2020-10-27	01:45:00	52214	900	900	989001025043695	E:\CCI STUDY\GROUP A\GrA WEEK2	GroupACCiWEEK2PostSx	11793.1	33.3254	140.969	101	181.314	197.321		254.205					202.28	688.68	157.72	211.32	224.04	67.72	0	103.24	134.6	15.84	43.12	76.72	59.88	24.52	122.72	27.6
2020-10-27	02:00:00	53114	900	900	989001025043695	E:\CCI STUDY\GROUP A\GrA WEEK2	GroupACCiWEEK2PostSx	10811.5	33.8259	137.307	99	191.88	237.234		255.178					215.56	797.92	143.44	102.08	112.52	62.84	25.64	32.96	55.48	142.04	14.96	46.6	57.92	18.36	78.56	252.12
2020-10-27	02:15:00	54014	900	900	989001025043695	E:\CCI STUDY\GROUP A\GrA WEEK2	GroupACCiWEEK2PostSx	3123.5	33.3745	119.955	23	134.766	270.857		320.574					110.4	791.48	39.84	108.52	50.72	4.84	0	0	54.64	14	2.52	53.88	69.12	0	0	650.28
2020-10-27	02:30:00	54914	900	900	989001025043695	E:\CCI STUDY\GROUP A\GrA WEEK2	GroupACCiWEEK2PostSx	816.996	34.0377	76.246	6	79.1055	282.358		262.006					220.28	855.76	0	44.24	0	0	0	0	0	51.28	0	44.24	309.36	0	0	495.12
2020-10-27	02:45:00	55814	900	900	989001025043695	E:\CCI STUDY\GROUP A\GrA WEEK2	GroupACCiWEEK2PostSx	358.481	33.9312	119.92	3	150.493	259.41		168.294					241.92	900	0	0	0	0	0	0	0	0	0	0	552.36	0	0	347.64
2020-10-27	03:00:00	56714	900	900	989001025043695	E:\CCI STUDY\GROUP A\GrA WEEK2	GroupACCiWEEK2PostSx	1837.13	33.5634	83.1038	15	157.777	145.318		106.555					154.6	699.8	0	200.2	0	0	0	0	101.4	71.72	0	98.8	517.88	0	0	110.2
2020-10-27	03:15:00	57614	900	900	989001025043695	E:\CCI STUDY\GROUP A\GrA WEEK2	GroupACCiWEEK2PostSx	19578.1	33.4873	146.155	172	209.043	211.244		181.127					274.72	685.2	156.08	214.8	34.56	51.32	28.4	266.76	180.2	136.8	35.6	34.6	4.68	16.76	55.84	54.48
2020-10-27	03:30:00	58514	900	900	989001025043695	E:\CCI STUDY\GROUP A\GrA WEEK2	GroupACCiWEEK2PostSx	15747.9	33.3641	127.221	137	174.888	224.447		179.294					294.52	647.48	82.64	252.52	1.32	86.92	87.16	88.96	84.76	104.2	16.84	167.76	104.52	7.56	63.92	86.08
2020-10-27	03:45:00	59414	900	900	989001025043695	E:\CCI STUDY\GROUP A\GrA WEEK2	GroupACCiWEEK2PostSx	13072.2	33.5535	120.574	103	170.845	207.798		177.667					227.84	553.88	61.36	346.12	58.8	78.12	22.88	79.96	278.8	54.56	125.44	67.32	8.56	29.88	89.04	6.64
2020-10-27	04:00:00	60314	900	900	989001025043695	E:\CCI STUDY\GROUP A\GrA WEEK2	GroupACCiWEEK2PostSx	16110.3	33.5749	124.359	138	182.464	206.486		195.384					209.28	684.64	26.24	215.36	22.56	133.56	50.88	49.96	77.64	3.88	192.32	137.72	25.28	58.76	103.72	43.72
2020-10-27	04:15:00	61214	900	900	989001025043695	E:\CCI STUDY\GROUP A\GrA WEEK2	GroupACCiWEEK2PostSx	14274.9	33.8931	124.796	120	197.644	166.58		220.817					338.48	656.4	50.76	243.6	24.08	63.96	32.36	130	145.68	59.08	12.08	97.92	144.88	21.16	136.36	32.44
2020-10-27	04:30:00	62114	900	900	989001025043695	E:\CCI STUDY\GROUP A\GrA WEEK2	GroupACCiWEEK2PostSx	11880	33.6356	136.133	105	218.373	238.536		188.127					203.64	782.12	79.44	117.88	195.76	138.76	136.12	193.24	67.52	2.2	26.8	50.36	11.48	13.2	50.08	14.48
2020-10-27	04:45:00	63014	900	900	989001025043695	E:\CCI STUDY\GROUP A\GrA WEEK2	GroupACCiWEEK2PostSx	13718.9	33.8707	132.943	119	242.382	263.403		166.621					243.08	768.12	101.4	131.88	5.32	154.4	263.4	83.88	44.88	5.56	34.2	87	99.16	23.36	48.28	50.56
2020-10-27	05:00:00	63914	900	900	989001025043695	E:\CCI STUDY\GROUP A\GrA WEEK2	GroupACCiWEEK2PostSx	15926.8	36.2019	144.504	136	215.64	228.308		195.519					231.92	721.56	162.12	178.44	75.96	57.96	16.76	84.04	119.92	89.36	32.4	58.52	126	10	156.72	72.36
2020-10-27	05:15:00	64814	900	900	989001025043695	E:\CCI STUDY\GROUP A\GrA WEEK2	GroupACCiWEEK2PostSx	14089.1	34.6712	125.009	121	186.714	178.553		188.354					205.64	507.52	84.4	392.48	140.28	19.56	25.6	93.24	293.8	35.92	23	98.68	38.2	58.36	72.36	1
2020-10-27	05:30:00	65714	900	900	989001025043695	E:\CCI STUDY\GROUP A\GrA WEEK2	GroupACCiWEEK2PostSx	11758.9	34.2542	125.221	105	194.38	177.409		200.99					241.88	691.16	57.64	208.84	11.56	44.4	15.92	176.4	121.2	33.8	92.32	87.64	84.72	12.4	209.2	10.44
2020-10-27	05:45:00	66614	900	900	989001025043695	E:\CCI STUDY\GROUP A\GrA WEEK2	GroupACCiWEEK2PostSx	13818.7	34.1976	133.743	118	193.019	199.712		215.747					216.44	596.16	111.76	303.84	30.84	31.68	4.32	84.92	83.44	71.68	26.64	220.4	83.36	28.64	174.96	59.12
2020-10-27	06:00:00	67514	900	900	989001025043695	E:\CCI STUDY\GROUP A\GrA WEEK2	GroupACCiWEEK2PostSx	10502.8	34.1819	127.916	93	190.34	208.567		183.031					194.04	703.52	118.72	196.48	2.36	68.36	32.84	89.4	98.12	157.4	3.48	98.36	224.36	26.6	86.16	12.56
2020-10-27	06:15:00	68414	900	900	989001025043695	E:\CCI STUDY\GROUP A\GrA WEEK2	GroupACCiWEEK2PostSx	1603.88	34.6982	69.4348	13	138.779	101.499		132.814					87.68	206.36	0	693.64	0	125.68	0	80.68	679.36	0	0	14.28	0	0	0	0
2020-10-27	06:30:00	69314	900	900	989001025043695	E:\CCI STUDY\GROUP A\GrA WEEK2	GroupACCiWEEK2PostSx	0	34.101	46.2753	0	148.913	47.0599		158.88					0	14.12	0	885.88	0	0	0	14.12	885.88	0	0	0	0	0	0	0
2020-10-27	06:45:00	70214	900	900	989001025043695	E:\CCI STUDY\GROUP A\GrA WEEK2	GroupACCiWEEK2PostSx	119.5	34.4266	142.533	1	220.344	149.232		194.778					6	873.04	28.16	26.96	0	0	0	873.04	26.96	0	0	0	0	0	0	0
2020-10-27	07:00:00	71114	900	900	989001025043695	E:\CCI STUDY\GROUP A\GrA WEEK2	GroupACCiWEEK2PostSx	239	34.0568	127.566	2	146.466	167.95		127.723					2.4	141.76	14.12	758.24	0	0	0	141.76	758.24	0	0	0	0	0	0	0
2020-10-27	07:15:00	72014	900	900	989001025043695	E:\CCI STUDY\GROUP A\GrA WEEK2	GroupACCiWEEK2PostSx	6035.37	34.9746	90.2299	47	156.004	207.031		98.3973					106.96	365.4	67.6	534.6	53.68	0	0	158.16	508.76	54.84	25.64	25.84	40.44	5.56	27.08	0
2020-10-27	07:30:00	72914	900	900	989001025043695	E:\CCI STUDY\GROUP A\GrA WEEK2	GroupACCiWEEK2PostSx	701.935	36.0045	91.8357	5	99.1779	156.984		140.021					66.28	654.48	14.12	245.52	0	0	0	89.2	244.64	547.92	14.12	0.88	3.24	0	0	0
2020-10-27	07:45:00	73814	900	900	989001025043695	E:\CCI STUDY\GROUP A\GrA WEEK2	GroupACCiWEEK2PostSx	486.55	35.8364	106.392	5	116.154	166.729		129.671					69.32	863.68	12.88	36.32	0	0	65.72	0	18.2	785.2	12.76	18.12	0	0	0	0
2020-10-27	08:00:00	74714	900	900	989001025043695	E:\CCI STUDY\GROUP A\GrA WEEK2	GroupACCiWEEK2PostSx	2524.26	35.2962	81.5542	19	113.197	185.858		147.691					214.64	736.64	0	163.36	0	0	110.4	0	128.36	347.68	0	35	278.56	0	0	0
2020-10-27	08:15:00	75614	900	900	989001025043695	E:\CCI STUDY\GROUP A\GrA WEEK2	GroupACCiWEEK2PostSx	8214.52	34.7486	116.016	73	169.514	150.065		149.324					172.68	512.8	26.68	387.2	95.56	57.04	98.44	50.8	368.48	110.76	13	18.72	68.16	2.08	15.72	1.24
2020-10-27	08:30:00	76514	900	900	989001025043695	E:\CCI STUDY\GROUP A\GrA WEEK2	GroupACCiWEEK2PostSx	0	34.8674	49.5299	0	120.661	147.278		50.3978					0	0	0	900	0	0	0	0	900	0	0	0	0	0	0	0
2020-10-27	08:45:00	77414	900	900	989001025043695	E:\CCI STUDY\GROUP A\GrA WEEK2	GroupACCiWEEK2PostSx	0	34.5213	94.9557	0	144.57	124.65		107.143					0	0	0	900	0	0	0	0	900	0	0	0	0	0	0	0
2020-10-27	09:00:00	78314	900	900	989001025043695	E:\CCI STUDY\GROUP A\GrA WEEK2	GroupACCiWEEK2PostSx	746.154	35.0158	81.6876	7	123.181	164.048		95.807					25.16	339.8	0	560.2	0	0	233.6	0	553.64	102.04	0	6.56	4.16	0	0	0
2020-10-27	09:15:00	79214	900	900	989001025043695	E:\CCI STUDY\GROUP A\GrA WEEK2	GroupACCiWEEK2PostSx	0	35.6559	120.346	0	143.33	128.814		125.083					0	900	0	0	0	0	0	0	0	900	0	0	0	0	0	0
2020-10-27	09:30:00	80114	900	900	989001025043695	E:\CCI STUDY\GROUP A\GrA WEEK2	GroupACCiWEEK2PostSx	0	35.4538	119.287	0	163.91	148.769		128.009					0	885.88	0	14.12	0	0	0	0	0	885.88	0	14.12	0	0	0	0
2020-10-27	09:45:00	81014	900	900	989001025043695	E:\CCI STUDY\GROUP A\GrA WEEK2	GroupACCiWEEK2PostSx	755.298	35.7182	99.7573	7	248.284	160.498		135.767					11.96	620.56	0	279.44	0	0	14.12	0	144.44	0	0	135	606.44	0	0	0
2020-10-27	10:00:00	81914	900	900	989001025043695	E:\CCI STUDY\GROUP A\GrA WEEK2	GroupACCiWEEK2PostSx	1999.27	35.8372	132.227	16	177.773	182.507		172.283					27.24	862.24	0	37.76	0	0.04	441.64	0	33.56	292.12	0	4.2	128.44	0	0	0
2020-10-27	10:15:00	82814	900	900	989001025043695	E:\CCI STUDY\GROUP A\GrA WEEK2	GroupACCiWEEK2PostSx	1397.39	35.7926	134.016	13	199.702	142.339		257.708					82.4	653.04	1	246.96	0	0	0	0	0	103	0	246.96	513.72	18.76	17.56	0
2020-10-27	10:30:00	83714	900	900	989001025043695	E:\CCI STUDY\GROUP A\GrA WEEK2	GroupACCiWEEK2PostSx	1417.59	35.1192	60.2459	13	76.1021	183.44		159.94					32.52	839.84	0.68	60.16	29.32	0	310.88	14.88	1.12	449.76	19.2	59.04	0	0	15.8	0
2020-10-27	10:45:00	84614	900	900	989001025043695	E:\CCI STUDY\GROUP A\GrA WEEK2	GroupACCiWEEK2PostSx	7905.38	36.3443	106.482	67	155.007	185.596		180.418					249.44	498.56	122.36	401.44	81.4	110.04	53.92	27.72	270.28	9.6	18.12	131.16	38.28	11.56	138.92	9
2020-10-27	11:00:00	85514	900	900	989001025043695	E:\CCI STUDY\GROUP A\GrA WEEK2	GroupACCiWEEK2PostSx	2040.15	36.2698	82.6627	19	140.485	117.201		174.744					35.2	812.36	0	87.64	0.08	749.4	12.64	42.96	60.44	0.76	0.96	27.2	5.56	0	0	0
2020-10-27	11:15:00	86414	900	900	989001025043695	E:\CCI STUDY\GROUP A\GrA WEEK2	GroupACCiWEEK2PostSx	836.497	36.3501	61.8837	6	111.45	72.1012		179.834					41.88	187.28	0	712.72	0	187.28	0	0	712.72	0	0	0	0	0	0	0
2020-10-27	11:30:00	87314	900	900	989001025043695	E:\CCI STUDY\GROUP A\GrA WEEK2	GroupACCiWEEK2PostSx	432.855	36.0229	118.727	4	265.448	166.437		121.335					7.52	875.24	4.68	24.76	0	0	0	0	14.76	0	0	10	869.96	0	4.6	0.68
2020-10-27	11:45:00	88214	900	900	989001025043695	E:\CCI STUDY\GROUP A\GrA WEEK2	GroupACCiWEEK2PostSx	661.894	36.2978	120.199	7	266.164	166.622		122.987					7.04	849.24	0.84	50.76	0	0	0	0	0	0	0	50.76	848.12	0.68	0.44	0
2020-10-27	12:00:00	89114	900	900	989001025043695	E:\CCI STUDY\GROUP A\GrA WEEK2	GroupACCiWEEK2PostSx	1491.42	36.3192	120.812	14	237.049	164.79		137.781					27.32	582.92	3	317.08	0	0	0	0	0	2.36	0	317.08	576.36	2.12	2.08	0
2020-10-27	12:15:00	90014	900	900	989001025043695	E:\CCI STUDY\GROUP A\GrA WEEK2	GroupACCiWEEK2PostSx	1085.76	36.3092	116.137	10	184.466	139.854		127.866					18.92	873.16	0	26.84	0	0	0	0	0.12	767.12	0	26.72	106.04	0	0	0
2020-10-27	12:30:00	90914	900	900	989001025043695	E:\CCI STUDY\GROUP A\GrA WEEK2	GroupACCiWEEK2PostSx	2814.83	35.9057	117.646	24	122.647	172.459		138.491					49.44	872.24	18.44	27.76	1.2	2.36	19.68	118.36	24.16	690.4	2.68	3.6	18.12	0.48	18.96	0
2020-10-27	12:45:00	91814	900	900	989001025043695	E:\CCI STUDY\GROUP A\GrA WEEK2	GroupACCiWEEK2PostSx	886.851	35.7947	107.253	7	123.882	108.714		175.54					35.88	66.92	0	833.08	0	0	0	56.96	823.6	9.96	0	9.48	0	0	0	0
2020-10-27	13:00:00	92714	900	900	989001025043695	E:\CCI STUDY\GROUP A\GrA WEEK2	GroupACCiWEEK2PostSx	1756.76	35.6092	113.459	14	119.559	134.955		145.838					57.12	442.68	0	457.32	0	28.64	0	0	449.2	412.64	0	8.12	1.4	0	0	0
2020-10-27	13:15:00	93614	900	900	989001025043695	E:\CCI STUDY\GROUP A\GrA WEEK2	GroupACCiWEEK2PostSx	534.868	34.6292	113.596	6	154.336	125.875		123.003					2.4	898.8	0	1.2	0	0	0	0	0.6	898.2	0.6	0.6	0	0	0	0
2020-10-27	13:30:00	94514	900	900	989001025043695	E:\CCI STUDY\GROUP A\GrA WEEK2	GroupACCiWEEK2PostSx	478.999	34.9183	108.624	4	118.127	126.833		133.929					39.4	898.92	0	1.08	0	0	0	0	1.08	877.96	0	0	20.96	0	0	0
2020-10-27	13:45:00	95414	900	900	989001025043695	E:\CCI STUDY\GROUP A\GrA WEEK2	GroupACCiWEEK2PostSx	924.738	34.933	91.3953	9	161.293	155.384		97.8642					453.88	898.2	0.28	1.8	0	0	344.88	2.36	0.28	312	0.32	1.52	238.64	0	0	0
2020-10-27	14:00:00	96314	900	900	989001025043695	E:\CCI STUDY\GROUP A\GrA WEEK2	GroupACCiWEEK2PostSx	534.451	34.5501	69.3995	6	129.305	91.2668		144.841					147.76	863.12	0	36.88	0	37	785.56	40.56	36.88	0	0	0	0	0	0	0
2020-10-27	14:15:00	97214	900	900	989001025043695	E:\CCI STUDY\GROUP A\GrA WEEK2	GroupACCiWEEK2PostSx	3179.29	35.6446	103.558	27	144.554	144.215		130.623					50.84	890	42.84	10	17.8	158.6	28.92	9.36	1.68	596.16	9.76	8.32	45	0	24.4	0
2020-10-27	14:30:00	98114	900	900	989001025043695	E:\CCI STUDY\GROUP A\GrA WEEK2	GroupACCiWEEK2PostSx	3711.15	36.2093	169.609	33	119.5	212.529		182.049					62.32	714.24	431.56	185.76	33.72	13.8	5.16	492.24	181.28	117.28	3.36	4.48	9.8	0	24.92	13.96
2020-10-27	14:45:00	99014	900	900	989001025043695	E:\CCI STUDY\GROUP A\GrA WEEK2	GroupACCiWEEK2PostSx	0	35.9941	120.002	0	120.277	139.797		121.375					0	14.12	0	885.88	0	0	0	14.12	885.88	0	0	0	0	0	0	0
2020-10-27	15:00:00	99914	900	900	989001025043695	E:\CCI STUDY\GROUP A\GrA WEEK2	GroupACCiWEEK2PostSx	478.001	35.3675	129.577	4	167.621	192.818		178.992					16.8	877.4	0	22.6	0	0	0	877.4	22.6	0	0	0	0	0	0	0
2020-10-27	15:15:00	100814	900	900	989001025043695	E:\CCI STUDY\GROUP A\GrA WEEK2	GroupACCiWEEK2PostSx	1433.98	35.315	108.039	13	140.08	144.533		153.628					54.24	644.64	0	255.36	0	3.8	255.6	343.88	255.36	41.36	0	0	0	0	0	0
2020-10-27	15:30:00	101714	900	900	989001025043695	E:\CCI STUDY\GROUP A\GrA WEEK2	GroupACCiWEEK2PostSx	7540.35	35.2201	151.79	64	196.469	192.014		225.407					141.24	693.6	186.6	206.4	78.72	135.12	184.8	27.48	167.4	13.64	177.16	39	21.56	1.76	52.8	0.56
2020-10-27	15:45:00	102614	900	900	989001025043695	E:\CCI STUDY\GROUP A\GrA WEEK2	GroupACCiWEEK2PostSx	10058.6	35.506	154.435	84	240.651	188.247		277.76					221.64	779.56	137.96	120.44	44.52	19.84	14.64	189.64	47.52	2.08	98.2	72.92	209.04	32	133.68	35.92
2020-10-27	16:00:00	103514	900	900	989001025043695	E:\CCI STUDY\GROUP A\GrA WEEK2	GroupACCiWEEK2PostSx	5055.67	35.3653	135.045	50	157.737	203.942		162.866					90.28	490.12	41.48	409.88	14.2	99.08	66.04	34.6	391.48	6.96	150.48	18.4	3.08	12.08	96.8	6.8
2020-10-27	16:15:00	104414	900	900	989001025043695	E:\CCI STUDY\GROUP A\GrA WEEK2	GroupACCiWEEK2PostSx	4322.4	35.7613	103.644	38	122.97	220.101		177.843					75.88	256.08	111.92	643.92	36.16	4.08	4.48	30.16	419.44	1.72	51.56	224.48	14.76	0	110.84	2.32
2020-10-27	16:30:00	105314	900	900	989001025043695	E:\CCI STUDY\GROUP A\GrA WEEK2	GroupACCiWEEK2PostSx	985.351	35.2178	123.3	10	199.909	156.977		143.303					23.76	655.52	0	244.48	0	0.08	642.92	0	14.2	4.8	0	230.28	7.72	0	0	0
2020-10-27	16:45:00	106214	900	900	989001025043695	E:\CCI STUDY\GROUP A\GrA WEEK2	GroupACCiWEEK2PostSx	1318	34.8039	119.837	10	151.858	150.668		207.155					32.24	900	13.36	0	0	0	167.08	0	0	674.96	0	0	57.96	0	0	0
2020-10-27	17:00:00	107114	900	900	989001025043695	E:\CCI STUDY\GROUP A\GrA WEEK2	GroupACCiWEEK2PostSx	8799.69	36.2295	126.839	77	246.208	207.765		138.737					319.84	637.32	47.48	262.68	19.76	4	0	126.88	33.44	191.12	186.04	229.24	63.76	0	34.28	11.48
2020-10-27	17:15:00	108014	900	900	989001025043695	E:\CCI STUDY\GROUP A\GrA WEEK2	GroupACCiWEEK2PostSx	3943.33	34.5402	121.238	31	211.009	190.792		136.256					174.4	664.12	110.52	235.88	0	0	0	9.2	19.88	494.76	91.28	216	41.28	3.6	24	0
2020-10-27	17:30:00	108914	900	900	989001025043695	E:\CCI STUDY\GROUP A\GrA WEEK2	GroupACCiWEEK2PostSx	1439.64	34.5704	114.489	13	148.043	156.908		140.598					33.36	892.04	0	7.96	0	5.32	775.16	0	0.04	66.4	0	7.92	43.36	0	0	1.8
2020-10-27	17:45:00	109814	900	900	989001025043695	E:\CCI STUDY\GROUP A\GrA WEEK2	GroupACCiWEEK2PostSx	1249.47	34.5472	119.606	13	157.79	179.138		141.629					21.84	888.08	2.12	11.92	0	0	401.32	0	10.8	8.04	1.24	1.12	474.68	0.56	2	0.24
2020-10-27	18:00:00	110714	900	900	989001025043695	E:\CCI STUDY\GROUP A\GrA WEEK2	GroupACCiWEEK2PostSx	16066.9	34.4572	141.745	144	203.21	189.154		229.553					335.2	707.44	147.4	192.56	111.64	52.8	22	95.84	127.76	66.84	60.92	64.8	171.48	27.64	78.04	20.24
2020-10-27	18:15:00	111614	900	900	989001025043695	E:\CCI STUDY\GROUP A\GrA WEEK2	GroupACCiWEEK2PostSx	9825.86	34.1238	140.512	84	248.383	185.371		205.189					431.88	651.88	160.6	248.12	46.28	59.68	237.28	116.36	134.6	25.8	20.68	113.52	26.12	20.88	88.04	10.76
2020-10-27	18:30:00	112514	900	900	989001025043695	E:\CCI STUDY\GROUP A\GrA WEEK2	GroupACCiWEEK2PostSx	7050.18	34.0464	125.557	63	148.259	222.443		194.764					165.44	466.84	84.08	433.16	21.4	9.16	19	83.56	19.24	15.88	84.52	413.92	13.76	8.24	71.32	140
2020-10-27	18:45:00	113414	900	900	989001025043695	E:\CCI STUDY\GROUP A\GrA WEEK2	GroupACCiWEEK2PostSx	15348.8	33.8019	128.625	133	192.886	183.008		205.909					437.24	596.64	102.24	303.36	24.64	126.52	59.32	68.64	169.88	161.6	27.64	133.48	34.4	9.44	54.52	29.92
2020-10-27	19:00:00	114314	900	900	989001025043695	E:\CCI STUDY\GROUP A\GrA WEEK2	GroupACCiWEEK2PostSx	13016.9	33.786	123.574	119	198.855	165.062		186.752					400.56	528.8	87.6	371.2	11.88	14.48	25.44	83.72	182	17.12	59.16	189.2	87.76	35	140.6	53.64
2020-10-27	19:15:00	115214	900	900	989001025043695	E:\CCI STUDY\GROUP A\GrA WEEK2	GroupACCiWEEK2PostSx	12022.1	33.8518	120.114	101	178.362	191.557		183.333					273.8	596.16	84.8	303.84	34.84	46.92	130.64	121.56	251.16	11.52	131.88	52.68	16.72	2.68	90.04	9.36
2020-10-27	19:30:00	116114	900	900	989001025043695	E:\CCI STUDY\GROUP A\GrA WEEK2	GroupACCiWEEK2PostSx	12473.5	34.3544	131.601	115	195.69	183.613		191.415					228.68	530.12	74.68	369.88	76	91.72	33.44	95.04	74.36	19.48	41.52	295.52	44.8	47.4	63.52	17.2
2020-10-27	19:45:00	117014	900	900	989001025043695	E:\CCI STUDY\GROUP A\GrA WEEK2	GroupACCiWEEK2PostSx	14460.8	34.0476	123.646	123	202.578	192.666		203.188					423.76	649.08	95.6	250.92	34.92	163.68	11.76	74.76	144.24	133.32	76.12	106.68	56.68	7.12	57.48	33.24
2020-10-27	20:00:00	117914	900	900	989001025043695	E:\CCI STUDY\GROUP A\GrA WEEK2	GroupACCiWEEK2PostSx	8509.88	33.7681	155.534	72	249.81	224.731		204.026					126.84	846.16	270.84	53.84	139.88	14.64	1	2.96	36.48	55.44	26.36	17.36	470.68	7.2	97.48	30.52
2020-10-27	20:15:00	118814	900	900	989001025043695	E:\CCI STUDY\GROUP A\GrA WEEK2	GroupACCiWEEK2PostSx	10930.8	34.5417	117.851	99	170.42	200.653		179.076					153.84	693.28	69.04	206.72	7.4	346.56	27.68	14.24	84.92	166.8	8.52	121.8	42.2	2.4	46.64	30.84
2020-10-27	20:30:00	119714	900	900	989001025043695	E:\CCI STUDY\GROUP A\GrA WEEK2	GroupACCiWEEK2PostSx	11810.2	34.1318	118.184	106	225.52	203.364		167.605					279.68	634.72	91.12	265.28	40.2	39.16	209.24	92.44	209.72	34.12	31.72	55.56	39.24	22.32	116.92	9.36
2020-10-27	20:45:00	120614	900	900	989001025043695	E:\CCI STUDY\GROUP A\GrA WEEK2	GroupACCiWEEK2PostSx	2431	34.2767	120.847	19	211.474	151.029		208.716					43.6	876.68	8.24	23.32	0	167.2	208.32	0	21.28	499.56	0	2.04	1.6	0	0	0
2020-10-27	21:00:00	121514	900	900	989001025043695	E:\CCI STUDY\GROUP A\GrA WEEK2	GroupACCiWEEK2PostSx	1229.11	34.055	108.034	11	179.735	142.708		141.633					152.52	807.88	0.84	92.12	0	0	0	0	40.96	769.4	36.04	51.16	2.44	0	0	0
2020-10-27	21:15:00	122414	900	900	989001025043695	E:\CCI STUDY\GROUP A\GrA WEEK2	GroupACCiWEEK2PostSx	288.499	33.8274	109.012	2	211.323	205.283		125.294					1.96	765.84	0	134.16	0	401.56	0	0	134.16	364.28	0	0	0	0	0	0
2020-10-27	21:30:00	123314	900	900	989001025043695	E:\CCI STUDY\GROUP A\GrA WEEK2	GroupACCiWEEK2PostSx	2651.79	34.9148	121.052	19	143.764	203.987		206.224					37.56	896.68	3.04	3.32	0	732.72	18.44	0.04	3.32	145.48	0	0	0	0	0	0
2020-10-27	21:45:00	124214	900	900	989001025043695	E:\CCI STUDY\GROUP A\GrA WEEK2	GroupACCiWEEK2PostSx	6968.02	34.8194	106.817	62	160.131	206.677		165.953					132.56	728.08	66.52	171.92	0	156.8	170.4	5.96	156.92	284	17.52	15	11.92	0	81.48	0
2020-10-27	22:00:00	125114	900	900	989001025043695	E:\CCI STUDY\GROUP A\GrA WEEK2	GroupACCiWEEK2PostSx	10142.7	34.1792	165.691	85	245.966	203.322		208.394					217.36	628.04	326.08	271.96	35.36	82.52	5.04	89.92	230.32	20.16	22.44	41.64	20.12	13.4	313.24	25.84
2020-10-27	22:15:00	126014	900	900	989001025043695	E:\CCI STUDY\GROUP A\GrA WEEK2	GroupACCiWEEK2PostSx	11642.1	34.2107	134.252	104	224.818	198.837		202.074					266.28	802.2	84.04	97.8	129	104.32	196.96	169.96	57.8	33.56	52.04	40	15.76	16.2	67.6	16.8
2020-10-27	22:30:00	126914	900	900	989001025043695	E:\CCI STUDY\GROUP A\GrA WEEK2	GroupACCiWEEK2PostSx	16931.4	34.0772	119.994	149	173.206	193.751		195.568					366.8	586.36	121.08	313.64	16.12	73.64	125.4	29.32	253.4	39.28	57.32	60.24	39.04	27.84	155.16	23.24
2020-10-27	22:45:00	127814	900	900	989001025043695	E:\CCI STUDY\GROUP A\GrA WEEK2	GroupACCiWEEK2PostSx	13289.9	34.0536	114.821	120	184.191	142.828		212.91					244.36	597	33.64	303	27.88	72.96	6.96	69.84	274.92	29	24.52	28.08	45.88	24.96	265.4	29.6
2020-10-27	23:00:00	128714	900	900	989001025043695	E:\CCI STUDY\GROUP A\GrA WEEK2	GroupACCiWEEK2PostSx	12507	33.9869	127.3	115	217.22	183.855		189.887					309.12	402.56	74.96	497.44	16.48	51.28	6.24	66	134.92	3.28	50.28	362.52	46.2	30.2	122.08	10.52
2020-10-27	23:15:00	129614	900	900	989001025043695	E:\CCI STUDY\GROUP A\GrA WEEK2	GroupACCiWEEK2PostSx	8429.85	33.7544	132.912	76	204.803	196.858		162.836					269.44	563.36	141.44	336.64	47.2	177.16	45.56	47.96	104.08	87.24	27.04	232.56	40.2	19.96	50.36	20.68
2020-10-27	23:30:00	130514	900	900	989001025043695	E:\CCI STUDY\GROUP A\GrA WEEK2	GroupACCiWEEK2PostSx	8144.44	34.2663	125.794	71	172.87	256.091		215.622					129.88	867.92	15.04	32.08	0.12	175.44	37.92	33.68	11.2	31.52	115.04	20.88	58.48	62.32	284.92	68.48
2020-10-27	23:45:00	131414	900	900	989001025043695	E:\CCI STUDY\GROUP A\GrA WEEK2	GroupACCiWEEK2PostSx	13391	33.8245	118.584	118	176.128	199.916		198.43					234.92	666.72	54.36	233.28	88.32	94.28	50.04	47.32	221.6	90.72	82.28	11.68	37.64	48.8	57.72	69.6
2020-10-28	00:00:00	132314	900	900	989001025043695	E:\CCI STUDY\GROUP A\GrA WEEK2	GroupACCiWEEK2PostSx	8742.04	34.1389	138.515	70	175.804	215.305		180.929					142.2	326.48	120.36	573.52	72.08	32.96	59.4	14.04	149	32.32	10	424.52	19.6	20.12	50.4	15.56
2020-10-28	00:15:00	133214	900	900	989001025043695	E:\CCI STUDY\GROUP A\GrA WEEK2	GroupACCiWEEK2PostSx	1424.5	34.3155	111.318	14	147.113	160.786		156.356					58.04	696.48	27.92	203.52	0	0	631.16	7.88	0.04	8.04	1.32	203.48	21.84	0	26.24	0
2020-10-28	00:30:00	134114	900	900	989001025043695	E:\CCI STUDY\GROUP A\GrA WEEK2	GroupACCiWEEK2PostSx	0	33.6797	119.48	0	236.705	183.459		119.5					0	900	0	0	0	0	900	0	0	0	0	0	0	0	0	0
2020-10-28	00:45:00	135014	900	900	989001025043695	E:\CCI STUDY\GROUP A\GrA WEEK2	GroupACCiWEEK2PostSx	0	33.8958	108.275	0	233.597	159.799		147.342					0	900	0	0	0	0	900	0	0	0	0	0	0	0	0	0
2020-10-28	01:00:00	135914	900	900	989001025043695	E:\CCI STUDY\GROUP A\GrA WEEK2	GroupACCiWEEK2PostSx	1234.91	34.3377	95.5966	11	105.128	170.798		133.104					202.72	898.8	0	1.2	0	305.08	410.4	0	0.64	182.72	0.6	0.56	0	0	0	0
2020-10-28	01:15:00	136814	900	900	989001025043695	E:\CCI STUDY\GROUP A\GrA WEEK2	GroupACCiWEEK2PostSx	2603.25	34.668	97.1943	19	120.031	161.839		148.01					241.96	896.4	0	3.6	4.88	552.92	162.4	14.12	0	134.4	5.72	3.6	1.72	16.16	2.16	1.92
2020-10-28	01:30:00	137714	900	900	989001025043695	E:\CCI STUDY\GROUP A\GrA WEEK2	GroupACCiWEEK2PostSx	4358.75	34.0932	72.5995	44	144.256	96.3083		148.56					445.36	693.56	14.96	206.44	10	360.08	229.12	1.92	134.76	29.16	34.36	71.68	5.88	7.52	7.72	7.8
2020-10-28	01:45:00	138614	900	900	989001025043695	E:\CCI STUDY\GROUP A\GrA WEEK2	GroupACCiWEEK2PostSx	7977.13	34.5775	96.9771	69	134.548	131.343		138.236					507.52	496.64	46.68	403.36	18.36	131.6	183.56	33.04	376.12	59.88	26.24	27.24	10.76	4.4	28.8	0
2020-10-28	02:00:00	139514	900	900	989001025043695	E:\CCI STUDY\GROUP A\GrA WEEK2	GroupACCiWEEK2PostSx	13150.9	34.302	125.186	114	184.661	194.72		170.065					254.88	556.8	139.6	343.2	17.64	126.56	77.68	71.56	304.36	60.76	29.08	38.84	28.8	71.52	65.92	7.28
2020-10-28	02:15:00	140414	900	900	989001025043695	E:\CCI STUDY\GROUP A\GrA WEEK2	GroupACCiWEEK2PostSx	8905.38	34.4228	130.095	78	201.422	212.201		155.396					158.72	372.68	104.96	527.32	7.8	178.32	3.16	6.2	54.8	54.8	4.8	472.52	27.64	8.16	81.8	0
2020-10-28	02:30:00	141314	900	900	989001025043695	E:\CCI STUDY\GROUP A\GrA WEEK2	GroupACCiWEEK2PostSx	12901.2	34.4698	116.184	110	174.562	166.782		200.097					482.28	520.28	74.2	379.72	138.92	119.76	15.6	59.64	194.24	7.76	60.6	185.48	32.6	33	41.72	10.68
2020-10-28	02:45:00	142214	900	900	989001025043695	E:\CCI STUDY\GROUP A\GrA WEEK2	GroupACCiWEEK2PostSx	11350.6	34.1775	181.271	97	280.353	219.226		218.863					315.2	716.12	380.4	183.88	117.6	88.32	0	41.12	95.52	4.16	211.28	88.36	46.28	70.96	125.32	11.08
2020-10-28	03:00:00	143114	900	900	989001025043695	E:\CCI STUDY\GROUP A\GrA WEEK2	GroupACCiWEEK2PostSx	8982.31	34.666	123.987	72	180.07	214.252		207.22					213.32	757.04	78.84	142.96	17.76	99.64	178.88	2.88	33.88	50.12	202.92	109.08	54.4	73.12	77.32	0
2020-10-28	03:15:00	144014	900	900	989001025043695	E:\CCI STUDY\GROUP A\GrA WEEK2	GroupACCiWEEK2PostSx	9309.76	34.5462	133.345	81	222.531	217.21		170.911					166.84	616.68	122.24	283.32	1.36	69.92	102.76	48.64	74.68	40.88	19.92	208.64	42.52	7.52	211.48	71.68
2020-10-28	03:30:00	144914	900	900	989001025043695	E:\CCI STUDY\GROUP A\GrA WEEK2	GroupACCiWEEK2PostSx	10261.6	34.5089	145.841	85	239.029	192.814		228.762					234.6	528.96	150.48	371.04	4.64	24	48.2	31.8	148.2	49.96	184	222.84	50.12	25	98.28	12.96
2020-10-28	03:45:00	145814	900	900	989001025043695	E:\CCI STUDY\GROUP A\GrA WEEK2	GroupACCiWEEK2PostSx	12916.1	34.3931	127.78	109	155.491	220.088		196.548					177.6	436.84	68.64	463.16	39.76	35.8	101.76	50.36	69.56	37.2	34.04	393.6	50.16	28.72	44.88	14.16
2020-10-28	04:00:00	146714	900	900	989001025043695	E:\CCI STUDY\GROUP A\GrA WEEK2	GroupACCiWEEK2PostSx	17672.8	34.8004	127.024	154	207.599	196.905		183.234					279.36	676.4	89.04	223.6	61.76	42.4	42.56	49.88	58.56	141.16	170.56	165.04	53.16	22.24	61.72	30.96
2020-10-28	04:15:00	147614	900	900	989001025043695	E:\CCI STUDY\GROUP A\GrA WEEK2	GroupACCiWEEK2PostSx	11939.8	34.5505	126.065	107	179.09	220.642		171.466					157.56	477.16	61.92	422.84	11.08	44.64	132.96	8.48	79.4	50.84	28.76	343.44	89.84	0	66.88	43.68
2020-10-28	04:30:00	148514	900	900	989001025043695	E:\CCI STUDY\GROUP A\GrA WEEK2	GroupACCiWEEK2PostSx	16670.8	34.7351	139.235	147	194.672	219.39		219.429					290.28	689.04	139.24	210.96	108.04	67.44	100	27.52	76.2	43.28	68.84	134.76	40.12	72.88	99.4	61.52
2020-10-28	04:45:00	149414	900	900	989001025043695	E:\CCI STUDY\GROUP A\GrA WEEK2	GroupACCiWEEK2PostSx	16242.1	34.3701	122.974	143	168.544	206.904		195.266					277.52	638.28	85.24	261.72	4.76	45.72	19.48	81.96	110.68	48.28	67.56	151.04	91.16	90.24	140.12	49
2020-10-28	05:00:00	150314	900	900	989001025043695	E:\CCI STUDY\GROUP A\GrA WEEK2	GroupACCiWEEK2PostSx	12032	33.8922	135.679	107	218.164	194.089		192.597					227.48	651.2	151.12	248.8	184.64	84.48	11.6	91.96	125.72	172.16	23.48	123.08	23.44	6.12	52.16	1.16
2020-10-28	05:15:00	151214	900	900	989001025043695	E:\CCI STUDY\GROUP A\GrA WEEK2	GroupACCiWEEK2PostSx	14370.3	35.066	121.524	124	219.909	182.604		199.498					240.88	619.4	21.44	280.6	6.68	79.2	35.44	18.68	172.52	23.96	8.92	108.08	39.92	167.12	220.16	19.32
2020-10-28	05:30:00	152114	900	900	989001025043695	E:\CCI STUDY\GROUP A\GrA WEEK2	GroupACCiWEEK2PostSx	14829	34.4084	121.336	132	169.214	210.873		216.992					236.28	583.4	30.72	316.6	22.84	40.28	40.4	14.28	82.88	86.56	14.44	233.72	57.36	138.4	82.72	86.12
2020-10-28	05:45:00	153014	900	900	989001025043695	E:\CCI STUDY\GROUP A\GrA WEEK2	GroupACCiWEEK2PostSx	16065.1	34.1767	123.204	140	180.101	176.139		210.906					299	720.04	80.76	179.96	70.64	43.56	68.04	134.8	101.44	87.24	150.08	78.52	64.2	9.44	21.88	70.16
2020-10-28	06:00:00	153914	900	900	989001025043695	E:\CCI STUDY\GROUP A\GrA WEEK2	GroupACCiWEEK2PostSx	20630.6	34.4358	134.095	174	186.645	193.029		214.447					291.36	609.76	104.44	290.24	30.84	41.72	84.12	34.52	65	136.24	105.2	225.24	75.72	47.48	34.2	19.72
2020-10-28	06:15:00	154814	900	900	989001025043695	E:\CCI STUDY\GROUP A\GrA WEEK2	GroupACCiWEEK2PostSx	14105	34.1054	129.37	126	160.369	205.069		202.838					204.04	596.36	96.88	303.64	54.76	24.12	39.92	108	179.04	48.68	55.12	124.6	82.6	22.36	84.12	76.68
2020-10-28	06:30:00	155714	900	900	989001025043695	E:\CCI STUDY\GROUP A\GrA WEEK2	GroupACCiWEEK2PostSx	7751.99	33.3376	144.555	69	191.431	171.407		212.788					93.36	757.6	193.76	142.4	4.12	4.84	142.56	2.2	82.64	238.28	19.32	59.76	113.12	2.36	223.32	7.48
2020-10-28	06:45:00	156614	900	900	989001025043695	E:\CCI STUDY\GROUP A\GrA WEEK2	GroupACCiWEEK2PostSx	1373.46	34.7472	71.9917	12	74.5254	140.122		178.484					77.08	898.84	0	1.16	0	1.24	77.44	2.4	1.16	538.8	0	0	278.96	0	0	0
2020-10-28	07:00:00	157514	900	900	989001025043695	E:\CCI STUDY\GROUP A\GrA WEEK2	GroupACCiWEEK2PostSx	338.705	34.1951	120.608	0	119.833	224.219		188.166					8.12	900	0	0	0	0	0	0	0	0	0	0	900	0	0	0
2020-10-28	07:15:00	158414	900	900	989001025043695	E:\CCI STUDY\GROUP A\GrA WEEK2	GroupACCiWEEK2PostSx	0	33.2664	168.543	0	120	267.657		169.352					0	900	0	0	0	0	0	0	0	0	0	0	900	0	0	0
2020-10-28	07:30:00	159314	900	900	989001025043695	E:\CCI STUDY\GROUP A\GrA WEEK2	GroupACCiWEEK2PostSx	0	33.3519	157.605	0	191.841	223.303		223.47					0	900	100.8	0	0	0	0	0	0	0	0	0	900	0	0	0
2020-10-28	07:45:00	160214	900	900	989001025043695	E:\CCI STUDY\GROUP A\GrA WEEK2	GroupACCiWEEK2PostSx	5937.87	33.4818	120.869	63	123.266	190.913		256.733					81.64	809.08	18.16	90.92	0	0	4.48	0	78.88	6.72	0	12.04	772.96	13.12	11.8	0
2020-10-28	08:00:00	161114	900	900	989001025043695	E:\CCI STUDY\GROUP A\GrA WEEK2	GroupACCiWEEK2PostSx	10223.8	34.1163	148.385	88	175.052	226.073		246.44					141.76	833.12	302.76	66.88	29.04	4.64	65.96	23.6	43.36	10.88	44.76	23.52	338.6	182.84	122.76	10.04
2020-10-28	08:15:00	162014	900	900	989001025043695	E:\CCI STUDY\GROUP A\GrA WEEK2	GroupACCiWEEK2PostSx	11313.9	34.3941	138.132	95	177.503	222.218		207.738					134.92	540	193.44	360	64.08	27	49.56	65.6	283.36	12.24	90.72	76.64	25.16	15.04	63.88	126.72
2020-10-28	08:30:00	162914	900	900	989001025043695	E:\CCI STUDY\GROUP A\GrA WEEK2	GroupACCiWEEK2PostSx	6032.1	33.6939	85.745	55	201.015	144.432		144.257					106.08	600.88	54.96	299.12	0.04	80.8	359.68	3.28	254.32	0.72	6.88	44.8	20.92	48.56	4.52	75.48
2020-10-28	08:45:00	163814	900	900	989001025043695	E:\CCI STUDY\GROUP A\GrA WEEK2	GroupACCiWEEK2PostSx	168.998	33.4767	57.538	2	178.397	93.7409		188.226					19.12	774.72	0	125.28	0	0.04	774.68	0	125.28	0	0	0	0	0	0	0
2020-10-28	09:00:00	164714	900	900	989001025043695	E:\CCI STUDY\GROUP A\GrA WEEK2	GroupACCiWEEK2PostSx	3519.17	33.5806	107.279	27	208.806	185.197		147.151					75.84	872.16	14.64	27.84	9.72	4.56	262.76	8.4	27.24	309.96	0.56	0.6	274.68	0	1.52	0
2020-10-28	09:15:00	165614	900	900	989001025043695	E:\CCI STUDY\GROUP A\GrA WEEK2	GroupACCiWEEK2PostSx	7438.32	33.4369	126.07	64	212.681	179.491		173.849					121.76	734.6	73.64	165.4	44	93.12	156.12	17.92	126.48	56.56	1.84	38.92	264.96	4.76	84.16	11.16
2020-10-28	09:30:00	166514	900	900	989001025043695	E:\CCI STUDY\GROUP A\GrA WEEK2	GroupACCiWEEK2PostSx	3497.7	34.4697	121.033	32	151.273	205.71		155.672					117.52	414.32	43.56	485.68	21.2	0.52	202.36	39.8	37.08	41.72	8.36	448.6	45.48	38.92	10.2	5.76
2020-10-28	09:45:00	167414	900	900	989001025043695	E:\CCI STUDY\GROUP A\GrA WEEK2	GroupACCiWEEK2PostSx	4987.39	36.5316	115.388	50	162.438	132.283		148.69					94.32	880.52	0	19.48	0.04	609.04	235.56	9.56	11.88	0.76	0	7.6	25.56	0	0	0
2020-10-28	10:00:00	168314	900	900	989001025043695	E:\CCI STUDY\GROUP A\GrA WEEK2	GroupACCiWEEK2PostSx	671.802	36.4005	118.945	6	139.433	184.905		245.181					8.52	561.72	0	338.28	0	70.28	0	0	50.92	0	0	287.36	491.44	0	0	0
2020-10-28	10:15:00	169214	900	900	989001025043695	E:\CCI STUDY\GROUP A\GrA WEEK2	GroupACCiWEEK2PostSx	119.5	36.3458	137.996	1	206.819	257.428		176.892					1.2	573.2	0	326.8	0	0	0	0	0	0	0	326.8	573.2	0	0	0
2020-10-28	10:30:00	170114	900	900	989001025043695	E:\CCI STUDY\GROUP A\GrA WEEK2	GroupACCiWEEK2PostSx	986.085	36.2728	125.646	10	167.543	227.995		209.738					115.28	807.4	0	92.6	0	0	0	0	21.52	0	0	71.08	807.4	0	0	0
2020-10-28	10:45:00	171014	900	900	989001025043695	E:\CCI STUDY\GROUP A\GrA WEEK2	GroupACCiWEEK2PostSx	0	36.144	150.678	0	223.044	169.056		183.383					0	900	0	0	0	0	0	0	0	0	0	0	900	0	0	0
2020-10-28	11:00:00	171914	900	900	989001025043695	E:\CCI STUDY\GROUP A\GrA WEEK2	GroupACCiWEEK2PostSx	239	35.909	129.804	2	198.033	179.931		160.132					2.36	878.48	0	21.52	0	0	0	0	0	0	0	21.52	878.48	0	0	0
2020-10-28	11:15:00	172814	900	900	989001025043695	E:\CCI STUDY\GROUP A\GrA WEEK2	GroupACCiWEEK2PostSx	1100.79	35.3927	117.388	13	117.386	235.866		178.553					15.12	842.84	0	57.16	0	0	0	0	57.16	0	0	0	842.84	0	0	0
2020-10-28	11:30:00	173714	900	900	989001025043695	E:\CCI STUDY\GROUP A\GrA WEEK2	GroupACCiWEEK2PostSx	288.853	35.1207	100.677	3	125.184	209.643		109.542					3.56	230.8	0	669.2	0	0	0	0	576.96	0	0	92.24	230.8	0	0	0
2020-10-28	11:45:00	174614	900	900	989001025043695	E:\CCI STUDY\GROUP A\GrA WEEK2	GroupACCiWEEK2PostSx	458.205	35.1001	141.722	5	213.067	223.163		154.235					6.92	782.72	0	117.28	0	0	0	0	9.8	0	0	107.48	782.72	0	0	0
2020-10-28	12:00:00	175514	900	900	989001025043695	E:\CCI STUDY\GROUP A\GrA WEEK2	GroupACCiWEEK2PostSx	2899.65	35.2679	100.516	25	181.4	171.267		160.638					67.96	689.32	6.2	210.68	0	0	200.64	0	59.84	6.64	0	150.84	482.04	0	0	0
2020-10-28	12:15:00	176414	900	900	989001025043695	E:\CCI STUDY\GROUP A\GrA WEEK2	GroupACCiWEEK2PostSx	0	35.2274	119.5	0	145.871	119.5		239.5					0	900	0	0	0	0	900	0	0	0	0	0	0	0	0	0
2020-10-28	12:30:00	177314	900	900	989001025043695	E:\CCI STUDY\GROUP A\GrA WEEK2	GroupACCiWEEK2PostSx	577.35	35.9189	97.4393	4	120.31	218.436		139.239					7.16	898.76	0	1.24	0	0	896.4	0	1.24	2.36	0	0	0	0	0	0
2020-10-28	12:45:00	178214	900	900	989001025043695	E:\CCI STUDY\GROUP A\GrA WEEK2	GroupACCiWEEK2PostSx	359.501	36.0696	69.3455	3	149.389	100.165		141.77					7.48	900	0	0	0	0	451.88	0	0	445.16	0	0	2.96	0	0	0
2020-10-28	13:00:00	179114	900	900	989001025043695	E:\CCI STUDY\GROUP A\GrA WEEK2	GroupACCiWEEK2PostSx	1760.51	35.6097	91.7267	15	114.617	144.897		118.934					238.92	770.6	24.52	129.4	10.24	0	344.76	3.32	119.6	394.16	6.32	9.8	0	0	11.8	0
2020-10-28	13:15:00	180014	900	900	989001025043695	E:\CCI STUDY\GROUP A\GrA WEEK2	GroupACCiWEEK2PostSx	892.916	35.0704	157.338	9	243.66	240.473		159.091					23.88	865.88	168.44	34.12	0	0	0	0	0	0	0	34.12	855.76	5.08	5.04	0
2020-10-28	13:30:00	180914	900	900	989001025043695	E:\CCI STUDY\GROUP A\GrA WEEK2	GroupACCiWEEK2PostSx	2672.08	35.0513	123.048	30	172.09	243.468		124.55					35.76	890.92	15.08	9.08	0	0	0	0	0	0	0	9.08	870.72	11.36	8.84	0
2020-10-28	13:45:00	181814	900	900	989001025043695	E:\CCI STUDY\GROUP A\GrA WEEK2	GroupACCiWEEK2PostSx	3927.39	35.3714	109.367	36	168.291	212.524		161.478					79.2	884.52	27.52	15.48	57.88	2.76	526.84	43.84	8.76	3.28	7.16	6.72	198.72	15.24	25.4	3.4
2020-10-28	14:00:00	182714	900	900	989001025043695	E:\CCI STUDY\GROUP A\GrA WEEK2	GroupACCiWEEK2PostSx	4548.27	35.2679	104.316	38	141.353	208.163		127.104					137.36	642.8	8.52	257.2	0	0.6	297.52	0.6	190.64	3.88	0.2	66.56	332.08	4.12	3.8	0
2020-10-28	14:15:00	183614	900	900	989001025043695	E:\CCI STUDY\GROUP A\GrA WEEK2	GroupACCiWEEK2PostSx	0	35.1286	119.462	0	236.038	119.5		216.62					0	900	0	0	0	0	900	0	0	0	0	0	0	0	0	0
2020-10-28	14:30:00	184514	900	900	989001025043695	E:\CCI STUDY\GROUP A\GrA WEEK2	GroupACCiWEEK2PostSx	239	35.9132	131.863	2	210.273	169.415		201.051					4.72	900	0	0	0	0	896.48	0	0	3.52	0	0	0	0	0	0
2020-10-28	14:45:00	185414	900	900	989001025043695	E:\CCI STUDY\GROUP A\GrA WEEK2	GroupACCiWEEK2PostSx	1545.17	36.0027	71.8716	15	167.369	81.1837		210.262					19.88	897.8	13.2	2.2	2.88	0	864.44	3.76	0	2.68	6.88	2.2	7	3.96	2.92	3.28
2020-10-28	15:00:00	186314	900	900	989001025043695	E:\CCI STUDY\GROUP A\GrA WEEK2	GroupACCiWEEK2PostSx	7978.62	35.7371	120.011	73	197.374	209.137		188.317					178.72	833.72	196.36	66.28	35.28	12.32	407.84	15.84	27.64	11.72	28.84	38.64	104.36	0	96.52	121
2020-10-28	15:15:00	187214	900	900	989001025043695	E:\CCI STUDY\GROUP A\GrA WEEK2	GroupACCiWEEK2PostSx	0	35.6466	131.86	0	206.977	242.794		156.648					0	900	0	0	0	0	0	0	0	0	0	0	900	0	0	0
2020-10-28	15:30:00	188114	900	900	989001025043695	E:\CCI STUDY\GROUP A\GrA WEEK2	GroupACCiWEEK2PostSx	1106.56	35.5676	120.866	10	144.948	182.6		199.572					68.48	651.8	0	248.2	0	0	0	0	245.8	66.88	0	2.4	584.92	0	0	0
2020-10-28	15:45:00	189014	900	900	989001025043695	E:\CCI STUDY\GROUP A\GrA WEEK2	GroupACCiWEEK2PostSx	2617.61	35.3844	51.2251	22	193.127	102.193		160.806					107.44	851.52	2.96	48.48	0	0	436.92	0	11.52	116.36	0	36.96	294.04	0	4.2	0
2020-10-28	16:00:00	189914	900	900	989001025043695	E:\CCI STUDY\GROUP A\GrA WEEK2	GroupACCiWEEK2PostSx	7073.22	35.4248	126.893	65	168.562	231.649		163.709					85.64	794.56	115.64	105.44	46.52	47	75.04	13.68	17.64	7	10.96	87.8	476.64	9.8	21.92	86
2020-10-28	16:15:00	190814	900	900	989001025043695	E:\CCI STUDY\GROUP A\GrA WEEK2	GroupACCiWEEK2PostSx	8607.84	35.6625	149.283	75	210.798	287.331		197.02					207.84	771.16	152.56	128.84	29.68	11.92	13.44	135.04	96.04	9.16	151.16	32.8	210.96	150.04	52.72	7.04
2020-10-28	16:30:00	191714	900	900	989001025043695	E:\CCI STUDY\GROUP A\GrA WEEK2	GroupACCiWEEK2PostSx	13335.7	36	124.213	119	192.123	180.38		212.064					227.24	784.48	72.6	115.52	39.52	81.48	93.4	62.48	50.84	13.8	150.2	64.68	196.84	29.36	100.96	16.44
2020-10-28	16:45:00	192614	900	900	989001025043695	E:\CCI STUDY\GROUP A\GrA WEEK2	GroupACCiWEEK2PostSx	14854.9	35.6559	136.961	134	230.438	231.476		203.528					272.24	833.6	143.64	66.4	165.76	118.12	92.64	81.76	37.4	28.12	52.6	29	117.16	16.28	123.92	37.24
2020-10-28	17:00:00	193514	900	900	989001025043695	E:\CCI STUDY\GROUP A\GrA WEEK2	GroupACCiWEEK2PostSx	10360.4	36.0583	123.139	90	165.161	180.46		186.705					131.48	607.52	52.92	292.48	133.36	64.04	179.36	20.96	32.32	16.2	15.92	260.16	94.6	37.44	36.64	9
2020-10-28	17:15:00	194414	900	900	989001025043695	E:\CCI STUDY\GROUP A\GrA WEEK2	GroupACCiWEEK2PostSx	240	35.5212	130.546	2	168.936	264.74		142.443					2.4	900	0	0	0	0	0	0	0	7.48	0	0	892.52	0	0	0
2020-10-28	17:30:00	195314	900	900	989001025043695	E:\CCI STUDY\GROUP A\GrA WEEK2	GroupACCiWEEK2PostSx	0	35.4424	125.641	0	168.578	267.216		134.426					0	885.88	0	14.12	0	0	0	0	0	0	0	14.12	885.88	0	0	0
2020-10-28	17:45:00	196214	900	900	989001025043695	E:\CCI STUDY\GROUP A\GrA WEEK2	GroupACCiWEEK2PostSx	3216.44	35.6241	105.66	31	139.237	178.023		220.136					81.88	786.68	10.8	113.32	0.36	3.72	570.72	6.64	5.8	52.12	9.52	107.52	133.44	7.8	1.8	0.56
2020-10-28	18:00:00	197114	900	900	989001025043695	E:\CCI STUDY\GROUP A\GrA WEEK2	GroupACCiWEEK2PostSx	10608.7	36.0237	119.794	92	183.112	160.532		166.556					158.84	450.64	28.88	449.36	29.8	40.56	106.84	11.88	36.16	25.04	18.56	413.2	162.36	1.44	53.72	0.44
2020-10-28	18:15:00	198014	900	900	989001025043695	E:\CCI STUDY\GROUP A\GrA WEEK2	GroupACCiWEEK2PostSx	14795.8	36.2672	135.417	132	190.549	211.105		202.131					448.92	711.72	134.44	188.28	41.04	118.64	115.44	46.84	102.4	16.64	77.76	85.88	55.24	108.16	76.88	55.08
2020-10-28	18:30:00	198914	900	900	989001025043695	E:\CCI STUDY\GROUP A\GrA WEEK2	GroupACCiWEEK2PostSx	16611	36.1013	131.257	145	202.481	192.383		205.71					416.4	681.92	153.72	218.08	19.24	64.84	75.56	74.84	76.24	5.76	169.56	141.84	50.08	63.64	118.56	39.84
2020-10-28	18:45:00	199814	900	900	989001025043695	E:\CCI STUDY\GROUP A\GrA WEEK2	GroupACCiWEEK2PostSx	13872.6	35.7493	123.127	121	194.418	218.514		212.179					237.72	804.4	107.52	95.6	49.24	22.12	93.76	21.16	16.04	64.96	31.48	79.56	60.92	110.04	149.84	200.88
2020-10-28	19:00:00	200714	900	900	989001025043695	E:\CCI STUDY\GROUP A\GrA WEEK2	GroupACCiWEEK2PostSx	18888.2	35.7514	136.038	168	216.055	200.582		223.37					331.4	763.88	161.8	136.12	72.24	113.4	35.28	100.4	34.12	54.64	88.04	102	45.28	61.44	111.32	81.84
2020-10-28	19:15:00	201614	900	900	989001025043695	E:\CCI STUDY\GROUP A\GrA WEEK2	GroupACCiWEEK2PostSx	13013.3	35.6794	160.844	113	231.229	237.371		237.118					274.44	806.32	287	93.68	22.8	24.12	45.6	77.84	51	72.48	55.32	42.68	141.84	49.6	298.92	17.8
2020-10-28	19:30:00	202514	900	900	989001025043695	E:\CCI STUDY\GROUP A\GrA WEEK2	GroupACCiWEEK2PostSx	16476.2	35.7066	142.896	145	224.387	219.984		173.048					265.44	778.04	156.32	121.96	189.2	36.08	33.04	36.76	57.6	130.88	91.32	64.36	102.92	11.28	105.84	40.72
2020-10-28	19:45:00	203414	900	900	989001025043695	E:\CCI STUDY\GROUP A\GrA WEEK2	GroupACCiWEEK2PostSx	14534.4	35.7956	130.832	131	192.536	234.501		166.132					275.16	802.72	105.56	97.28	37.92	145.04	54.4	63.16	24.16	151.56	43.16	73.12	165.44	4.28	81.04	56.72
2020-10-28	20:00:00	204314	900	900	989001025043695	E:\CCI STUDY\GROUP A\GrA WEEK2	GroupACCiWEEK2PostSx	893.419	35.206	162.341	9	206.565	212.792		250.364					9.44	898.48	317.24	1.52	0	0	152.8	0	0	660.88	0	1.52	81.84	1.52	1.44	0
2020-10-28	20:15:00	205214	900	900	989001025043695	E:\CCI STUDY\GROUP A\GrA WEEK2	GroupACCiWEEK2PostSx	0	35.0011	136.82	0	191.325	192.809		198.656					0	900	102.92	0	0	0	0	0	0	900	0	0	0	0	0	0
2020-10-28	20:30:00	206114	900	900	989001025043695	E:\CCI STUDY\GROUP A\GrA WEEK2	GroupACCiWEEK2PostSx	654.361	35.4747	132.522	7	160.426	234.124		195.504					45.24	853.96	128.12	46.04	0	0	0	0	35.4	843.2	10.76	10.64	0	0	0	0
2020-10-28	20:45:00	207014	900	900	989001025043695	E:\CCI STUDY\GROUP A\GrA WEEK2	GroupACCiWEEK2PostSx	717.001	35.3977	87.7955	6	335.898	120.26		255.377					14.16	813.12	106.68	86.88	0	0	629.68	0.64	86.88	182.8	0	0	0	0	0	0
2020-10-28	21:00:00	207914	900	900	989001025043695	E:\CCI STUDY\GROUP A\GrA WEEK2	GroupACCiWEEK2PostSx	10579.2	35.9747	96.846	97	118.733	184.986		235.856					216.36	828.48	19.12	71.52	21.56	22.76	472.28	13.04	47.04	109.8	8.96	24.48	129.04	9.24	28.56	13.24
2020-10-28	21:15:00	208814	900	900	989001025043695	E:\CCI STUDY\GROUP A\GrA WEEK2	GroupACCiWEEK2PostSx	15432.1	35.6043	129.483	135	158.026	211.148		223.591					253.76	705.04	111.08	194.96	66.32	117.72	241.28	86.76	163.2	33.92	29.28	31.76	63.64	4.64	47.4	14.08
2020-10-28	21:30:00	209714	900	900	989001025043695	E:\CCI STUDY\GROUP A\GrA WEEK2	GroupACCiWEEK2PostSx	18109.6	35.433	120.526	155	185.838	224.863		190.54					352.52	704	78.12	196	100.24	70.4	102.48	132.48	59.56	94.32	27.28	136.44	36.32	19.88	94.52	26.08
2020-10-28	21:45:00	210614	900	900	989001025043695	E:\CCI STUDY\GROUP A\GrA WEEK2	GroupACCiWEEK2PostSx	12667.8	35.9484	125.222	117	206.647	212.07		178.139					292.76	774.4	50.76	125.6	70.92	128.8	75.88	47.88	43.92	73.04	58.96	81.68	150.16	48.12	87.28	33.36
2020-10-28	22:00:00	211514	900	900	989001025043695	E:\CCI STUDY\GROUP A\GrA WEEK2	GroupACCiWEEK2PostSx	17350.6	35.7604	137.007	155	204.603	222.09		198.393					439.08	811.04	111.8	88.96	79.16	59.28	36.36	133.16	33.16	41.72	76.04	55.8	124.04	41.04	177.36	42.88
2020-10-28	22:15:00	212414	900	900	989001025043695	E:\CCI STUDY\GROUP A\GrA WEEK2	GroupACCiWEEK2PostSx	10236.5	35.6936	142.996	90	244.484	187.168		182.912					249.8	777.36	162.68	122.64	48.48	91.76	20.68	43.76	11.88	31.36	247.2	110.76	14.04	154.4	85.08	40.6
2020-10-28	22:30:00	213314	900	900	989001025043695	E:\CCI STUDY\GROUP A\GrA WEEK2	GroupACCiWEEK2PostSx	14839.2	37.4496	138.061	136	206.308	209.328		161.283					371.2	675.36	191.88	224.64	19.36	19.44	51	138.36	80.44	17.72	154.84	144.2	89.12	80.56	48.52	56.44
2020-10-28	22:45:00	214214	900	900	989001025043695	E:\CCI STUDY\GROUP A\GrA WEEK2	GroupACCiWEEK2PostSx	12362.9	36.1942	144.511	108	209.244	217.336		177.463					226.8	710.8	237.24	189.2	30.64	6.36	61.2	209.72	153.32	30.32	110.6	35.88	52.88	93.04	101.36	14.68
2020-10-28	23:00:00	215114	900	900	989001025043695	E:\CCI STUDY\GROUP A\GrA WEEK2	GroupACCiWEEK2PostSx	11636.6	35.5947	118.474	106	206.816	235.394		201.565					149.76	824.36	63.96	75.64	15.84	154	209.72	78.36	30.96	11.44	48.04	44.68	29.4	24.68	184.52	68.36
2020-10-28	23:15:00	216014	900	900	989001025043695	E:\CCI STUDY\GROUP A\GrA WEEK2	GroupACCiWEEK2PostSx	7224.26	35.3903	127.697	64	188.924	205.431		175.482					103.96	867.6	126.24	32.4	12.52	26.24	289.44	12.52	11.92	91.8	21.12	20.48	198	14	52.4	149.56
2020-10-28	23:30:00	216914	900	900	989001025043695	E:\CCI STUDY\GROUP A\GrA WEEK2	GroupACCiWEEK2PostSx	1313.94	35.3872	112.118	12	213.961	203.454		123.872					22.72	891.56	0	8.44	0	0.04	79.84	0	1.8	189.08	0	6.64	622.6	0	0	0
2020-10-28	23:45:00	217814	900	900	989001025043695	E:\CCI STUDY\GROUP A\GrA WEEK2	GroupACCiWEEK2PostSx	508.06	35.364	133.899	4	186.069	213.184		171.115					20.24	889.8	48.2	10.2	0	0	0	0	10.2	0	0	0	889.8	0	0	0
2020-10-29	00:00:00	218714	900	900	989001025043695	E:\CCI STUDY\GROUP A\GrA WEEK2	GroupACCiWEEK2PostSx	8412.53	35.565	144.924	72	251.71	201.394		224.043					130	735.68	123.88	164.32	11.44	64.44	234.04	39.2	22.36	58.12	21.4	141.96	188.04	6.8	64.28	47.92
2020-10-29	00:15:00	219614	900	900	989001025043695	E:\CCI STUDY\GROUP A\GrA WEEK2	GroupACCiWEEK2PostSx	12540.8	35.5914	154.167	105	204.074	234.817		196.078					240.96	711.88	299.72	188.12	62.88	93.68	25.44	343.16	158.68	24.92	36.68	29.44	25.44	17.8	75.72	6.16
2020-10-29	00:30:00	220514	900	900	989001025043695	E:\CCI STUDY\GROUP A\GrA WEEK2	GroupACCiWEEK2PostSx	16722.5	36.0557	159.705	147	222.943	187.898		234.955					233.48	844.84	280.76	55.16	120.04	23.12	53.52	43.88	17.92	15.8	196.72	37.24	168.56	25.88	167.36	29.96
2020-10-29	00:45:00	221414	900	900	989001025043695	E:\CCI STUDY\GROUP A\GrA WEEK2	GroupACCiWEEK2PostSx	13384.1	35.8364	148.502	122	236.789	186.506		210.924					231.16	804.24	187.72	95.76	61.12	50.12	63.28	80.64	55.64	10.68	83.32	40.12	28.84	186.04	222.44	17.76
2020-10-29	01:00:00	222314	900	900	989001025043695	E:\CCI STUDY\GROUP A\GrA WEEK2	GroupACCiWEEK2PostSx	11504	36.0546	166.173	103	223.577	223.051		228.87					204.8	677.36	321.32	222.64	8	89.76	49.84	33.16	169.32	10.36	17.92	53.32	32.96	20.4	369.04	45.92
2020-10-29	01:15:00	223214	900	900	989001025043695	E:\CCI STUDY\GROUP A\GrA WEEK2	GroupACCiWEEK2PostSx	12196.1	36.0405	133.019	103	207.822	190.918		165.743					276.36	675.08	184.12	224.92	29.84	230.96	3.36	63.56	151.4	14.04	75.96	73.52	133.56	31.48	72.68	19.64
2020-10-29	01:30:00	224114	900	900	989001025043695	E:\CCI STUDY\GROUP A\GrA WEEK2	GroupACCiWEEK2PostSx	12136.1	35.8554	156.149	110	198.727	217.797		198.177					207.8	715.72	296.68	184.28	44.32	92.2	51.68	25.28	129.6	18.8	55	54.68	88.76	19.36	308.76	11.56
2020-10-29	01:45:00	225014	900	900	989001025043695	E:\CCI STUDY\GROUP A\GrA WEEK2	GroupACCiWEEK2PostSx	12189.4	35.446	156.444	105	219.514	194.914		237.37					162.12	781.84	277.48	118.16	35.96	105.52	57.56	136.92	71.2	15.32	58.08	46.96	82.8	197.76	79.84	12.08
2020-10-29	02:00:00	225914	900	900	989001025043695	E:\CCI STUDY\GROUP A\GrA WEEK2	GroupACCiWEEK2PostSx	11805.9	35.8407	134.95	100	189.508	231.918		197.446					141.04	811.6	107.52	88.4	18.92	55.2	0.04	48.16	30.36	119.08	27.84	58.04	408.04	39.4	45.72	49.2
2020-10-29	02:15:00	226814	900	900	989001025043695	E:\CCI STUDY\GROUP A\GrA WEEK2	GroupACCiWEEK2PostSx	697.703	35.4975	114.653	5	185.004	182.858		134.756					11.08	815.88	0	84.12	0	0	0	0	4.48	195.6	0	79.64	620.28	0	0	0
2020-10-29	02:30:00	227714	900	900	989001025043695	E:\CCI STUDY\GROUP A\GrA WEEK2	GroupACCiWEEK2PostSx	1005.85	35.3742	66.8739	9	97.4219	189.811		161.176					32.04	865	0	35	0	0	0	0	0.04	0	0	34.96	865	0	0	0
2020-10-29	02:45:00	228614	900	900	989001025043695	E:\CCI STUDY\GROUP A\GrA WEEK2	GroupACCiWEEK2PostSx	358.496	35.3788	95.9901	3	107.466	151.256		178.432					56.04	152.6	0	747.4	0	0	0	0	0	0	0	747.4	152.6	0	0	0
2020-10-29	03:00:00	229514	900	900	989001025043695	E:\CCI STUDY\GROUP A\GrA WEEK2	GroupACCiWEEK2PostSx	10529.4	35.5181	110.719	96	153.318	178.427		195.941					308.72	572.92	52.72	327.08	37.48	28.84	10.16	5.48	54.72	5.56	41.12	272.36	252.32	34.56	45.36	112.04
2020-10-29	03:15:00	230414	900	900	989001025043695	E:\CCI STUDY\GROUP A\GrA WEEK2	GroupACCiWEEK2PostSx	15257.1	35.3867	137.651	137	186.321	217.52		179.327					281.64	581.64	116.36	318.36	70.12	81.6	41.12	70	202.24	11.08	75.24	116.12	56.24	17.6	82.6	76.04
2020-10-29	03:30:00	231314	900	900	989001025043695	E:\CCI STUDY\GROUP A\GrA WEEK2	GroupACCiWEEK2PostSx	13186.1	35.9445	126.274	108	171.059	221.017		188.934					203.04	619.68	116.32	280.32	99.28	194.16	20.36	72.28	239.68	55.64	32.56	40.64	31.84	59.76	34.48	19.32
2020-10-29	03:45:00	232214	900	900	989001025043695	E:\CCI STUDY\GROUP A\GrA WEEK2	GroupACCiWEEK2PostSx	18695.8	36.2871	135.531	167	186.177	200.917		233.19					271.56	618.44	129.08	281.56	15.2	90.76	19.64	18.76	85.88	61.36	82.28	195.68	49.44	75.64	185.52	19.84
2020-10-29	04:00:00	233114	900	900	989001025043695	E:\CCI STUDY\GROUP A\GrA WEEK2	GroupACCiWEEK2PostSx	17008.1	36.6789	146.437	144	235.373	205.469		239.059					227.6	744.4	165.44	155.6	10.84	239.8	38.48	44.96	46.28	81.64	27.72	109.32	84.28	70.68	124.8	21.2
2020-10-29	04:15:00	234014	900	900	989001025043695	E:\CCI STUDY\GROUP A\GrA WEEK2	GroupACCiWEEK2PostSx	14560.4	35.93	133.012	128	223.947	219.906		186.549					234.56	812.16	162.48	87.84	56.36	170.84	76.6	46.16	35.68	23.44	129.92	52.16	111.72	58.24	129.2	9.68
2020-10-29	04:30:00	234914	900	900	989001025043695	E:\CCI STUDY\GROUP A\GrA WEEK2	GroupACCiWEEK2PostSx	11662.1	35.8767	167.202	107	202.117	310.404		224.741					184.2	780.04	357.24	119.96	8.92	74.04	2.88	41.68	21.72	5	38.76	98.24	103.32	112.96	375.24	17.24
2020-10-29	04:45:00	235814	900	900	989001025043695	E:\CCI STUDY\GROUP A\GrA WEEK2	GroupACCiWEEK2PostSx	15814.5	35.5089	144.484	146	195.072	183.335		222.578					234.36	528.24	179.84	371.76	65.52	54.32	28.4	32.76	271.2	6.6	91.28	100.56	75.76	38.52	126.08	9
2020-10-29	05:00:00	236714	900	900	989001025043695	E:\CCI STUDY\GROUP A\GrA WEEK2	GroupACCiWEEK2PostSx	14192.4	35.5546	132.514	123	205.565	199.679		194.268					252.44	744.08	65	155.92	20.56	254.68	47.2	73.24	60.88	8.16	126.96	95.04	53.68	72.4	55.84	31.36
2020-10-29	05:15:00	237614	900	900	989001025043695	E:\CCI STUDY\GROUP A\GrA WEEK2	GroupACCiWEEK2PostSx	17095.1	35.7893	158.868	144	255.931	201.754		206.344					208.72	734.72	252.4	165.28	85.64	162.32	59.8	46.2	75.52	8.28	43.68	89.76	42.48	16.36	213.92	56.04
2020-10-29	05:30:00	238514	900	900	989001025043695	E:\CCI STUDY\GROUP A\GrA WEEK2	GroupACCiWEEK2PostSx	18485.9	35.3087	151.581	161	229.118	222.809		219.117					248.12	688.08	227.24	211.92	178.4	59.36	34.12	44.36	81.68	33.88	70.24	130.24	46.24	94.88	83.88	42.72
2020-10-29	05:45:00	239414	900	900	989001025043695	E:\CCI STUDY\GROUP A\GrA WEEK2	GroupACCiWEEK2PostSx	11775.9	36.3976	145.2	108	198.41	205.501		218.939					189.2	733.96	148.8	166.04	27.48	14.32	27.4	27.48	108.52	63.04	245.16	57.52	21.44	167.32	122.44	17.88
2020-10-29	06:00:00	240314	900	900	989001025043695	E:\CCI STUDY\GROUP A\GrA WEEK2	GroupACCiWEEK2PostSx	20204.9	36.8168	136.643	176	225.47	207.498		202.761					286.76	658.96	137.08	241.04	16.12	119.28	34.92	45.04	78.16	118.6	20.92	162.88	41.8	109.2	78.08	75
2020-10-29	06:15:00	241214	900	900	989001025043695	E:\CCI STUDY\GROUP A\GrA WEEK2	GroupACCiWEEK2PostSx	15879.8	36.6013	147.631	140	212.332	207.918		243.155					232.16	695.92	175.72	204.08	88.84	7.72	74.6	21.2	35.6	192.04	44	168.48	77.32	46.88	82.92	60.4
2020-10-29	06:30:00	242114	900	900	989001025043695	E:\CCI STUDY\GROUP A\GrA WEEK2	GroupACCiWEEK2PostSx	10704.4	35.2234	125.978	96	167.783	181.084		236.356					159.88	632.6	150.32	267.4	98.96	100.64	165.6	18.32	193.92	9.52	98.4	73.48	26.68	7.64	63.48	43.36
2020-10-29	06:45:00	243014	900	900	989001025043695	E:\CCI STUDY\GROUP A\GrA WEEK2	GroupACCiWEEK2PostSx	1548.61	35.4341	105.249	15	174.44	130.032		182.19					39.16	888.16	3.68	11.84	0.56	18.64	848.28	1.16	7.32	19.52	0	4.52	0	0	0	0
2020-10-29	07:00:00	243914	900	900	989001025043695	E:\CCI STUDY\GROUP A\GrA WEEK2	GroupACCiWEEK2PostSx	719.505	35.3556	59.267	5	66.3991	117.516		132.722					294.68	900	0	0	0	0	459.16	0	0	382.8	0	0	58.04	0	0	0
2020-10-29	07:15:00	244814	900	900	989001025043695	E:\CCI STUDY\GROUP A\GrA WEEK2	GroupACCiWEEK2PostSx	0	34.6063	119.5	0	120.277	119.5		150.199					0	900	0	0	0	0	0	0	0	900	0	0	0	0	0	0
2020-10-29	07:30:00	245714	900	900	989001025043695	E:\CCI STUDY\GROUP A\GrA WEEK2	GroupACCiWEEK2PostSx	240	34.5585	102.238	2	165.131	104.011		127.977					2.4	900	0	0	0	0	0	0	0	836	0	0	64	0	0	0
2020-10-29	07:45:00	246614	900	900	989001025043695	E:\CCI STUDY\GROUP A\GrA WEEK2	GroupACCiWEEK2PostSx	10436.7	36.1578	133.048	85	243.646	163.631		181.836					210.32	664.84	186.04	235.16	40.2	43.16	2.44	42.8	60.76	157.52	16.52	174.4	187.08	58	96.48	20.64
2020-10-29	08:00:00	247514	900	900	989001025043695	E:\CCI STUDY\GROUP A\GrA WEEK2	GroupACCiWEEK2PostSx	11293.9	35.4916	119.63	107	143.502	164.965		171.13					229.28	762.2	37.56	137.8	22.28	129.72	334.68	40.12	63.8	56.72	8.04	74	133.44	7.88	28.52	0.8
2020-10-29	08:15:00	248414	900	900	989001025043695	E:\CCI STUDY\GROUP A\GrA WEEK2	GroupACCiWEEK2PostSx	2966.33	35.5103	72.0784	27	97.0271	172.378		151.222					45.6	878.72	0.88	21.28	0	0	180.52	3.6	5.52	280.44	1.76	15.76	411.2	0.6	0.6	0
2020-10-29	08:30:00	249314	900	900	989001025043695	E:\CCI STUDY\GROUP A\GrA WEEK2	GroupACCiWEEK2PostSx	784.913	35.183	75.1	7	131.948	121.7		97.0057					16.72	894.12	0	5.88	15.32	15.8	859.2	1.56	2.28	2.24	0	3.6	0	0	0	0
2020-10-29	08:45:00	250214	900	900	989001025043695	E:\CCI STUDY\GROUP A\GrA WEEK2	GroupACCiWEEK2PostSx	0	35.2514	116.747	0	151.429	117.723		180.636					0	900	0	0	0	900	0	0	0	0	0	0	0	0	0	0
2020-10-29	09:00:00	251114	900	900	989001025043695	E:\CCI STUDY\GROUP A\GrA WEEK2	GroupACCiWEEK2PostSx	358.5	35.0605	28.5416	3	28.9613	134.086		181.841					7.16	900	0	0	0	201.4	698.6	0	0	0	0	0	0	0	0	0
2020-10-29	09:15:00	252014	900	900	989001025043695	E:\CCI STUDY\GROUP A\GrA WEEK2	GroupACCiWEEK2PostSx	984.186	35.2145	157.798	11	179.204	183.833		158.64					21.04	628	281.16	272	0	0	290.96	0	272	7.16	0	0	329.88	0	0	0
2020-10-29	09:30:00	252914	900	900	989001025043695	E:\CCI STUDY\GROUP A\GrA WEEK2	GroupACCiWEEK2PostSx	578.2	35.1528	169.914	4	199.666	219.2		207.539					45.56	792.36	462	107.64	0	0	0	0	107.64	218.88	0	0	573.48	0	0	0
2020-10-29	09:45:00	253814	900	900	989001025043695	E:\CCI STUDY\GROUP A\GrA WEEK2	GroupACCiWEEK2PostSx	13551.9	34.692	202.572	150	255.809	257.584		211.19					197.8	849.72	364.32	50.28	0	0	0	0	0	19.44	0	50.28	725.2	59.76	45.32	0
2020-10-29	10:00:00	254714	900	900	989001025043695	E:\CCI STUDY\GROUP A\GrA WEEK2	GroupACCiWEEK2PostSx	238.994	34.694	44.46	2	50.4392	131.944		117.061					120.4	700.52	0	199.48	0	0	0	0	199.48	700.52	0	0	0	0	0	0
2020-10-29	10:15:00	255614	900	900	989001025043695	E:\CCI STUDY\GROUP A\GrA WEEK2	GroupACCiWEEK2PostSx	599.004	34.853	66.7827	4	112.277	147.058		99.6964					470.2	449.16	0	450.84	0	0	97.64	0	450.84	256.88	0	0	94.64	0	0	0
2020-10-29	10:30:00	256514	900	900	989001025043695	E:\CCI STUDY\GROUP A\GrA WEEK2	GroupACCiWEEK2PostSx	8117	34.9466	95.1858	72	138.31	161.975		146.077					254.48	740.28	32.84	159.72	92.16	309	132.56	2.64	96.6	36.64	2.08	63.12	103.04	11.56	47.88	2.72
2020-10-29	10:45:00	257414	900	900	989001025043695	E:\CCI STUDY\GROUP A\GrA WEEK2	GroupACCiWEEK2PostSx	4040.54	35.0287	80.925	36	114.535	148.514		148.976					222.48	645.88	13.56	254.12	7.48	592.12	0	27.36	196.36	0	3.16	57.76	0	3.36	12.4	0
2020-10-29	11:00:00	258314	900	885.88	989001025043695	E:\CCI STUDY\GROUP A\GrA WEEK2	GroupACCiWEEK2PostSx	936.61	34.8035	99.0589	8	187.113	134.24		119.591					30.72	674.16	0	211.72	0	663.8	0	0	204.52	0.36	0	7.2	1.12	0	8.88	0

## Sheet: 985141000928707
date	time	time since start (s)	bin duration (s)	distance (mm)	temperature (C)	separation (mm)	transition
2020-10-26	11:00:00	0	900	0	34.4001	202.177	0
2020-10-26	11:15:00	14	900	4291.33	35.0741	191.787	37
2020-10-26	11:30:00	914	900	6239.71	35.9246	155.764	53
2020-10-26	11:45:00	1814	900	1011.01	36.2536	171.996	9
2020-10-26	12:00:00	2714	900	3603.03	36.5313	176.133	30
2020-10-26	12:15:00	3614	900	795.509	36.7344	234.658	7
2020-10-26	12:30:00	4514	900	2717.13	36.6956	163.223	23
2020-10-26	12:45:00	5414	900	1005.85	36.9792	103.38	8
2020-10-26	13:00:00	6314	900	407.999	36.9455	101.826	3
2020-10-26	13:15:00	7214	900	3882.27	36.9898	132.156	27
2020-10-26	13:30:00	8114	900	3174.36	37.1478	135.282	26
2020-10-26	13:45:00	9014	900	0	37.0967	118.062	0
2020-10-26	14:00:00	9914	900	0	37.0428	65.0769	0
2020-10-26	14:15:00	10814	900	1078.99	36.9883	94.4762	9
2020-10-26	14:30:00	11714	900	240	36.6574	7.45213	2
2020-10-26	14:45:00	12614	900	3775.66	36.9189	99.7364	29
2020-10-26	15:00:00	13514	900	577.856	37.0603	132.434	4
2020-10-26	15:15:00	14414	900	0	36.8212	119.733	0
2020-10-26	15:30:00	15314	900	0	36.8181	119.5	0
2020-10-26	15:45:00	16214	900	1555	36.587	128.565	10
2020-10-26	16:00:00	17114	900	4359.09	37.1257	131.585	37
2020-10-26	16:15:00	18014	900	2015.06	37.0711	141.478	19
2020-10-26	16:30:00	18914	900	647.5	36.9117	137.953	5
2020-10-26	16:45:00	19814	900	0	36.9057	115.976	0
2020-10-26	17:00:00	20714	900	827.537	36.6155	116.314	8
2020-10-26	17:15:00	21614	900	0	36.6174	109.534	0
2020-10-26	17:30:00	22514	900	527.5	36.847	133.261	4
2020-10-26	17:45:00	23414	900	5072.28	36.7357	123.503	52
2020-10-26	18:00:00	24314	900	5582.23	36.8146	132.349	46
2020-10-26	18:15:00	25214	900	5023.37	37.0176	134.257	42
2020-10-26	18:30:00	26114	900	239	36.7935	147.701	2
2020-10-26	18:45:00	27014	900	2276.37	36.8533	148.469	18
2020-10-26	19:00:00	27914	900	6597.91	37.1806	142.104	53
2020-10-26	19:15:00	28814	900	3274.9	36.9128	130.543	25
2020-10-26	19:30:00	29714	900	0	36.7308	119.199	0
2020-10-26	19:45:00	30614	900	915.155	36.7256	127.296	7
2020-10-26	20:00:00	31514	900	1462.08	36.912	132.934	15
2020-10-26	20:15:00	32414	900	916.556	36.8653	142.228	8
2020-10-26	20:30:00	33314	900	2720.04	36.845	151.852	23
2020-10-26	20:45:00	34214	900	5496.37	37.2383	137.653	47
2020-10-26	21:00:00	35114	900	0	37.019	122.542	0
2020-10-26	21:15:00	36014	900	534.419	36.8627	144.799	6
2020-10-26	21:30:00	36914	900	478	36.8574	58.8759	4
2020-10-26	21:45:00	37814	900	527.503	36.81	78.2687	4
2020-10-26	22:00:00	38714	900	3405.05	36.544	154.035	27
2020-10-26	22:15:00	39614	900	11849.5	36.7775	132.512	105
2020-10-26	22:30:00	40514	900	11470.8	36.503	142.958	103
2020-10-26	22:45:00	41414	900	10440.6	36.7977	142.722	95
2020-10-26	23:00:00	42314	900	8650.95	36.5205	111.368	71
2020-10-26	23:15:00	43214	900	2674.74	36.6365	165.886	23
2020-10-26	23:30:00	44114	900	0	36.5038	204.949	0
2020-10-26	23:45:00	45014	900	119.5	36.3605	219.928	1
2020-10-27	00:00:00	45914	900	358.5	36.3819	166.91	3
2020-10-27	00:15:00	46814	900	2149.6	36.4347	172.891	20
2020-10-27	00:30:00	47714	900	597.515	36.5678	160.645	4
2020-10-27	00:45:00	48614	900	4009.72	36.3339	160.842	34
2020-10-27	01:00:00	49514	900	3645.04	36.6058	123.162	28
2020-10-27	01:15:00	50414	900	646.999	36.6249	125.52	5
2020-10-27	01:30:00	51314	900	0	36.4661	177.582	0
2020-10-27	01:45:00	52214	900	0	36.2716	150.915	0
2020-10-27	02:00:00	53114	900	534.422	36.22	153.862	6
2020-10-27	02:15:00	54014	900	0	36.1156	212.179	0
2020-10-27	02:30:00	54914	900	2118.38	36.4013	171.488	19
2020-10-27	02:45:00	55814	900	239	36.4246	115.018	2
2020-10-27	03:00:00	56714	900	1544.14	36.6368	79.6341	14
2020-10-27	03:15:00	57614	900	578.204	36.9131	109.864	6
2020-10-27	03:30:00	58514	900	6620	36.9511	118.224	53
2020-10-27	03:45:00	59414	900	14504.3	36.8511	133.997	125
2020-10-27	04:00:00	60314	900	3990.92	36.8647	147.187	36
2020-10-27	04:15:00	61214	900	4157.75	36.7697	169.414	33
2020-10-27	04:30:00	62114	900	3426.07	36.6951	136.849	29
2020-10-27	04:45:00	63014	900	1789.52	36.6225	127.833	14
2020-10-27	05:00:00	63914	900	6767.79	36.65	129.849	57
2020-10-27	05:15:00	64814	900	8778.87	37.2954	136.705	76
2020-10-27	05:30:00	65714	900	6308.91	37.6469	134.359	54
2020-10-27	05:45:00	66614	900	4427.58	37.5595	150.469	43
2020-10-27	06:00:00	67514	900	6909.64	37.3949	135.917	62
2020-10-27	06:15:00	68414	900	7842.54	37.4416	103.149	62
2020-10-27	06:30:00	69314	900	358.5	36.6142	134.105	3
2020-10-27	06:45:00	70214	900	2278.99	36.6093	89.1913	16
2020-10-27	07:00:00	71114	900	119.5	36.5758	118.458	1
2020-10-27	07:15:00	72014	900	119.5	35.7953	51.7309	1
2020-10-27	07:30:00	72914	900	119.506	36.0173	97.2703	1
2020-10-27	07:45:00	73814	900	168.998	36.2289	119.257	1
2020-10-27	08:00:00	74714	900	1442.49	36.4076	108.125	13
2020-10-27	08:15:00	75614	900	2710.12	36.2715	94.9914	22
2020-10-27	08:30:00	76514	900	1124.95	36.3226	44.5059	9
2020-10-27	08:45:00	77414	900	2188.67	36.4108	103.259	20
2020-10-27	09:00:00	78314	900	527.499	36.405	82.5785	4
2020-10-27	09:15:00	79214	900	576.992	36.4179	59.269	5
2020-10-27	09:30:00	80114	900	795.485	36.4317	87.8647	7
2020-10-27	09:45:00	81014	900	647.843	36.545	108.242	5
2020-10-27	10:00:00	81914	900	1778.27	36.4808	99.6415	16
2020-10-27	10:15:00	82814	900	3018.49	36.5994	135.438	25
2020-10-27	10:30:00	83714	900	0	36.1097	149.816	0
2020-10-27	10:45:00	84614	900	6199.38	35.7184	123.763	55
2020-10-27	11:00:00	85514	900	240	35.3107	119.101	2
2020-10-27	11:15:00	86414	900	120	35.2448	136.834	1
2020-10-27	11:30:00	87314	900	0	35.7883	119.5	0
2020-10-27	11:45:00	88214	900	0	35.4148	119.5	0
2020-10-27	12:00:00	89114	900	0	35.7523	119.508	0
2020-10-27	12:15:00	90014	900	1825.51	35.5701	113.254	18
2020-10-27	12:30:00	90914	900	119.5	35.5475	115.726	1
2020-10-27	12:45:00	91814	900	0	35.3013	119.481	0
2020-10-27	13:00:00	92714	900	477.999	35.0197	118.229	4
2020-10-27	13:15:00	93614	900	1659.42	34.7178	115.909	16
2020-10-27	13:30:00	94514	900	478.001	35.2327	116.032	4
2020-10-27	13:45:00	95414	900	478.5	35.3666	89.2906	4
2020-10-27	14:00:00	96314	900	1154.66	35.9084	113.93	9
2020-10-27	14:15:00	97214	900	3565.79	35.8331	73.1262	32
2020-10-27	14:30:00	98114	900	0	36.4809	111.29	0
2020-10-27	14:45:00	99014	900	0	35.8885	118.746	0
2020-10-27	15:00:00	99914	900	358.5	35.5827	128.825	3
2020-10-27	15:15:00	100814	900	3270.83	35.2903	96.9377	24
2020-10-27	15:30:00	101714	900	3379.09	35.5769	104.806	28
2020-10-27	15:45:00	102614	900	362.642	35.5578	116.389	3
2020-10-27	16:00:00	103514	900	358.992	35.4451	81.9993	3
2020-10-27	16:15:00	104414	900	818.708	36.0646	132.694	7
2020-10-27	16:30:00	105314	900	3022.95	36.0302	111.933	25
2020-10-27	16:45:00	106214	900	7887.9	35.0394	134.653	61
2020-10-27	17:00:00	107114	900	1364.49	35.6253	97.1653	11
2020-10-27	17:15:00	108014	900	2216.7	35.6821	103.72	20
2020-10-27	17:30:00	108914	900	1635.38	35.4104	123.179	14
2020-10-27	17:45:00	109814	900	886	35.3791	116.918	8
2020-10-27	18:00:00	110714	900	11399.8	34.8481	147.204	101
2020-10-27	18:15:00	111614	900	4041.49	34.7878	114.634	37
2020-10-27	18:30:00	112514	900	3092.15	35.1368	122.7	25
2020-10-27	18:45:00	113414	900	10417.7	35.0575	128.853	94
2020-10-27	19:00:00	114314	900	626.85	35.6208	137.534	7
2020-10-27	19:15:00	115214	900	1795.34	35.8453	138.92	19
2020-10-27	19:30:00	116114	900	6061.13	35.6026	150.239	48
2020-10-27	19:45:00	117014	900	11604.1	34.3799	136.588	92
2020-10-27	20:00:00	117914	900	7081.39	33.9159	145.741	59
2020-10-27	20:15:00	118814	900	9920.42	34.1916	125.652	83
2020-10-27	20:30:00	119714	900	10430.6	34.2775	123.638	89
2020-10-27	20:45:00	120614	900	7784.15	34.1995	135.324	64
2020-10-27	21:00:00	121514	900	1224.04	34.9792	46.8692	10
2020-10-27	21:15:00	122414	900	239	35.5837	122.358	2
2020-10-27	21:30:00	123314	900	11076.3	33.9592	143.39	98
2020-10-27	21:45:00	124214	900	7959.87	34.0375	109.784	70
2020-10-27	22:00:00	125114	900	3442.61	35.1812	114.33	32
2020-10-27	22:15:00	126014	900	5504.46	35.334	133.966	44
2020-10-27	22:30:00	126914	900	10744.2	33.8364	143.638	90
2020-10-27	22:45:00	127814	900	4012.44	34.7644	151.882	35
2020-10-27	23:00:00	128714	900	1540.36	35.1251	127.253	15
2020-10-27	23:15:00	129614	900	0	34.9378	113.722	0
2020-10-27	23:30:00	130514	900	646.998	35.0084	143.185	6
2020-10-27	23:45:00	131414	900	10743.1	34.1831	130.642	90
2020-10-28	00:00:00	132314	900	2093.9	35.4078	105.562	18
2020-10-28	00:15:00	133214	900	168.999	35.249	99.8633	1
2020-10-28	00:30:00	134114	900	0	35.0939	119.212	0
2020-10-28	00:45:00	135014	900	2437.47	34.5513	119.137	16
2020-10-28	01:00:00	135914	900	1494.61	34.5846	119.206	11
2020-10-28	01:15:00	136814	900	478.005	34.9479	100.779	4
2020-10-28	01:30:00	137714	900	552.803	35.1693	80.8983	6
2020-10-28	01:45:00	138614	900	7513.41	34.9625	120.328	63
2020-10-28	02:00:00	139514	900	11160	34.3584	138.284	106
2020-10-28	02:15:00	140414	900	4427.31	34.6453	110.127	33
2020-10-28	02:30:00	141314	900	836.502	35.0961	135.306	7
2020-10-28	02:45:00	142214	900	119.5	34.9101	115.784	1
2020-10-28	03:00:00	143114	900	4860.28	34.8676	135.568	34
2020-10-28	03:15:00	144014	900	4248.72	35.1238	102.71	35
2020-10-28	03:30:00	144914	900	2179.99	35.4443	85.7614	18
2020-10-28	03:45:00	145814	900	13103.9	33.9273	119.881	108
2020-10-28	04:00:00	146714	900	12582.8	34.0356	128.903	106
2020-10-28	04:15:00	147614	900	13876.7	34.0453	122.201	122
2020-10-28	04:30:00	148514	900	16638.8	33.9949	155.079	139
2020-10-28	04:45:00	149414	900	15090.1	33.835	128.064	126
2020-10-28	05:00:00	150314	900	12858.8	34.1135	126.889	115
2020-10-28	05:15:00	151214	900	14437.9	34.2063	130.015	126
2020-10-28	05:30:00	152114	900	16317.4	34.0951	134.867	142
2020-10-28	05:45:00	153014	900	11759.7	34.3765	127.932	101
2020-10-28	06:00:00	153914	900	13931.4	34.259	127.248	120
2020-10-28	06:15:00	154814	900	14199.9	34.1863	117.406	122
2020-10-28	06:30:00	155714	900	6963.85	34.5705	111.615	58
2020-10-28	06:45:00	156614	900	766.505	35.5984	102.355	6
2020-10-28	07:00:00	157514	900	478.008	35.5046	116.052	3
2020-10-28	07:15:00	158414	900	0	34.5206	119.5	0
2020-10-28	07:30:00	159314	900	239	34.4898	106.818	1
2020-10-28	07:45:00	160214	900	2775.51	34.3367	140.222	23
2020-10-28	08:00:00	161114	900	1439.99	34.877	104.897	12
2020-10-28	08:15:00	162014	900	459.9	35.1513	111.488	4
2020-10-28	08:30:00	162914	900	745.992	35.8263	93.2435	7
2020-10-28	08:45:00	163814	900	556.858	35.6451	98.8482	4
2020-10-28	09:00:00	164714	900	6352.86	34.8069	89.7002	58
2020-10-28	09:15:00	165614	900	3509.78	35.1778	111.827	30
2020-10-28	09:30:00	166514	900	597.501	35.2176	87.8851	5
2020-10-28	09:45:00	167414	900	478.995	34.7517	21.7233	4
2020-10-28	10:00:00	168314	900	893.916	34.6305	117.821	9
2020-10-28	10:15:00	169214	900	119.499	35.0624	115.402	1
2020-10-28	10:30:00	170114	900	2649.35	34.8668	123.644	20
2020-10-28	10:45:00	171014	900	239.087	35.0801	68.9065	2
2020-10-28	11:00:00	171914	900	894.366	35.9444	118.287	9
2020-10-28	11:15:00	172814	900	168.999	35.7808	92.5494	2
2020-10-28	11:30:00	173714	900	577.007	35.468	96.0467	5
2020-10-28	11:45:00	174614	900	1772.96	35.4899	121.761	15
2020-10-28	12:00:00	175514	900	477.971	35.3135	111.062	4
2020-10-28	12:15:00	176414	900	0	34.594	120	0
2020-10-28	12:30:00	177314	900	359.042	34.9766	76.9969	3
2020-10-28	12:45:00	178214	900	1951.09	35.0172	109.542	17
2020-10-28	13:00:00	179114	900	597.5	34.3678	99.2988	5
2020-10-28	13:15:00	180014	900	348.263	34.8403	95.7351	3
2020-10-28	13:30:00	180914	900	0	34.0978	119.5	0
2020-10-28	13:45:00	181814	900	239.996	35.3265	117.821	2
2020-10-28	14:00:00	182714	900	1543.57	35.028	103.693	10
2020-10-28	14:15:00	183614	900	2034.84	34.8819	123.329	17
2020-10-28	14:30:00	184514	900	5630.6	36.2303	121.197	48
2020-10-28	14:45:00	185414	900	408.352	36.2004	104.222	3
2020-10-28	15:00:00	186314	900	716.989	36.1675	93.3227	6
2020-10-28	15:15:00	187214	900	1180.76	35.9599	82.7281	9
2020-10-28	15:30:00	188114	900	239.012	36.1794	26.9154	2
2020-10-28	15:45:00	189014	900	1632.15	36.5467	119.909	15
2020-10-28	16:00:00	189914	900	238.997	36.5471	110.245	2
2020-10-28	16:15:00	190814	900	767.353	36.4959	139.781	6
2020-10-28	16:30:00	191714	900	3210.72	36.5274	123.768	27
2020-10-28	16:45:00	192614	900	5100.12	36.3362	120.257	57
2020-10-28	17:00:00	193514	900	23622.9	36.3994	122.234	232
2020-10-28	17:15:00	194414	900	119.5	36.4581	119.938	1
2020-10-28	17:30:00	195314	900	119.5	36.2936	119.505	1
2020-10-28	17:45:00	196214	900	6418.4	36.6149	153.125	54
2020-10-28	18:00:00	197114	900	10589.2	37.2046	126.674	89
2020-10-28	18:15:00	198014	900	2436.9	36.8316	131.112	24
2020-10-28	18:30:00	198914	900	1467.2	36.8749	151.028	13
2020-10-28	18:45:00	199814	900	9881.98	37.1466	149.05	84
2020-10-28	19:00:00	200714	900	10852.2	37.5249	134.412	89
2020-10-28	19:15:00	201614	900	6899.51	37.4607	107.345	59
2020-10-28	19:30:00	202514	900	836.499	36.9336	115.379	7
2020-10-28	19:45:00	203414	900	1378.5	36.5573	114.459	10
2020-10-28	20:00:00	204314	900	8199.1	37.4297	150.786	71
2020-10-28	20:15:00	205214	900	11044.2	37.8992	123.202	103
2020-10-28	20:30:00	206114	900	9325.65	38.0446	139.976	77
2020-10-28	20:45:00	207014	900	7728.39	38.0505	168.138	69
2020-10-28	21:00:00	207914	900	11587.9	38.0097	165.718	100
2020-10-28	21:15:00	208814	900	12881.6	38.2418	140.988	118
2020-10-28	21:30:00	209714	900	12366.9	38.0327	129.436	112
2020-10-28	21:45:00	210614	900	5047.66	37.7111	129.57	41
2020-10-28	22:00:00	211514	900	3516.93	37.2095	146.468	29
2020-10-28	22:15:00	212414	900	119.5	36.7549	114.95	1
2020-10-28	22:30:00	213314	900	766.497	36.4292	87.3468	6
2020-10-28	22:45:00	214214	900	2119.88	36.69	87.8171	19
2020-10-28	23:00:00	215114	900	3846.87	36.7011	96.882	25
2020-10-28	23:15:00	216014	900	718.5	36.6907	108.479	5
2020-10-28	23:30:00	216914	900	359	36.5209	116.54	3
2020-10-28	23:45:00	217814	900	119.5	36.5617	138.844	1
2020-10-29	00:00:00	218714	900	4230.59	36.5453	171.421	26
2020-10-29	00:15:00	219614	900	8974.05	37.2317	157.696	75
2020-10-29	00:30:00	220514	900	9793.3	37.8149	163.923	84
2020-10-29	00:45:00	221414	900	10710.6	37.7482	128.09	95
2020-10-29	01:00:00	222314	900	1463.3	37.0631	86.847	13
2020-10-29	01:15:00	223214	900	1091.92	36.7835	83.4217	10
2020-10-29	01:30:00	224114	900	2864.06	36.4375	78.6114	27
2020-10-29	01:45:00	225014	900	2207.16	36.7979	123.469	17
2020-10-29	02:00:00	225914	900	3029.55	36.861	120.173	26
2020-10-29	02:15:00	226814	900	168.998	36.5944	117.248	1
2020-10-29	02:30:00	227714	900	288.499	36.5017	137.582	3
2020-10-29	02:45:00	228614	900	654.368	36.5536	107.849	7
2020-10-29	03:00:00	229514	900	1731.02	36.4575	139.652	13
2020-10-29	03:15:00	230414	900	4028.52	36.8983	97.9134	36
2020-10-29	03:30:00	231314	900	13414.6	37.6673	115.603	115
2020-10-29	03:45:00	232214	900	12097.3	38.1214	146.884	105
2020-10-29	04:00:00	233114	900	9490.01	38.127	142.206	80
2020-10-29	04:15:00	234014	900	7958.65	37.8037	121.775	66
2020-10-29	04:30:00	234914	900	1133.37	37.2145	124.383	9
2020-10-29	04:45:00	235814	900	955.999	36.712	89.268	8
2020-10-29	05:00:00	236714	900	1809.55	36.6941	142.999	18
2020-10-29	05:15:00	237614	900	5036.68	37.0183	132.408	46
2020-10-29	05:30:00	238514	900	10602.2	37.1324	156.229	88
2020-10-29	05:45:00	239414	900	13481.3	38.0281	115.869	118
2020-10-29	06:00:00	240314	900	11104.7	38.3611	136.148	95
2020-10-29	06:15:00	241214	900	11148.1	38.4915	138.71	100
2020-10-29	06:30:00	242114	900	8405.09	38.1952	170.488	69
2020-10-29	06:45:00	243014	900	6573.71	37.9525	102.355	62
2020-10-29	07:00:00	243914	900	836.501	37.1475	120.686	7
2020-10-29	07:15:00	244814	900	119.5	36.6024	119.508	1
2020-10-29	07:30:00	245714	900	478	36.2101	108.789	4
2020-10-29	07:45:00	246614	900	2181.05	36.3641	88	17
2020-10-29	08:00:00	247514	900	2116.99	36.6453	116.153	17
2020-10-29	08:15:00	248414	900	477.999	36.2213	117.551	4
2020-10-29	08:30:00	249314	900	358.455	35.9788	67.39	3
2020-10-29	08:45:00	250214	900	4459.81	36.3834	56.7366	44
2020-10-29	09:00:00	251114	900	120	36.1453	166.084	1
2020-10-29	09:15:00	252014	900	358.999	36.3057	32.5593	3
2020-10-29	09:30:00	252914	900	2496.03	36.2971	75.4117	22
2020-10-29	09:45:00	253814	900	527.498	36.3566	145.147	4
2020-10-29	10:00:00	254714	900	239	35.5376	116.544	2
2020-10-29	10:15:00	255614	900	477.999	35.5106	88.2597	4
2020-10-29	10:30:00	256514	900	1449.88	36.2033	91.1312	11
2020-10-29	10:45:00	257414	900	358.5	36.4628	107.714	3
2020-10-29	11:00:00	258314	900	2188.56	36.5788	61.7377	21
