# Supplementary material for: Deep learning for behaviour classification in a preclinical brain injury model
Source: PLoS One. 2022 Jun 15;17(6):e0268962. doi: 10.1371/journal.pone.0268962 (PMC9200342; doi:10.1371/journal.pone.0268962)
Supplement: S1 File — (ZIP) [file pone.0268962.s002.zip › Supplementary_data/INJURYGrC_W5.xlsx]

## Sheet: 989001025056295
date	time	time since start (s)	bin duration (s)	effective bin duration (s)	subject	folder	study name	distance (mm)	temperature (C)	separation (mm)	transition	separation 989001025056288 (mm)	separation 989001025056295 (mm)	separation 989001025056248 (mm)	mobile (s)	thigmotactic (s)	isolated (s)	in centre zones (s)	antenna1.0 (s)	antenna2.0 (s)	antenna3.0 (s)	antenna4.0 (s)	antenna5.0 (s)	antenna6.0 (s)	antenna7.0 (s)	antenna8.0 (s)	antenna9.0 (s)	antenna10.0 (s)	antenna11.0 (s)	antenna12.0 (s)
2020-12-02	10:45:00	0	900	654.08	989001025056295	D:\Dropbox\Family Room\GROUP C\Gr3 WEEK5	WEEK5PostSxGROUPC	16257.7	36.7077	171.976	136	221.483		216.027	189	593.84	204.84	60.24	23.44	23.84	31.68	49.68	16.56	23.84	176.08	43.68	19.8	116.8	80.56	48.12
2020-12-02	11:00:00	654	900	900	989001025056295	D:\Dropbox\Family Room\GROUP C\Gr3 WEEK5	WEEK5PostSxGROUPC	9615.82	37.1698	140.316	82	166.7		172.256	208.96	667.52	154	232.48	15.88	27.12	71.96	37.92	23.88	25.56	50.04	208.6	27.12	207.72	126.48	77.72
2020-12-02	11:15:00	1554	900	900	989001025056295	D:\Dropbox\Family Room\GROUP C\Gr3 WEEK5	WEEK5PostSxGROUPC	1054.99	37.2455	128.225	8	164.076		154.416	51.36	900	0	0	0	0	0	0	0	0	106.64	0	0	790.44	2.92	0
2020-12-02	11:30:00	2454	900	900	989001025056295	D:\Dropbox\Family Room\GROUP C\Gr3 WEEK5	WEEK5PostSxGROUPC	0	36.2136	119.561	0	121.646		144.227	0	900	0	0	0	0	0	0	0	0	0	0	0	900	0	0
2020-12-02	11:45:00	3354	900	900	989001025056295	D:\Dropbox\Family Room\GROUP C\Gr3 WEEK5	WEEK5PostSxGROUPC	0	36.0683	92.3538	0	149.087		96.9601	0	900	0	0	0	0	0	0	0	0	0	0	0	900	0	0
2020-12-02	12:00:00	4254	900	245.92	989001025056295	D:\Dropbox\Family Room\GROUP C\Gr3 WEEK5	WEEK5PostSxGROUPC	0	36	0.106905	0	168.999		0.106905	0	245.92	0	0	0	0	0	0	0	0	0	0	0	245.92	0	0
2020-12-02	12:15:00	5154	900	654.08	989001025056295	D:\Dropbox\Family Room\GROUP C\Gr3 WEEK5	WEEK5PostSxGROUPC	119.501	35.7702	96.3369	1	132.625		96.337	38.44	654.08	0	0	0	0	0	0	0	0	428.44	0	0	225.64	0	0
2020-12-02	12:30:00	6054	900	900	989001025056295	D:\Dropbox\Family Room\GROUP C\Gr3 WEEK5	WEEK5PostSxGROUPC	0	35.9521	119.556	0	152.074		129.501	0	900	0	0	0	0	0	0	0	0	0	0	0	900	0	0
2020-12-02	12:45:00	6954	900	900	989001025056295	D:\Dropbox\Family Room\GROUP C\Gr3 WEEK5	WEEK5PostSxGROUPC	119.5	35.7449	119.506	1	146.82		141.238	1.2	900	0	0	0	0	0	0	0	0	395.44	0	0	504.56	0	0
2020-12-02	13:00:00	7854	900	900	989001025056295	D:\Dropbox\Family Room\GROUP C\Gr3 WEEK5	WEEK5PostSxGROUPC	0	35.6135	119.5	0	133.025		119.5	0	900	0	0	0	0	0	0	0	0	0	0	0	900	0	0
2020-12-02	13:15:00	8754	900	900	989001025056295	D:\Dropbox\Family Room\GROUP C\Gr3 WEEK5	WEEK5PostSxGROUPC	238.999	35.7338	117.459	2	124.434		117.459	14.2	900	0	0	0	0	0	0	0	0	0	0	0	808.28	91.72	0
2020-12-02	13:30:00	9654	900	900	989001025056295	D:\Dropbox\Family Room\GROUP C\Gr3 WEEK5	WEEK5PostSxGROUPC	4708.2	35.9739	128.567	44	130.555		134.656	64.12	857.08	36.16	42.92	0.8	9.52	6.2	20.36	20.84	2.36	2	22.08	10.24	727.6	66.84	11.16
2020-12-02	13:45:00	10554	900	900	989001025056295	D:\Dropbox\Family Room\GROUP C\Gr3 WEEK5	WEEK5PostSxGROUPC	438.167	37.0857	92.8301	3	139.283		92.8303	5.92	900	0	0	0	0	0	0	0	0	0	0	0	658.12	241.88	0
2020-12-02	14:00:00	11454	900	900	989001025056295	D:\Dropbox\Family Room\GROUP C\Gr3 WEEK5	WEEK5PostSxGROUPC	239	36.1005	92.8007	2	110.357		142.056	1.28	900	0	0	0	0	0	0	0	0	0	0	0	415.8	484.2	0
2020-12-02	14:15:00	12354	900	900	989001025056295	D:\Dropbox\Family Room\GROUP C\Gr3 WEEK5	WEEK5PostSxGROUPC	1532.98	35.5878	96.75	12	118.56		149.448	38.4	845	0	55	0	0	0	0	0	0	404.12	55	0	81.88	359	0
2020-12-02	14:30:00	13254	900	900	989001025056295	D:\Dropbox\Family Room\GROUP C\Gr3 WEEK5	WEEK5PostSxGROUPC	717	35.6873	67.7698	6	147.099		67.7698	63.36	900	0	0	0	0	0	0	0	0	0	0	0	143.72	756.28	0
2020-12-02	14:45:00	14154	900	245.92	989001025056295	D:\Dropbox\Family Room\GROUP C\Gr3 WEEK5	WEEK5PostSxGROUPC	0	35.5988	119.5	0	168.999		119.5	0	245.92	0	0	0	0	0	0	0	0	0	0	0	0	245.92	0
2020-12-02	15:00:00	15054	900	654.08	989001025056295	D:\Dropbox\Family Room\GROUP C\Gr3 WEEK5	WEEK5PostSxGROUPC	0	36	0	0	0		129.178	0	654.08	0	0	0	0	0	0	0	0	654.08	0	0	0	0	0
2020-12-02	15:15:00	15954	900	900	989001025056295	D:\Dropbox\Family Room\GROUP C\Gr3 WEEK5	WEEK5PostSxGROUPC	0	35.7158	86.8473	0	122.821		119.5	0	900	0	0	0	0	0	0	0	0	245.92	0	0	0	654.08	0
2020-12-02	15:30:00	16854	900	900	989001025056295	D:\Dropbox\Family Room\GROUP C\Gr3 WEEK5	WEEK5PostSxGROUPC	169.004	35.3268	106.165	1	111.401		146.169	178.36	900	0	0	0	0	0	0	0	0	769.24	0	0	0	130.76	0
2020-12-02	15:45:00	17754	900	900	989001025056295	D:\Dropbox\Family Room\GROUP C\Gr3 WEEK5	WEEK5PostSxGROUPC	119.5	35.2581	51.0686	1	122.325		66.0834	86.12	900	0	0	0	0	0	0	0	0	379.6	0	0	520.4	0	0
2020-12-02	16:00:00	18654	900	900	989001025056295	D:\Dropbox\Family Room\GROUP C\Gr3 WEEK5	WEEK5PostSxGROUPC	478	35.2756	43.3646	4	103.276		89.4742	10.88	850.72	0	49.28	0	0	0	0	0	0	604.8	49.28	0	245.92	0	0
2020-12-02	16:15:00	19554	900	900	989001025056295	D:\Dropbox\Family Room\GROUP C\Gr3 WEEK5	WEEK5PostSxGROUPC	7692.19	36.3202	162.435	70	219.533		172.46	117.16	819.4	279.6	80.6	22.4	107.76	15.16	60.92	42.08	23.04	482.44	38.52	44.92	0	51.48	11.28
2020-12-02	16:30:00	20454	900	245.92	989001025056295	D:\Dropbox\Family Room\GROUP C\Gr3 WEEK5	WEEK5PostSxGROUPC	275.214	36.9719	6.69137	2	119.462		9.12534	3.84	245.28	0	0.64	0	0	0	0	0	0	0	0.64	0	0	245.28	0
2020-12-02	16:45:00	21354	900	654.08	989001025056295	D:\Dropbox\Family Room\GROUP C\Gr3 WEEK5	WEEK5PostSxGROUPC	0	35.6941	0	0	0		119.5	0	654.08	0	0	0	0	0	0	0	0	0	0	0	654.08	0	0
2020-12-02	17:00:00	22254	900	900	989001025056295	D:\Dropbox\Family Room\GROUP C\Gr3 WEEK5	WEEK5PostSxGROUPC	119.5	35.6723	50.0398	1	92.3737		85.7546	1.28	900	0	0	0	0	0	0	0	0	0	0	0	623.72	276.28	0
2020-12-02	17:15:00	23154	900	900	989001025056295	D:\Dropbox\Family Room\GROUP C\Gr3 WEEK5	WEEK5PostSxGROUPC	577.034	35.3589	63.2883	4	75.6336		148.149	204.2	900	0	0	0	0	0	0	0	0	534.16	0	0	62.56	303.28	0
2020-12-02	17:30:00	24054	900	900	989001025056295	D:\Dropbox\Family Room\GROUP C\Gr3 WEEK5	WEEK5PostSxGROUPC	0	35.5789	12.9444	0	14.633		123.243	0	900	0	0	0	0	0	0	0	0	900	0	0	0	0	0
2020-12-02	17:45:00	24954	900	900	989001025056295	D:\Dropbox\Family Room\GROUP C\Gr3 WEEK5	WEEK5PostSxGROUPC	801.506	35.8194	90.8116	8	110.634		130.78	39.96	899.96	0	0.04	0	0	0	0	0	0	539.48	0.04	0	39.84	320.64	0
2020-12-02	18:00:00	25854	900	900	989001025056295	D:\Dropbox\Family Room\GROUP C\Gr3 WEEK5	WEEK5PostSxGROUPC	9727.89	37.1092	135.442	83	197.473		145.76	140.8	690.36	87.4	209.64	15.68	14.36	32.68	45.4	191.08	99.8	37.72	18.56	22	154.36	259.32	9.04
2020-12-02	18:15:00	26754	900	900	989001025056295	D:\Dropbox\Family Room\GROUP C\Gr3 WEEK5	WEEK5PostSxGROUPC	5283.7	37.3264	179.219	48	191.515		245.309	59.44	861.16	311.92	38.84	13.16	4.4	0	163.52	7.6	1.56	228.16	31.24	18.32	382.2	31.68	18.16
2020-12-02	18:30:00	27654	900	900	989001025056295	D:\Dropbox\Family Room\GROUP C\Gr3 WEEK5	WEEK5PostSxGROUPC	836.5	36.8827	152.731	7	154.908		279.303	9.68	900	169.48	0	0	0	0	0	0	0	156.68	0	0	727.44	14.72	1.16
2020-12-02	18:45:00	28554	900	900	989001025056295	D:\Dropbox\Family Room\GROUP C\Gr3 WEEK5	WEEK5PostSxGROUPC	0	36.0533	131.657	0	131.917		293.892	0	900	90.48	0	0	0	0	0	0	0	0	0	0	900	0	0
2020-12-02	19:00:00	29454	900	900	989001025056295	D:\Dropbox\Family Room\GROUP C\Gr3 WEEK5	WEEK5PostSxGROUPC	3912.3	36.4616	151.224	34	182.763		234.356	45.36	869.92	174.04	30.08	19.8	30.64	8.88	0	10	28.96	235.28	20.08	35.4	421.8	85.68	3.48
2020-12-02	19:15:00	30354	900	900	989001025056295	D:\Dropbox\Family Room\GROUP C\Gr3 WEEK5	WEEK5PostSxGROUPC	4331.23	37.1817	135.102	35	160.298		217.103	70.4	864.32	119.4	35.68	121.56	27.48	0	10.16	19.76	15.48	126.64	15.92	4.08	484.44	72.68	1.8
2020-12-02	19:30:00	31254	900	900	989001025056295	D:\Dropbox\Family Room\GROUP C\Gr3 WEEK5	WEEK5PostSxGROUPC	358.5	36.4869	150.352	3	161.634		298.468	3.2	900	191.04	0	0	0	0	0	0	0	28.24	0	0	781.24	90.52	0
2020-12-02	19:45:00	32154	900	900	989001025056295	D:\Dropbox\Family Room\GROUP C\Gr3 WEEK5	WEEK5PostSxGROUPC	3975.56	36.678	158.034	32	202.657		207.125	52.32	770.68	272.76	129.32	100.84	1.04	0	4.96	2.12	1.6	93.24	127.2	41.36	138.52	377.32	11.8
2020-12-02	20:00:00	33054	900	900	989001025056295	D:\Dropbox\Family Room\GROUP C\Gr3 WEEK5	WEEK5PostSxGROUPC	10804.3	37.3716	147.01	94	187.821		193.459	194.76	701.16	148.24	198.84	51.36	3.2	18.76	24.96	17.56	37.72	153.4	181.28	43.12	145.12	17.68	205.84
2020-12-02	20:15:00	33954	900	900	989001025056295	D:\Dropbox\Family Room\GROUP C\Gr3 WEEK5	WEEK5PostSxGROUPC	3285.57	37.3582	132.344	33	159.563		199.562	52.72	879.84	143.32	20.16	15.36	2.48	2.32	0.72	13.4	17	0	6.76	13.64	22.8	259.64	545.88
2020-12-02	20:30:00	34854	900	900	989001025056295	D:\Dropbox\Family Room\GROUP C\Gr3 WEEK5	WEEK5PostSxGROUPC	2390.77	36.7118	189.85	22	223.604		222.442	51.08	804.4	458.76	95.6	0.04	1.96	0	5.52	3.92	21.48	0.64	91.68	46.92	593.16	52.92	81.76
2020-12-02	20:45:00	35754	900	900	989001025056295	D:\Dropbox\Family Room\GROUP C\Gr3 WEEK5	WEEK5PostSxGROUPC	8779.98	37.5251	123.187	82	221.342		142.41	195.32	752.4	41.76	147.6	38.76	146.52	9.36	111.2	61.68	57.92	7.24	85.92	152.4	4.2	48.64	176.16
2020-12-02	21:00:00	36654	900	900	989001025056295	D:\Dropbox\Family Room\GROUP C\Gr3 WEEK5	WEEK5PostSxGROUPC	8130.38	37.6691	128.029	76	193.856		190.591	270.4	824.12	62.28	75.88	3.28	98.16	0	122.64	55.6	49.6	128.6	20.28	48.16	7.44	108.88	257.36
2020-12-02	21:15:00	37554	900	900	989001025056295	D:\Dropbox\Family Room\GROUP C\Gr3 WEEK5	WEEK5PostSxGROUPC	7716.79	37.9523	123.288	65	183.993		152.313	308.12	757.64	45	142.36	23.2	6.72	68.88	54.72	44.72	21.64	61.96	97.64	52.8	116.88	121.2	229.64
2020-12-02	21:30:00	38454	900	900	989001025056295	D:\Dropbox\Family Room\GROUP C\Gr3 WEEK5	WEEK5PostSxGROUPC	1906.57	37.591	82.1125	17	224.471		95.438	45.16	885.4	128	14.6	0	0	0	36.48	1.64	0	362.04	12.96	130	355.48	1.2	0.2
2020-12-02	21:45:00	39354	900	900	989001025056295	D:\Dropbox\Family Room\GROUP C\Gr3 WEEK5	WEEK5PostSxGROUPC	6207.71	37.2479	122.456	49	193.6		135.652	128.2	847.08	52.08	52.92	11.8	14.32	12.92	18.52	12.68	15.44	272.16	40.24	32.04	417.2	37.6	15.08
2020-12-02	22:00:00	40254	900	900	989001025056295	D:\Dropbox\Family Room\GROUP C\Gr3 WEEK5	WEEK5PostSxGROUPC	9425.93	37.5781	149.13	82	194.539		173.412	174.32	747	196.88	153	207.6	22.52	21.76	22.76	51.6	20.6	81.72	101.4	83.84	167.96	60.8	57.44
2020-12-02	22:15:00	41154	900	900	989001025056295	D:\Dropbox\Family Room\GROUP C\Gr3 WEEK5	WEEK5PostSxGROUPC	9407.8	37.7363	116.439	78	135.482		187.82	340.96	752.2	62	147.8	42.96	22.32	4.76	17.16	45.28	11.4	47.56	102.52	98.4	10.2	161.84	335.6
2020-12-02	22:30:00	42054	900	900	989001025056295	D:\Dropbox\Family Room\GROUP C\Gr3 WEEK5	WEEK5PostSxGROUPC	2711.53	37.5273	128.169	27	149.021		225.47	102.16	897.6	92.28	2.4	0.6	0	0	0.28	0.92	0	0	1.48	252.92	0.6	3.36	639.84
2020-12-02	22:45:00	42954	900	900	989001025056295	D:\Dropbox\Family Room\GROUP C\Gr3 WEEK5	WEEK5PostSxGROUPC	7687.83	37.571	143.483	66	202.626		172.184	119.88	827.04	227.84	72.96	1.72	19.72	0.04	130.28	30.28	129.28	54.56	42.68	118.72	24.96	92.76	255
2020-12-02	23:00:00	43854	900	900	989001025056295	D:\Dropbox\Family Room\GROUP C\Gr3 WEEK5	WEEK5PostSxGROUPC	2701.98	37.662	142.332	24	155.259		219.825	72.56	860.28	104.4	39.72	7.2	7.88	0.48	25.68	30.24	3.36	243.64	9.48	5.6	380.28	33.92	152.24
2020-12-02	23:15:00	44754	900	900	989001025056295	D:\Dropbox\Family Room\GROUP C\Gr3 WEEK5	WEEK5PostSxGROUPC	5894.8	37.117	131.242	50	182.089		174.85	174.28	850.24	150.12	49.76	153.8	13.84	1	1.68	1.2	26.96	123.08	48.56	207.96	266	23.36	32.56
2020-12-02	23:30:00	45654	900	900	989001025056295	D:\Dropbox\Family Room\GROUP C\Gr3 WEEK5	WEEK5PostSxGROUPC	9441.4	37.6024	134.027	85	186.643		161.299	275	611.36	173.08	288.64	72.92	13.28	26.08	58.2	102.48	145.52	1	186.16	41.04	94.24	137.56	21.52
2020-12-02	23:45:00	46554	900	900	989001025056295	D:\Dropbox\Family Room\GROUP C\Gr3 WEEK5	WEEK5PostSxGROUPC	3572.6	37.6414	142.161	33	169.791		199.244	61	739.56	176.04	160.44	140.76	15.52	0	3	3.12	18.4	0.12	157.32	4.92	470.52	74.08	12.24
2020-12-03	00:00:00	47454	900	900	989001025056295	D:\Dropbox\Family Room\GROUP C\Gr3 WEEK5	WEEK5PostSxGROUPC	4243.14	37.3425	122.377	38	223.038		145.84	62.8	775.44	38.44	124.56	0.72	0.72	4.48	3	6.2	1.12	48.44	118.36	24.76	674.64	6.12	11.44
2020-12-03	00:15:00	48354	900	900	989001025056295	D:\Dropbox\Family Room\GROUP C\Gr3 WEEK5	WEEK5PostSxGROUPC	8764.16	37.5896	140.281	71	185.653		178.939	191.76	784.68	138.88	115.32	237.04	28.6	0	12	58.2	34.12	215.32	57.12	46.72	9.4	71.92	129.56
2020-12-03	00:30:00	49254	900	900	989001025056295	D:\Dropbox\Family Room\GROUP C\Gr3 WEEK5	WEEK5PostSxGROUPC	1462.99	37.5397	119.396	10	128.735		197.898	52.44	740.84	5.84	159.16	0	0	0	0	0	0	80.24	159.16	0	660.6	0	0
2020-12-03	00:45:00	50154	900	900	989001025056295	D:\Dropbox\Family Room\GROUP C\Gr3 WEEK5	WEEK5PostSxGROUPC	9137.59	37.5282	121.541	73	164.183		148.365	198.24	541.72	84.68	358.28	2.92	31.32	8.6	67.24	35.12	25.96	66.68	323.16	45	66.08	162.24	65.68
2020-12-03	01:00:00	51054	900	900	989001025056295	D:\Dropbox\Family Room\GROUP C\Gr3 WEEK5	WEEK5PostSxGROUPC	5306.59	37.6231	140.304	49	172.885		196.787	223.8	727.36	210.64	172.64	166.72	19.16	0.48	105.2	6.64	18.4	52.4	166	37.48	49.84	78	199.68
2020-12-03	01:15:00	51954	900	900	989001025056295	D:\Dropbox\Family Room\GROUP C\Gr3 WEEK5	WEEK5PostSxGROUPC	9250.8	37.6566	138.139	83	194.827		177.639	283.68	743.28	135.92	156.72	181.68	69.08	4.64	185.84	100.12	108.56	3.72	56.6	24.6	18.84	81.84	64.48
2020-12-03	01:30:00	52854	900	900	989001025056295	D:\Dropbox\Family Room\GROUP C\Gr3 WEEK5	WEEK5PostSxGROUPC	2852.84	37.638	114.302	23	127.79		179.451	124.84	831.12	8.72	68.88	25.44	0.04	0	70.28	1.12	12.56	605.36	67.76	0.88	39.56	75.84	1.16
2020-12-03	01:45:00	53754	900	900	989001025056295	D:\Dropbox\Family Room\GROUP C\Gr3 WEEK5	WEEK5PostSxGROUPC	1273.48	37.3878	133.869	10	138.996		156.198	60.96	838.36	0	61.64	0	0	0	0	0	0	313.8	61.64	0.88	465.92	57.76	0
2020-12-03	02:00:00	54654	900	900	989001025056295	D:\Dropbox\Family Room\GROUP C\Gr3 WEEK5	WEEK5PostSxGROUPC	5327.79	37.4176	107.435	43	141.82		151.38	144.88	761.08	9.72	138.92	23.96	10.84	0.04	38.48	17.84	10.52	5.68	121.08	0.2	341.84	321.64	7.88
2020-12-03	02:15:00	55554	900	900	989001025056295	D:\Dropbox\Family Room\GROUP C\Gr3 WEEK5	WEEK5PostSxGROUPC	10677.4	37.6384	132.445	93	158.846		184.725	243.44	583.44	188.56	316.56	161.96	23.84	4.84	119.72	72.56	79.52	17.68	244	55.36	14	82.36	24.16
2020-12-03	02:30:00	56454	900	900	989001025056295	D:\Dropbox\Family Room\GROUP C\Gr3 WEEK5	WEEK5PostSxGROUPC	11567	37.6594	167.419	102	213.29		220.087	175.96	720.44	274.56	179.56	198	57.36	91.52	64.36	21.8	35.52	97.56	157.76	4.84	30.84	98.6	41.84
2020-12-03	02:45:00	57354	900	900	989001025056295	D:\Dropbox\Family Room\GROUP C\Gr3 WEEK5	WEEK5PostSxGROUPC	10450.1	37.6393	130.306	91	184.761		168.173	227.16	629.12	104.88	270.88	77.12	59.2	0	74.92	53.32	78.28	11.76	217.56	23.88	113.72	112.16	78.08
2020-12-03	03:00:00	58254	900	900	989001025056295	D:\Dropbox\Family Room\GROUP C\Gr3 WEEK5	WEEK5PostSxGROUPC	13625.4	37.6291	139.755	123	193.804		195.05	209.32	687.16	111.84	212.84	91.64	45.84	42.6	77.04	147.64	40.6	47.08	65.2	75.04	72.44	160.28	34.6
2020-12-03	03:15:00	59154	900	900	989001025056295	D:\Dropbox\Family Room\GROUP C\Gr3 WEEK5	WEEK5PostSxGROUPC	14330	37.3358	214.459	118	254.47		248.273	186.4	750.6	468.08	149.4	258.6	78.4	14.56	144.52	115.16	18.24	12.64	34.24	54.68	96.96	52.28	19.72
2020-12-03	03:30:00	60054	900	900	989001025056295	D:\Dropbox\Family Room\GROUP C\Gr3 WEEK5	WEEK5PostSxGROUPC	13441.4	37.524	186.736	122	242.237		247.304	309.68	723.72	338	176.28	167.36	151.8	76.64	96.24	154.08	54.68	4.32	22.2	24	31.44	29.36	87.88
2020-12-03	03:45:00	60954	900	900	989001025056295	D:\Dropbox\Family Room\GROUP C\Gr3 WEEK5	WEEK5PostSxGROUPC	5513.39	37.533	112.605	45	144.713		159.11	149.6	856.8	15.12	43.2	9.16	21.44	27.12	2.96	19.28	12.6	43.24	23.92	136.4	64.2	41.12	498.56
2020-12-03	04:00:00	61854	900	900	989001025056295	D:\Dropbox\Family Room\GROUP C\Gr3 WEEK5	WEEK5PostSxGROUPC	9352.43	37.2483	138.687	85	179.412		199.86	136.12	672	67.64	228	88.04	52.96	11	48.88	88.4	24.64	8.96	139.6	86.4	238.6	83.96	28.56
2020-12-03	04:15:00	62754	900	900	989001025056295	D:\Dropbox\Family Room\GROUP C\Gr3 WEEK5	WEEK5PostSxGROUPC	7308.68	37.2327	136.187	63	213.771		158.899	216.48	781.92	161.32	118.08	69.44	14.28	9.28	40.64	50.16	38.68	187.84	67.92	10.16	172.52	175.92	63.16
2020-12-03	04:30:00	63654	900	900	989001025056295	D:\Dropbox\Family Room\GROUP C\Gr3 WEEK5	WEEK5PostSxGROUPC	8961.05	37.0792	123.836	78	164.946		179.66	264.32	813.64	102.08	86.36	25.96	9.36	70.16	36	20.6	72.72	31.08	65.76	55.56	92.48	340.04	80.28
2020-12-03	04:45:00	64554	900	900	989001025056295	D:\Dropbox\Family Room\GROUP C\Gr3 WEEK5	WEEK5PostSxGROUPC	4693.99	36.8567	120.675	41	167.835		170.607	97.24	889.08	78.68	10.92	12.32	2.56	12.4	18.08	7.64	0	189.16	3.28	20.72	230.88	96.04	306.92
2020-12-03	05:00:00	65454	900	900	989001025056295	D:\Dropbox\Family Room\GROUP C\Gr3 WEEK5	WEEK5PostSxGROUPC	3360.08	36.9658	171.261	29	238.667		190.002	41.56	879.96	390.76	20.04	31.32	1.12	0	31.96	19.2	3.12	74.44	0.84	0.4	670.48	59.16	7.96
2020-12-03	05:15:00	66354	900	900	989001025056295	D:\Dropbox\Family Room\GROUP C\Gr3 WEEK5	WEEK5PostSxGROUPC	597.501	36.329	142.525	5	193.44		153.208	5.2	890.44	0	9.56	0	0	0	0	0	0	871.48	9.56	0	18.96	0	0
2020-12-03	05:30:00	67254	900	900	989001025056295	D:\Dropbox\Family Room\GROUP C\Gr3 WEEK5	WEEK5PostSxGROUPC	358.499	35.6207	127.493	3	209.487		141.924	4.64	900	0	0	0	0	0	0	0	0	395.68	0	0	504.32	0	0
2020-12-03	05:45:00	68154	900	900	989001025056295	D:\Dropbox\Family Room\GROUP C\Gr3 WEEK5	WEEK5PostSxGROUPC	0	35.6639	94.209	0	131.306		208.538	0	900	0	0	0	0	0	0	0	0	0	0	0	900	0	0
2020-12-03	06:00:00	69054	900	900	989001025056295	D:\Dropbox\Family Room\GROUP C\Gr3 WEEK5	WEEK5PostSxGROUPC	1392.98	35.8781	81.7449	13	148.52		173.49	54.4	800.72	8.68	99.28	0	0	0	0	0	0	12.68	99.28	0	764.8	8.32	14.92
2020-12-03	06:15:00	69954	900	900	989001025056295	D:\Dropbox\Family Room\GROUP C\Gr3 WEEK5	WEEK5PostSxGROUPC	11732.9	36.6877	187.178	95	214.791		223.213	186.08	715.08	356.12	184.92	153.64	32.24	45.48	60.28	66.88	44.48	180.24	118.04	60.56	39.16	47.04	51.96
2020-12-03	06:30:00	70854	900	900	989001025056295	D:\Dropbox\Family Room\GROUP C\Gr3 WEEK5	WEEK5PostSxGROUPC	3971.58	36.7578	152.155	35	190.559		164.735	65.56	862.56	148.56	37.44	8.4	8.8	61.96	37.28	19.64	13.48	682.64	17.8	12.04	0	0.24	37.72
2020-12-03	06:45:00	71754	900	900	989001025056295	D:\Dropbox\Family Room\GROUP C\Gr3 WEEK5	WEEK5PostSxGROUPC	407.992	36.2935	133.817	4	142.937		201.83	94.16	848.64	0	51.36	0	0	0	0	0	0	743.84	51.36	0	104.8	0	0
2020-12-03	07:00:00	72654	900	900	989001025056295	D:\Dropbox\Family Room\GROUP C\Gr3 WEEK5	WEEK5PostSxGROUPC	0	35.7641	135.407	0	159.75		158.552	0	900	0	0	0	0	0	0	0	0	900	0	0	0	0	0
2020-12-03	07:15:00	73554	900	900	989001025056295	D:\Dropbox\Family Room\GROUP C\Gr3 WEEK5	WEEK5PostSxGROUPC	0	35.8528	138.455	0	156.4		187.977	0	900	41.88	0	0	0	0	0	0	0	900	0	0	0	0	0
2020-12-03	07:30:00	74454	900	900	989001025056295	D:\Dropbox\Family Room\GROUP C\Gr3 WEEK5	WEEK5PostSxGROUPC	0	35.5496	163.348	0	171.643		235.249	0	900	59.56	0	0	0	0	0	0	0	900	0	0	0	0	0
2020-12-03	07:45:00	75354	900	245.92	989001025056295	D:\Dropbox\Family Room\GROUP C\Gr3 WEEK5	WEEK5PostSxGROUPC	239	35.6889	119.423	2	121.516		166.263	8.32	233.52	0	12.4	0	0	0	0	0	0	233.52	12.4	0	0	0	0
2020-12-03	14:30:00	99654	900	654.08	989001025056295	D:\Dropbox\Family Room\GROUP C\Gr3 WEEK5	WEEK5PostSxGROUPC	0	35.8401	105.136	0	119.559		105.136	0	654.08	0	0	0	0	0	0	0	0	654.08	0	0	0	0	0
2020-12-03	14:45:00	100554	900	900	989001025056295	D:\Dropbox\Family Room\GROUP C\Gr3 WEEK5	WEEK5PostSxGROUPC	730.079	35.4334	116.631	8	125.051		117.073	23.8	898.96	0.04	1.04	0	0	0	0.04	1.04	0.28	822.88	0	1.52	72.48	1.16	0.6
2020-12-03	15:00:00	101454	900	900	989001025056295	D:\Dropbox\Family Room\GROUP C\Gr3 WEEK5	WEEK5PostSxGROUPC	555.715	35.8197	120.338	5	120.338		125.283	118.76	896.52	0	3.48	0	0	0	0	0	0	793.64	3.48	0	0	55.92	46.96
2020-12-03	15:15:00	102354	900	900	989001025056295	D:\Dropbox\Family Room\GROUP C\Gr3 WEEK5	WEEK5PostSxGROUPC	0	35.8592	119.5	0	129.608		119.5	0	900	0	0	0	0	0	0	0	0	900	0	0	0	0	0
2020-12-03	15:30:00	103254	900	900	989001025056295	D:\Dropbox\Family Room\GROUP C\Gr3 WEEK5	WEEK5PostSxGROUPC	681.999	35.7171	119.642	5	148.411		131.008	8.28	596.64	0	303.36	0	0	0	0	0	0	562.4	303.36	0	0	34.24	0
2020-12-03	15:45:00	104154	900	900	989001025056295	D:\Dropbox\Family Room\GROUP C\Gr3 WEEK5	WEEK5PostSxGROUPC	5334.42	36.7565	130.431	50	136.194		185.112	80.68	321.24	65.2	578.76	1.32	23.88	13.72	18.28	8.32	3.6	0.08	570.44	27.64	133.68	97.08	1.96
2020-12-03	16:00:00	105054	900	900	989001025056295	D:\Dropbox\Family Room\GROUP C\Gr3 WEEK5	WEEK5PostSxGROUPC	2323.87	36.9124	114.386	18	119.006		176.286	61.88	896.04	3.32	3.96	0	0	0	0	0	0	606.48	3.96	0	280.68	4.24	4.64
2020-12-03	16:15:00	105954	900	900	989001025056295	D:\Dropbox\Family Room\GROUP C\Gr3 WEEK5	WEEK5PostSxGROUPC	337.997	36.0546	118.676	2	140.198		119.351	5.96	900	0	0	0	0	0	0	0	0	895.84	0	0	0	4.16	0
2020-12-03	16:30:00	106854	900	245.92	989001025056295	D:\Dropbox\Family Room\GROUP C\Gr3 WEEK5	WEEK5PostSxGROUPC	0	35.798	119.5	0	119.5		119.5	0	245.92	0	0	0	0	0	0	0	0	245.92	0	0	0	0	0
2020-12-03	16:45:00	107754	900	654.08	989001025056295	D:\Dropbox\Family Room\GROUP C\Gr3 WEEK5	WEEK5PostSxGROUPC	0	35.4016	119.5	0	119.5		168.999	0	654.08	0	0	0	0	0	0	0	0	0	0	0	654.08	0	0
2020-12-03	17:00:00	108654	900	900	989001025056295	D:\Dropbox\Family Room\GROUP C\Gr3 WEEK5	WEEK5PostSxGROUPC	717.003	35.5407	109.991	6	113.717		163.226	18.16	900	0	0	0	0	0	0	0	0	31.88	0	0	865.6	2.52	0
2020-12-03	17:15:00	109554	900	900	989001025056295	D:\Dropbox\Family Room\GROUP C\Gr3 WEEK5	WEEK5PostSxGROUPC	7058.83	36.5988	124.728	62	143.447		163.424	78.08	878.56	109.16	21.44	44.28	24.4	39.56	28.76	16.68	11.84	247.48	4.76	1.28	457.04	17.76	6.16
2020-12-03	17:30:00	110454	900	900	989001025056295	D:\Dropbox\Family Room\GROUP C\Gr3 WEEK5	WEEK5PostSxGROUPC	7933.41	37.1634	156.199	69	178.825		191.322	90.36	761.32	224.92	138.68	158.6	26.08	22.84	41.4	14.44	21.92	220.32	124.24	57.92	168.08	23.64	20.52
2020-12-03	17:45:00	111354	900	900	989001025056295	D:\Dropbox\Family Room\GROUP C\Gr3 WEEK5	WEEK5PostSxGROUPC	0	36.8003	100.011	0	146.144		119.5	0	900	0	0	0	0	0	0	0	0	900	0	0	0	0	0
2020-12-03	18:00:00	112254	900	900	989001025056295	D:\Dropbox\Family Room\GROUP C\Gr3 WEEK5	WEEK5PostSxGROUPC	717.01	35.8373	115.753	6	130.948		145.801	124.64	900	0	0	0	0	0	0	0	0	576.4	0	0	323.6	0	0
2020-12-03	18:15:00	113154	900	900	989001025056295	D:\Dropbox\Family Room\GROUP C\Gr3 WEEK5	WEEK5PostSxGROUPC	0	35.4644	86.8473	0	86.8473		119.709	0	900	0	0	0	0	0	0	0	0	0	0	0	900	0	0
2020-12-03	18:30:00	114054	900	900	989001025056295	D:\Dropbox\Family Room\GROUP C\Gr3 WEEK5	WEEK5PostSxGROUPC	498.913	35.3763	133.249	4	150.344		190.481	5.28	900	0	0	0	0	0	0	0	0	206.96	0	0	687.2	5.84	0
2020-12-03	18:45:00	114954	900	900	989001025056295	D:\Dropbox\Family Room\GROUP C\Gr3 WEEK5	WEEK5PostSxGROUPC	8702.09	36.4665	125.912	82	193.106		188.277	199.36	722.48	97.92	177.52	37.4	21.64	11.44	29.08	106.04	44.2	102.96	71.48	27.48	143.52	178.04	126.72
2020-12-03	19:00:00	115854	900	900	989001025056295	D:\Dropbox\Family Room\GROUP C\Gr3 WEEK5	WEEK5PostSxGROUPC	14841.4	37.741	151.067	130	209.214		190.111	316.72	741.44	177.84	158.56	93.44	48.24	38.52	119.08	117.8	13.6	133	40.76	51.12	74.4	97.72	72.32
2020-12-03	19:15:00	116754	900	900	989001025056295	D:\Dropbox\Family Room\GROUP C\Gr3 WEEK5	WEEK5PostSxGROUPC	6787.3	37.5406	158.073	55	184.31		219.333	106.48	859.84	207.92	40.16	137.6	4.6	8.4	26.08	28.32	25.68	446.68	11.84	38.24	3.12	144.12	25.32
2020-12-03	19:30:00	117654	900	900	989001025056295	D:\Dropbox\Family Room\GROUP C\Gr3 WEEK5	WEEK5PostSxGROUPC	337.997	36.6934	80.4235	2	91.5709		191.486	7.16	900	0	0	0	0	0	0	0	0	405.44	0	0	0	494.56	0
2020-12-03	19:45:00	118554	900	900	989001025056295	D:\Dropbox\Family Room\GROUP C\Gr3 WEEK5	WEEK5PostSxGROUPC	1673	36.5876	116.138	14	128.424		207.562	76.08	880.12	94.84	19.88	0	0	0	0	0	0	473.04	19.88	0	386.96	20.12	0
2020-12-03	20:00:00	119454	900	900	989001025056295	D:\Dropbox\Family Room\GROUP C\Gr3 WEEK5	WEEK5PostSxGROUPC	1561.45	37.4504	117.206	12	119.886		244.334	164.6	900	0	0	0	0	0	0	0	0	216.92	0	0	587.84	95.24	0
2020-12-03	20:15:00	120354	900	900	989001025056295	D:\Dropbox\Family Room\GROUP C\Gr3 WEEK5	WEEK5PostSxGROUPC	9297.06	37.4211	157.945	85	183.604		223.652	232.16	887.92	295.84	12.08	25.6	0.84	6.32	72.32	8.2	12.84	207.52	3.88	43.92	433.4	35.8	49.36
2020-12-03	20:30:00	121254	900	900	989001025056295	D:\Dropbox\Family Room\GROUP C\Gr3 WEEK5	WEEK5PostSxGROUPC	4657.34	37.8205	188.138	41	240.635		211.411	93.28	826.56	411.76	73.44	0.08	144.44	15.08	86.44	71.48	18.72	394.32	1.96	17.12	127.32	2.56	20.48
2020-12-03	20:45:00	122154	900	900	989001025056295	D:\Dropbox\Family Room\GROUP C\Gr3 WEEK5	WEEK5PostSxGROUPC	6742.98	37.596	158.737	67	184.056		226.983	132.92	847.36	173.28	52.64	17.48	55.32	14.04	64.12	41.32	12.88	415.76	11.32	9.04	207.32	38.96	12.44
2020-12-03	21:00:00	123054	900	900	989001025056295	D:\Dropbox\Family Room\GROUP C\Gr3 WEEK5	WEEK5PostSxGROUPC	13591.2	37.9558	160.345	126	224.819		195.89	248.6	695.56	191.16	204.44	19	46.08	67.88	241.88	159.44	58.6	10.12	45	30.84	42.36	119.72	59.08
2020-12-03	21:15:00	123954	900	900	989001025056295	D:\Dropbox\Family Room\GROUP C\Gr3 WEEK5	WEEK5PostSxGROUPC	6513.09	37.7984	130.413	55	161.741		224.781	153.6	817.2	98.4	82.8	3.4	1.28	23.24	84.28	65.72	18.56	207.4	17.08	8.2	396.12	46.72	28
2020-12-03	21:30:00	124854	900	900	989001025056295	D:\Dropbox\Family Room\GROUP C\Gr3 WEEK5	WEEK5PostSxGROUPC	1104.66	37.4734	123.501	10	131.051		235.423	13.44	899.56	3.28	0.44	15.64	1	0	6.84	0.44	0.4	73.32	0	2.08	792.64	0	7.64
2020-12-03	21:45:00	125754	900	900	989001025056295	D:\Dropbox\Family Room\GROUP C\Gr3 WEEK5	WEEK5PostSxGROUPC	5574.17	37.1987	108.848	48	126.129		175.492	175.92	870.92	23.12	29.08	53.28	30.88	0.44	27.76	27.76	17.16	497.64	1.32	1.52	121.12	101.28	19.84
2020-12-03	22:00:00	126654	900	900	989001025056295	D:\Dropbox\Family Room\GROUP C\Gr3 WEEK5	WEEK5PostSxGROUPC	2559.73	37.4822	106.362	25	119.756		193.368	226.68	892.76	20.48	7.24	18.72	1.64	0	16.08	1.96	0	476.8	5.28	0.04	342.92	31.96	4.6
2020-12-03	22:15:00	127554	900	900	989001025056295	D:\Dropbox\Family Room\GROUP C\Gr3 WEEK5	WEEK5PostSxGROUPC	7819.91	37.5523	150.392	69	175.629		192.363	131.04	836	207.24	64	45.08	49.44	28.96	109.16	58.52	23.48	172.36	5.48	14.44	323.88	7.88	61.32
2020-12-03	22:30:00	128454	900	900	989001025056295	D:\Dropbox\Family Room\GROUP C\Gr3 WEEK5	WEEK5PostSxGROUPC	12439.2	37.5425	196.356	112	259.139		238.794	163.56	758.64	413.76	141.36	91.56	92.88	84.84	16.08	136.52	50.2	11.56	4.84	27.36	115.84	40.44	227.88
2020-12-03	22:45:00	129354	900	900	989001025056295	D:\Dropbox\Family Room\GROUP C\Gr3 WEEK5	WEEK5PostSxGROUPC	3112.81	37.456	138.037	27	175.175		208.381	470.2	891.28	196.2	8.72	77.8	4.84	106.24	0.12	8.4	21.28	3.08	0.32	421.72	6.16	210.76	39.28
2020-12-03	23:00:00	130254	900	900	989001025056295	D:\Dropbox\Family Room\GROUP C\Gr3 WEEK5	WEEK5PostSxGROUPC	1417.06	37.2093	109.156	13	119.224		196.273	44.72	899.76	14.72	0.24	0	0	0	0	0	0	28.68	0.24	165.48	357.2	107.16	241.24
2020-12-03	23:15:00	131154	900	900	989001025056295	D:\Dropbox\Family Room\GROUP C\Gr3 WEEK5	WEEK5PostSxGROUPC	7618.97	37.1664	171.19	68	215.927		242.51	107.28	852.84	349.08	47.16	21.64	24.4	46.76	87.48	33.76	14.48	75.32	13.4	4.48	430.6	127.72	19.96
2020-12-03	23:30:00	132054	900	900	989001025056295	D:\Dropbox\Family Room\GROUP C\Gr3 WEEK5	WEEK5PostSxGROUPC	4193.81	37.4545	122.512	35	171.5		177.284	213.76	897.72	129.32	2.28	8.6	5.76	160.6	7.24	1.52	6.2	237.88	0.76	12.28	106	297.12	56.04
2020-12-03	23:45:00	132954	900	900	989001025056295	D:\Dropbox\Family Room\GROUP C\Gr3 WEEK5	WEEK5PostSxGROUPC	3520.49	37.3493	65.4508	29	122.009		114.815	97.48	866.88	31.32	33.12	0.6	4.32	6.68	15.64	0	19.72	17.48	33.12	2.4	486.32	285.16	28.56
2020-12-04	00:00:00	133854	900	900	989001025056295	D:\Dropbox\Family Room\GROUP C\Gr3 WEEK5	WEEK5PostSxGROUPC	10726.8	37.6799	223.475	95	260.743		241.868	193.44	727.56	556.08	172.44	59.8	42.72	194.68	120.72	164.4	119.92	26.6	8.04	58.4	29.88	25.08	49.76
2020-12-04	00:15:00	134754	900	900	989001025056295	D:\Dropbox\Family Room\GROUP C\Gr3 WEEK5	WEEK5PostSxGROUPC	3896.7	37.6429	126.522	39	156.671		152.861	92.6	885	114.48	15	10.6	3.24	18.84	0	1.28	79.76	107.2	13.72	5.04	448.96	6.16	205.2
2020-12-04	00:30:00	135654	900	900	989001025056295	D:\Dropbox\Family Room\GROUP C\Gr3 WEEK5	WEEK5PostSxGROUPC	5364.37	37.3561	169.989	50	182.644		212.121	149.36	873.56	365.2	26.44	50.44	5.68	2.32	29.28	24.56	17.6	155.32	1.88	124.96	169.4	74.8	243.76
2020-12-04	00:45:00	136554	900	900	989001025056295	D:\Dropbox\Family Room\GROUP C\Gr3 WEEK5	WEEK5PostSxGROUPC	13689.6	37.5454	198.74	124	236.345		260.673	288.48	778.28	406.44	121.72	23.68	69.28	154.28	140.4	72.96	40.8	82.96	48.76	13.12	106.72	123.52	23.52
2020-12-04	01:00:00	137454	900	900	989001025056295	D:\Dropbox\Family Room\GROUP C\Gr3 WEEK5	WEEK5PostSxGROUPC	6033.46	37.7222	127.923	51	166.45		202.033	150.6	809.24	117.16	90.76	13.52	11.16	7.8	72.6	39.28	15.56	7.28	51.48	4.04	515.92	145.84	15.52
2020-12-04	01:15:00	138354	900	900	989001025056295	D:\Dropbox\Family Room\GROUP C\Gr3 WEEK5	WEEK5PostSxGROUPC	3171.25	37.54	121.496	27	155.601		155.037	38.2	895.32	76.84	4.68	0.08	7.96	1.08	20.68	3.44	39.04	545.24	1.24	6.32	57.08	203.36	14.48
2020-12-04	01:30:00	139254	900	900	989001025056295	D:\Dropbox\Family Room\GROUP C\Gr3 WEEK5	WEEK5PostSxGROUPC	478.001	37.3287	110.503	3	196.44		122.596	10.76	900	0	0	0	0	0	0	0	0	193.16	0	0	649.12	57.72	0
2020-12-04	01:45:00	140154	900	900	989001025056295	D:\Dropbox\Family Room\GROUP C\Gr3 WEEK5	WEEK5PostSxGROUPC	6374.01	37.3674	151.779	55	199.004		198.111	223.88	849.88	245.28	50.12	11.28	86.48	151.12	6	21.44	24.4	216.48	28.68	19.56	194.92	108.16	31.48
2020-12-04	02:00:00	141054	900	900	989001025056295	D:\Dropbox\Family Room\GROUP C\Gr3 WEEK5	WEEK5PostSxGROUPC	8506.66	37.7198	122.028	76	172.093		207.057	306.08	798.96	34	101.04	3.16	33.16	31.16	48.28	88.56	26.68	31.24	12.48	42.64	100.76	262.2	219.68
2020-12-04	02:15:00	141954	900	900	989001025056295	D:\Dropbox\Family Room\GROUP C\Gr3 WEEK5	WEEK5PostSxGROUPC	1968.28	37.4035	211.116	23	247.73		313.237	15.6	896.56	551.32	3.44	0.08	10.2	134.96	1.92	2.68	5.8	0	0.76	0.88	0	0	742.72
2020-12-04	02:30:00	142854	900	900	989001025056295	D:\Dropbox\Family Room\GROUP C\Gr3 WEEK5	WEEK5PostSxGROUPC	10693.6	37.1988	170.967	96	243.712		222.018	125.24	871.56	286.52	28.44	103.4	16.04	114.72	83.16	18.4	86.08	121.68	10.04	13.44	192	101.36	39.68
2020-12-04	02:45:00	143754	900	900	989001025056295	D:\Dropbox\Family Room\GROUP C\Gr3 WEEK5	WEEK5PostSxGROUPC	7378.85	37.6143	148.871	63	178.607		188.441	75.56	818.16	219.8	81.84	5.24	24	20.24	18.04	2.04	53.72	37.04	79.8	26.68	160.4	365.32	107.48
2020-12-04	03:00:00	144654	900	900	989001025056295	D:\Dropbox\Family Room\GROUP C\Gr3 WEEK5	WEEK5PostSxGROUPC	13881.3	37.7147	178.905	117	264.095		192.914	316.64	665.36	307.32	234.64	20.92	51.48	111.2	137.44	205.24	88.56	37.24	29.4	93.4	0	22.12	103
2020-12-04	03:15:00	145554	900	900	989001025056295	D:\Dropbox\Family Room\GROUP C\Gr3 WEEK5	WEEK5PostSxGROUPC	6514.56	37.7373	145.809	57	176.95		199.337	102.64	864.08	183.92	35.92	20.16	17.96	51.64	7.24	9.6	65.16	294.48	26.32	4.32	141.12	187.16	74.84
2020-12-04	03:30:00	146454	900	900	989001025056295	D:\Dropbox\Family Room\GROUP C\Gr3 WEEK5	WEEK5PostSxGROUPC	13874.6	37.5268	178.803	116	245.515		229.027	191.68	722.72	349.68	177.28	228	108.96	21.44	133.44	158.64	66.48	26.52	18.64	40.04	30.64	59.32	7.88
2020-12-04	03:45:00	147354	900	900	989001025056295	D:\Dropbox\Family Room\GROUP C\Gr3 WEEK5	WEEK5PostSxGROUPC	10100.4	37.607	123.836	94	175.53		186.059	133.28	862.8	99.52	37.2	17	1.64	8.52	39.84	17.6	10.76	27.04	19.6	85.52	224.6	214.96	232.92
2020-12-04	04:00:00	148254	900	900	989001025056295	D:\Dropbox\Family Room\GROUP C\Gr3 WEEK5	WEEK5PostSxGROUPC	13271.8	37.4998	133.331	120	161.336		226.015	239.64	797.12	160.32	102.88	54.36	34.2	60.68	35	66.12	37.8	29.08	36.76	8.28	92.16	145.4	300.16
2020-12-04	04:15:00	149154	900	900	989001025056295	D:\Dropbox\Family Room\GROUP C\Gr3 WEEK5	WEEK5PostSxGROUPC	10815.3	37.5203	176.412	99	206.476		222.985	167.36	676.44	316.96	223.56	38.32	3.68	124.68	28.16	198.08	56	32.2	25.48	43.8	148.24	127.12	74.24
2020-12-04	04:30:00	150054	900	900	989001025056295	D:\Dropbox\Family Room\GROUP C\Gr3 WEEK5	WEEK5PostSxGROUPC	11059.3	37.3525	166.349	97	192.321		251.198	128.56	860.36	313.48	39.64	10.12	5.84	46	2.88	11.76	21.92	81.04	27.88	6.24	272.08	266.36	147.88
2020-12-04	04:45:00	150954	900	900	989001025056295	D:\Dropbox\Family Room\GROUP C\Gr3 WEEK5	WEEK5PostSxGROUPC	14096.1	37.1703	164.281	132	205.706		244.994	204.76	812.8	233.72	87.2	74.6	24	83.68	58.08	23.44	156.4	144.04	63.76	29.76	114.32	109.04	18.88
2020-12-04	05:00:00	151854	900	900	989001025056295	D:\Dropbox\Family Room\GROUP C\Gr3 WEEK5	WEEK5PostSxGROUPC	1296.73	37.0633	116.882	12	164.059		137.694	40.48	830.36	16.76	69.64	0	0	0	0	0	0	81.6	69.64	0	714.88	33.88	0
2020-12-04	05:15:00	152754	900	900	989001025056295	D:\Dropbox\Family Room\GROUP C\Gr3 WEEK5	WEEK5PostSxGROUPC	1673.01	36.197	116.517	14	157.224		181.4	115.16	894.84	10.24	5.16	0	0	0	0	0	0	21.16	5.16	0	631.88	241.8	0
2020-12-04	05:30:00	153654	900	900	989001025056295	D:\Dropbox\Family Room\GROUP C\Gr3 WEEK5	WEEK5PostSxGROUPC	239	35.732	106.625	2	147.221		145.769	14.32	900	0	0	0	0	0	0	0	0	0	0	0	865.44	34.56	0
2020-12-04	05:45:00	154554	900	900	989001025056295	D:\Dropbox\Family Room\GROUP C\Gr3 WEEK5	WEEK5PostSxGROUPC	0	35.9218	105.511	0	180.906		154.989	0	900	0	0	0	0	0	0	0	0	0	0	0	900	0	0
2020-12-04	06:00:00	155454	900	900	989001025056295	D:\Dropbox\Family Room\GROUP C\Gr3 WEEK5	WEEK5PostSxGROUPC	478.007	35.838	85.5914	4	85.7135		163.671	40.4	900	0	0	0	0	0	0	0	0	0	0	0	670.12	229.88	0
2020-12-04	06:15:00	156354	900	900	989001025056295	D:\Dropbox\Family Room\GROUP C\Gr3 WEEK5	WEEK5PostSxGROUPC	0	35.7394	127.555	0	127.555		239	0	900	0	0	0	0	0	0	0	0	0	0	0	900	0	0
2020-12-04	06:30:00	157254	900	900	989001025056295	D:\Dropbox\Family Room\GROUP C\Gr3 WEEK5	WEEK5PostSxGROUPC	0	35.5299	148.318	0	148.318		240.993	0	900	211.36	0	0	0	0	0	0	0	0	0	0	900	0	0
2020-12-04	06:45:00	158154	900	900	989001025056295	D:\Dropbox\Family Room\GROUP C\Gr3 WEEK5	WEEK5PostSxGROUPC	5736.54	35.9462	124.715	50	129.029		220.812	191.24	804.08	82.4	95.92	19.52	8.16	15.52	18.88	5.2	15	0.96	90.72	4.44	75.16	63.24	583.2
2020-12-04	07:00:00	159054	900	900	989001025056295	D:\Dropbox\Family Room\GROUP C\Gr3 WEEK5	WEEK5PostSxGROUPC	8160.34	36.7822	138.799	75	163.133		202.676	125.96	803.36	239.6	96.64	19.8	25.64	11.32	217.36	66.84	16.56	12.08	29.8	102.8	192.4	12.92	192.48
2020-12-04	07:15:00	159954	900	900	989001025056295	D:\Dropbox\Family Room\GROUP C\Gr3 WEEK5	WEEK5PostSxGROUPC	3871.09	36.7	141.416	35	159.056		152.903	38.12	884	62.16	16	18.28	0.56	0	42.68	2.2	0.52	392.12	13.8	1.68	407.68	4.76	15.72
2020-12-04	07:30:00	160854	900	900	989001025056295	D:\Dropbox\Family Room\GROUP C\Gr3 WEEK5	WEEK5PostSxGROUPC	239	36.5092	126.497	2	179.595		161.842	2.36	900	8.04	0	0	0	0	0	0	0	77.76	0	0	822.24	0	0
2020-12-04	07:45:00	161754	900	900	989001025056295	D:\Dropbox\Family Room\GROUP C\Gr3 WEEK5	WEEK5PostSxGROUPC	646.998	35.8036	167.434	5	215.935		197.584	5.28	900	343.48	0	0	0	0	0	0	0	261.36	0	0	626.92	11.72	0
2020-12-04	08:00:00	162654	900	900	989001025056295	D:\Dropbox\Family Room\GROUP C\Gr3 WEEK5	WEEK5PostSxGROUPC	766.504	35.6029	91.3061	6	146.602		124.641	64.88	894.8	2.08	5.2	0	0	0	0	0	0	482.44	5.2	0	412.36	0	0
2020-12-04	08:15:00	163554	900	900	989001025056295	D:\Dropbox\Family Room\GROUP C\Gr3 WEEK5	WEEK5PostSxGROUPC	0	35.6493	119.85	0	196.099		119.872	0	900	0	0	0	0	0	0	0	0	900	0	0	0	0	0
2020-12-04	08:30:00	164454	900	900	989001025056295	D:\Dropbox\Family Room\GROUP C\Gr3 WEEK5	WEEK5PostSxGROUPC	0	35.3093	118.366	0	171.645		119.5	0	900	0	0	0	0	0	0	0	0	900	0	0	0	0	0
2020-12-04	08:45:00	165354	900	900	989001025056295	D:\Dropbox\Family Room\GROUP C\Gr3 WEEK5	WEEK5PostSxGROUPC	0	35.6402	119.5	0	169.182		119.5	0	900	0	0	0	0	0	0	0	0	900	0	0	0	0	0
2020-12-04	09:00:00	166254	900	900	989001025056295	D:\Dropbox\Family Room\GROUP C\Gr3 WEEK5	WEEK5PostSxGROUPC	794.683	35.5833	109.889	7	162.095		119.363	135	887	7.36	13	0	0	0	0	0	0	802.56	13	0	49.28	20.36	14.8
2020-12-04	09:15:00	167154	900	900	989001025056295	D:\Dropbox\Family Room\GROUP C\Gr3 WEEK5	WEEK5PostSxGROUPC	239	35.2887	97.8432	2	99.404		143.053	2.08	900	0	0	0	0	0	0	0	0	564.12	0	0	335.88	0	0
2020-12-04	09:30:00	168054	900	900	989001025056295	D:\Dropbox\Family Room\GROUP C\Gr3 WEEK5	WEEK5PostSxGROUPC	5334.87	35.7681	116.692	49	132.666		152.621	150.08	869.16	36.52	30.84	11.08	8.68	10.36	4.88	13.92	3.16	236.32	16.92	1.32	483.6	90.88	18.88
2020-12-04	09:45:00	168954	900	900	989001025056295	D:\Dropbox\Family Room\GROUP C\Gr3 WEEK5	WEEK5PostSxGROUPC	3202.08	36.5794	115.236	28	125.342		180.706	133.72	652.96	8.68	247.04	14.52	8.28	1.36	16.4	17.36	0.68	43.32	229.68	0	416.24	152.16	0
2020-12-04	10:00:00	169854	900	900	989001025056295	D:\Dropbox\Family Room\GROUP C\Gr3 WEEK5	WEEK5PostSxGROUPC	647.299	36.6913	90.1465	5	90.9923		134.802	463.24	582.68	0	317.32	0	0	0	0	0	0	237.64	317.32	0	338.64	6.4	0
2020-12-04	10:15:00	170754	900	900	989001025056295	D:\Dropbox\Family Room\GROUP C\Gr3 WEEK5	WEEK5PostSxGROUPC	0	35.8182	32.6527	0	32.6527		119.5	0	654.08	0	245.92	0	0	0	0	0	0	654.08	245.92	0	0	0	0
2020-12-04	10:30:00	171654	900	900	989001025056295	D:\Dropbox\Family Room\GROUP C\Gr3 WEEK5	WEEK5PostSxGROUPC	0	35.2252	86.8473	0	86.8473		119.527	0	900	0	0	0	0	0	0	0	0	900	0	0	0	0	0
2020-12-04	10:45:00	172554	900	900	989001025056295	D:\Dropbox\Family Room\GROUP C\Gr3 WEEK5	WEEK5PostSxGROUPC	0	35.4686	119.5	0	119.5		119.5	0	900	0	0	0	0	0	0	0	0	900	0	0	0	0	0
2020-12-04	11:00:00	173454	900	900	989001025056295	D:\Dropbox\Family Room\GROUP C\Gr3 WEEK5	WEEK5PostSxGROUPC	597.492	35.8619	55.3895	5	55.3895		127.184	25.24	756.72	0	143.28	0	0	0	0	0	0	756.72	143.28	0	0	0	0
2020-12-04	11:15:00	174354	900	900	989001025056295	D:\Dropbox\Family Room\GROUP C\Gr3 WEEK5	WEEK5PostSxGROUPC	1552.16	36.6778	42.2236	16	46.7941		128.581	177.44	731.12	10.52	168.88	0.04	5.16	0	5.12	1.76	0.76	601.84	167.12	3.28	0	114.32	0.6
2020-12-04	11:30:00	175254	900	900	989001025056295	D:\Dropbox\Family Room\GROUP C\Gr3 WEEK5	WEEK5PostSxGROUPC	0	36.3259	8.82707	0	8.82707		119.5	0	900	0	0	0	0	0	0	0	0	900	0	0	0	0	0
2020-12-04	11:45:00	176154	900	900	989001025056295	D:\Dropbox\Family Room\GROUP C\Gr3 WEEK5	WEEK5PostSxGROUPC	0	35.848	86.9516	0	113.424		96.7217	0	900	0	0	0	0	0	0	0	0	900	0	0	0	0	0
2020-12-04	12:00:00	177054	900	900	989001025056295	D:\Dropbox\Family Room\GROUP C\Gr3 WEEK5	WEEK5PostSxGROUPC	0	35.5349	117.362	0	119.47		117.392	0	900	0	0	0	0	0	0	0	0	900	0	0	0	0	0
2020-12-04	12:15:00	177954	900	900	989001025056295	D:\Dropbox\Family Room\GROUP C\Gr3 WEEK5	WEEK5PostSxGROUPC	0	35.4586	119.5	0	119.5		119.5	0	900	0	0	0	0	0	0	0	0	900	0	0	0	0	0
2020-12-04	12:30:00	178854	900	900	989001025056295	D:\Dropbox\Family Room\GROUP C\Gr3 WEEK5	WEEK5PostSxGROUPC	119.517	35.5563	88.3868	1	88.3868		132.594	524.48	586.84	0	313.16	0	0	0	0	0	0	586.84	313.16	0	0	0	0
2020-12-04	12:45:00	179754	900	900	989001025056295	D:\Dropbox\Family Room\GROUP C\Gr3 WEEK5	WEEK5PostSxGROUPC	155.508	35.4416	59.5606	1	59.5606		137.052	242.96	576.2	0	323.8	0	0	0	0	0	0	576.2	323.8	0	0	0	0
2020-12-04	13:00:00	180654	900	900	989001025056295	D:\Dropbox\Family Room\GROUP C\Gr3 WEEK5	WEEK5PostSxGROUPC	3740.74	35.4466	105.308	34	126.314		134.672	164.92	881.04	23.2	18.96	4.6	0.56	8.2	6.72	6.12	4.36	326.48	12.84	5	503.04	6.36	15.72
2020-12-04	13:15:00	181554	900	900	989001025056295	D:\Dropbox\Family Room\GROUP C\Gr3 WEEK5	WEEK5PostSxGROUPC	3018.3	36.4051	107.553	25	136.783		124.582	130.08	662.6	0	237.4	0	0	0	0	0	0	495.16	237.4	0	167.44	0	0
2020-12-04	13:30:00	182454	900	900	989001025056295	D:\Dropbox\Family Room\GROUP C\Gr3 WEEK5	WEEK5PostSxGROUPC	227.375	36.3386	41.5273	1	48.1552		133.385	491.8	900	0	0	0	0	0	0	0	0	790.64	0	0	109.36	0	0
2020-12-04	13:45:00	183354	900	900	989001025056295	D:\Dropbox\Family Room\GROUP C\Gr3 WEEK5	WEEK5PostSxGROUPC	0	35.6452	127.191	0	127.415		214.379	0	900	0	0	0	0	0	0	0	0	900	0	0	0	0	0
2020-12-04	14:00:00	184254	900	900	989001025056295	D:\Dropbox\Family Room\GROUP C\Gr3 WEEK5	WEEK5PostSxGROUPC	119.5	35.5024	120.003	1	120.688		168.937	0.28	900	0	0	0	0	0	0	0	0	898.92	0	0	1.08	0	0
2020-12-04	14:15:00	185154	900	900	989001025056295	D:\Dropbox\Family Room\GROUP C\Gr3 WEEK5	WEEK5PostSxGROUPC	0	35.6052	119.5	0	119.5		149.873	0	900	0	0	0	0	0	0	0	0	900	0	0	0	0	0
2020-12-04	14:30:00	186054	900	900	989001025056295	D:\Dropbox\Family Room\GROUP C\Gr3 WEEK5	WEEK5PostSxGROUPC	0	35.6074	119.411	0	119.411		168.999	0	900	0	0	0	0	0	0	0	0	900	0	0	0	0	0
2020-12-04	14:45:00	186954	900	900	989001025056295	D:\Dropbox\Family Room\GROUP C\Gr3 WEEK5	WEEK5PostSxGROUPC	477.998	35.3289	107.153	3	112.706		153.803	284.72	900	0	0	0	0	0	0	0	0	789.56	0	0	110.44	0	0
2020-12-04	15:00:00	187854	900	900	989001025056295	D:\Dropbox\Family Room\GROUP C\Gr3 WEEK5	WEEK5PostSxGROUPC	1223.98	35.4165	76.3228	10	152.25		90.5913	57.8	631.44	0	268.56	0	0	0	0	0	0	364.8	268.56	0	266.64	0	0
2020-12-04	15:15:00	188754	900	900	989001025056295	D:\Dropbox\Family Room\GROUP C\Gr3 WEEK5	WEEK5PostSxGROUPC	8413.3	36.7274	90.1744	80	105.497		167.269	231.08	426.84	34.48	473.16	15.6	7	2.88	86.88	115.08	8.8	130.64	358.08	7.92	115.72	39.44	11.96
2020-12-04	15:30:00	189654	900	900	989001025056295	D:\Dropbox\Family Room\GROUP C\Gr3 WEEK5	WEEK5PostSxGROUPC	4878.41	36.9156	139.65	47	171.061		178.789	60.76	866.36	188.88	33.64	60.4	18.96	36.6	0.48	14.64	24.6	49.16	19	105.12	492.04	74.4	4.6
2020-12-04	15:45:00	190554	900	900	989001025056295	D:\Dropbox\Family Room\GROUP C\Gr3 WEEK5	WEEK5PostSxGROUPC	1055.03	36.2384	99.1419	10	101.185		225.69	239.32	895.36	0	4.64	0	0	0	0	0	0	631.4	4.64	0	263.96	0	0
2020-12-04	16:00:00	191454	900	900	989001025056295	D:\Dropbox\Family Room\GROUP C\Gr3 WEEK5	WEEK5PostSxGROUPC	239	35.6125	94.7226	2	100.872		156.774	7.16	900	0	0	0	0	0	0	0	0	895.24	0	0	4.76	0	0
2020-12-04	16:15:00	192354	900	900	989001025056295	D:\Dropbox\Family Room\GROUP C\Gr3 WEEK5	WEEK5PostSxGROUPC	0	35.5506	155.018	0	155.063		243.18	0	900	0	0	0	0	0	0	0	0	900	0	0	0	0	0
2020-12-04	16:30:00	193254	900	900	989001025056295	D:\Dropbox\Family Room\GROUP C\Gr3 WEEK5	WEEK5PostSxGROUPC	119.5	35.7084	119.506	1	130.751		157.774	1.2	900	0	0	0	0	0	0	0	0	695.28	0	0	204.72	0	0
2020-12-04	16:45:00	194154	900	900	989001025056295	D:\Dropbox\Family Room\GROUP C\Gr3 WEEK5	WEEK5PostSxGROUPC	0	35.5956	119.5	0	141.335		119.5	0	900	0	0	0	0	0	0	0	0	0	0	0	900	0	0
2020-12-04	17:00:00	195054	900	900	989001025056295	D:\Dropbox\Family Room\GROUP C\Gr3 WEEK5	WEEK5PostSxGROUPC	717.004	35.2713	129.474	6	176.561		144.265	29.84	486.76	0	413.24	0	0	0	0	0	0	265.36	413.24	0	221.4	0	0
2020-12-04	17:15:00	195954	900	900	989001025056295	D:\Dropbox\Family Room\GROUP C\Gr3 WEEK5	WEEK5PostSxGROUPC	2389.98	36.0156	118.832	19	140.548		153.373	33.8	554.2	0	345.8	0	0	0	0	0	0	553.32	345.8	0.88	0	0	0
2020-12-04	17:30:00	196854	900	900	989001025056295	D:\Dropbox\Family Room\GROUP C\Gr3 WEEK5	WEEK5PostSxGROUPC	7740.24	37.1445	102.185	69	140.731		122.89	388.96	640.16	43.28	259.84	14.32	22.88	0.04	16.08	18	145.92	26	241.84	10.16	312.52	88.6	3.64
2020-12-04	17:45:00	197754	900	900	989001025056295	D:\Dropbox\Family Room\GROUP C\Gr3 WEEK5	WEEK5PostSxGROUPC	259.209	36.3009	120.35	2	154.801		126.542	17.68	267.52	0	632.48	0	0	0	0	0	0	0	632.48	0	154.44	113.08	0
2020-12-04	18:00:00	198654	900	900	989001025056295	D:\Dropbox\Family Room\GROUP C\Gr3 WEEK5	WEEK5PostSxGROUPC	477.997	35.6545	115.914	4	146.2		134.307	187.08	257.96	0	642.04	0	0	0	0	0	0	257.96	642.04	0	0	0	0
2020-12-04	18:15:00	199554	900	900	989001025056295	D:\Dropbox\Family Room\GROUP C\Gr3 WEEK5	WEEK5PostSxGROUPC	239	35.5169	118.921	2	146.856		157.517	2.36	889.28	4.6	10.72	0	0	0	0	0	0	889.28	10.72	0	0	0	0
2020-12-04	18:30:00	200454	900	900	989001025056295	D:\Dropbox\Family Room\GROUP C\Gr3 WEEK5	WEEK5PostSxGROUPC	984.211	35.8087	124.858	8	128.04		207.103	12.88	898.16	0	1.84	0	0	0	0	0	0	680.6	1.84	0	217.56	0	0
2020-12-04	18:45:00	201354	900	900	989001025056295	D:\Dropbox\Family Room\GROUP C\Gr3 WEEK5	WEEK5PostSxGROUPC	16084.9	37.1546	156.767	147	242.803		192.556	212.76	865	176.68	35	135.8	81.48	71.76	57.12	31.56	49.76	149.24	3.44	32.68	23.72	215.96	47.48
2020-12-04	19:00:00	202254	900	900	989001025056295	D:\Dropbox\Family Room\GROUP C\Gr3 WEEK5	WEEK5PostSxGROUPC	11115.7	37.4982	118.513	93	221.532		162.366	236.52	807.6	40.52	92.4	175.64	34.24	111.56	94.28	86.4	37.48	84.44	6	30.56	8.2	177.08	54.12
2020-12-04	19:15:00	203154	900	900	989001025056295	D:\Dropbox\Family Room\GROUP C\Gr3 WEEK5	WEEK5PostSxGROUPC	3927.36	37.1596	108.227	33	122.631		202.824	95.6	885.08	154.92	14.92	0.64	0.76	0.4	0.52	0	2.08	33.96	14.92	4.72	122.36	684.52	35.12
2020-12-04	19:30:00	204054	900	900	989001025056295	D:\Dropbox\Family Room\GROUP C\Gr3 WEEK5	WEEK5PostSxGROUPC	0	36.3522	109.046	0	110.82		223.145	0	900	3.8	0	0	0	0	0	0	0	0	0	0	0	900	0
2020-12-04	19:45:00	204954	900	900	989001025056295	D:\Dropbox\Family Room\GROUP C\Gr3 WEEK5	WEEK5PostSxGROUPC	5975.89	37.2543	118.84	57	140.887		192.555	144.76	848.4	48.96	51.6	6.64	16.2	1.12	55.24	31.36	9.4	32.04	20.24	15.04	21.8	639.4	51.52
2020-12-04	20:00:00	205854	900	900	989001025056295	D:\Dropbox\Family Room\GROUP C\Gr3 WEEK5	WEEK5PostSxGROUPC	7690.22	37.6919	143.423	69	215.485		192.341	193	851.04	64.12	48.96	46.16	46.52	84.12	21.4	37.76	37.92	248.8	11.2	10.88	156.4	181.76	17.08
2020-12-04	20:15:00	206754	900	900	989001025056295	D:\Dropbox\Family Room\GROUP C\Gr3 WEEK5	WEEK5PostSxGROUPC	4373.11	37.419	155.917	37	177.146		222.203	57.08	851.72	191.56	48.28	29.88	7.92	18	0	4.08	7	237.6	44.2	10.52	503	33.72	4.08
2020-12-04	20:30:00	207654	900	900	989001025056295	D:\Dropbox\Family Room\GROUP C\Gr3 WEEK5	WEEK5PostSxGROUPC	6087.54	37.5165	170.499	52	203.938		250.148	101.68	802.56	254.16	97.44	2.84	11.32	166.92	0.36	76.4	45.76	82.28	21.04	0.88	417.56	62.64	12
2020-12-04	20:45:00	208554	900	900	989001025056295	D:\Dropbox\Family Room\GROUP C\Gr3 WEEK5	WEEK5PostSxGROUPC	12411	37.9297	122.547	107	174.738		160.928	298.76	806.24	126.96	93.76	39.16	34.24	44.44	92.56	67.32	76.52	185.6	26.44	14.32	91.92	118.04	109.44
2020-12-04	21:00:00	209454	900	900	989001025056295	D:\Dropbox\Family Room\GROUP C\Gr3 WEEK5	WEEK5PostSxGROUPC	6211.96	37.9494	115.018	54	185.978		166.778	207.16	771.4	86.76	128.6	20.32	36.2	24.52	89.08	83.28	90.04	180.84	45.32	9.44	238.32	56.2	26.44
2020-12-04	21:15:00	210354	900	900	989001025056295	D:\Dropbox\Family Room\GROUP C\Gr3 WEEK5	WEEK5PostSxGROUPC	4611.56	37.5103	116.186	41	129.963		190.256	113.2	892.96	45.28	7.04	0.08	8.76	8.24	9.32	3.12	16.28	201.52	3.92	0.88	409.32	203.92	34.64
2020-12-04	21:30:00	211254	900	900	989001025056295	D:\Dropbox\Family Room\GROUP C\Gr3 WEEK5	WEEK5PostSxGROUPC	5165.65	37.4956	135.25	44	159.398		185.635	65.68	745.2	149.16	154.8	26.96	14.56	3.88	203.96	6.24	43.44	159.56	148.56	7.68	157.6	127.48	0.08
2020-12-04	21:45:00	212154	900	900	989001025056295	D:\Dropbox\Family Room\GROUP C\Gr3 WEEK5	WEEK5PostSxGROUPC	4501.21	37.4316	155.824	38	183.397		219.352	87.92	702.24	214.84	197.76	7.68	1.88	1.96	0.48	3	1.44	38.36	194.76	6.12	535.68	72.84	35.8
2020-12-04	22:00:00	213054	900	900	989001025056295	D:\Dropbox\Family Room\GROUP C\Gr3 WEEK5	WEEK5PostSxGROUPC	13354.9	37.7449	188.55	109	210.176		231.118	364.92	683.68	349.28	216.32	122.48	52.68	50.88	81.32	112.64	84.24	141.64	103.68	15	54.36	73.96	7.12
2020-12-04	22:15:00	213954	900	900	989001025056295	D:\Dropbox\Family Room\GROUP C\Gr3 WEEK5	WEEK5PostSxGROUPC	3196.34	37.6898	133.292	23	176.415		171.409	63.68	780.08	148.76	119.92	161.8	2.08	0	12.44	1.24	5.16	79.2	118.68	6.28	92	421.12	0
2020-12-04	22:30:00	214854	900	900	989001025056295	D:\Dropbox\Family Room\GROUP C\Gr3 WEEK5	WEEK5PostSxGROUPC	358.5	37.4967	108.588	3	195.299		109.415	32.96	900	0	0	0	0	0	0	0	0	142	0	0	597.32	160.68	0
2020-12-04	22:45:00	215754	900	900	989001025056295	D:\Dropbox\Family Room\GROUP C\Gr3 WEEK5	WEEK5PostSxGROUPC	5401.68	37.2252	139.089	25	147.212		215.856	296.68	895.56	194.24	4.44	0.08	9.68	4.8	165.12	0	1.44	124.68	4.44	2.28	379.92	202.72	4.84
2020-12-04	23:00:00	216654	900	900	989001025056295	D:\Dropbox\Family Room\GROUP C\Gr3 WEEK5	WEEK5PostSxGROUPC	4522.96	37.496	122.513	35	138.656		183.973	101.28	852.12	118.68	47.88	34.64	0	0	8.64	0.32	27.04	417.56	47.56	1.88	274.08	85.4	2.88
2020-12-04	23:15:00	217554	900	900	989001025056295	D:\Dropbox\Family Room\GROUP C\Gr3 WEEK5	WEEK5PostSxGROUPC	10963.3	37.6373	168.129	94	212.437		223.197	136.64	852.24	292.12	47.76	166.72	65.16	35.4	24.12	31.2	21.88	85.6	16.56	27.36	149.44	171.32	105.24
2020-12-04	23:30:00	218454	900	900	989001025056295	D:\Dropbox\Family Room\GROUP C\Gr3 WEEK5	WEEK5PostSxGROUPC	3432.26	37.6383	118.678	27	183.918		164.508	50.04	867.08	8.12	32.92	10.4	2.56	1.32	7.08	31.44	24.32	312.04	1.48	16.08	430.12	63.08	0.08
2020-12-04	23:45:00	219354	900	900	989001025056295	D:\Dropbox\Family Room\GROUP C\Gr3 WEEK5	WEEK5PostSxGROUPC	8496.37	37.5083	140.479	79	202.299		204.24	161.72	755.88	115.44	144.12	38.52	108.92	43.76	29.36	100.24	35.4	37.4	43.88	5.6	411.08	7.36	38.48
2020-12-05	00:00:00	220254	900	900	989001025056295	D:\Dropbox\Family Room\GROUP C\Gr3 WEEK5	WEEK5PostSxGROUPC	7451.94	37.6498	172.814	69	238.417		205.88	109.44	807.44	316.92	92.56	180.64	27.92	35.44	3.8	32.84	5.2	24.08	59.72	50.04	99.48	59.4	321.44
2020-12-05	00:15:00	221154	900	900	989001025056295	D:\Dropbox\Family Room\GROUP C\Gr3 WEEK5	WEEK5PostSxGROUPC	408.02	37.6397	127.704	3	142.388		248.696	149.96	900	240.68	0	0	0	0	0	0	0	290.76	0	0	509.12	5.12	95
2020-12-05	00:30:00	222054	900	900	989001025056295	D:\Dropbox\Family Room\GROUP C\Gr3 WEEK5	WEEK5PostSxGROUPC	5373.73	37.5196	146.726	47	176.955		194.217	132.4	803.52	178.36	96.48	24.44	50	86.44	6.72	63.56	14.16	5.28	32.92	10.4	501.48	72.8	31.8
2020-12-05	00:45:00	222954	900	900	989001025056295	D:\Dropbox\Family Room\GROUP C\Gr3 WEEK5	WEEK5PostSxGROUPC	9495.39	37.7402	154.548	77	191.065		189.429	314.2	577.08	180	322.92	55.36	87.24	26.84	33.6	250.16	52.96	0.04	72.76	14.96	48.28	202.64	55.16
2020-12-05	01:00:00	223854	900	900	989001025056295	D:\Dropbox\Family Room\GROUP C\Gr3 WEEK5	WEEK5PostSxGROUPC	1756.59	37.4534	147.959	17	186.39		160.348	29.28	892.8	40.2	7.2	7.44	2.4	18.56	0.52	6.12	10.72	1.08	1.08	0	275.32	576.76	0
2020-12-05	01:15:00	224754	900	900	989001025056295	D:\Dropbox\Family Room\GROUP C\Gr3 WEEK5	WEEK5PostSxGROUPC	14438.9	37.1015	121.029	129	172.905		173.693	201.64	854.04	92.72	45.96	40.56	35.8	112.6	17.88	32.28	50.92	177.32	13.68	15.72	304.32	73.08	25.84
2020-12-05	01:30:00	225654	900	900	989001025056295	D:\Dropbox\Family Room\GROUP C\Gr3 WEEK5	WEEK5PostSxGROUPC	775.223	37.3458	117.891	6	133.804		162.925	72.2	900	119.04	0	0	0	0	0	0	0	0	0	0	574.76	306.16	19.08
2020-12-05	01:45:00	226554	900	900	989001025056295	D:\Dropbox\Family Room\GROUP C\Gr3 WEEK5	WEEK5PostSxGROUPC	13294	37.4796	158.341	116	198.601		185.919	311	738.24	210.68	161.76	36.92	132.16	3.8	14.64	140.68	25.28	156.84	21.08	20.64	42.28	297.32	8.36
2020-12-05	02:00:00	227454	900	900	989001025056295	D:\Dropbox\Family Room\GROUP C\Gr3 WEEK5	WEEK5PostSxGROUPC	9132.46	37.7207	198.564	86	259.029		240.332	208.56	781.68	372.72	118.32	159.76	134.8	102.28	16.32	44.68	27.92	6.84	73.64	31.08	0.68	250.68	51.32
2020-12-05	02:15:00	228354	900	900	989001025056295	D:\Dropbox\Family Room\GROUP C\Gr3 WEEK5	WEEK5PostSxGROUPC	1343.49	37.1878	130.489	9	165.455		184.126	55.28	900	82.32	0	0	0	0	0	0	0	47.56	0	0	108.36	744.08	0
2020-12-05	02:30:00	229254	900	900	989001025056295	D:\Dropbox\Family Room\GROUP C\Gr3 WEEK5	WEEK5PostSxGROUPC	7156.87	37.4742	109.304	68	154.313		176.558	178	787.52	87.32	112.48	86.84	19.4	38.12	42.64	19.32	19.04	62.28	93.16	9.2	172.44	324.16	13.4
2020-12-05	02:45:00	230154	900	900	989001025056295	D:\Dropbox\Family Room\GROUP C\Gr3 WEEK5	WEEK5PostSxGROUPC	2995.58	37.5057	77.3258	25	144.85		102.172	174.28	735.48	39.32	164.52	0	13.08	0.48	0	2.08	22.2	121.04	162.44	0	238.08	260.96	79.64
2020-12-05	03:00:00	231054	900	900	989001025056295	D:\Dropbox\Family Room\GROUP C\Gr3 WEEK5	WEEK5PostSxGROUPC	17106.2	37.632	197.048	163	267.549		228.027	255	803.2	352.4	96.8	117.32	165.12	136.68	32.6	84.24	65.84	61.04	12.56	16.2	30.36	103.4	74.64
2020-12-05	03:15:00	231954	900	900	989001025056295	D:\Dropbox\Family Room\GROUP C\Gr3 WEEK5	WEEK5PostSxGROUPC	9738.1	37.5982	140.746	89	206.136		180.331	171.76	782.6	161.16	117.4	202.4	88.28	9.84	144.32	105.64	8.36	44.64	11.76	30.72	32.24	160.6	61.2
2020-12-05	03:30:00	232854	900	900	989001025056295	D:\Dropbox\Family Room\GROUP C\Gr3 WEEK5	WEEK5PostSxGROUPC	3931.12	37.8526	98.9936	36	125.771		188.948	194.36	859.56	19.48	40.44	0	0	14.8	0	1.8	20.96	1.08	38.64	368.8	11.92	212.72	229.28
2020-12-05	03:45:00	233754	900	900	989001025056295	D:\Dropbox\Family Room\GROUP C\Gr3 WEEK5	WEEK5PostSxGROUPC	14885.2	37.5928	184.84	131	213.856		245.119	202.28	794.4	371	105.6	53.72	28.36	157.24	270.8	22.44	27.36	18.52	83.16	33.44	59.96	112.44	32.56
2020-12-05	04:00:00	234654	900	900	989001025056295	D:\Dropbox\Family Room\GROUP C\Gr3 WEEK5	WEEK5PostSxGROUPC	6147.98	37.7258	101.63	57	147.673		137.082	133.4	878.84	74.76	21.16	0.76	2.24	27.68	13.56	9.24	56.96	4.28	11.92	195.6	50.44	262.84	264.48
2020-12-05	04:15:00	235554	900	900	989001025056295	D:\Dropbox\Family Room\GROUP C\Gr3 WEEK5	WEEK5PostSxGROUPC	12579.1	37.4438	201.605	105	243.434		285.3	214	855.96	427.24	44.04	259.04	49.76	165.92	52.96	21.96	35.48	5	22.08	13.2	82.08	117.96	74.56
2020-12-05	04:30:00	236454	900	900	989001025056295	D:\Dropbox\Family Room\GROUP C\Gr3 WEEK5	WEEK5PostSxGROUPC	8134.65	37.4938	165.087	72	216.358		222.114	102.96	865.76	294.92	34.24	0	0.92	163.12	3.28	7.32	57.56	55.96	26.92	60.8	88.76	298.6	136.76
2020-12-05	04:45:00	237354	900	900	989001025056295	D:\Dropbox\Family Room\GROUP C\Gr3 WEEK5	WEEK5PostSxGROUPC	6462.85	37.2129	133.211	59	169.753		201.571	70.76	881.88	50.88	18.12	6.28	53.92	13.64	12	16	15.12	292.08	2.12	10.36	346.64	67.84	64
2020-12-05	05:00:00	238254	900	900	989001025056295	D:\Dropbox\Family Room\GROUP C\Gr3 WEEK5	WEEK5PostSxGROUPC	239	36.9371	137.982	2	213.274		186.936	2.28	900	39	0	0	0	0	0	0	0	328.88	0	0	571.12	0	0
2020-12-05	05:15:00	239154	900	900	989001025056295	D:\Dropbox\Family Room\GROUP C\Gr3 WEEK5	WEEK5PostSxGROUPC	836.46	35.9537	93.696	7	135.11		124.781	245.8	900	23.64	0	0	0	0	0	0	0	465.64	0	0	434.36	0	0
2020-12-05	05:30:00	240054	900	900	989001025056295	D:\Dropbox\Family Room\GROUP C\Gr3 WEEK5	WEEK5PostSxGROUPC	119.5	36.2399	119.893	1	125.224		126.441	2.64	900	0	0	0	0	0	0	0	0	54.68	0	0	845.32	0	0
2020-12-05	05:45:00	240954	900	900	989001025056295	D:\Dropbox\Family Room\GROUP C\Gr3 WEEK5	WEEK5PostSxGROUPC	0	35.8672	119.5	0	119.5		119.5	0	900	0	0	0	0	0	0	0	0	0	0	0	900	0	0
2020-12-05	06:00:00	241854	900	900	989001025056295	D:\Dropbox\Family Room\GROUP C\Gr3 WEEK5	WEEK5PostSxGROUPC	386.71	35.5965	119.493	4	119.612		119.493	2.2	749.36	0	150.64	0	0	0	0	0	0	0	150.64	0.84	748.28	0.24	0
2020-12-05	06:15:00	242754	900	900	989001025056295	D:\Dropbox\Family Room\GROUP C\Gr3 WEEK5	WEEK5PostSxGROUPC	2231.43	35.7235	134.923	17	164.09		141.424	38.4	270.64	94.92	629.36	39.72	7.64	1.4	53.12	0.72	0.2	0	628.64	0.4	0	0	168.16
2020-12-05	06:30:00	243654	900	900	989001025056295	D:\Dropbox\Family Room\GROUP C\Gr3 WEEK5	WEEK5PostSxGROUPC	9579.84	36.4983	117.641	88	126.17		189.813	112.44	786.68	137.96	113.32	12.96	33.52	18.64	200.96	40.44	29.32	169.4	72.88	12.56	280.64	1.32	27.36
2020-12-05	06:45:00	244554	900	900	989001025056295	D:\Dropbox\Family Room\GROUP C\Gr3 WEEK5	WEEK5PostSxGROUPC	312.855	36.842	118.49	2	118.519		168.535	4.84	899.48	0	0.52	0	0	0	0	0	0	894.24	0.52	0	5.24	0	0
2020-12-05	07:00:00	245454	900	900	989001025056295	D:\Dropbox\Family Room\GROUP C\Gr3 WEEK5	WEEK5PostSxGROUPC	0	36.2905	121.966	0	126.468		168.999	0	900	0	0	0	0	0	0	0	0	900	0	0	0	0	0
2020-12-05	07:15:00	246354	900	900	989001025056295	D:\Dropbox\Family Room\GROUP C\Gr3 WEEK5	WEEK5PostSxGROUPC	562.499	35.7083	153.754	3	191.394		198.384	5.56	900	34.84	0	0	0	0	0	0	0	839.88	0	0	60.12	0	0
2020-12-05	07:30:00	247254	900	900	989001025056295	D:\Dropbox\Family Room\GROUP C\Gr3 WEEK5	WEEK5PostSxGROUPC	1149.35	35.4991	121.387	10	141.957		166.873	24.92	888.68	16.28	11.32	0	0	0	0	0	0	516.08	11.32	0	372.6	0	0
2020-12-05	07:45:00	248154	900	900	989001025056295	D:\Dropbox\Family Room\GROUP C\Gr3 WEEK5	WEEK5PostSxGROUPC	1265.75	35.5762	112.066	12	136.871		154.612	67.4	838.24	0	61.76	0	0	0	0	0	0	649.36	61.76	0	188.88	0	0
2020-12-05	08:00:00	249054	900	900	989001025056295	D:\Dropbox\Family Room\GROUP C\Gr3 WEEK5	WEEK5PostSxGROUPC	28.201	35.8005	119.285	0	119.285		168.847	14.32	900	0	0	0	0	0	0	0	0	900	0	0	0	0	0
2020-12-05	08:15:00	249954	900	900	989001025056295	D:\Dropbox\Family Room\GROUP C\Gr3 WEEK5	WEEK5PostSxGROUPC	239.001	35.8093	35.7385	2	35.7385		167.354	46.48	900	0	0	0	0	0	0	0	0	876.8	0	0	23.2	0	0
2020-12-05	08:30:00	250854	900	900	989001025056295	D:\Dropbox\Family Room\GROUP C\Gr3 WEEK5	WEEK5PostSxGROUPC	1710.46	36.2612	102.819	16	102.819		123.375	120.36	292.84	0	607.16	0	0	0	0	0	0	111.6	607.16	0	181.24	0	0
2020-12-05	08:45:00	251754	900	900	989001025056295	D:\Dropbox\Family Room\GROUP C\Gr3 WEEK5	WEEK5PostSxGROUPC	408.003	36.6331	115.671	3	120.537		115.671	58.4	853.2	0	46.8	0	0	0	0	0	0	0	46.8	0	824.6	28.6	0
2020-12-05	09:00:00	252654	900	900	989001025056295	D:\Dropbox\Family Room\GROUP C\Gr3 WEEK5	WEEK5PostSxGROUPC	294.49	36.067	98.9321	3	99.3627		103.721	556.04	457.88	0	442.12	0	0	0	0	0	0	0.04	442.12	0	457.84	0	0
2020-12-05	09:15:00	253554	900	900	989001025056295	D:\Dropbox\Family Room\GROUP C\Gr3 WEEK5	WEEK5PostSxGROUPC	402.001	35.8278	99.374	3	103.555		123.169	214.44	900	0	0	0	0	0	0	0	0	123.4	0	0	776.6	0	0
2020-12-05	09:30:00	254454	900	900	989001025056295	D:\Dropbox\Family Room\GROUP C\Gr3 WEEK5	WEEK5PostSxGROUPC	0	35.7218	119.5	0	119.5		170.874	0	900	0	0	0	0	0	0	0	0	900	0	0	0	0	0
2020-12-05	09:45:00	255354	900	900	989001025056295	D:\Dropbox\Family Room\GROUP C\Gr3 WEEK5	WEEK5PostSxGROUPC	0	35.3998	91.2743	0	119.303		122.149	0	900	0	0	0	0	0	0	0	0	900	0	0	0	0	0
2020-12-05	10:00:00	256254	900	900	989001025056295	D:\Dropbox\Family Room\GROUP C\Gr3 WEEK5	WEEK5PostSxGROUPC	3306.01	35.5424	102.507	30	133.442		125.124	314.44	610.48	15.24	289.52	2.32	11.56	0.84	5.24	7.48	0.6	323.92	282.04	4.52	159.8	79.84	21.84
2020-12-05	10:15:00	257154	900	900	989001025056295	D:\Dropbox\Family Room\GROUP C\Gr3 WEEK5	WEEK5PostSxGROUPC	2556.7	36.7068	99.0521	19	125.508		135.246	180.96	727.76	75.44	172.24	69.24	2.72	4.04	11.76	7.56	0	188.52	164.68	0	260.96	190.52	0
2020-12-05	10:30:00	258054	900	900	989001025056295	D:\Dropbox\Family Room\GROUP C\Gr3 WEEK5	WEEK5PostSxGROUPC	0	36.4209	119.703	0	155.117		120.218	0	900	0	0	0	0	0	0	0	0	900	0	0	0	0	0
2020-12-05	10:45:00	258954	900	245.92	989001025056295	D:\Dropbox\Family Room\GROUP C\Gr3 WEEK5	WEEK5PostSxGROUPC	0	35.9039	119.5	0	167.342		119.5	0	245.92	0	0	0	0	0	0	0	0	245.92	0	0	0	0	0

## Sheet: 989001025056288
date	time	time since start (s)	bin duration (s)	effective bin duration (s)	subject	folder	study name	distance (mm)	temperature (C)	separation (mm)	transition	separation 989001025056288 (mm)	separation 989001025056295 (mm)	separation 989001025056248 (mm)	mobile (s)	thigmotactic (s)	isolated (s)	in centre zones (s)	antenna1.0 (s)	antenna2.0 (s)	antenna3.0 (s)	antenna4.0 (s)	antenna5.0 (s)	antenna6.0 (s)	antenna7.0 (s)	antenna8.0 (s)	antenna9.0 (s)	antenna10.0 (s)	antenna11.0 (s)	antenna12.0 (s)
2020-12-02	10:45:00	0	900	654.08	989001025056288	D:\Dropbox\Family Room\GROUP C\Gr3 WEEK5	WEEK5PostSxGROUPC	14129.1	36.4238	166.256	118		221.483	201.508	206.28	554.64	200.92	99.44	81.08	13.68	9.4	68.44	43.92	94.72	99.04	55.52	28.92	34.84	82.44	42.08
2020-12-02	11:00:00	654	900	900	989001025056288	D:\Dropbox\Family Room\GROUP C\Gr3 WEEK5	WEEK5PostSxGROUPC	9705.7	36.6805	117.258	84		166.7	145.58	151	828.28	40.64	71.72	13.2	4.88	4.16	29.84	21.8	23.32	331.96	49.92	21.2	333.92	20.16	45.64
2020-12-02	11:15:00	1554	900	900	989001025056288	D:\Dropbox\Family Room\GROUP C\Gr3 WEEK5	WEEK5PostSxGROUPC	3035.99	36.5794	117.537	26		164.076	142.156	81.08	857.04	24.56	42.96	16.8	4.88	2.24	74.08	9.4	19.36	483.04	33.56	171.12	59.96	10	15.56
2020-12-02	11:30:00	2454	900	900	989001025056288	D:\Dropbox\Family Room\GROUP C\Gr3 WEEK5	WEEK5PostSxGROUPC	914.996	36.0145	120.258	6		121.646	143.664	20.48	883.56	10.08	16.44	0	0	0	0	0	0	668.24	16.44	0	0	203.6	11.72
2020-12-02	11:45:00	3354	900	900	989001025056288	D:\Dropbox\Family Room\GROUP C\Gr3 WEEK5	WEEK5PostSxGROUPC	119.5	35.2964	130.706	1		149.087	145.91	1.2	361.84	0	538.16	0	0	0	0	0	0	0	538.16	0	0	361.84	0
2020-12-02	12:00:00	4254	900	900	989001025056288	D:\Dropbox\Family Room\GROUP C\Gr3 WEEK5	WEEK5PostSxGROUPC	0	34.8896	168.987	0		168.999	168.986	0	0	0	900	0	0	0	0	0	0	0	900	0	0	0	0
2020-12-02	12:15:00	5154	900	900	989001025056288	D:\Dropbox\Family Room\GROUP C\Gr3 WEEK5	WEEK5PostSxGROUPC	97.207	35.1865	133.644	1		132.625	157.508	82.68	31.88	0	868.12	0	0	0	0	0	0	0	868.12	0	0	31.88	0
2020-12-02	12:30:00	6054	900	900	989001025056288	D:\Dropbox\Family Room\GROUP C\Gr3 WEEK5	WEEK5PostSxGROUPC	380.792	35.1651	109.395	3		152.074	112.116	23.08	307.4	0	592.6	0	0	0	0	0	0	206.52	592.6	0	0	100.88	0
2020-12-02	12:45:00	6954	900	900	989001025056288	D:\Dropbox\Family Room\GROUP C\Gr3 WEEK5	WEEK5PostSxGROUPC	239	35.0954	118.709	2		146.82	118.709	11.92	5.92	0	894.08	0	0	0	0	0	0	0	894.08	0	0	5.92	0
2020-12-02	13:00:00	7854	900	900	989001025056288	D:\Dropbox\Family Room\GROUP C\Gr3 WEEK5	WEEK5PostSxGROUPC	0	35.0503	119.5	0		133.025	155.473	0	654.08	0	245.92	0	0	0	0	0	0	654.08	245.92	0	0	0	0
2020-12-02	13:15:00	8754	900	900	989001025056288	D:\Dropbox\Family Room\GROUP C\Gr3 WEEK5	WEEK5PostSxGROUPC	0	34.9687	111.162	0		124.434	152.696	0	900	0	0	0	0	0	0	0	0	900	0	0	0	0	0
2020-12-02	13:30:00	9654	900	900	989001025056288	D:\Dropbox\Family Room\GROUP C\Gr3 WEEK5	WEEK5PostSxGROUPC	0	34.7338	89.3143	0		130.555	118.017	0	900	0	0	0	0	0	0	0	0	900	0	0	0	0	0
2020-12-02	13:45:00	10554	900	900	989001025056288	D:\Dropbox\Family Room\GROUP C\Gr3 WEEK5	WEEK5PostSxGROUPC	119.5	34.4433	63.5834	1		139.283	63.5834	1.32	780.92	0	119.08	0	0	0	0	0	0	780.92	119.08	0	0	0	0
2020-12-02	14:00:00	11454	900	900	989001025056288	D:\Dropbox\Family Room\GROUP C\Gr3 WEEK5	WEEK5PostSxGROUPC	0	34.5783	97.2607	0		110.357	119.894	0	654.08	0	245.92	0	0	0	0	0	0	0	245.92	0	654.08	0	0
2020-12-02	14:15:00	12354	900	900	989001025056288	D:\Dropbox\Family Room\GROUP C\Gr3 WEEK5	WEEK5PostSxGROUPC	3721.85	35.0827	111.882	31		118.56	140.788	118.12	873.24	11.12	26.76	6.76	3.08	0.52	7.08	12.76	1.16	77.56	14	3.64	746.4	27.04	0
2020-12-02	14:30:00	13254	900	900	989001025056288	D:\Dropbox\Family Room\GROUP C\Gr3 WEEK5	WEEK5PostSxGROUPC	119.5	35.8002	119.527	1		147.099	119.527	0.88	900	0	0	0	0	0	0	0	0	654.72	0	0	245.28	0	0
2020-12-02	14:45:00	14154	900	900	989001025056288	D:\Dropbox\Family Room\GROUP C\Gr3 WEEK5	WEEK5PostSxGROUPC	0	34.9981	155.474	0		168.999	155.473	0	900	0	0	0	0	0	0	0	0	900	0	0	0	0	0
2020-12-02	15:00:00	15054	900	900	989001025056288	D:\Dropbox\Family Room\GROUP C\Gr3 WEEK5	WEEK5PostSxGROUPC	0	34.8356	46.1783	0		0	140.058	0	900	0	0	0	0	0	0	0	0	900	0	0	0	0	0
2020-12-02	15:15:00	15954	900	900	989001025056288	D:\Dropbox\Family Room\GROUP C\Gr3 WEEK5	WEEK5PostSxGROUPC	0	34.5637	86.8473	0		122.821	119.5	0	900	0	0	0	0	0	0	0	0	900	0	0	0	0	0
2020-12-02	15:30:00	16854	900	900	989001025056288	D:\Dropbox\Family Room\GROUP C\Gr3 WEEK5	WEEK5PostSxGROUPC	0	34.4975	93.9071	0		111.401	106.841	0	900	0	0	0	0	0	0	0	0	245.92	0	0	654.08	0	0
2020-12-02	15:45:00	17754	900	900	989001025056288	D:\Dropbox\Family Room\GROUP C\Gr3 WEEK5	WEEK5PostSxGROUPC	477.997	35.0108	114.647	5		122.325	141.045	45.12	815.52	0	84.48	0	0	0	0	0	0	485.32	84.48	0	286.88	43.32	0
2020-12-02	16:00:00	18654	900	900	989001025056288	D:\Dropbox\Family Room\GROUP C\Gr3 WEEK5	WEEK5PostSxGROUPC	4433.04	35.5711	100.764	36		103.276	169.101	80.96	845.52	155.28	54.48	73.76	59.88	5	10.6	35.56	8.56	607.76	18.92	12.96	0	67	0
2020-12-02	16:15:00	19554	900	900	989001025056288	D:\Dropbox\Family Room\GROUP C\Gr3 WEEK5	WEEK5PostSxGROUPC	7733.07	36.1677	137.302	75		219.533	160.561	81.48	802.72	193.6	97.28	62.68	0	0	45.16	9.96	2.24	88.76	87.32	124.6	298.4	168.04	12.84
2020-12-02	16:30:00	20454	900	900	989001025056288	D:\Dropbox\Family Room\GROUP C\Gr3 WEEK5	WEEK5PostSxGROUPC	0	36.0194	117.398	0		119.462	117.419	0	900	0	0	0	0	0	0	0	0	0	0	0	900	0	0
2020-12-02	16:45:00	21354	900	900	989001025056288	D:\Dropbox\Family Room\GROUP C\Gr3 WEEK5	WEEK5PostSxGROUPC	0	35.1448	32.6527	0		0	119.5	0	900	0	0	0	0	0	0	0	0	0	0	0	900	0	0
2020-12-02	17:00:00	22254	900	900	989001025056288	D:\Dropbox\Family Room\GROUP C\Gr3 WEEK5	WEEK5PostSxGROUPC	238.966	35.2691	92.1501	2		92.3737	148.433	272.88	900	0	0	0	0	0	0	0	0	517.68	0	0	382.32	0	0
2020-12-02	17:15:00	23154	900	900	989001025056288	D:\Dropbox\Family Room\GROUP C\Gr3 WEEK5	WEEK5PostSxGROUPC	478.001	35.0352	71.4355	4		75.6336	157.141	8.96	900	0	0	0	0	0	0	0	0	340.2	0	0	559.8	0	0
2020-12-02	17:30:00	24054	900	900	989001025056288	D:\Dropbox\Family Room\GROUP C\Gr3 WEEK5	WEEK5PostSxGROUPC	531.037	35.3683	9.81856	5		14.633	112.182	210.8	900	0	0	0	0	0	0	0	0	797.2	0	0	93.92	8.88	0
2020-12-02	17:45:00	24954	900	900	989001025056288	D:\Dropbox\Family Room\GROUP C\Gr3 WEEK5	WEEK5PostSxGROUPC	1743.06	34.9493	91.5489	14		110.634	128.197	58.16	891.64	18.88	8.36	13.2	0	0	82	3.32	0	449.92	5.04	3.32	335.8	4.24	3.16
2020-12-02	18:00:00	25854	900	900	989001025056288	D:\Dropbox\Family Room\GROUP C\Gr3 WEEK5	WEEK5PostSxGROUPC	3974.58	36.0522	138.439	37		197.473	157.783	116.08	783.84	215.64	116.16	0	20.84	0.08	0	4.56	37.2	100.56	111.6	23.28	523.36	78.52	0
2020-12-02	18:15:00	26754	900	900	989001025056288	D:\Dropbox\Family Room\GROUP C\Gr3 WEEK5	WEEK5PostSxGROUPC	11811.5	37.4368	141.816	110		191.515	185.071	162.84	783.36	46.52	116.64	12.04	20.96	0	58.6	57.8	41.84	42.6	58.84	50.44	7.76	531	18.12
2020-12-02	18:30:00	27654	900	900	989001025056288	D:\Dropbox\Family Room\GROUP C\Gr3 WEEK5	WEEK5PostSxGROUPC	8589.6	37.3985	135.86	74		154.908	229.19	145.08	749.16	87.28	150.84	30.16	3.28	0	12.64	53.32	12.88	13.48	97.52	31.36	8.92	584.08	52.36
2020-12-02	18:45:00	28554	900	900	989001025056288	D:\Dropbox\Family Room\GROUP C\Gr3 WEEK5	WEEK5PostSxGROUPC	239	36.7893	127.869	2		131.917	240.342	1.28	900	71.72	0	0	0	0	0	0	0	0	0	0	0	806.48	93.52
2020-12-02	19:00:00	29454	900	900	989001025056288	D:\Dropbox\Family Room\GROUP C\Gr3 WEEK5	WEEK5PostSxGROUPC	8262.47	36.9996	149.89	74		182.763	202.039	253.56	707.28	153.96	192.72	6.84	19.84	0.04	8.72	48.92	19.28	97.2	143.8	52.2	222.2	272.24	8.72
2020-12-02	19:15:00	30354	900	900	989001025056288	D:\Dropbox\Family Room\GROUP C\Gr3 WEEK5	WEEK5PostSxGROUPC	2440.71	36.7145	135.78	19		160.298	196.671	38.24	799.52	96.44	100.48	1.28	0	0	35.72	70.4	0.36	64.52	30.08	7.72	243.24	441.6	5.08
2020-12-02	19:30:00	31254	900	900	989001025056288	D:\Dropbox\Family Room\GROUP C\Gr3 WEEK5	WEEK5PostSxGROUPC	7378.47	37.3799	134.087	59		161.634	217.492	228.36	844.72	71.88	55.28	0.64	1.08	39.64	2.04	6.36	22.36	19.4	48.92	88.56	0	551.04	119.96
2020-12-02	19:45:00	32154	900	900	989001025056288	D:\Dropbox\Family Room\GROUP C\Gr3 WEEK5	WEEK5PostSxGROUPC	8542.9	37.3591	129.658	77		202.657	173.871	169.44	798.44	118.16	101.56	28.2	46.96	6.2	52.84	44.2	5.16	24.56	57.36	47.44	11.56	227.68	347.84
2020-12-02	20:00:00	33054	900	900	989001025056288	D:\Dropbox\Family Room\GROUP C\Gr3 WEEK5	WEEK5PostSxGROUPC	2619.43	36.7693	156.309	22		187.821	213.139	29.96	898.96	208.24	1.04	3.72	4.36	0	50.04	1	0	4.12	0.04	31.28	129.8	480.44	195.2
2020-12-02	20:15:00	33954	900	900	989001025056288	D:\Dropbox\Family Room\GROUP C\Gr3 WEEK5	WEEK5PostSxGROUPC	3200.44	36.3268	119.858	20		159.563	192.418	90.4	893.6	25.44	6.4	0	108.12	0	0.72	3.16	10.12	8.24	3.24	4.68	0	519.72	242
2020-12-02	20:30:00	34854	900	900	989001025056288	D:\Dropbox\Family Room\GROUP C\Gr3 WEEK5	WEEK5PostSxGROUPC	3014.83	36.3865	199.806	27		223.604	247.88	43.68	875.6	504.36	24.4	16.56	4.08	23.56	0	5.36	12.04	0.08	19.04	50.28	63.36	17.24	688.4
2020-12-02	20:45:00	35754	900	900	989001025056288	D:\Dropbox\Family Room\GROUP C\Gr3 WEEK5	WEEK5PostSxGROUPC	2937.37	36.8339	183.548	25		221.342	227.225	45.32	866.96	322.4	33.04	1.28	0.32	0	2.08	0.32	6	4.96	32.72	9.6	0	621.12	221.6
2020-12-02	21:00:00	36654	900	900	989001025056288	D:\Dropbox\Family Room\GROUP C\Gr3 WEEK5	WEEK5PostSxGROUPC	5992.35	36.7455	155.757	50		193.856	196.194	131.56	676.4	222.88	223.6	4.12	71.68	24.24	10.36	33.28	46.76	58.36	190.32	26	142.32	146.48	146.08
2020-12-02	21:15:00	37554	900	900	989001025056288	D:\Dropbox\Family Room\GROUP C\Gr3 WEEK5	WEEK5PostSxGROUPC	2486.3	36.6497	148.286	27		183.993	193.397	35.4	827.68	206.12	72.32	15.4	0	66.84	4.6	1.04	11.32	0.16	71.28	1.44	13.24	714.68	0
2020-12-02	21:30:00	38454	900	900	989001025056288	D:\Dropbox\Family Room\GROUP C\Gr3 WEEK5	WEEK5PostSxGROUPC	6565.12	37.2838	187.865	59		224.471	206.396	161.56	816.2	485.92	83.8	114.12	234.72	15.6	28.2	44.28	14.56	3.16	39.52	35.64	130.96	141.84	97.4
2020-12-02	21:45:00	39354	900	900	989001025056288	D:\Dropbox\Family Room\GROUP C\Gr3 WEEK5	WEEK5PostSxGROUPC	3482.2	37.6256	118.445	27		193.6	132.649	145.12	814.4	157	85.6	79.96	20.6	43.6	151.64	7.16	58.72	78.6	78.44	0	52.84	286.72	41.72
2020-12-02	22:00:00	40254	900	900	989001025056288	D:\Dropbox\Family Room\GROUP C\Gr3 WEEK5	WEEK5PostSxGROUPC	10088.4	37.5427	134.223	82		194.539	155.452	130.2	534.48	66.52	365.52	10.36	119.84	0	49.24	296.56	65.16	79.56	68.96	24.16	94.08	22.72	69.36
2020-12-02	22:15:00	41154	900	900	989001025056288	D:\Dropbox\Family Room\GROUP C\Gr3 WEEK5	WEEK5PostSxGROUPC	6749.12	37.792	116.857	62		135.482	180.819	141.72	718.32	69.12	181.68	60.2	0	0	38.56	59.24	11.88	67.48	122.44	118.96	15.48	171.68	234.08
2020-12-02	22:30:00	42054	900	900	989001025056288	D:\Dropbox\Family Room\GROUP C\Gr3 WEEK5	WEEK5PostSxGROUPC	3705.27	37.3658	132.052	31		149.021	206.13	62.72	819.48	85.64	80.52	0	1.24	0	0.52	6.56	0.76	153.2	73.96	345.52	22.24	296	0
2020-12-02	22:45:00	42954	900	900	989001025056288	D:\Dropbox\Family Room\GROUP C\Gr3 WEEK5	WEEK5PostSxGROUPC	11046.6	37.5133	169.546	102		202.626	208.504	205.48	729.08	381.12	170.92	130.36	44.88	5.76	6.6	60.2	52.84	28.88	110.72	26.92	263.08	95	74.76
2020-12-02	23:00:00	43854	900	900	989001025056288	D:\Dropbox\Family Room\GROUP C\Gr3 WEEK5	WEEK5PostSxGROUPC	5045.6	37.2441	125.427	47		155.259	166.84	104.2	640.56	89	259.44	4.72	4.96	0	21	3.4	0.64	20.48	256.04	29.96	191.6	278.76	88.44
2020-12-02	23:15:00	44754	900	900	989001025056288	D:\Dropbox\Family Room\GROUP C\Gr3 WEEK5	WEEK5PostSxGROUPC	5510.01	37.2443	139.243	45		182.089	187.454	161.64	628.8	125.04	271.2	0	26.8	1.96	0	0.32	2.6	143.56	270.88	39.28	12.8	318.72	83.08
2020-12-02	23:30:00	45654	900	900	989001025056288	D:\Dropbox\Family Room\GROUP C\Gr3 WEEK5	WEEK5PostSxGROUPC	8202.49	37.793	158.348	76		186.643	200.607	220.68	650	184.12	250	5.08	75.44	0	15.44	75.28	23.12	0.92	174.72	94.8	11.08	354.36	69.76
2020-12-02	23:45:00	46554	900	900	989001025056288	D:\Dropbox\Family Room\GROUP C\Gr3 WEEK5	WEEK5PostSxGROUPC	646.999	37.454	127.054	6		169.791	205.727	10.56	768.88	0	131.12	0	0	0	0	0	0	0.04	131.12	0	9.36	759.48	0
2020-12-03	00:00:00	47454	900	900	989001025056288	D:\Dropbox\Family Room\GROUP C\Gr3 WEEK5	WEEK5PostSxGROUPC	8808.05	37.456	174.488	81		223.038	216.246	178.28	785.76	362.48	114.24	109.04	215.8	12.04	77.24	11.16	52.16	5.56	103.08	10.4	5.36	287.6	10.56
2020-12-03	00:15:00	48354	900	900	989001025056288	D:\Dropbox\Family Room\GROUP C\Gr3 WEEK5	WEEK5PostSxGROUPC	5884.08	37.6013	153.172	50		185.653	186.381	99.28	469.4	174	430.6	0	0	0	5.48	1.88	0.48	30.48	428.72	17.64	12.6	361.28	41.44
2020-12-03	00:30:00	49254	900	900	989001025056288	D:\Dropbox\Family Room\GROUP C\Gr3 WEEK5	WEEK5PostSxGROUPC	3265.39	37.6212	124.724	27		128.735	214.851	75.4	706	14.48	194	0.8	7.68	0	36.24	1.92	20.64	28.44	192.08	14.04	36.84	559.84	1.48
2020-12-03	00:45:00	50154	900	900	989001025056288	D:\Dropbox\Family Room\GROUP C\Gr3 WEEK5	WEEK5PostSxGROUPC	5198.35	37.0827	141.729	42		164.183	206.269	83	795.44	111.68	104.56	0	11.8	28.32	2.44	9.88	11.96	46.44	94.68	25.6	22.24	253.08	393.56
2020-12-03	01:00:00	51054	900	900	989001025056288	D:\Dropbox\Family Room\GROUP C\Gr3 WEEK5	WEEK5PostSxGROUPC	3334.88	36.367	125.7	28		172.885	162.849	81.68	668.68	2.2	231.32	0	0	0	1.12	0	0	75.4	231.32	0	159.12	401.24	31.8
2020-12-03	01:15:00	51954	900	900	989001025056288	D:\Dropbox\Family Room\GROUP C\Gr3 WEEK5	WEEK5PostSxGROUPC	0	36.3421	159.137	0		194.827	198.516	0	900	146.16	0	0	0	0	0	0	0	900	0	0	0	0	0
2020-12-03	01:30:00	52854	900	900	989001025056288	D:\Dropbox\Family Room\GROUP C\Gr3 WEEK5	WEEK5PostSxGROUPC	1681.51	36.008	122.093	15		127.79	192.455	54.44	529.56	17.28	370.44	0	0	0	0	0	0	208.16	370.44	0	313.08	8.32	0
2020-12-03	01:45:00	53754	900	900	989001025056288	D:\Dropbox\Family Room\GROUP C\Gr3 WEEK5	WEEK5PostSxGROUPC	1294	36.4768	57.0302	10		138.996	77.2023	119.88	436.96	0	463.04	0	0	0	0	0	0	64.16	463.04	0	363.12	9.68	0
2020-12-03	02:00:00	54654	900	900	989001025056288	D:\Dropbox\Family Room\GROUP C\Gr3 WEEK5	WEEK5PostSxGROUPC	8895.57	37.0181	113.367	83		141.82	145.456	151.16	513.8	88.32	386.2	32.48	42.68	10.4	43.2	86.12	40.08	128.8	300.08	15.48	85.68	103	12
2020-12-03	02:15:00	55554	900	900	989001025056288	D:\Dropbox\Family Room\GROUP C\Gr3 WEEK5	WEEK5PostSxGROUPC	9282.03	37.3423	130.012	79		158.846	171.901	187.36	660.2	137.96	239.8	5.04	8.36	66.36	100.92	4.64	6.4	4.88	235.16	12.8	19.04	307.88	128.52
2020-12-03	02:30:00	56454	900	900	989001025056288	D:\Dropbox\Family Room\GROUP C\Gr3 WEEK5	WEEK5PostSxGROUPC	12429.2	37.5722	130.066	110		213.29	169.142	266.16	693.16	90.72	206.84	20.2	30.56	14.56	118.32	60.52	34.64	60.08	146.32	58.6	38.8	272.68	44.72
2020-12-03	02:45:00	57354	900	900	989001025056288	D:\Dropbox\Family Room\GROUP C\Gr3 WEEK5	WEEK5PostSxGROUPC	7946.7	37.4328	147.348	67		184.761	193.826	195.36	717.6	181.28	182.4	0.96	16.8	0	17.52	22.76	10.84	25.32	159.64	24.28	115.52	428.72	77.64
2020-12-03	03:00:00	58254	900	900	989001025056288	D:\Dropbox\Family Room\GROUP C\Gr3 WEEK5	WEEK5PostSxGROUPC	8242.79	37.5887	151.138	68		193.804	206.179	154.64	566.44	207.52	333.56	22.56	84.08	6.52	41.76	57.56	1.72	6.52	276	42.12	17.88	327.32	15.96
2020-12-03	03:15:00	59154	900	900	989001025056288	D:\Dropbox\Family Room\GROUP C\Gr3 WEEK5	WEEK5PostSxGROUPC	6146.33	37.1315	119.449	54		254.47	143.684	132	848.28	75.64	51.72	2.8	4.56	0	36.32	7.04	21.04	33.84	44.68	102.2	14.72	455.4	177.4
2020-12-03	03:30:00	60054	900	900	989001025056288	D:\Dropbox\Family Room\GROUP C\Gr3 WEEK5	WEEK5PostSxGROUPC	5352.48	36.7224	159.686	46		242.237	195.675	113.48	707.44	233.68	192.56	84.12	5.48	3.16	37.08	29.44	4.92	4.76	163.12	9.04	8.88	332.24	217.76
2020-12-03	03:45:00	60954	900	900	989001025056288	D:\Dropbox\Family Room\GROUP C\Gr3 WEEK5	WEEK5PostSxGROUPC	1971.07	36.6658	108.727	16		144.713	160.605	338.36	656.32	96.76	243.68	0	0	0	0	0	0	10.8	243.68	70.12	0	437	138.4
2020-12-03	04:00:00	61854	900	900	989001025056288	D:\Dropbox\Family Room\GROUP C\Gr3 WEEK5	WEEK5PostSxGROUPC	6679.46	37.2186	152.85	61		179.412	212.214	162.44	849.64	191.6	50.36	90.44	44.76	6.72	11.8	20.76	64.76	13.24	29.6	25.4	86.16	339.12	167.24
2020-12-03	04:15:00	62754	900	900	989001025056288	D:\Dropbox\Family Room\GROUP C\Gr3 WEEK5	WEEK5PostSxGROUPC	7517.31	37.4054	166.75	64		213.771	196.784	113.12	796.64	252.48	103.36	5.04	72.44	17.56	47.64	37.84	75.28	19.16	65.52	10.68	73.84	368.16	106.84
2020-12-03	04:30:00	63654	900	900	989001025056288	D:\Dropbox\Family Room\GROUP C\Gr3 WEEK5	WEEK5PostSxGROUPC	8875.22	37.1567	142.288	82		164.946	200.234	143.84	805.48	172.52	94.52	0.52	94.32	37.24	38.76	61.56	150.6	26	32.96	50.56	28.72	55.28	323.48
2020-12-03	04:45:00	64554	900	900	989001025056288	D:\Dropbox\Family Room\GROUP C\Gr3 WEEK5	WEEK5PostSxGROUPC	5418.93	37.1673	133.795	45		167.835	178.856	196.4	831.08	162.8	68.92	6.12	41.04	3.4	6.56	34.32	7.92	14.84	34.6	80.96	196.64	385.72	87.88
2020-12-03	05:00:00	65454	900	900	989001025056288	D:\Dropbox\Family Room\GROUP C\Gr3 WEEK5	WEEK5PostSxGROUPC	2254.72	36.9968	151.855	19		238.667	155.974	53.64	736.12	245.36	163.88	0	0	0	0	8.52	0.48	7.68	155.36	584.32	3.8	83.8	56.04
2020-12-03	05:15:00	66354	900	900	989001025056288	D:\Dropbox\Family Room\GROUP C\Gr3 WEEK5	WEEK5PostSxGROUPC	7591.67	37.1206	144.464	67		193.44	173.154	236.96	692.64	124.92	207.36	23.48	55.92	0	58.64	38.08	37.56	11.36	169.28	213.72	6.36	153.2	132.4
2020-12-03	05:30:00	67254	900	900	989001025056288	D:\Dropbox\Family Room\GROUP C\Gr3 WEEK5	WEEK5PostSxGROUPC	5186.61	36.8395	141.894	48		209.487	152.724	173.48	782.56	122.4	117.44	4.44	14.16	81.92	1.68	5.4	19.12	26.56	112.04	18.68	131.44	28.32	456.24
2020-12-03	05:45:00	68154	900	900	989001025056288	D:\Dropbox\Family Room\GROUP C\Gr3 WEEK5	WEEK5PostSxGROUPC	3670.17	36.4807	118.591	34		131.306	226.902	43.64	687.56	102.36	212.44	73.88	7.8	0	10.2	11	0	229.48	201.44	2.76	273.08	2.56	87.8
2020-12-03	06:00:00	69054	900	900	989001025056288	D:\Dropbox\Family Room\GROUP C\Gr3 WEEK5	WEEK5PostSxGROUPC	2747.76	36.0778	131.126	25		148.52	229.74	58.64	575.32	240.4	324.68	96.88	43.12	8.12	6.28	136.04	9.6	34.68	188.64	0.28	306.96	2.52	66.88
2020-12-03	06:15:00	69954	900	900	989001025056288	D:\Dropbox\Family Room\GROUP C\Gr3 WEEK5	WEEK5PostSxGROUPC	3952.83	35.9515	127.48	34		214.791	140.632	179.6	764.56	69.64	135.44	0	0	0	0	19.6	0	8.52	115.84	37.4	34.28	467.12	217.24
2020-12-03	06:30:00	70854	900	900	989001025056288	D:\Dropbox\Family Room\GROUP C\Gr3 WEEK5	WEEK5PostSxGROUPC	407.998	35.6451	122.704	4		190.559	125.396	2.04	865.32	24.16	34.68	0	0	0	0	0	0	0	34.68	24.36	0	840.96	0
2020-12-03	06:45:00	71754	900	900	989001025056288	D:\Dropbox\Family Room\GROUP C\Gr3 WEEK5	WEEK5PostSxGROUPC	1715.7	35.5616	126.896	12		142.937	194.352	67.2	692.04	0	207.96	0	0	0	0	0	0	161.8	207.96	0	25.8	504.44	0
2020-12-03	07:00:00	72654	900	900	989001025056288	D:\Dropbox\Family Room\GROUP C\Gr3 WEEK5	WEEK5PostSxGROUPC	5985.82	35.765	137.738	56		159.75	163.977	163.68	428.48	150.88	471.52	53.04	43.56	25.32	12.68	19.08	20.36	0.28	452.44	74.32	78.32	99.96	20.64
2020-12-03	07:15:00	73554	900	900	989001025056288	D:\Dropbox\Family Room\GROUP C\Gr3 WEEK5	WEEK5PostSxGROUPC	2033.21	35.8474	126.264	15		156.4	150.379	106.88	868.88	65.84	31.12	53	12.96	0	4.36	20.64	0	10.52	10.48	59.24	564.96	54.04	109.8
2020-12-03	07:30:00	74454	900	900	989001025056288	D:\Dropbox\Family Room\GROUP C\Gr3 WEEK5	WEEK5PostSxGROUPC	2701.65	36.028	123.639	23		171.643	138.335	123.88	884.6	67.72	15.4	0.04	58.96	0	45.28	14.64	6.76	0	0.76	5.6	141.48	575	51.48
2020-12-03	07:45:00	75354	900	245.92	989001025056288	D:\Dropbox\Family Room\GROUP C\Gr3 WEEK5	WEEK5PostSxGROUPC	337.997	35.1656	119.264	2		121.516	119.281	2.4	241.16	0	4.76	0	0	0	0	0	0	0	4.76	0	241.16	0	0
2020-12-03	14:30:00	99654	900	654.08	989001025056288	D:\Dropbox\Family Room\GROUP C\Gr3 WEEK5	WEEK5PostSxGROUPC	239	35.6949	115.059	2		119.559	152.038	2.2	119.04	0	535.04	0	0	0	0	0	0	0	535.04	0	117.96	1.08	0
2020-12-03	14:45:00	100554	900	900	989001025056288	D:\Dropbox\Family Room\GROUP C\Gr3 WEEK5	WEEK5PostSxGROUPC	478	34.7442	119.923	4		125.051	163.426	4.84	37.64	0	862.36	0	0	0	0	0	0	0	862.36	0	0	37.64	0
2020-12-03	15:00:00	101454	900	900	989001025056288	D:\Dropbox\Family Room\GROUP C\Gr3 WEEK5	WEEK5PostSxGROUPC	0	34.7833	120.338	0		120.338	168.999	0	0	0	900	0	0	0	0	0	0	0	900	0	0	0	0
2020-12-03	15:15:00	102354	900	900	989001025056288	D:\Dropbox\Family Room\GROUP C\Gr3 WEEK5	WEEK5PostSxGROUPC	119.5	34.737	119.506	1		129.608	158.872	1.16	183.96	0	716.04	0	0	0	0	0	0	0	716.04	0	0	183.96	0
2020-12-03	15:30:00	103254	900	900	989001025056288	D:\Dropbox\Family Room\GROUP C\Gr3 WEEK5	WEEK5PostSxGROUPC	1726.22	34.7193	132.151	13		148.411	158.943	39.76	680	94.56	220	89.12	0.08	0	2.28	7.36	5.72	315.68	212.64	0	0	267.12	0
2020-12-03	15:45:00	104154	900	900	989001025056288	D:\Dropbox\Family Room\GROUP C\Gr3 WEEK5	WEEK5PostSxGROUPC	1294.02	35.4269	114.118	10		136.194	127.7	75.2	851.28	0	48.72	0	0	0	0	0	0	797.4	48.72	0	51.36	2.52	0
2020-12-03	16:00:00	105054	900	900	989001025056288	D:\Dropbox\Family Room\GROUP C\Gr3 WEEK5	WEEK5PostSxGROUPC	2398.49	35.3941	115.826	21		119.006	195.731	59.88	604.76	3.32	295.24	0	0	0	0	0	0	198.68	295.24	0.84	381.4	23.84	0
2020-12-03	16:15:00	105954	900	900	989001025056288	D:\Dropbox\Family Room\GROUP C\Gr3 WEEK5	WEEK5PostSxGROUPC	3593.55	36.0743	126.14	31		140.198	166.779	39.8	896.36	23.28	3.64	10.28	6.04	8.28	51.04	3.56	77.2	10.76	0.08	12.04	670.92	48.76	1.04
2020-12-03	16:30:00	106854	900	900	989001025056288	D:\Dropbox\Family Room\GROUP C\Gr3 WEEK5	WEEK5PostSxGROUPC	0	35.7365	119.5	0		119.5	133.025	0	900	0	0	0	0	0	0	0	0	654.08	0	0	245.92	0	0
2020-12-03	16:45:00	107754	900	900	989001025056288	D:\Dropbox\Family Room\GROUP C\Gr3 WEEK5	WEEK5PostSxGROUPC	0	35.1225	119.5	0		119.5	119.5	0	900	0	0	0	0	0	0	0	0	900	0	0	0	0	0
2020-12-03	17:00:00	108654	900	900	989001025056288	D:\Dropbox\Family Room\GROUP C\Gr3 WEEK5	WEEK5PostSxGROUPC	626.49	35.2429	102.903	5		113.717	118.662	41.64	796.56	0	103.44	0	0	0	0	0	0	684	103.44	0	112.56	0	0
2020-12-03	17:15:00	109554	900	900	989001025056288	D:\Dropbox\Family Room\GROUP C\Gr3 WEEK5	WEEK5PostSxGROUPC	6069.57	35.8452	111.198	50		143.447	133.779	111.48	442.36	35.68	457.64	29.92	2.68	0	5.8	6.44	4.44	50.36	451.2	3.56	68.04	274.76	2.8
2020-12-03	17:30:00	110454	900	900	989001025056288	D:\Dropbox\Family Room\GROUP C\Gr3 WEEK5	WEEK5PostSxGROUPC	5337.29	36.3745	112.462	47		178.825	140.299	103.24	652.16	23.08	247.84	4.32	0.2	0	7.56	51.92	22.56	235.2	195.92	13.88	189.6	177.6	1.24
2020-12-03	17:45:00	111354	900	900	989001025056288	D:\Dropbox\Family Room\GROUP C\Gr3 WEEK5	WEEK5PostSxGROUPC	1813.04	36.1032	121.122	15		146.144	156.864	296.84	837.24	139.24	62.76	11.8	114.36	0	1.04	0.48	18.6	183.64	62.28	0.88	0	504.6	2.32
2020-12-03	18:00:00	112254	900	900	989001025056288	D:\Dropbox\Family Room\GROUP C\Gr3 WEEK5	WEEK5PostSxGROUPC	1154.09	36.3781	97.2452	9		130.948	120.061	193.32	645.76	0	254.24	0	0	0	0	0	0	103.72	254.24	0	171.72	370.32	0
2020-12-03	18:15:00	113154	900	900	989001025056288	D:\Dropbox\Family Room\GROUP C\Gr3 WEEK5	WEEK5PostSxGROUPC	0	36.1449	0.523144	0		86.8473	33.1759	0	900	0	0	0	0	0	0	0	0	0	0	0	245.92	654.08	0
2020-12-03	18:30:00	114054	900	900	989001025056288	D:\Dropbox\Family Room\GROUP C\Gr3 WEEK5	WEEK5PostSxGROUPC	576.984	35.7678	119.176	4		150.344	126.775	84.28	133.32	0	766.68	0	0	0	0	0	0	59.52	766.68	0	34.56	39.24	0
2020-12-03	18:45:00	114954	900	900	989001025056288	D:\Dropbox\Family Room\GROUP C\Gr3 WEEK5	WEEK5PostSxGROUPC	12182.1	37.3567	157.658	114		193.106	220.957	255.76	810.16	223.92	89.84	87.92	9.08	15.96	45.52	43.72	79.08	121.92	46.12	85.84	17.52	334.88	12.44
2020-12-03	19:00:00	115854	900	900	989001025056288	D:\Dropbox\Family Room\GROUP C\Gr3 WEEK5	WEEK5PostSxGROUPC	4111.16	37.5116	145.794	36		209.214	194.316	71.24	888.32	96.8	11.68	10.72	0.48	0.72	15.2	4.12	9.4	84.4	7.56	8.56	154.6	573.4	30.84
2020-12-03	19:15:00	116754	900	900	989001025056288	D:\Dropbox\Family Room\GROUP C\Gr3 WEEK5	WEEK5PostSxGROUPC	477.999	37.0225	157.104	4		184.31	255.852	17.72	900	200.64	0	0	0	0	0	0	0	0	0	0	781.52	95.8	22.68
2020-12-03	19:30:00	117654	900	900	989001025056288	D:\Dropbox\Family Room\GROUP C\Gr3 WEEK5	WEEK5PostSxGROUPC	238.998	36.8954	91.4334	2		91.5709	231.86	14.04	900	0	0	0	0	0	0	0	0	474.28	0	0	425.72	0	0
2020-12-03	19:45:00	118554	900	900	989001025056288	D:\Dropbox\Family Room\GROUP C\Gr3 WEEK5	WEEK5PostSxGROUPC	2966.33	37.1642	112.239	26		128.424	191.243	183.92	877.56	29.16	22.44	0.04	12.2	4.64	74.4	2.08	6.88	137.44	20.36	1	244.2	395.52	1.24
2020-12-03	20:00:00	119454	900	900	989001025056288	D:\Dropbox\Family Room\GROUP C\Gr3 WEEK5	WEEK5PostSxGROUPC	527.537	36.6096	117.494	4		119.886	207.398	132.76	799.56	0	100.44	0	0	0	0	0	0	6.56	100.44	0	270.08	522.92	0
2020-12-03	20:15:00	120354	900	900	989001025056288	D:\Dropbox\Family Room\GROUP C\Gr3 WEEK5	WEEK5PostSxGROUPC	7914.04	36.9732	139.162	68		183.604	187.213	134.88	711.56	175.6	188.44	15.08	33.2	25.6	46.72	102.68	30.6	142.08	85.76	35.04	227	137.04	19.2
2020-12-03	20:30:00	121254	900	900	989001025056288	D:\Dropbox\Family Room\GROUP C\Gr3 WEEK5	WEEK5PostSxGROUPC	8316.04	37.3965	162.726	84		240.635	203.644	174.96	850.72	314.64	49.28	90.2	27.88	19.68	43.04	36.08	85.16	3.08	13.2	8.88	11.48	505.72	55.6
2020-12-03	20:45:00	122154	900	900	989001025056288	D:\Dropbox\Family Room\GROUP C\Gr3 WEEK5	WEEK5PostSxGROUPC	1990.99	37.1332	142.405	16		184.056	190.448	61.28	892.92	97.88	7.08	0	7.68	7	0	0.88	7.2	14.16	6.2	5.72	244.36	588.4	18.4
2020-12-03	21:00:00	123054	900	900	989001025056288	D:\Dropbox\Family Room\GROUP C\Gr3 WEEK5	WEEK5PostSxGROUPC	288.499	35.6475	191.593	2		224.819	222.878	3.28	900	463.84	0	0	0	0	0	0	0	236.76	0	0	206.68	456.56	0
2020-12-03	21:15:00	123954	900	900	989001025056288	D:\Dropbox\Family Room\GROUP C\Gr3 WEEK5	WEEK5PostSxGROUPC	1962.29	36.2783	146.525	17		161.741	257.877	46.92	888.76	148.24	11.24	2.28	0.16	0	53.28	11.24	0.48	71.76	0	2.36	353.6	402.24	2.6
2020-12-03	21:30:00	124854	900	900	989001025056288	D:\Dropbox\Family Room\GROUP C\Gr3 WEEK5	WEEK5PostSxGROUPC	815.984	36.3264	121.735	6		131.051	195.061	41.2	816.24	23.44	83.76	0	0	0	0	0	0	618.6	83.76	0	6	191.64	0
2020-12-03	21:45:00	125754	900	900	989001025056288	D:\Dropbox\Family Room\GROUP C\Gr3 WEEK5	WEEK5PostSxGROUPC	2730.79	36.3358	113.14	24		126.129	201.576	84.32	899.96	27.52	0.04	19.32	115.76	0.68	24.48	0	0.96	61.92	0.04	5.48	659.88	11.48	0
2020-12-03	22:00:00	126654	900	900	989001025056288	D:\Dropbox\Family Room\GROUP C\Gr3 WEEK5	WEEK5PostSxGROUPC	1159.96	36.3943	111.352	11		119.756	199.385	184.2	899.96	0	0.04	0	0	0	0	0	0	190.64	0.04	0	523.08	186.24	0
2020-12-03	22:15:00	127554	900	900	989001025056288	D:\Dropbox\Family Room\GROUP C\Gr3 WEEK5	WEEK5PostSxGROUPC	7547.89	36.716	119.768	66		175.629	160	309.4	766.92	61.12	133.08	24.4	31.48	36.52	3.84	11.28	20.24	200.68	121.8	25.28	401.28	8.28	14.92
2020-12-03	22:30:00	128454	900	900	989001025056288	D:\Dropbox\Family Room\GROUP C\Gr3 WEEK5	WEEK5PostSxGROUPC	9036.39	37.6474	161.295	80		259.139	196.708	350.12	782.44	250.12	117.56	128.24	36	27.6	17.16	40	23.48	45.56	77.56	29	265.76	181.04	28.6
2020-12-03	22:45:00	129354	900	900	989001025056288	D:\Dropbox\Family Room\GROUP C\Gr3 WEEK5	WEEK5PostSxGROUPC	1958.73	37.0296	111.331	18		175.175	201.147	147.24	898.12	77.4	1.88	0	0	0	0	0	0	11.08	1.88	72.32	117.76	130.92	566.04
2020-12-03	23:00:00	130254	900	900	989001025056288	D:\Dropbox\Family Room\GROUP C\Gr3 WEEK5	WEEK5PostSxGROUPC	5675.6	36.7729	93.2033	53		119.224	171.459	263.72	730.56	11.64	169.44	11.32	3.64	0	1.08	44.68	1.12	39.44	124.76	112.44	46.88	311.28	203.36
2020-12-03	23:15:00	131154	900	900	989001025056288	D:\Dropbox\Family Room\GROUP C\Gr3 WEEK5	WEEK5PostSxGROUPC	4188.53	36.7517	169.914	33		215.927	230.781	69.8	885.48	336.6	14.52	18.6	59.24	20.2	0.96	13.2	24	10.32	1.32	2.76	354.6	268.04	126.76
2020-12-03	23:30:00	132054	900	900	989001025056288	D:\Dropbox\Family Room\GROUP C\Gr3 WEEK5	WEEK5PostSxGROUPC	3224.07	36.4463	136.074	28		171.5	205.006	49.76	888.6	149.2	11.4	18.68	83.16	1.92	39.44	11.4	17.72	0.84	0	14.76	352.2	297.92	61.96
2020-12-03	23:45:00	132954	900	900	989001025056288	D:\Dropbox\Family Room\GROUP C\Gr3 WEEK5	WEEK5PostSxGROUPC	1942.48	36.6734	106.936	16		122.009	160.221	40.4	757.12	158.6	142.88	0	0.04	3.08	6.48	134.56	14.6	152.68	8.32	1.48	571.2	3.92	3.64
2020-12-04	00:00:00	133854	900	900	989001025056288	D:\Dropbox\Family Room\GROUP C\Gr3 WEEK5	WEEK5PostSxGROUPC	527.497	36.636	134.997	4		260.743	138.568	8.04	897.16	5	2.84	0	0	0	0	0	0	545.8	2.84	0	351.36	0	0
2020-12-04	00:15:00	134754	900	900	989001025056288	D:\Dropbox\Family Room\GROUP C\Gr3 WEEK5	WEEK5PostSxGROUPC	119.5	36.3785	105.2	1		156.671	142.103	11.64	900	0	0	0	0	0	0	0	0	291.12	0	0	608.88	0	0
2020-12-04	00:30:00	135654	900	900	989001025056288	D:\Dropbox\Family Room\GROUP C\Gr3 WEEK5	WEEK5PostSxGROUPC	7293.52	36.9796	111.092	64		182.644	140.179	194.48	859.44	44.36	40.56	0	16.52	7.88	100.92	28.56	19.48	259.2	12	12.32	324.88	114.04	4.2
2020-12-04	00:45:00	136554	900	900	989001025056288	D:\Dropbox\Family Room\GROUP C\Gr3 WEEK5	WEEK5PostSxGROUPC	11868	37.6754	143.762	105		236.345	201.141	184.32	821.88	164.44	78.12	25.12	13.6	27.96	11.72	40	39.28	54.32	38.12	20.52	235.96	370.92	22.48
2020-12-04	01:00:00	137454	900	900	989001025056288	D:\Dropbox\Family Room\GROUP C\Gr3 WEEK5	WEEK5PostSxGROUPC	5891.44	37.4065	114.792	48		166.45	195.675	98.92	889.8	115.12	10.2	5.24	19.64	88.56	7.08	6.84	13.44	130.36	3.36	1.88	117.68	300.68	205.24
2020-12-04	01:15:00	138354	900	900	989001025056288	D:\Dropbox\Family Room\GROUP C\Gr3 WEEK5	WEEK5PostSxGROUPC	2993.5	37.1766	118.159	26		155.601	137.742	141.44	867.12	60.52	32.88	0.6	0.4	24.48	7.48	25.96	0.44	291.72	6.92	9.48	189.08	330.6	12.84
2020-12-04	01:30:00	139254	900	900	989001025056288	D:\Dropbox\Family Room\GROUP C\Gr3 WEEK5	WEEK5PostSxGROUPC	8319.5	37.0206	163.704	73		196.44	199.924	254.12	762.24	290.24	137.76	8.32	5.24	99.96	44.68	49.68	65.92	31.8	88.08	15.48	39.52	311.64	139.68
2020-12-04	01:45:00	140154	900	900	989001025056288	D:\Dropbox\Family Room\GROUP C\Gr3 WEEK5	WEEK5PostSxGROUPC	1722.5	36.9721	134.774	13		199.004	194.76	73.32	900	92.6	0	0	0	0	0	0	0	157.68	0	0	337.44	404.88	0
2020-12-04	02:00:00	141054	900	900	989001025056288	D:\Dropbox\Family Room\GROUP C\Gr3 WEEK5	WEEK5PostSxGROUPC	2536.36	36.5706	156.244	22		172.093	230.808	34.32	851.76	219.6	48.24	0.04	7.4	0	0.88	0.8	0.64	210.4	47.44	283.84	306.48	2.96	39.12
2020-12-04	02:15:00	141954	900	900	989001025056288	D:\Dropbox\Family Room\GROUP C\Gr3 WEEK5	WEEK5PostSxGROUPC	1592.85	36.7359	182.202	12		247.73	247.351	36.16	859.52	444.64	40.48	0	57.52	0	2.4	36.56	16	13.08	3.92	243.56	524.6	0	2.36
2020-12-04	02:30:00	142854	900	900	989001025056288	D:\Dropbox\Family Room\GROUP C\Gr3 WEEK5	WEEK5PostSxGROUPC	7827.68	37.0753	176.109	68		243.712	234.094	184.2	872.52	331.24	27.48	11.4	33.52	20.8	7.32	4.12	17.36	115.08	23.36	21.72	580.76	53.72	10.84
2020-12-04	02:45:00	143754	900	900	989001025056288	D:\Dropbox\Family Room\GROUP C\Gr3 WEEK5	WEEK5PostSxGROUPC	7313	37.4594	128.532	61		178.607	170.01	257.72	813.48	89.48	86.52	0	23.24	0	21.68	68.96	27.48	66.52	17.56	174.96	239.84	125.6	134.16
2020-12-04	03:00:00	144654	900	900	989001025056288	D:\Dropbox\Family Room\GROUP C\Gr3 WEEK5	WEEK5PostSxGROUPC	1697.37	37.1295	178.148	15		264.095	206.567	31.52	877.24	391.2	22.76	79.72	0	0	0.2	0	0	152.64	22.76	0	612.36	27.64	4.68
2020-12-04	03:15:00	145554	900	900	989001025056288	D:\Dropbox\Family Room\GROUP C\Gr3 WEEK5	WEEK5PostSxGROUPC	7912.68	36.6061	123.404	68		176.95	186.585	137.8	852.52	110.88	47.48	52.36	2.16	19.24	1.32	17.32	20.56	218.28	30.16	5.84	480.6	41.12	11.04
2020-12-04	03:30:00	146454	900	900	989001025056288	D:\Dropbox\Family Room\GROUP C\Gr3 WEEK5	WEEK5PostSxGROUPC	8132.68	36.5878	208.272	73		245.515	272.493	130.28	830.4	491.56	69.6	14.56	26.08	24.56	49.24	56	30.8	9.76	13.6	20.24	575.76	60.76	18.64
2020-12-04	03:45:00	147354	900	900	989001025056288	D:\Dropbox\Family Room\GROUP C\Gr3 WEEK5	WEEK5PostSxGROUPC	9325.85	37.3433	132.253	77		175.53	202.416	238.92	808.32	139.12	91.68	8.08	34.4	0	14.32	61	36.4	111.56	30.68	25.44	120.04	274.2	183.88
2020-12-04	04:00:00	148254	900	900	989001025056288	D:\Dropbox\Family Room\GROUP C\Gr3 WEEK5	WEEK5PostSxGROUPC	6871.79	37.5405	125.672	61		161.336	196.267	164.28	854.2	82.32	45.8	0	33	5.24	19.64	15.36	27.24	25.2	30.44	14.92	54.96	597.4	76.6
2020-12-04	04:15:00	149154	900	900	989001025056288	D:\Dropbox\Family Room\GROUP C\Gr3 WEEK5	WEEK5PostSxGROUPC	6294.71	37.5008	145.267	60		206.476	192.087	210.72	696.04	239.6	203.96	3.16	47.36	23.96	10.4	5.12	21.48	13.12	198.84	9.16	246.8	281.28	39.32
2020-12-04	04:30:00	150054	900	900	989001025056288	D:\Dropbox\Family Room\GROUP C\Gr3 WEEK5	WEEK5PostSxGROUPC	9034.16	37.4658	146.149	81		192.321	221.978	208.72	812.4	201.48	87.6	52.32	8.56	14.64	40.68	45.48	8.24	12.96	42.12	34.28	159.52	464.44	16.76
2020-12-04	04:45:00	150954	900	900	989001025056288	D:\Dropbox\Family Room\GROUP C\Gr3 WEEK5	WEEK5PostSxGROUPC	13888.1	36.9228	158.722	117		205.706	239.963	416.12	755.48	208.76	144.52	22.6	97.08	65.08	15	83.68	64	42.12	60.84	46.56	111.4	187.84	103.8
2020-12-04	05:00:00	151854	900	900	989001025056288	D:\Dropbox\Family Room\GROUP C\Gr3 WEEK5	WEEK5PostSxGROUPC	5823.58	37.237	133.375	50		164.059	159.662	107.44	839.6	139.08	60.4	3.88	72.52	18.44	9.44	25.48	26.48	54	34.92	21.72	143.24	472.88	17
2020-12-04	05:15:00	152754	900	900	989001025056288	D:\Dropbox\Family Room\GROUP C\Gr3 WEEK5	WEEK5PostSxGROUPC	4857.63	36.7931	128.118	41		157.224	141.911	136.64	804	76.16	96	28.76	6.24	7.12	90.24	3.56	10.6	132.84	92.44	18.4	41.52	424.28	44
2020-12-04	05:30:00	153654	900	900	989001025056288	D:\Dropbox\Family Room\GROUP C\Gr3 WEEK5	WEEK5PostSxGROUPC	4037.63	36.1583	125.598	33		147.221	163.358	138.44	866.44	83.6	33.56	56	1.16	3.4	0	1.36	20.48	20.72	32.2	7.44	22	652.44	82.8
2020-12-04	05:45:00	154554	900	900	989001025056288	D:\Dropbox\Family Room\GROUP C\Gr3 WEEK5	WEEK5PostSxGROUPC	5060.73	36.3879	146.191	48		180.906	184.559	473.64	826.16	230.24	73.84	37.4	144.6	26.48	26.36	36.96	13.68	124.84	36.88	13.12	216.28	115.6	107.8
2020-12-04	06:00:00	155454	900	900	989001025056288	D:\Dropbox\Family Room\GROUP C\Gr3 WEEK5	WEEK5PostSxGROUPC	2338.36	36.3525	75.7755	19		85.7135	120.275	421.36	833.8	0	66.2	0	0	0	0	0	0	239.24	66.2	0	413.28	181.28	0
2020-12-04	06:15:00	156354	900	900	989001025056288	D:\Dropbox\Family Room\GROUP C\Gr3 WEEK5	WEEK5PostSxGROUPC	80.8139	35.6618	110.902	1		127.555	108.043	258.8	900	0	0	0	0	0	0	0	0	0	0	0	0	870	30
2020-12-04	06:30:00	157254	900	900	989001025056288	D:\Dropbox\Family Room\GROUP C\Gr3 WEEK5	WEEK5PostSxGROUPC	289.11	35.498	100.179	2		148.318	100.179	158.32	890.44	0	9.56	0	0	0	0	0	0	0	9.56	0	0	644.52	245.92
2020-12-04	06:45:00	158154	900	900	989001025056288	D:\Dropbox\Family Room\GROUP C\Gr3 WEEK5	WEEK5PostSxGROUPC	0	35.6461	109.734	0		129.029	118.961	0	900	0	0	0	0	0	0	0	0	0	0	0	0	900	0
2020-12-04	07:00:00	159054	900	900	989001025056288	D:\Dropbox\Family Room\GROUP C\Gr3 WEEK5	WEEK5PostSxGROUPC	766.491	35.1616	102.707	7		163.133	133.937	52.48	579.2	0	320.8	0	0	0	0	0	0	0.04	320.8	0	399.12	180.04	0
2020-12-04	07:15:00	159954	900	245.92	989001025056288	D:\Dropbox\Family Room\GROUP C\Gr3 WEEK5	WEEK5PostSxGROUPC	0	34.6764	108.744	0		159.056	119.5	0	245.92	0	0	0	0	0	0	0	0	0	0	0	245.92	0	0
2020-12-04	07:30:00	160854	900	654.08	989001025056288	D:\Dropbox\Family Room\GROUP C\Gr3 WEEK5	WEEK5PostSxGROUPC	407.997	35.1648	102.938	4		179.595	102.938	118.84	625.88	0	28.2	0	0	0	0	0	0	0	28.2	0	0	335.28	290.6
2020-12-04	07:45:00	161754	900	900	989001025056288	D:\Dropbox\Family Room\GROUP C\Gr3 WEEK5	WEEK5PostSxGROUPC	11900.1	36.2918	146.027	106		215.935	185.468	143.4	759.64	169.44	140.36	90.84	52.4	58.72	4.56	73.36	31.16	31.32	67	39.68	20.92	379.88	50.16
2020-12-04	08:00:00	162654	900	900	989001025056288	D:\Dropbox\Family Room\GROUP C\Gr3 WEEK5	WEEK5PostSxGROUPC	2112.78	36.5942	108.026	17		146.602	131.447	51.76	880.36	27.48	19.64	0	0	0	0	0.04	0	81.8	19.6	0.8	39.32	635.56	122.88
2020-12-04	08:15:00	163554	900	900	989001025056288	D:\Dropbox\Family Room\GROUP C\Gr3 WEEK5	WEEK5PostSxGROUPC	6507.37	36.7571	162.813	59		196.099	192.274	78.96	847.28	270	52.72	84.24	12.84	73.68	21.2	7.64	24.44	0	45.08	36.08	12.52	540	42.28
2020-12-04	08:30:00	164454	900	900	989001025056288	D:\Dropbox\Family Room\GROUP C\Gr3 WEEK5	WEEK5PostSxGROUPC	7160.06	36.5665	128.177	66		171.645	136.375	110.2	872.2	85.92	27.8	16.2	1.08	1	7.76	8.6	12.4	8.52	19.2	45.8	25.12	737.6	16.72
2020-12-04	08:45:00	165354	900	900	989001025056288	D:\Dropbox\Family Room\GROUP C\Gr3 WEEK5	WEEK5PostSxGROUPC	200.962	36.5667	119.84	0		169.182	119.84	7.16	900	0	0	0	0	0	0	0	0	0	0	0	0	900	0
2020-12-04	09:00:00	166254	900	900	989001025056288	D:\Dropbox\Family Room\GROUP C\Gr3 WEEK5	WEEK5PostSxGROUPC	10097.5	36.4253	139.154	97		162.095	175.49	134.04	730.56	149.96	169.44	15.28	5.96	15	9.92	96	56.84	125.12	73.44	43.2	6.96	433.52	18.76
2020-12-04	09:15:00	167154	900	900	989001025056288	D:\Dropbox\Family Room\GROUP C\Gr3 WEEK5	WEEK5PostSxGROUPC	2366.51	36.4071	96.9015	23		99.404	151.102	35.88	892.84	0	7.16	0	0	0	15.04	0.8	0	308.2	6.36	4	491.16	74.44	0
2020-12-04	09:30:00	168054	900	900	989001025056288	D:\Dropbox\Family Room\GROUP C\Gr3 WEEK5	WEEK5PostSxGROUPC	2385.36	35.0964	113.052	22		132.666	118.094	39.8	885.96	6.96	14.04	0	0.04	3.04	15.32	3.36	3.4	569.32	10.68	11.64	245.4	37.8	0
2020-12-04	09:45:00	168954	900	900	989001025056288	D:\Dropbox\Family Room\GROUP C\Gr3 WEEK5	WEEK5PostSxGROUPC	119.5	34.9797	114.479	0		125.342	144.16	4.76	900	10.68	0	0	0	0	0	0	0	900	0	0	0	0	0
2020-12-04	10:00:00	169854	900	900	989001025056288	D:\Dropbox\Family Room\GROUP C\Gr3 WEEK5	WEEK5PostSxGROUPC	239	35.1647	90.5814	2		90.9923	160.328	21.44	881.56	0	18.44	0	0	0	0	0	0	881.56	18.44	0	0	0	0
2020-12-04	10:15:00	170754	900	900	989001025056288	D:\Dropbox\Family Room\GROUP C\Gr3 WEEK5	WEEK5PostSxGROUPC	0	34.4629	32.6527	0		32.6527	133.025	0	900	0	0	0	0	0	0	0	0	900	0	0	0	0	0
2020-12-04	10:30:00	171654	900	900	989001025056288	D:\Dropbox\Family Room\GROUP C\Gr3 WEEK5	WEEK5PostSxGROUPC	0	34.4343	0	0		86.8473	32.6797	0	900	0	0	0	0	0	0	0	0	245.92	0	0	654.08	0	0
2020-12-04	10:45:00	172554	900	900	989001025056288	D:\Dropbox\Family Room\GROUP C\Gr3 WEEK5	WEEK5PostSxGROUPC	0	35.2971	0	0		119.5	0	0	900	0	0	0	0	0	0	0	0	0	0	0	900	0	0
2020-12-04	11:00:00	173454	900	900	989001025056288	D:\Dropbox\Family Room\GROUP C\Gr3 WEEK5	WEEK5PostSxGROUPC	239	35.2884	22.7368	2		55.3895	88.397	15.52	869.64	0	30.36	0	0	0	0	0	0	623.72	30.36	0	245.92	0	0
2020-12-04	11:15:00	174354	900	900	989001025056288	D:\Dropbox\Family Room\GROUP C\Gr3 WEEK5	WEEK5PostSxGROUPC	239	34.9896	41.4672	2		46.7941	119.593	4.76	897.64	0	2.36	0	0	0	0	0	0	897.64	2.36	0	0	0	0
2020-12-04	11:30:00	175254	900	900	989001025056288	D:\Dropbox\Family Room\GROUP C\Gr3 WEEK5	WEEK5PostSxGROUPC	478.001	34.7197	0.217552	4		8.82707	110.673	6.56	900	0	0	0	0	0	0	0	0	833.56	0	0	66.44	0	0
2020-12-04	11:45:00	176154	900	900	989001025056288	D:\Dropbox\Family Room\GROUP C\Gr3 WEEK5	WEEK5PostSxGROUPC	676.025	34.0957	53.9299	7		113.424	59.5178	242.92	679.68	0	220.32	0	0	0	0	0	0	0.12	220.32	0	679.56	0	0
2020-12-04	12:00:00	177054	900	900	989001025056288	D:\Dropbox\Family Room\GROUP C\Gr3 WEEK5	WEEK5PostSxGROUPC	168.999	33.485	109.398	2		119.47	153.82	1.2	92.08	0	807.92	0	0	0	0	0	0	0.04	807.92	0	92.04	0	0
2020-12-04	12:15:00	177954	900	900	989001025056288	D:\Dropbox\Family Room\GROUP C\Gr3 WEEK5	WEEK5PostSxGROUPC	0	33.4921	119.5	0		119.5	168.999	0	0	0	900	0	0	0	0	0	0	0	900	0	0	0	0
2020-12-04	12:30:00	178854	900	900	989001025056288	D:\Dropbox\Family Room\GROUP C\Gr3 WEEK5	WEEK5PostSxGROUPC	119.498	33.7329	88.3868	1		88.3868	164.003	45.16	84.36	0	815.64	0	0	0	0	0	0	84.36	815.64	0	0	0	0
2020-12-04	12:45:00	179754	900	900	989001025056288	D:\Dropbox\Family Room\GROUP C\Gr3 WEEK5	WEEK5PostSxGROUPC	119.5	34.1196	59.5606	1		59.5606	127.711	1.24	750.52	0	149.48	0	0	0	0	0	0	750.52	149.48	0	0	0	0
2020-12-04	13:00:00	180654	900	900	989001025056288	D:\Dropbox\Family Room\GROUP C\Gr3 WEEK5	WEEK5PostSxGROUPC	11334	35.0384	110.233	116		126.314	164.276	175.16	593.92	59.84	306.08	15.92	2.68	0	87.16	16.96	10.2	0.96	289.12	35	108.6	319.24	14.16
2020-12-04	13:15:00	181554	900	900	989001025056288	D:\Dropbox\Family Room\GROUP C\Gr3 WEEK5	WEEK5PostSxGROUPC	6599.19	35.6013	102.703	61		136.783	129.69	80.76	829.36	26.44	70.64	13.16	0.04	3.56	18.56	14.84	0.16	113.92	55.8	12.32	188.8	465.76	13.08
2020-12-04	13:30:00	182454	900	900	989001025056288	D:\Dropbox\Family Room\GROUP C\Gr3 WEEK5	WEEK5PostSxGROUPC	1483.48	36.4489	46.2472	12		48.1552	152.953	92.12	890.08	0	9.92	0	0	0	0	0	0	639.16	9.92	0	248.56	2.36	0
2020-12-04	13:45:00	183354	900	900	989001025056288	D:\Dropbox\Family Room\GROUP C\Gr3 WEEK5	WEEK5PostSxGROUPC	576.988	35.8253	96.5489	5		127.415	121.21	60.56	597.32	0	302.68	0	0	0	0	0	0	131.4	302.68	0	11.96	451	2.96
2020-12-04	14:00:00	184254	900	900	989001025056288	D:\Dropbox\Family Room\GROUP C\Gr3 WEEK5	WEEK5PostSxGROUPC	685.135	34.4343	119.382	5		120.688	119.382	6.88	7.6	0	892.4	0	0	0	0	0	0	0	892.4	1.56	0	0	6.04
2020-12-04	14:15:00	185154	900	900	989001025056288	D:\Dropbox\Family Room\GROUP C\Gr3 WEEK5	WEEK5PostSxGROUPC	0	34.2351	119.5	0		119.5	138.607	0	0	0	900	0	0	0	0	0	0	0	900	0	0	0	0
2020-12-04	14:30:00	186054	900	900	989001025056288	D:\Dropbox\Family Room\GROUP C\Gr3 WEEK5	WEEK5PostSxGROUPC	337.997	33.9771	119.411	3		119.411	119.411	3.56	3	0	897	0	0	0	0	0	0	0.04	897	0	2.96	0	0
2020-12-04	14:45:00	186954	900	900	989001025056288	D:\Dropbox\Family Room\GROUP C\Gr3 WEEK5	WEEK5PostSxGROUPC	815.997	34.2559	110.801	7		112.706	128.952	9.36	167.88	0	732.12	0	0	0	0	0	0	149.04	732.12	0	18.84	0	0
2020-12-04	15:00:00	187854	900	900	989001025056288	D:\Dropbox\Family Room\GROUP C\Gr3 WEEK5	WEEK5PostSxGROUPC	10558.8	35.4514	135.973	95		152.25	163.081	147.64	545.52	137.88	354.48	103.96	1.08	0	70.64	31.8	18.96	37.92	322.68	26.04	57	210.16	19.76
2020-12-04	15:15:00	188754	900	900	989001025056288	D:\Dropbox\Family Room\GROUP C\Gr3 WEEK5	WEEK5PostSxGROUPC	358.495	35.3913	98.8569	3		105.497	134.399	96.48	636.48	0	263.52	0	0	0	0	0	0	636.48	263.52	0	0	0	0
2020-12-04	15:30:00	189654	900	900	989001025056288	D:\Dropbox\Family Room\GROUP C\Gr3 WEEK5	WEEK5PostSxGROUPC	119.5	35.4248	116.201	1		171.061	128.589	1.2	185.4	0	714.6	0	0	0	0	0	0	185.4	714.6	0	0	0	0
2020-12-04	15:45:00	190554	900	900	989001025056288	D:\Dropbox\Family Room\GROUP C\Gr3 WEEK5	WEEK5PostSxGROUPC	478	34.5982	100.447	4		101.185	219.542	99.92	384.92	0	515.08	0	0	0	0	0	0	384.92	515.08	0	0	0	0
2020-12-04	16:00:00	191454	900	900	989001025056288	D:\Dropbox\Family Room\GROUP C\Gr3 WEEK5	WEEK5PostSxGROUPC	2424.38	35.0887	97.8587	22		100.872	165.431	93.08	373.28	26.4	526.72	0.04	5.28	0	123.8	6.8	1.36	196.32	519.92	1.4	2.8	3.52	38.76
2020-12-04	16:15:00	192354	900	900	989001025056288	D:\Dropbox\Family Room\GROUP C\Gr3 WEEK5	WEEK5PostSxGROUPC	815.997	35.5263	117.387	6		155.063	120.157	13.12	707.48	0	192.52	0	0	0	0	0	0	14.44	192.52	0	8.96	684.08	0
2020-12-04	16:30:00	193254	900	900	989001025056288	D:\Dropbox\Family Room\GROUP C\Gr3 WEEK5	WEEK5PostSxGROUPC	0	34.8328	119.5	0		130.751	119.523	0	0	0	900	0	0	0	0	0	0	0	900	0	0	0	0
2020-12-04	16:45:00	194154	900	900	989001025056288	D:\Dropbox\Family Room\GROUP C\Gr3 WEEK5	WEEK5PostSxGROUPC	358.5	35.6701	119.518	3		141.335	147.11	3.44	502.52	0	397.48	0	0	0	0	0	0	502.52	397.48	0	0	0	0
2020-12-04	17:00:00	195054	900	900	989001025056288	D:\Dropbox\Family Room\GROUP C\Gr3 WEEK5	WEEK5PostSxGROUPC	5872.92	35.9439	153.427	50		176.561	200.637	233.72	530.32	242.96	369.68	90.6	114.84	27.64	74.84	18	29.76	34.8	351.68	9.32	57.48	88.12	2.92
2020-12-04	17:15:00	195954	900	900	989001025056288	D:\Dropbox\Family Room\GROUP C\Gr3 WEEK5	WEEK5PostSxGROUPC	2413.81	36.4806	122.961	22		140.548	180.875	63	777.36	0	122.64	0.04	0	0	40	6.2	0	93.12	116.44	4.72	0	619.76	19.72
2020-12-04	17:30:00	196854	900	900	989001025056288	D:\Dropbox\Family Room\GROUP C\Gr3 WEEK5	WEEK5PostSxGROUPC	119.5	35.91	93.5344	1		140.731	114.423	16.8	541.08	0	358.92	0	0	0	0	0	0	541.08	358.92	0	0	0	0
2020-12-04	17:45:00	197754	900	900	989001025056288	D:\Dropbox\Family Room\GROUP C\Gr3 WEEK5	WEEK5PostSxGROUPC	239	35.7992	117.188	2		154.801	124.874	4.76	654.08	0	245.92	0	0	0	0	0	0	0	245.92	0	512.92	141.16	0
2020-12-04	18:00:00	198654	900	900	989001025056288	D:\Dropbox\Family Room\GROUP C\Gr3 WEEK5	WEEK5PostSxGROUPC	4814.51	36.3529	130.036	41		146.2	176.609	111.36	857.24	48.2	42.76	3.68	32.28	9	26.32	27.68	75.24	17.84	15.08	55.16	81.4	550.28	6.04
2020-12-04	18:15:00	199554	900	900	989001025056288	D:\Dropbox\Family Room\GROUP C\Gr3 WEEK5	WEEK5PostSxGROUPC	2164.03	36.1222	131.119	20		146.856	200.071	46.12	879.68	59.92	20.32	0	0	0	0	0	59.64	24	20.32	8.76	466	307.08	14.2
2020-12-04	18:30:00	200454	900	900	989001025056288	D:\Dropbox\Family Room\GROUP C\Gr3 WEEK5	WEEK5PostSxGROUPC	1104.5	35.8922	123.604	9		128.04	194.434	11.6	879.88	0	20.12	0	0	0	0	0	0	29.08	20.12	0	476.44	374.36	0
2020-12-04	18:45:00	201354	900	900	989001025056288	D:\Dropbox\Family Room\GROUP C\Gr3 WEEK5	WEEK5PostSxGROUPC	16130.5	37.2804	158.706	144		242.803	191.402	305.56	816.32	289.56	83.68	53.68	35.12	66.52	36.64	45.12	43.92	41.04	38.56	46.56	105.56	357.76	29.52
2020-12-04	19:00:00	202254	900	900	989001025056288	D:\Dropbox\Family Room\GROUP C\Gr3 WEEK5	WEEK5PostSxGROUPC	7818.21	37.5313	175.015	72		221.532	225.674	191.2	783.04	380.4	116.96	57.92	28.4	0.6	6.16	86	71.56	38.48	30.96	36.44	0	393.76	149.72
2020-12-04	19:15:00	203154	900	900	989001025056288	D:\Dropbox\Family Room\GROUP C\Gr3 WEEK5	WEEK5PostSxGROUPC	4826.98	37.0448	81.7676	40		122.631	183.709	170.96	858.04	13	41.96	8.44	6.4	20.4	71.96	10.28	3.68	14	31.68	38.16	275	368.44	51.56
2020-12-04	19:30:00	204054	900	900	989001025056288	D:\Dropbox\Family Room\GROUP C\Gr3 WEEK5	WEEK5PostSxGROUPC	1679.62	36.6076	108.944	13		110.82	182.626	54.84	499.84	4.68	400.16	0	0	0	0.6	5.24	4	2.28	394.92	0	419.16	73.8	0
2020-12-04	19:45:00	204954	900	900	989001025056288	D:\Dropbox\Family Room\GROUP C\Gr3 WEEK5	WEEK5PostSxGROUPC	3421.98	36.8174	122.17	32		140.887	230.527	45.44	858.88	65.16	41.12	0.84	8.92	1.08	9.88	30.92	3.16	34.64	10.2	0.52	713.16	78.72	7.96
2020-12-04	20:00:00	205854	900	900	989001025056288	D:\Dropbox\Family Room\GROUP C\Gr3 WEEK5	WEEK5PostSxGROUPC	1821.5	37.1541	187.397	14		215.485	240.496	72.44	815.32	287.16	84.68	0	0	0	0	0	0	96.64	84.68	1.32	389	313.96	14.4
2020-12-04	20:15:00	206754	900	900	989001025056288	D:\Dropbox\Family Room\GROUP C\Gr3 WEEK5	WEEK5PostSxGROUPC	8021	37.4908	113.628	70		177.146	157.372	197.96	731.04	61.08	168.96	8.16	5.28	0.96	5.68	118.44	3.92	225.28	50.52	13.6	52.4	291.44	124.32
2020-12-04	20:30:00	207654	900	900	989001025056288	D:\Dropbox\Family Room\GROUP C\Gr3 WEEK5	WEEK5PostSxGROUPC	4249.74	37.2981	143.393	32		203.938	213.532	89.36	852.08	148.52	47.92	0	15.52	93.2	1.32	24	21.28	232.36	23.92	0	85.96	402.44	0
2020-12-04	20:45:00	208554	900	900	989001025056288	D:\Dropbox\Family Room\GROUP C\Gr3 WEEK5	WEEK5PostSxGROUPC	8360.77	37.7553	152.568	76		174.738	194.082	193.08	811.44	232.2	88.56	1.56	18.8	8.6	34.36	67.4	17.92	21.64	21.16	28.92	316.04	363.6	0
2020-12-04	21:00:00	209454	900	900	989001025056288	D:\Dropbox\Family Room\GROUP C\Gr3 WEEK5	WEEK5PostSxGROUPC	2378.15	36.7967	165.778	20		185.978	224.144	91.76	874.6	324.96	25.4	0	0	0	0	4.28	0.4	8.48	21.12	1.52	86.84	747.68	29.68
2020-12-04	21:15:00	210354	900	900	989001025056288	D:\Dropbox\Family Room\GROUP C\Gr3 WEEK5	WEEK5PostSxGROUPC	1532.98	37.0882	116.281	12		129.963	176.135	76.16	896.4	0	3.6	0	0	0	0	0	0	148.32	3.6	0	151	593.48	3.6
2020-12-04	21:30:00	211254	900	900	989001025056288	D:\Dropbox\Family Room\GROUP C\Gr3 WEEK5	WEEK5PostSxGROUPC	5002.09	37.1927	121.829	37		159.398	178.188	123.32	675.16	74.96	224.84	0	1.64	0.96	0	43.08	2.28	86.68	181.76	0	352.48	231.12	0
2020-12-04	21:45:00	212154	900	900	989001025056288	D:\Dropbox\Family Room\GROUP C\Gr3 WEEK5	WEEK5PostSxGROUPC	9783.46	37.3137	120.478	88		183.397	179.022	146.04	796.64	93.92	103.36	54.2	7	23.72	93.2	76	22.84	101.6	27.36	21.4	82.64	357.76	32.28
2020-12-04	22:00:00	213054	900	900	989001025056288	D:\Dropbox\Family Room\GROUP C\Gr3 WEEK5	WEEK5PostSxGROUPC	1687.5	37.1834	121.254	13		210.176	153.297	21.84	900	29.88	0	0	0	0	0	0	0	401.16	0	0	127.64	371.2	0
2020-12-04	22:15:00	213954	900	900	989001025056288	D:\Dropbox\Family Room\GROUP C\Gr3 WEEK5	WEEK5PostSxGROUPC	7110.87	37.7646	127.07	59		176.415	169.434	527.6	755.64	144.76	144.36	74.68	27.44	1	23.56	22.96	56.48	203.8	121.4	7.36	17.92	271.56	71.84
2020-12-04	22:30:00	214854	900	900	989001025056288	D:\Dropbox\Family Room\GROUP C\Gr3 WEEK5	WEEK5PostSxGROUPC	4273.07	37.4583	163.938	39		195.299	186.878	95.96	831.72	180	68.28	10.52	25.96	67.32	104.96	28.96	63.08	4.76	39.32	3.28	0	537.36	14.48
2020-12-04	22:45:00	215754	900	900	989001025056288	D:\Dropbox\Family Room\GROUP C\Gr3 WEEK5	WEEK5PostSxGROUPC	5414.08	37.4587	106.664	45		147.212	149.435	227.2	873.76	23.64	26.24	12.28	7.68	1.32	39.4	12	79.2	153.2	14.24	47.16	313.96	217.2	2.36
2020-12-04	23:00:00	216654	900	900	989001025056288	D:\Dropbox\Family Room\GROUP C\Gr3 WEEK5	WEEK5PostSxGROUPC	6019.94	37.2734	117.198	51		138.656	205.977	163.04	870.28	76.52	29.72	66.36	13.04	0	62.92	13	12.88	165.12	16.72	19.76	386	142.36	1.84
2020-12-04	23:15:00	217554	900	900	989001025056288	D:\Dropbox\Family Room\GROUP C\Gr3 WEEK5	WEEK5PostSxGROUPC	6155.43	37.1135	151.472	53		212.437	209.231	103.04	879.44	179.96	20.56	1.84	7.92	1.56	14.16	16.52	9.08	18.72	4.04	32.84	368.56	385.96	38.8
2020-12-04	23:30:00	218454	900	900	989001025056288	D:\Dropbox\Family Room\GROUP C\Gr3 WEEK5	WEEK5PostSxGROUPC	8110.5	37.315	150.592	72		183.918	202.227	112.64	869.84	221.32	30.16	107.12	18.16	12.64	2.56	13.16	150.44	80.8	17	9.4	29.36	459.04	0.32
2020-12-04	23:45:00	219354	900	900	989001025056288	D:\Dropbox\Family Room\GROUP C\Gr3 WEEK5	WEEK5PostSxGROUPC	2059.93	37.3498	147.87	14		202.299	199.811	56.48	871.88	199.52	28.12	0	0	0	0	0	0	21.08	28.12	0	0	828.24	22.56
2020-12-05	00:00:00	220254	900	900	989001025056288	D:\Dropbox\Family Room\GROUP C\Gr3 WEEK5	WEEK5PostSxGROUPC	6546.94	37.3214	154.04	56		238.417	190.762	107.28	814.28	226.16	85.72	18.16	20.48	106.96	2.4	56.12	2.52	14.8	29.6	36.72	461.04	150	1.2
2020-12-05	00:15:00	221154	900	900	989001025056288	D:\Dropbox\Family Room\GROUP C\Gr3 WEEK5	WEEK5PostSxGROUPC	2105.21	37.1317	108.579	19		142.388	208.738	35.2	897.12	135.48	2.88	121.32	15.24	0	16.2	1.64	0	546.16	1.24	0.8	160.48	36.36	0.56
2020-12-05	00:30:00	222054	900	900	989001025056288	D:\Dropbox\Family Room\GROUP C\Gr3 WEEK5	WEEK5PostSxGROUPC	3311.2	36.7655	117.039	28		176.955	175.732	85.08	839.04	12.16	60.96	1.16	0	0	4.48	49.76	0	2.64	11.2	18.08	188.48	596.36	27.84
2020-12-05	00:45:00	222954	900	900	989001025056288	D:\Dropbox\Family Room\GROUP C\Gr3 WEEK5	WEEK5PostSxGROUPC	1692.98	36.6541	136.863	13		191.065	163.016	42.84	886.6	2.12	13.4	60.04	23.36	0	8.16	1.64	6.04	0	11.76	4.64	224	560.36	0
2020-12-05	01:00:00	223854	900	900	989001025056288	D:\Dropbox\Family Room\GROUP C\Gr3 WEEK5	WEEK5PostSxGROUPC	6805.46	37.739	104.569	65		186.39	128.741	172.88	717.52	73.92	182.48	33.52	18.24	20.92	105.8	27.72	1.36	200.56	154.76	49.12	48.68	207.48	31.84
2020-12-05	01:15:00	224754	900	900	989001025056288	D:\Dropbox\Family Room\GROUP C\Gr3 WEEK5	WEEK5PostSxGROUPC	5514.12	37.4468	124.031	46		172.905	156.313	86.92	857.76	131.4	42.24	1.84	9.76	6.4	90.6	35.12	4.36	61.44	7.12	1.8	148.2	521.64	11.72
2020-12-05	01:30:00	225654	900	900	989001025056288	D:\Dropbox\Family Room\GROUP C\Gr3 WEEK5	WEEK5PostSxGROUPC	1749.85	36.9774	106.036	15		133.804	146.848	272.2	721.92	118.6	178.08	0	0	0	0.04	107.96	10.84	72.88	70.12	0	375.72	262.44	0
2020-12-05	01:45:00	226554	900	900	989001025056288	D:\Dropbox\Family Room\GROUP C\Gr3 WEEK5	WEEK5PostSxGROUPC	597.5	36.7233	139.214	5		198.601	206.606	7.16	900	224.28	0	0	0	0	0	0	0	0	0	0	616	284	0
2020-12-05	02:00:00	227454	900	900	989001025056288	D:\Dropbox\Family Room\GROUP C\Gr3 WEEK5	WEEK5PostSxGROUPC	4044.15	36.507	159.165	36		259.029	216.98	98.2	877.24	246.4	22.76	0.84	12.48	33.16	55.56	4.88	9.2	0.04	17.88	2.84	122.76	630.48	9.88
2020-12-05	02:15:00	228354	900	900	989001025056288	D:\Dropbox\Family Room\GROUP C\Gr3 WEEK5	WEEK5PostSxGROUPC	4838.84	37.4959	133.379	45		165.455	191.796	156.8	809.04	102.96	90.96	9.88	91.32	5.04	5.52	42.24	24.44	147.76	48.72	27.44	375.92	114.68	7.04
2020-12-05	02:30:00	229254	900	900	989001025056288	D:\Dropbox\Family Room\GROUP C\Gr3 WEEK5	WEEK5PostSxGROUPC	1349.51	37.4173	143.134	10		154.313	214.986	277.16	741.04	226.04	158.96	0	0	0	98.24	0	0	87.36	158.96	0	75.8	479.64	0
2020-12-05	02:45:00	230154	900	900	989001025056288	D:\Dropbox\Family Room\GROUP C\Gr3 WEEK5	WEEK5PostSxGROUPC	5416.35	37.4006	122.232	51		144.85	156.298	178.04	812.64	74.72	87.36	24.08	16	0	62.8	22	43.56	104.64	65.36	6.28	352	198.2	5.08
2020-12-05	03:00:00	231054	900	900	989001025056288	D:\Dropbox\Family Room\GROUP C\Gr3 WEEK5	WEEK5PostSxGROUPC	1125	36.9695	152.936	9		267.549	179.327	25.12	897.04	211	2.96	0	0	0	0	0	0	24.16	2.96	0	260.6	611.72	0.56
2020-12-05	03:15:00	231954	900	900	989001025056288	D:\Dropbox\Family Room\GROUP C\Gr3 WEEK5	WEEK5PostSxGROUPC	10832.5	37.5121	163.75	96		206.136	210.316	298.04	790.88	327.16	109.12	39.44	54.16	26.8	106.88	63.88	32.8	56.52	45.24	13.88	42.92	376.28	41.2
2020-12-05	03:30:00	232854	900	900	989001025056288	D:\Dropbox\Family Room\GROUP C\Gr3 WEEK5	WEEK5PostSxGROUPC	2993.06	36.2121	112.489	26		125.771	210.093	85.32	862.88	33.48	37.12	7.92	0	0	4	11.92	0	0	25.2	107.88	20.24	153.6	569.24
2020-12-05	03:45:00	233754	900	900	989001025056288	D:\Dropbox\Family Room\GROUP C\Gr3 WEEK5	WEEK5PostSxGROUPC	3046.45	36.5686	162.513	28		213.856	240.477	55.24	885.12	235.6	14.88	141.2	2.32	0	3.56	5.8	20.24	0.08	9.08	302.36	24.48	16.6	374.28
2020-12-05	04:00:00	234654	900	900	989001025056288	D:\Dropbox\Family Room\GROUP C\Gr3 WEEK5	WEEK5PostSxGROUPC	4579.43	37.0942	105.123	40		147.673	146.527	106.28	869.76	104.08	30.24	21.8	9.16	21.92	10.28	16.04	5.44	1.92	14.2	72.68	79.2	249.04	398.32
2020-12-05	04:15:00	235554	900	900	989001025056288	D:\Dropbox\Family Room\GROUP C\Gr3 WEEK5	WEEK5PostSxGROUPC	10363.3	37.6409	160.992	94		243.434	205.284	281.24	774.16	276	125.84	12.48	16.28	1.8	78.24	79.52	55.44	24.44	46.32	36.36	103.32	354.92	90.88
2020-12-05	04:30:00	236454	900	900	989001025056288	D:\Dropbox\Family Room\GROUP C\Gr3 WEEK5	WEEK5PostSxGROUPC	8501.07	37.442	178.54	74		216.358	247.19	288.2	827.24	352.12	72.76	84.2	17.64	21.6	1.96	31.76	28.48	69.6	41	11.28	157.44	139.84	295.2
2020-12-05	04:45:00	237354	900	900	989001025056288	D:\Dropbox\Family Room\GROUP C\Gr3 WEEK5	WEEK5PostSxGROUPC	5765.07	37.171	146.229	45		169.753	191.915	201.68	830.2	142.32	69.8	0	20.48	0	5.52	25.76	22	68.36	44.04	63.48	36.2	533.84	80.32
2020-12-05	05:00:00	238254	900	900	989001025056288	D:\Dropbox\Family Room\GROUP C\Gr3 WEEK5	WEEK5PostSxGROUPC	7291.07	37.2415	181.205	67		213.274	216.082	136.24	787.36	321.56	112.64	39.96	36.44	8.36	14.8	99.4	84.64	7.68	13.24	38.4	8.76	424.68	123.64
2020-12-05	05:15:00	239154	900	900	989001025056288	D:\Dropbox\Family Room\GROUP C\Gr3 WEEK5	WEEK5PostSxGROUPC	5537.08	36.9236	109.035	48		135.11	140.18	267.68	765.32	60.76	134.68	38.8	0.76	0	5.96	14.28	13.6	110.44	120.4	15.36	163.8	383.52	33.08
2020-12-05	05:30:00	240054	900	900	989001025056288	D:\Dropbox\Family Room\GROUP C\Gr3 WEEK5	WEEK5PostSxGROUPC	741.757	36.1873	118.354	6		125.224	163.442	21.12	785.72	0	114.28	0	0	0	0	0	0	747.68	114.28	0	27.24	10.8	0
2020-12-05	05:45:00	240954	900	900	989001025056288	D:\Dropbox\Family Room\GROUP C\Gr3 WEEK5	WEEK5PostSxGROUPC	0	35.5293	119.5	0		119.5	168.999	0	900	0	0	0	0	0	0	0	0	900	0	0	0	0	0
2020-12-05	06:00:00	241854	900	900	989001025056288	D:\Dropbox\Family Room\GROUP C\Gr3 WEEK5	WEEK5PostSxGROUPC	0	35.6926	119.573	0		119.612	168.999	0	900	0	0	0	0	0	0	0	0	900	0	0	0	0	0
2020-12-05	06:15:00	242754	900	900	989001025056288	D:\Dropbox\Family Room\GROUP C\Gr3 WEEK5	WEEK5PostSxGROUPC	795.21	35.4441	138.966	7		164.09	180.666	7.4	899.04	56.44	0.96	0	0	54.44	0	0	1.92	825	0.96	2.28	0	2	13.4
2020-12-05	06:30:00	243654	900	900	989001025056288	D:\Dropbox\Family Room\GROUP C\Gr3 WEEK5	WEEK5PostSxGROUPC	3091.12	35.0721	107.799	28		126.17	175.885	42.48	862.72	59.08	37.28	12.96	1.96	57.32	3.44	0	0.64	654.32	37.28	1.88	107.16	5.2	17.84
2020-12-05	06:45:00	244554	900	900	989001025056288	D:\Dropbox\Family Room\GROUP C\Gr3 WEEK5	WEEK5PostSxGROUPC	523.479	34.7894	118.481	6		118.519	119.15	14.16	489.96	0	410.04	0	0	0	0	0	0	0.12	410.04	0	489.84	0	0
2020-12-05	07:00:00	245454	900	900	989001025056288	D:\Dropbox\Family Room\GROUP C\Gr3 WEEK5	WEEK5PostSxGROUPC	1457.34	35.4385	126.467	10		126.468	138.408	12.44	147.44	57.48	752.56	58.04	0	0	5.48	8.08	0	9.08	744.48	0	74.84	0	0
2020-12-05	07:15:00	246354	900	900	989001025056288	D:\Dropbox\Family Room\GROUP C\Gr3 WEEK5	WEEK5PostSxGROUPC	12718.6	36.0728	159.465	112		191.394	210.864	204.84	745.56	232.28	154.44	51.64	98.32	63.32	33.56	20.72	30.92	0.04	133.72	18.12	168.84	211.92	68.88
2020-12-05	07:30:00	247254	900	900	989001025056288	D:\Dropbox\Family Room\GROUP C\Gr3 WEEK5	WEEK5PostSxGROUPC	3448.55	36.8638	119.811	27		141.957	169.044	49.48	679.44	5.8	220.56	6.72	1.08	0.4	1.04	1.64	5.2	0	218.92	5.04	81.88	574.8	3.28
2020-12-05	07:45:00	248154	900	900	989001025056288	D:\Dropbox\Family Room\GROUP C\Gr3 WEEK5	WEEK5PostSxGROUPC	3434.27	36.0963	107.437	27		136.871	168.065	108.44	827.64	55.68	72.36	56.44	0	0	165.2	3.04	0	99.12	69.32	12.88	334.12	1.84	158.04
2020-12-05	08:00:00	249054	900	900	989001025056288	D:\Dropbox\Family Room\GROUP C\Gr3 WEEK5	WEEK5PostSxGROUPC	29.1969	36.5433	119.285	0		119.285	119.519	14.64	900	0	0	0	0	0	0	0	0	0	0	0	900	0	0
2020-12-05	08:15:00	249954	900	900	989001025056288	D:\Dropbox\Family Room\GROUP C\Gr3 WEEK5	WEEK5PostSxGROUPC	0	35.7427	35.7385	0		35.7385	155.473	0	900	0	0	0	0	0	0	0	0	654.08	0	0	245.92	0	0
2020-12-05	08:30:00	250854	900	900	989001025056288	D:\Dropbox\Family Room\GROUP C\Gr3 WEEK5	WEEK5PostSxGROUPC	0	35.5669	102.819	0		102.819	168.999	0	900	0	0	0	0	0	0	0	0	900	0	0	0	0	0
2020-12-05	08:45:00	251754	900	900	989001025056288	D:\Dropbox\Family Room\GROUP C\Gr3 WEEK5	WEEK5PostSxGROUPC	239.003	35.5864	120.223	2		120.537	167.608	39.32	880.36	0	19.64	0	0	0	0	0	0	880.36	19.64	0	0	0	0
2020-12-05	09:00:00	252654	900	900	989001025056288	D:\Dropbox\Family Room\GROUP C\Gr3 WEEK5	WEEK5PostSxGROUPC	119.5	35.3353	99.3627	1		99.3627	155.678	1.2	900	0	0	0	0	0	0	0	0	658	0	0	242	0	0
2020-12-05	09:15:00	253554	900	900	989001025056288	D:\Dropbox\Family Room\GROUP C\Gr3 WEEK5	WEEK5PostSxGROUPC	984.994	34.9452	99.4361	7		103.555	148.133	17.08	815.28	0	84.72	0	0	0	0	0	0	525.08	84.72	0	290.2	0	0
2020-12-05	09:30:00	254454	900	900	989001025056288	D:\Dropbox\Family Room\GROUP C\Gr3 WEEK5	WEEK5PostSxGROUPC	0	34.9184	119.5	0		119.5	123.479	0	900	0	0	0	0	0	0	0	0	0	0	0	900	0	0
2020-12-05	09:45:00	255354	900	900	989001025056288	D:\Dropbox\Family Room\GROUP C\Gr3 WEEK5	WEEK5PostSxGROUPC	23.203	34.4912	113.573	0		119.303	119.436	22.72	900	0	0	0	0	0	0	0	0	0	0	0	900	0	0
2020-12-05	10:00:00	256254	900	900	989001025056288	D:\Dropbox\Family Room\GROUP C\Gr3 WEEK5	WEEK5PostSxGROUPC	3423.66	34.4764	121.469	28		133.442	150.332	186.76	707.96	72.32	192.04	21.08	15.64	7.16	0	51.48	6.16	565.68	140.56	4.48	60	8.92	18.84
2020-12-05	10:15:00	257154	900	900	989001025056288	D:\Dropbox\Family Room\GROUP C\Gr3 WEEK5	WEEK5PostSxGROUPC	1030.79	35.1554	114.582	7		125.508	159.379	55.16	869.8	0.44	30.2	0	0	0	3	0	0	804.8	30.2	0	62	0	0
2020-12-05	10:30:00	258054	900	900	989001025056288	D:\Dropbox\Family Room\GROUP C\Gr3 WEEK5	WEEK5PostSxGROUPC	6314.02	35.8066	130.961	62		155.117	160.625	109.56	804	81.8	96	45.76	7.04	29.08	0.44	70.52	19.56	4.64	25.48	29.08	496.16	152.88	19.36
2020-12-05	10:45:00	258954	900	245.92	989001025056288	D:\Dropbox\Family Room\GROUP C\Gr3 WEEK5	WEEK5PostSxGROUPC	3157.87	35.5948	117.673	30		167.342	135.042	35.76	225.6	2.72	20.32	0	0	2.44	0	8.2	8.72	0	12.12	36.92	86.84	82	8.68

## Sheet: 989001025056248
date	time	time since start (s)	bin duration (s)	distance (mm)	temperature (C)	separation (mm)	transition
2020-12-02	10:45:00	0	900	6266.21	35.472	154.849	56
2020-12-02	11:00:00	654	900	4024.42	34.8471	120.453	32
2020-12-02	11:15:00	1554	900	358.5	34.9339	126.862	3
2020-12-02	11:30:00	2454	900	716.991	34.6558	118.998	6
2020-12-02	11:45:00	3354	900	766.499	34.8803	92.3795	6
2020-12-02	12:00:00	4254	900	119.5	34.634	122.851	1
2020-12-02	12:15:00	5154	900	112.531	34.5951	113.768	1
2020-12-02	12:30:00	6054	900	1012.47	34.3198	109.414	8
2020-12-02	12:45:00	6954	900	0	34.0785	118.709	0
2020-12-02	13:00:00	7854	900	0	33.6638	119.5	0
2020-12-02	13:15:00	8754	900	338.001	34.0218	109.581	2
2020-12-02	13:30:00	9654	900	239	33.7461	89.3446	2
2020-12-02	13:45:00	10554	900	681.904	34.5443	45.0676	6
2020-12-02	14:00:00	11454	900	35.1943	33.7462	115.433	0
2020-12-02	14:15:00	12354	900	3280.37	33.8318	117.124	26
2020-12-02	14:30:00	13254	900	0	34.4723	67.7698	0
2020-12-02	14:45:00	14154	900	0	34.6047	155.474	0
2020-12-02	15:00:00	15054	900	119.5	34.2314	140.059	1
2020-12-02	15:15:00	15954	900	0	33.9155	119.5	0
2020-12-02	15:30:00	16854	900	477.996	34.3779	102.38	4
2020-12-02	15:45:00	17754	900	3245.29	34.8097	53.0229	26
2020-12-02	16:00:00	18654	900	0	34.8386	85.9482	0
2020-12-02	16:15:00	19554	900	671.34	33.7372	103.988	5
2020-12-02	16:30:00	20454	900	675.971	33.9466	86.6497	4
2020-12-02	16:45:00	21354	900	0	33.983	119.5	0
2020-12-02	17:00:00	22254	900	576.998	34.1466	85.6098	4
2020-12-02	17:15:00	23154	900	2292.22	34.4108	129.967	21
2020-12-02	17:30:00	24054	900	358.5	34.1278	110.764	3
2020-12-02	17:45:00	24954	900	985.004	34.0603	108.033	8
2020-12-02	18:00:00	25854	900	5730.82	34.7806	108.243	55
2020-12-02	18:15:00	26754	900	5888.75	34.7444	174.063	49
2020-12-02	18:30:00	27654	900	5243.25	34.7894	225.851	48
2020-12-02	18:45:00	28554	900	4564.76	34.7339	238.84	41
2020-12-02	19:00:00	29454	900	5046.35	34.7	161.814	41
2020-12-02	19:15:00	30354	900	3664.59	34.3086	159.424	32
2020-12-02	19:30:00	31254	900	6840.53	34.677	211.976	62
2020-12-02	19:45:00	32154	900	4306.32	34.5951	149.175	37
2020-12-02	20:00:00	33054	900	4204.74	34.3525	167.54	35
2020-12-02	20:15:00	33954	900	7367.94	34.473	159.709	70
2020-12-02	20:30:00	34854	900	5503.28	34.6702	202.999	44
2020-12-02	20:45:00	35754	900	4320.34	34.5502	130.81	37
2020-12-02	21:00:00	36654	900	5074.14	34.493	151.635	48
2020-12-02	21:15:00	37554	900	3711	34.5471	133.43	31
2020-12-02	21:30:00	38454	900	289.351	33.8862	93.5654	2
2020-12-02	21:45:00	39354	900	4015.4	34.2034	102.019	35
2020-12-02	22:00:00	40254	900	6443.73	34.5112	121.558	59
2020-12-02	22:15:00	41154	900	5600.35	34.8322	151.57	50
2020-12-02	22:30:00	42054	900	6712.58	34.6622	179.917	59
2020-12-02	22:45:00	42954	900	10689.5	34.5819	141.27	97
2020-12-02	23:00:00	43854	900	5459.7	34.5165	149.754	45
2020-12-02	23:15:00	44754	900	8352.67	34.2647	135.808	67
2020-12-02	23:30:00	45654	900	958.5	33.6421	141.867	8
2020-12-02	23:45:00	46554	900	120	33.8286	179.08	1
2020-12-03	00:00:00	47454	900	900.274	34.0284	140.021	7
2020-12-03	00:15:00	48354	900	11175.3	34.3755	139.69	94
2020-12-03	00:30:00	49254	900	1389.86	34.0069	181.528	12
2020-12-03	00:45:00	50154	900	0	33.5858	131.398	0
2020-12-03	01:00:00	51054	900	3722.97	33.9961	133.284	35
2020-12-03	01:15:00	51954	900	10850.9	35.1921	146.152	92
2020-12-03	01:30:00	52854	900	7711.13	34.5384	151.126	69
2020-12-03	01:45:00	53754	900	3378.54	34.368	65.7552	30
2020-12-03	02:00:00	54654	900	1125.35	34.5108	123.081	10
2020-12-03	02:15:00	55554	900	2165.2	33.8287	145.471	20
2020-12-03	02:30:00	56454	900	7868.64	34.4484	140.532	68
2020-12-03	02:45:00	57354	900	8909.17	34.1394	144.285	84
2020-12-03	03:00:00	58254	900	12753.3	34.3315	152.216	111
2020-12-03	03:15:00	59154	900	7802.46	33.9828	126.663	68
2020-12-03	03:30:00	60054	900	6642.88	33.9899	164.259	61
2020-12-03	03:45:00	60954	900	7478.28	34.4671	127.837	64
2020-12-03	04:00:00	61854	900	11319.4	34.1322	150.012	105
2020-12-03	04:15:00	62754	900	8975.6	34.2342	122.76	78
2020-12-03	04:30:00	63654	900	12600	34.2885	144.7	107
2020-12-03	04:45:00	64554	900	9327.58	34.1565	139.333	79
2020-12-03	05:00:00	65454	900	5675.72	34.3629	109.853	51
2020-12-03	05:15:00	66354	900	457.499	34.1421	137.551	4
2020-12-03	05:30:00	67254	900	239	33.5927	126.055	2
2020-12-03	05:45:00	68154	900	119.5	33.4419	192.657	1
2020-12-03	06:00:00	69054	900	560.331	33.9399	166.573	4
2020-12-03	06:15:00	69954	900	803.668	33.3568	126.714	6
2020-12-03	06:30:00	70854	900	0	33.1974	119.497	0
2020-12-03	06:45:00	71754	900	4902.1	34.0153	164.69	45
2020-12-03	07:00:00	72654	900	920.999	34.2081	122.226	7
2020-12-03	07:15:00	73554	900	239	33.6585	133.776	2
2020-12-03	07:30:00	74454	900	239	33.6108	119.083	2
2020-12-03	07:45:00	75354	900	0	33.4271	119.281	0
2020-12-03	14:30:00	99654	900	288.489	33.8918	103.632	3
2020-12-03	14:45:00	100554	900	238.998	33.527	116.558	2
2020-12-03	15:00:00	101454	900	0	33.2768	123.136	0
2020-12-03	15:15:00	102354	900	0	33.3076	119.5	0
2020-12-03	15:30:00	103254	900	89.187	33.3605	121.281	1
2020-12-03	15:45:00	104154	900	2847.93	34.4155	121.24	30
2020-12-03	16:00:00	105054	900	3106.09	34.3458	157.646	23
2020-12-03	16:15:00	105954	900	0	33.9762	119.139	0
2020-12-03	16:30:00	106854	900	0	33.3932	119.5	0
2020-12-03	16:45:00	107754	900	0	33.6734	119.5	0
2020-12-03	17:00:00	108654	900	173.767	33.7829	117	1
2020-12-03	17:15:00	109554	900	1408.72	34.2972	124.352	12
2020-12-03	17:30:00	110454	900	2035.32	34.3295	121.856	16
2020-12-03	17:45:00	111354	900	0	33.8451	113.175	0
2020-12-03	18:00:00	112254	900	3840.39	34.1619	105.073	38
2020-12-03	18:15:00	113154	900	119.5	33.9914	33.1759	1
2020-12-03	18:30:00	114054	900	6232.84	34.5472	123.462	59
2020-12-03	18:45:00	114954	900	8543.28	34.8422	152.555	82
2020-12-03	19:00:00	115854	900	5860.74	34.5974	157.727	54
2020-12-03	19:15:00	116754	900	3996.55	34.7695	197.686	42
2020-12-03	19:30:00	117654	900	4216.95	34.6354	183.855	37
2020-12-03	19:45:00	118554	900	6413.16	34.4586	167.299	56
2020-12-03	20:00:00	119454	900	5260.86	34.9692	197.62	45
2020-12-03	20:15:00	120354	900	5177.04	34.6892	162.038	46
2020-12-03	20:30:00	121254	900	6927.75	34.2988	144.107	64
2020-12-03	20:45:00	122154	900	5471.07	34.2335	172.357	48
2020-12-03	21:00:00	123054	900	10229.1	34.7467	162.84	86
2020-12-03	21:15:00	123954	900	5661.44	34.5846	198.879	53
2020-12-03	21:30:00	124854	900	4163.93	34.2875	183.895	36
2020-12-03	21:45:00	125754	900	6097.23	34.5499	152.722	53
2020-12-03	22:00:00	126654	900	6316.39	34.2786	168.461	57
2020-12-03	22:15:00	127554	900	0	33.8874	142.705	0
2020-12-03	22:30:00	128454	900	3440.93	33.7114	148.503	30
2020-12-03	22:45:00	129354	900	3667.57	34.2173	149.732	33
2020-12-03	23:00:00	130254	900	7568.97	34.5887	150.666	71
2020-12-03	23:15:00	131154	900	10005.2	34.568	186.859	88
2020-12-03	23:30:00	132054	900	9925.25	34.3328	159.488	83
2020-12-03	23:45:00	132954	900	1248.19	33.9099	105.33	9
2020-12-04	00:00:00	133854	900	984.996	33.9495	132.158	9
2020-12-04	00:15:00	134754	900	358.499	34.0948	124.687	3
2020-12-04	00:30:00	135654	900	4151.86	34.0601	124.057	39
2020-12-04	00:45:00	136554	900	11662.2	34.8521	165.332	115
2020-12-04	01:00:00	137454	900	7409.46	34.1697	166.125	71
2020-12-04	01:15:00	138354	900	1264.16	34.2242	131.76	13
2020-12-04	01:30:00	139254	900	288.499	34.1058	120.944	2
2020-12-04	01:45:00	140154	900	8571.27	34.5008	143.253	79
2020-12-04	02:00:00	141054	900	8410.46	34.3992	170.331	77
2020-12-04	02:15:00	141954	900	9850.88	33.9383	231.571	92
2020-12-04	02:30:00	142854	900	10790.5	34.0336	167.673	88
2020-12-04	02:45:00	143754	900	5162.14	34.0033	132.025	44
2020-12-04	03:00:00	144654	900	10738	34.2504	139.889	116
2020-12-04	03:15:00	145554	900	13468.9	34.2159	147.662	123
2020-12-04	03:30:00	146454	900	11258.3	34.5307	186.479	104
2020-12-04	03:45:00	147354	900	10783.3	34.4012	158.185	92
2020-12-04	04:00:00	148254	900	10420.2	34.3163	173.725	94
2020-12-04	04:15:00	149154	900	5384.38	34.0139	145.761	43
2020-12-04	04:30:00	150054	900	17922.9	34.4695	189.804	147
2020-12-04	04:45:00	150954	900	7268.63	33.7936	184.864	67
2020-12-04	05:00:00	151854	900	4034.78	34.6096	116.829	34
2020-12-04	05:15:00	152754	900	5592.35	34.467	111.3	52
2020-12-04	05:30:00	153654	900	4163.77	34.1341	118.422	33
2020-12-04	05:45:00	154554	900	119.5	35.1986	130.589	1
2020-12-04	06:00:00	155454	900	0	35.298	115.557	0
2020-12-04	06:15:00	156354	900	0	34.902	108.043	0
2020-12-04	06:30:00	157254	900	119.5	33.6989	100.179	1
2020-12-04	06:45:00	158154	900	239	33.7642	113.678	2
2020-12-04	07:00:00	159054	900	119.502	33.2424	129.624	1
2020-12-04	07:15:00	159954	900	0	34.1518	133.166	0
2020-12-04	07:30:00	160854	900	597.509	33.464	107.498	5
2020-12-04	07:45:00	161754	900	7020.9	34.6256	147.829	61
2020-12-04	08:00:00	162654	900	3760.72	33.6133	104.224	33
2020-12-04	08:15:00	163554	900	239	33.8705	116.895	2
2020-12-04	08:30:00	164454	900	0	33.3607	116.173	0
2020-12-04	08:45:00	165354	900	0	33.3573	119.5	0
2020-12-04	09:00:00	166254	900	119.5	33.2616	116.068	1
2020-12-04	09:15:00	167154	900	848.927	33.0059	126.736	7
2020-12-04	09:30:00	168054	900	853.073	33.1311	106.243	7
2020-12-04	09:45:00	168954	900	6236.79	34.6246	132.089	59
2020-12-04	10:00:00	169854	900	288.499	34.3724	127.167	3
2020-12-04	10:15:00	170754	900	0	34.1079	119.5	0
2020-12-04	10:30:00	171654	900	119.5	34.4342	32.6797	1
2020-12-04	10:45:00	172554	900	0	34.613	0	0
2020-12-04	11:00:00	173454	900	0	34.5449	86.8696	0
2020-12-04	11:15:00	174354	900	0	33.8389	116.771	0
2020-12-04	11:30:00	175254	900	0	33.1918	110.673	0
2020-12-04	11:45:00	176154	900	1517.29	33.8804	35.1577	14
2020-12-04	12:00:00	177054	900	46.2153	34.6048	109.408	0
2020-12-04	12:15:00	177954	900	0	34.6313	119.5	0
2020-12-04	12:30:00	178854	900	0	34.5193	127.853	0
2020-12-04	12:45:00	179754	900	0	34.7378	119.832	0
2020-12-04	13:00:00	180654	900	841.026	34.0052	125.84	8
2020-12-04	13:15:00	181554	900	3000.54	34.5427	107.141	24
2020-12-04	13:30:00	182454	900	4396.31	34.3874	127.084	41
2020-12-04	13:45:00	183354	900	239	33.4195	121.21	2
2020-12-04	14:00:00	184254	900	0	33.3772	119.382	0
2020-12-04	14:15:00	185154	900	119.5	33.2232	119.506	1
2020-12-04	14:30:00	186054	900	0	33.1547	119.411	0
2020-12-04	14:45:00	186954	900	119.5	33.4806	119.764	1
2020-12-04	15:00:00	187854	900	956.002	33.3698	88.5528	8
2020-12-04	15:15:00	188754	900	119.5	33.131	119.529	1
2020-12-04	15:30:00	189654	900	1711.73	34.216	121.041	13
2020-12-04	15:45:00	190554	900	6845.71	34.1635	198.903	52
2020-12-04	16:00:00	191454	900	358.5	34.1015	137.46	3
2020-12-04	16:15:00	192354	900	670.279	34.1309	120.132	8
2020-12-04	16:30:00	193254	900	119.5	34.4119	119.523	1
2020-12-04	16:45:00	194154	900	0	33.5575	119.5	0
2020-12-04	17:00:00	195054	900	955.998	33.8957	128.542	8
2020-12-04	17:15:00	195954	900	3462.82	33.6673	139.773	27
2020-12-04	17:30:00	196854	900	358.484	34.2936	98.0038	3
2020-12-04	17:45:00	197754	900	119.5	33.941	117.045	1
2020-12-04	18:00:00	198654	900	910.358	34.0883	119.724	8
2020-12-04	18:15:00	199554	900	11029	34.5628	147.419	96
2020-12-04	18:30:00	200454	900	5216.64	34.3448	167.651	48
2020-12-04	18:45:00	201354	900	6607.28	34.8192	147.357	61
2020-12-04	19:00:00	202254	900	2977.88	35.0456	145.743	26
2020-12-04	19:15:00	203154	900	7284.54	34.8279	159.976	71
2020-12-04	19:30:00	204054	900	5837.85	34.6926	172.284	52
2020-12-04	19:45:00	204954	900	4836.86	34.6815	178.923	40
2020-12-04	20:00:00	205854	900	5007.33	34.6816	161.834	46
2020-12-04	20:15:00	206754	900	7070.35	34.7521	143.879	57
2020-12-04	20:30:00	207654	900	4787.71	34.1182	162.16	46
2020-12-04	20:45:00	208554	900	5301.56	34.602	136.242	50
2020-12-04	21:00:00	209454	900	6035.13	34.68	147.439	48
2020-12-04	21:15:00	210354	900	3399.16	34.9073	152.009	29
2020-12-04	21:30:00	211254	900	8129.15	34.5173	139.77	75
2020-12-04	21:45:00	212154	900	9100.78	34.6548	156.404	84
2020-12-04	22:00:00	213054	900	4937.08	33.8967	131.722	46
2020-12-04	22:15:00	213954	900	597.5	33.7519	118.045	5
2020-12-04	22:30:00	214854	900	0	34.3773	105.719	0
2020-12-04	22:45:00	215754	900	5640.63	34.3012	138.836	52
2020-12-04	23:00:00	216654	900	4546.89	34.6759	149.739	44
2020-12-04	23:15:00	217554	900	11366	34.9041	178.878	108
2020-12-04	23:30:00	218454	900	4446.76	33.9857	141.28	44
2020-12-04	23:45:00	219354	900	8711.5	34.4018	161.719	78
2020-12-05	00:00:00	220254	900	9510.49	34.3186	165.315	81
2020-12-05	00:15:00	221154	900	9337.98	34.4273	193.649	84
2020-12-05	00:30:00	222054	900	2366.17	34.4758	152.794	20
2020-12-05	00:45:00	222954	900	0	33.9048	151.414	0
2020-12-05	01:00:00	223854	900	959.853	34.4151	105.246	8
2020-12-05	01:15:00	224754	900	14549.1	34.1314	125.279	128
2020-12-05	01:30:00	225654	900	3475.83	33.6098	125.236	31
2020-12-05	01:45:00	226554	900	10465.9	33.7174	136.527	96
2020-12-05	02:00:00	227454	900	9378.72	33.8971	156.25	91
2020-12-05	02:15:00	228354	900	7322.66	34.2504	143.756	68
2020-12-05	02:30:00	229254	900	4119.33	34.1285	157.246	30
2020-12-05	02:45:00	230154	900	1934.62	34.5459	77.5847	18
2020-12-05	03:00:00	231054	900	11311.1	34.434	128.317	107
2020-12-05	03:15:00	231954	900	8590.75	34.4042	142.95	72
2020-12-05	03:30:00	232854	900	11364.2	34.3049	165.925	102
2020-12-05	03:45:00	233754	900	7367.74	34.1149	184.817	59
2020-12-05	04:00:00	234654	900	4044.51	33.8853	104.181	35
2020-12-05	04:15:00	235554	900	6265.67	34.0541	179.494	50
2020-12-05	04:30:00	236454	900	7226.01	34.1899	173.796	61
2020-12-05	04:45:00	237354	900	8459.46	34.1477	150.351	68
2020-12-05	05:00:00	238254	900	6843.32	34.0906	150.009	60
2020-12-05	05:15:00	239154	900	4990.24	34.4788	106.738	48
2020-12-05	05:30:00	240054	900	239	33.8693	122.343	2
2020-12-05	05:45:00	240954	900	0	33.752	119.5	0
2020-12-05	06:00:00	241854	900	0	33.8303	119.493	0
2020-12-05	06:15:00	242754	900	0	33.7382	131.307	0
2020-12-05	06:30:00	243654	900	0	33.5107	150.143	0
2020-12-05	06:45:00	244554	900	0	34.2781	119.123	0
2020-12-05	07:00:00	245454	900	0	33.682	123.703	0
2020-12-05	07:15:00	246354	900	4742.02	34.211	147.863	43
2020-12-05	07:30:00	247254	900	4562.52	34.2129	151.036	39
2020-12-05	07:45:00	248154	900	0	34.7928	132.902	0
2020-12-05	08:00:00	249054	900	0	34.806	119.519	0
2020-12-05	08:15:00	249954	900	0	34.8068	153.83	0
2020-12-05	08:30:00	250854	900	0	34.4632	123.375	0
2020-12-05	08:45:00	251754	900	0	34.3682	115.671	0
2020-12-05	09:00:00	252654	900	0	34.2473	103.721	0
2020-12-05	09:15:00	253554	900	0	34.418	116.481	0
2020-12-05	09:30:00	254454	900	714.605	34.2439	122.2	6
2020-12-05	09:45:00	255354	900	1208.31	33.3016	90.1752	10
2020-12-05	10:00:00	256254	900	288.499	33.1035	105.421	2
2020-12-05	10:15:00	257154	900	597.496	33.391	110.849	5
2020-12-05	10:30:00	258054	900	407.989	33.2696	116.635	3
2020-12-05	10:45:00	258954	900	0	33.8233	113.564	0
