# Supplementary material for: Deep learning for behaviour classification in a preclinical brain injury model
Source: PLoS One. 2022 Jun 15;17(6):e0268962. doi: 10.1371/journal.pone.0268962 (PMC9200342; doi:10.1371/journal.pone.0268962)
Supplement: S1 File — (ZIP) [file pone.0268962.s002.zip › Supplementary_data/INJURY.CCI.GrD.WEEK4.csv]

date	time	time since start (s)	bin duration (s)	distance (mm)	temperature (C)	separation (mm)	transition
15/03/2021	10:45:00	0	900	3033.133057	34.66571808	164.7476654	27
15/03/2021	11:00:00	481	900	418.5613098	35.00995255	153.8601685	4
15/03/2021	11:15:00	1381	900	398.2193909	34.84049225	105.3367081	4
15/03/2021	11:30:00	2281	900	535.2074585	34.74454117	73.64971924	6
15/03/2021	11:45:00	3181	900	690.9943237	34.36360168	124.9933777	6
15/03/2021	12:00:00	4081	900	119.5001526	34.67863846	140.2941895	1
15/03/2021	12:15:00	4981	900	0	34.61048889	115.050087	0
15/03/2021	12:30:00	5881	900	120	34.08232117	150.500351	1
15/03/2021	12:45:00	6781	900	2370.0625	34.41701508	158.7053833	17
15/03/2021	13:00:00	7681	900	337.8836975	35.0625267	78.3572464	5
15/03/2021	13:15:00	8581	900	0	35.02047348	53.03047943	0
15/03/2021	13:30:00	9481	900	0	34.23356247	93.53333282	0
15/03/2021	13:45:00	10381	900	836.5145264	34.26358795	141.2664948	7
15/03/2021	14:00:00	11281	900	239.9999695	34.28906631	153.3755798	2
15/03/2021	14:15:00	12181	900	119.5	33.73407364	166.9356079	1
15/03/2021	14:30:00	13081	900	119.4999542	33.84387207	65.83918762	1
15/03/2021	14:45:00	13981	900	1733.670044	34.21884537	83.48989105	15
15/03/2021	15:00:00	14881	900	598.5012207	35.0188179	123.6187592	5
15/03/2021	15:15:00	15781	900	1296.298218	34.48516464	151.178772	12
15/03/2021	15:30:00	16681	900	0	34.66072083	142.9394226	0
15/03/2021	15:45:00	17581	900	1445.224731	34.11655426	111.7090149	11
15/03/2021	16:00:00	18481	900	5071.789063	34.24285507	145.1802521	43
15/03/2021	16:15:00	19381	900	2193.330322	34.85320663	124.0286789	18
15/03/2021	16:30:00	20281	900	1874.321777	34.55585098	172.48526	15
15/03/2021	16:45:00	21181	900	2055.861084	34.93875122	131.3152161	19
15/03/2021	17:00:00	22081	900	122.687973	35.54842758	120.4549026	1
15/03/2021	17:15:00	22981	900	394.1789246	34.13457108	125.1009369	4
15/03/2021	17:30:00	23881	900	2188.358887	34.442276	136.9901276	18
15/03/2021	17:45:00	24781	900	972.2763672	34.37856293	139.0477448	7
15/03/2021	18:00:00	25681	900	8519.763672	34.46899033	212.8355713	71
15/03/2021	18:15:00	26581	900	4699.335938	34.70523834	166.2136383	42
15/03/2021	18:30:00	27481	900	8374.230469	34.40485382	152.9909515	70
15/03/2021	18:45:00	28381	900	8365.424805	34.34500122	159.9550934	74
15/03/2021	19:00:00	29281	900	4967.826172	34.37989426	209.8465729	45
15/03/2021	19:15:00	30181	900	1223.995972	34.23224258	134.922226	10
15/03/2021	19:30:00	31081	900	10186.64941	34.18904877	253.1229553	92
15/03/2021	19:45:00	31981	900	2196.671387	34.47890091	265.513031	22
15/03/2021	20:00:00	32881	900	8013.194824	34.12163925	221.4638062	70
15/03/2021	20:15:00	33781	900	4662.74707	34.24326706	180.3730011	42
15/03/2021	20:30:00	34681	900	0	35.34788513	117.4251556	0
15/03/2021	20:45:00	35581	900	1050.557373	35.52619553	126.9373245	7
15/03/2021	21:00:00	36481	900	1917.785767	35.15842056	82.34786987	15
15/03/2021	21:15:00	37381	900	3078.534912	33.92921829	163.2956238	29
15/03/2021	21:30:00	38281	900	1655.419067	33.77734756	203.8883362	13
15/03/2021	21:45:00	39181	900	2459.135254	34.3181076	122.4588318	25
15/03/2021	22:00:00	40081	900	7025.470703	34.36283493	221.2816162	68
15/03/2021	22:15:00	40981	900	11562.66895	34.15692902	235.487915	108
15/03/2021	22:30:00	41881	900	14844.49707	34.16098785	194.5304718	131
15/03/2021	22:45:00	42781	900	10086.25684	33.93437958	191.2490692	85
15/03/2021	23:00:00	43681	900	516.7001953	34.79290771	115.8005447	4
15/03/2021	23:15:00	44581	900	1531.390259	34.67181015	184.4043732	15
15/03/2021	23:30:00	45481	900	836.9940796	34.08573151	240.0026398	7
15/03/2021	23:45:00	46381	900	358.5003662	34.06090164	228.2174377	3
16/03/2021	00:00:00	47281	900	5483.389648	34.30604172	121.1030884	59
16/03/2021	00:15:00	48181	900	11316.50586	34.05623627	293.5079041	94
16/03/2021	00:30:00	49081	900	6429.975586	34.23658371	245.6025391	60
16/03/2021	00:45:00	49981	900	1314.483765	34.5941658	207.3461761	11
16/03/2021	01:00:00	50881	900	239.0001221	34.53338242	280.5614929	2
16/03/2021	01:15:00	51781	900	239.0001678	34.3221817	244.5029755	2
16/03/2021	01:30:00	52681	900	1460.037842	34.30884171	242.1819763	17
16/03/2021	01:45:00	53581	900	7900.236328	34.4528923	231.5661621	68
16/03/2021	02:00:00	54481	900	8553.131836	34.32162476	225.7603149	71
16/03/2021	02:15:00	55381	900	7983.706055	34.17554092	182.5973053	66
16/03/2021	02:30:00	56281	900	2267.911621	34.73097229	141.7017822	19
16/03/2021	02:45:00	57181	900	922.6807861	35.17875671	166.7012939	8
16/03/2021	03:00:00	58081	900	408.99823	34.99215698	123.4349899	3
16/03/2021	03:15:00	58981	900	288.4985962	35.01636124	144.5415497	2
16/03/2021	03:30:00	59881	900	4299.431152	34.84708405	138.4369965	40
16/03/2021	03:45:00	60781	900	8950.777344	34.42634964	187.489151	76
16/03/2021	04:00:00	61681	900	11184.40723	34.15163422	171.9542236	94
16/03/2021	04:15:00	62581	900	12376.53125	34.41851807	225.5649567	108
16/03/2021	04:30:00	63481	900	7214.758789	34.26954651	211.451355	63
16/03/2021	04:45:00	64381	900	9956.5625	34.17866898	165.9752502	79
16/03/2021	05:00:00	65281	900	14219.79297	34.13685989	172.4152527	117
16/03/2021	05:15:00	66181	900	12904.59863	34.28164673	161.2381897	100
16/03/2021	05:30:00	67081	900	11388.88086	34.21477127	158.4020081	93
16/03/2021	05:45:00	67981	900	4100.791016	34.86429596	115.3135757	34
16/03/2021	06:00:00	68881	900	0	34.93678665	119.9536896	0
16/03/2021	06:15:00	69781	900	119.499939	35.00118256	24.57451057	1
16/03/2021	06:30:00	70681	900	119.4996643	35.199646	0.197838873	0
16/03/2021	06:45:00	71581	900	239.0001068	34.70517349	162.3916931	2
16/03/2021	07:00:00	72481	900	910.3553467	34.30787277	130.7255096	9
16/03/2021	07:15:00	73381	900	10284.8125	34.17285156	189.6015625	87
16/03/2021	07:30:00	74281	900	9323.129883	34.14078903	148.5394135	72
16/03/2021	07:45:00	75181	900	478.0005493	34.84360886	121.7746582	4
16/03/2021	08:00:00	76081	900	0	34.92025375	64.91929626	0
16/03/2021	08:15:00	76981	900	358.4999695	34.83044052	123.0504303	3
16/03/2021	08:30:00	77881	900	1006.341003	34.66283417	107.189621	9
16/03/2021	08:45:00	78781	900	3139.253418	34.15027237	110.2716904	29
16/03/2021	09:00:00	79681	900	14416.28027	33.80078888	178.0398712	116
16/03/2021	09:15:00	80581	900	4489.568848	34.53379822	106.5266037	36
16/03/2021	09:30:00	81481	900	935.4882202	35.52865219	100.1430893	7
16/03/2021	09:45:00	82381	900	745.1980591	34.83931732	72.26433563	7
16/03/2021	10:00:00	83281	900	119.4999847	34.47299576	114.8795776	0
16/03/2021	10:15:00	84181	900	239.000061	34.35795975	139.9564819	2
16/03/2021	10:30:00	85081	900	1005.523071	34.22640228	129.3597717	8
16/03/2021	10:45:00	85981	900	119.4985199	34.49778366	124.8241806	1
16/03/2021	11:00:00	86881	900	0	34.17584991	119.5	0
16/03/2021	11:15:00	87781	900	0	34.44987488	127.0036316	0
16/03/2021	11:30:00	88681	900	239.5050201	34.06513214	111.1347351	2
16/03/2021	11:45:00	89581	900	358.4972839	33.87047195	116.9192886	3
16/03/2021	12:00:00	90481	900	766.4976807	34.76568985	86.69731903	6
16/03/2021	12:15:00	91381	900	239.9998169	34.36868668	120.69767	2
16/03/2021	12:30:00	92281	900	289.3524475	34.22133636	103.7503586	2
16/03/2021	12:45:00	93181	900	1294.699097	34.65705109	125.6372223	11
16/03/2021	13:00:00	94081	900	643.5806274	34.23429871	129.2728119	6
16/03/2021	13:15:00	94981	900	779.1157837	33.85100555	143.0650024	5
16/03/2021	13:30:00	95881	900	358.5006714	34.0266304	103.3839035	3
16/03/2021	13:45:00	96781	900	0	33.92508698	145.4868317	0
16/03/2021	14:00:00	97681	900	6994.15918	34.5084343	149.8399506	60
16/03/2021	14:15:00	98581	900	2231.134766	34.76558304	150.4605103	19
16/03/2021	14:30:00	99481	900	0	34.64567947	119.5	0
16/03/2021	14:45:00	100381	900	721.4896851	34.4376564	158.8456879	5
16/03/2021	15:00:00	101281	900	286.111084	34.19457626	120.8073883	2
16/03/2021	15:15:00	102181	900	670.8898926	34.19701767	137.3301392	6
16/03/2021	15:30:00	103081	900	6572.768066	34.69561768	137.5865936	61
16/03/2021	15:45:00	103981	900	1011.500793	34.7808342	182.7896423	11
16/03/2021	16:00:00	104881	900	289.352478	34.83023834	134.0253296	2
16/03/2021	16:15:00	105781	900	120.0000153	34.6200943	94.92551422	1
16/03/2021	16:30:00	106681	900	527.4970703	34.57940674	70.79879761	3
16/03/2021	16:45:00	107581	900	119.4990692	34.58901215	126.1558075	1
16/03/2021	17:00:00	108481	900	1075.498657	33.9197731	156.2696381	9
16/03/2021	17:15:00	109381	900	2752.71582	34.40173721	96.66646576	23
16/03/2021	17:30:00	110281	900	3973.920166	34.82470703	190.9248962	35
16/03/2021	17:45:00	111181	900	0	34.64066315	139.3343506	0
16/03/2021	18:00:00	112081	900	1920.088257	34.38314819	141.4843445	18
16/03/2021	18:15:00	112981	900	9157.091797	34.33763123	165.2447815	77
16/03/2021	18:30:00	113881	900	8050.090332	34.40301132	125.7053452	65
16/03/2021	18:45:00	114781	900	11013.47559	34.27338028	140.4353638	98
16/03/2021	19:00:00	115681	900	8228.510742	34.04330826	163.8104248	74
16/03/2021	19:15:00	116581	900	11821.54883	34.04588699	151.4595947	96
16/03/2021	19:30:00	117481	900	8977.410156	34.10762405	173.2848053	79
16/03/2021	19:45:00	118381	900	13226.97852	33.90179825	187.5064697	112
16/03/2021	20:00:00	119281	900	12780.4834	34.05254745	168.8160706	121
16/03/2021	20:15:00	120181	900	4177.904297	34.22922897	154.25914	36
16/03/2021	20:30:00	121081	900	696.50354	34.76846313	147.0836182	6
16/03/2021	20:45:00	121981	900	478.0004272	34.72012711	230.2941132	4
16/03/2021	21:00:00	122881	900	527.5383911	34.49094009	118.0729523	4
16/03/2021	21:15:00	123781	900	6719.411621	34.72177505	165.5991058	60
16/03/2021	21:30:00	124681	900	9287.186523	33.9679184	169.9914703	76
16/03/2021	21:45:00	125581	900	4887.659668	34.06665039	223.5039978	42
16/03/2021	22:00:00	126481	900	9464.907227	34.10039902	166.0030212	90
16/03/2021	22:15:00	127381	900	1019.119629	34.52662659	174.9915771	9
16/03/2021	22:30:00	128281	900	2016.473877	35.46290207	125.7018127	16
16/03/2021	22:45:00	129181	900	9745.501953	34.16695023	267.1931152	84
16/03/2021	23:00:00	130081	900	12947.28418	34.04706192	264.3544617	118
16/03/2021	23:15:00	130981	900	6456.393066	34.17232895	177.990448	56
16/03/2021	23:30:00	131881	900	5898.661621	34.26027679	195.8776245	52
16/03/2021	23:45:00	132781	900	9527.714844	33.89295959	181.4416504	82
17/03/2021	00:00:00	133681	900	9998.705078	33.92522812	181.1547394	92
17/03/2021	00:15:00	134581	900	7855.51416	34.08219528	197.735672	68
17/03/2021	00:30:00	135481	900	6937.505859	34.37584686	160.5487518	65
17/03/2021	00:45:00	136381	900	1347.560669	34.64221573	138.6053619	11
17/03/2021	01:00:00	137281	900	288.4987183	34.3171463	123.7017899	2
17/03/2021	01:15:00	138181	900	119.5	34.31987381	165.9810486	1
17/03/2021	01:30:00	139081	900	597.4988403	34.22829056	88.88680267	4
17/03/2021	01:45:00	139981	900	471.4012146	34.50346375	194.0218201	3
17/03/2021	02:00:00	140881	900	1708.155273	34.28310013	163.7932281	15
17/03/2021	02:15:00	141781	900	8679.02832	34.15187454	188.0532837	73
17/03/2021	02:30:00	142681	900	7126.400391	34.19245529	164.619751	61
17/03/2021	02:45:00	143581	900	8730.353516	34.28744507	158.9404602	81
17/03/2021	03:00:00	144481	900	358.5005798	34.80374527	120.9975433	3
17/03/2021	03:15:00	145381	900	3158.083252	34.60270691	115.9326782	26
17/03/2021	03:30:00	146281	900	10327.64844	34.41677856	163.341156	86
17/03/2021	03:45:00	147181	900	11736.8916	34.06698227	192.4238892	100
17/03/2021	04:00:00	148081	900	6568.807129	34.03708267	170.925293	56
17/03/2021	04:15:00	148981	900	16060.70703	34.0661087	188.9057312	149
17/03/2021	04:30:00	149881	900	10182.97559	33.96056366	186.0462036	88
17/03/2021	04:45:00	150781	900	16389.60156	34.17970657	178.1881561	140
17/03/2021	05:00:00	151681	900	5434.427734	33.97272873	185.2178955	41
17/03/2021	05:15:00	152581	900	13999.84863	33.98738098	167.6469269	121
17/03/2021	05:30:00	153481	900	14122.68066	34.07767868	173.6559601	119
17/03/2021	05:45:00	154381	900	5231.96582	34.37430954	96.1218338	45
17/03/2021	06:00:00	155281	900	0	34.05672836	14.99592209	0
17/03/2021	06:15:00	156181	900	107.6165237	33.43915176	112.3853226	1
17/03/2021	06:30:00	157081	900	1331.17627	34.6879158	154.2173462	14
17/03/2021	06:45:00	157981	900	3975.366211	34.24657822	86.94593048	41
17/03/2021	07:00:00	158881	900	0	34.32769012	119.5	0
17/03/2021	07:15:00	159781	900	0	34.5766716	116.1357574	0
17/03/2021	07:30:00	160681	900	359.0003967	34.55329895	135.2908478	3
17/03/2021	07:45:00	161581	900	358.5009155	33.76477051	111.65802	3
17/03/2021	08:00:00	162481	900	252.5899048	33.96187973	116.0810242	2
17/03/2021	08:15:00	163381	900	732.4082642	34.66840744	112.7530212	6
17/03/2021	08:30:00	164281	900	7462.834473	34.35717392	137.0528259	62
17/03/2021	08:45:00	165181	900	7148.075195	34.17861176	160.3903046	59
17/03/2021	09:00:00	166081	900	119.5000534	34.49607086	120.7197647	1
17/03/2021	09:15:00	166981	900	965.2097168	34.69313049	74.45410156	8
17/03/2021	09:30:00	167881	900	0	34.94694519	117.7133865	0
17/03/2021	09:45:00	168781	900	2136.944336	34.25202942	148.0740356	17
17/03/2021	10:00:00	169681	900	12208.95313	33.86603546	184.5043335	95
17/03/2021	10:15:00	170581	900	3456.591064	34.73191071	154.8630371	29
17/03/2021	10:30:00	171481	900	239.000061	34.81210327	131.411026	2
17/03/2021	10:45:00	172381	900	597.5014038	34.38831329	136.9226379	5
17/03/2021	11:00:00	173281	900	119.5	34.15643692	168.9676056	1
17/03/2021	11:15:00	174181	900	3151.2771	34.67689133	80.65065765	28
17/03/2021	11:30:00	175081	900	2059.603027	34.85526276	117.9713593	17
17/03/2021	11:45:00	175981	900	119.5000381	34.9457016	119.7276917	1
17/03/2021	12:00:00	176881	900	119.4967957	34.36501312	132.2480164	1
17/03/2021	12:15:00	177781	900	119.5	34.20604324	129.7326508	1
17/03/2021	12:30:00	178681	900	103.3086777	34.17034149	120.8532562	1
17/03/2021	12:45:00	179581	900	1089.482666	34.10068512	136.0820618	11
17/03/2021	13:00:00	180481	900	239.0013428	34.56982803	125.2515335	2
17/03/2021	13:15:00	181381	900	120.0000153	34.32782364	136.1663513	1
17/03/2021	13:30:00	182281	900	866.1962891	34.88933182	153.3652039	7
17/03/2021	13:45:00	183181	900	7097.861816	34.55206299	207.2936707	60
17/03/2021	14:00:00	184081	900	1374.321289	35.00541306	76.8085022	12
17/03/2021	14:15:00	184981	900	358.5	34.16791916	72.13497162	3
17/03/2021	14:30:00	185881	900	288.4983826	34.50262833	160.0793762	3
17/03/2021	14:45:00	186781	900	0	33.93635178	158.0045776	0
17/03/2021	15:00:00	187681	900	597.5009155	33.88893509	135.1086731	5
17/03/2021	15:15:00	188581	900	238.9909058	34.69381714	110.8606415	2
17/03/2021	15:30:00	189481	900	2354.699463	35.2963562	113.1704407	18
17/03/2021	15:45:00	190381	900	626.4927979	35.00474548	146.7016296	4
17/03/2021	16:00:00	191281	900	646.9968262	34.14450073	84.34693909	5
17/03/2021	16:15:00	192181	900	885.9990845	34.55093765	122.9024658	7
17/03/2021	16:30:00	193081	900	408.7546692	34.88339615	97.07191467	3
17/03/2021	16:45:00	193981	900	427.7204285	33.70204163	133.6365356	3
17/03/2021	17:00:00	194881	900	1603.995361	34.67646408	154.3256531	14
17/03/2021	17:15:00	195781	900	3741.78418	34.39894104	140.5981903	30
17/03/2021	17:30:00	196681	900	1223.162842	34.63920212	121.9154968	12
17/03/2021	17:45:00	197581	900	1368.827637	34.73451233	129.2654114	11
17/03/2021	18:00:00	198481	900	9467.920898	34.51651001	164.0287476	82
17/03/2021	18:15:00	199381	900	5850.357422	34.56806564	150.1106262	57
17/03/2021	18:30:00	200281	900	11217.21875	34.67174911	150.6572571	104
17/03/2021	18:45:00	201181	900	9461.307617	34.17787552	152.6073151	80
17/03/2021	19:00:00	202081	900	11764.85742	34.23592377	162.6210785	104
17/03/2021	19:15:00	202981	900	2090.578857	35.1160965	157.5917816	15
17/03/2021	19:30:00	203881	900	6818.019531	34.40407181	188.1730194	60
17/03/2021	19:45:00	204781	900	8401.515625	34.21432495	271.1890564	70
17/03/2021	20:00:00	205681	900	2950.323486	34.59001923	157.2546387	25
17/03/2021	20:15:00	206581	900	646.9985962	34.55197906	253.4939728	5
17/03/2021	20:30:00	207481	900	3566.458008	33.95158768	204.3663177	32
17/03/2021	20:45:00	208381	900	8113.541992	34.88124847	201.7370605	64
17/03/2021	21:00:00	209281	900	13902.34961	34.27952957	291.7434082	121
17/03/2021	21:15:00	210181	900	5809.861816	34.43663788	306.8343201	52
17/03/2021	21:30:00	211081	900	0	34.58115768	296.9239807	0
17/03/2021	21:45:00	211981	900	790.8429565	34.30545425	193.9383545	7
17/03/2021	22:00:00	212881	900	4403.820313	34.86870575	173.7646332	39
17/03/2021	22:15:00	213781	900	1019.548889	34.46127701	161.0173035	9
17/03/2021	22:30:00	214681	900	2547.52417	34.42098236	164.3682098	24
17/03/2021	22:45:00	215581	900	1244.479858	34.4958725	129.5233612	10
17/03/2021	23:00:00	216481	900	12349.72852	34.88559723	132.0057831	105
17/03/2021	23:15:00	217381	900	18028.14258	34.17604828	152.9292603	153
17/03/2021	23:30:00	218281	900	11584.73145	34.04423523	218.514328	95
17/03/2021	23:45:00	219181	900	12855.01758	34.05391693	160.9700623	110
18/03/2021	00:00:00	220081	900	13695.05957	34.17913437	179.9634857	124
18/03/2021	00:15:00	220981	900	6931.581055	34.42572021	226.5127106	62
18/03/2021	00:30:00	221881	900	0	34.72509003	119.5	0
18/03/2021	00:45:00	222781	900	442.9994202	34.33189392	146.5601959	3
18/03/2021	01:00:00	223681	900	0	34.23071289	142.1902924	0
18/03/2021	01:15:00	224581	900	358.4998779	34.11051559	136.181839	3
18/03/2021	01:30:00	225481	900	716.9995728	34.55763245	117.2972794	5
18/03/2021	01:45:00	226381	900	2324.686523	34.33336639	189.4312592	20
18/03/2021	02:00:00	227281	900	14533.8623	34.40550995	180.7762604	127
18/03/2021	02:15:00	228181	900	12728.66309	34.25777054	182.3306427	105
18/03/2021	02:30:00	229081	900	8639.568359	34.10483932	137.9672852	73
18/03/2021	02:45:00	229981	900	836.5008545	35.01335144	102.0038757	7
18/03/2021	03:00:00	230881	900	3301.886475	34.2875824	184.803009	30
18/03/2021	03:15:00	231781	900	4272	34.63777924	225.6358032	42
18/03/2021	03:30:00	232681	900	14723.2168	34.46231079	195.3839569	134
18/03/2021	03:45:00	233581	900	15591.05469	34.81936264	172.2230377	131
18/03/2021	04:00:00	234481	900	12968.40723	34.77524567	183.9123383	114
18/03/2021	04:15:00	235381	900	12224.6709	34.60449982	137.6790009	116
18/03/2021	04:30:00	236281	900	10487.65527	34.60557175	184.8617401	88
18/03/2021	04:45:00	237181	900	18380.61133	34.71583176	195.1514435	161
18/03/2021	05:00:00	238081	900	13124.22559	34.69704056	163.5352478	126
18/03/2021	05:15:00	238981	900	21867.39844	34.46162033	172.3888855	197
18/03/2021	05:30:00	239881	900	8403.597656	34.91706085	154.9463806	67
18/03/2021	05:45:00	240781	900	1611.478516	35.54427338	105.3455811	11
18/03/2021	06:00:00	241681	900	337.9968567	34.80994797	122.0898972	2
18/03/2021	06:15:00	242581	900	0	33.63136673	119.6329422	0
18/03/2021	06:30:00	243481	900	4300.566406	34.43495941	150.8605347	34
18/03/2021	06:45:00	244381	900	4472.45752	34.67173386	183.1266174	37
18/03/2021	07:00:00	245281	900	120.0163422	34.57946396	145.3212738	1
18/03/2021	07:15:00	246181	900	0	34.44487381	61.88504028	0
18/03/2021	07:30:00	247081	900	0	34.27239227	75.81876373	0
18/03/2021	07:45:00	247981	900	0	33.9687233	119.5	0
18/03/2021	08:00:00	248881	900	288.4996948	33.91949081	81.64427948	2
18/03/2021	08:15:00	249781	900	119.5000381	34.07976151	69.65010834	1
18/03/2021	08:30:00	250681	900	2061.479248	34.70786285	133.8184662	15
18/03/2021	08:45:00	251581	900	3817.587402	34.75147247	141.5145416	38
18/03/2021	09:00:00	252481	900	527.4981079	35.14867401	130.4989471	5
18/03/2021	09:15:00	253381	900	358.5000916	35.2212677	123.2371368	2
18/03/2021	09:30:00	254281	900	3954.053223	34.85892105	159.519516	33
18/03/2021	09:45:00	255181	900	119.5000763	35.1135788	117.9667206	1
18/03/2021	10:00:00	256081	900	0	34.45167542	119.2018204	0
18/03/2021	10:15:00	256981	900	322.2982788	34.23631668	93.28992462	2
18/03/2021	10:30:00	257881	900	1099.689209	34.28202057	146.9072266	6
18/03/2021	10:45:00	258781	900	653.9190063	34.1693306	135.2667236	7
15/03/2021	10:45:00	0	900	4482.283691	33.93969727	164.7476654	39
15/03/2021	11:00:00	481	900	119.4999542	34.36558151	153.8601685	1
15/03/2021	11:15:00	1381	900	119.5	34.24157715	105.3367081	1
15/03/2021	11:30:00	2281	900	0	33.7173233	73.64971924	0
15/03/2021	11:45:00	3181	900	289.3524475	34.36342621	124.9933777	2
15/03/2021	12:00:00	4081	900	599.4987183	34.4712677	140.2941895	5
15/03/2021	12:15:00	4981	900	628.0568848	34.58969116	115.050087	6
15/03/2021	12:30:00	5881	900	0	34.01808167	150.500351	0
15/03/2021	12:45:00	6781	900	119.5	33.79866791	158.7053833	1
15/03/2021	13:00:00	7681	900	408.8511047	33.65908432	78.3572464	4
15/03/2021	13:15:00	8581	900	288.8521729	34.54543304	53.03047943	3
15/03/2021	13:30:00	9481	900	1137.497314	34.376194	93.53333282	10
15/03/2021	13:45:00	10381	900	4976.616211	34.34627533	141.2664948	47
15/03/2021	14:00:00	11281	900	239.9999847	34.89945221	153.3755798	2
15/03/2021	14:15:00	12181	900	444.4263611	33.80801773	166.9356079	3
15/03/2021	14:30:00	13081	900	0	33.96025085	65.83918762	0
15/03/2021	14:45:00	13981	900	1183.029785	34.53539658	83.48989105	7
15/03/2021	15:00:00	14881	900	1012.362488	33.86109161	123.6187592	10
15/03/2021	15:15:00	15781	900	9631.539063	34.06042099	151.178772	95
15/03/2021	15:30:00	16681	900	0	34.48837662	142.9394226	0
15/03/2021	15:45:00	17581	900	268.6832886	33.91703033	111.7090149	2
15/03/2021	16:00:00	18481	900	807.8256836	33.54709244	145.1802521	7
15/03/2021	16:15:00	19381	900	4084.486572	34.22832489	124.0286789	34
15/03/2021	16:30:00	20281	900	9409.214844	33.66312408	172.48526	79
15/03/2021	16:45:00	21181	900	578.7053223	34.37710953	131.3152161	5
15/03/2021	17:00:00	22081	900	240.0010376	34.27626801	120.4549026	2
15/03/2021	17:15:00	22981	900	120	35.04590225	125.1009369	1
15/03/2021	17:30:00	23881	900	3171.943604	34.4504776	136.9901276	26
15/03/2021	17:45:00	24781	900	7520.040039	33.42254257	139.0477448	63
15/03/2021	18:00:00	25681	900	9432.261719	34.0337677	212.8355713	90
15/03/2021	18:15:00	26581	900	4324.845215	33.46125412	166.2136383	36
15/03/2021	18:30:00	27481	900	10959.34473	33.66220093	152.9909515	97
15/03/2021	18:45:00	28381	900	14359.6709	33.99554825	159.9550934	122
15/03/2021	19:00:00	29281	900	11070.49219	34.32107162	209.8465729	108
15/03/2021	19:15:00	30181	900	2253.272949	34.14292526	134.922226	21
15/03/2021	19:30:00	31081	900	3833.001221	33.44587326	253.1229553	33
15/03/2021	19:45:00	31981	900	14300.85547	33.67837143	265.513031	131
15/03/2021	20:00:00	32881	900	12631.56836	33.60529327	221.4638062	111
15/03/2021	20:15:00	33781	900	10967.75195	33.35047531	180.3730011	102
15/03/2021	20:30:00	34681	900	768.0143433	34.88349533	117.4251556	6
15/03/2021	20:45:00	35581	900	597.5003662	35.34425735	126.9373245	5
15/03/2021	21:00:00	36481	900	269.1378174	34.34199524	82.34786987	2
15/03/2021	21:15:00	37381	900	8418.101563	33.53852463	163.2956238	79
15/03/2021	21:30:00	38281	900	7555.302734	33.59979248	203.8883362	68
15/03/2021	21:45:00	39181	900	1989.12915	33.92947006	122.4588318	15
15/03/2021	22:00:00	40081	900	1199.124146	33.81557083	221.2816162	12
15/03/2021	22:15:00	40981	900	10243.28418	33.29337692	235.487915	89
15/03/2021	22:30:00	41881	900	18255.68555	33.76878738	194.5304718	160
15/03/2021	22:45:00	42781	900	9336.108398	33.82488251	191.2490692	78
15/03/2021	23:00:00	43681	900	358.5018005	33.9715004	115.8005447	2
15/03/2021	23:15:00	44581	900	239.0052795	33.71348572	184.4043732	2
15/03/2021	23:30:00	45481	900	9182.078125	33.7402153	240.0026398	83
15/03/2021	23:45:00	46381	900	3947.702393	33.89859009	228.2174377	37
16/03/2021	00:00:00	47281	900	238.9994507	33.95832062	121.1030884	2
16/03/2021	00:15:00	48181	900	1374.066528	33.68360901	293.5079041	14
16/03/2021	00:30:00	49081	900	513.524353	34.14407349	245.6025391	4
16/03/2021	00:45:00	49981	900	8697.613281	34.9030571	207.3461761	75
16/03/2021	01:00:00	50881	900	12546.42676	33.50437927	280.5614929	101
16/03/2021	01:15:00	51781	900	11371.9209	33.41110992	244.5029755	105
16/03/2021	01:30:00	52681	900	14620.93555	33.51872635	242.1819763	130
16/03/2021	01:45:00	53581	900	5320.966309	33.74985123	231.5661621	39
16/03/2021	02:00:00	54481	900	8092.925293	33.58477783	225.7603149	72
16/03/2021	02:15:00	55381	900	9462.227539	33.56555939	182.5973053	80
16/03/2021	02:30:00	56281	900	936.7058716	34.48454285	141.7017822	9
16/03/2021	02:45:00	57181	900	321.2702026	34.24185944	166.7012939	2
16/03/2021	03:00:00	58081	900	201.3502045	34.66011047	123.4349899	2
16/03/2021	03:15:00	58981	900	54.39421844	34.46998215	144.5415497	0
16/03/2021	03:30:00	59881	900	3794.358398	34.42667389	138.4369965	30
16/03/2021	03:45:00	60781	900	14003.39453	33.43946075	187.489151	126
16/03/2021	04:00:00	61681	900	14583.67578	33.39358521	171.9542236	126
16/03/2021	04:15:00	62581	900	12399.8125	33.30938721	225.5649567	113
16/03/2021	04:30:00	63481	900	9605.704102	33.37042236	211.451355	85
16/03/2021	04:45:00	64381	900	6654.295898	33.65199661	165.9752502	57
16/03/2021	05:00:00	65281	900	11621.48926	33.50457764	172.4152527	113
16/03/2021	05:15:00	66181	900	8132.340332	33.57756805	161.2381897	74
16/03/2021	05:30:00	67081	900	0	34.88840866	158.4020081	0
16/03/2021	05:45:00	67981	900	478.0004272	33.82120132	115.3135757	4
16/03/2021	06:00:00	68881	900	407.9988708	34.36539459	119.9536896	3
16/03/2021	06:15:00	69781	900	0	34.37680817	24.57451057	0
16/03/2021	06:30:00	70681	900	0	34.26758194	0.197838873	0
16/03/2021	06:45:00	71581	900	119.9991226	34.2361908	162.3916931	1
16/03/2021	07:00:00	72481	900	3280.316162	34.21812439	130.7255096	29
16/03/2021	07:15:00	73381	900	9603.276367	33.49925995	189.6015625	85
16/03/2021	07:30:00	74281	900	3320.748779	33.81803894	148.5394135	29
16/03/2021	07:45:00	75181	900	332.6208496	34.74498749	121.7746582	3
16/03/2021	08:00:00	76081	900	25.84182358	34.73979568	64.91929626	0
16/03/2021	08:15:00	76981	900	112.6660919	34.62547302	123.0504303	1
16/03/2021	08:30:00	77881	900	366.3105469	34.4682579	107.189621	3
16/03/2021	08:45:00	78781	900	2837.14502	33.76150131	110.2716904	24
16/03/2021	09:00:00	79681	900	13542.35645	33.28583145	178.0398712	114
16/03/2021	09:15:00	80581	900	6278.897949	33.54330063	106.5266037	55
16/03/2021	09:30:00	81481	900	0	34.98796463	100.1430893	0
16/03/2021	09:45:00	82381	900	175.421402	35.12036514	72.26433563	2
16/03/2021	10:00:00	83281	900	4803.922852	34.72122192	114.8795776	44
16/03/2021	10:15:00	84181	900	12671.14941	33.22948456	139.9564819	109
16/03/2021	10:30:00	85081	900	3222.401855	33.61312866	129.3597717	26
16/03/2021	10:45:00	85981	900	119.4999161	34.20596695	124.8241806	0
16/03/2021	11:00:00	86881	900	0	33.7652092	119.5	0
16/03/2021	11:15:00	87781	900	407.9982605	33.94368362	127.0036316	3
16/03/2021	11:30:00	88681	900	239.0000458	34.1146431	111.1347351	2
16/03/2021	11:45:00	89581	900	646.9573975	34.15371323	116.9192886	6
16/03/2021	12:00:00	90481	900	628.0811768	33.70096207	86.69731903	6
16/03/2021	12:15:00	91381	900	694.744812	34.39825439	120.69767	6
16/03/2021	12:30:00	92281	900	0	34.0140419	103.7503586	0
16/03/2021	12:45:00	93181	900	1195.010742	33.62719345	125.6372223	10
16/03/2021	13:00:00	94081	900	874.2366333	33.93041992	129.2728119	7
16/03/2021	13:15:00	94981	900	9120.895508	33.90242386	143.0650024	75
16/03/2021	13:30:00	95881	900	119.5002899	34.85802078	103.3839035	1
16/03/2021	13:45:00	96781	900	82.38663483	34.35122681	145.4868317	1
16/03/2021	14:00:00	97681	900	662.8199463	33.90807343	149.8399506	6
16/03/2021	14:15:00	98581	900	3204.00708	34.07753754	150.4605103	7
16/03/2021	14:30:00	99481	900	0	33.74509048	119.5	0
16/03/2021	14:45:00	100381	900	288.8495483	33.83555984	158.8456879	3
16/03/2021	15:00:00	101281	900	4350.662109	34.07356262	120.8073883	38
16/03/2021	15:15:00	102181	900	647.8631592	34.40015411	137.3301392	6
16/03/2021	15:30:00	103081	900	837.4915161	33.78402328	137.5865936	7
16/03/2021	15:45:00	103981	900	7152.430176	33.4929657	182.7896423	60
16/03/2021	16:00:00	104881	900	169.352478	34.35209274	134.0253296	1
16/03/2021	16:15:00	105781	900	102.0370941	34.44426346	94.92551422	1
16/03/2021	16:30:00	106681	900	1992.44165	34.24873352	70.79879761	17
16/03/2021	16:45:00	107581	900	5100.259277	34.307724	126.1558075	50
16/03/2021	17:00:00	108481	900	6421.422852	34.08584595	156.2696381	57
16/03/2021	17:15:00	109381	900	935.5632324	34.77075958	96.66646576	8
16/03/2021	17:30:00	110281	900	1955.711548	33.8446846	190.9248962	18
16/03/2021	17:45:00	111181	900	119.4999542	34.85910034	139.3343506	1
16/03/2021	18:00:00	112081	900	4298.986328	34.10501099	141.4843445	35
16/03/2021	18:15:00	112981	900	14237.375	33.97399521	165.2447815	130
16/03/2021	18:30:00	113881	900	9957.581055	33.65087128	125.7053452	78
16/03/2021	18:45:00	114781	900	14555.06055	33.83341217	140.4353638	134
16/03/2021	19:00:00	115681	900	9615.741211	33.60985947	163.8104248	85
16/03/2021	19:15:00	116581	900	10916.80566	33.77632904	151.4595947	96
16/03/2021	19:30:00	117481	900	13186.85156	33.61590958	173.2848053	115
16/03/2021	19:45:00	118381	900	17899.36523	33.57035446	187.5064697	162
16/03/2021	20:00:00	119281	900	15650.27344	33.85865021	168.8160706	147
16/03/2021	20:15:00	120181	900	8074.321289	33.96095657	154.25914	68
16/03/2021	20:30:00	121081	900	1646.54248	33.88755035	147.0836182	14
16/03/2021	20:45:00	121981	900	10929.70508	33.89069748	230.2941132	103
16/03/2021	21:00:00	122881	900	935.4814453	34.77270889	118.0729523	7
16/03/2021	21:15:00	123781	900	7724.742676	33.75735855	165.5991058	72
16/03/2021	21:30:00	124681	900	9161.194336	33.28190613	169.9914703	82
16/03/2021	21:45:00	125581	900	12035.25488	33.23147202	223.5039978	102
16/03/2021	22:00:00	126481	900	1361.103271	33.90390396	166.0030212	12
16/03/2021	22:15:00	127381	900	1586.859863	33.65812683	174.9915771	12
16/03/2021	22:30:00	128281	900	23.14175224	33.82314301	125.7018127	0
16/03/2021	22:45:00	129181	900	358.5003052	33.7825737	267.1931152	3
16/03/2021	23:00:00	130081	900	13158.65137	33.89304733	264.3544617	115
16/03/2021	23:15:00	130981	900	10376.56738	33.8016777	177.990448	97
16/03/2021	23:30:00	131881	900	1538.472778	33.80124283	195.8776245	6
16/03/2021	23:45:00	132781	900	9226.37793	33.50665665	181.4416504	75
17/03/2021	00:00:00	133681	900	10659.44727	33.28385925	181.1547394	91
17/03/2021	00:15:00	134581	900	8053.401367	33.41039276	197.735672	69
17/03/2021	00:30:00	135481	900	11357.04102	33.61382294	160.5487518	102
17/03/2021	00:45:00	136381	900	0	33.57793427	138.6053619	0
17/03/2021	01:00:00	137281	900	119.4996719	33.50058746	123.7017899	1
17/03/2021	01:15:00	138181	900	119.5009918	34.49664307	165.9810486	1
17/03/2021	01:30:00	139081	900	99.49780273	35.00797653	88.88680267	1
17/03/2021	01:45:00	139981	900	8003.851074	35.00275421	194.0218201	67
17/03/2021	02:00:00	140881	900	11685.48438	33.38071823	163.7932281	103
17/03/2021	02:15:00	141781	900	10210.83984	33.2710762	188.0532837	89
17/03/2021	02:30:00	142681	900	10750.89648	33.17101669	164.619751	100
17/03/2021	02:45:00	143581	900	13114.54004	33.31459045	158.9404602	111
17/03/2021	03:00:00	144481	900	4691.887695	33.77785492	120.9975433	47
17/03/2021	03:15:00	145381	900	4795.661133	34.34538651	115.9326782	40
17/03/2021	03:30:00	146281	900	239.0001984	33.87960434	163.341156	2
17/03/2021	03:45:00	147181	900	0	33.34423447	192.4238892	0
17/03/2021	04:00:00	148081	900	4809.54541	33.62026978	170.925293	40
17/03/2021	04:15:00	148981	900	16680.16406	33.70812988	188.9057312	152
17/03/2021	04:30:00	149881	900	13383.03516	33.4222374	186.0462036	116
17/03/2021	04:45:00	150781	900	12384.18359	33.45949936	178.1881561	110
17/03/2021	05:00:00	151681	900	5967.046387	33.61407089	185.2178955	45
17/03/2021	05:15:00	152581	900	11030.80957	33.34605408	167.6469269	100
17/03/2021	05:30:00	153481	900	13115.9873	33.4910202	173.6559601	118
17/03/2021	05:45:00	154381	900	1252.124023	34.13246536	96.1218338	12
17/03/2021	06:00:00	155281	900	358.5	33.53440094	14.99592209	3
17/03/2021	06:15:00	156181	900	239.0001068	33.41812134	112.3853226	2
17/03/2021	06:30:00	157081	900	119.5	33.54140091	154.2173462	1
17/03/2021	06:45:00	157981	900	169.3523865	33.87461853	86.94593048	1
17/03/2021	07:00:00	158881	900	0	33.63427353	119.5	0
17/03/2021	07:15:00	159781	900	935.4957886	33.34731293	116.1357574	8
17/03/2021	07:30:00	160681	900	4584.605957	33.90571213	135.2908478	41
17/03/2021	07:45:00	161581	900	2803.738281	34.58718491	111.65802	21
17/03/2021	08:00:00	162481	900	0	34.83217621	116.0810242	0
17/03/2021	08:15:00	163381	900	289.3522949	33.91518021	112.7530212	3
17/03/2021	08:30:00	164281	900	647.8521118	33.43897629	137.0528259	6
17/03/2021	08:45:00	165181	900	15770.83203	33.5038147	160.3903046	142
17/03/2021	09:00:00	166081	900	926.565918	35.03204346	120.7197647	7
17/03/2021	09:15:00	166981	900	376.960968	34.23460388	74.45410156	3
17/03/2021	09:30:00	167881	900	39.93980408	33.60963821	117.7133865	0
17/03/2021	09:45:00	168781	900	119.4985886	33.43689346	148.0740356	1
17/03/2021	10:00:00	169681	900	14991.04785	33.35311508	184.5043335	126
17/03/2021	10:15:00	170581	900	8350.228516	33.56592941	154.8630371	68
17/03/2021	10:30:00	171481	900	555.7041626	35.09138489	131.411026	5
17/03/2021	10:45:00	172381	900	0	34.56034851	136.9226379	0
17/03/2021	11:00:00	173281	900	0	33.94676208	168.9676056	0
17/03/2021	11:15:00	174181	900	2989.191406	33.73104858	80.65065765	27
17/03/2021	11:30:00	175081	900	597.5182495	34.05130005	117.9713593	5
17/03/2021	11:45:00	175981	900	0	33.73249054	119.7276917	0
17/03/2021	12:00:00	176881	900	0	33.66806793	132.2480164	0
17/03/2021	12:15:00	177781	900	118.0163803	33.4733696	129.7326508	1
17/03/2021	12:30:00	178681	900	50.98589706	33.68217468	120.8532562	0
17/03/2021	12:45:00	179581	900	2554.72168	33.73557663	136.0820618	21
17/03/2021	13:00:00	180481	900	844.9896851	34.68624115	125.2515335	5
17/03/2021	13:15:00	181381	900	136.6539307	34.01134872	136.1663513	1
17/03/2021	13:30:00	182281	900	680.215332	33.82889557	153.3652039	6
17/03/2021	13:45:00	183181	900	6485.830566	33.80002213	207.2936707	58
17/03/2021	14:00:00	184081	900	1533.01001	34.77347183	76.8085022	12
17/03/2021	14:15:00	184981	900	162.9615631	35.33737946	72.13497162	1
17/03/2021	14:30:00	185881	900	76.03220367	34.26160049	160.0793762	1
17/03/2021	14:45:00	186781	900	478.0020447	33.58013153	158.0045776	4
17/03/2021	15:00:00	187681	900	646.9435425	33.96442795	135.1086731	5
17/03/2021	15:15:00	188581	900	568.3510132	34.42402267	110.8606415	4
17/03/2021	15:30:00	189481	900	1372.610718	33.91884613	113.1704407	11
17/03/2021	15:45:00	190381	900	251.2807159	34.18513489	146.7016296	3
17/03/2021	16:00:00	191281	900	5269.190918	34.38800049	84.34693909	50
17/03/2021	16:15:00	192181	900	5972.348633	34.42987442	122.9024658	54
17/03/2021	16:30:00	193081	900	313.4274292	35.3441925	97.07191467	3
17/03/2021	16:45:00	193981	900	363.0361023	34.77090454	133.6365356	3
17/03/2021	17:00:00	194881	900	1030.78894	34.7336235	154.3256531	7
17/03/2021	17:15:00	195781	900	3651.143311	34.61870956	140.5981903	32
17/03/2021	17:30:00	196681	900	2729.583984	34.56269836	121.9154968	25
17/03/2021	17:45:00	197581	900	5345.237793	34.22444153	129.2654114	47
17/03/2021	18:00:00	198481	900	11746.12988	33.52231216	164.0287476	104
17/03/2021	18:15:00	199381	900	11838.1084	33.55657959	150.1106262	102
17/03/2021	18:30:00	200281	900	13858.9668	33.82521057	150.6572571	128
17/03/2021	18:45:00	201181	900	14997.22461	33.50973892	152.6073151	139
17/03/2021	19:00:00	202081	900	8758.238281	33.56447601	162.6210785	77
17/03/2021	19:15:00	202981	900	11666.59375	34.02664185	157.5917816	95
17/03/2021	19:30:00	203881	900	7747.828613	33.24520874	188.1730194	71
17/03/2021	19:45:00	204781	900	239.000061	33.59689713	271.1890564	2
17/03/2021	20:00:00	205681	900	407.9984436	33.87810135	157.2546387	3
17/03/2021	20:15:00	206581	900	13977.59668	33.64776993	253.4939728	128
17/03/2021	20:30:00	207481	900	11643.61328	33.23039627	204.3663177	100
17/03/2021	20:45:00	208381	900	478.0002747	34.59692383	201.7370605	4
17/03/2021	21:00:00	209281	900	0	34.45793533	291.7434082	0
17/03/2021	21:15:00	210181	900	3479.962158	34.1133461	306.8343201	28
17/03/2021	21:30:00	211081	900	13895.7666	33.75343323	296.9239807	127
17/03/2021	21:45:00	211981	900	6951.631836	33.54569626	193.9383545	59
17/03/2021	22:00:00	212881	900	358.5092773	34.38806534	173.7646332	3
17/03/2021	22:15:00	213781	900	407.9988403	34.75187302	161.0173035	3
17/03/2021	22:30:00	214681	900	1434.938965	34.33267593	164.3682098	13
17/03/2021	22:45:00	215581	900	2212.230957	33.71569061	129.5233612	22
17/03/2021	23:00:00	216481	900	10952.72266	33.86816406	132.0057831	90
17/03/2021	23:15:00	217381	900	14074.26563	33.43457413	152.9292603	120
17/03/2021	23:30:00	218281	900	15351.0332	33.46798325	218.514328	136
17/03/2021	23:45:00	219181	900	15369.2793	33.21348953	160.9700623	136
18/03/2021	00:00:00	220081	900	12379.75293	33.22540665	179.9634857	111
18/03/2021	00:15:00	220981	900	9962.893555	33.54150009	226.5127106	91
18/03/2021	00:30:00	221881	900	0	34.68586731	119.5	0
18/03/2021	00:45:00	222781	900	0	34.64825439	146.5601959	0
18/03/2021	01:00:00	223681	900	119.4999695	34.16552353	142.1902924	1
18/03/2021	01:15:00	224581	900	119.4999924	33.29982376	136.181839	1
18/03/2021	01:30:00	225481	900	407.9985046	33.63582993	117.2972794	3
18/03/2021	01:45:00	226381	900	10505.61914	33.81337357	189.4312592	96
18/03/2021	02:00:00	227281	900	14855.99023	33.61289215	180.7762604	128
18/03/2021	02:15:00	228181	900	12553.37598	33.2604866	182.3306427	103
18/03/2021	02:30:00	229081	900	6275.558105	33.32413101	137.9672852	49
18/03/2021	02:45:00	229981	900	836.5172729	34.60457993	102.0038757	7
18/03/2021	03:00:00	230881	900	239.0002289	33.88985825	184.803009	2
18/03/2021	03:15:00	231781	900	6325.394043	33.51571274	225.6358032	58
18/03/2021	03:30:00	232681	900	13692.3457	33.57394028	195.3839569	114
18/03/2021	03:45:00	233581	900	13275.56543	33.39230728	172.2230377	117
18/03/2021	04:00:00	234481	900	17500.98047	33.46718216	183.9123383	158
18/03/2021	04:15:00	235381	900	11501.58887	33.38119507	137.6790009	93
18/03/2021	04:30:00	236281	900	9893.057617	33.56991577	184.8617401	78
18/03/2021	04:45:00	237181	900	20625.45508	33.52488708	195.1514435	173
18/03/2021	05:00:00	238081	900	10105.35352	33.57389832	163.5352478	88
18/03/2021	05:15:00	238981	900	9675.629883	34.03974915	172.3888855	85
18/03/2021	05:30:00	239881	900	1771.999268	33.81967926	154.9463806	14
18/03/2021	05:45:00	240781	900	646.9801636	33.42353439	105.3455811	5
18/03/2021	06:00:00	241681	900	358.5003967	34.18649292	122.0898972	3
18/03/2021	06:15:00	242581	900	160.6178284	34.64332581	119.6329422	0
18/03/2021	06:30:00	243481	900	9477.5	34.0826149	150.8605347	85
18/03/2021	06:45:00	244381	900	11535.54688	33.1980629	183.1266174	95
18/03/2021	07:00:00	245281	900	6965.653809	33.44534302	145.3212738	62
18/03/2021	07:15:00	246181	900	119.499855	35.2767067	61.88504028	1
18/03/2021	07:30:00	247081	900	119.4999542	34.40351486	75.81876373	1
18/03/2021	07:45:00	247981	900	0	33.81551743	119.5	0
18/03/2021	08:00:00	248881	900	0	33.8012085	81.64427948	0
18/03/2021	08:15:00	249781	900	239.0003204	33.79217911	69.65010834	2
18/03/2021	08:30:00	250681	900	647.3549194	33.60113525	133.8184662	5
18/03/2021	08:45:00	251581	900	9747.693359	33.76874924	141.5145416	90
18/03/2021	09:00:00	252481	900	6289.426758	34.106987	130.4989471	58
18/03/2021	09:15:00	253381	900	407.9983215	34.18399811	123.2371368	3
18/03/2021	09:30:00	254281	900	602.0769653	33.71697617	159.519516	5
18/03/2021	09:45:00	255181	900	238.9997711	33.65040207	117.9667206	2
18/03/2021	10:00:00	256081	900	168.9982605	33.90879059	119.2018204	1
18/03/2021	10:15:00	256981	900	0	34.11691666	93.28992462	0
18/03/2021	10:30:00	257881	900	4761.236816	33.8791275	146.9072266	45
18/03/2021	10:45:00	258781	900	6501.999023	33.29162979	135.2667236	58
