# Supplementary material for: Deep learning for behaviour classification in a preclinical brain injury model
Source: PLoS One. 2022 Jun 15;17(6):e0268962. doi: 10.1371/journal.pone.0268962 (PMC9200342; doi:10.1371/journal.pone.0268962)
Supplement: S1 File — (ZIP) [file pone.0268962.s002.zip › Supplementary_data/INJURYGrC_W2.xlsx]

## Sheet: 989001025056295
date	time	time since start (s)	bin duration (s)	effective bin duration (s)	subject	folder	study name	distance (mm)	temperature (C)	separation (mm)	transition	separation 985141000928712 (mm)	separation 989001025043666 (mm)	separation 989001025043695 (mm)	separation 985141000928707 (mm)	separation 985141000928723 (mm)	separation 985141000928730 (mm)	separation 989001025043662 (mm)	separation 989001025043693 (mm)	mobile (s)	thigmotactic (s)	isolated (s)	in centre zones (s)	antenna1.0 (s)	antenna2.0 (s)	antenna3.0 (s)	antenna4.0 (s)	antenna5.0 (s)	antenna6.0 (s)	antenna7.0 (s)	antenna8.0 (s)	antenna9.0 (s)	antenna10.0 (s)	antenna11.0 (s)	antenna12.0 (s)
2020-11-11	09:15:00	0	900	894.76	989001025056295	D:\Dropbox\Family Room\GROUP C\Gr3WEEK2b	GrCWEEK2CCI	14148.9	38.0344	157.775	124	201.063		208.351		168.84	797.28	220.56	97.48	37.88	29.76	30.24	53.48	33.4	4.96	115	64.08	74.76	116.96	183.88	150.36
2020-11-11	09:30:00	894	900	900	989001025056295	D:\Dropbox\Family Room\GROUP C\Gr3WEEK2b	GrCWEEK2CCI	9645.41	38.0879	138.174	83	202.19		177.229		162.24	734.88	166.24	165.12	42.4	15.08	41.12	53.28	57.24	14.48	136.12	107.88	44.12	300	54.88	33.4
2020-11-11	09:45:00	1794	900	900	989001025056295	D:\Dropbox\Family Room\GROUP C\Gr3WEEK2b	GrCWEEK2CCI	7994.53	38.0766	134.818	69	196.632		169.642		145.16	799.6	145.44	100.4	6.84	7.8	87.08	22.08	47.24	13.84	374.96	53.16	17.44	200.92	31.72	36.92
2020-11-11	10:00:00	2694	900	900	989001025056295	D:\Dropbox\Family Room\GROUP C\Gr3WEEK2b	GrCWEEK2CCI	11380.6	38.0037	133.238	104	163.349		173.186		203.6	644.56	120.4	255.44	50.32	16.24	26.2	14.2	45.92	10.68	187.08	209.52	15.92	107.48	160.16	56.28
2020-11-11	10:15:00	3594	900	900	989001025056295	D:\Dropbox\Family Room\GROUP C\Gr3WEEK2b	GrCWEEK2CCI	14145.5	37.9025	135.936	125	205.228		169.747		235.44	676.8	159.6	223.2	46.6	20	15.96	33.16	59.96	8.96	212.08	163.24	53.16	120.76	101.96	64.16
2020-11-11	10:30:00	4494	900	900	989001025056295	D:\Dropbox\Family Room\GROUP C\Gr3WEEK2b	GrCWEEK2CCI	11969.4	37.9386	166.179	103	205.444		208.183		190.56	758.64	232.04	141.36	35.36	32.48	131.44	17	43.32	31.64	167.56	98.04	74.88	100.76	106.48	61.04
2020-11-11	10:45:00	5394	900	900	989001025056295	D:\Dropbox\Family Room\GROUP C\Gr3WEEK2b	GrCWEEK2CCI	8658.24	37.7887	132.677	77	148.912		186.336		123.04	708.28	80.72	191.72	1.88	6.08	7.96	8.96	59.96	153.2	162.36	131.76	57.64	93.92	111.56	104.72
2020-11-11	11:00:00	6294	900	900	989001025056295	D:\Dropbox\Family Room\GROUP C\Gr3WEEK2b	GrCWEEK2CCI	3663.16	37.8199	115.963	31	167.331		129.7		124.4	846.72	64.08	53.28	0	0.08	16.64	0.04	22.72	34.48	577.8	30.56	17.16	151.52	49	0
2020-11-11	11:15:00	7194	900	900	989001025056295	D:\Dropbox\Family Room\GROUP C\Gr3WEEK2b	GrCWEEK2CCI	0	37.5964	112.617	0	131.911		142.534		0	900	0	0	0	0	0	0	0	0	900	0	0	0	0	0
2020-11-11	11:30:00	8094	900	900	989001025056295	D:\Dropbox\Family Room\GROUP C\Gr3WEEK2b	GrCWEEK2CCI	119.5	36.8658	147.367	1	119.5		147.654		1.36	900	0	0	0	0	0	0	0	0	512.12	0	0	387.88	0	0
2020-11-11	11:45:00	8994	900	900	989001025056295	D:\Dropbox\Family Room\GROUP C\Gr3WEEK2b	GrCWEEK2CCI	0	36.3113	119.5	0			119.5		0	900	0	0	0	0	0	0	0	0	0	0	0	900	0	0
2020-11-11	12:00:00	9894	900	5.24	989001025056295	D:\Dropbox\Family Room\GROUP C\Gr3WEEK2b	GrCWEEK2CCI	0	36.2	119.5	0			119.5		0	5.24	0	0	0	0	0	0	0	0	0	0	0	5.24	0	0
2020-11-11	12:30:00	11694	900	894.76	989001025056295	D:\Dropbox\Family Room\GROUP C\Gr3WEEK2b	GrCWEEK2CCI	119.498	36.0043	17.5851	1	115.186		26.1874		61.08	894.76	0	0	0	0	0	0	0	0	692.2	0	0	202.56	0	0
2020-11-11	12:45:00	12594	900	900	989001025056295	D:\Dropbox\Family Room\GROUP C\Gr3WEEK2b	GrCWEEK2CCI	11601.7	36.7882	107.068	98	139.903		175.448		188.88	777.96	153.8	122.04	49.76	21.8	68	32.12	47.48	56.48	161.52	74.56	40.4	273.84	54.48	19.56
2020-11-11	13:00:00	13494	900	900	989001025056295	D:\Dropbox\Family Room\GROUP C\Gr3WEEK2b	GrCWEEK2CCI	15912.8	37.4004	181.172	146	213.411		228.825		229.16	678.88	334.32	221.12	59.92	29.04	70.96	45.2	117.2	135.96	131.84	103.92	45.48	55.32	58.68	46.48
2020-11-11	13:15:00	14394	900	900	989001025056295	D:\Dropbox\Family Room\GROUP C\Gr3WEEK2b	GrCWEEK2CCI	12600.8	37.4645	133.608	101	204.634		153.068		307.36	754.56	158.56	145.44	16.96	29.68	74.48	222	31.72	39.12	81.92	113.72	14.92	179.28	77.76	18.44
2020-11-11	13:30:00	15294	900	900	989001025056295	D:\Dropbox\Family Room\GROUP C\Gr3WEEK2b	GrCWEEK2CCI	8104.16	37.3755	134.676	66	178.214		183.782		166.92	665.88	252.96	234.12	8.6	101.96	4.64	119.08	122.36	35.88	33.16	111.76	35.08	5.24	286.84	35.4
2020-11-11	13:45:00	16194	900	900	989001025056295	D:\Dropbox\Family Room\GROUP C\Gr3WEEK2b	GrCWEEK2CCI	1771.99	37.4654	65.5586	14	67.3583		148.333		43.36	430.84	0	469.16	0	0	0	0	0	0	417.44	469.16	0	0	13.4	0
2020-11-11	14:00:00	17094	900	900	989001025056295	D:\Dropbox\Family Room\GROUP C\Gr3WEEK2b	GrCWEEK2CCI	0	36.6708	118.804	0	0		119.5		0	900	0	0	0	0	0	0	0	0	900	0	0	0	0	0
2020-11-11	14:15:00	17994	900	900	989001025056295	D:\Dropbox\Family Room\GROUP C\Gr3WEEK2b	GrCWEEK2CCI	0	36.2218	80.1792	0	79.9489		119.5		0	900	0	0	0	0	0	0	0	0	900	0	0	0	0	0
2020-11-11	14:30:00	18894	900	900	989001025056295	D:\Dropbox\Family Room\GROUP C\Gr3WEEK2b	GrCWEEK2CCI	0	36.2813	0	0	0		119.5		0	900	0	0	0	0	0	0	0	0	900	0	0	0	0	0
2020-11-11	14:45:00	19794	900	900	989001025056295	D:\Dropbox\Family Room\GROUP C\Gr3WEEK2b	GrCWEEK2CCI	0	36.1695	0	0	0		119.5		0	900	0	0	0	0	0	0	0	0	900	0	0	0	0	0
2020-11-11	15:00:00	20694	900	900	989001025056295	D:\Dropbox\Family Room\GROUP C\Gr3WEEK2b	GrCWEEK2CCI	0	36.1851	118.804	0	119.5		124.788		0	900	0	0	0	0	0	0	0	0	900	0	0	0	0	0
2020-11-11	15:15:00	21594	900	900	989001025056295	D:\Dropbox\Family Room\GROUP C\Gr3WEEK2b	GrCWEEK2CCI	478.006	36.3186	48.5042	4	85.5866		144.629		388.6	900	0	0	0	0	0	0	0	0	550.84	0	0	349.16	0	0
2020-11-11	15:30:00	22494	900	900	989001025056295	D:\Dropbox\Family Room\GROUP C\Gr3WEEK2b	GrCWEEK2CCI	2271.99	36.5395	126.651	19	152.481		222.382		56.72	900	45.56	0	4.56	4.36	13.24	3.6	0	2.28	256.44	0	9.12	571.04	19.28	16.08
2020-11-11	15:45:00	23394	900	900	989001025056295	D:\Dropbox\Family Room\GROUP C\Gr3WEEK2b	GrCWEEK2CCI	2195.31	36.9078	117.906	20	119.329		199.573		57.96	881.92	29.04	18.08	3.8	4.16	0	6.04	4.68	0	24.4	13.4	0.8	811.08	13.32	18.32
2020-11-11	16:00:00	24294	900	900	989001025056295	D:\Dropbox\Family Room\GROUP C\Gr3WEEK2b	GrCWEEK2CCI	1244.49	36.6203	110.435	10	193.814		124.784		66.76	890.24	63.56	9.76	0	0	0	0	0	0	323.44	9.76	0	539.48	27.32	0
2020-11-11	16:15:00	25194	900	900	989001025056295	D:\Dropbox\Family Room\GROUP C\Gr3WEEK2b	GrCWEEK2CCI	1388.35	36.5897	96.7397	11	185.35		103.535		41.72	898.92	25.88	1.08	0	0	0	0	0	0	247.92	1.08	0	646.36	4.64	0
2020-11-11	16:30:00	26094	900	900	989001025056295	D:\Dropbox\Family Room\GROUP C\Gr3WEEK2b	GrCWEEK2CCI	0	36.2973	79.6455	0	126.835		119.5		0	900	0	0	0	0	0	0	0	0	894.76	0	0	5.24	0	0
2020-11-11	16:45:00	26994	900	900	989001025056295	D:\Dropbox\Family Room\GROUP C\Gr3WEEK2b	GrCWEEK2CCI	239.004	36.3574	36.6437	2	51.5098		99.7858		154.92	900	0	0	0	0	0	0	0	0	716.48	0	0	183.52	0	0
2020-11-11	17:00:00	27894	900	900	989001025056295	D:\Dropbox\Family Room\GROUP C\Gr3WEEK2b	GrCWEEK2CCI	0	36.3932	0.695756	0	119.5		0.695756		0	900	0	0	0	0	0	0	0	0	5.24	0	0	894.76	0	0
2020-11-11	17:15:00	28794	900	900	989001025056295	D:\Dropbox\Family Room\GROUP C\Gr3WEEK2b	GrCWEEK2CCI	358.498	36.0482	95.3066	3	113.613		103.933		36.84	900	0	0	0	0	0	0	0	0	782.8	0	0	117.2	0	0
2020-11-11	17:30:00	29694	900	900	989001025056295	D:\Dropbox\Family Room\GROUP C\Gr3WEEK2b	GrCWEEK2CCI	358.5	35.9425	113.801	3	119.913		189.853		13.44	900	0	0	0	0	0	0	0	0	34.96	0	0	865.04	0	0
2020-11-11	17:45:00	30594	900	900	989001025056295	D:\Dropbox\Family Room\GROUP C\Gr3WEEK2b	GrCWEEK2CCI	1941.98	36.3058	93.5141	15	127.593		180.387		72.28	885.68	29.64	14.32	6.68	3.36	0	1.52	0.88	0	520.12	13.44	2.24	341.76	10	0
2020-11-11	18:00:00	31494	900	900	989001025056295	D:\Dropbox\Family Room\GROUP C\Gr3WEEK2b	GrCWEEK2CCI	4113.69	37.1282	99.1949	36	180.224		128.741		96.52	884.8	53.12	15.2	11.48	20.64	26	23.76	2.44	11.44	250.56	12.76	10.68	493.36	31	5.88
2020-11-11	18:15:00	32394	900	900	989001025056295	D:\Dropbox\Family Room\GROUP C\Gr3WEEK2b	GrCWEEK2CCI	7802.98	37.0081	146.279	65	201.337		190.752		219.52	804.4	171.28	95.6	17.72	59.76	8.44	4	16.88	8.32	157.16	78.72	31.16	435.72	63.08	19.04
2020-11-11	18:30:00	33294	900	900	989001025056295	D:\Dropbox\Family Room\GROUP C\Gr3WEEK2b	GrCWEEK2CCI	1483.5	36.8658	105.235	12	216.22		125.453		52.08	891.8	95.04	8.2	0	0	0	0	0	0	305.68	8.2	0	586.12	0	0
2020-11-11	18:45:00	34194	900	900	989001025056295	D:\Dropbox\Family Room\GROUP C\Gr3WEEK2b	GrCWEEK2CCI	239	36.6187	128.798	2	147.189		176.714		19.36	900	3.8	0	0	0	0	0	0	0	889.16	0	0	10.84	0	0
2020-11-11	19:00:00	35094	900	900	989001025056295	D:\Dropbox\Family Room\GROUP C\Gr3WEEK2b	GrCWEEK2CCI	358.5	36.5561	116.208	3	117.492		214.932		3.56	900	0	0	0	0	0	0	0	0	475.32	0	0	424.68	0	0
2020-11-11	19:15:00	35994	900	900	989001025056295	D:\Dropbox\Family Room\GROUP C\Gr3WEEK2b	GrCWEEK2CCI	0	36.3775	119.494	0	119.5		246.446		0	900	0	0	0	0	0	0	0	0	0	0	0	900	0	0
2020-11-11	19:30:00	36894	900	900	989001025056295	D:\Dropbox\Family Room\GROUP C\Gr3WEEK2b	GrCWEEK2CCI	1075.52	36.2714	79.0266	9	80.74		189.976		79.48	900	0	0	0	0	0	0	0	0	514.32	0	0	385.68	0	0
2020-11-11	19:45:00	37794	900	900	989001025056295	D:\Dropbox\Family Room\GROUP C\Gr3WEEK2b	GrCWEEK2CCI	2160.42	36.8308	121.302	17	187.409		145.322		49.4	888.44	13.68	11.56	0	11.84	8.84	1.4	0.36	0.68	704.84	11.2	4.32	156.52	0	0
2020-11-11	20:00:00	38694	900	900	989001025056295	D:\Dropbox\Family Room\GROUP C\Gr3WEEK2b	GrCWEEK2CCI	10656.3	37.5738	108.475	93	188.303		157.059		289.84	772.88	46.4	127.12	31.56	14.48	39.28	16.6	56.6	18.12	177.12	70.52	23.16	279.48	123.64	49.44
2020-11-11	20:15:00	39594	900	900	989001025056295	D:\Dropbox\Family Room\GROUP C\Gr3WEEK2b	GrCWEEK2CCI	4482.86	37.6715	142.043	40	213.866		177.476		122.96	829.24	159.28	70.76	15.68	1.16	50.6	15.24	4.84	17	95.84	65.92	3.32	568.6	61.8	0
2020-11-11	20:30:00	40494	900	900	989001025056295	D:\Dropbox\Family Room\GROUP C\Gr3WEEK2b	GrCWEEK2CCI	119.5	36.8456	119.556	1	138.346		160.078		1.2	900	0	0	0	0	0	0	0	0	359	0	0	541	0	0
2020-11-11	20:45:00	41394	900	900	989001025056295	D:\Dropbox\Family Room\GROUP C\Gr3WEEK2b	GrCWEEK2CCI	0	36.3227	118.051	0	118.645		216.804		0	900	0	0	0	0	0	0	0	0	0	0	0	900	0	0
2020-11-11	21:00:00	42294	900	900	989001025056295	D:\Dropbox\Family Room\GROUP C\Gr3WEEK2b	GrCWEEK2CCI	6482.23	36.822	134.125	53	149.924		172.22		138.28	752.24	100.44	147.76	11.76	29.04	8.88	11.4	34.76	18.56	293.84	113	34.28	305.32	37.72	1.44
2020-11-11	21:15:00	43194	900	900	989001025056295	D:\Dropbox\Family Room\GROUP C\Gr3WEEK2b	GrCWEEK2CCI	8866.93	37.625	143.198	80	168.974		187.172		244.04	623.72	180.92	276.28	19.28	58.68	29.84	16.96	144.28	19.92	92.56	132	5.04	67.72	309.16	4.56
2020-11-11	21:30:00	44094	900	900	989001025056295	D:\Dropbox\Family Room\GROUP C\Gr3WEEK2b	GrCWEEK2CCI	836.551	37.2557	110.486	7	130.296		143.669		210.76	538.28	0	361.72	0	0	0	0	0	0	96.28	361.72	0	0	442	0
2020-11-11	21:45:00	44994	900	900	989001025056295	D:\Dropbox\Family Room\GROUP C\Gr3WEEK2b	GrCWEEK2CCI	1174.5	36.6917	110.622	9	154.417		135.788		50.08	558.08	0	341.92	0	0	0	0	0	0	545	341.92	0	13.08	0	0
2020-11-11	22:00:00	45894	900	900	989001025056295	D:\Dropbox\Family Room\GROUP C\Gr3WEEK2b	GrCWEEK2CCI	9319.71	37.3462	131.201	79	182.233		157.661		303.92	767.48	94.12	132.52	5.8	28.08	35.04	13.4	27.48	8.72	346.52	105.04	38.24	118.24	144.72	28.72
2020-11-11	22:15:00	46794	900	900	989001025056295	D:\Dropbox\Family Room\GROUP C\Gr3WEEK2b	GrCWEEK2CCI	7800.77	37.773	127.149	65	156.869		178.049		304.52	754.92	100.24	145.08	16.04	9.92	28.08	30.72	62.72	22.68	241.88	82.36	12.64	193.68	188.64	10.64
2020-11-11	22:30:00	47694	900	900	989001025056295	D:\Dropbox\Family Room\GROUP C\Gr3WEEK2b	GrCWEEK2CCI	1075.49	37.2524	114.321	7	138.337		174.858		25.28	757.6	0.84	142.4	0	0	0	0	0	0	4.32	142.4	0	624.32	128.96	0
2020-11-11	22:45:00	48594	900	900	989001025056295	D:\Dropbox\Family Room\GROUP C\Gr3WEEK2b	GrCWEEK2CCI	1941	37.1942	119.919	15	126.28		234.284		25.64	900	13.48	0	0	0	0	0	0	0	363.48	0	0	498.28	38.24	0
2020-11-11	23:00:00	49494	900	900	989001025056295	D:\Dropbox\Family Room\GROUP C\Gr3WEEK2b	GrCWEEK2CCI	11254.7	37.4537	135.668	90	144.363		215.306		381.32	769.56	176.76	130.44	18.92	45.6	13.68	42.24	39.28	47.52	85.32	91.16	89.4	100.76	291.56	34.56
2020-11-11	23:15:00	50394	900	900	989001025056295	D:\Dropbox\Family Room\GROUP C\Gr3WEEK2b	GrCWEEK2CCI	4278.67	37.9942	129.24	31	139.078		149.582		246.56	752.92	96.4	147.08	0	26.52	2.2	2.56	14.28	55.4	526.28	132.8	1.4	0	138.56	0
2020-11-11	23:30:00	51294	900	900	989001025056295	D:\Dropbox\Family Room\GROUP C\Gr3WEEK2b	GrCWEEK2CCI	10511.4	37.8242	184.807	86	212.071		202.759		278.04	616.72	407.44	283.28	61	54.6	18.88	59.44	190.24	39.64	167.96	93.04	32.8	10.12	125.72	46.56
2020-11-11	23:45:00	52194	900	900	989001025056295	D:\Dropbox\Family Room\GROUP C\Gr3WEEK2b	GrCWEEK2CCI	766.497	37.9388	118.507	6	123.678		150.21		25.56	820.24	0	79.76	0	0	0	0	0	0	691.96	79.76	7.12	0	121.16	0
2020-11-12	00:00:00	53094	900	900	989001025056295	D:\Dropbox\Family Room\GROUP C\Gr3WEEK2b	GrCWEEK2CCI	3891.58	37.3693	121.341	32	195.546		136.461		52.72	833.24	37.96	66.76	0	7.72	8.24	0	3.96	3.48	196.24	62.8	2.36	510.8	104.4	0
2020-11-12	00:15:00	53994	900	900	989001025056295	D:\Dropbox\Family Room\GROUP C\Gr3WEEK2b	GrCWEEK2CCI	11591.4	37.862	152.132	105	236.231		178.213		265.92	795.68	204.96	104.32	65.44	29.44	34.64	33.4	46.96	25.44	118.8	57.36	48.04	259.48	83.88	97.12
2020-11-12	00:30:00	54894	900	900	989001025056295	D:\Dropbox\Family Room\GROUP C\Gr3WEEK2b	GrCWEEK2CCI	14434.6	38.0364	175.24	128	207.341		241.052		352.52	688.8	320.76	211.2	79.72	66.8	101.68	82.28	131.4	50.36	25.24	79.8	90.48	68.88	77.6	45.76
2020-11-12	00:45:00	55794	900	900	989001025056295	D:\Dropbox\Family Room\GROUP C\Gr3WEEK2b	GrCWEEK2CCI	8502.95	37.8808	149.141	76	230.151		164.018		123.76	728.32	197.92	171.68	0.08	60	6.12	13.88	47	15.44	276.04	124.68	13.04	47.24	103.32	193.16
2020-11-12	01:00:00	56694	900	900	989001025056295	D:\Dropbox\Family Room\GROUP C\Gr3WEEK2b	GrCWEEK2CCI	9654.31	37.6349	143.557	81	178.561		196.787		171.72	810.28	179.28	89.72	80.84	21.92	32.32	12.84	42	86.68	225.64	47.72	16.48	204.84	114.12	14.6
2020-11-12	01:15:00	57594	900	900	989001025056295	D:\Dropbox\Family Room\GROUP C\Gr3WEEK2b	GrCWEEK2CCI	2682.9	37.5712	119.353	22	216.392		137.164		50.92	868.68	70.8	31.32	0	7.6	4.68	0.08	31.32	4.04	388.16	0	0	464.12	0	0
2020-11-12	01:30:00	58494	900	900	989001025056295	D:\Dropbox\Family Room\GROUP C\Gr3WEEK2b	GrCWEEK2CCI	836.732	37.2154	86.2169	7	207.887		92.3788		359.72	889.92	0	10.08	0	0	0	0	0	0	657	10.08	0	232.92	0	0
2020-11-12	01:45:00	59394	900	900	989001025056295	D:\Dropbox\Family Room\GROUP C\Gr3WEEK2b	GrCWEEK2CCI	3258.29	37.1743	91.6629	27	150.844		116.517		70.24	836.64	18	63.36	2.68	4.76	5.64	4.84	6.56	8.32	782.28	56.8	12.52	0	12.52	3.08
2020-11-12	02:00:00	60294	900	900	989001025056295	D:\Dropbox\Family Room\GROUP C\Gr3WEEK2b	GrCWEEK2CCI	11857.5	37.4401	182.784	94	207.96		248.828		272.96	650.2	363.8	249.8	57	96.48	68.84	84.76	200.84	70.2	41.8	48.96	32.88	0	94.48	103.76
2020-11-12	02:15:00	61194	900	900	989001025056295	D:\Dropbox\Family Room\GROUP C\Gr3WEEK2b	GrCWEEK2CCI	12083.9	37.7005	159.938	101	180.814		216.455		300.2	649.52	235.64	250.48	28.96	32.72	79.56	75.56	155.36	32.24	48.24	95.12	40.24	30.96	229.12	51.92
2020-11-12	02:30:00	62094	900	900	989001025056295	D:\Dropbox\Family Room\GROUP C\Gr3WEEK2b	GrCWEEK2CCI	7502.45	37.8113	190.199	69	198.279		243.165		150.4	584.6	475.4	315.4	50.68	41.96	37.64	38.2	66.76	78.76	18.28	248.64	106.8	0	76.2	136.08
2020-11-12	02:45:00	62994	900	900	989001025056295	D:\Dropbox\Family Room\GROUP C\Gr3WEEK2b	GrCWEEK2CCI	5065.83	37.6143	86.1452	44	125.388		103.809		116.36	765.72	105.64	134.28	3.4	11.52	0	16.72	41.72	19.72	0.52	92.56	61.28	380.08	259.48	13
2020-11-12	03:00:00	63894	900	900	989001025056295	D:\Dropbox\Family Room\GROUP C\Gr3WEEK2b	GrCWEEK2CCI	0	37.3171	117.73	0	118.749		148.345		0	900	0	0	0	0	0	0	0	0	894.76	0	0	5.24	0	0
2020-11-12	03:15:00	64794	900	900	989001025056295	D:\Dropbox\Family Room\GROUP C\Gr3WEEK2b	GrCWEEK2CCI	239.001	37.2177	116.967	2	119.132		179.403		13.4	900	3.96	0	0	0	0	0	0	0	860.24	0	0	39.76	0	0
2020-11-12	03:30:00	65694	900	900	989001025056295	D:\Dropbox\Family Room\GROUP C\Gr3WEEK2b	GrCWEEK2CCI	1916.79	37.072	110.328	16	139.537		117.037		92.72	760.48	30.88	139.52	0	14.08	18.44	8.84	46.36	0	553.28	93.16	0	40.28	125.56	0
2020-11-12	03:45:00	66594	900	900	989001025056295	D:\Dropbox\Family Room\GROUP C\Gr3WEEK2b	GrCWEEK2CCI	8977.7	37.4329	149.152	80	192.625		164.451		231.64	363.36	153.92	536.64	38.64	37	40.24	51.36	114.72	50.04	12.8	421.92	69.68	20.28	30.68	12.64
2020-11-12	04:00:00	67494	900	900	989001025056295	D:\Dropbox\Family Room\GROUP C\Gr3WEEK2b	GrCWEEK2CCI	13645	37.6448	170.583	114	207.928		194.442		285.64	571	273.28	329	41.72	48.56	60.4	128.52	233.84	94.92	31.88	95.16	63.52	1.04	10.48	89.96
2020-11-12	04:15:00	68394	900	900	989001025056295	D:\Dropbox\Family Room\GROUP C\Gr3WEEK2b	GrCWEEK2CCI	16290.6	37.6603	180.337	135	278.299		188.867		167.76	833.96	342.16	66.04	158.2	71.2	140.24	101.76	38.92	79.32	67.32	27.12	51.96	36.8	27.04	100.12
2020-11-12	04:30:00	69294	900	900	989001025056295	D:\Dropbox\Family Room\GROUP C\Gr3WEEK2b	GrCWEEK2CCI	17962	37.9293	163.883	161	208.057		227.06		249.72	696.56	237.88	203.44	61.24	32.28	106.68	145	80.28	15.44	56	123.16	46.04	3.68	158.96	71.24
2020-11-12	04:45:00	70194	900	900	989001025056295	D:\Dropbox\Family Room\GROUP C\Gr3WEEK2b	GrCWEEK2CCI	18727.1	37.9115	204.898	169	219.333		267.056		248.52	767.28	496.48	132.72	158.2	51.64	86.32	142.56	104.32	45.04	21.04	28.4	139.72	0	65.8	56.96
2020-11-12	05:00:00	71094	900	900	989001025056295	D:\Dropbox\Family Room\GROUP C\Gr3WEEK2b	GrCWEEK2CCI	14537.4	37.9147	173.679	133	178.165		260.185		235.2	608.28	300.64	291.72	75.64	37.36	21.68	205.68	260.68	83.52	48.28	31.04	24.64	0	56.44	55.04
2020-11-12	05:15:00	71994	900	900	989001025056295	D:\Dropbox\Family Room\GROUP C\Gr3WEEK2b	GrCWEEK2CCI	15310.4	37.8455	242.64	140	291.491		279.527		240.4	701.84	530.28	198.16	42.6	38.56	261.96	79.16	170.92	166.64	40	27.24	51.04	3.12	0	18.76
2020-11-12	05:30:00	72894	900	900	989001025056295	D:\Dropbox\Family Room\GROUP C\Gr3WEEK2b	GrCWEEK2CCI	19044.1	37.6036	251.63	173	332.175		254.692		204.4	817.96	659.88	82.04	40.8	73	345.68	70.4	58.52	45.88	11.64	23.52	144.68	1.44	25.24	59.2
2020-11-12	05:45:00	73794	900	900	989001025056295	D:\Dropbox\Family Room\GROUP C\Gr3WEEK2b	GrCWEEK2CCI	16093.6	37.604	196.984	142	250.894		223.559		299.52	755.8	448.52	144.2	54.2	100.92	25.88	95.68	95.64	43.8	67.12	48.56	142.04	23.96	61.64	140.56
2020-11-12	06:00:00	74694	900	900	989001025056295	D:\Dropbox\Family Room\GROUP C\Gr3WEEK2b	GrCWEEK2CCI	15196.3	37.5294	161.648	146	237.644		201.891		201.4	746.24	256.32	153.76	22.84	23.88	94.76	203.64	119.44	114.48	0.88	34.32	87.88	13.52	27.24	157.12
2020-11-12	06:15:00	75594	900	900	989001025056295	D:\Dropbox\Family Room\GROUP C\Gr3WEEK2b	GrCWEEK2CCI	13134.5	37.3699	175.965	107	229.66		209.486		156.24	820.2	276.6	79.8	25.12	7.32	173.08	60.44	36.52	64.36	32.6	43.28	51.08	56.64	252.16	97.4
2020-11-12	06:30:00	76494	900	900	989001025056295	D:\Dropbox\Family Room\GROUP C\Gr3WEEK2b	GrCWEEK2CCI	16066.2	37.4412	165.916	143	220.289		227.23		202.16	802.12	315.48	97.88	46.88	53.68	72.56	56.24	72.16	51.32	53.56	25.72	59.52	305.28	34.88	68.2
2020-11-12	06:45:00	77394	900	900	989001025056295	D:\Dropbox\Family Room\GROUP C\Gr3WEEK2b	GrCWEEK2CCI	4255.94	37.3292	147.287	41	230.854		181.13		79.24	853.4	249.52	46.6	0	0	0	0	0	0	258.36	46.6	0.6	589.68	4.76	0
2020-11-12	07:00:00	78294	900	900	989001025056295	D:\Dropbox\Family Room\GROUP C\Gr3WEEK2b	GrCWEEK2CCI	1075.5	36.3895	141.893	9	191.778		161.464		16.12	900	57.8	0	0	0	0	0	0	0	685.2	0	0	214.8	0	0
2020-11-12	07:15:00	79194	900	900	989001025056295	D:\Dropbox\Family Room\GROUP C\Gr3WEEK2b	GrCWEEK2CCI	647	35.931	120.236	5	154.086		159.831		9.08	896	27.76	4	0	0	0	0	0	0	835	4	0	61	0	0
2020-11-12	07:30:00	80094	900	900	989001025056295	D:\Dropbox\Family Room\GROUP C\Gr3WEEK2b	GrCWEEK2CCI	0	35.5845	111.259	0	133.166		114.022		0	900	0	0	0	0	0	0	0	0	900	0	0	0	0	0
2020-11-12	07:45:00	80994	900	900	989001025056295	D:\Dropbox\Family Room\GROUP C\Gr3WEEK2b	GrCWEEK2CCI	408	36.0935	115.657	3	168.216		117.221		16.68	878.68	0	21.32	0	0	0	0	0	0	873.88	21.32	0	4.8	0	0
2020-11-12	08:00:00	81894	900	900	989001025056295	D:\Dropbox\Family Room\GROUP C\Gr3WEEK2b	GrCWEEK2CCI	358.5	36.0614	68.2661	3	114.628		100.918		3.52	145.72	0	754.28	0	0	0	0	0	0	145.72	754.28	0	0	0	0
2020-11-12	08:15:00	82794	900	900	989001025056295	D:\Dropbox\Family Room\GROUP C\Gr3WEEK2b	GrCWEEK2CCI	3165.18	35.7006	77.9129	31	98.4774		119.404		123.76	605.64	4.08	294.36	0	3.4	3.08	21.76	0.72	1.6	553.36	293.64	8.04	8.48	3.04	2.88
2020-11-12	08:30:00	83694	900	900	989001025056295	D:\Dropbox\Family Room\GROUP C\Gr3WEEK2b	GrCWEEK2CCI	9488.75	36.5759	144.773	88	167.115		183.149		158.08	756.64	63.36	143.36	55.64	14.48	36.56	12.64	61.76	40.12	92.68	81.6	14.04	422.64	64.52	3.32
2020-11-12	08:45:00	84594	900	900	989001025056295	D:\Dropbox\Family Room\GROUP C\Gr3WEEK2b	GrCWEEK2CCI	18275.6	37.3569	213.852	159	248.268		262.09		217.24	714	427.2	186	367.88	33.08	2.2	35.52	108.88	20.24	29.12	77.12	31.44	72.8	63.76	57.96
2020-11-12	09:00:00	85494	900	900	989001025056295	D:\Dropbox\Family Room\GROUP C\Gr3WEEK2b	GrCWEEK2CCI	7396.12	37.1376	249.516	71	298.439		289.738		90.52	847.84	607.84	52.16	595	90.96	5.64	6.84	41.6	3	6.2	10.56	27.72	15.28	96.12	1.08
2020-11-12	09:15:00	86394	900	900	989001025056295	D:\Dropbox\Family Room\GROUP C\Gr3WEEK2b	GrCWEEK2CCI	6355.09	37.3063	259.224	56	268.449		341.013		73.72	855.72	702.2	44.28	631.44	11.16	16.12	5.48	29.32	31.08	23.08	14.96	8.32	81.6	47.44	0
2020-11-12	09:30:00	87294	900	900	989001025056295	D:\Dropbox\Family Room\GROUP C\Gr3WEEK2b	GrCWEEK2CCI	13468	37.4054	174.502	110	223.859		210.997		178.68	786.92	278.24	113.08	45.12	21.12	77.16	59.96	41.76	94.56	10.72	71.32	26.44	110.8	125.36	215.68
2020-11-12	09:45:00	88194	900	900	989001025056295	D:\Dropbox\Family Room\GROUP C\Gr3WEEK2b	GrCWEEK2CCI	9349.3	37.3655	192.709	86	250.162		241.751		129.44	834.28	385.96	65.72	108.84	12.92	117.48	6.48	11.2	85.56	0	54.52	61	98.28	186.96	156.76
2020-11-12	10:00:00	89094	900	900	989001025056295	D:\Dropbox\Family Room\GROUP C\Gr3WEEK2b	GrCWEEK2CCI	11928.7	37.3729	179.397	109	230.254		215.092		119.4	626.68	276.84	273.32	22.56	62.16	109.04	0	230.96	97.96	1.56	42.36	125.4	9.72	94.04	104.24
2020-11-12	10:15:00	89994	900	900	989001025056295	D:\Dropbox\Family Room\GROUP C\Gr3WEEK2b	GrCWEEK2CCI	1973.1	37.3794	151.227	19	194.62		176.734		16.88	138.28	104.52	761.72	3.08	100.28	27.64	3.88	761.72	3.4	0	0	0	0	0	0
2020-11-12	10:30:00	90894	900	900	989001025056295	D:\Dropbox\Family Room\GROUP C\Gr3WEEK2b	GrCWEEK2CCI	4339.3	37.3305	166.845	38	255.067		181.164		55.68	253.68	207.72	646.32	0	167.68	42.88	0.64	646.04	35.6	0.92	0.28	5.96	0	0	0
2020-11-12	10:45:00	91794	900	900	989001025056295	D:\Dropbox\Family Room\GROUP C\Gr3WEEK2b	GrCWEEK2CCI	1373.27	36.8531	172.938	14	213.37		251.932		23.24	560.92	352.88	339.08	0	23.96	0	0	338.68	502.84	0	0.4	3.52	0	30.6	0
2020-11-12	11:00:00	92694	900	900	989001025056295	D:\Dropbox\Family Room\GROUP C\Gr3WEEK2b	GrCWEEK2CCI	8245.17	36.7487	155.421	65	274.846		168.468		98.32	672.52	172.84	227.48	13.56	296.36	4.56	5.04	216.2	227.48	0.28	11.28	36.8	34.48	23.76	30.2
2020-11-12	11:15:00	93594	900	900	989001025056295	D:\Dropbox\Family Room\GROUP C\Gr3WEEK2b	GrCWEEK2CCI	8411.35	37.1553	143.378	74	189.919		173.307		191.52	610.08	91.04	289.92	33.16	15.68	8	52.12	78.56	11.8	154.4	211.36	64.96	26.52	185.04	58.4
2020-11-12	11:30:00	94494	900	900	989001025056295	D:\Dropbox\Family Room\GROUP C\Gr3WEEK2b	GrCWEEK2CCI	478.499	36.6928	109.561	5	142.864		141.385		12.8	499.52	0	400.48	0	0	0	0	7.52	0	499.52	392.96	0	0	0	0
2020-11-12	11:45:00	95394	900	900	989001025056295	D:\Dropbox\Family Room\GROUP C\Gr3WEEK2b	GrCWEEK2CCI	0	36.1753	119.364	0	146.633		119.783		0	0	0	900	0	0	0	0	900	0	0	0	0	0	0	0
2020-11-12	12:00:00	96294	900	900	989001025056295	D:\Dropbox\Family Room\GROUP C\Gr3WEEK2b	GrCWEEK2CCI	0	35.5293	119.5	0	169.352		119.5		0	0	0	900	0	0	0	0	900	0	0	0	0	0	0	0
2020-11-12	12:15:00	97194	900	900	989001025056295	D:\Dropbox\Family Room\GROUP C\Gr3WEEK2b	GrCWEEK2CCI	0	35.5083	119.5	0	128.914		119.5		0	0	0	900	0	0	0	0	900	0	0	0	0	0	0	0
2020-11-12	12:30:00	98094	900	900	989001025056295	D:\Dropbox\Family Room\GROUP C\Gr3WEEK2b	GrCWEEK2CCI	0	35.696	119.794	0	120		157.243		0	0	0	900	0	0	0	0	900	0	0	0	0	0	0	0
2020-11-12	12:45:00	98994	900	900	989001025056295	D:\Dropbox\Family Room\GROUP C\Gr3WEEK2b	GrCWEEK2CCI	527.74	35.6668	99.6093	4	151.24		112.193		213.04	724.56	0	175.44	0	0	0	717.48	175.44	0	7.08	0	0	0	0	0
2020-11-12	13:00:00	99894	900	900	989001025056295	D:\Dropbox\Family Room\GROUP C\Gr3WEEK2b	GrCWEEK2CCI	0.595335	35.9778	119.1	0	119.597		119.501		0.44	0	0	900	0	0	0	0	900	0	0	0	0	0	0	0
2020-11-12	13:15:00	100794	900	900	989001025056295	D:\Dropbox\Family Room\GROUP C\Gr3WEEK2b	GrCWEEK2CCI	169.352	36.156	118.089	0	118.291		149.2		4.76	0	0	900	0	0	0	0	900	0	0	0	0	0	0	0
2020-11-12	13:30:00	101694	900	900	989001025056295	D:\Dropbox\Family Room\GROUP C\Gr3WEEK2b	GrCWEEK2CCI	5559.03	36.9425	103.062	51	108.143		170.59		83.92	146	10.8	754	25.84	19.48	0	1.68	636.8	31.48	0	117.2	11.68	18.28	28.44	9.12
2020-11-12	13:45:00	102594	900	900	989001025056295	D:\Dropbox\Family Room\GROUP C\Gr3WEEK2b	GrCWEEK2CCI	240	36.4593	117.837	2	156.656		120.726		2.36	0	0	900	0	0	0	0	893.16	0	0	6.84	0	0	0	0
2020-11-12	14:00:00	103494	900	900	989001025056295	D:\Dropbox\Family Room\GROUP C\Gr3WEEK2b	GrCWEEK2CCI	119.5	35.9121	114.893	1	116.599		128.113		51.12	157.36	0	742.64	0	0	0	157.36	742.64	0	0	0	0	0	0	0
2020-11-12	14:15:00	104394	900	900	989001025056295	D:\Dropbox\Family Room\GROUP C\Gr3WEEK2b	GrCWEEK2CCI	0	35.6612	117.455	0	119.997		251.937		0	900	0	0	0	0	0	900	0	0	0	0	0	0	0	0
2020-11-12	14:30:00	105294	900	900	989001025056295	D:\Dropbox\Family Room\GROUP C\Gr3WEEK2b	GrCWEEK2CCI	3173.77	35.9866	120.947	30	177.999		198.212		110.8	564.24	59.52	335.76	0	0	0	396.16	301.84	0	168.08	33.92	0	0	0	0
2020-11-12	14:45:00	106194	900	900	989001025056295	D:\Dropbox\Family Room\GROUP C\Gr3WEEK2b	GrCWEEK2CCI	1443.54	36.4513	129.274	13	153.416		139.365		18.24	0.12	69.72	899.88	0	0	0	0.12	881.28	0	0	18.6	0	0	0	0
2020-11-12	15:00:00	107094	900	900	989001025056295	D:\Dropbox\Family Room\GROUP C\Gr3WEEK2b	GrCWEEK2CCI	0	36.1714	119.567	0	120		126.028		0	0	0	900	0	0	0	0	900	0	0	0	0	0	0	0
2020-11-12	15:15:00	107994	900	900	989001025056295	D:\Dropbox\Family Room\GROUP C\Gr3WEEK2b	GrCWEEK2CCI	338.704	36.134	118.608	3	119.059		118.771		35.8	78.68	0	821.32	0	0	0	0.04	821.32	0	78.64	0	0	0	0	0
2020-11-12	15:30:00	108894	900	900	989001025056295	D:\Dropbox\Family Room\GROUP C\Gr3WEEK2b	GrCWEEK2CCI	747.058	35.8333	119.126	7	142.707		120.294		43.84	556.56	0	343.44	0	0	0	0.08	329.16	0	556.48	14.28	0	0	0	0
2020-11-12	15:45:00	109794	900	900	989001025056295	D:\Dropbox\Family Room\GROUP C\Gr3WEEK2b	GrCWEEK2CCI	409.337	35.6281	28.2303	3	29.4668		123.095	122.16	116	661.72	0	238.28	0	0	0	661.72	78.56	0	0	159.72	0	0	0	0
2020-11-12	16:00:00	110694	900	900	989001025056295	D:\Dropbox\Family Room\GROUP C\Gr3WEEK2b	GrCWEEK2CCI	2066.56	35.7285	103.845	18	109.398		134.096	119.5	49	283.76	0	616.24	0	0	0	0.08	271.16	0	283.68	345.08	0	0	0	0
2020-11-12	16:15:00	111594	900	900	989001025056295	D:\Dropbox\Family Room\GROUP C\Gr3WEEK2b	GrCWEEK2CCI	13063.5	36.5149	165.96	114	203.816		202.092		179.8	522.84	272.8	377.16	42.68	38	35.4	79.4	255.84	16.72	26.04	121.32	128.52	32.36	58.72	65
2020-11-12	16:30:00	112494	900	900	989001025056295	D:\Dropbox\Family Room\GROUP C\Gr3WEEK2b	GrCWEEK2CCI	2745.12	37.1057	116.076	21	159.028		139.858		86.56	412.8	16.96	487.2	0	0	0	206.4	393.24	0	206.4	93.96	0	0	0	0
2020-11-12	16:45:00	113394	900	900	989001025056295	D:\Dropbox\Family Room\GROUP C\Gr3WEEK2b	GrCWEEK2CCI	6485	37.1862	90.718	46	96.5659		210.353		207.32	490.2	2.28	409.8	31.72	14.92	46.88	361.24	201.4	14.48	0	208.4	1.4	6.84	4.08	8.64
2020-11-12	17:00:00	114294	900	900	989001025056295	D:\Dropbox\Family Room\GROUP C\Gr3WEEK2b	GrCWEEK2CCI	359.5	36.5787	117.96	3	120.4		145.181		3.32	2.68	5.92	897.32	0	0	0	2.68	881.88	0	0	15.44	0	0	0	0
2020-11-12	17:15:00	115194	900	900	989001025056295	D:\Dropbox\Family Room\GROUP C\Gr3WEEK2b	GrCWEEK2CCI	0	35.926	115.363	0	140.931		141.252		0	0	0	900	0	0	0	0	900	0	0	0	0	0	0	0
2020-11-12	17:30:00	116094	900	900	989001025056295	D:\Dropbox\Family Room\GROUP C\Gr3WEEK2b	GrCWEEK2CCI	0	36.0124	117.72	0	191.402		119.503		0	0	0	900	0	0	0	0	900	0	0	0	0	0	0	0
2020-11-12	17:45:00	116994	900	900	989001025056295	D:\Dropbox\Family Room\GROUP C\Gr3WEEK2b	GrCWEEK2CCI	240	36.0238	118.779	2	215.093		120.028		4.76	0	0	900	0	0	0	0	897.64	0	0	2.36	0	0	0	0
2020-11-12	18:00:00	117894	900	900	989001025056295	D:\Dropbox\Family Room\GROUP C\Gr3WEEK2b	GrCWEEK2CCI	120	36.2209	119.187	1	139.206		119.51		0.32	0	0	900	0	0	0	0	899.8	0	0	0.2	0	0	0	0
2020-11-12	18:15:00	118794	900	900	989001025056295	D:\Dropbox\Family Room\GROUP C\Gr3WEEK2b	GrCWEEK2CCI	0	36.2061	119.341	0	120		121.278		0	0	0	900	0	0	0	0	900	0	0	0	0	0	0	0
2020-11-12	18:30:00	119694	900	900	989001025056295	D:\Dropbox\Family Room\GROUP C\Gr3WEEK2b	GrCWEEK2CCI	478.992	36.0223	80.6923	4	155.99		93.4922		341.2	891.76	0	8.24	0	0	0	707.52	8.24	0	184.24	0	0	0	0	0
2020-11-12	18:45:00	120594	900	900	989001025056295	D:\Dropbox\Family Room\GROUP C\Gr3WEEK2b	GrCWEEK2CCI	9697.61	36.5792	143.19	81	179.203		169.937		157.92	819.52	107.12	80.48	248.88	42.92	32.04	256.96	42.2	15.16	1.48	38.28	30.96	16.12	104.68	70.32
2020-11-12	19:00:00	121494	900	900	989001025056295	D:\Dropbox\Family Room\GROUP C\Gr3WEEK2b	GrCWEEK2CCI	3964.66	37.1013	144.32	32	180.815		187.164		93.28	393.04	132.84	506.96	0	0	0	346.68	434.72	0	46.36	72.24	0	0	0	0
2020-11-12	19:15:00	122394	900	900	989001025056295	D:\Dropbox\Family Room\GROUP C\Gr3WEEK2b	GrCWEEK2CCI	0	36.2895	123.909	0	210.232		129.734		0	0	39.2	900	0	0	0	0	900	0	0	0	0	0	0	0
2020-11-12	19:30:00	123294	900	900	989001025056295	D:\Dropbox\Family Room\GROUP C\Gr3WEEK2b	GrCWEEK2CCI	937.704	36.1417	118.188	6	145.356		142.609		24.36	11.64	19.88	888.36	0	0	0	11.64	885.2	0	0	3.16	0	0	0	0
2020-11-12	19:45:00	124194	900	900	989001025056295	D:\Dropbox\Family Room\GROUP C\Gr3WEEK2b	GrCWEEK2CCI	2438.99	36.6128	129.923	20	165.292		155.354		231	149.12	64.76	750.88	0.76	0.96	0	19.8	519.16	4.36	41.72	231.72	68.08	4.88	7.8	0.76
2020-11-12	20:00:00	125094	900	900	989001025056295	D:\Dropbox\Family Room\GROUP C\Gr3WEEK2b	GrCWEEK2CCI	0	36.0379	128.129	0	203.918		140.435		0	0	17.12	900	0	0	0	0	900	0	0	0	0	0	0	0
2020-11-12	20:15:00	125994	900	900	989001025056295	D:\Dropbox\Family Room\GROUP C\Gr3WEEK2b	GrCWEEK2CCI	360	35.8492	126.45	3	182.639		138.952		5.08	0	0	900	0	0	0	0	495.88	0	0	404.12	0	0	0	0
2020-11-12	20:30:00	126894	900	900	989001025056295	D:\Dropbox\Family Room\GROUP C\Gr3WEEK2b	GrCWEEK2CCI	6451.07	36.6216	117.382	54	128.034		171.809		96.04	195.4	55.12	704.6	15.8	82.24	7.44	0	484.92	23.92	0	219.68	19.2	23.16	21.12	2.52
2020-11-12	20:45:00	127794	900	900	989001025056295	D:\Dropbox\Family Room\GROUP C\Gr3WEEK2b	GrCWEEK2CCI	409.353	37.3968	101.168	3	111.104		143.434		225.16	682	0	218	0	0	0	21.64	218	0	660.36	0	0	0	0	0
2020-11-12	21:00:00	128694	900	900	989001025056295	D:\Dropbox\Family Room\GROUP C\Gr3WEEK2b	GrCWEEK2CCI	120	36.6878	105.426	1	105.683		140.734		1.48	900	0	0	0	0	0	516.44	0	0	383.56	0	0	0	0	0
2020-11-12	21:15:00	129594	900	900	989001025056295	D:\Dropbox\Family Room\GROUP C\Gr3WEEK2b	GrCWEEK2CCI	1937.89	36.2534	115.104	15	157.245		147.332		132.96	802.84	2.04	97.16	0	0	0	402.48	36.8	0	400.36	60.36	0	0	0	0
2020-11-12	21:30:00	130494	900	900	989001025056295	D:\Dropbox\Family Room\GROUP C\Gr3WEEK2b	GrCWEEK2CCI	4954.93	37.0189	125.856	42	136.733		179.873		97.28	725.68	16.92	174.32	82.24	3.24	0	283.12	113.68	6.24	328	60.64	5.44	0	11.36	6.04
2020-11-12	21:45:00	131394	900	900	989001025056295	D:\Dropbox\Family Room\GROUP C\Gr3WEEK2b	GrCWEEK2CCI	6317.08	36.5816	108.87	53	141.292		155.64		91.72	563.8	58.92	336.2	0	0	0	308.24	329.28	0	255.56	6.92	0	0	0	0
2020-11-12	22:00:00	132294	900	900	989001025056295	D:\Dropbox\Family Room\GROUP C\Gr3WEEK2b	GrCWEEK2CCI	8550.66	37.3776	123.982	71	149.109		159.392		158.88	726.88	65.64	173.12	11.84	25.84	25.6	453.88	132.72	41.16	84.36	40.4	29.96	11.4	34.32	8.52
2020-11-12	22:15:00	133194	900	900	989001025056295	D:\Dropbox\Family Room\GROUP C\Gr3WEEK2b	GrCWEEK2CCI	10657.8	37.8005	138.43	91	189.68		180.862		222.84	564.16	206.76	335.84	42.8	42.24	61.32	64.72	241.04	50.8	22.6	94.8	53.44	37.6	87.52	101.12
2020-11-12	22:30:00	134094	900	900	989001025056295	D:\Dropbox\Family Room\GROUP C\Gr3WEEK2b	GrCWEEK2CCI	1325.69	37.2241	118.01	10	163.117		131.486		166.4	96.84	0	803.16	0	0	0	0.04	740.48	0	83.32	62.68	13.48	0	0	0
2020-11-12	22:45:00	134994	900	900	989001025056295	D:\Dropbox\Family Room\GROUP C\Gr3WEEK2b	GrCWEEK2CCI	288.853	36.7618	122.783	2	201.037		123.972		4.8	28.92	0	871.08	0	0	0	28.92	355.16	0	0	515.92	0	0	0	0
2020-11-12	23:00:00	135894	900	900	989001025056295	D:\Dropbox\Family Room\GROUP C\Gr3WEEK2b	GrCWEEK2CCI	2787.99	36.8928	113.849	23	142.902		134.21		143.72	171.44	1.92	728.56	3.16	4.6	0	17.08	206.04	2.88	141.92	522.52	1.8	0	0	0
2020-11-12	23:15:00	136794	900	900	989001025056295	D:\Dropbox\Family Room\GROUP C\Gr3WEEK2b	GrCWEEK2CCI	9565.26	37.5426	140.377	87	204.761		166.493		175.8	665.28	85.84	234.72	22.24	132.88	35.96	214.44	165	21.64	5.96	69.72	125.04	22.64	76.36	8.12
2020-11-12	23:30:00	137694	900	900	989001025056295	D:\Dropbox\Family Room\GROUP C\Gr3WEEK2b	GrCWEEK2CCI	9712.84	37.7689	149.622	80	176.748		207.357		141.52	432.28	291.64	467.72	15.72	14.16	4.56	129.2	451.88	11.4	43.76	15.84	84.56	18.04	92.12	18.76
2020-11-12	23:45:00	138594	900	900	989001025056295	D:\Dropbox\Family Room\GROUP C\Gr3WEEK2b	GrCWEEK2CCI	8191.73	37.6397	172.148	73	200.496		211.854		206.6	695.12	396	204.88	31	65.44	20.48	109.16	196.12	40.88	8.92	8.76	6.92	139.4	246.44	26.48
2020-11-13	00:00:00	139494	900	900	989001025056295	D:\Dropbox\Family Room\GROUP C\Gr3WEEK2b	GrCWEEK2CCI	119.5	37.1919	100.876	1	109.489		261.205		3.48	900	0	0	0	0	0	0	0	0	0	0	0	95.28	804.72	0
2020-11-13	00:15:00	140394	900	900	989001025056295	D:\Dropbox\Family Room\GROUP C\Gr3WEEK2b	GrCWEEK2CCI	12042.9	37.458	180.822	121	239.354		231.281		223	812.52	275.4	87.48	15.52	66.08	41.72	45.8	51.4	116.6	16.8	36.08	217	63.96	164.84	64.2
2020-11-13	00:30:00	141294	900	900	989001025056295	D:\Dropbox\Family Room\GROUP C\Gr3WEEK2b	GrCWEEK2CCI	8616.1	37.7834	190.89	74	213.994		251.739		233.48	784	378	116	50.36	21.92	64.16	91.8	79.24	90	1.04	36.76	108.2	115.04	37.08	204.4
2020-11-13	00:45:00	142194	900	900	989001025056295	D:\Dropbox\Family Room\GROUP C\Gr3WEEK2b	GrCWEEK2CCI	9018.57	37.7613	174.489	70	240.138		216.946		239.16	768	355.32	132	109.84	45.92	15.6	92.24	117.4	150.68	8.12	14.6	33.4	186.36	58.04	67.8
2020-11-13	01:00:00	143094	900	900	989001025056295	D:\Dropbox\Family Room\GROUP C\Gr3WEEK2b	GrCWEEK2CCI	7926.57	37.7298	252.916	68	283.382		282.751		119.92	817.84	609.04	82.16	406.48	13.12	50.68	74.6	54.56	45.84	12.12	27.6	33.24	63.28	48.88	69.6
2020-11-13	01:15:00	143994	900	900	989001025056295	D:\Dropbox\Family Room\GROUP C\Gr3WEEK2b	GrCWEEK2CCI	6583.34	37.6447	148.828	59	158.753		242.2		113.36	741.44	156.56	158.56	4	19.92	0.4	273.4	16.6	38.08	11.16	141.96	37.08	75.72	216.28	65.4
2020-11-13	01:30:00	144894	900	900	989001025056295	D:\Dropbox\Family Room\GROUP C\Gr3WEEK2b	GrCWEEK2CCI	1595.87	37.5376	105.879	12	144.615		111.303		242.52	865	10.64	35	0	0	0	463.2	9.28	0	401.8	25.72	0	0	0	0
2020-11-13	01:45:00	145794	900	900	989001025056295	D:\Dropbox\Family Room\GROUP C\Gr3WEEK2b	GrCWEEK2CCI	1783.65	36.8841	118.903	13	151.334		130.092		26.72	28.24	7.44	871.76	0	0	0	1.2	165.92	0	2.08	705.84	3.12	3.96	12.44	5.44
2020-11-13	02:00:00	146694	900	900	989001025056295	D:\Dropbox\Family Room\GROUP C\Gr3WEEK2b	GrCWEEK2CCI	882.508	36.6315	115.408	7	211.134		123.238		19	880	13.48	20	4.36	3.16	6.24	866.24	20	0	0	0	0	0	0	0
2020-11-13	02:15:00	147594	900	900	989001025056295	D:\Dropbox\Family Room\GROUP C\Gr3WEEK2b	GrCWEEK2CCI	6891.31	36.3628	127.203	62	209.524		132.671		98.92	679.28	27	220.72	1.6	3.68	13.92	107.4	29.48	5.8	509.12	191.24	5.2	6.6	25.52	0.44
2020-11-13	02:30:00	148494	900	900	989001025056295	D:\Dropbox\Family Room\GROUP C\Gr3WEEK2b	GrCWEEK2CCI	12323	37.5606	130.828	115	171.239		162.575		257.68	492.72	44.84	407.28	7.76	5.48	15.48	134.08	169.68	69.84	132.48	237.6	23.32	34.52	57.76	12
2020-11-13	02:45:00	149394	900	900	989001025056295	D:\Dropbox\Family Room\GROUP C\Gr3WEEK2b	GrCWEEK2CCI	10201.7	37.8265	128.484	90	151.57		169.345		272.92	564.96	100.4	335.04	21.32	97.4	29.72	82.88	193.92	14.12	186	141.12	38.44	7.24	67.24	20.6
2020-11-13	03:00:00	150294	900	900	989001025056295	D:\Dropbox\Family Room\GROUP C\Gr3WEEK2b	GrCWEEK2CCI	9404.98	37.6451	158	86	196.052		175.649		241.76	786.12	253.32	113.88	176.4	18.88	24.72	7.96	84.36	54.76	0.08	29.52	39.56	205.92	139.12	118.72
2020-11-13	03:15:00	151194	900	900	989001025056295	D:\Dropbox\Family Room\GROUP C\Gr3WEEK2b	GrCWEEK2CCI	8057.26	37.471	139.055	64	162.497		206.34		221.8	681.2	78.6	218.8	17.52	10.96	18.84	0	20.04	6.2	1.88	198.76	246.48	66.36	68.16	244.8
2020-11-13	03:30:00	152094	900	900	989001025056295	D:\Dropbox\Family Room\GROUP C\Gr3WEEK2b	GrCWEEK2CCI	9492.85	37.6802	172.688	94	222.47		213.379		367.88	699.64	273.96	200.36	51.96	51.04	30.84	42.32	116.24	75.68	17.32	84.12	198.72	57.32	4.08	170.36
2020-11-13	03:45:00	152994	900	900	989001025056295	D:\Dropbox\Family Room\GROUP C\Gr3WEEK2b	GrCWEEK2CCI	9520.09	37.9039	268.492	87	326.896		271.603		154.56	757.8	575.24	142.2	62.68	17.92	336.8	5.76	43.76	114.68	8.56	98.44	160.44	11.84	8.32	30.8
2020-11-13	04:00:00	153894	900	900	989001025056295	D:\Dropbox\Family Room\GROUP C\Gr3WEEK2b	GrCWEEK2CCI	13156.9	37.7786	246.121	123	284.368		248.093		188.16	832.32	482.32	67.68	43.2	182.6	153.52	19.16	22.4	64.2	51.16	45.28	107.36	31.32	4.88	174.92
2020-11-13	04:15:00	154794	900	900	989001025056295	D:\Dropbox\Family Room\GROUP C\Gr3WEEK2b	GrCWEEK2CCI	7532.22	37.6672	129.734	73	190.74		164.03		119.2	846.44	174.36	53.56	7.16	94.16	27	6.24	15.76	29.24	7.52	37.8	76	260.96	11.56	326.6
2020-11-13	04:30:00	155694	900	900	989001025056295	D:\Dropbox\Family Room\GROUP C\Gr3WEEK2b	GrCWEEK2CCI	9214.19	37.6573	163.359	80	189.581		214.052		225.28	863.92	295.04	36.08	24.68	166.52	29.08	130.24	3.96	45.04	17.48	32.12	170.72	116.96	25.68	137.52
2020-11-13	04:45:00	156594	900	900	989001025056295	D:\Dropbox\Family Room\GROUP C\Gr3WEEK2b	GrCWEEK2CCI	11391.2	37.6886	183.238	96	241.259		215.379		256.64	765.88	303.4	134.12	127.6	8.08	45.28	32.36	55.84	52.92	52.44	78.28	91.56	256.56	40	59.08
2020-11-13	05:00:00	157494	900	900	989001025056295	D:\Dropbox\Family Room\GROUP C\Gr3WEEK2b	GrCWEEK2CCI	7747.66	37.5195	207.288	63	245.92		246.33		222.32	807.92	460.92	92.08	200.36	62.96	16.2	71.76	49.24	79.8	0	42.84	112.12	140.12	85.68	38.92
2020-11-13	05:15:00	158394	900	900	989001025056295	D:\Dropbox\Family Room\GROUP C\Gr3WEEK2b	GrCWEEK2CCI	9030.64	37.5879	231.381	88	296.986		234.966		150.64	754.68	449	145.32	17.8	29.2	161.6	48.8	123.48	100.28	3.6	21.84	325.96	17	1.68	48.76
2020-11-13	05:30:00	159294	900	900	989001025056295	D:\Dropbox\Family Room\GROUP C\Gr3WEEK2b	GrCWEEK2CCI	8556.51	37.4976	172.285	75	187.287		241.82		93.08	754.52	283.64	145.48	21.36	2.04	71.48	15.44	113.4	61.88	65.56	32.08	37.84	341.16	5.36	132.4
2020-11-13	05:45:00	160194	900	900	989001025056295	D:\Dropbox\Family Room\GROUP C\Gr3WEEK2b	GrCWEEK2CCI	12079.3	37.3666	151.81	120	186.664		188.473		220.6	826.2	114.52	73.8	8.72	10.56	25.92	10.12	21.56	39.24	326.36	52.24	228	1.52	18.92	156.84
2020-11-13	06:00:00	161094	900	900	989001025056295	D:\Dropbox\Family Room\GROUP C\Gr3WEEK2b	GrCWEEK2CCI	7167.23	37.0849	155.652	58	187.501		217.422		102.12	838.44	202.36	61.56	0	14.12	132.4	0	0.56	25.12	26.4	61	111.88	24.28	159.4	344.84
2020-11-13	06:15:00	161994	900	900	989001025056295	D:\Dropbox\Family Room\GROUP C\Gr3WEEK2b	GrCWEEK2CCI	239	36.5249	122.596	2	149.352		195.56		16.8	900	11.76	0	0	0	0	0	0	0	0	0	0	0	890.44	9.56
2020-11-13	06:30:00	162894	900	900	989001025056295	D:\Dropbox\Family Room\GROUP C\Gr3WEEK2b	GrCWEEK2CCI	4807.13	36.749	141.245	42	232.605		171.272		82.16	894.92	138.04	5.08	3.36	22.04	59.72	20.92	5.08	21.24	3	0	13.96	187.28	548.84	14.56
2020-11-13	06:45:00	163794	900	900	989001025056295	D:\Dropbox\Family Room\GROUP C\Gr3WEEK2b	GrCWEEK2CCI	9720.02	37.2993	183.346	85	218.898		225.627		180.8	824	281.56	76	26.2	62.24	84.32	78.88	51	35.52	149.64	25	44.56	92.28	162.76	87.6
2020-11-13	07:00:00	164694	900	900	989001025056295	D:\Dropbox\Family Room\GROUP C\Gr3WEEK2b	GrCWEEK2CCI	7682.31	37.2003	141.629	69	153.088		189.487		92.44	716.28	143.8	183.72	9.88	4.6	23.04	5.24	20.72	27.36	383	163	90.04	37.4	51.48	84.24
2020-11-13	07:15:00	165594	900	900	989001025056295	D:\Dropbox\Family Room\GROUP C\Gr3WEEK2b	GrCWEEK2CCI	0	35.9162	119.496	0	119.5		211.965		0	900	0	0	0	0	0	0	0	0	900	0	0	0	0	0
2020-11-13	07:30:00	166494	900	900	989001025056295	D:\Dropbox\Family Room\GROUP C\Gr3WEEK2b	GrCWEEK2CCI	0	35.7851	119.219	0	119.5		175.066		0	900	0	0	0	0	0	0	0	0	900	0	0	0	0	0
2020-11-13	07:45:00	167394	900	900	989001025056295	D:\Dropbox\Family Room\GROUP C\Gr3WEEK2b	GrCWEEK2CCI	0	36.2059	119.5	0	119.5		168.341		0	900	0	0	0	0	0	0	0	0	900	0	0	0	0	0
2020-11-13	08:00:00	168294	900	900	989001025056295	D:\Dropbox\Family Room\GROUP C\Gr3WEEK2b	GrCWEEK2CCI	119.5	35.8252	114.746	1	119.182		145.364		28.72	645.36	0	254.64	0	0	0	0	0	0	645.36	254.64	0	0	0	0
2020-11-13	08:15:00	169194	900	900	989001025056295	D:\Dropbox\Family Room\GROUP C\Gr3WEEK2b	GrCWEEK2CCI	969.096	36.0924	110.951	8	149.661		137.954		13.08	517.96	0	382.04	0	0	0	0	0	0	349.04	382.04	2.8	66.88	97.4	1.84
2020-11-13	08:30:00	170094	900	900.08	989001025056295	D:\Dropbox\Family Room\GROUP C\Gr3WEEK2b	GrCWEEK2CCI	12718.9	37.3557	181.791	116	261.07		233.469		137.2	843.76	317.16	56.32	2.44	47.2	440.84	5.36	15.84	210.52	7.44	40.48	89.4	6.04	20.96	13.56
2020-11-13	08:45:00	170994	900	899.96	989001025056295	D:\Dropbox\Family Room\GROUP C\Gr3WEEK2b	GrCWEEK2CCI	9236.01	37.2729	149.619	82	183.401		195.685		120.36	793.48	95.96	106.48	33.56	11.2	69.04	20.4	33.44	18.16	6	73.04	147.64	15.4	47.44	424.64
2020-11-13	09:00:00	171894	900	900	989001025056295	D:\Dropbox\Family Room\GROUP C\Gr3WEEK2b	GrCWEEK2CCI	3630.3	37.3113	200.274	34	231.753		212.199		45.6	783.72	468.8	116.28	0	0	17.52	0	81.24	731.44	8.4	35.04	14.68	0	8.76	2.92
2020-11-13	09:15:00	172794	900	900	989001025056295	D:\Dropbox\Family Room\GROUP C\Gr3WEEK2b	GrCWEEK2CCI	2800.79	37.5366	106.432	23	184.936		109.795		227.28	365.76	1.8	534.24	0	0	0	340.4	463.28	5.52	7.32	70.96	1.4	0	6.96	4.16
2020-11-13	09:30:00	173694	900	900	989001025056295	D:\Dropbox\Family Room\GROUP C\Gr3WEEK2b	GrCWEEK2CCI	238.999	36.9964	146.056	2	221.611		152.305		15.48	861.28	0	38.72	0	0	0	861.28	38.72	0	0	0	0	0	0	0
2020-11-13	09:45:00	174594	900	900	989001025056295	D:\Dropbox\Family Room\GROUP C\Gr3WEEK2b	GrCWEEK2CCI	5423.23	36.8596	129.855	46	179.428		145.445		78.32	347.8	12.16	552.2	0	10.28	1.2	227.56	487.28	14.16	20.84	64.92	38.92	1.2	33.64	0
2020-11-13	10:00:00	175494	900	900	989001025056295	D:\Dropbox\Family Room\GROUP C\Gr3WEEK2b	GrCWEEK2CCI	6355.64	37.2618	108.897	46	147.707		133.152		97.6	213	1.96	687	0	0	0	206.36	464.44	0	3.12	222.56	3.52	0	0	0
2020-11-13	10:15:00	176394	900	900	989001025056295	D:\Dropbox\Family Room\GROUP C\Gr3WEEK2b	GrCWEEK2CCI	600	36.6631	134.379	4	151.772		136.304		8.12	0	0	900	0	0	0	0	596.4	0	0	303.6	0	0	0	0
2020-11-13	10:30:00	177294	900	900	989001025056295	D:\Dropbox\Family Room\GROUP C\Gr3WEEK2b	GrCWEEK2CCI	669.948	35.622	126.822	9	143.759		132.122		8.48	0.08	0	899.92	0	0	0	0	668.12	0	0.08	231.8	0	0	0	0
2020-11-13	10:45:00	178194	900	900	989001025056295	D:\Dropbox\Family Room\GROUP C\Gr3WEEK2b	GrCWEEK2CCI	169.352	35.543	119.071	2	154.581		119.071		2.32	9.64	0	890.36	0	0	0	9.64	890.36	0	0	0	0	0	0	0
2020-11-13	11:00:00	179094	900	900	989001025056295	D:\Dropbox\Family Room\GROUP C\Gr3WEEK2b	GrCWEEK2CCI	832.234	35.8676	100.678	7	115.903		128.252		8.44	35.32	0	864.68	0	0	0	8.32	698.12	0	27	166.56	0	0	0	0
2020-11-13	11:15:00	179994	900	900	989001025056295	D:\Dropbox\Family Room\GROUP C\Gr3WEEK2b	GrCWEEK2CCI	1495.4	36.0806	98.8646	11	114.241		140.571		28.16	16.04	0	883.96	8.36	0	0	0.04	492.8	0	7.64	391.16	0	0	0	0
2020-11-13	11:30:00	180894	900	900	989001025056295	D:\Dropbox\Family Room\GROUP C\Gr3WEEK2b	GrCWEEK2CCI	10442.8	37.0778	160.238	91	180.006		197.426		123.8	392.16	202.44	507.84	29.56	16.48	26	5.6	469.6	38.6	29.76	38.24	44.56	16.32	86.72	98.56
2020-11-13	11:45:00	181794	900	900	989001025056295	D:\Dropbox\Family Room\GROUP C\Gr3WEEK2b	GrCWEEK2CCI	2884.28	36.9993	157.256	21	171.151		207.419		210.56	499.96	254.96	400.04	399.6	67.6	0.6	32.16	400.04	0	0	0	0	0	0	0
2020-11-13	12:00:00	182694	900	900	989001025056295	D:\Dropbox\Family Room\GROUP C\Gr3WEEK2b	GrCWEEK2CCI	1732.04	36.6163	139.782	12	174.863		152.981		76.96	379.64	135.44	520.36	178.6	0	0	201.04	509.64	0	0	10.72	0	0	0	0
2020-11-13	12:15:00	183594	900	900	989001025056295	D:\Dropbox\Family Room\GROUP C\Gr3WEEK2b	GrCWEEK2CCI	4096.43	36.5822	135.042	37	182.494		147.34		87.88	486.32	23.56	413.68	0	3.52	19.4	411.96	398.36	7.48	0	15.32	20.48	0.04	17.2	6.24
2020-11-13	12:30:00	184494	900	900	989001025056295	D:\Dropbox\Family Room\GROUP C\Gr3WEEK2b	GrCWEEK2CCI	0	36.6661	168.654	0	169.003		168.999		0	0	0	900	0	0	0	0	900	0	0	0	0	0	0	0
2020-11-13	12:45:00	185394	900	900	989001025056295	D:\Dropbox\Family Room\GROUP C\Gr3WEEK2b	GrCWEEK2CCI	0	36.1345	164.657	0	169.352		164.656		0	0	0	900	0	0	0	0	900	0	0	0	0	0	0	0
2020-11-13	13:00:00	186294	900	900	989001025056295	D:\Dropbox\Family Room\GROUP C\Gr3WEEK2b	GrCWEEK2CCI	0	35.6763	80.9017	0	83.0747		147.589		0	0	0	900	0	0	0	0	900	0	0	0	0	0	0	0
2020-11-13	13:15:00	187194	900	900	989001025056295	D:\Dropbox\Family Room\GROUP C\Gr3WEEK2b	GrCWEEK2CCI	119.495	35.9916	45.4257	1	47.3733		132.725		212.08	312.64	0	587.36	0	0	0	312.64	587.36	0	0	0	0	0	0	0
2020-11-13	13:30:00	188094	900	900	989001025056295	D:\Dropbox\Family Room\GROUP C\Gr3WEEK2b	GrCWEEK2CCI	0	35.7282	53.2633	0	59.1201		144.231		0	5.24	0	894.76	0	0	0	5.24	894.76	0	0	0	0	0	0	0
2020-11-13	13:45:00	188994	900	900	989001025056295	D:\Dropbox\Family Room\GROUP C\Gr3WEEK2b	GrCWEEK2CCI	119.506	35.4505	79.0617	1	102.85		110.771		339.6	410.12	0	489.88	0	0	0	410.12	489.88	0	0	0	0	0	0	0
2020-11-13	14:00:00	189894	900	900	989001025056295	D:\Dropbox\Family Room\GROUP C\Gr3WEEK2b	GrCWEEK2CCI	337.998	35.3996	115.842	2	118.11		149.239		27.76	875.4	0	24.6	870.16	0	0	5.24	24.6	0	0	0	0	0	0	0
2020-11-13	14:15:00	190794	900	900	989001025056295	D:\Dropbox\Family Room\GROUP C\Gr3WEEK2b	GrCWEEK2CCI	457.482	35.575	140.824	3	119.5		141.111		209.68	776.84	0	123.16	654.6	0	0	122.24	123.16	0	0	0	0	0	0	0
2020-11-13	14:30:00	191694	900	900	989001025056295	D:\Dropbox\Family Room\GROUP C\Gr3WEEK2b	GrCWEEK2CCI	119.494	35.7237	112.171	1	123.554		160.706		161	251	0	649	0	0	0	251	649	0	0	0	0	0	0	0
2020-11-13	14:45:00	192594	900	900	989001025056295	D:\Dropbox\Family Room\GROUP C\Gr3WEEK2b	GrCWEEK2CCI	0	35.7815	131.269	0	133.237		206.195		0	0	0	900	0	0	0	0	900	0	0	0	0	0	0	0
2020-11-13	15:00:00	193494	900	900	989001025056295	D:\Dropbox\Family Room\GROUP C\Gr3WEEK2b	GrCWEEK2CCI	8727.47	36.7446	140.511	77	157.594		185.315		129.96	553.48	201.84	346.52	19.44	48.12	21.72	205.04	325.04	35.48	2.28	21.48	40.72	21.08	136.8	22.8
2020-11-13	15:15:00	194394	900	900	989001025056295	D:\Dropbox\Family Room\GROUP C\Gr3WEEK2b	GrCWEEK2CCI	551.854	37.158	114.05	4	190.56		117.414		18.2	900	29.28	0	504	0	0	396	0	0	0	0	0	0	0	0
2020-11-13	15:30:00	195294	900	900	989001025056295	D:\Dropbox\Family Room\GROUP C\Gr3WEEK2b	GrCWEEK2CCI	0	36.2703	119.5	0	239.5		119.5		0	900	0	0	900	0	0	0	0	0	0	0	0	0	0	0
2020-11-13	15:45:00	196194	900	900	989001025056295	D:\Dropbox\Family Room\GROUP C\Gr3WEEK2b	GrCWEEK2CCI	0	35.9331	238.852	0	239.5		238.852		0	900	894.76	0	900	0	0	0	0	0	0	0	0	0	0	0
2020-11-13	16:00:00	197094	900	900	989001025056295	D:\Dropbox\Family Room\GROUP C\Gr3WEEK2b	GrCWEEK2CCI	119.5	35.8679	120.594	1	153.459		120.627		0.28	900	4.68	0	4.72	0	0	895.28	0	0	0	0	0	0	0	0
2020-11-13	16:15:00	197994	900	900	989001025056295	D:\Dropbox\Family Room\GROUP C\Gr3WEEK2b	GrCWEEK2CCI	597.494	35.6321	222.024	5	247.244		229.725		45.04	900	738.76	0	795.68	0	0	104.32	0	0	0	0	0	0	0	0
2020-11-13	16:30:00	198894	900	900	989001025056295	D:\Dropbox\Family Room\GROUP C\Gr3WEEK2b	GrCWEEK2CCI	358.5	35.9974	137.219	3	160.846		174.941		3.56	900	98.32	0	91.24	0	0	808.76	0	0	0	0	0	0	0	0
2020-11-13	16:45:00	199794	900	900	989001025056295	D:\Dropbox\Family Room\GROUP C\Gr3WEEK2b	GrCWEEK2CCI	0	35.8995	101.959	0	162.338		163.859		0	900	22.44	0	0	0	0	900	0	0	0	0	0	0	0	0
2020-11-13	17:00:00	200694	900	900	989001025056295	D:\Dropbox\Family Room\GROUP C\Gr3WEEK2b	GrCWEEK2CCI	0	35.7413	111.733	0	171.553		120.815		0	900	21.2	0	0	0	0	900	0	0	0	0	0	0	0	0
2020-11-13	17:15:00	201594	900	900	989001025056295	D:\Dropbox\Family Room\GROUP C\Gr3WEEK2b	GrCWEEK2CCI	0	35.6479	119.465	0	136.257		119.5		0	900	0	0	0	0	0	900	0	0	0	0	0	0	0	0
2020-11-13	17:30:00	202494	900	900	989001025056295	D:\Dropbox\Family Room\GROUP C\Gr3WEEK2b	GrCWEEK2CCI	0	35.6668	91.1699	0	134.081		91.1699		0	900	0	0	0	0	0	900	0	0	0	0	0	0	0	0
2020-11-13	17:45:00	203394	900	900	989001025056295	D:\Dropbox\Family Room\GROUP C\Gr3WEEK2b	GrCWEEK2CCI	0	35.7383	88.2248	0	120		88.2248		0	900	0	0	0	0	0	900	0	0	0	0	0	0	0	0
2020-11-13	18:00:00	204294	900	900	989001025056295	D:\Dropbox\Family Room\GROUP C\Gr3WEEK2b	GrCWEEK2CCI	3819.39	36.4018	63.0866	32	132.243		82.3101		56.48	785.88	37.84	114.12	1.68	17.08	18.2	456.2	111.04	30.48	233.16	3.08	5.16	0	16.16	7.76
2020-11-13	18:15:00	205194	900	900	989001025056295	D:\Dropbox\Family Room\GROUP C\Gr3WEEK2b	GrCWEEK2CCI	5762.64	37.1661	174.742	45	195.207		209.516		75.92	806.88	383.48	93.12	11.92	29.88	17.68	231.88	77.4	151.64	202.32	15.72	28.72	10.52	34.64	87.68
2020-11-13	18:30:00	206094	900	900	989001025056295	D:\Dropbox\Family Room\GROUP C\Gr3WEEK2b	GrCWEEK2CCI	600.005	37.1644	134.83	5	190.834		152.856		40.84	900	132.56	0	0	0	0	841.56	0	0	58.44	0	0	0	0	0
2020-11-13	18:45:00	206994	900	900	989001025056295	D:\Dropbox\Family Room\GROUP C\Gr3WEEK2b	GrCWEEK2CCI	1897.71	37.1141	129.924	15	225.036		141.359		62.32	837.4	90.96	62.6	0	0	0	750.24	15.6	0	20.16	47	58.92	0	8.08	0
2020-11-13	19:00:00	207894	900	900	989001025056295	D:\Dropbox\Family Room\GROUP C\Gr3WEEK2b	GrCWEEK2CCI	0	36.4013	134.028	0	213.264		153.809		0	900	105.44	0	0	0	0	900	0	0	0	0	0	0	0	0
2020-11-13	19:15:00	208794	900	900	989001025056295	D:\Dropbox\Family Room\GROUP C\Gr3WEEK2b	GrCWEEK2CCI	0	35.8661	125.284	0	162.14		164.74		0	900	31.08	0	0	0	0	900	0	0	0	0	0	0	0	0
2020-11-13	19:30:00	209694	900	900	989001025056295	D:\Dropbox\Family Room\GROUP C\Gr3WEEK2b	GrCWEEK2CCI	0	35.5363	145.604	0	209.703		163.936		0	900	151.8	0	0	0	0	900	0	0	0	0	0	0	0	0
2020-11-13	19:45:00	210594	900	900	989001025056295	D:\Dropbox\Family Room\GROUP C\Gr3WEEK2b	GrCWEEK2CCI	120	35.8929	146.376	1	211.861		176.327		1.2	900	155.52	0	0	0	0	882.64	0	0	17.36	0	0	0	0	0
2020-11-13	20:00:00	211494	900	900	989001025056295	D:\Dropbox\Family Room\GROUP C\Gr3WEEK2b	GrCWEEK2CCI	10332.3	37.2982	128.613	99	177.986		170.36		166.56	709.96	138.72	190.04	20.44	7.24	15.08	128.08	141.56	101.16	339.08	48.48	14.16	29.88	43.92	10.92
2020-11-13	20:15:00	212394	900	900	989001025056295	D:\Dropbox\Family Room\GROUP C\Gr3WEEK2b	GrCWEEK2CCI	4825.38	37.5323	137.864	44	177.031		189.459		91.6	825.72	171.72	74.28	14.88	19.44	10	82.2	65.52	27.52	504.68	8.76	12.48	142.48	10.6	1.44
2020-11-13	20:30:00	213294	900	900	989001025056295	D:\Dropbox\Family Room\GROUP C\Gr3WEEK2b	GrCWEEK2CCI	836.999	37.17	125.855	8	188.986		180.666		41.92	869.32	75.16	30.68	0	0	0	0.04	0	0	234.84	30.68	0	634.44	0	0
2020-11-13	20:45:00	214194	900	900	989001025056295	D:\Dropbox\Family Room\GROUP C\Gr3WEEK2b	GrCWEEK2CCI	1421.37	36.6562	99.1085	12	200.212		110.676		17.12	898.52	0	1.48	0	0	0	0	0	1.76	731.72	1.48	2.28	153.76	6.4	2.6
2020-11-13	21:00:00	215094	900	900	989001025056295	D:\Dropbox\Family Room\GROUP C\Gr3WEEK2b	GrCWEEK2CCI	7898.98	37.0118	140.462	69	190.402		189.315		133.96	847.36	157.56	52.64	42.88	40.04	6.28	31.52	32.12	98.48	473.56	20.52	112.52	0	21.52	20.56
2020-11-13	21:15:00	215994	900	900	989001025056295	D:\Dropbox\Family Room\GROUP C\Gr3WEEK2b	GrCWEEK2CCI	7833.37	37.6623	230.171	66	248.734		238.177		119.4	838.12	575.08	61.88	0.04	46.76	85.48	60.56	49.08	271.88	147.28	12.8	57.4	0	136.68	32.04
2020-11-13	21:30:00	216894	900	900	989001025056295	D:\Dropbox\Family Room\GROUP C\Gr3WEEK2b	GrCWEEK2CCI	3041.93	37.5945	92.1802	25	98.2031		230.312		58.96	896.08	120.64	3.92	0	62.32	13.32	173.16	0.04	11.44	410.84	3.88	17.64	0	202.16	5.2
2020-11-13	21:45:00	217794	900	900	989001025056295	D:\Dropbox\Family Room\GROUP C\Gr3WEEK2b	GrCWEEK2CCI	0	36.4393	118.008	0	118.042		210.153		0	900	0	0	0	0	0	0	0	0	5.24	0	0	894.76	0	0
2020-11-13	22:00:00	218694	900	900	989001025056295	D:\Dropbox\Family Room\GROUP C\Gr3WEEK2b	GrCWEEK2CCI	0	36.1564	119.551	0	119.757		245.219		0	900	0	0	0	0	0	0	0	0	0	0	0	900	0	0
2020-11-13	22:15:00	219594	900	900	989001025056295	D:\Dropbox\Family Room\GROUP C\Gr3WEEK2b	GrCWEEK2CCI	716.999	36.4309	97.6874	6	119.279		175.441		16.72	871.88	25.24	28.12	0	0	0	0	0	0	402.6	28.12	0	469.28	0	0
2020-11-13	22:30:00	220494	900	900	989001025056295	D:\Dropbox\Family Room\GROUP C\Gr3WEEK2b	GrCWEEK2CCI	9386.95	37.4512	132.925	82	169.882		182.157		135.52	865.16	150.04	34.84	0.04	5.32	67.24	22.4	2.48	66.92	354.6	32.36	85.4	48.84	124.16	90.24
2020-11-13	22:45:00	221394	900	900	989001025056295	D:\Dropbox\Family Room\GROUP C\Gr3WEEK2b	GrCWEEK2CCI	1307.94	37.5417	129.45	9	153.533		158.99		26.44	885.08	66.8	14.92	0	0	0	0	0	0	842	14.92	8.88	24.2	10	0
2020-11-13	23:00:00	222294	900	900	989001025056295	D:\Dropbox\Family Room\GROUP C\Gr3WEEK2b	GrCWEEK2CCI	5493	37.3969	127.218	46	216.546		138.674		192.48	821.72	63.44	78.28	6.12	15.84	1.8	9.24	19.48	32.24	599.76	58.8	8.28	35.16	103.44	9.84
2020-11-13	23:15:00	223194	900	900	989001025056295	D:\Dropbox\Family Room\GROUP C\Gr3WEEK2b	GrCWEEK2CCI	11503.8	38.0542	168.995	107	217.075		187.317		461.56	693.28	295.72	206.72	1.24	56.76	88.08	120.44	100.84	138.04	0.56	105.88	30.4	97.16	137.8	22.8
2020-11-13	23:30:00	224094	900	900	989001025056295	D:\Dropbox\Family Room\GROUP C\Gr3WEEK2b	GrCWEEK2CCI	7411.26	37.8826	188.457	68	214.77		213.188		94.8	815.84	464.08	84.16	26.16	10.88	26.4	8	22.2	117.56	6.04	61.96	71.36	0	334.56	214.88
2020-11-13	23:45:00	224994	900	900	989001025056295	D:\Dropbox\Family Room\GROUP C\Gr3WEEK2b	GrCWEEK2CCI	238.966	37.5096	121.216	2	121.445		157.917		277.28	900	0	0	0	0	0	0	0	0	188.76	0	0	310.88	400.36	0
2020-11-14	00:00:00	225894	900	900	989001025056295	D:\Dropbox\Family Room\GROUP C\Gr3WEEK2b	GrCWEEK2CCI	4251.07	37.5104	96.9225	36	131.116		207.902		77.32	802.28	104	97.72	9.64	48.36	12.76	0	82.48	14.6	5.24	15.24	8.96	486.4	214.84	1.48
2020-11-14	00:15:00	226794	900	900	989001025056295	D:\Dropbox\Family Room\GROUP C\Gr3WEEK2b	GrCWEEK2CCI	16177	37.9071	140.068	144	167.341		215.348		300.2	654.36	130.84	245.64	41.2	82.32	21.6	126.88	151	110.4	24.8	94.64	84.44	58.08	54.2	50.44
2020-11-14	00:30:00	227694	900	900	989001025056295	D:\Dropbox\Family Room\GROUP C\Gr3WEEK2b	GrCWEEK2CCI	12944.9	37.9705	128.978	117	156.291		200.739		206.48	681.48	75.48	218.52	32.64	86.2	42.6	67.04	132.52	112.72	1.28	86	115.72	6.88	90.88	125.52
2020-11-14	00:45:00	228594	900	900	989001025056295	D:\Dropbox\Family Room\GROUP C\Gr3WEEK2b	GrCWEEK2CCI	10686	38.1091	138.63	90	174.291		193.447		324.76	792.84	170.32	107.16	6.56	19.96	52.4	80.76	79.04	70.44	36.92	28.12	155.6	102.08	91.32	176.8
2020-11-14	01:00:00	229494	900	900	989001025056295	D:\Dropbox\Family Room\GROUP C\Gr3WEEK2b	GrCWEEK2CCI	7455.54	37.7643	142.471	68	187.68		196.737		100.6	766.08	156	133.92	54.6	125.6	48.88	3.48	18.8	21.32	408.28	115.12	55.6	36.8	10	1.52
2020-11-14	01:15:00	230394	900	900	989001025056295	D:\Dropbox\Family Room\GROUP C\Gr3WEEK2b	GrCWEEK2CCI	8968.95	37.6442	145.041	76	197.086		198.625		141.88	786.68	171.16	113.32	191.04	46.44	89.68	181.36	76.04	48.2	28.12	37.28	61.04	7.16	114.44	19.2
2020-11-14	01:30:00	231294	900	900	989001025056295	D:\Dropbox\Family Room\GROUP C\Gr3WEEK2b	GrCWEEK2CCI	10863.8	37.9052	125.707	98	141.808		177.882		285.12	603.4	85.48	296.6	20.24	51.24	54.84	30.4	143.84	130.8	25.76	152.76	74.08	41.48	70.88	103.68
2020-11-14	01:45:00	232194	900	900	989001025056295	D:\Dropbox\Family Room\GROUP C\Gr3WEEK2b	GrCWEEK2CCI	8887.71	37.9468	112.294	81	140.884		175.091		268.24	636.64	108.84	263.36	40.28	13.2	21.12	14.24	137.68	86.96	85.76	125.68	23.48	85	177.72	88.88
2020-11-14	02:00:00	233094	900	900	989001025056295	D:\Dropbox\Family Room\GROUP C\Gr3WEEK2b	GrCWEEK2CCI	168.998	37.0538	103.97	1	150.154		119.39		4.4	900	0	0	0	0	0	0	0	0	743.44	0	0	0	156.56	0
2020-11-14	02:15:00	233994	900	900	989001025056295	D:\Dropbox\Family Room\GROUP C\Gr3WEEK2b	GrCWEEK2CCI	239.001	36.8567	90.3936	2	130.067		120.568		18	878.04	0	21.96	0	0	0	0	0	0	878.04	21.96	0	0	0	0
2020-11-14	02:30:00	234894	900	900	989001025056295	D:\Dropbox\Family Room\GROUP C\Gr3WEEK2b	GrCWEEK2CCI	358.492	37.1028	103.586	3	141.763		129.002		176.84	880.16	0	19.84	0	0	0	0	0	0	618	19.84	0	156.92	105.24	0
2020-11-14	02:45:00	235794	900	900	989001025056295	D:\Dropbox\Family Room\GROUP C\Gr3WEEK2b	GrCWEEK2CCI	10169.7	37.3354	163.885	85	181.222		218.669		208.6	539.92	326.48	360.08	31.04	21.92	15.24	65.96	297.6	59.88	0.48	62.48	43.52	91.56	26.72	183.6
2020-11-14	03:00:00	236694	900	900	989001025056295	D:\Dropbox\Family Room\GROUP C\Gr3WEEK2b	GrCWEEK2CCI	9240.26	37.7457	179.362	77	230.549		215.266		114.96	567.56	298.08	332.44	85.36	24.04	45.04	142	330.52	41.32	30.4	1.92	128.08	20.32	25.96	25.04
2020-11-14	03:15:00	237594	900	900	989001025056295	D:\Dropbox\Family Room\GROUP C\Gr3WEEK2b	GrCWEEK2CCI	7970.98	37.7629	225.811	68	244.703		254.741		99.4	839.88	554	60.12	30.4	17.44	140.72	32.72	58.68	307.12	85.96	1.44	121.32	0.48	15.4	88.32
2020-11-14	03:30:00	238494	900	900	989001025056295	D:\Dropbox\Family Room\GROUP C\Gr3WEEK2b	GrCWEEK2CCI	10829.9	37.707	144.726	98	175.335		188.572		140.92	713.92	117.2	186.08	101.12	33.56	28.8	237.12	180.08	31.32	31.4	6	167.76	4.88	9.24	68.72
2020-11-14	03:45:00	239394	900	900	989001025056295	D:\Dropbox\Family Room\GROUP C\Gr3WEEK2b	GrCWEEK2CCI	7653.16	37.7976	149.633	66	190.786		181.465		107.68	586.88	197.44	313.12	9.6	9.48	15.72	7.96	41.16	63.72	41.36	271.96	198.2	15	35.44	190.4
2020-11-14	04:00:00	240294	900	900	989001025056295	D:\Dropbox\Family Room\GROUP C\Gr3WEEK2b	GrCWEEK2CCI	9776.15	37.6148	178.022	94	218.91		224.366		108.8	788.96	281.8	111.04	30	41.68	214.04	72.56	69.4	167.16	4.12	41.64	151.28	0	64.36	43.76
2020-11-14	04:15:00	241194	900	900	989001025056295	D:\Dropbox\Family Room\GROUP C\Gr3WEEK2b	GrCWEEK2CCI	11410.4	37.5316	179.718	106	238.063		215.434		119.68	777	322	123	152.16	8.72	161.52	33.28	112.64	52.24	14.52	10.36	29.4	16.88	25.4	282.88
2020-11-14	04:30:00	242094	900	900	989001025056295	D:\Dropbox\Family Room\GROUP C\Gr3WEEK2b	GrCWEEK2CCI	5671.63	37.6112	153.861	49	184.313		190.202		130.76	842.32	125.44	57.68	119.36	5.16	2.28	89.24	55.88	30.72	67.12	1.8	33.68	67.92	70.92	355.92
2020-11-14	04:45:00	242994	900	900	989001025056295	D:\Dropbox\Family Room\GROUP C\Gr3WEEK2b	GrCWEEK2CCI	12158.4	37.6279	165.826	113	192.767		226.399		185.84	777.28	244.96	122.72	166	18.64	36.08	105.64	99.72	69.76	18.48	23	188.96	37.56	65.64	70.52
2020-11-14	05:00:00	243894	900	900	989001025056295	D:\Dropbox\Family Room\GROUP C\Gr3WEEK2b	GrCWEEK2CCI	12153.5	37.6594	156.068	112	165.359		214.746		152.44	822.08	165.48	77.92	2.56	24.12	139.72	15.28	56.28	119.4	31.8	21.64	239.36	20.2	19.28	210.36
2020-11-14	05:15:00	244794	900	900	989001025056295	D:\Dropbox\Family Room\GROUP C\Gr3WEEK2b	GrCWEEK2CCI	12970.2	37.5766	162.449	117	171.567		229.972		130.12	807.64	240.72	92.36	178.6	21.8	39.48	9.24	83.64	127.2	135.64	8.72	129	0	12.72	153.96
2020-11-14	05:30:00	245694	900	900	989001025056295	D:\Dropbox\Family Room\GROUP C\Gr3WEEK2b	GrCWEEK2CCI	16121.8	37.5394	157.421	150	161.208		235.906		166.52	690.12	185.64	209.88	50.32	4	88.24	13	199.52	100.04	8.16	10.36	129.32	35.28	9.52	252.24
2020-11-14	05:45:00	246594	900	900	989001025056295	D:\Dropbox\Family Room\GROUP C\Gr3WEEK2b	GrCWEEK2CCI	4649.75	37.3971	49.9214	40	149.299		56.9023		46.92	856.56	58.52	43.44	33.84	0.64	24.72	1.04	42.64	5.4	748.32	0.8	12.48	21.16	5.2	3.76
2020-11-14	06:00:00	247494	900	900	989001025056295	D:\Dropbox\Family Room\GROUP C\Gr3WEEK2b	GrCWEEK2CCI	358.503	36.3855	62.9597	3	148.34		69.1265		29.8	900	0	0	0	0	0	0	0	0	534.44	0	0	365.56	0	0
2020-11-14	06:15:00	248394	900	900	989001025056295	D:\Dropbox\Family Room\GROUP C\Gr3WEEK2b	GrCWEEK2CCI	358.493	35.8583	101.475	3	128.324		166.257		201.52	391.04	28.84	508.96	0	0	0	0	0	0	383.88	508.96	0	0	7.16	0
2020-11-14	06:30:00	249294	900	900	989001025056295	D:\Dropbox\Family Room\GROUP C\Gr3WEEK2b	GrCWEEK2CCI	1084	36.4229	128.011	8	137.661		183.562		55.12	86.32	34.56	813.68	0	0	0	0	0	0	38.8	813.68	2.52	0	45	0
2020-11-14	06:45:00	250194	900	900	989001025056295	D:\Dropbox\Family Room\GROUP C\Gr3WEEK2b	GrCWEEK2CCI	2810.15	36.2534	130.337	22	163.162		161.887		68.6	392.44	51.96	507.56	0	0	0	8.24	12.64	0	351.48	494.92	16.08	14.84	0	1.8
2020-11-14	07:00:00	251094	900	900	989001025056295	D:\Dropbox\Family Room\GROUP C\Gr3WEEK2b	GrCWEEK2CCI	119.5	36.5188	115.406	1	116.031		230.968		1.16	877.88	0	22.12	0	0	0	0	0	0	877.88	22.12	0	0	0	0
2020-11-14	07:15:00	251994	900	900	989001025056295	D:\Dropbox\Family Room\GROUP C\Gr3WEEK2b	GrCWEEK2CCI	11496.4	37.3582	142.739	99	169.045		197.905		166.76	763.16	139.12	136.84	66.28	89.24	74.12	80.68	79.28	108.16	169.64	57.56	36.24	75.16	40.92	22.72
2020-11-14	07:30:00	252894	900	900	989001025056295	D:\Dropbox\Family Room\GROUP C\Gr3WEEK2b	GrCWEEK2CCI	11915.3	37.5326	144.914	103	182.746		185.949		157.88	566.84	151.76	333.16	24.28	29.4	188	25.72	137.72	75.36	95.36	195.44	78.12	13	13.28	24.32
2020-11-14	07:45:00	253794	900	900	989001025056295	D:\Dropbox\Family Room\GROUP C\Gr3WEEK2b	GrCWEEK2CCI	14736.3	37.4365	159.489	128	203.976		187.775		184.88	652.84	258.08	247.16	66.52	32.72	16.72	112.2	132.64	44.16	79.48	114.52	194.36	19.72	27.88	59.08
2020-11-14	08:00:00	254694	900	900	989001025056295	D:\Dropbox\Family Room\GROUP C\Gr3WEEK2b	GrCWEEK2CCI	3957.71	37.213	121.338	35	187.462		126.096		67.04	384.64	8.2	515.36	0	0	0	81.76	106.52	0	302.88	408.84	0	0	0	0
2020-11-14	08:15:00	255594	900	900	989001025056295	D:\Dropbox\Family Room\GROUP C\Gr3WEEK2b	GrCWEEK2CCI	2201.59	36.5835	119.192	12	195.948		122.279		26.56	711.28	0	188.72	0	0	0	711.28	0	0	0	188.72	0	0	0	0
2020-11-14	08:30:00	256494	900	900	989001025056295	D:\Dropbox\Family Room\GROUP C\Gr3WEEK2b	GrCWEEK2CCI	169.353	36.5235	119.895	0	176.452		119.896		2.28	900	0	0	0	0	0	900	0	0	0	0	0	0	0	0
2020-11-14	08:45:00	257394	900	900	989001025056295	D:\Dropbox\Family Room\GROUP C\Gr3WEEK2b	GrCWEEK2CCI	120.006	36.6267	81.9915	1	141.302		81.9915		210.08	900	0	0	0	0	0	422.84	0	0	477.16	0	0	0	0	0
2020-11-14	09:00:00	258294	900	900	989001025056295	D:\Dropbox\Family Room\GROUP C\Gr3WEEK2b	GrCWEEK2CCI	1514.9	36.1193	111.96	11	165.848		116.857		252.4	756.08	0	143.92	0	0	0	420.28	107.76	0	335.8	36.16	0	0	0	0
2020-11-14	09:15:00	259194	900	5.2	989001025056295	D:\Dropbox\Family Room\GROUP C\Gr3WEEK2b	GrCWEEK2CCI	0	36.3	120	0	169.352		120		0	5.2	0	0	0	0	0	5.2	0	0	0	0	0	0	0	0

## Sheet: 989001025056288
date	time	time since start (s)	bin duration (s)	effective bin duration (s)	subject	folder	study name	distance (mm)	temperature (C)	separation (mm)	transition	separation 985141000928712 (mm)	separation 989001025043666 (mm)	separation 989001025043695 (mm)	separation 985141000928707 (mm)	separation 985141000928723 (mm)	separation 985141000928730 (mm)	separation 989001025043662 (mm)	separation 989001025043693 (mm)	mobile (s)	thigmotactic (s)	isolated (s)	in centre zones (s)	antenna1.0 (s)	antenna2.0 (s)	antenna3.0 (s)	antenna4.0 (s)	antenna5.0 (s)	antenna6.0 (s)	antenna7.0 (s)	antenna8.0 (s)	antenna9.0 (s)	antenna10.0 (s)	antenna11.0 (s)	antenna12.0 (s)
2020-11-11	09:15:00	0	900	894.76	989001025056288	D:\Dropbox\Family Room\GROUP C\Gr3WEEK2b	GrCWEEK2CCI	24689.9	37.9321	156.539	216		201.063	200.271		415.92	657.72	242	237.04	25.08	44.44	70.48	108.92	84.72	54.52	126.12	152.32	79.32	35.8	28.68	84.36
2020-11-11	09:30:00	894	900	900	989001025056288	D:\Dropbox\Family Room\GROUP C\Gr3WEEK2b	GrCWEEK2CCI	15479.4	38.2166	161.755	132		202.19	210.005		313.92	683.12	323.36	216.88	69.8	57.32	19.6	49.16	46.32	78.72	100.44	170.56	76.88	11.28	84.32	135.6
2020-11-11	09:45:00	1794	900	900	989001025056288	D:\Dropbox\Family Room\GROUP C\Gr3WEEK2b	GrCWEEK2CCI	18422.5	38.1163	161.635	167		196.632	207.351		362.24	690.76	251.04	209.24	21.6	27.08	39.64	143.16	87.4	64.88	121.92	121.84	167.44	4.24	55.32	45.48
2020-11-11	10:00:00	2694	900	900	989001025056288	D:\Dropbox\Family Room\GROUP C\Gr3WEEK2b	GrCWEEK2CCI	13526.3	37.9339	128.113	115		163.349	164.265		209.52	681.48	93.84	218.52	38.72	5.08	6.56	28.48	33.44	40.32	82.28	185.08	85.04	29.96	333.04	32
2020-11-11	10:15:00	3594	900	900	989001025056288	D:\Dropbox\Family Room\GROUP C\Gr3WEEK2b	GrCWEEK2CCI	15707.2	37.8533	172.8	140		205.228	225.637		368.04	760.12	326	139.88	115.48	11.56	80.96	95.16	56.6	39.92	207.68	83.28	82.16	32.36	45.48	49.36
2020-11-11	10:30:00	4494	900	900	989001025056288	D:\Dropbox\Family Room\GROUP C\Gr3WEEK2b	GrCWEEK2CCI	16438.7	37.3829	144.648	141		205.444	185.87		209.68	691.56	155.2	208.44	11.76	13.52	19.6	42.76	43	59.6	59.84	165.44	115.12	14.32	311.4	43.64
2020-11-11	10:45:00	5394	900	900	989001025056288	D:\Dropbox\Family Room\GROUP C\Gr3WEEK2b	GrCWEEK2CCI	10036.1	37.2351	126.558	90		148.912	169.418		160.64	461.84	50.96	438.16	11.2	1.36	23.32	22.48	90.84	25.6	47.32	347.32	72.8	3.88	223.84	30.04
2020-11-11	11:00:00	6294	900	900	989001025056288	D:\Dropbox\Family Room\GROUP C\Gr3WEEK2b	GrCWEEK2CCI	8922.56	36.7659	133.241	74		167.331	165.579		105.6	799.64	125.08	100.36	7.2	3.04	59.96	8.4	14.84	22.36	93.24	85.52	42.44	91.48	455.76	15.76
2020-11-11	11:15:00	7194	900	900	989001025056288	D:\Dropbox\Family Room\GROUP C\Gr3WEEK2b	GrCWEEK2CCI	766.499	36.4936	103.351	6		131.911	114.797		30.84	846.8	0	53.2	0	0	0	0	0	0	69.76	53.2	0	380.88	396.16	0
2020-11-11	11:30:00	8094	900	5.24	989001025056288	D:\Dropbox\Family Room\GROUP C\Gr3WEEK2b	GrCWEEK2CCI	0	36.4	119.5	0		119.5	119.5		0	5.24	0	0	0	0	0	0	0	0	0	0	0	5.24	0	0
2020-11-11	12:00:00	9894	900	894.76	989001025056288	D:\Dropbox\Family Room\GROUP C\Gr3WEEK2b	GrCWEEK2CCI	0	35.5	119.5	0			119.5		0	894.76	0	0	0	0	0	0	0	0	0	0	0	894.76	0	0
2020-11-11	12:15:00	10794	900	900	989001025056288	D:\Dropbox\Family Room\GROUP C\Gr3WEEK2b	GrCWEEK2CCI	0	34.8468	119.5	0			119.5		0	900	0	0	0	0	0	0	0	0	0	0	0	900	0	0
2020-11-11	12:30:00	11694	900	900	989001025056288	D:\Dropbox\Family Room\GROUP C\Gr3WEEK2b	GrCWEEK2CCI	1752.33	35.167	104.696	13		115.186	115.584		47.24	893.6	0.64	6.4	0	0	0	7.08	3.24	0	82.72	3.16	1.04	709.84	92.92	0
2020-11-11	12:45:00	12594	900	900	989001025056288	D:\Dropbox\Family Room\GROUP C\Gr3WEEK2b	GrCWEEK2CCI	3566.6	35.6457	107.047	31		139.903	203.261		72.28	885.68	145.8	14.32	1	0.6	11.12	16.56	4.64	13.72	115.32	9.68	11.36	699.44	16.56	0
2020-11-11	13:00:00	13494	900	900	989001025056288	D:\Dropbox\Family Room\GROUP C\Gr3WEEK2b	GrCWEEK2CCI	9541	36.4219	138.275	76		213.411	172.364		157.32	782.68	132.08	117.32	6.16	10.36	16.68	2.36	25.12	28.6	228.84	92.2	37.16	193.36	225.72	33.44
2020-11-11	13:15:00	14394	900	900	989001025056288	D:\Dropbox\Family Room\GROUP C\Gr3WEEK2b	GrCWEEK2CCI	5611.14	36.6558	133.517	49		204.634	166.266		173.68	825.8	171.48	74.2	0	7.28	20.88	25.8	45.64	55	114.12	28.56	89.08	386.36	37.8	89.48
2020-11-11	13:30:00	15294	900	900	989001025056288	D:\Dropbox\Family Room\GROUP C\Gr3WEEK2b	GrCWEEK2CCI	3011.42	36.9266	130.851	26		178.214	155.27		51.72	864.32	31.44	35.68	0	44.48	3.6	5.96	16.72	36.8	747.48	18.96	5.4	0	20.6	0
2020-11-11	13:45:00	16194	900	900	989001025056288	D:\Dropbox\Family Room\GROUP C\Gr3WEEK2b	GrCWEEK2CCI	576.997	36.4949	65.8922	4		67.3583	123.21		5.16	897.8	0	2.2	0	0	0	0	0	0	885.84	2.2	0	0	11.96	0
2020-11-11	14:00:00	17094	900	5.24	989001025056288	D:\Dropbox\Family Room\GROUP C\Gr3WEEK2b	GrCWEEK2CCI	0	36.4	0	0		0	119.5		0	5.24	0	0	0	0	0	0	0	0	5.24	0	0	0	0	0
2020-11-11	14:15:00	17994	900	894.76	989001025056288	D:\Dropbox\Family Room\GROUP C\Gr3WEEK2b	GrCWEEK2CCI	119.492	36	13.6787	1		79.9489	39.5511		409.68	894.76	0	0	0	0	0	0	0	0	296.16	0	0	598.6	0	0
2020-11-11	14:30:00	18894	900	900	989001025056288	D:\Dropbox\Family Room\GROUP C\Gr3WEEK2b	GrCWEEK2CCI	0	35.5639	0	0		0	119.5		0	900	0	0	0	0	0	0	0	0	900	0	0	0	0	0
2020-11-11	14:45:00	19794	900	5.24	989001025056288	D:\Dropbox\Family Room\GROUP C\Gr3WEEK2b	GrCWEEK2CCI	0	35.5	0	0		0	119.5		0	5.24	0	0	0	0	0	0	0	0	5.24	0	0	0	0	0
2020-11-11	15:00:00	20694	900	894.76	989001025056288	D:\Dropbox\Family Room\GROUP C\Gr3WEEK2b	GrCWEEK2CCI	0	35.4772	16.1094	0		119.5	17.4465		0	894.76	0	0	0	0	0	0	0	0	0	0	0	894.76	0	0
2020-11-11	15:15:00	21594	900	900	989001025056288	D:\Dropbox\Family Room\GROUP C\Gr3WEEK2b	GrCWEEK2CCI	984.997	35.4924	84.09	7		85.5866	198.29		16.76	896.76	0	3.24	0	0	0	0	0	0	81.92	3.24	0	741.6	73.24	0
2020-11-11	15:30:00	22494	900	900	989001025056288	D:\Dropbox\Family Room\GROUP C\Gr3WEEK2b	GrCWEEK2CCI	3470.33	35.9253	131.017	33		152.481	210.303		65.24	884.84	85.2	15.16	27.4	44.04	5.24	1.72	8.72	8.32	506.96	6.44	5.96	267.4	12.28	5.52
2020-11-11	15:45:00	23394	900	900	989001025056288	D:\Dropbox\Family Room\GROUP C\Gr3WEEK2b	GrCWEEK2CCI	836.505	36.1512	104.25	7		119.329	177.84		72.76	885.12	0.76	14.88	0	0	0	0	0	0	796.92	14.88	0	88.2	0	0
2020-11-11	16:00:00	24294	900	900	989001025056288	D:\Dropbox\Family Room\GROUP C\Gr3WEEK2b	GrCWEEK2CCI	13616.8	36.9423	154.093	123		193.814	175.88		224.68	723.8	322.56	176.2	12.04	14.16	35	24.24	22.4	95.36	199.28	153.8	121.08	18.84	124.08	79.72
2020-11-11	16:15:00	25194	900	900	989001025056288	D:\Dropbox\Family Room\GROUP C\Gr3WEEK2b	GrCWEEK2CCI	12773.9	37.5631	155.175	114		185.35	184.717		332.92	813.52	302.68	86.48	118.96	22.08	25.8	52.4	57	48	274.12	29.48	69.04	0	184.88	18.24
2020-11-11	16:30:00	26094	900	900	989001025056288	D:\Dropbox\Family Room\GROUP C\Gr3WEEK2b	GrCWEEK2CCI	6024.81	37.4473	110.73	49		126.835	167.516		164.56	779.12	223.36	120.88	45.2	0.04	1.04	21.12	11.32	14.12	306.12	109.56	41.12	0	220.96	129.4
2020-11-11	16:45:00	26994	900	900	989001025056288	D:\Dropbox\Family Room\GROUP C\Gr3WEEK2b	GrCWEEK2CCI	119.5	37.1612	51.4575	1		51.5098	131.246		1.16	695.6	0	204.4	0	0	0	0	0	0	695.6	204.4	0	0	0	0
2020-11-11	17:00:00	27894	900	900	989001025056288	D:\Dropbox\Family Room\GROUP C\Gr3WEEK2b	GrCWEEK2CCI	0	36.2113	119.5	0		119.5	119.788		0	894.76	0	5.24	0	0	0	0	0	0	894.76	5.24	0	0	0	0
2020-11-11	17:15:00	28794	900	900	989001025056288	D:\Dropbox\Family Room\GROUP C\Gr3WEEK2b	GrCWEEK2CCI	485.277	35.7997	113.611	5		113.613	163.14		13.2	189.24	0	710.76	0	0	0	0	45.68	0	187.04	665.08	2.2	0	0	0
2020-11-11	17:30:00	29694	900	900	989001025056288	D:\Dropbox\Family Room\GROUP C\Gr3WEEK2b	GrCWEEK2CCI	1299.23	36.2908	118.362	10		119.913	193.923		26.48	894.16	10.56	5.84	5.88	1.28	3.16	0.32	1.88	0.48	876.44	3.96	0	0	6.6	0
2020-11-11	17:45:00	30594	900	900	989001025056288	D:\Dropbox\Family Room\GROUP C\Gr3WEEK2b	GrCWEEK2CCI	5677.25	36.7975	111.076	50		127.593	179.706		454.08	873.8	130.6	26.2	9.36	14.96	19.24	12.16	22.52	24.4	396.32	3.68	36.72	285.92	24.28	50.44
2020-11-11	18:00:00	31494	900	900	989001025056288	D:\Dropbox\Family Room\GROUP C\Gr3WEEK2b	GrCWEEK2CCI	16568.2	37.7047	143.246	140		180.224	182.764		329.96	699.28	272.28	200.72	47.96	28.8	5.28	49.64	57.08	52.88	148.32	143.64	43.28	112	101.28	109.84
2020-11-11	18:15:00	32394	900	900	989001025056288	D:\Dropbox\Family Room\GROUP C\Gr3WEEK2b	GrCWEEK2CCI	12591.6	37.4878	144.889	109		201.337	185.287		250.52	804.88	214.24	95.12	24.64	28.8	21.6	31.04	78.8	29	106.36	16.32	96.64	120.24	312.36	34.2
2020-11-11	18:30:00	33294	900	900	989001025056288	D:\Dropbox\Family Room\GROUP C\Gr3WEEK2b	GrCWEEK2CCI	14334.6	37.9245	173.253	126		216.22	193.552		287.48	777	359.04	123	36.64	57.84	39.16	26.6	75.84	101.6	177.64	47.16	47.84	16.04	149.92	123.72
2020-11-11	18:45:00	34194	900	900	989001025056288	D:\Dropbox\Family Room\GROUP C\Gr3WEEK2b	GrCWEEK2CCI	478.003	37.3058	116.236	4		147.189	191.992		22.68	900	0	0	0	0	0	0	0	0	0	0	0	667	85.24	147.76
2020-11-11	19:00:00	35094	900	900	989001025056288	D:\Dropbox\Family Room\GROUP C\Gr3WEEK2b	GrCWEEK2CCI	1104.5	36.8309	111.118	9		117.492	183.239		15.44	801.24	0	98.76	0	0	0	0	0	0	419.88	98.76	0	376.64	4.72	0
2020-11-11	19:15:00	35994	900	900	989001025056288	D:\Dropbox\Family Room\GROUP C\Gr3WEEK2b	GrCWEEK2CCI	0	36.4779	109.97	0		119.5	193.699		0	900	0	0	0	0	0	0	0	0	900	0	0	0	0	0
2020-11-11	19:30:00	36894	900	900	989001025056288	D:\Dropbox\Family Room\GROUP C\Gr3WEEK2b	GrCWEEK2CCI	999.19	36.5259	65.8251	8		80.74	160.824		241.8	892.4	0	7.6	0	0	0	0	0	0	351.16	7.6	0	440.72	100.52	0
2020-11-11	19:45:00	37794	900	900	989001025056288	D:\Dropbox\Family Room\GROUP C\Gr3WEEK2b	GrCWEEK2CCI	17550.7	37.2086	165.527	158		187.409	202.025		238.28	755.52	311.04	144.48	29.36	55.84	40	41.4	35.52	73.4	100.16	108.96	157.52	139.8	61.24	56.8
2020-11-11	20:00:00	38694	900	900	989001025056288	D:\Dropbox\Family Room\GROUP C\Gr3WEEK2b	GrCWEEK2CCI	11485.8	37.8815	153.841	95		188.303	209.095		288.08	743.16	263.24	156.84	39	30.6	23.8	19.28	79.12	95.52	115	77.72	21.04	54.76	285.56	58.6
2020-11-11	20:15:00	39594	900	900	989001025056288	D:\Dropbox\Family Room\GROUP C\Gr3WEEK2b	GrCWEEK2CCI	16695.9	37.9116	151.762	145		213.866	178.264		238.56	794.88	225.08	105.12	20.44	144	38.24	140.8	40.2	40	107.92	64.92	42	10.04	228.92	22.52
2020-11-11	20:30:00	40494	900	900	989001025056288	D:\Dropbox\Family Room\GROUP C\Gr3WEEK2b	GrCWEEK2CCI	890.25	37.1988	72.1242	8		138.346	100.964		17.92	889.6	2.56	10.4	1.08	0	0	1	0.72	2.44	0.04	9.68	0	19.84	865.2	0
2020-11-11	20:45:00	41394	900	900	989001025056288	D:\Dropbox\Family Room\GROUP C\Gr3WEEK2b	GrCWEEK2CCI	506.993	36.6038	107.389	3		118.645	173.64		34.2	900	0	0	0	0	0	0	0	0	431.2	0	0	0	468.8	0
2020-11-11	21:00:00	42294	900	900	989001025056288	D:\Dropbox\Family Room\GROUP C\Gr3WEEK2b	GrCWEEK2CCI	5761.85	36.6694	90.8926	46		149.924	114.285		138.6	829.6	15.24	70.4	5.28	7.44	2.92	6.08	5.12	5.2	161.32	65.28	8.36	204	418.04	10.96
2020-11-11	21:15:00	43194	900	900	989001025056288	D:\Dropbox\Family Room\GROUP C\Gr3WEEK2b	GrCWEEK2CCI	2774.35	36.193	110.709	26		168.974	145.007		144.16	888.52	77.92	11.48	0.04	4.68	10.32	0.04	6.32	6.36	54.92	5.16	9.2	227.32	575.64	0
2020-11-11	21:30:00	44094	900	900	989001025056288	D:\Dropbox\Family Room\GROUP C\Gr3WEEK2b	GrCWEEK2CCI	2161.96	36.6671	113.959	19		130.296	126.33		283.28	808.36	24.8	91.64	5.92	3.2	12.64	0	1.76	0.56	225.48	89.88	2.28	482.6	75.68	0
2020-11-11	21:45:00	44994	900	900	989001025056288	D:\Dropbox\Family Room\GROUP C\Gr3WEEK2b	GrCWEEK2CCI	8986.62	37.0935	144.893	80		154.417	193.928		289.72	729.2	250.52	170.8	105.92	35	32.88	0.48	21.2	54.16	288.28	149.6	13.6	44.52	130.56	23.8
2020-11-11	22:00:00	45894	900	900	989001025056288	D:\Dropbox\Family Room\GROUP C\Gr3WEEK2b	GrCWEEK2CCI	11883.6	37.2197	150.588	107		182.233	179.873		169.92	729.92	183.6	170.08	39.84	20.4	22.96	18.04	55.44	46	138.8	114.64	44.76	147.2	246.32	5.6
2020-11-11	22:15:00	46794	900	900	989001025056288	D:\Dropbox\Family Room\GROUP C\Gr3WEEK2b	GrCWEEK2CCI	8603.04	37.6059	119.303	79		156.869	154.517		193.72	838.16	56.76	61.84	5.04	27.84	0.96	26.92	27.96	19.76	117.36	33.88	7.16	249.04	358.48	25.6
2020-11-11	22:30:00	47694	900	900	989001025056288	D:\Dropbox\Family Room\GROUP C\Gr3WEEK2b	GrCWEEK2CCI	2160.2	36.8643	114.233	16		138.337	175.132		86.48	643.16	0	256.84	0	0	0	0	2.28	0	167.96	254.56	0.88	283.68	190.64	0
2020-11-11	22:45:00	48594	900	900	989001025056288	D:\Dropbox\Family Room\GROUP C\Gr3WEEK2b	GrCWEEK2CCI	1632.16	36.6969	108.784	15		126.28	179.692		23.52	377.92	7.6	522.08	0	0	1.4	0.04	1.76	2.36	109.84	520.32	1.88	0	256.16	6.24
2020-11-11	23:00:00	49494	900	900	989001025056288	D:\Dropbox\Family Room\GROUP C\Gr3WEEK2b	GrCWEEK2CCI	2716.4	36.4387	105.726	24		144.363	153.351		112.64	775	13.72	125	0	0.52	0	0.44	1.28	11.4	198.16	123.72	0.96	32.08	520.12	11.32
2020-11-11	23:15:00	50394	900	900	989001025056288	D:\Dropbox\Family Room\GROUP C\Gr3WEEK2b	GrCWEEK2CCI	1421.99	36.3787	110.598	9		139.078	140.887		9.68	507.36	0	392.64	0	0	0	0	0	0	116.8	392.64	0	0	390.56	0
2020-11-11	23:30:00	51294	900	900	989001025056288	D:\Dropbox\Family Room\GROUP C\Gr3WEEK2b	GrCWEEK2CCI	2128.77	35.8085	96.9646	17		212.071	107.03		306.24	897.44	8.44	2.56	2.92	2.44	0	2.04	0.64	0.6	19.84	1.92	1.36	585.56	280.56	2.12
2020-11-11	23:45:00	52194	900	900	989001025056288	D:\Dropbox\Family Room\GROUP C\Gr3WEEK2b	GrCWEEK2CCI	477.999	35.8067	87.5432	4		123.678	88.6092		19.92	900	0	0	0	0	0	0	0	0	5.52	0	0	883.2	11.28	0
2020-11-12	00:00:00	53094	900	900	989001025056288	D:\Dropbox\Family Room\GROUP C\Gr3WEEK2b	GrCWEEK2CCI	11771.3	36.9835	159.496	104		195.546	182.883		229.04	715.44	264.04	184.56	43.2	20	64.24	44.32	26.76	49.4	231.2	157.8	66.68	11.36	161.92	23.12
2020-11-12	00:15:00	53994	900	900	989001025056288	D:\Dropbox\Family Room\GROUP C\Gr3WEEK2b	GrCWEEK2CCI	15980.8	37.9441	160.871	151		236.231	188.017		262.96	839.8	260.68	60.2	30.32	94.08	1.64	47.96	35.6	46	95.8	24.6	24.84	110.92	203.88	184.36
2020-11-12	00:30:00	54894	900	900	989001025056288	D:\Dropbox\Family Room\GROUP C\Gr3WEEK2b	GrCWEEK2CCI	12139.9	37.8576	140.926	108		207.341	192.477		270.4	722.48	154.12	177.52	3.36	12.76	19.96	29.28	13.08	66.4	102.68	164.44	56.52	40.12	258.44	132.96
2020-11-12	00:45:00	55794	900	900	989001025056288	D:\Dropbox\Family Room\GROUP C\Gr3WEEK2b	GrCWEEK2CCI	14936.4	37.7604	177.248	133		230.151	209.305		237.44	695.32	282.68	204.68	34.32	78.48	94.84	34.56	80.12	60.76	48.72	124.56	5.64	85.56	242.84	9.6
2020-11-12	01:00:00	56694	900	900	989001025056288	D:\Dropbox\Family Room\GROUP C\Gr3WEEK2b	GrCWEEK2CCI	11684.6	37.8479	139.61	104		178.561	189.114		209.68	627.48	140.04	272.52	76.68	40.48	39.04	107.36	151.4	39.08	168.32	121.12	42.76	4.52	69	40.24
2020-11-12	01:15:00	57594	900	900	989001025056288	D:\Dropbox\Family Room\GROUP C\Gr3WEEK2b	GrCWEEK2CCI	12837.4	37.7291	165.208	108		216.392	190.277		235.36	675.72	259.52	224.28	41.44	59.12	78.88	41.28	84.96	92.12	64.12	139.32	180.08	7.76	93.56	17.36
2020-11-12	01:30:00	58494	900	900	989001025056288	D:\Dropbox\Family Room\GROUP C\Gr3WEEK2b	GrCWEEK2CCI	11354	37.7551	189.582	99		207.887	213.06		213.68	777.16	460.44	122.84	3.76	20.76	54.32	25.56	44.92	123.08	53.56	77.92	219.32	0	233.16	43.64
2020-11-12	01:45:00	59394	900	900	989001025056288	D:\Dropbox\Family Room\GROUP C\Gr3WEEK2b	GrCWEEK2CCI	7830.07	37.5128	146.81	72		150.844	221.32		121.76	691.64	314.56	208.36	222.56	4.96	6.64	125.24	21.32	38.24	156.12	187.04	59.72	44.08	30.04	4.04
2020-11-12	02:00:00	60294	900	900	989001025056288	D:\Dropbox\Family Room\GROUP C\Gr3WEEK2b	GrCWEEK2CCI	10005.2	37.4492	132.012	88		207.96	170.357		190.76	763.48	119.88	136.52	40.84	15.32	18.96	16.44	93.72	34.24	375.64	42.8	34.2	67.32	129.08	31.44
2020-11-12	02:15:00	61194	900	900	989001025056288	D:\Dropbox\Family Room\GROUP C\Gr3WEEK2b	GrCWEEK2CCI	1682.9	37.1669	117.478	13		180.814	128.484		29.56	886.28	3.32	13.72	0	0	0	20.52	2.96	3.04	836.6	10.76	2.72	17.88	5.52	0
2020-11-12	02:30:00	62094	900	900	989001025056288	D:\Dropbox\Family Room\GROUP C\Gr3WEEK2b	GrCWEEK2CCI	0	36.2113	116.969	0		198.279	119.5		0	900	0	0	0	0	0	0	0	0	900	0	0	0	0	0
2020-11-12	02:45:00	62994	900	900	989001025056288	D:\Dropbox\Family Room\GROUP C\Gr3WEEK2b	GrCWEEK2CCI	358.499	35.7227	93.2417	3		125.388	94.44		7.44	897.64	0	2.36	0	0	0	0	0	0	708.2	2.36	0	189.44	0	0
2020-11-12	03:00:00	63894	900	900	989001025056288	D:\Dropbox\Family Room\GROUP C\Gr3WEEK2b	GrCWEEK2CCI	168.998	35.7515	45.3149	1		118.749	90.7783		2.2	822.48	0	77.52	0	0	0	0	0	0	0	77.52	0	822.48	0	0
2020-11-12	03:15:00	64794	900	900	989001025056288	D:\Dropbox\Family Room\GROUP C\Gr3WEEK2b	GrCWEEK2CCI	1059.7	35.5038	114.05	8		119.132	176.98		20.24	244.4	3.96	655.6	0	0	0	4.76	0	0	23	655.6	0	216.64	0	0
2020-11-12	03:30:00	65694	900	900	989001025056288	D:\Dropbox\Family Room\GROUP C\Gr3WEEK2b	GrCWEEK2CCI	408.001	35.5447	121.143	4		139.537	158.115		15.84	402.64	0	497.36	0	0	0	0	0	0	44.28	497.36	0	358.36	0	0
2020-11-12	03:45:00	66594	900	900	989001025056288	D:\Dropbox\Family Room\GROUP C\Gr3WEEK2b	GrCWEEK2CCI	119.5	35.4282	137.681	1		192.625	162.184		1.2	900	0	0	0	0	0	0	0	0	536.16	0	0	363.84	0	0
2020-11-12	04:00:00	67494	900	900	989001025056288	D:\Dropbox\Family Room\GROUP C\Gr3WEEK2b	GrCWEEK2CCI	119.5	35.0331	136.533	1		207.928	142.378		1.2	900	0	0	0	0	0	0	0	0	732.6	0	0	167.4	0	0
2020-11-12	04:15:00	68394	900	900	989001025056288	D:\Dropbox\Family Room\GROUP C\Gr3WEEK2b	GrCWEEK2CCI	2018.52	35.1392	152.465	19		278.299	160.725		28.52	896.84	11.12	3.16	5.48	6.2	3.96	4.32	2.84	7.44	61.72	0.32	1.76	800.64	1.24	4.08
2020-11-12	04:30:00	69294	900	900	989001025056288	D:\Dropbox\Family Room\GROUP C\Gr3WEEK2b	GrCWEEK2CCI	15594.3	36.1283	171.134	136		208.057	217.559		215.4	710	312.8	190	44.84	59	45.76	122	49.92	59.92	204.52	140.08	59.4	5.24	48.6	60.72
2020-11-12	04:45:00	70194	900	900	989001025056288	D:\Dropbox\Family Room\GROUP C\Gr3WEEK2b	GrCWEEK2CCI	2445.73	36.9633	113.23	18		219.333	121.626		125.44	880.64	40	19.36	49.32	0	0	44.04	18.32	2.04	695.24	1.04	22.12	4.24	52.92	10.72
2020-11-12	05:00:00	71094	900	900	989001025056288	D:\Dropbox\Family Room\GROUP C\Gr3WEEK2b	GrCWEEK2CCI	0	35.9777	113.229	0		178.165	118.804		0	900	0	0	0	0	0	0	0	0	894.76	0	0	5.24	0	0
2020-11-12	05:15:00	71994	900	900	989001025056288	D:\Dropbox\Family Room\GROUP C\Gr3WEEK2b	GrCWEEK2CCI	836.498	35.4787	126.377	7		291.491	149.366		59.12	900	201.28	0	0	0	0	0	0	0	324.64	0	0	575.36	0	0
2020-11-12	05:30:00	72894	900	900	989001025056288	D:\Dropbox\Family Room\GROUP C\Gr3WEEK2b	GrCWEEK2CCI	119.5	35.1666	155.074	1		332.175	159.788		1.04	900	312.12	0	0	0	0	0	0	0	4.36	0	0	895.64	0	0
2020-11-12	05:45:00	73794	900	900	989001025056288	D:\Dropbox\Family Room\GROUP C\Gr3WEEK2b	GrCWEEK2CCI	1294	34.6736	209.03	12		250.894	277.647		14.16	882.92	596.8	17.08	0	0	0	0	0	0	25.84	17.08	0	855.04	1.36	0.68
2020-11-12	06:00:00	74694	900	900	989001025056288	D:\Dropbox\Family Room\GROUP C\Gr3WEEK2b	GrCWEEK2CCI	1069.5	34.6852	202.459	11		237.644	244.114		8.28	646.16	493.96	253.84	0	0	0	0	0	0	132.8	253.84	0	513.36	0	0
2020-11-12	06:15:00	75594	900	900	989001025056288	D:\Dropbox\Family Room\GROUP C\Gr3WEEK2b	GrCWEEK2CCI	9924.96	35.3661	173.314	90		229.66	210.77		151.8	834.76	277.32	65.24	11.32	8.96	47.92	15.84	16.76	26.52	342.48	48.48	66.32	129.64	151.64	34.12
2020-11-12	06:30:00	76494	900	900	989001025056288	D:\Dropbox\Family Room\GROUP C\Gr3WEEK2b	GrCWEEK2CCI	12658.2	37.0166	169.782	104		220.289	223.274		166.52	733.04	339.52	166.96	73.08	38.08	44.04	78.8	72.08	28.64	170.24	94.88	60.08	134.48	48.56	57.04
2020-11-12	06:45:00	77394	900	900	989001025056288	D:\Dropbox\Family Room\GROUP C\Gr3WEEK2b	GrCWEEK2CCI	13658.7	37.1484	179.966	121		230.854	220.853		231.2	705.16	352.72	194.84	87.6	68.68	66.64	151.16	81.36	125.56	63.44	113.48	23.56	80.04	21.56	16.92
2020-11-12	07:00:00	78294	900	900	989001025056288	D:\Dropbox\Family Room\GROUP C\Gr3WEEK2b	GrCWEEK2CCI	10453.4	36.994	139.611	89		191.778	160.863		158.76	850.76	168.12	49.24	12.2	36.36	13.36	103.64	19.48	28.4	38.04	29.76	194.04	149.72	224.28	50.72
2020-11-12	07:15:00	79194	900	900	989001025056288	D:\Dropbox\Family Room\GROUP C\Gr3WEEK2b	GrCWEEK2CCI	6882.95	36.8293	130.91	62		154.086	181.929		104.88	649.04	87.68	250.96	43.72	6.88	4.24	49.84	10.88	7.08	41.84	240.08	79.52	143.76	264.08	8.08
2020-11-12	07:30:00	80094	900	900	989001025056288	D:\Dropbox\Family Room\GROUP C\Gr3WEEK2b	GrCWEEK2CCI	5724.43	36.9002	130.009	54		133.166	230.509		117.2	843.44	81.04	56.56	29.52	9.8	14.16	700.36	26.8	12.36	17	29.76	15.24	21.24	17.04	6.72
2020-11-12	07:45:00	80994	900	900	989001025056288	D:\Dropbox\Family Room\GROUP C\Gr3WEEK2b	GrCWEEK2CCI	9148.81	36.9128	116.979	83		168.216	142.605		151.28	593.08	231.8	306.92	32.8	58.2	24	126.52	18.56	45.04	12.28	288.36	76.44	95.32	75.52	46.96
2020-11-12	08:00:00	81894	900	900	989001025056288	D:\Dropbox\Family Room\GROUP C\Gr3WEEK2b	GrCWEEK2CCI	9640.94	36.9225	102.044	86		114.628	150.944		118.2	601.04	105.88	298.96	90.12	18.12	1.6	222.2	53.6	8.92	2.72	245.36	40.68	104.72	104.6	7.36
2020-11-12	08:15:00	82794	900	900	989001025056288	D:\Dropbox\Family Room\GROUP C\Gr3WEEK2b	GrCWEEK2CCI	5981.67	36.5735	81.0076	54		98.4774	139.339		64.92	842.76	38.44	57.24	15.2	13.72	4	57.76	13.08	3.96	503.64	44.16	8.6	182.64	42.4	10.84
2020-11-12	08:30:00	83694	900	900	989001025056288	D:\Dropbox\Family Room\GROUP C\Gr3WEEK2b	GrCWEEK2CCI	4031.67	35.911	144.891	43		167.115	165.066		45.76	212.64	21.96	687.36	3.76	6.2	3.32	45.28	6.68	9.2	0.72	680.68	16.44	47.84	79.24	0.64
2020-11-12	08:45:00	84594	900	900	989001025056288	D:\Dropbox\Family Room\GROUP C\Gr3WEEK2b	GrCWEEK2CCI	16040.9	37.1904	140.403	143		248.268	174.042		189.96	758.32	122.56	141.68	11.8	12.36	15.4	14.52	8.4	22.56	26.24	133.28	167.84	101.6	325.88	60.12
2020-11-12	09:00:00	85494	900	900	989001025056288	D:\Dropbox\Family Room\GROUP C\Gr3WEEK2b	GrCWEEK2CCI	14437.2	37.9111	151.871	131		298.439	169.354		182.2	792.52	145	107.48	11.44	22.32	0	12.28	35.48	14.4	23.2	72	138	137.92	406.88	26.08
2020-11-12	09:15:00	86394	900	900	989001025056288	D:\Dropbox\Family Room\GROUP C\Gr3WEEK2b	GrCWEEK2CCI	7085.91	37.6097	139.808	54		268.449	159.818		123.84	506.2	115.04	393.8	31.6	17.16	0	9.8	54.68	23.16	27.44	339.12	255.08	70.92	71.04	0
2020-11-12	09:30:00	87294	900	900	989001025056288	D:\Dropbox\Family Room\GROUP C\Gr3WEEK2b	GrCWEEK2CCI	8991.74	37.469	148.193	77		223.859	175.803		100	538.88	64.24	361.12	39.72	134.84	0	56.76	298.52	44.88	47.32	62.6	62.28	29.04	124.04	0
2020-11-12	09:45:00	88194	900	900	989001025056288	D:\Dropbox\Family Room\GROUP C\Gr3WEEK2b	GrCWEEK2CCI	12608.6	37.2837	171.774	113		250.162	205.256		202.84	795.96	268.48	104.04	16.56	11.48	20.56	94.16	26.96	44.52	42.68	77.08	49.08	314.92	175.08	26.92
2020-11-12	10:00:00	89094	900	900	989001025056288	D:\Dropbox\Family Room\GROUP C\Gr3WEEK2b	GrCWEEK2CCI	5632.02	37.1706	166.469	51		230.254	180.623		96.52	645.36	184.28	254.64	0	7.76	15.2	29.84	209.36	5.2	103.24	45.28	107.8	156.76	216.6	2.96
2020-11-12	10:15:00	89994	900	900	989001025056288	D:\Dropbox\Family Room\GROUP C\Gr3WEEK2b	GrCWEEK2CCI	3633.15	37.1334	138.441	31		194.62	158.036		51.92	522.68	25.96	377.32	66.68	9.12	5.68	8.8	16.48	15.44	0	360.84	16.12	5.2	349.52	46.12
2020-11-12	10:30:00	90894	900	900	989001025056288	D:\Dropbox\Family Room\GROUP C\Gr3WEEK2b	GrCWEEK2CCI	3472.04	36.9781	144.676	30		255.067	152.673		41.92	837.2	66.6	62.8	8.6	3.44	0	21.52	43.2	2.88	0	19.6	7.2	59.12	725.6	8.84
2020-11-12	10:45:00	91794	900	900	989001025056288	D:\Dropbox\Family Room\GROUP C\Gr3WEEK2b	GrCWEEK2CCI	6933.02	36.7083	163.352	55		213.37	203.605		115.88	566.2	267.52	333.8	22	59.04	8.8	145.84	21.36	13	10.96	312.44	17.96	269.32	16.88	2.4
2020-11-12	11:00:00	92694	900	900	989001025056288	D:\Dropbox\Family Room\GROUP C\Gr3WEEK2b	GrCWEEK2CCI	766.498	36.8714	227.273	6		274.846	248.012		6.72	898.72	701.88	1.28	0	0	0	0	0	0	0	1.28	0	68.08	830.64	0
2020-11-12	11:15:00	93594	900	900	989001025056288	D:\Dropbox\Family Room\GROUP C\Gr3WEEK2b	GrCWEEK2CCI	3113.91	36.4383	142.736	27		189.919	161.555		50.6	595.52	105.6	304.48	0	194.88	1	75.84	21.96	10.88	27.96	282.52	2.72	9.36	272.88	0
2020-11-12	11:30:00	94494	900	900	989001025056288	D:\Dropbox\Family Room\GROUP C\Gr3WEEK2b	GrCWEEK2CCI	2997.24	36.1056	110.129	27		142.864	138.442		38.44	139.64	7.92	760.36	0	69.08	0	0.08	630.8	24.8	15.04	129.56	2.12	12	15.32	1.2
2020-11-12	11:45:00	95394	900	900	989001025056288	D:\Dropbox\Family Room\GROUP C\Gr3WEEK2b	GrCWEEK2CCI	1073.05	38.6737	79.0214	10		146.633	80.0389		640.6	897.44	3.84	2.56	2.96	0	0	320.16	1	0	564.92	1.56	6.04	0	0.6	2.76
2020-11-12	12:00:00	96294	900	900	989001025056288	D:\Dropbox\Family Room\GROUP C\Gr3WEEK2b	GrCWEEK2CCI	0	35.8747	120	0		169.352	120		0	900	0	0	0	0	0	0	0	0	900	0	0	0	0	0
2020-11-12	12:15:00	97194	900	900	989001025056288	D:\Dropbox\Family Room\GROUP C\Gr3WEEK2b	GrCWEEK2CCI	119.5	35.7875	120.006	1		128.914	160.42		1.16	162.72	0	737.28	0	0	0	0	0	0	162.72	737.28	0	0	0	0
2020-11-12	12:30:00	98094	900	900	989001025056288	D:\Dropbox\Family Room\GROUP C\Gr3WEEK2b	GrCWEEK2CCI	0	35.357	119.294	0		120	130.804		0	0	0	900	0	0	0	0	0	0	0	900	0	0	0	0
2020-11-12	12:45:00	98994	900	900	989001025056288	D:\Dropbox\Family Room\GROUP C\Gr3WEEK2b	GrCWEEK2CCI	120	35.1734	120.131	1		151.24	130.1		0.88	0	0	900	0	0	0	0	65.6	0	0	834.4	0	0	0	0
2020-11-12	13:00:00	99894	900	900	989001025056288	D:\Dropbox\Family Room\GROUP C\Gr3WEEK2b	GrCWEEK2CCI	120	35.4047	119.597	1		119.597	169.167		2.4	0	0	900	0	0	0	0	2.96	0	0	897.04	0	0	0	0
2020-11-12	13:15:00	100794	900	900	989001025056288	D:\Dropbox\Family Room\GROUP C\Gr3WEEK2b	GrCWEEK2CCI	240.001	35.4371	118.009	2		118.291	140.138		23.84	0	0	900	0	0	0	0	11.92	0	0	888.08	0	0	0	0
2020-11-12	13:30:00	101694	900	900	989001025056288	D:\Dropbox\Family Room\GROUP C\Gr3WEEK2b	GrCWEEK2CCI	480.008	35.2082	102.609	4		108.143	135.584		108.16	0	0	900	0	0	0	0	305.88	0	0	594.12	0	0	0	0
2020-11-12	13:45:00	102594	900	900	989001025056288	D:\Dropbox\Family Room\GROUP C\Gr3WEEK2b	GrCWEEK2CCI	2185.66	35.5961	118.403	21		156.656	131.502		47.08	724.4	7.52	175.6	20.28	1.36	0.76	12.24	15.96	3.48	667.08	159.64	10.32	6.32	1.84	0.72
2020-11-12	14:00:00	103494	900	900	989001025056288	D:\Dropbox\Family Room\GROUP C\Gr3WEEK2b	GrCWEEK2CCI	120	35.1494	116.57	1		116.599	162.249		0.88	0	0	900	0	0	0	0	182.2	0	0	717.8	0	0	0	0
2020-11-12	14:15:00	104394	900	900	989001025056288	D:\Dropbox\Family Room\GROUP C\Gr3WEEK2b	GrCWEEK2CCI	0	35.3108	119.437	0		119.997	230.2		0	894.76	0	5.24	0	0	0	0	5.24	0	894.76	0	0	0	0	0
2020-11-12	14:30:00	105294	900	900	989001025056288	D:\Dropbox\Family Room\GROUP C\Gr3WEEK2b	GrCWEEK2CCI	2080.08	35.1701	161.57	17		177.999	247.656		188.48	747.2	313.6	152.8	0	3.68	0	2.4	50	0	312.84	102.8	23.2	1.08	4.36	399.64
2020-11-12	14:45:00	106194	900	900	989001025056288	D:\Dropbox\Family Room\GROUP C\Gr3WEEK2b	GrCWEEK2CCI	4077.88	35.6355	141.473	36		153.416	202.249		98.8	496.52	106.52	403.48	24.92	11.44	72.68	70.76	4.96	7.4	26.28	398.52	150.24	12.12	2.52	118.16
2020-11-12	15:00:00	107094	900	900	989001025056288	D:\Dropbox\Family Room\GROUP C\Gr3WEEK2b	GrCWEEK2CCI	0	35.7694	119.936	0		120	162.716		0	0	0	900	0	0	0	0	0	0	0	900	0	0	0	0
2020-11-12	15:15:00	107994	900	900	989001025056288	D:\Dropbox\Family Room\GROUP C\Gr3WEEK2b	GrCWEEK2CCI	0	35.2027	119.058	0		119.059	169.214		0	0	0	900	0	0	0	0	0	0	0	900	0	0	0	0
2020-11-12	15:30:00	108894	900	900	989001025056288	D:\Dropbox\Family Room\GROUP C\Gr3WEEK2b	GrCWEEK2CCI	2775.55	35.5227	80.4022	25		142.707	93.7689		32.88	430.84	26	469.16	1.64	71.92	0	318.24	353.44	5.24	0	115.72	8.92	8.44	10.6	5.84
2020-11-12	15:45:00	109794	900	900	989001025056288	D:\Dropbox\Family Room\GROUP C\Gr3WEEK2b	GrCWEEK2CCI	712.486	35.8559	28.007	5		29.4668	126.596	128.385	9.28	725	0	175	0	0	0	725	159.16	0	0	15.84	0	0	0	0
2020-11-12	16:00:00	110694	900	900	989001025056288	D:\Dropbox\Family Room\GROUP C\Gr3WEEK2b	GrCWEEK2CCI	3277.48	36.0423	100.43	28		109.398	140.835	169.352	117.76	188.76	0	711.24	21.92	3.68	2.56	102.96	455.24	6.48	51.16	256	0	0	0	0
2020-11-12	16:15:00	111594	900	900	989001025056288	D:\Dropbox\Family Room\GROUP C\Gr3WEEK2b	GrCWEEK2CCI	13666.1	36.8136	137.811	112		203.816	171.615		190.88	830.72	110.28	69.28	115	121.28	1.92	152.48	41.32	54.68	24.76	27.96	85.56	72.16	184.56	18.32
2020-11-12	16:30:00	112494	900	900	989001025056288	D:\Dropbox\Family Room\GROUP C\Gr3WEEK2b	GrCWEEK2CCI	5143.9	36.8804	134.06	45		159.028	146.374		164.04	797.52	158.52	102.48	8.36	15.16	10.32	479.56	31.36	23.24	51.44	71.12	9.84	0	137.04	62.56
2020-11-12	16:45:00	113394	900	900	989001025056288	D:\Dropbox\Family Room\GROUP C\Gr3WEEK2b	GrCWEEK2CCI	0	36.5033	94.5462	0		96.5659	185.401		0	0	18.08	900	0	0	0	0	900	0	0	0	0	0	0	0
2020-11-12	17:00:00	114294	900	900	989001025056288	D:\Dropbox\Family Room\GROUP C\Gr3WEEK2b	GrCWEEK2CCI	1225.23	36.1821	109.059	10		120.4	151.756		119.88	556.76	1.6	343.24	0	0	0	524.88	5.24	0	14.64	338	6.72	2.76	7.76	0
2020-11-12	17:15:00	115194	900	900	989001025056288	D:\Dropbox\Family Room\GROUP C\Gr3WEEK2b	GrCWEEK2CCI	10351.7	36.6847	125.34	93		140.931	171.338		276	733.2	58.84	166.8	69.32	25.36	108.76	283.2	65.68	33	59.72	101.12	40.68	41.8	67.4	3.96
2020-11-12	17:30:00	116094	900	900	989001025056288	D:\Dropbox\Family Room\GROUP C\Gr3WEEK2b	GrCWEEK2CCI	6495.91	37.1262	173.749	62		191.402	210.606		116.08	699.16	431.64	200.84	0.76	12.12	108.36	77.4	15.32	18.68	18.76	185.52	27.2	224.32	196.24	15.32
2020-11-12	17:45:00	116994	900	900	989001025056288	D:\Dropbox\Family Room\GROUP C\Gr3WEEK2b	GrCWEEK2CCI	6061.5	36.8534	193.06	54		215.093	212.85		143.4	879.28	570.08	20.72	93.2	27.12	18.68	31.04	6.68	26.52	96.48	14.04	14.88	255.52	302.24	13.6
2020-11-12	18:00:00	117894	900	900	989001025056288	D:\Dropbox\Family Room\GROUP C\Gr3WEEK2b	GrCWEEK2CCI	2002.36	36.6567	128.19	19		139.206	172.484		43.56	346.32	21	553.68	4.64	1.28	28.32	9.2	0.24	3.96	191.12	553.44	87.28	0.68	14.44	5.4
2020-11-12	18:15:00	118794	900	900	989001025056288	D:\Dropbox\Family Room\GROUP C\Gr3WEEK2b	GrCWEEK2CCI	0	35.9457	119.866	0		120	169.473		0	0	0	900	0	0	0	0	0	0	0	900	0	0	0	0
2020-11-12	18:30:00	119694	900	900	989001025056288	D:\Dropbox\Family Room\GROUP C\Gr3WEEK2b	GrCWEEK2CCI	0	35.4817	141.527	0		155.99	163.46		0	0	0	900	0	0	0	0	0	0	0	900	0	0	0	0
2020-11-12	18:45:00	120594	900	900	989001025056288	D:\Dropbox\Family Room\GROUP C\Gr3WEEK2b	GrCWEEK2CCI	480	35.5766	114.846	3		179.203	131.404		6.12	0	5.28	900	0	0	0	0	482.24	0	0	417.76	0	0	0	0
2020-11-12	19:00:00	121494	900	900	989001025056288	D:\Dropbox\Family Room\GROUP C\Gr3WEEK2b	GrCWEEK2CCI	5573.15	35.6602	144.671	49		180.815	168.291		109.84	513.56	104.88	386.44	5.68	6	4.32	108.6	143.68	3.12	45.32	242.76	3.56	11.84	314.44	10.68
2020-11-12	19:15:00	122394	900	900	989001025056288	D:\Dropbox\Family Room\GROUP C\Gr3WEEK2b	GrCWEEK2CCI	8157.73	36.7063	168.06	76		210.232	191.206		117.48	848.28	373.76	51.72	14.2	15.32	6.96	74.48	12.04	21.2	30.48	39.68	24.4	28.96	630.4	1.88
2020-11-12	19:30:00	123294	900	900	989001025056288	D:\Dropbox\Family Room\GROUP C\Gr3WEEK2b	GrCWEEK2CCI	4763.49	37.2058	128.646	38		145.356	176.837		79.24	565.44	107.24	334.56	14.68	4.32	6.68	251.44	28.88	44.08	57.28	305.68	16.56	11.56	147.72	11.12
2020-11-12	19:45:00	124194	900	900	989001025056288	D:\Dropbox\Family Room\GROUP C\Gr3WEEK2b	GrCWEEK2CCI	2104.16	36.3929	143.036	17		165.292	198.167		55.04	426.28	142.2	473.72	88.36	23.84	8.2	38.92	372.6	1.12	0.48	101.12	1.08	0	258.48	5.8
2020-11-12	20:00:00	125094	900	900	989001025056288	D:\Dropbox\Family Room\GROUP C\Gr3WEEK2b	GrCWEEK2CCI	10998	36.7778	154.245	108		203.918	192.146		172.88	790	199.72	110	10.28	0.72	73.44	37.84	4.6	47.36	42.36	105.4	55.36	181.92	303.04	37.68
2020-11-12	20:15:00	125994	900	900	989001025056288	D:\Dropbox\Family Room\GROUP C\Gr3WEEK2b	GrCWEEK2CCI	6997.7	37.3828	158.411	56		182.639	180.232		155.68	712.08	240.88	187.92	29.08	66.56	14	248.92	58.52	15.76	0	129.4	74.08	44.84	217.16	1.68
2020-11-12	20:30:00	126894	900	900	989001025056288	D:\Dropbox\Family Room\GROUP C\Gr3WEEK2b	GrCWEEK2CCI	1198.5	36.9095	80.3923	10		128.034	108.378		415.08	695.08	0	204.92	0	0	0	546.48	204.92	0	148.6	0	0	0	0	0
2020-11-12	20:45:00	127794	900	900	989001025056288	D:\Dropbox\Family Room\GROUP C\Gr3WEEK2b	GrCWEEK2CCI	718.991	36.2679	90.3625	5		111.104	123.73		128.32	687.32	0	212.68	0	0	0	508.16	212.68	0	179.16	0	0	0	0	0
2020-11-12	21:00:00	128694	900	900	989001025056288	D:\Dropbox\Family Room\GROUP C\Gr3WEEK2b	GrCWEEK2CCI	119.996	36.3688	105.608	1		105.683	151.072		304.8	900	0	0	0	0	0	286.44	0	0	613.56	0	0	0	0	0
2020-11-12	21:15:00	129594	900	900	989001025056288	D:\Dropbox\Family Room\GROUP C\Gr3WEEK2b	GrCWEEK2CCI	7043.28	36.2076	125.562	67		157.245	136.228		154.76	728.44	93.64	171.56	27.32	95.04	37.52	410.52	145.92	7.04	23.72	25.64	20.48	3.4	27.72	75.68
2020-11-12	21:30:00	130494	900	900	989001025056288	D:\Dropbox\Family Room\GROUP C\Gr3WEEK2b	GrCWEEK2CCI	2152.49	36.4715	125.405	19		136.733	169.865		44.68	163.44	0	736.56	0	5.24	0	25.32	523.72	0	132.88	212.84	0	0	0	0
2020-11-12	21:45:00	131394	900	900	989001025056288	D:\Dropbox\Family Room\GROUP C\Gr3WEEK2b	GrCWEEK2CCI	7433.29	36.4688	115.512	62		141.292	157.819		115.28	377.96	44.72	522.04	23.08	0.32	2.6	167.24	414.84	7.04	25.16	107.2	39.2	32.72	67.32	13.28
2020-11-12	22:00:00	132294	900	900	989001025056288	D:\Dropbox\Family Room\GROUP C\Gr3WEEK2b	GrCWEEK2CCI	6798.96	36.4554	131.862	55		149.109	178.244		102.52	383.6	85.68	516.4	1.76	63	27.68	154.28	432.92	10.88	20.84	83.48	25.4	12.96	53.44	13.36
2020-11-12	22:15:00	133194	900	900	989001025056288	D:\Dropbox\Family Room\GROUP C\Gr3WEEK2b	GrCWEEK2CCI	13985.2	37.1014	152.648	130		189.68	197.483		290.2	689.08	231.16	210.92	27.64	91.4	6.08	33.32	87.04	39.88	60.28	123.88	32.64	35.36	299.16	63.32
2020-11-12	22:30:00	134094	900	900	989001025056288	D:\Dropbox\Family Room\GROUP C\Gr3WEEK2b	GrCWEEK2CCI	9459.02	37.9433	148.248	83		163.117	216.634		220.16	821.08	188.84	78.92	111.08	46.36	32.32	38.72	33.68	208.28	27.28	45.24	136.2	23.52	178.8	18.52
2020-11-12	22:45:00	134994	900	900	989001025056288	D:\Dropbox\Family Room\GROUP C\Gr3WEEK2b	GrCWEEK2CCI	8025.15	37.6568	151.422	73		201.037	180.014		163.68	828.04	212.12	71.96	75.36	182.48	18.56	32.08	42.2	81.92	24.92	29.76	11	56.56	341.28	3.88
2020-11-12	23:00:00	135894	900	900	989001025056288	D:\Dropbox\Family Room\GROUP C\Gr3WEEK2b	GrCWEEK2CCI	7298.09	37.5201	122.024	62		142.902	173.857		150.88	731.16	41.32	168.84	9.44	37.32	15.4	309.92	117.96	17.12	35.8	50.88	86.56	87.08	101.64	30.88
2020-11-12	23:15:00	136794	900	900	989001025056288	D:\Dropbox\Family Room\GROUP C\Gr3WEEK2b	GrCWEEK2CCI	15439.7	37.2046	157.533	148		204.761	196.924		212.2	769.84	249.08	130.16	11.68	74.56	4.84	43.12	25.88	64.96	42.32	104.28	197.12	65.92	251.76	13.56
2020-11-12	23:30:00	137694	900	900	989001025056288	D:\Dropbox\Family Room\GROUP C\Gr3WEEK2b	GrCWEEK2CCI	4643.85	37.0786	124.948	39		176.748	169.661		85.16	785.36	110.68	114.64	1.96	0.36	0	142.68	12.56	19.96	29.52	102.08	6.72	146.76	433.72	3.68
2020-11-12	23:45:00	138594	900	900	989001025056288	D:\Dropbox\Family Room\GROUP C\Gr3WEEK2b	GrCWEEK2CCI	10725.1	36.9498	116.463	99		200.496	151.702		258	823.32	67.2	76.68	4.2	19.48	54.36	48.08	39.8	13.76	117.12	36.88	15.72	487.04	58.44	5.12
2020-11-13	00:00:00	139494	900	900	989001025056288	D:\Dropbox\Family Room\GROUP C\Gr3WEEK2b	GrCWEEK2CCI	358.499	36.5998	107.077	3		109.489	316.103		11.96	900	0	0	0	0	0	0	0	0	64.08	0	0	829.36	6.56	0
2020-11-13	00:15:00	140394	900	900	989001025056288	D:\Dropbox\Family Room\GROUP C\Gr3WEEK2b	GrCWEEK2CCI	7535.55	36.2903	179.378	69		239.354	239.053		90.72	866.36	333.2	33.64	23.08	158.84	4.56	27.96	19.92	33.88	1.76	13.72	24.88	219.92	348.36	23.12
2020-11-13	00:30:00	141294	900	900	989001025056288	D:\Dropbox\Family Room\GROUP C\Gr3WEEK2b	GrCWEEK2CCI	4576.46	36.4822	129.826	42		213.994	154.182		67.44	866.24	90.64	33.76	4.88	1	0	9.12	24.56	1.56	0.04	9.2	3.2	272.32	570.24	3.88
2020-11-13	00:45:00	142194	900	900	989001025056288	D:\Dropbox\Family Room\GROUP C\Gr3WEEK2b	GrCWEEK2CCI	2960.59	36.1969	164.401	25		240.138	201.757		41	889.44	274.4	10.56	7.96	5.56	0	8.32	7.24	18.28	0.68	3.32	42.8	235.6	554.84	15.4
2020-11-13	01:00:00	143094	900	900	989001025056288	D:\Dropbox\Family Room\GROUP C\Gr3WEEK2b	GrCWEEK2CCI	597.499	36.0978	138.349	5		283.382	147.817		66.96	900	181.16	0	0	0	0	0	0	0	0	0	0	280.96	619.04	0
2020-11-13	01:15:00	143994	900	900	989001025056288	D:\Dropbox\Family Room\GROUP C\Gr3WEEK2b	GrCWEEK2CCI	1481.59	35.5445	125.834	13		158.753	208.01		14.72	750.36	23.84	149.64	0.04	3.44	0	10.92	33.48	0.84	264.16	116.16	0.92	0	469.6	0.44
2020-11-13	01:30:00	144894	900	900	989001025056288	D:\Dropbox\Family Room\GROUP C\Gr3WEEK2b	GrCWEEK2CCI	2765.34	36.1057	119.643	25		144.615	138.651		44.12	95.2	6.24	804.8	0.64	25.8	0	9.68	19.72	5.56	36.72	785.08	11.28	0	0	5.52
2020-11-13	01:45:00	145794	900	900	989001025056288	D:\Dropbox\Family Room\GROUP C\Gr3WEEK2b	GrCWEEK2CCI	10324.2	36.2065	137.947	86		151.334	191.774		164.64	749.36	157.04	150.64	12.72	137.56	12.16	55.2	58.32	37.28	10.8	92.32	170.96	82.2	200	30.48
2020-11-13	02:00:00	146694	900	900	989001025056288	D:\Dropbox\Family Room\GROUP C\Gr3WEEK2b	GrCWEEK2CCI	16362.3	37.3834	176.302	159		211.134	209.201		209.12	794.12	407.08	105.88	94.24	21.32	10.52	51.96	69.72	250.56	3.04	36.16	110.96	65.72	148.96	36.84
2020-11-13	02:15:00	147594	900	900	989001025056288	D:\Dropbox\Family Room\GROUP C\Gr3WEEK2b	GrCWEEK2CCI	10208.1	37.425	178.166	88		209.524	214.139		165.8	766.76	354.68	133.24	26.56	9.44	83.36	9.96	64.52	244.6	11.36	68.72	41.56	194.72	126.2	19
2020-11-13	02:30:00	148494	900	900	989001025056288	D:\Dropbox\Family Room\GROUP C\Gr3WEEK2b	GrCWEEK2CCI	12376.2	37.1464	139.801	103		171.239	188.807		175.2	724.76	120.68	175.24	34.44	23.44	0	26.2	88.96	56.6	116.8	86.28	34.16	88.16	321.64	23.32
2020-11-13	02:45:00	149394	900	900	989001025056288	D:\Dropbox\Family Room\GROUP C\Gr3WEEK2b	GrCWEEK2CCI	8516.58	36.9795	111.203	74		151.57	144.182		132	459.08	21.84	440.92	38.4	8.08	6.28	111.68	115.56	8.36	192.08	325.36	20.6	32.24	36.76	4.6
2020-11-13	03:00:00	150294	900	900	989001025056288	D:\Dropbox\Family Room\GROUP C\Gr3WEEK2b	GrCWEEK2CCI	2898.95	36.4975	89.2274	23		196.052	94.143		77.36	788.12	33.32	111.88	0	0	0	16.2	5.8	0	235.16	106.08	0	190.36	303.52	42.88
2020-11-13	03:15:00	151194	900	900	989001025056288	D:\Dropbox\Family Room\GROUP C\Gr3WEEK2b	GrCWEEK2CCI	119.501	35.6332	108.144	1		162.497	117.989		48.96	900	0	0	0	0	0	0	0	0	0	0	0	252.32	647.68	0
2020-11-13	03:30:00	152094	900	900	989001025056288	D:\Dropbox\Family Room\GROUP C\Gr3WEEK2b	GrCWEEK2CCI	119.5	35.4476	116.881	1		222.47	127.593		4.64	900	0	0	0	0	0	0	0	0	0	0	0	452.56	447.44	0
2020-11-13	03:45:00	152994	900	900	989001025056288	D:\Dropbox\Family Room\GROUP C\Gr3WEEK2b	GrCWEEK2CCI	0	35.1253	118.331	0		326.896	119.788		0	900	0	0	0	0	0	0	0	0	0	0	0	900	0	0
2020-11-13	04:00:00	153894	900	900	989001025056288	D:\Dropbox\Family Room\GROUP C\Gr3WEEK2b	GrCWEEK2CCI	358.5	35.3856	63.4886	3		284.368	65.0664		4.76	900	0	0	0	0	0	0	0	0	0	0	0	490.08	409.92	0
2020-11-13	04:15:00	154794	900	900	989001025056288	D:\Dropbox\Family Room\GROUP C\Gr3WEEK2b	GrCWEEK2CCI	0	35.5716	84.4226	0		190.74	118.804		0	900	0	0	0	0	0	0	0	0	0	0	0	894.76	5.24	0
2020-11-13	04:30:00	155694	900	900	989001025056288	D:\Dropbox\Family Room\GROUP C\Gr3WEEK2b	GrCWEEK2CCI	6473.9	35.306	122.108	54		189.581	130.942		128.76	306	44.32	594	18.88	9.12	11.92	2	14.96	9.84	0.08	579.04	18.6	75.44	41.32	118.8
2020-11-13	04:45:00	156594	900	900	989001025056288	D:\Dropbox\Family Room\GROUP C\Gr3WEEK2b	GrCWEEK2CCI	5479.24	36.3347	142.489	46		241.259	178.195		125.88	863.4	147.12	36.6	67.56	3.48	3.92	8.6	5.72	4.44	5.04	30.88	11.28	531.56	181.08	46.44
2020-11-13	05:00:00	157494	900	900	989001025056288	D:\Dropbox\Family Room\GROUP C\Gr3WEEK2b	GrCWEEK2CCI	1864.16	35.9222	121.69	16		245.92	161.194		120.92	900	122.88	0	0	0	0	0	0	0	0	0	0	294.84	578.44	26.72
2020-11-13	05:15:00	158394	900	900	989001025056288	D:\Dropbox\Family Room\GROUP C\Gr3WEEK2b	GrCWEEK2CCI	478	35.2561	115.813	4		296.986	117.854		14.32	900	0	0	0	0	0	0	0	0	0	0	0	887.64	12.36	0
2020-11-13	05:30:00	159294	900	900	989001025056288	D:\Dropbox\Family Room\GROUP C\Gr3WEEK2b	GrCWEEK2CCI	358.5	35.3405	119.014	3		187.287	135.608		6.08	887.76	0	12.24	0	0	0	0	0	0	0	12.24	0	174.92	712.84	0
2020-11-13	05:45:00	160194	900	900	989001025056288	D:\Dropbox\Family Room\GROUP C\Gr3WEEK2b	GrCWEEK2CCI	239.001	35.352	115.164	2		186.664	117.501		36.96	900	0	0	0	0	0	0	0	0	0	0	0	179.4	720.6	0
2020-11-13	06:00:00	161094	900	900	989001025056288	D:\Dropbox\Family Room\GROUP C\Gr3WEEK2b	GrCWEEK2CCI	2857.7	35.5863	126.395	26		187.501	180.064		70.6	889.96	166.44	10.04	0	5.44	0	0	5.64	2.04	0.08	4.4	10.44	343.96	525.08	2.92
2020-11-13	06:15:00	161994	900	900	989001025056288	D:\Dropbox\Family Room\GROUP C\Gr3WEEK2b	GrCWEEK2CCI	4205.61	36.4158	132.349	39		149.352	252.403		68.68	837.52	97.04	62.48	5.68	53.4	24.36	17.32	8.24	16.52	1.36	54.24	27.32	580.96	15.32	95.28
2020-11-13	06:30:00	162894	900	900	989001025056288	D:\Dropbox\Family Room\GROUP C\Gr3WEEK2b	GrCWEEK2CCI	9860.02	36.8379	181.768	79		232.605	220.915		243.6	808.92	306.6	91.08	98.92	51.28	65.76	35.32	29.52	44.08	27.12	61.56	65.88	177.52	195.12	47.92
2020-11-13	06:45:00	163794	900	900	989001025056288	D:\Dropbox\Family Room\GROUP C\Gr3WEEK2b	GrCWEEK2CCI	8517.61	36.7418	135.856	73		218.898	164.361		142.08	801.88	95.24	98.12	31.32	28.64	16.76	44.08	35.44	26.4	256.72	62.68	26.6	51.12	252.08	68.16
2020-11-13	07:00:00	164694	900	900	989001025056288	D:\Dropbox\Family Room\GROUP C\Gr3WEEK2b	GrCWEEK2CCI	8269.48	36.7579	121.212	69		153.088	156.368		185.16	515.44	52.88	384.56	3.76	41.76	4.48	10.16	29.28	25.92	232.72	355.28	55	85.32	44.32	12
2020-11-13	07:15:00	165594	900	900	989001025056288	D:\Dropbox\Family Room\GROUP C\Gr3WEEK2b	GrCWEEK2CCI	0	36.3525	119.182	0		119.5	168.519		0	0	0	900	0	0	0	0	0	0	0	900	0	0	0	0
2020-11-13	07:30:00	166494	900	900	989001025056288	D:\Dropbox\Family Room\GROUP C\Gr3WEEK2b	GrCWEEK2CCI	0	35.4779	119.364	0		119.5	147.159		0	0	0	900	0	0	0	0	0	0	0	900	0	0	0	0
2020-11-13	07:45:00	167394	900	900	989001025056288	D:\Dropbox\Family Room\GROUP C\Gr3WEEK2b	GrCWEEK2CCI	0	35.0127	119.5	0		119.5	120.123		0	0	0	900	0	0	0	0	0	0	0	900	0	0	0	0
2020-11-13	08:00:00	168294	900	900	989001025056288	D:\Dropbox\Family Room\GROUP C\Gr3WEEK2b	GrCWEEK2CCI	1582.71	34.8149	117.585	13		119.182	138.369		24.4	239.64	8.6	660.36	0	4	5.08	0	0	1.88	179.44	660.36	5.84	0	35.12	8.28
2020-11-13	08:15:00	169194	900	900	989001025056288	D:\Dropbox\Family Room\GROUP C\Gr3WEEK2b	GrCWEEK2CCI	5942.94	36.223	136.826	52		149.661	181.554		139	820.88	76.36	79.12	18.2	14.52	11.88	11.08	1.96	6	40.36	77.16	16.2	261.4	122.92	318.32
2020-11-13	08:30:00	170094	900	900.08	989001025056288	D:\Dropbox\Family Room\GROUP C\Gr3WEEK2b	GrCWEEK2CCI	9319.82	37.1534	175.646	89		261.07	195.43		88.72	681.24	256.2	218.84	1.92	6.28	0.52	3.68	165.6	39.8	23.92	53.24	76.16	82.12	437.16	9.68
2020-11-13	08:45:00	170994	900	899.96	989001025056288	D:\Dropbox\Family Room\GROUP C\Gr3WEEK2b	GrCWEEK2CCI	9641.97	37.2248	153.984	81		183.401	185.548		155.44	391.2	124.68	508.76	23.72	11.24	14.64	16.44	37.76	68.68	34.68	471	123.72	15.28	43.16	39.64
2020-11-13	09:00:00	171894	900	900	989001025056288	D:\Dropbox\Family Room\GROUP C\Gr3WEEK2b	GrCWEEK2CCI	4757.1	37.3124	152.797	40		231.753	160.879		68.28	794.08	22.24	105.92	5.72	3.6	7.12	0.76	0.72	2.44	14.8	105.2	87.84	12.96	643.76	15.08
2020-11-13	09:15:00	172794	900	900	989001025056288	D:\Dropbox\Family Room\GROUP C\Gr3WEEK2b	GrCWEEK2CCI	5833.25	37.2415	171.624	52		184.936	204.844		68.56	549.4	346.36	350.6	4.24	7.72	17.32	5.4	2.6	45.68	47.32	348	52.88	18.52	348.04	2.28
2020-11-13	09:30:00	173694	900	900	989001025056288	D:\Dropbox\Family Room\GROUP C\Gr3WEEK2b	GrCWEEK2CCI	3164.14	37.121	125.07	26		221.611	128.95		34.64	778.52	49.4	121.48	0	9.4	22.44	10.36	0.88	14.68	170.96	120.6	32.96	0.68	515.4	1.64
2020-11-13	09:45:00	174594	900	900	989001025056288	D:\Dropbox\Family Room\GROUP C\Gr3WEEK2b	GrCWEEK2CCI	7241.18	37.0642	150.978	66		179.428	171.781		79.84	750.76	143.92	149.24	2.52	1.56	3.6	6.12	19.08	11.84	510.88	130.16	54.36	93.56	16.36	49.96
2020-11-13	10:00:00	175494	900	900	989001025056288	D:\Dropbox\Family Room\GROUP C\Gr3WEEK2b	GrCWEEK2CCI	2377.65	37.0087	128.208	23		147.707	169.616		21.96	897.24	18.96	2.76	0	0	0	0	0	2.52	754	2.76	72.36	0	21	47.36
2020-11-13	10:15:00	176394	900	900	989001025056288	D:\Dropbox\Family Room\GROUP C\Gr3WEEK2b	GrCWEEK2CCI	3470.34	36.7758	56.2293	30		151.772	65.3755		38.88	838	17	62	6.6	5.84	6.2	500.44	1.32	14.36	271.96	60.68	10.12	2	14.8	5.68
2020-11-13	10:30:00	177294	900	900	989001025056288	D:\Dropbox\Family Room\GROUP C\Gr3WEEK2b	GrCWEEK2CCI	2012.34	36.7841	44.2571	17		143.759	48.1447		85.76	856.32	0	43.68	295.48	7.68	0	544.36	25.44	0	8.8	18.24	0	0	0	0
2020-11-13	10:45:00	178194	900	900	989001025056288	D:\Dropbox\Family Room\GROUP C\Gr3WEEK2b	GrCWEEK2CCI	1586.25	36.3208	105.268	14		154.581	119.268		274.36	731.12	135.08	168.88	351.88	0	0	240.48	0	0	3.2	168.88	1.48	0	134	0.08
2020-11-13	11:00:00	179094	900	900	989001025056288	D:\Dropbox\Family Room\GROUP C\Gr3WEEK2b	GrCWEEK2CCI	5242.74	36.3577	112.2	43		115.903	175.833		61.88	161.12	61.92	738.88	10.76	9.52	5.76	0.04	88.44	4.52	35.8	650.44	31.28	9.44	27.2	26.8
2020-11-13	11:15:00	179994	900	900	989001025056288	D:\Dropbox\Family Room\GROUP C\Gr3WEEK2b	GrCWEEK2CCI	1733.02	36.3666	98.5035	14		114.241	120.154		73.32	293.84	0	606.16	50.48	5.76	0	0.08	571.36	0	237.52	34.8	0	0	0	0
2020-11-13	11:30:00	180894	900	900	989001025056288	D:\Dropbox\Family Room\GROUP C\Gr3WEEK2b	GrCWEEK2CCI	746.981	35.7272	111.204	6		180.006	114.916		108.76	894.04	0	5.96	0	0	0	107.92	0	0	786.12	5.96	0	0	0	0
2020-11-13	11:45:00	181794	900	900	989001025056288	D:\Dropbox\Family Room\GROUP C\Gr3WEEK2b	GrCWEEK2CCI	452	35.2931	112.502	4		171.151	153.069		3.64	900	0	0	0	0	0	465.6	0	0	434.4	0	0	0	0	0
2020-11-13	12:00:00	182694	900	900	989001025056288	D:\Dropbox\Family Room\GROUP C\Gr3WEEK2b	GrCWEEK2CCI	2275.64	35.2039	149.661	21		174.863	210.62		29.36	842.04	24.2	57.96	129.68	2.24	26.68	0.04	50.92	5.56	648.48	7.04	18.88	0	9.6	0.88
2020-11-13	12:15:00	183594	900	900	989001025056288	D:\Dropbox\Family Room\GROUP C\Gr3WEEK2b	GrCWEEK2CCI	1759.29	35.9292	178.722	16		182.494	243.494		32.96	873.12	367.56	26.88	5.28	9.72	386.64	36.4	26.84	8.56	392.24	0.04	22.48	0	10.76	1.04
2020-11-13	12:30:00	184494	900	900	989001025056288	D:\Dropbox\Family Room\GROUP C\Gr3WEEK2b	GrCWEEK2CCI	240	35.3979	168.967	2		169.003	238.697		1.96	900	0	0	0	0	0	6.04	0	0	893.96	0	0	0	0	0
2020-11-13	12:45:00	185394	900	900	989001025056288	D:\Dropbox\Family Room\GROUP C\Gr3WEEK2b	GrCWEEK2CCI	0	35.013	169.315	0		169.352	240.809		0	900	0	0	0	0	0	0	0	0	900	0	0	0	0	0
2020-11-13	13:00:00	186294	900	900	989001025056288	D:\Dropbox\Family Room\GROUP C\Gr3WEEK2b	GrCWEEK2CCI	409.352	35.2166	81.6917	4		83.0747	181.162		11.76	401.8	0	498.2	0	0	0	0.04	442.2	0	401.76	56	0	0	0	0
2020-11-13	13:15:00	187194	900	900	989001025056288	D:\Dropbox\Family Room\GROUP C\Gr3WEEK2b	GrCWEEK2CCI	1223.96	35.7899	47.3528	11		47.3733	155.541		27.72	24.76	12.64	875.24	0	0	0	0	870.2	7.56	0	5.04	3.76	1.24	12.2	0
2020-11-13	13:30:00	188094	900	900	989001025056288	D:\Dropbox\Family Room\GROUP C\Gr3WEEK2b	GrCWEEK2CCI	3311.98	35.5683	58.2764	28		59.1201	180.409		70.52	188	5.08	712	16.2	25.76	42.64	9.16	507.52	51.64	5.28	204.48	32.88	0	0	4.44
2020-11-13	13:45:00	188994	900	900	989001025056288	D:\Dropbox\Family Room\GROUP C\Gr3WEEK2b	GrCWEEK2CCI	767.509	35.8881	81.6244	6		102.85	133.999		66	889.4	0	10.6	544.28	0	0	313.56	10.6	0	31.56	0	0	0	0	0
2020-11-13	14:00:00	189894	900	900	989001025056288	D:\Dropbox\Family Room\GROUP C\Gr3WEEK2b	GrCWEEK2CCI	0	35.31	84.0019	0		118.11	84.6963		0	900	0	0	0	0	0	900	0	0	0	0	0	0	0	0
2020-11-13	14:15:00	190794	900	5.24	989001025056288	D:\Dropbox\Family Room\GROUP C\Gr3WEEK2b	GrCWEEK2CCI	0	35.3	119.5	0		119.5	119.5		0	5.24	0	0	0	0	0	5.24	0	0	0	0	0	0	0	0
2020-11-13	14:30:00	191694	900	894.76	989001025056288	D:\Dropbox\Family Room\GROUP C\Gr3WEEK2b	GrCWEEK2CCI	119.5	34.7638	122.204	1		123.554	209.874		1.2	894.76	0	0	342.28	0	0	552.48	0	0	0	0	0	0	0	0
2020-11-13	14:45:00	192594	900	900	989001025056288	D:\Dropbox\Family Room\GROUP C\Gr3WEEK2b	GrCWEEK2CCI	239.002	34.7651	133.19	2		133.237	267.729		25.36	900	0	0	253.44	0	0	646.56	0	0	0	0	0	0	0	0
2020-11-13	15:00:00	193494	900	900	989001025056288	D:\Dropbox\Family Room\GROUP C\Gr3WEEK2b	GrCWEEK2CCI	646.999	34.8207	106.925	5		157.594	168.655		21.44	896.64	63.12	3.36	196.36	0	0	700.28	3.36	0	0	0	0	0	0	0
2020-11-13	15:15:00	194394	900	900	989001025056288	D:\Dropbox\Family Room\GROUP C\Gr3WEEK2b	GrCWEEK2CCI	2630.28	35.496	111.267	24		190.56	136.034		53.04	815.04	51.52	84.96	113.12	0	38.84	3.8	84.4	6.8	632.64	0.56	2.16	8	6.72	2.96
2020-11-13	15:30:00	195294	900	900	989001025056288	D:\Dropbox\Family Room\GROUP C\Gr3WEEK2b	GrCWEEK2CCI	0	35.5067	120	0		239.5	120		0	900	0	0	0	0	0	0	0	0	900	0	0	0	0	0
2020-11-13	15:45:00	196194	900	5.24	989001025056288	D:\Dropbox\Family Room\GROUP C\Gr3WEEK2b	GrCWEEK2CCI	0	35.5	120	0		239.5	120		0	5.24	0	0	0	0	0	0	0	0	5.24	0	0	0	0	0
2020-11-13	16:00:00	197094	900	894.76	989001025056288	D:\Dropbox\Family Room\GROUP C\Gr3WEEK2b	GrCWEEK2CCI	2614.63	35.7971	39.1016	27		153.459	41.8121		411.4	890.4	25.6	4.36	3.04	11.28	6.56	0.04	3.04	9.36	638.96	1.32	4.44	202.6	5.56	8.56
2020-11-13	16:15:00	197994	900	900	989001025056288	D:\Dropbox\Family Room\GROUP C\Gr3WEEK2b	GrCWEEK2CCI	2362	36.2345	75.3552	18		247.244	78.1551		77.32	859.84	68.16	40.16	0	0	0	0	9.84	0.4	714.72	30.32	12.12	26.68	105.92	0
2020-11-13	16:30:00	198894	900	900	989001025056288	D:\Dropbox\Family Room\GROUP C\Gr3WEEK2b	GrCWEEK2CCI	8509	36.7705	103.059	78		160.846	126.635		150.8	621.48	77.28	278.52	4.72	22.12	30.52	3.96	98.16	37.96	446.92	180.36	15.56	26.76	31.24	1.72
2020-11-13	16:45:00	199794	900	900	989001025056288	D:\Dropbox\Family Room\GROUP C\Gr3WEEK2b	GrCWEEK2CCI	5498.71	36.8004	148.682	45		162.338	210.246		67.68	819.52	198.08	80.48	6.12	12.2	8.8	1.28	15.64	82.76	548.92	64.84	61.88	11.12	83.56	2.88
2020-11-13	17:00:00	200694	900	900	989001025056288	D:\Dropbox\Family Room\GROUP C\Gr3WEEK2b	GrCWEEK2CCI	7028.45	37.2814	146.407	63		171.553	189.852		151.52	844.48	167.64	55.52	76.6	5.24	88.2	17.52	39.88	126.2	382.08	15.64	39.2	64.68	29.4	15.36
2020-11-13	17:15:00	201594	900	900	989001025056288	D:\Dropbox\Family Room\GROUP C\Gr3WEEK2b	GrCWEEK2CCI	834.457	36.6442	134.692	7		136.257	180.683		6.4	897.72	112.6	2.28	0	0	0	0	2.28	8.88	775.36	0	0.88	111.76	0.56	0.28
2020-11-13	17:30:00	202494	900	900	989001025056288	D:\Dropbox\Family Room\GROUP C\Gr3WEEK2b	GrCWEEK2CCI	2223.22	36.4713	126.471	21		134.081	160.489		25.76	896.56	81	3.44	14.4	11.24	6.44	0	0.4	7.24	790.48	3.04	58.72	0	1.4	6.64
2020-11-13	17:45:00	203394	900	900	989001025056288	D:\Dropbox\Family Room\GROUP C\Gr3WEEK2b	GrCWEEK2CCI	0	36.0293	79.2329	0		120	96.2184		0	900	0	0	0	0	0	0	0	0	900	0	0	0	0	0
2020-11-13	18:00:00	204294	900	900	989001025056288	D:\Dropbox\Family Room\GROUP C\Gr3WEEK2b	GrCWEEK2CCI	599.007	35.7729	109.151	5		132.243	114.54		52.44	852.04	0	47.96	0	0	0	237.4	24	0	614.64	23.96	0	0	0	0
2020-11-13	18:15:00	205194	900	900	989001025056288	D:\Dropbox\Family Room\GROUP C\Gr3WEEK2b	GrCWEEK2CCI	1371.59	36.0334	128.198	14		195.207	147.989		18.68	896.16	108.84	3.84	0	0.04	15.04	616.68	2.24	88.28	170.56	1.6	3.12	0	1.48	0.96
2020-11-13	18:30:00	206094	900	900	989001025056288	D:\Dropbox\Family Room\GROUP C\Gr3WEEK2b	GrCWEEK2CCI	12016.7	37.0755	146.4	111		190.834	190.895		213.96	790.64	222.48	109.36	57.84	29.48	20.64	24.8	69.92	41.2	248.72	39.44	69.16	56.96	193.08	48.76
2020-11-13	18:45:00	206994	900	900	989001025056288	D:\Dropbox\Family Room\GROUP C\Gr3WEEK2b	GrCWEEK2CCI	7191.03	37.252	167.52	59		225.036	198.058		140.88	876.36	188.36	23.64	0.04	53.08	55.68	35.76	17.2	58.08	80.96	6.44	17.12	24.96	506.72	43.96
2020-11-13	19:00:00	207894	900	900	989001025056288	D:\Dropbox\Family Room\GROUP C\Gr3WEEK2b	GrCWEEK2CCI	9788.91	37.5356	185.32	94		213.264	230.289		173.96	771.36	520.48	128.64	0	12.72	34.64	45.12	53.2	19.04	83.56	75.44	225.84	297.68	25.4	27.36
2020-11-13	19:15:00	208794	900	900	989001025056288	D:\Dropbox\Family Room\GROUP C\Gr3WEEK2b	GrCWEEK2CCI	6752.25	37.2497	133.107	64		162.14	178.958		103.68	769.68	133.28	130.32	17.32	128.64	2.68	0.68	45.72	33.64	398.76	84.6	19.92	152.8	11.56	3.68
2020-11-13	19:30:00	209694	900	900	989001025056288	D:\Dropbox\Family Room\GROUP C\Gr3WEEK2b	GrCWEEK2CCI	8073.3	37.5252	165.88	70		209.703	189.745		144.64	797.8	302.8	102.2	7.28	86.68	4.48	0	19.48	43.08	132.24	82.72	11.08	373.4	129.28	10.28
2020-11-13	19:45:00	210594	900	900	989001025056288	D:\Dropbox\Family Room\GROUP C\Gr3WEEK2b	GrCWEEK2CCI	5241.6	37.6319	162.517	47		211.861	198.057		165.4	827.88	329.28	72.12	22.88	29.76	9.48	1.52	5.88	12.4	206.68	66.24	45.76	236.4	251.24	11.76
2020-11-13	20:00:00	211494	900	900	989001025056288	D:\Dropbox\Family Room\GROUP C\Gr3WEEK2b	GrCWEEK2CCI	18074.9	37.5335	137.469	166		177.986	196.355		358.48	811.8	192.68	88.2	60.68	73.12	52.2	74.76	46.12	114.6	197.24	42.08	104.8	72.44	29.24	32.72
2020-11-13	20:15:00	212394	900	900	989001025056288	D:\Dropbox\Family Room\GROUP C\Gr3WEEK2b	GrCWEEK2CCI	7538.31	37.9542	139.455	62		177.031	206.65		267.64	777.92	264.56	122.08	68.08	77.2	0	40.72	80.52	111.2	44.08	41.56	213.44	136.28	62.76	24.16
2020-11-13	20:30:00	213294	900	900	989001025056288	D:\Dropbox\Family Room\GROUP C\Gr3WEEK2b	GrCWEEK2CCI	4148.64	37.0034	137.629	34		188.986	179.396		104.12	889.08	75.08	10.92	29.84	64.2	5.84	0	0	8.6	96.96	10.92	17.32	20.16	414.36	231.8
2020-11-13	20:45:00	214194	900	900	989001025056288	D:\Dropbox\Family Room\GROUP C\Gr3WEEK2b	GrCWEEK2CCI	8806.76	37.191	180.414	78		200.212	231.252		252.8	789	461.44	111	39.4	88.2	36.96	12.6	58.88	215.2	124	52.12	85.96	76.44	97.28	12.96
2020-11-13	21:00:00	215094	900	900	989001025056288	D:\Dropbox\Family Room\GROUP C\Gr3WEEK2b	GrCWEEK2CCI	12372.8	37.698	152.397	112		190.402	210.804		238.64	828.16	292.84	71.84	9.2	28.88	31.36	6.04	47.16	177.28	141.44	24.68	122.4	47.64	190.36	73.56
2020-11-13	21:15:00	215994	900	900	989001025056288	D:\Dropbox\Family Room\GROUP C\Gr3WEEK2b	GrCWEEK2CCI	1013.21	36.8908	48.5944	9		248.734	51.2939		13.24	876.84	0	23.16	0	0	0	0	0	0	63.4	23.16	8.08	753.2	52.16	0
2020-11-13	21:30:00	216894	900	900	989001025056288	D:\Dropbox\Family Room\GROUP C\Gr3WEEK2b	GrCWEEK2CCI	478.001	35.9577	57.3847	4		98.2031	208.249		12.24	900	9.6	0	0	0	0	0	0	0	628	0	0	272	0	0
2020-11-13	21:45:00	217794	900	900	989001025056288	D:\Dropbox\Family Room\GROUP C\Gr3WEEK2b	GrCWEEK2CCI	239	35.7895	116.505	2		118.042	197.572		2.28	900	0	0	0	0	0	0	0	0	894.28	0	0	5.72	0	0
2020-11-13	22:00:00	218694	900	900	989001025056288	D:\Dropbox\Family Room\GROUP C\Gr3WEEK2b	GrCWEEK2CCI	238.999	35.5742	114.328	2		119.757	207.791		13.12	893.48	0	6.52	0	0	0	0	0	0	893.48	6.52	0	0	0	0
2020-11-13	22:15:00	219594	900	900	989001025056288	D:\Dropbox\Family Room\GROUP C\Gr3WEEK2b	GrCWEEK2CCI	1204.4	35.8869	112.875	11		119.279	171.233		100.6	894.04	103.32	5.96	0	0	0	0	0	90.2	588.36	5.96	4.6	172.8	25.56	12.52
2020-11-13	22:30:00	220494	900	900	989001025056288	D:\Dropbox\Family Room\GROUP C\Gr3WEEK2b	GrCWEEK2CCI	6169.3	36.0188	132.939	55		169.882	179.94		85	806.36	152.88	93.64	0	13.32	2.88	11.8	77.8	36.76	22.36	15.84	27.72	630.16	36.04	25.32
2020-11-13	22:45:00	221394	900	900	989001025056288	D:\Dropbox\Family Room\GROUP C\Gr3WEEK2b	GrCWEEK2CCI	4721.98	36.6783	127.054	41		153.533	145.662		151.04	823.68	95.44	76.32	16.76	6.72	36.24	18.04	44.96	30.84	54.8	31.36	34.64	432.44	180.4	12.8
2020-11-13	23:00:00	222294	900	900	989001025056288	D:\Dropbox\Family Room\GROUP C\Gr3WEEK2b	GrCWEEK2CCI	6322.15	37.2535	187.789	50		216.546	230.506		117.88	860.24	496.4	39.76	0	111.88	41.76	20.88	21.72	125.56	119.84	18.04	93.48	112.12	60.36	174.36
2020-11-13	23:15:00	223194	900	900	989001025056288	D:\Dropbox\Family Room\GROUP C\Gr3WEEK2b	GrCWEEK2CCI	696.495	37.0304	112.843	6		217.075	135.58		8.16	801.92	0	98.08	0	0	0	0	0	0	5.24	98.08	22.6	533.24	240.84	0
2020-11-13	23:30:00	224094	900	900	989001025056288	D:\Dropbox\Family Room\GROUP C\Gr3WEEK2b	GrCWEEK2CCI	0	36.2729	119.395	0		214.77	119.5		0	900	0	0	0	0	0	0	0	0	0	0	0	900	0	0
2020-11-13	23:45:00	224994	900	900	989001025056288	D:\Dropbox\Family Room\GROUP C\Gr3WEEK2b	GrCWEEK2CCI	964.493	35.8705	48.0545	5		121.445	97.4433		9	900	0	0	0	0	0	0	0	0	723.6	0	0	51.4	125	0
2020-11-14	00:00:00	225894	900	900	989001025056288	D:\Dropbox\Family Room\GROUP C\Gr3WEEK2b	GrCWEEK2CCI	2082.99	35.6454	110.571	17		131.116	213.048		53.84	886.28	58.96	13.72	0	0	0	0	12.64	18.24	415	1.08	2.16	444.68	5.6	0.6
2020-11-14	00:15:00	226794	900	900	989001025056288	D:\Dropbox\Family Room\GROUP C\Gr3WEEK2b	GrCWEEK2CCI	16065.7	36.3642	142.964	150		167.341	207.687		274.4	777.08	138.2	122.92	3.16	98.36	48.44	24.2	64.56	90	176.6	58.36	162.28	28.88	91.2	53.96
2020-11-14	00:30:00	227694	900	900	989001025056288	D:\Dropbox\Family Room\GROUP C\Gr3WEEK2b	GrCWEEK2CCI	13333.6	37.8037	138.63	122		156.291	217.409		300.96	713.28	138.16	186.72	36.48	105.72	31.08	21.08	61.08	124.32	13.4	125.64	219.32	2.24	110.2	49.44
2020-11-14	00:45:00	228594	900	900	989001025056288	D:\Dropbox\Family Room\GROUP C\Gr3WEEK2b	GrCWEEK2CCI	8230.94	37.87	134.838	75		174.291	174.284		229.44	604.84	158.8	295.16	4.4	26.56	21.8	0.04	50.56	13.04	139.72	244.6	192.92	32.68	110.24	63.44
2020-11-14	01:00:00	229494	900	900	989001025056288	D:\Dropbox\Family Room\GROUP C\Gr3WEEK2b	GrCWEEK2CCI	15187.5	37.8744	157.211	140		187.68	230.208		248.52	721.84	265.48	178.16	48.36	56.04	49.92	52.96	88	81.64	98.48	90.16	175.64	73.32	63.44	22.04
2020-11-14	01:15:00	230394	900	900	989001025056288	D:\Dropbox\Family Room\GROUP C\Gr3WEEK2b	GrCWEEK2CCI	10482	37.5636	150.577	96		197.086	197.456		182.28	785.04	180.16	114.96	48.44	59.04	40.2	42.44	78.12	81.56	188.48	36.84	131.92	57.4	86.16	49.4
2020-11-14	01:30:00	231294	900	900	989001025056288	D:\Dropbox\Family Room\GROUP C\Gr3WEEK2b	GrCWEEK2CCI	9429.37	37.2806	120.702	77		141.808	160.099		153.36	415.64	49.48	484.36	4.72	20.56	0	8.92	191.4	96.8	110.64	292.96	142.04	11.52	4.24	16.2
2020-11-14	01:45:00	232194	900	900	989001025056288	D:\Dropbox\Family Room\GROUP C\Gr3WEEK2b	GrCWEEK2CCI	8313.34	37.0662	120.86	74		140.884	193.813		118.52	579.72	92.92	320.28	10.36	14.2	4.2	42.2	239.96	73.24	360.52	80.32	27.76	11	28.52	7.72
2020-11-14	02:00:00	233094	900	900	989001025056288	D:\Dropbox\Family Room\GROUP C\Gr3WEEK2b	GrCWEEK2CCI	13242.5	37.0852	128.709	121		150.154	175.43		143.88	625.96	85.96	274.04	4.44	4.76	11.48	11.64	194.08	9.24	257.28	79.96	55.12	0	262.96	9.04
2020-11-14	02:15:00	233994	900	900	989001025056288	D:\Dropbox\Family Room\GROUP C\Gr3WEEK2b	GrCWEEK2CCI	14054.3	37.0531	116.149	124		130.067	176.355		256.96	677.76	182.76	222.24	22.48	7.04	6.84	64.36	52.6	72.68	232	169.64	39.2	46	151.2	35.96
2020-11-14	02:30:00	234894	900	900	989001025056288	D:\Dropbox\Family Room\GROUP C\Gr3WEEK2b	GrCWEEK2CCI	2358.13	36.699	103.537	21		141.763	138.971		49.36	878.64	206.72	21.36	0	0.8	8.8	28.16	1.12	2.48	27.12	20.24	304.92	494.16	12.2	0
2020-11-14	02:45:00	235794	900	900	989001025056288	D:\Dropbox\Family Room\GROUP C\Gr3WEEK2b	GrCWEEK2CCI	2589.69	35.8548	104.501	20		181.222	119.786		39.84	749.08	0.76	150.92	0	0	0	9.6	10.08	0	487.44	140.84	2.8	235.4	13.84	0
2020-11-14	03:00:00	236694	900	900	989001025056288	D:\Dropbox\Family Room\GROUP C\Gr3WEEK2b	GrCWEEK2CCI	4345.71	35.6453	133.406	36		230.549	142.512		94.04	875.52	11.92	24.48	0	0	0	16.84	5.52	1.08	118.28	18.96	21.64	315.52	398.84	3.32
2020-11-14	03:15:00	237594	900	900	989001025056288	D:\Dropbox\Family Room\GROUP C\Gr3WEEK2b	GrCWEEK2CCI	576.997	35.4402	169.338	5		244.703	184.408		7.12	723.76	127.72	176.24	0	0	0	0	0	0	156.44	176.24	0	2.36	564.96	0
2020-11-14	03:30:00	238494	900	900	989001025056288	D:\Dropbox\Family Room\GROUP C\Gr3WEEK2b	GrCWEEK2CCI	358.5	35.7811	157.633	3		175.335	212.567		3.32	523.24	140.4	376.76	0	0	0	0	0	0	523.24	376.76	0	0	0	0
2020-11-14	03:45:00	239394	900	900	989001025056288	D:\Dropbox\Family Room\GROUP C\Gr3WEEK2b	GrCWEEK2CCI	1075.53	35.2977	148.553	9		190.786	203.095		80.04	803	181.64	97	0	0	0	0	0	0	803	97	0	0	0	0
2020-11-14	04:00:00	240294	900	900	989001025056288	D:\Dropbox\Family Room\GROUP C\Gr3WEEK2b	GrCWEEK2CCI	4955.07	35.6164	140.007	41		218.91	154.85		81.28	469.32	89.92	430.68	3.64	4.32	91.24	2.88	47.84	13.68	247.52	382.84	18.04	0	60.56	27.44
2020-11-14	04:15:00	241194	900	900	989001025056288	D:\Dropbox\Family Room\GROUP C\Gr3WEEK2b	GrCWEEK2CCI	2110.7	35.894	136.41	16		238.063	149.636		21.52	514.28	69.04	385.72	92.88	15	0	8	10.48	0	0	375.24	39.08	0	358.68	0.64
2020-11-14	04:30:00	242094	900	900	989001025056288	D:\Dropbox\Family Room\GROUP C\Gr3WEEK2b	GrCWEEK2CCI	840.356	35.4815	90.4064	8		184.313	90.7136		25.64	140.2	0	759.8	0	0	0	0	0	0	5.88	759.8	0	0	134.32	0
2020-11-14	04:45:00	242994	900	900	989001025056288	D:\Dropbox\Family Room\GROUP C\Gr3WEEK2b	GrCWEEK2CCI	1673.57	35.396	131.543	12		192.767	148.502		244.12	449.04	16.72	450.96	0	0	0	0	0	0	350.56	450.96	0	0	97.36	1.12
2020-11-14	05:00:00	243894	900	900	989001025056288	D:\Dropbox\Family Room\GROUP C\Gr3WEEK2b	GrCWEEK2CCI	919.089	35.5276	113.929	10		165.359	116.305		11.32	12.08	0.56	887.92	0.04	0	0	2.24	6.28	1.28	0	881.64	5.52	0	0	3
2020-11-14	05:15:00	244794	900	900	989001025056288	D:\Dropbox\Family Room\GROUP C\Gr3WEEK2b	GrCWEEK2CCI	0	35.7473	111.868	0		171.567	116.671		0	0	0	900	0	0	0	0	0	0	0	900	0	0	0	0
2020-11-14	05:30:00	245694	900	900	989001025056288	D:\Dropbox\Family Room\GROUP C\Gr3WEEK2b	GrCWEEK2CCI	239.034	35.8049	121.335	2		161.208	133.356		204.68	244.16	0	655.84	0	0	0	0	0	0	0	655.84	0	0	244.16	0
2020-11-14	05:45:00	246594	900	900	989001025056288	D:\Dropbox\Family Room\GROUP C\Gr3WEEK2b	GrCWEEK2CCI	885.993	35.4451	118.193	6		149.299	118.632		20.96	333.36	3.76	566.64	0	0	0	0	0	0	0	566.64	5.2	0	328.16	0
2020-11-14	06:00:00	247494	900	900	989001025056288	D:\Dropbox\Family Room\GROUP C\Gr3WEEK2b	GrCWEEK2CCI	0	35.7098	137.797	0		148.34	149.094		0	900	0	0	0	0	0	0	0	0	0	0	0	0	900	0
2020-11-14	06:15:00	248394	900	900	989001025056288	D:\Dropbox\Family Room\GROUP C\Gr3WEEK2b	GrCWEEK2CCI	5647.05	35.5517	109.09	51		128.324	158.112		82	458.12	23.04	441.88	62.32	7.16	0.04	50.36	71.96	10.04	0	369.92	35.84	0	261.56	30.8
2020-11-14	06:30:00	249294	900	900	989001025056288	D:\Dropbox\Family Room\GROUP C\Gr3WEEK2b	GrCWEEK2CCI	10491.9	36.5299	121.698	91		137.661	197.68		188.12	709.32	22.84	190.68	11.16	25.48	23.88	41.96	117.6	86.96	61.88	73.08	199.08	11.52	186.88	60.52
2020-11-14	06:45:00	250194	900	900	989001025056288	D:\Dropbox\Family Room\GROUP C\Gr3WEEK2b	GrCWEEK2CCI	9556.73	37.0299	138.261	78		163.162	189.206		133.08	662.32	91.76	237.68	5.8	5.48	78.16	35.12	67.36	97.28	56.2	170.32	59.72	190.36	40.08	94.12
2020-11-14	07:00:00	251094	900	900	989001025056288	D:\Dropbox\Family Room\GROUP C\Gr3WEEK2b	GrCWEEK2CCI	626.497	35.8948	115.678	6		116.031	245.677		74	706.32	0	193.68	0	0	0	0	0	0	44.92	193.68	0	661.4	0	0
2020-11-14	07:15:00	251994	900	900	989001025056288	D:\Dropbox\Family Room\GROUP C\Gr3WEEK2b	GrCWEEK2CCI	6094.62	35.3223	132.243	53		169.045	164.58		100.96	429.8	41.24	470.2	0	8.2	20.52	87.64	65.04	18.4	223.36	405.16	7.76	61.88	2.04	0
2020-11-14	07:30:00	252894	900	900	989001025056288	D:\Dropbox\Family Room\GROUP C\Gr3WEEK2b	GrCWEEK2CCI	9578.5	35.7949	146.154	75		182.746	196.744		125.04	704.64	138.4	195.36	4.52	14.44	0	116.52	58.76	31.92	458	136.6	74.48	0	2.96	1.8
2020-11-14	07:45:00	253794	900	900	989001025056288	D:\Dropbox\Family Room\GROUP C\Gr3WEEK2b	GrCWEEK2CCI	11266.4	36.7117	149.256	102		203.976	176.139		177.08	663.64	192.88	236.36	50.88	40.96	114.16	112	90.72	117.8	48.16	145.64	121.2	38.8	0.28	19.4
2020-11-14	08:00:00	254694	900	900	989001025056288	D:\Dropbox\Family Room\GROUP C\Gr3WEEK2b	GrCWEEK2CCI	7417.55	36.8658	177.46	67		187.462	243.99		77.48	851.6	325.08	48.4	16.28	21.48	28.8	16.36	48.36	133	0	0.04	578.32	0	22.72	34.64
2020-11-14	08:15:00	255594	900	900	989001025056288	D:\Dropbox\Family Room\GROUP C\Gr3WEEK2b	GrCWEEK2CCI	5474.65	36.7324	133.278	51		195.948	160.483		67.04	748.72	105.04	151.28	7.84	0.52	0	24.72	41.96	22.16	17.36	109.32	234.72	412.96	27.76	0.68
2020-11-14	08:30:00	256494	900	900	989001025056288	D:\Dropbox\Family Room\GROUP C\Gr3WEEK2b	GrCWEEK2CCI	647.001	36.467	109.027	6		176.452	109.027		11.84	227.36	0	672.64	0	0	0	0	0	0	78.32	672.64	0	149.04	0	0
2020-11-14	08:45:00	257394	900	900	989001025056288	D:\Dropbox\Family Room\GROUP C\Gr3WEEK2b	GrCWEEK2CCI	508.057	34.9483	119.732	6		141.302	129.721		6.24	0	0	900	0	0	0	0	0.12	0	0	899.88	0	0	0	0
2020-11-14	09:00:00	258294	900	900	989001025056288	D:\Dropbox\Family Room\GROUP C\Gr3WEEK2b	GrCWEEK2CCI	1926.09	34.8931	143.756	19		165.848	181.284		22.4	74.96	42.92	825.04	4.36	2.76	0	0	365.12	2.88	0	459.92	33.44	0	0.36	31.16
2020-11-14	09:15:00	259194	900	5.2	989001025056288	D:\Dropbox\Family Room\GROUP C\Gr3WEEK2b	GrCWEEK2CCI	0	35.2	119.5	0		169.352	119.5		0	0	0	5.2	0	0	0	0	0	0	0	5.2	0	0	0	0
2020-11-12	15:45:00	109794	900	894.76	265004639723015	D:\Dropbox\Family Room\GROUP C\Gr3WEEK2b	GrCWEEK2CCI	0	35.1924	2.4029	0	128.385	122.16	2.41137		0	894.76	0	0	0	0	0	0	0	0	894.76	0	0	0	0	0
2020-11-12	16:00:00	110694	900	5.24	265004639723015	D:\Dropbox\Family Room\GROUP C\Gr3WEEK2b	GrCWEEK2CCI	0	35.2	119.5	0	169.352	119.5	120		0	5.24	0	0	0	0	0	0	0	0	5.24	0	0	0	0	0

## Sheet: 989001025056248
date	time	time since start (s)	bin duration (s)	distance (mm)	temperature (C)	separation (mm)	transition
2020-11-11	09:15:00	0	900	16582.8	36.2861	157.402	153
2020-11-11	09:30:00	894	900	6640.67	36.1913	142.631	57
2020-11-11	09:45:00	1794	900	7363.69	35.8264	130.99	59
2020-11-11	10:00:00	2694	900	7549.83	35.4311	132.628	68
2020-11-11	10:15:00	3594	900	6468.82	35.0888	132.253	57
2020-11-11	10:30:00	4494	900	10866.3	35.3038	140.633	103
2020-11-11	10:45:00	5394	900	8596.07	35.0728	141.433	70
2020-11-11	11:00:00	6294	900	1125.34	34.9277	104.444	10
2020-11-11	11:15:00	7194	900	119.497	34.3778	111.974	1
2020-11-11	11:30:00	8094	900	0	34.3502	147.367	0
2020-11-11	11:45:00	8994	900	0	35.025	119.5	0
2020-11-11	12:00:00	9894	900	0	34.8048	119.5	0
2020-11-11	12:15:00	10794	900	0	34.8797	119.5	0
2020-11-11	12:30:00	11694	900	815.994	35.042	17.5779	6
2020-11-11	12:45:00	12594	900	9395.86	35.2304	153.907	78
2020-11-11	13:00:00	13494	900	11971.5	34.7369	139.644	106
2020-11-11	13:15:00	14394	900	831.772	34.8083	115.602	7
2020-11-11	13:30:00	15294	900	716.966	34.7384	109.233	6
2020-11-11	13:45:00	16194	900	836.494	34.9257	122.041	7
2020-11-11	14:00:00	17094	900	0	34.2316	119.5	0
2020-11-11	14:15:00	17994	900	0	33.9686	40.0166	0
2020-11-11	14:30:00	18894	900	0	33.4339	119.5	0
2020-11-11	14:45:00	19794	900	0	33.4	119.5	0
2020-11-11	15:00:00	20694	900	239	33.9618	16.1159	2
2020-11-11	15:15:00	21594	900	9528.46	35.014	142.301	86
2020-11-11	15:30:00	22494	900	15877.1	34.6352	185.16	144
2020-11-11	15:45:00	23394	900	6212.83	34.6081	160.848	52
2020-11-11	16:00:00	24294	900	3717.46	34.8892	104.263	35
2020-11-11	16:15:00	25194	900	2279.65	34.8943	88.7371	19
2020-11-11	16:30:00	26094	900	0	34.5323	118.493	0
2020-11-11	16:45:00	26994	900	457.497	34.954	99.4737	3
2020-11-11	17:00:00	27894	900	0	34.795	0.695756	0
2020-11-11	17:15:00	28794	900	0	35.3485	103.933	0
2020-11-11	17:30:00	29694	900	12664.7	35.1666	160.817	108
2020-11-11	17:45:00	30594	900	10632.2	34.7618	146.623	95
2020-11-11	18:00:00	31494	900	3709.52	35.3113	113.859	29
2020-11-11	18:15:00	32394	900	10954.7	35.6089	134.134	93
2020-11-11	18:30:00	33294	900	6798	35.3176	98.8506	54
2020-11-11	18:45:00	34194	900	8734.96	35.1756	148.575	80
2020-11-11	19:00:00	35094	900	10916	35.1243	166.587	103
2020-11-11	19:15:00	35994	900	9522.15	35.1372	188.007	85
2020-11-11	19:30:00	36894	900	5699.04	34.7213	154.509	48
2020-11-11	19:45:00	37794	900	1031.65	34.5648	126.591	8
2020-11-11	20:00:00	38694	900	8246.76	35.2928	134.523	74
2020-11-11	20:15:00	39594	900	9060.77	35.2491	135.263	80
2020-11-11	20:30:00	40494	900	6341.44	34.7516	92.6015	52
2020-11-11	20:45:00	41394	900	7183.13	35.0226	163.157	63
2020-11-11	21:00:00	42294	900	6249.52	35.0116	102.221	50
2020-11-11	21:15:00	43194	900	5955.2	34.6995	123.59	54
2020-11-11	21:30:00	44094	900	119.5	34.187	118.069	1
2020-11-11	21:45:00	44994	900	1055.85	34.2372	119.651	8
2020-11-11	22:00:00	45894	900	5579.44	34.9183	126.022	49
2020-11-11	22:15:00	46794	900	9608.61	35.2842	128.819	82
2020-11-11	22:30:00	47694	900	8664.59	34.9076	137.646	78
2020-11-11	22:45:00	48594	900	11658	34.5108	172.82	109
2020-11-11	23:00:00	49494	900	4366.15	34.5009	137.819	41
2020-11-11	23:15:00	50394	900	0	34.565	118.559	0
2020-11-11	23:30:00	51294	900	119.501	34.4291	102.641	1
2020-11-11	23:45:00	52194	900	238.944	34.1862	88.6092	2
2020-11-12	00:00:00	53094	900	5944.09	34.7437	111.969	48
2020-11-12	00:15:00	53994	900	11274.4	34.7108	126.08	103
2020-11-12	00:30:00	54894	900	8189.1	35.1722	162.46	76
2020-11-12	00:45:00	55794	900	10415.3	35.2124	130.872	92
2020-11-12	01:00:00	56694	900	8363.46	35.0372	151.309	73
2020-11-12	01:15:00	57594	900	6653.08	35.549	110.237	58
2020-11-12	01:30:00	58494	900	597.546	34.7746	91.3068	5
2020-11-12	01:45:00	59394	900	239.004	34.6504	111.219	2
2020-11-12	02:00:00	60294	900	597.493	34.5132	150.69	5
2020-11-12	02:15:00	61194	900	239	34.4591	117.063	2
2020-11-12	02:30:00	62094	900	0	34.6731	119.5	0
2020-11-12	02:45:00	62994	900	0	34.7647	69.4022	0
2020-11-12	03:00:00	63894	900	3857.6	34.3436	68.8024	35
2020-11-12	03:15:00	64794	900	13104.2	34.4851	146.033	104
2020-11-12	03:30:00	65694	900	597.499	34.8221	111.781	5
2020-11-12	03:45:00	66594	900	1005.5	34.6999	132.925	8
2020-11-12	04:00:00	67494	900	885.999	35.2188	132.523	8
2020-11-12	04:15:00	68394	900	960.866	34.6964	146.154	7
2020-11-12	04:30:00	69294	900	696.497	34.9974	158.126	5
2020-11-12	04:45:00	70194	900	935.439	34.4502	114.828	8
2020-11-12	05:00:00	71094	900	0	34.7948	118.377	0
2020-11-12	05:15:00	71994	900	7805.45	35.3449	103.209	68
2020-11-12	05:30:00	72894	900	5190.1	34.8655	133.792	42
2020-11-12	05:45:00	73794	900	11270	34.6346	191.559	97
2020-11-12	06:00:00	74694	900	12472.9	34.7921	171.108	116
2020-11-12	06:15:00	75594	900	12858.3	34.5779	157.901	121
2020-11-12	06:30:00	76494	900	12464.4	34.8914	168.672	113
2020-11-12	06:45:00	77394	900	5939.4	34.9758	152.801	51
2020-11-12	07:00:00	78294	900	8511.24	35.102	123.552	76
2020-11-12	07:15:00	79194	900	7484.67	34.8284	132.129	62
2020-11-12	07:30:00	80094	900	2021.4	34.4371	112.28	16
2020-11-12	07:45:00	80994	900	816.009	34.2312	78.8432	7
2020-11-12	08:00:00	81894	900	577.851	34.0383	100.05	5
2020-11-12	08:15:00	82794	900	2544.82	33.9204	107.965	23
2020-11-12	08:30:00	83694	900	1973.79	34.1082	143.634	20
2020-11-12	08:45:00	84594	900	19328.7	35.002	153.309	179
2020-11-12	09:00:00	85494	900	11793.7	34.99	151.902	105
2020-11-12	09:15:00	86394	900	2164.8	34.7139	144.764	17
2020-11-12	09:30:00	87294	900	5302.07	34.671	143.927	47
2020-11-12	09:45:00	88194	900	8667.4	35.0873	173.355	72
2020-11-12	10:00:00	89094	900	6224.27	34.9363	151.488	61
2020-11-12	10:15:00	89994	900	2258.27	34.6797	137.292	19
2020-11-12	10:30:00	90894	900	3156.55	34.5591	143.868	29
2020-11-12	10:45:00	91794	900	6638.47	34.5544	188.546	56
2020-11-12	11:00:00	92694	900	7285.14	34.9484	163.229	65
2020-11-12	11:15:00	93594	900	4399.9	34.7675	136.468	39
2020-11-12	11:30:00	94494	900	0	34.0713	132.477	0
2020-11-12	11:45:00	95394	900	239.998	34.8276	78.0975	2
2020-11-12	12:00:00	96294	900	0	34.4173	119.5	0
2020-11-12	12:15:00	97194	900	0	33.8293	119.5	0
2020-11-12	12:30:00	98094	900	1128.85	33.274	119.191	9
2020-11-12	12:45:00	98994	900	316.364	33.3857	105.718	3
2020-11-12	13:00:00	99894	900	43.6364	33.9354	119.501	0
2020-11-12	13:15:00	100794	900	120	34.1979	119.979	1
2020-11-12	13:30:00	101694	900	0	34.3488	131.467	0
2020-11-12	13:45:00	102594	900	120	34.3049	118.771	1
2020-11-12	14:00:00	103494	900	1400.5	34.2045	119.329	11
2020-11-12	14:15:00	104394	900	3527.01	34.9382	222.704	33
2020-11-12	14:30:00	105294	900	6411.37	35.1083	168.308	54
2020-11-12	14:45:00	106194	900	4357.06	34.6716	131.859	34
2020-11-12	15:00:00	107094	900	240	34.9039	119.537	2
2020-11-12	15:15:00	107994	900	120	34.3668	118.651	1
2020-11-12	15:30:00	108894	900	240	34.66	77.1763	2
2020-11-12	15:45:00	109794	900	120	34.6876	2.38891	1
2020-11-12	16:00:00	110694	900	1405.84	34.8656	116.613	11
2020-11-12	16:15:00	111594	900	6291.51	35.2154	139.033	51
2020-11-12	16:30:00	112494	900	3306.62	34.8551	108.666	28
2020-11-12	16:45:00	113394	900	7333.17	34.7735	169.727	62
2020-11-12	17:00:00	114294	900	3194.84	34.6603	120.15	25
2020-11-12	17:15:00	115194	900	1346.56	34.4873	124.376	11
2020-11-12	17:30:00	116094	900	628.057	34.3604	109.258	3
2020-11-12	17:45:00	116994	900	240	34.647	115.226	2
2020-11-12	18:00:00	117894	900	0	34.8127	118.497	0
2020-11-12	18:15:00	118794	900	1749.28	34.8156	119.4	16
2020-11-12	18:30:00	119694	900	5227.89	35.2665	73.9228	45
2020-11-12	18:45:00	120594	900	7617.2	35.0114	106.785	62
2020-11-12	19:00:00	121494	900	7541.1	34.9523	130.411	68
2020-11-12	19:15:00	122394	900	6956.75	35.2043	116.868	61
2020-11-12	19:30:00	123294	900	7200.36	35.197	123.983	64
2020-11-12	19:45:00	124194	900	7690.57	34.9569	126.12	62
2020-11-12	20:00:00	125094	900	8782.13	34.7301	118.647	91
2020-11-12	20:15:00	125994	900	240	34.7522	130.395	2
2020-11-12	20:30:00	126894	900	0	34.6272	106.024	0
2020-11-12	20:45:00	127794	900	649.352	34.649	98.3029	6
2020-11-12	21:00:00	128694	900	0	33.9417	122.921	0
2020-11-12	21:15:00	129594	900	2102.57	34.8271	118.231	18
2020-11-12	21:30:00	130494	900	8323.27	34.8898	142.411	69
2020-11-12	21:45:00	131394	900	3827.21	34.2967	133.101	33
2020-11-12	22:00:00	132294	900	5755.99	34.3166	135.485	46
2020-11-12	22:15:00	133194	900	2749.86	34.1492	143.761	20
2020-11-12	22:30:00	134094	900	647.852	34.6481	125.109	5
2020-11-12	22:45:00	134994	900	613.78	34.429	117.46	4
2020-11-12	23:00:00	135894	900	2331.5	34.589	123.712	20
2020-11-12	23:15:00	136794	900	9614.22	35.2432	143.029	121
2020-11-12	23:30:00	137694	900	2631.74	34.5573	148.88	21
2020-11-12	23:45:00	138594	900	9070.25	34.9477	130.585	86
2020-11-13	00:00:00	139494	900	7455.65	34.8648	257.783	67
2020-11-13	00:15:00	140394	900	11352.3	34.5963	171.342	103
2020-11-13	00:30:00	141294	900	8926.27	34.607	136.195	80
2020-11-13	00:45:00	142194	900	10267.4	34.6738	140.495	92
2020-11-13	01:00:00	143094	900	5301.68	34.2682	124.708	45
2020-11-13	01:15:00	143994	900	8173.73	34.5009	179.371	71
2020-11-13	01:30:00	144894	900	1127.35	35.3483	106.229	10
2020-11-13	01:45:00	145794	900	338.705	34.6812	119.669	2
2020-11-13	02:00:00	146694	900	120	34.3418	120.377	1
2020-11-13	02:15:00	147594	900	2721.67	34.4836	123.632	22
2020-11-13	02:30:00	148494	900	5641.96	34.2406	141.656	51
2020-11-13	02:45:00	149394	900	4144.58	34.4673	122.313	39
2020-11-13	03:00:00	150294	900	3591.66	34.1734	84.2614	34
2020-11-13	03:15:00	151194	900	1587.57	33.8225	114.66	12
2020-11-13	03:30:00	152094	900	238.998	34.1245	117.15	2
2020-11-13	03:45:00	152994	900	0	34.2998	117.293	0
2020-11-13	04:00:00	153894	900	0	34.0612	64.2132	0
2020-11-13	04:15:00	154794	900	0	34.1134	116.934	0
2020-11-13	04:30:00	155694	900	239	33.927	115.501	2
2020-11-13	04:45:00	156594	900	3990.29	34.1864	134.24	40
2020-11-13	05:00:00	157494	900	6284.32	34.4795	133.239	58
2020-11-13	05:15:00	158394	900	0	33.6177	117.508	0
2020-11-13	05:30:00	159294	900	2798.58	33.8401	130.974	24
2020-11-13	05:45:00	160194	900	239	33.7805	117.119	2
2020-11-13	06:00:00	161094	900	4599.15	35.0089	137.742	38
2020-11-13	06:15:00	161994	900	10185.1	34.5619	185.253	90
2020-11-13	06:30:00	162894	900	6360.37	34.8809	120.134	58
2020-11-13	06:45:00	163794	900	7718.37	34.5697	130.379	63
2020-11-13	07:00:00	164694	900	4779.09	34.6454	134.218	43
2020-11-13	07:15:00	165594	900	8095.29	34.693	159.605	71
2020-11-13	07:30:00	166494	900	4143.82	34.4273	131.664	35
2020-11-13	07:45:00	167394	900	239	34.6377	119.512	2
2020-11-13	08:00:00	168294	900	1975.99	34.6632	115.462	16
2020-11-13	08:15:00	169194	900	1722.51	34.4903	112.111	14
2020-11-13	08:30:00	170094	900	17263.8	35.4065	150.505	146
2020-11-13	08:45:00	170994	900	5050.06	34.7872	158.672	43
2020-11-13	09:00:00	171894	900	3770.92	34.9051	148.328	32
2020-11-13	09:15:00	172794	900	1773.34	34.8712	108.728	15
2020-11-13	09:30:00	173694	900	119.998	35.8043	112.768	1
2020-11-13	09:45:00	174594	900	2971.72	35.0151	131.674	25
2020-11-13	10:00:00	175494	900	1822.86	35.013	122.195	16
2020-11-13	10:15:00	176394	900	0	35.2928	53.4862	0
2020-11-13	10:30:00	177294	900	0	33.9983	47.4418	0
2020-11-13	10:45:00	178194	900	0	33.3941	87.1355	0
2020-11-13	11:00:00	179094	900	0	34.7597	125.82	0
2020-11-13	11:15:00	179994	900	0	35.0115	117.318	0
2020-11-13	11:30:00	180894	900	1020.84	34.6765	113.104	6
2020-11-13	11:45:00	181794	900	3933.56	34.4465	140.516	36
2020-11-13	12:00:00	182694	900	9155.02	34.6106	123.907	89
2020-11-13	12:15:00	183594	900	4195.94	34.6531	141.298	34
2020-11-13	12:30:00	184494	900	0	35.4484	168.701	0
2020-11-13	12:45:00	185394	900	238.997	35.1887	164.657	2
2020-11-13	13:00:00	186294	900	886	34.9739	147.59	7
2020-11-13	13:15:00	187194	900	119.498	34.4675	132.725	1
2020-11-13	13:30:00	188094	900	478	34.5099	143.281	3
2020-11-13	13:45:00	188994	900	408.846	35.177	105.728	4
2020-11-13	14:00:00	189894	900	119.5	35.0981	81.9697	1
2020-11-13	14:15:00	190794	900	399.884	33.5935	140.824	3
2020-11-13	14:30:00	191694	900	5365.37	34.4115	157.01	47
2020-11-13	14:45:00	192594	900	6017.37	34.7478	200.606	52
2020-11-13	15:00:00	193494	900	6665.41	34.3288	129.704	62
2020-11-13	15:15:00	194394	900	359.988	35.2557	103.622	3
2020-11-13	15:30:00	195294	900	0	34.9641	119.5	0
2020-11-13	15:45:00	196194	900	239	34.5064	238.852	2
2020-11-13	16:00:00	197094	900	0	34.5426	35.3245	0
2020-11-13	16:15:00	197994	900	2399.22	34.8557	74.0948	23
2020-11-13	16:30:00	198894	900	4773.41	34.9842	99.8393	38
2020-11-13	16:45:00	199794	900	5945.74	34.5173	134.895	47
2020-11-13	17:00:00	200694	900	2588.7	34.1231	115.859	21
2020-11-13	17:15:00	201594	900	0	33.504	119.227	0
2020-11-13	17:30:00	202494	900	288.852	33.3818	83.665	3
2020-11-13	17:45:00	203394	900	817.098	33.7429	48.0455	7
2020-11-13	18:00:00	204294	900	766.504	34.376	51.2159	6
2020-11-13	18:15:00	205194	900	3540.55	35.4938	137.494	31
2020-11-13	18:30:00	206094	900	5750.21	35.408	129.505	47
2020-11-13	18:45:00	206994	900	4384.29	35.3065	132.05	39
2020-11-13	19:00:00	207894	900	7642.52	35.5178	143.931	62
2020-11-13	19:15:00	208794	900	9041.67	35.0722	125.851	82
2020-11-13	19:30:00	209694	900	9525.38	34.7473	127.599	80
2020-11-13	19:45:00	210594	900	7734.21	34.3727	122.638	70
2020-11-13	20:00:00	211494	900	8894.96	34.8718	133.463	80
2020-11-13	20:15:00	212394	900	4559.96	34.486	148.471	39
2020-11-13	20:30:00	213294	900	7377.34	34.8124	144.783	66
2020-11-13	20:45:00	214194	900	119.5	34.2293	100.655	1
2020-11-13	21:00:00	215094	900	239	33.9846	145.485	2
2020-11-13	21:15:00	215994	900	239	33.8442	50.2712	2
2020-11-13	21:30:00	216894	900	7371.02	34.4036	185.704	68
2020-11-13	21:45:00	217794	900	4475.57	34.7767	171.463	42
2020-11-13	22:00:00	218694	900	6840.3	34.4305	192.26	52
2020-11-13	22:15:00	219594	900	5311.8	34.6108	140.929	48
2020-11-13	22:30:00	220494	900	9128.75	34.7105	132.325	77
2020-11-13	22:45:00	221394	900	5163.71	34.7908	115.87	49
2020-11-13	23:00:00	222294	900	815.995	34.2558	110.539	6
2020-11-13	23:15:00	223194	900	119.5	34.8941	120.192	0
2020-11-13	23:30:00	224094	900	0	34.7887	118.704	0
2020-11-13	23:45:00	224994	900	1498.09	34.8252	80.1603	13
2020-11-14	00:00:00	225894	900	9107.89	34.428	173.487	77
2020-11-14	00:15:00	226794	900	14904.4	34.8319	169.558	126
2020-11-14	00:30:00	227694	900	12200.4	34.5814	162.867	105
2020-11-14	00:45:00	228594	900	11518.2	34.6428	143.718	103
2020-11-14	01:00:00	229494	900	13459.8	34.7309	167.347	120
2020-11-14	01:15:00	230394	900	10625.9	34.605	156.098	102
2020-11-14	01:30:00	231294	900	6630.23	34.7013	137.054	56
2020-11-14	01:45:00	232194	900	2900.18	34.5595	146.813	29
2020-11-14	02:00:00	233094	900	0	33.6961	119.388	0
2020-11-14	02:15:00	233994	900	0	34.064	111.961	0
2020-11-14	02:30:00	234894	900	358.52	33.7604	100.043	3
2020-11-14	02:45:00	235794	900	552.855	33.8973	118.738	5
2020-11-14	03:00:00	236694	900	836.5	34.0773	134.846	7
2020-11-14	03:15:00	237594	900	2803.81	34.6338	174.94	23
2020-11-14	03:30:00	238494	900	13173.9	34.4915	160.977	114
2020-11-14	03:45:00	239394	900	8071.05	34.4772	140.791	72
2020-11-14	04:00:00	240294	900	1378.49	34.2898	133.749	10
2020-11-14	04:15:00	241194	900	1250.01	34.1206	138.691	11
2020-11-14	04:30:00	242094	900	696.499	34.5595	83.1471	5
2020-11-14	04:45:00	242994	900	2695.19	34.2818	138.421	21
2020-11-14	05:00:00	243894	900	984.995	33.9548	114.334	7
2020-11-14	05:15:00	244794	900	935.487	33.5569	110.403	8
2020-11-14	05:30:00	245694	900	119.5	33.7584	130.002	1
2020-11-14	05:45:00	246594	900	239.036	34.0088	29.8546	2
2020-11-14	06:00:00	247494	900	527.523	33.8496	59.3061	4
2020-11-14	06:15:00	248394	900	8961.24	35.2273	123.129	72
2020-11-14	06:30:00	249294	900	9566.53	34.724	150.658	84
2020-11-14	06:45:00	250194	900	10233.3	34.92	138.893	87
2020-11-14	07:00:00	251094	900	7801.72	34.4486	217.753	74
2020-11-14	07:15:00	251994	900	8118.8	34.4392	140.917	71
2020-11-14	07:30:00	252894	900	7308.35	34.6357	150.94	66
2020-11-14	07:45:00	253794	900	5036.1	34.7918	133.444	42
2020-11-14	08:00:00	254694	900	2554.42	34.9142	125.795	25
2020-11-14	08:15:00	255594	900	239	35.1715	120.432	2
2020-11-14	08:30:00	256494	900	0	34.6077	108.925	0
2020-11-14	08:45:00	257394	900	239	33.8297	81.8181	2
2020-11-14	09:00:00	258294	900	1533	33.6911	112.918	11
2020-11-14	09:15:00	259194	900	0	33.6267	119.5	0
