# Supplementary material for: Deep learning for behaviour classification in a preclinical brain injury model
Source: PLoS One. 2022 Jun 15;17(6):e0268962. doi: 10.1371/journal.pone.0268962 (PMC9200342; doi:10.1371/journal.pone.0268962)
Supplement: S1 File — (ZIP) [file pone.0268962.s002.zip › Supplementary_data/NAIVE.4A_baseline_1.xlsx]

## Sheet: Sheet1
date	time	time since start (s)	bin duration (s)	effective bin duration (s)	subject	folder	study name	distance (mm)	temperature (C)	separation (mm)	transition	separation 989001025043687 (mm)	separation 989001025056288 (mm)	separation 989001025043666 (mm)	mobile (s)	thigmotactic (s)	isolated (s)	in centre zones (s)	antenna1.0 (s)	antenna2.0 (s)	antenna3.0 (s)	antenna4.0 (s)	antenna5.0 (s)	antenna6.0 (s)	antenna7.0 (s)	antenna8.0 (s)	antenna9.0 (s)	antenna10.0 (s)	antenna11.0 (s)	antenna12.0 (s)
2021-02-15	12:30:00	0	900	408	989001025043666	D:\Dropbox\Family Room\GROUP 4\GROUP4A_baselineX1.c	group4Abaseline	5825.46	37.1425	157.882	51	227.503	170.785		84.24	272.6	81.92	135.4	6.84	18	26.48	73.32	126.36	28.68	0.92	9.04	38.64	16.72	27.32	35.68
2021-02-15	12:45:00	407	900	900	989001025043666	D:\Dropbox\Family Room\GROUP 4\GROUP4A_baselineX1.c	group4Abaseline	12212.7	37.2346	154.183	107	217.055	230.645		154.84	756.64	184.76	143.36	161.32	14.24	96.32	27.4	100.52	60.16	37.6	42.84	124.04	28.16	33.64	173.76
2021-02-15	13:00:00	1307	900	900	989001025043666	D:\Dropbox\Family Room\GROUP 4\GROUP4A_baselineX1.c	group4Abaseline	6353.23	37.2221	146.173	54	211.791	161.872		143.48	608.56	153.76	291.44	56.92	15.16	65.04	18.84	100.96	37.28	190.92	190.48	8.84	7.92	197.52	10.12
2021-02-15	13:15:00	2207	900	900	989001025043666	D:\Dropbox\Family Room\GROUP 4\GROUP4A_baselineX1.c	group4Abaseline	2941.32	37.23	94.8981	26	130.893	143.938		113.04	893.16	3.68	6.84	0	0	2.44	9.92	0	1.08	73.72	6.84	36.4	195.28	554.36	19.96
2021-02-15	13:30:00	3107	900	900	989001025043666	D:\Dropbox\Family Room\GROUP 4\GROUP4A_baselineX1.c	group4Abaseline	191.385	37.1006	116.701	2	133.254	149.196		87.12	900	0	0	0	0	0	0	0	0	0	0	0	335.76	564.24	0
2021-02-15	13:45:00	4007	900	900	989001025043666	D:\Dropbox\Family Room\GROUP 4\GROUP4A_baselineX1.c	group4Abaseline	167.108	37.1508	117.714	1	131.123	129.749		59.88	900	0	0	0	0	0	0	0	0	0	0	0	577.08	322.92	0
2021-02-15	14:00:00	4907	900	900	989001025043666	D:\Dropbox\Family Room\GROUP 4\GROUP4A_baselineX1.c	group4Abaseline	358.5	37.1057	136.986	3	136.985	165.54		5.96	834.04	2.36	65.96	0	0	0	0	0	0	0	65.96	0	0	832.28	1.76
2021-02-15	14:15:00	5807	900	900	989001025043666	D:\Dropbox\Family Room\GROUP 4\GROUP4A_baselineX1.c	group4Abaseline	358.502	37.0649	114.988	3	115.691	178.708		67.04	119.64	0	780.36	0	0	0	0	0	0	32.8	780.36	0	0	86.84	0
2021-02-15	14:30:00	6707	900	900	989001025043666	D:\Dropbox\Family Room\GROUP 4\GROUP4A_baselineX1.c	group4Abaseline	8803.45	37.0033	162.387	75	208.195	201.698		116.84	764.24	242	135.76	145.24	21.92	152.52	52.96	52.12	37.76	9.56	83.64	46.36	11.6	230.2	56.12
2021-02-15	14:45:00	7607	900	900	989001025043666	D:\Dropbox\Family Room\GROUP 4\GROUP4A_baselineX1.c	group4Abaseline	4147.2	37.3661	133.822	35	201.612	144.168		130.4	854.64	95.72	45.36	21.84	74.76	0	30.04	21.84	4.6	289.68	23.52	36.24	54.56	342.92	0
2021-02-15	15:00:00	8507	900	900	989001025043666	D:\Dropbox\Family Room\GROUP 4\GROUP4A_baselineX1.c	group4Abaseline	239	36.9559	141.804	2	184.98	198.856		5.64	892.4	0	7.6	0	0	0	0	0	0	0	7.6	0	0	892.4	0
2021-02-15	15:15:00	9407	900	900	989001025043666	D:\Dropbox\Family Room\GROUP 4\GROUP4A_baselineX1.c	group4Abaseline	717.002	36.9925	118.136	5	127.795	121.294		46.72	173.28	0	726.72	0	0	0	0	0	0	0	726.72	0	0	173.28	0
2021-02-15	15:30:00	10307	900	900	989001025043666	D:\Dropbox\Family Room\GROUP 4\GROUP4A_baselineX1.c	group4Abaseline	119.5	36.854	122.467	1	119.5	122.472		1.48	56.8	0	843.2	0	0	0	0	0	0	0	843.2	0	0	56.8	0
2021-02-15	15:45:00	11207	900	900	989001025043666	D:\Dropbox\Family Room\GROUP 4\GROUP4A_baselineX1.c	group4Abaseline	0	36.8387	168.99	0		168.988		0	900	0	0	0	0	0	0	0	0	0	0	0	0	900	0
2021-02-15	16:00:00	12107	900	900	989001025043666	D:\Dropbox\Family Room\GROUP 4\GROUP4A_baselineX1.c	group4Abaseline	0	36.6139	137.088	0	188.101	138.508		0	900	0	0	0	0	0	0	0	0	0	0	0	0	900	0
2021-02-15	16:15:00	13007	900	900	989001025043666	D:\Dropbox\Family Room\GROUP 4\GROUP4A_baselineX1.c	group4Abaseline	2385.93	36.7339	112.753	18	159.216	129.454		134.84	868.6	0	31.4	0	0	0	0	0	0	198.76	31.4	0	118.68	437.92	113.24
2021-02-15	16:30:00	13907	900	900	989001025043666	D:\Dropbox\Family Room\GROUP 4\GROUP4A_baselineX1.c	group4Abaseline	6194.78	36.9288	111.897	54	186.715	117.12		173.52	581.96	102.36	318.04	24.88	21.56	56.76	27.96	137.64	3.36	267.84	180.4	36.2	88.12	18.28	37
2021-02-15	16:45:00	14807	900	900	989001025043666	D:\Dropbox\Family Room\GROUP 4\GROUP4A_baselineX1.c	group4Abaseline	1195	36.9753	116.945	10	134.504	149.601		16.52	814.4	0	85.6	0	0	0	0	0	0	723.52	85.6	0	90.88	0	0
2021-02-15	17:00:00	15707	900	900	989001025043666	D:\Dropbox\Family Room\GROUP 4\GROUP4A_baselineX1.c	group4Abaseline	2250	37.0076	129.402	19	150.039	137.361		26.04	646.76	0	253.24	0	0	0	0	0	0	604.88	253.24	0	23	18.88	0
2021-02-15	17:15:00	16607	900	900	989001025043666	D:\Dropbox\Family Room\GROUP 4\GROUP4A_baselineX1.c	group4Abaseline	9285.72	37.4287	138.385	79	199.991	172.343		217.76	767.92	185.16	132.08	26.44	60.72	230.68	44.08	81.88	199.92	8.32	50.2	132.2	6.32	16.08	43.16
2021-02-15	17:30:00	17507	900	900	989001025043666	D:\Dropbox\Family Room\GROUP 4\GROUP4A_baselineX1.c	group4Abaseline	9161.03	36.9797	147.154	78	203.413	231.72		124.64	775.32	143.88	124.68	18.4	14.84	81.16	26.32	60	18	105.12	64.68	89.28	111.48	226.52	84.2
2021-02-15	17:45:00	18407	900	900	989001025043666	D:\Dropbox\Family Room\GROUP 4\GROUP4A_baselineX1.c	group4Abaseline	8495.44	36.0219	194.829	79	225.099	248.14		117.44	840.8	427.24	59.2	399.12	60.24	144.76	17.56	57.72	126.84	11.92	1.48	25.56	14.44	7.8	32.56
2021-02-15	18:00:00	19307	900	900	989001025043666	D:\Dropbox\Family Room\GROUP 4\GROUP4A_baselineX1.c	group4Abaseline	1954.8	35.5095	143.539	16	149.685	267.883		32.24	887.4	114.52	12.6	95.28	19.76	0	0	6.08	28.12	0	6.52	7.24	0	725.16	11.84
2021-02-15	18:15:00	20207	900	900	989001025043666	D:\Dropbox\Family Room\GROUP 4\GROUP4A_baselineX1.c	group4Abaseline	3378.52	35.5961	113.301	28	135.382	163.341		159.56	503.6	22	396.4	0	69.48	0.32	0	0.44	3.64	174.4	395.96	12.96	62.96	175.96	3.88
2021-02-15	18:30:00	21107	900	900	989001025043666	D:\Dropbox\Family Room\GROUP 4\GROUP4A_baselineX1.c	group4Abaseline	10631.9	34.6705	146.442	94	181.954	217.57		181.52	777.92	165.32	122.08	21.8	135.28	20.12	17.44	71.36	33.76	1.88	50.72	126.08	141.6	217.44	62.52
2021-02-15	18:45:00	22007	900	900	989001025043666	D:\Dropbox\Family Room\GROUP 4\GROUP4A_baselineX1.c	group4Abaseline	10278.8	34.6232	169.73	94	219.018	216.741		340.68	801.2	361.08	98.8	231	53.92	17.64	54.12	39.96	186.64	51.8	58.84	108.2	19.28	29.52	49.08
2021-02-15	19:00:00	22907	900	900	989001025043666	D:\Dropbox\Family Room\GROUP 4\GROUP4A_baselineX1.c	group4Abaseline	9130.19	34.3169	169.829	82	206.912	247.112		318.6	683.6	275.76	216.4	10.12	140.4	191.68	44.32	76.4	46.2	12.16	140	91.52	10.68	90.32	46.2
2021-02-15	19:15:00	23807	900	900	989001025043666	D:\Dropbox\Family Room\GROUP 4\GROUP4A_baselineX1.c	group4Abaseline	5849	34.3261	139.037	51	173.569	181.138		214	742.68	258.84	157.32	28.92	152.6	126.52	22.64	26.24	112.68	6.68	131.08	44.68	87.56	147.12	13.28
2021-02-15	19:30:00	24707	900	900	989001025043666	D:\Dropbox\Family Room\GROUP 4\GROUP4A_baselineX1.c	group4Abaseline	4451.53	34.1867	168.665	38	218.328	188.809		70.12	877.36	234.92	22.64	0.08	95.56	138.28	7.56	9	9.08	75.2	13.64	122.96	338.12	33.56	56.96
2021-02-15	19:45:00	25607	900	900	989001025043666	D:\Dropbox\Family Room\GROUP 4\GROUP4A_baselineX1.c	group4Abaseline	8428.25	34.2107	138.063	73	177.659	216.081		113.36	872.56	194.2	27.44	29.92	46.48	324.48	15.04	18.52	27.28	64.2	8.92	101	0	74.04	190.12
2021-02-15	20:00:00	26507	900	900	989001025043666	D:\Dropbox\Family Room\GROUP 4\GROUP4A_baselineX1.c	group4Abaseline	8284.54	34.2724	158.097	68	203.468	252.213		161.92	866.04	244.2	33.96	349.4	149.28	20.92	59.04	32.24	29.6	30.84	1.72	6.64	34.2	58.52	127.6
2021-02-15	20:15:00	27407	900	900	989001025043666	D:\Dropbox\Family Room\GROUP 4\GROUP4A_baselineX1.c	group4Abaseline	5713.62	34.2508	144.46	50	171.262	229.403		79.96	852.68	177.84	47.32	0	13.76	265.64	21	33.08	145.12	40.56	14.24	44.32	58.24	78.28	185.76
2021-02-15	20:30:00	28307	900	900	989001025043666	D:\Dropbox\Family Room\GROUP 4\GROUP4A_baselineX1.c	group4Abaseline	6087.24	35.3242	186.053	47	255.817	233.568		85.08	764.64	373.36	135.36	18.32	12.48	108.04	30.6	1	24.36	144.84	134.36	0.88	330.56	57.52	37.04
2021-02-15	20:45:00	29207	900	900	989001025043666	D:\Dropbox\Family Room\GROUP 4\GROUP4A_baselineX1.c	group4Abaseline	4861.73	37.3503	144.915	38	179.485	199.895		91.44	720.12	118.72	179.88	0	0	0	16.32	0	0	113.4	179.88	0	229.76	360.64	0
2021-02-15	21:00:00	30107	900	900	989001025043666	D:\Dropbox\Family Room\GROUP 4\GROUP4A_baselineX1.c	group4Abaseline	1534.53	37.231	158.42	13	203.921	202.145		18.52	898.84	192.4	1.16	0	0	0	0	0	0	0.04	1.16	1	266.16	631.64	0
2021-02-15	21:15:00	31007	900	900	989001025043666	D:\Dropbox\Family Room\GROUP 4\GROUP4A_baselineX1.c	group4Abaseline	6364.01	37.4277	129.476	54	196.815	142.996		136.72	826.28	2.6	73.72	1.68	11.64	2.4	22.88	25.44	7.2	81.4	48.28	9.88	358.56	317.04	13.6
2021-02-15	21:30:00	31907	900	900	989001025043666	D:\Dropbox\Family Room\GROUP 4\GROUP4A_baselineX1.c	group4Abaseline	1133.49	37.2732	121.047	7	186.958	131.304		16.16	900	0	0	0	0	0	0	0	0	396.24	0	0	374.36	129.4	0
2021-02-15	21:45:00	32807	900	900	989001025043666	D:\Dropbox\Family Room\GROUP 4\GROUP4A_baselineX1.c	group4Abaseline	576.997	36.9204	83.6697	4	100.671	133.203		5.16	900	0	0	0	0	0	0	0	0	354.56	0	0	427.68	117.76	0
2021-02-15	22:00:00	33707	900	900	989001025043666	D:\Dropbox\Family Room\GROUP 4\GROUP4A_baselineX1.c	group4Abaseline	238.999	37.0184	126.63	2	129.103	157.125		40.8	660.08	0	239.92	0	0	0	0	0	0	537.44	239.92	0	122.64	0	0
2021-02-15	22:15:00	34607	900	900	989001025043666	D:\Dropbox\Family Room\GROUP 4\GROUP4A_baselineX1.c	group4Abaseline	5586.42	37.0591	141.267	45	188.541	183.961		102.08	859.84	50.28	40.16	11.12	23.84	7.72	28.64	16.68	224.44	67.2	23.48	242.24	79.64	155.04	19.96
2021-02-15	22:30:00	35507	900	900	989001025043666	D:\Dropbox\Family Room\GROUP 4\GROUP4A_baselineX1.c	group4Abaseline	4653.07	34.7337	150.162	39	197.985	184.45		81.24	888.8	77.68	11.2	5.96	3.24	25.36	0	8.64	343.72	12.96	2.56	35.28	334.48	83.48	44.32
2021-02-15	22:45:00	36407	900	900	989001025043666	D:\Dropbox\Family Room\GROUP 4\GROUP4A_baselineX1.c	group4Abaseline	5742.81	35.1005	137.805	48	186.785	159.537		281.2	510.04	104.12	389.96	6.48	11.04	87	8	268.2	63.8	76.2	121.76	8.04	42.36	161.76	45.36
2021-02-15	23:00:00	37307	900	900	989001025043666	D:\Dropbox\Family Room\GROUP 4\GROUP4A_baselineX1.c	group4Abaseline	3918.34	34.6398	115.46	36	154.236	135.067		93.48	879	0	21	0	0	0	0	0	6.92	4.84	21	459.92	103.8	103.12	200.4
2021-02-15	23:15:00	38207	900	900	989001025043666	D:\Dropbox\Family Room\GROUP 4\GROUP4A_baselineX1.c	group4Abaseline	1730.16	35.3314	118.212	16	169.69	125.483		53.52	899.92	0	0.08	0	0	0	0	0	0	315.52	0.08	13.32	486.32	83.88	0.88
2021-02-15	23:30:00	39107	900	900	989001025043666	D:\Dropbox\Family Room\GROUP 4\GROUP4A_baselineX1.c	group4Abaseline	3232.86	35.5877	111.701	25	159.764	119.155		67.44	406.32	0	493.68	0	0	0	0	14.16	12.16	110.76	479.52	7.72	243.8	25.4	6.48
2021-02-15	23:45:00	40007	900	900	989001025043666	D:\Dropbox\Family Room\GROUP 4\GROUP4A_baselineX1.c	group4Abaseline	1124.98	35.8624	113.344	9	134.936	152.361		136.08	870.36	0	29.64	0	0	0	0	0	0	277	29.64	0	507.12	86.24	0
2021-02-16	00:00:00	40907	900	900	989001025043666	D:\Dropbox\Family Room\GROUP 4\GROUP4A_baselineX1.c	group4Abaseline	4273.73	36.4564	125.747	36	146.101	172.407		146.48	751.96	22.36	148.04	6.36	20.2	13.92	0	12.24	40.24	111.64	135.8	14.36	218.2	324.8	2.24
2021-02-16	00:15:00	41807	900	900	989001025043666	D:\Dropbox\Family Room\GROUP 4\GROUP4A_baselineX1.c	group4Abaseline	3568.73	36.3992	186.887	26	264.769	226.915		49.24	895.64	358.88	4.36	8.36	21.24	649.48	0.4	3.32	57.72	8.6	1.04	140.44	7.52	1.88	0
2021-02-16	00:30:00	42707	900	900	989001025043666	D:\Dropbox\Family Room\GROUP 4\GROUP4A_baselineX1.c	group4Abaseline	3822.57	36.7406	180.013	33	224.984	201.706		35.36	691.76	352.64	208.24	65.36	24.64	117.64	298.92	2.56	91.84	38.08	205.68	17.64	18	0.96	18.68
2021-02-16	00:45:00	43607	900	900	989001025043666	D:\Dropbox\Family Room\GROUP 4\GROUP4A_baselineX1.c	group4Abaseline	4800.69	36.8179	170.663	44	232.834	204.37		98.8	875.36	403	24.64	16.4	23.2	106.88	52.96	9.08	161.32	147.04	15.56	51.8	153.6	53.56	108.6
2021-02-16	01:00:00	44507	900	900	989001025043666	D:\Dropbox\Family Room\GROUP 4\GROUP4A_baselineX1.c	group4Abaseline	6666.6	37.1676	176.223	58	211.736	226.459		82.16	887.32	397.04	12.68	36.76	114.88	445.2	18.16	11.64	163.04	0	1.04	89.52	0	9.44	10.32
2021-02-16	01:15:00	45407	900	900	989001025043666	D:\Dropbox\Family Room\GROUP 4\GROUP4A_baselineX1.c	group4Abaseline	2625.71	37.2474	167.115	22	214.544	216.391		48.72	889.48	230.84	10.52	67.52	165.36	251.72	0	0.08	137.24	23.72	10.44	199.12	0	0	44.8
2021-02-16	01:30:00	46307	900	900	989001025043666	D:\Dropbox\Family Room\GROUP 4\GROUP4A_baselineX1.c	group4Abaseline	9958.26	36.9728	172.12	85	207.411	231.722		133.88	878	321.76	22	102.36	67.28	64.04	1.52	4.6	81.76	12.56	17.4	291.52	27.64	4.88	224.44
2021-02-16	01:45:00	47207	900	900	989001025043666	D:\Dropbox\Family Room\GROUP 4\GROUP4A_baselineX1.c	group4Abaseline	6005.97	37.1604	146.719	54	173.62	213.389		133.24	726.76	92.96	173.24	0.04	7.2	18.08	4.4	1.72	236.8	8.92	171.52	68.12	188.96	135.28	58.96
2021-02-16	02:00:00	48107	900	900	989001025043666	D:\Dropbox\Family Room\GROUP 4\GROUP4A_baselineX1.c	group4Abaseline	4733.68	37.0071	179.777	41	211.902	227.923		46.68	843.52	333.08	56.48	69.44	32.96	164.36	0	30.4	177.16	2.76	26.08	291.12	8.44	79.12	18.16
2021-02-16	02:15:00	49007	900	900	989001025043666	D:\Dropbox\Family Room\GROUP 4\GROUP4A_baselineX1.c	group4Abaseline	4072.43	37.0871	139.311	37	163.563	195.241		70.2	454.44	71.08	445.56	65.24	10.68	57.36	77.4	171.12	2.64	138.04	274.44	28.24	0	43.84	31
2021-02-16	02:30:00	49907	900	900	989001025043666	D:\Dropbox\Family Room\GROUP 4\GROUP4A_baselineX1.c	group4Abaseline	2448.06	36.9272	134.169	21	195.957	160.799		30.36	452.96	51.36	447.04	0	6.16	0.48	0	2.24	15.6	0.04	444.8	0	148.84	219.24	62.6
2021-02-16	02:45:00	50807	900	900	989001025043666	D:\Dropbox\Family Room\GROUP 4\GROUP4A_baselineX1.c	group4Abaseline	4917.41	36.9548	144.092	46	156.943	224.816		76.12	490.24	50.28	409.76	0	3.76	2.32	35.72	30.4	11.56	14.84	379.36	33	2.28	360.4	26.36
2021-02-16	03:00:00	51707	900	900	989001025043666	D:\Dropbox\Family Room\GROUP 4\GROUP4A_baselineX1.c	group4Abaseline	597.504	36.5577	131.436	5	139.7	197.352		24.12	387.08	89.6	512.92	0	0	0	0	0	0	0	512.92	0	0	387.08	0
2021-02-16	03:15:00	52607	900	900	989001025043666	D:\Dropbox\Family Room\GROUP 4\GROUP4A_baselineX1.c	group4Abaseline	2043.06	36.3155	129.452	17	129.975	286.672		46.84	858.6	45.52	41.4	0	0	0	289.68	23.2	0	16.44	18.2	0	0	552.48	0
2021-02-16	03:30:00	53507	900	900	989001025043666	D:\Dropbox\Family Room\GROUP 4\GROUP4A_baselineX1.c	group4Abaseline	723.524	35.9389	177.824	4	203.288	234.415		9.72	878.24	281.16	21.76	0	0	0	878.24	10.6	0	0	11.16	0	0	0	0
2021-02-16	03:45:00	54407	900	900	989001025043666	D:\Dropbox\Family Room\GROUP 4\GROUP4A_baselineX1.c	group4Abaseline	145.819	36.0745	185.056	0	223.365	219.893		3.56	900	228.64	0	0	0	0	900	0	0	0	0	0	0	0	0
2021-02-16	04:00:00	55307	900	900	989001025043666	D:\Dropbox\Family Room\GROUP 4\GROUP4A_baselineX1.c	group4Abaseline	2987.49	36.2976	189.615	25	190.391	262.796		29.44	756.56	494.36	143.44	0	0	0	753.32	143.44	3.24	0	0	0	0	0	0
2021-02-16	04:15:00	56207	900	900	989001025043666	D:\Dropbox\Family Room\GROUP 4\GROUP4A_baselineX1.c	group4Abaseline	4203.33	36.4176	101.253	37	103.597	179.154		52.96	649.64	1.72	250.36	0	0.04	0	27.44	206	0	446.68	44.36	0	0	175.48	0
2021-02-16	04:30:00	57107	900	900	989001025043666	D:\Dropbox\Family Room\GROUP 4\GROUP4A_baselineX1.c	group4Abaseline	626.657	36.2839	125.465	6	144.35	165.932		8.28	720.64	0.12	179.36	0	0	0	216.88	0	0	409.76	179.36	0	0	94	0
2021-02-16	04:45:00	58007	900	900	989001025043666	D:\Dropbox\Family Room\GROUP 4\GROUP4A_baselineX1.c	group4Abaseline	865.702	36.3724	105.29	8	146.296	158.931		95.88	860.16	0	39.84	0	0	0	203.84	9.44	0	155.44	30.4	45.52	18.72	436.64	0
2021-02-16	05:00:00	58907	900	900	989001025043666	D:\Dropbox\Family Room\GROUP 4\GROUP4A_baselineX1.c	group4Abaseline	0	36.2036	119.513	0	127.307	153.836		0	900	0	0	0	0	0	0	0	0	0	0	0	0	900	0
2021-02-16	05:15:00	59807	900	900	989001025043666	D:\Dropbox\Family Room\GROUP 4\GROUP4A_baselineX1.c	group4Abaseline	657.611	36.1895	124.887	6	133.295	164.927		54.64	663.08	0	236.92	0	0	0	275.96	228.68	0	24.76	8.24	0	0	362.36	0
2021-02-16	05:30:00	60707	900	900	989001025043666	D:\Dropbox\Family Room\GROUP 4\GROUP4A_baselineX1.c	group4Abaseline	2830.39	36.454	130.624	24	147.154	198.813		89.64	690.44	46.68	209.56	0	9.76	26	0	1.04	14.24	88.64	208.52	8.96	0	522.92	19.92
2021-02-16	05:45:00	61607	900	900	989001025043666	D:\Dropbox\Family Room\GROUP 4\GROUP4A_baselineX1.c	group4Abaseline	119.5	36.4401	132.994	1	136.431	168.551		14	311.92	0	588.08	0	0	0	0	0	0	0	588.08	0	0	311.92	0
2021-02-16	06:00:00	62507	900	900	989001025043666	D:\Dropbox\Family Room\GROUP 4\GROUP4A_baselineX1.c	group4Abaseline	2052.02	36.4198	130.172	21	132.701	199.43		20.76	319.16	45.36	580.84	3.96	2.84	26.08	1.28	16.68	26.24	148.88	564.16	11.88	0	98	0
2021-02-16	06:15:00	63407	900	900	989001025043666	D:\Dropbox\Family Room\GROUP 4\GROUP4A_baselineX1.c	group4Abaseline	8247.62	36.4299	130.9	74	162.363	201.168		117.6	854.88	131.48	45.12	19.76	23.28	20.84	18.6	44.96	267.8	8.08	0.16	339.92	2.6	48.92	105.08
2021-02-16	06:30:00	64307	900	900	989001025043666	D:\Dropbox\Family Room\GROUP 4\GROUP4A_baselineX1.c	group4Abaseline	5579.86	36.8318	211.608	47	255.098	261.943		55.76	866.68	436.16	33.32	24.2	30	67.4	14.12	14.36	14.48	338.84	18.96	59.68	300.76	13.96	3.24
2021-02-16	06:45:00	65207	900	900	989001025043666	D:\Dropbox\Family Room\GROUP 4\GROUP4A_baselineX1.c	group4Abaseline	6491.99	36.8721	118.622	53	163.037	167.633		106.64	585.4	58.72	314.6	6.84	52.8	139.72	71.56	305.44	57.28	35.48	9.16	50.64	5.2	64.84	101.04
2021-02-16	07:00:00	66107	900	900	989001025043666	D:\Dropbox\Family Room\GROUP 4\GROUP4A_baselineX1.c	group4Abaseline	6289.25	37.0583	135.768	53	192.506	178.365		106.08	737.04	119.8	162.96	125.72	167.04	20.8	250.28	157.24	28.48	3.76	5.72	20.76	1.12	103	16.08
2021-02-16	07:15:00	67007	900	900	989001025043666	D:\Dropbox\Family Room\GROUP 4\GROUP4A_baselineX1.c	group4Abaseline	5196.85	36.9777	132.323	45	141.343	216.562		162.48	787.44	145.68	112.56	84	2.88	18.8	264.64	27.32	2.12	9.4	85.24	142.68	9.96	200.92	52.04
2021-02-16	07:30:00	67907	900	900	989001025043666	D:\Dropbox\Family Room\GROUP 4\GROUP4A_baselineX1.c	group4Abaseline	4772.65	36.7455	142.157	38	167.623	185.117		86.64	572.76	162.68	327.24	163.36	184.88	73.8	50.52	101.76	96.64	0	225.48	3.56	0	0	0
2021-02-16	07:45:00	68807	900	900	989001025043666	D:\Dropbox\Family Room\GROUP 4\GROUP4A_baselineX1.c	group4Abaseline	3830.65	36.6465	129.053	32	151.907	171.802		111.88	635.4	57.2	264.6	0	0	0	214.16	150.16	169.16	53.96	114.44	3.92	95.96	98.24	0
2021-02-16	08:00:00	69707	900	900	989001025043666	D:\Dropbox\Family Room\GROUP 4\GROUP4A_baselineX1.c	group4Abaseline	2349.28	36.702	129.451	21	156.724	167.023		44.32	575.16	13.48	324.84	0	0	0	417.96	7.48	60.36	12.6	317.36	31.64	0	52.6	0
2021-02-16	08:15:00	70607	900	900	989001025043666	D:\Dropbox\Family Room\GROUP 4\GROUP4A_baselineX1.c	group4Abaseline	1639.29	36.4159	116.798	14	117.48	178.653		215.92	845.68	0	54.32	0	0	0	21.32	0	0	576.52	54.32	35.16	0	202.56	10.12
2021-02-16	08:30:00	71507	900	900	989001025043666	D:\Dropbox\Family Room\GROUP 4\GROUP4A_baselineX1.c	group4Abaseline	0	36.3721	167.684	0	186.298	230.816		0	900	321.04	0	0	0	0	0	0	0	900	0	0	0	0	0
2021-02-16	08:45:00	72407	900	900	989001025043666	D:\Dropbox\Family Room\GROUP 4\GROUP4A_baselineX1.c	group4Abaseline	1885.06	36.2506	105.556	17	152.388	123.948		27.56	898	0	2	0	0	0	5.04	1.68	5.16	480.12	0.32	71.24	74.52	261.32	0.6
2021-02-16	09:00:00	73307	900	900	989001025043666	D:\Dropbox\Family Room\GROUP 4\GROUP4A_baselineX1.c	group4Abaseline	815.996	36.2038	99.3218	6	124.304	119.589		12.72	900	0	0	0	0	0	0	0	0	634.08	0	0	3.2	260.92	1.8
2021-02-16	09:15:00	74207	900	900	989001025043666	D:\Dropbox\Family Room\GROUP 4\GROUP4A_baselineX1.c	group4Abaseline	540.578	36.0913	92.4622	4	92.4619	187.416		9.84	897.04	0	2.96	0	0	0	4.16	0	0	892.88	2.96	0	0	0	0
2021-02-16	09:30:00	75107	900	900	989001025043666	D:\Dropbox\Family Room\GROUP 4\GROUP4A_baselineX1.c	group4Abaseline	0	36.1587	119.316	0	119.5	199.894		0	900	0	0	0	0	0	0	0	0	900	0	0	0	0	0
2021-02-16	09:45:00	76007	900	900	989001025043666	D:\Dropbox\Family Room\GROUP 4\GROUP4A_baselineX1.c	group4Abaseline	1994.35	36.131	130.4	17	133.357	243.94		18.08	893	0	7	0	0	4.52	223.2	6.96	2.2	623.56	0.04	13.16	2.28	11.8	12.28
2021-02-16	10:00:00	76907	900	900	989001025043666	D:\Dropbox\Family Room\GROUP 4\GROUP4A_baselineX1.c	group4Abaseline	3714.96	36.1334	96.5132	33	200.084	112.921		100.52	676.88	4.68	223.12	4.64	0.04	10.36	3.2	7.52	0.28	1.68	215.6	244.72	0	52.24	359.72
2021-02-16	10:15:00	77807	900	900	989001025043666	D:\Dropbox\Family Room\GROUP 4\GROUP4A_baselineX1.c	group4Abaseline	597.499	35.6356	110.758	5	189.063	114.239		14	900	0	0	0	0	0	0	0	0	0	0	518.72	0	0	381.28
2021-02-16	10:30:00	78707	900	900	989001025043666	D:\Dropbox\Family Room\GROUP 4\GROUP4A_baselineX1.c	group4Abaseline	2079.19	35.963	64.6827	17	93.6554	99.1895		301.52	732.12	0	167.88	0	0	0	0	0	0	0	167.88	233.8	0	174.24	324.08
2021-02-16	10:45:00	79607	900	900	989001025043666	D:\Dropbox\Family Room\GROUP 4\GROUP4A_baselineX1.c	group4Abaseline	7377.09	36.2488	139.238	66	163.223	173.007		297.72	704.08	253.08	195.92	21.56	10.68	7.6	29.44	18.92	36.56	35.68	177	162.28	167.16	129.48	103.64
2021-02-16	11:00:00	80507	900	900	989001025043666	D:\Dropbox\Family Room\GROUP 4\GROUP4A_baselineX1.c	group4Abaseline	3082.93	36.6812	110.23	21	156.599	116.366		104.4	895.96	0	4.04	0	0	0	0	0	0	364.4	4.04	37.16	5.64	474.96	13.8
2021-02-16	11:15:00	81407	900	900	989001025043666	D:\Dropbox\Family Room\GROUP 4\GROUP4A_baselineX1.c	group4Abaseline	806.071	36.3041	94.8601	7	148.562	107.866		8.44	770.92	0	129.08	0	0	0	0	0	0	79.56	129.08	0	25.92	665.44	0
2021-02-16	11:30:00	82307	900	900	989001025043666	D:\Dropbox\Family Room\GROUP 4\GROUP4A_baselineX1.c	group4Abaseline	239	35.7477	116.01	2	219.089	116.215		2.36	900	0	0	0	0	0	0	0	0	0	0	0	12.04	887.96	0
2021-02-16	11:45:00	83207	900	900	989001025043666	D:\Dropbox\Family Room\GROUP 4\GROUP4A_baselineX1.c	group4Abaseline	597.501	35.9902	106.534	5	136.366	114.354		8.2	219.4	0	680.6	0	0	0	0	0	0	0	680.6	0	0	219.4	0
2021-02-16	12:00:00	84107	900	900	989001025043666	D:\Dropbox\Family Room\GROUP 4\GROUP4A_baselineX1.c	group4Abaseline	2737.83	36.0681	124.731	24	130.369	161.33		66.56	438.4	8.16	461.6	0	2.96	0	17.52	11.48	3.36	0	450.12	159.68	0	187.72	67.16
2021-02-16	12:15:00	85007	900	900	989001025043666	D:\Dropbox\Family Room\GROUP 4\GROUP4A_baselineX1.c	group4Abaseline	5001.48	36.3722	116.96	45	119.61	252.507		133.04	889.4	0	10.6	0	0	0	0	0	0	437.16	10.6	0	37.64	387.48	27.12
2021-02-16	12:30:00	85907	900	900	989001025043666	D:\Dropbox\Family Room\GROUP 4\GROUP4A_baselineX1.c	group4Abaseline	337.997	35.9645	116.086	2	120.925	186.781		1.96	900	0	0	0	0	0	0	0	0	891.8	0	0	0	8.2	0
2021-02-16	12:45:00	86807	900	900	989001025043666	D:\Dropbox\Family Room\GROUP 4\GROUP4A_baselineX1.c	group4Abaseline	443	35.7124	119.453	4	129.796	153.929		6.16	900	0	0	0	0	0	0	0	0	710.72	0	0	189.28	0	0
2021-02-16	13:00:00	87707	900	900	989001025043666	D:\Dropbox\Family Room\GROUP 4\GROUP4A_baselineX1.c	group4Abaseline	696.496	35.7993	126.137	4	135.034	138.306		17.68	827.76	0	72.24	0	0	0	0	0	0	386.16	72.24	0	35.52	406.08	0
2021-02-16	13:15:00	88607	900	900	989001025043666	D:\Dropbox\Family Room\GROUP 4\GROUP4A_baselineX1.c	group4Abaseline	0	35.96	119.5	0	119.5	168.999		0	0	0	900	0	0	0	0	0	0	0	900	0	0	0	0
2021-02-16	13:30:00	89507	900	900	989001025043666	D:\Dropbox\Family Room\GROUP 4\GROUP4A_baselineX1.c	group4Abaseline	3513.31	36.0301	145.842	28	167.116	175.389		66.6	233.6	65.48	666.4	40.48	20.8	0	7.6	317	62.48	7.16	349.4	13.68	0	65.52	15.88
2021-02-16	13:45:00	90407	900	900	989001025043666	D:\Dropbox\Family Room\GROUP 4\GROUP4A_baselineX1.c	group4Abaseline	885.998	36.336	108.727	7	111.491	139.346		9.12	301.84	0	598.16	0	0	0	0	0	0	0	598.16	69	0	232.84	0
2021-02-16	14:00:00	91307	900	900	989001025043666	D:\Dropbox\Family Room\GROUP 4\GROUP4A_baselineX1.c	group4Abaseline	358.5	35.9191	88.6604	3	184.581	88.6604		4.44	900	0	0	0	0	0	0	0	0	0	0	308.56	0	0	591.44
2021-02-16	14:15:00	92207	900	900	989001025043666	D:\Dropbox\Family Room\GROUP 4\GROUP4A_baselineX1.c	group4Abaseline	119.5	35.6028	119.157	1	144.822	119.157		2.08	900	0	0	0	0	0	0	0	0	0	0	451.32	0	0	448.68
2021-02-16	14:30:00	93107	900	900	989001025043666	D:\Dropbox\Family Room\GROUP 4\GROUP4A_baselineX1.c	group4Abaseline	886.996	35.7569	108.642	7	129.825	123.174		12.96	900	14.68	0	0	0	15.52	0	0	4.16	0	0	153.52	0	274.56	452.24
2021-02-16	14:45:00	94007	900	900	989001025043666	D:\Dropbox\Family Room\GROUP 4\GROUP4A_baselineX1.c	group4Abaseline	0	35.8918	50.3891	0	115.047	83.2307		0	900	0	0	0	0	0	0	0	0	0	0	408	0	492	0
2021-02-16	15:00:00	94907	900	900	989001025043666	D:\Dropbox\Family Room\GROUP 4\GROUP4A_baselineX1.c	group4Abaseline	358.5	35.6609	108.577	3	112.823	148.205		3.88	900	0	0	0	0	0	0	0	0	0	0	405.88	0	42.92	451.2
2021-02-16	15:15:00	95807	900	900	989001025043666	D:\Dropbox\Family Room\GROUP 4\GROUP4A_baselineX1.c	group4Abaseline	653.92	35.5998	51.33	7	58.6367	130.939		58.04	898.24	0	1.76	0	0	0	0	0	0	0	1.76	735.68	1.8	1.76	159
2021-02-16	15:30:00	96707	900	900	989001025043666	D:\Dropbox\Family Room\GROUP 4\GROUP4A_baselineX1.c	group4Abaseline	8536.21	35.959	122.443	65	149.469	162.334		103.72	806.52	80.44	93.48	25.08	90.96	34.88	23.84	40.6	136.76	6.44	52.88	213.84	0.48	222.4	51.84
2021-02-16	15:45:00	97607	900	900	989001025043666	D:\Dropbox\Family Room\GROUP 4\GROUP4A_baselineX1.c	group4Abaseline	5252.52	36.2667	134.537	47	157.226	185.464		156.48	820.6	136.92	79.4	13.64	33.56	121.4	7.64	4.84	283.32	29	74.56	116.76	0	177.32	37.96
2021-02-16	16:00:00	98507	900	900	989001025043666	D:\Dropbox\Family Room\GROUP 4\GROUP4A_baselineX1.c	group4Abaseline	239	36.178	102.431	2	103.198	137.051		5.08	900	0	0	0	0	0	0	0	0	0	0	892.44	0	0	7.56
2021-02-16	16:15:00	99407	900	900	989001025043666	D:\Dropbox\Family Room\GROUP 4\GROUP4A_baselineX1.c	group4Abaseline	527.497	35.8665	85.3842	5	85.8042	153.056		50.08	899.96	0	0.04	0	0	0	0	0	0	0	0.04	167.76	0	22.2	710
2021-02-16	16:30:00	100307	900	900	989001025043666	D:\Dropbox\Family Room\GROUP 4\GROUP4A_baselineX1.c	group4Abaseline	1663.29	35.6977	101.576	12	126.082	160.205		86.64	844.52	0	55.48	0	0	0	0	0	0	0	55.48	0	0	114.2	730.32
2021-02-16	16:45:00	101207	900	900	989001025043666	D:\Dropbox\Family Room\GROUP 4\GROUP4A_baselineX1.c	group4Abaseline	497.07	37.4945	58.7724	5	67.4973	132.027		300.4	707.4	0	192.6	0	0	0	0	0.04	76.8	0	192.56	275.88	0	0	354.72
2021-02-16	17:00:00	102107	900	900	989001025043666	D:\Dropbox\Family Room\GROUP 4\GROUP4A_baselineX1.c	group4Abaseline	2940.66	35.758	140.325	24	159.623	247.617		69.2	874.36	45.12	25.64	27	12.72	32.56	19.96	7.92	27.76	0	17.72	81.84	0	6.6	665.92
2021-02-16	17:15:00	103007	900	900	989001025043666	D:\Dropbox\Family Room\GROUP 4\GROUP4A_baselineX1.c	group4Abaseline	3255.83	36.1564	142.059	25	169.376	182.263		95.56	470.84	154.12	429.16	22.64	141.04	75.8	42.36	18.52	52.16	25.24	410.64	60.48	0	34.36	16.76
2021-02-16	17:30:00	103907	900	900	989001025043666	D:\Dropbox\Family Room\GROUP 4\GROUP4A_baselineX1.c	group4Abaseline	1309.89	35.7844	132.374	12	153.453	156.067		12.92	145.12	67.8	754.88	0	68.16	0	0.16	0.76	6.16	0.6	754.12	0	0	70.04	0
2021-02-16	17:45:00	104807	900	900	989001025043666	D:\Dropbox\Family Room\GROUP 4\GROUP4A_baselineX1.c	group4Abaseline	2081.48	36.1222	95.0632	17	141.705	102.483		34.76	894.52	62.44	5.48	0	62.6	0	0	0	2.24	0	5.48	214.72	0	308.08	306.88
2021-02-16	18:00:00	105707	900	900	989001025043666	D:\Dropbox\Family Room\GROUP 4\GROUP4A_baselineX1.c	group4Abaseline	4750.33	36.0395	135.125	44	152.457	184.575		65.72	805.44	56.68	94.56	26.6	10.2	8.24	41.28	87.76	123	1.32	6.8	273.84	1.56	0.88	318.52
2021-02-16	18:15:00	106607	900	900	989001025043666	D:\Dropbox\Family Room\GROUP 4\GROUP4A_baselineX1.c	group4Abaseline	4315.42	35.7378	138.438	39	169.591	201.111		129.2	845.48	133.36	54.52	0	24.52	53.88	4.2	31.04	509.88	0	23.48	160.8	0	19.32	72.88
2021-02-16	18:30:00	107507	900	900	989001025043666	D:\Dropbox\Family Room\GROUP 4\GROUP4A_baselineX1.c	group4Abaseline	9719.45	36.6869	143.738	79	189.73	182.825		252.92	802.44	162.2	97.56	79.08	33.8	61.6	111.56	91.4	76.4	51.28	6.16	40.56	71.88	155.64	120.64
2021-02-16	18:45:00	108407	900	900	989001025043666	D:\Dropbox\Family Room\GROUP 4\GROUP4A_baselineX1.c	group4Abaseline	5764.41	36.6425	150.658	49	191.423	199.065		72.88	871.44	135.4	28.56	54	80.56	59.44	71.44	3.24	100.52	2.96	25.32	322.52	108.24	44.04	27.72
2021-02-16	19:00:00	109307	900	900	989001025043666	D:\Dropbox\Family Room\GROUP 4\GROUP4A_baselineX1.c	group4Abaseline	4043.87	36.1261	167.886	34	198.749	208.216		109	845.72	392.16	54.28	0.04	42.76	136.36	66.64	29.4	178.72	4.16	24.88	137.08	174.68	96.2	9.08
2021-02-16	19:15:00	110207	900	900	989001025043666	D:\Dropbox\Family Room\GROUP 4\GROUP4A_baselineX1.c	group4Abaseline	6830.75	35.9019	134.963	57	170.559	170.815		136.12	516.92	61.04	383.08	3.32	62.28	154.24	0	139.4	47.24	0	243.68	138.96	0	96	14.88
2021-02-16	19:30:00	111107	900	900	989001025043666	D:\Dropbox\Family Room\GROUP 4\GROUP4A_baselineX1.c	group4Abaseline	6108.83	35.8134	178.749	53	243.154	231.712		85.52	855.6	368.96	44.4	143.76	173.76	314.68	8.92	31.4	39.36	0.68	13	100.56	0	23	50.88
2021-02-16	19:45:00	112007	900	900	989001025043666	D:\Dropbox\Family Room\GROUP 4\GROUP4A_baselineX1.c	group4Abaseline	5540.36	35.9064	161.356	51	173.651	243.163		86.68	525.08	199.76	374.92	143.52	20.88	50.48	28.8	360.48	55.04	2.8	14.44	163.24	21.56	15.96	22.8
2021-02-16	20:00:00	112907	900	900	989001025043666	D:\Dropbox\Family Room\GROUP 4\GROUP4A_baselineX1.c	group4Abaseline	7062.87	36.4964	140.591	62	165.908	226.267		131.12	705.96	112.32	194.04	0.68	1.16	0	11.84	34.96	1.48	100.16	159.08	66.92	215.64	229.92	78.16
2021-02-16	20:15:00	113807	900	900	989001025043666	D:\Dropbox\Family Room\GROUP 4\GROUP4A_baselineX1.c	group4Abaseline	6669.2	36.3927	130.465	56	164.29	161.041		137.2	770.64	82.16	129.36	11.64	131.16	248.88	0	110.28	325.48	0	19.08	49.24	0	4.24	0
2021-02-16	20:30:00	114707	900	900	989001025043666	D:\Dropbox\Family Room\GROUP 4\GROUP4A_baselineX1.c	group4Abaseline	1393.49	36.5273	124.012	11	147.212	149.922		52.16	899.96	48.96	0.04	0	0	120.56	0	0	1.48	33.52	0.04	24.04	0	687.76	32.6
2021-02-16	20:45:00	115607	900	900	989001025043666	D:\Dropbox\Family Room\GROUP 4\GROUP4A_baselineX1.c	group4Abaseline	4690.87	36.3822	115.4	34	118.282	198.141		99.12	843.6	0	56.4	0	0	0	0.04	9.6	0	298.48	46.8	29.04	69	429.8	17.24
2021-02-16	21:00:00	116507	900	900	989001025043666	D:\Dropbox\Family Room\GROUP 4\GROUP4A_baselineX1.c	group4Abaseline	239	36.303	172.659	2	214.926	222.922		2.12	864.08	245.12	35.92	0	0	0	0	0	0	0	35.92	0	0	864.08	0
2021-02-16	21:15:00	117407	900	900	989001025043666	D:\Dropbox\Family Room\GROUP 4\GROUP4A_baselineX1.c	group4Abaseline	168.999	35.8711	99.958	1	129.915	133.812		2	900	24.4	0	0	0	0	0	0	0	281.44	0	0	0	618.56	0
2021-02-16	21:30:00	118307	900	900	989001025043666	D:\Dropbox\Family Room\GROUP 4\GROUP4A_baselineX1.c	group4Abaseline	119.505	35.7034	139.968	1	156.972	172.622		133.6	700.48	0	199.52	0	0	0	0	0	0	700.48	199.52	0	0	0	0
2021-02-16	21:45:00	119207	900	900	989001025043666	D:\Dropbox\Family Room\GROUP 4\GROUP4A_baselineX1.c	group4Abaseline	408	36.0614	117.594	4	119.876	124.809		15.52	4.2	0	895.8	0	0	0	0	0	0	0.04	895.8	4.16	0	0	0
2021-02-16	22:00:00	120107	900	900	989001025043666	D:\Dropbox\Family Room\GROUP 4\GROUP4A_baselineX1.c	group4Abaseline	2257.91	35.9771	133.09	20	150.884	142.01		39.6	164.16	28.08	735.84	0	0	0	0	0	5.12	6.48	735.84	68.92	8.92	6.12	68.6
2021-02-16	22:15:00	121007	900	900	989001025043666	D:\Dropbox\Family Room\GROUP 4\GROUP4A_baselineX1.c	group4Abaseline	288.501	36.023	111.643	2	128.75	130.908		46.28	220.2	0	679.8	0	0	0	0	0	0	214.4	679.8	0	0	0	5.8
2021-02-16	22:30:00	121907	900	900	989001025043666	D:\Dropbox\Family Room\GROUP 4\GROUP4A_baselineX1.c	group4Abaseline	1626.06	35.8529	102.945	14	124.423	138.465		138.08	896.4	2.8	3.6	0.04	8.68	0	6.44	3.6	27.88	695.16	0	1.32	0	156.2	0.68
2021-02-16	22:45:00	122807	900	900	989001025043666	D:\Dropbox\Family Room\GROUP 4\GROUP4A_baselineX1.c	group4Abaseline	2161.99	35.6817	108.795	17	137.4	167.662		30.76	502.56	85.04	397.44	0	0	341.88	0.4	0	85.32	10.04	397.44	53.92	0	7.48	3.52
2021-02-16	23:00:00	123707	900	900	989001025043666	D:\Dropbox\Family Room\GROUP 4\GROUP4A_baselineX1.c	group4Abaseline	3831.12	35.5876	118.164	27	138.347	187.93		88.88	537.16	25.16	362.84	0	0	133.08	66.72	35.08	18.96	8.16	327.76	161.36	1.72	61.12	86.04
2021-02-16	23:15:00	124607	900	900	989001025043666	D:\Dropbox\Family Room\GROUP 4\GROUP4A_baselineX1.c	group4Abaseline	885.996	35.6089	130.1	7	173.151	157.503		22.36	769.88	60.36	130.12	0	0	0	0	0	0	0	130.12	359.88	0	168.32	241.68
2021-02-16	23:30:00	125507	900	900	989001025043666	D:\Dropbox\Family Room\GROUP 4\GROUP4A_baselineX1.c	group4Abaseline	836.499	35.5068	116.819	7	138.674	162.806		46.84	629.6	0.6	270.4	0	0	0	0	0	0	0	270.4	174.84	0	454.76	0
2021-02-16	23:45:00	126407	900	900	989001025043666	D:\Dropbox\Family Room\GROUP 4\GROUP4A_baselineX1.c	group4Abaseline	8219.32	36.1347	211.251	73	246.576	230.719		78.72	848.16	514.76	51.84	67.24	47.96	103.44	0.32	7.08	477.08	12.8	44.76	85.76	7.16	15.48	30.92
2021-02-17	00:00:00	127307	900	900	989001025043666	D:\Dropbox\Family Room\GROUP 4\GROUP4A_baselineX1.c	group4Abaseline	1521.08	36.3541	155.133	13	165.406	228.086		22.16	882.96	264.52	17.04	0	0	0	15.16	4.16	613.92	115.44	12.88	0	21.84	116.6	0
2021-02-17	00:15:00	128207	900	900	989001025043666	D:\Dropbox\Family Room\GROUP 4\GROUP4A_baselineX1.c	group4Abaseline	3356.88	36.3374	189.544	32	232.836	220.233		81.56	509.08	339.44	390.92	40.64	149.16	22.84	64.24	285.08	48.12	0.48	105.84	7.84	51.76	124	0
2021-02-17	00:30:00	129107	900	900	989001025043666	D:\Dropbox\Family Room\GROUP 4\GROUP4A_baselineX1.c	group4Abaseline	2197.49	36.2726	246.778	17	265.941	281.141		35.48	876.76	809.6	23.24	0	0	0	525.8	5.56	11.04	219.04	17.68	0	120.88	0	0
2021-02-17	00:45:00	130007	900	900	989001025043666	D:\Dropbox\Family Room\GROUP 4\GROUP4A_baselineX1.c	group4Abaseline	6276.81	36.5757	173.202	55	207.292	261.253		114.08	870.68	349.08	29.32	242.08	11.44	32.12	163.08	7.72	45.92	214.16	21.6	9.84	18.16	10.44	123.44
2021-02-17	01:00:00	130907	900	900	989001025043666	D:\Dropbox\Family Room\GROUP 4\GROUP4A_baselineX1.c	group4Abaseline	7997.52	36.5549	126.381	68	155.988	191.755		104.28	829.52	93.52	70.48	31	54	375.84	27.84	68.84	207.16	8.32	1.64	116	0	0	9.36
2021-02-17	01:15:00	131807	900	900	989001025043666	D:\Dropbox\Family Room\GROUP 4\GROUP4A_baselineX1.c	group4Abaseline	7926.28	36.6072	184.024	70	203.446	242.831		134.68	822.56	370.24	77.44	311.6	18.68	66.24	136.28	61.48	158.28	36.12	15.96	51.12	18	17.08	9.16
2021-02-17	01:30:00	132707	900	900	989001025043666	D:\Dropbox\Family Room\GROUP 4\GROUP4A_baselineX1.c	group4Abaseline	7049.41	36.5494	163.845	67	198.722	219.791		99.08	888.2	270	11.8	9.28	54.76	362.32	31.6	8.2	294.72	8.2	3.6	52.36	12.8	6.44	55.72
2021-02-17	01:45:00	133607	900	900	989001025043666	D:\Dropbox\Family Room\GROUP 4\GROUP4A_baselineX1.c	group4Abaseline	4492.79	36.7552	174.543	38	230.663	219.717		61.32	850.44	273.04	49.56	351.16	215.76	133.56	20.64	48.28	103.64	0	1.28	25.68	0	0	0
2021-02-17	02:00:00	134507	900	900	989001025043666	D:\Dropbox\Family Room\GROUP 4\GROUP4A_baselineX1.c	group4Abaseline	5776.52	36.728	137.538	51	153.881	201.077		126.52	604.36	50.4	295.64	52.68	11.48	0.04	62.68	259.52	61.68	77.64	36.12	227.64	57.68	6.6	46.24
2021-02-17	02:15:00	135407	900	900	989001025043666	D:\Dropbox\Family Room\GROUP 4\GROUP4A_baselineX1.c	group4Abaseline	5439.67	36.519	147.321	50	197.939	217.646		179.92	875.48	223.84	24.52	2.4	3.96	1.24	122.16	3.6	30.08	253.28	20.92	168.72	126.08	49.4	118.16
2021-02-17	02:30:00	136307	900	900	989001025043666	D:\Dropbox\Family Room\GROUP 4\GROUP4A_baselineX1.c	group4Abaseline	5288.46	36.311	106.298	43	151.955	169.901		161.32	779.44	76.04	120.56	0.36	14.24	11.72	179.84	24.76	28.32	337	95.8	76.32	78.24	0	53.4
2021-02-17	02:45:00	137207	900	900	989001025043666	D:\Dropbox\Family Room\GROUP 4\GROUP4A_baselineX1.c	group4Abaseline	6772.28	35.5913	157.733	56	216.374	170.867		98.24	785.64	188.8	114.36	131.56	71.24	137.92	22.24	33.12	234.08	52.44	81.24	136.16	0	0	0
2021-02-17	03:00:00	138107	900	900	989001025043666	D:\Dropbox\Family Room\GROUP 4\GROUP4A_baselineX1.c	group4Abaseline	4671.35	35.9362	141.999	44	174.07	197.834		51.44	597.28	102.84	302.72	13.76	1.04	52.28	187.92	6.48	9.36	162.04	296.24	20.04	120.28	19.52	11.04
2021-02-17	03:15:00	139007	900	900	989001025043666	D:\Dropbox\Family Room\GROUP 4\GROUP4A_baselineX1.c	group4Abaseline	7228.42	35.8767	159.22	58	208.359	198.349		105.32	764.76	80.88	135.24	85.16	95.2	4.04	355.08	107	35.28	135.96	28.24	10.28	20.76	4.12	18.88
2021-02-17	03:30:00	139907	900	900	989001025043666	D:\Dropbox\Family Room\GROUP 4\GROUP4A_baselineX1.c	group4Abaseline	5473.85	35.9084	169.575	43	193.945	223.169		175.2	588.56	265.88	311.44	41.96	104.36	2.68	185.52	311.44	21.48	167.8	0	0	64.76	0	0
2021-02-17	03:45:00	140807	900	900	989001025043666	D:\Dropbox\Family Room\GROUP 4\GROUP4A_baselineX1.c	group4Abaseline	3780.05	36.216	160.674	32	176.009	247.558		47.04	893.64	209.8	6.36	145.84	123.68	0	116.08	1.52	5.84	391.88	4.84	0	110.32	0	0
2021-02-17	04:00:00	141707	900	900	989001025043666	D:\Dropbox\Family Room\GROUP 4\GROUP4A_baselineX1.c	group4Abaseline	5408.54	36.0621	139.004	46	164.296	225.562		76.68	819.2	43.8	80.8	35.68	118.16	12.72	38.04	18.32	1.4	25.64	62.48	72.68	200.96	299.88	14.04
2021-02-17	04:15:00	142607	900	900	989001025043666	D:\Dropbox\Family Room\GROUP 4\GROUP4A_baselineX1.c	group4Abaseline	119.5	35.4937	143.211	1	166.038	198.498		0.28	900	124.68	0	0	0	0	0	0	0	0	0	899.72	0	0	0.28
2021-02-17	04:30:00	143507	900	900	989001025043666	D:\Dropbox\Family Room\GROUP 4\GROUP4A_baselineX1.c	group4Abaseline	1370.15	35.8006	88.8171	15	122.261	181.192		16.28	899.88	17.76	0.12	0	0	5.08	0	0.04	6.36	0	0.08	645	0	241.52	1.92
2021-02-17	04:45:00	144407	900	900	989001025043666	D:\Dropbox\Family Room\GROUP 4\GROUP4A_baselineX1.c	group4Abaseline	959.854	36.2175	141.418	8	159.187	225.155		14.8	900	59.36	0	0	0	0	0	0	0	21.08	0	0	374.64	504.28	0
2021-02-17	05:00:00	145307	900	900	989001025043666	D:\Dropbox\Family Room\GROUP 4\GROUP4A_baselineX1.c	group4Abaseline	1443.35	36.3219	114.14	11	131.12	150.733		9.24	264.32	0	635.68	0	0	0	28.96	0.2	0.56	14.04	635.48	0.88	111.92	82.08	25.88
2021-02-17	05:15:00	146207	900	900	989001025043666	D:\Dropbox\Family Room\GROUP 4\GROUP4A_baselineX1.c	group4Abaseline	1580.1	35.8951	220.807	13	239.392	229.83		34.36	775.04	676.92	124.96	357.92	2.24	0	0.24	119.44	366.04	16.16	5.52	5.48	0	0	26.96
2021-02-17	05:30:00	147107	900	900	989001025043666	D:\Dropbox\Family Room\GROUP 4\GROUP4A_baselineX1.c	group4Abaseline	2959.54	36.035	178.603	29	210.988	194.373		44.64	845.84	269	54.16	11.08	133.84	6.88	11.12	44.56	112.24	11.88	9.6	6.92	110.24	427.76	13.88
2021-02-17	05:45:00	148007	900	900	989001025043666	D:\Dropbox\Family Room\GROUP 4\GROUP4A_baselineX1.c	group4Abaseline	3115.73	35.5378	146.719	25	181.523	251.489		55.4	890	36.96	10	103.48	44.28	8.44	8	10	64.48	14.76	0	0	646.56	0	0
2021-02-17	06:00:00	148907	900	900	989001025043666	D:\Dropbox\Family Room\GROUP 4\GROUP4A_baselineX1.c	group4Abaseline	6806.57	35.7136	162.625	55	212.906	227.491		115.44	704.8	263.96	195.2	29.48	136.92	56.44	143.6	19.12	152	62.08	176.08	79.72	0	0	44.56
2021-02-17	06:15:00	149807	900	900	989001025043666	D:\Dropbox\Family Room\GROUP 4\GROUP4A_baselineX1.c	group4Abaseline	3605.51	35.634	173.874	31	196.649	303.306		102.96	859.4	321.2	40.6	68.52	366.76	340.64	58.28	40.56	14.6	0	0.04	6.48	0	0	4.12
2021-02-17	06:30:00	150707	900	900	989001025043666	D:\Dropbox\Family Room\GROUP 4\GROUP4A_baselineX1.c	group4Abaseline	8284.79	35.9926	115.934	73	175.88	150.257		195.24	863.92	94.84	36.08	2.12	9.16	78.44	0	9.96	177.96	5.08	26.12	167.64	8.2	113.48	301.84
2021-02-17	06:45:00	151607	900	900	989001025043666	D:\Dropbox\Family Room\GROUP 4\GROUP4A_baselineX1.c	group4Abaseline	3065.99	35.9946	107.157	24	134.08	164.138		67.88	713.32	23.88	186.68	0	0	0	0	0	0	345.4	186.68	64.2	59.48	111.12	133.12
2021-02-17	07:00:00	152507	900	900	989001025043666	D:\Dropbox\Family Room\GROUP 4\GROUP4A_baselineX1.c	group4Abaseline	2373.35	36.2711	115.597	19	144.428	155.646		39.76	289.08	0	610.92	0	0	0	0	0	0	124.8	610.92	0	98.44	65.84	0
2021-02-17	07:15:00	153407	900	900	989001025043666	D:\Dropbox\Family Room\GROUP 4\GROUP4A_baselineX1.c	group4Abaseline	1131.92	35.99	146.677	11	242.211	162.524		16.76	896.72	43.84	3.28	0	0	0	0	0	0	0	3.28	662.12	100.88	3.88	129.84
2021-02-17	07:30:00	154307	900	900	989001025043666	D:\Dropbox\Family Room\GROUP 4\GROUP4A_baselineX1.c	group4Abaseline	359.5	36.1018	108.631	3	129.484	140.223		4.16	900	65.08	0	0	0	0	0	0	6.16	0	0	526.36	0	0	367.48
2021-02-17	07:45:00	155207	900	900	989001025043666	D:\Dropbox\Family Room\GROUP 4\GROUP4A_baselineX1.c	group4Abaseline	119.5	36.0429	65.1858	1	118.236	79.5227		2.52	900	0	0	0	0	0	0	0	0	0	0	890.48	0	0	9.52
2021-02-17	08:00:00	156107	900	900	989001025043666	D:\Dropbox\Family Room\GROUP 4\GROUP4A_baselineX1.c	group4Abaseline	478.999	36.3254	32.5617	4	93.6796	53.6819		312.28	900	0	0	0	0	0	0	0	28.36	0	0	495.84	0	0	375.8
2021-02-17	08:15:00	157007	900	900	989001025043666	D:\Dropbox\Family Room\GROUP 4\GROUP4A_baselineX1.c	group4Abaseline	598.02	35.7154	39.0067	5	98.9365	89.3573		208.84	900	0	0	0	0	0	0	0	149	0	0	258.2	0	82.28	410.52
2021-02-17	08:30:00	157907	900	900	989001025043666	D:\Dropbox\Family Room\GROUP 4\GROUP4A_baselineX1.c	group4Abaseline	120	35.3544	48.3939	1	128.9	55.6107		8.64	900	0	0	0	0	0	0	0	10.8	0	0	889.2	0	0	0
2021-02-17	08:45:00	158807	900	900	989001025043666	D:\Dropbox\Family Room\GROUP 4\GROUP4A_baselineX1.c	group4Abaseline	835.796	35.827	55.5806	7	60.2191	121.037		206.84	900	0	0	0	0	0	0	0	0	0	0	42.4	0	209.36	648.24
2021-02-17	09:00:00	159707	900	900	989001025043666	D:\Dropbox\Family Room\GROUP 4\GROUP4A_baselineX1.c	group4Abaseline	577.715	35.9933	40.5027	5	113.941	53.9739		130.56	899.96	0	0.04	0	0	0	0	0	0	0	0.04	579.8	0	184.92	135.24
2021-02-17	09:15:00	160607	900	900	989001025043666	D:\Dropbox\Family Room\GROUP 4\GROUP4A_baselineX1.c	group4Abaseline	477.988	36.0544	104.001	4	117.898	163.379		56.92	900	32.56	0	0	0	0	0	0	0	0	0	672.72	0	0	227.28
2021-02-17	09:30:00	161507	900	900	989001025043666	D:\Dropbox\Family Room\GROUP 4\GROUP4A_baselineX1.c	group4Abaseline	1589.51	35.7034	152.343	13	163.513	244.34		14.96	884.92	185.24	15.08	0	12	0	0	14.44	1.32	0	0.64	594.84	0	0	276.76
2021-02-17	09:45:00	162407	900	900	989001025043666	D:\Dropbox\Family Room\GROUP 4\GROUP4A_baselineX1.c	group4Abaseline	3362.85	35.9164	64.2064	28	127.955	89.1228		100.08	890.56	7.96	9.44	0	8.2	0	3.8	0	3.36	65.8	9.44	455.64	74.04	69.8	209.92
2021-02-17	10:00:00	163307	900	900	989001025043666	D:\Dropbox\Family Room\GROUP 4\GROUP4A_baselineX1.c	group4Abaseline	915.209	36.0529	103.247	8	150.753	107.978		11.68	292.36	10.28	607.64	1.56	1.32	0	1.48	0	2.64	1.52	607.64	278.48	4.92	0.44	0
2021-02-17	10:15:00	164207	900	900	989001025043666	D:\Dropbox\Family Room\GROUP 4\GROUP4A_baselineX1.c	group4Abaseline	0	35.9543	119.5	0	168.999	119.5		0	0	0	900	0	0	0	0	0	0	0	900	0	0	0	0
2021-02-17	10:30:00	165107	900	900	989001025043666	D:\Dropbox\Family Room\GROUP 4\GROUP4A_baselineX1.c	group4Abaseline	0	35.98	119.5	0	159.517	119.5		0	0	0	900	0	0	0	0	0	0	0	900	0	0	0	0
2021-02-17	10:45:00	166007	900	900	989001025043666	D:\Dropbox\Family Room\GROUP 4\GROUP4A_baselineX1.c	group4Abaseline	119.5	36.1026	119.501	1	164.5	119.526		0.28	0.52	0	899.48	0	0	0	0	0	0	0	899.48	0	0	0.52	0
2021-02-17	11:00:00	166907	900	900	989001025043666	D:\Dropbox\Family Room\GROUP 4\GROUP4A_baselineX1.c	group4Abaseline	0	35.9305	120.464	0	153.673	133.194		0	0	0	900	0	0	0	0	0	0	0	900	0	0	0	0
2021-02-17	11:15:00	167807	900	900	989001025043666	D:\Dropbox\Family Room\GROUP 4\GROUP4A_baselineX1.c	group4Abaseline	0	35.4897	121.929	0	142.659	147.105		0	0	0	900	0	0	0	0	0	0	0	900	0	0	0	0
2021-02-17	11:30:00	168707	900	900	989001025043666	D:\Dropbox\Family Room\GROUP 4\GROUP4A_baselineX1.c	group4Abaseline	1619.27	35.8664	73.1279	13	105.756	131.852		56.6	791.44	61.48	108.56	0	0	0	0	0	111.16	0	108.56	545.32	0	0	134.96
2021-02-17	11:45:00	169607	900	900	989001025043666	D:\Dropbox\Family Room\GROUP 4\GROUP4A_baselineX1.c	group4Abaseline	6582.39	35.5284	148.672	57	199.398	222.803		74.88	854.56	197.84	45.44	83.4	235.88	57.64	47.6	44.56	129.56	2.12	0.88	76.6	6.4	0.2	215.16
2021-02-17	12:00:00	170507	900	900	989001025043666	D:\Dropbox\Family Room\GROUP 4\GROUP4A_baselineX1.c	group4Abaseline	9156.96	35.9786	143.154	74	199.779	170.37		153.68	511.92	118.2	388.08	10.48	107.76	54.28	64.28	91.24	133.8	44.52	296.84	33	7.64	7	49.16
2021-02-17	12:15:00	171407	900	900	989001025043666	D:\Dropbox\Family Room\GROUP 4\GROUP4A_baselineX1.c	group4Abaseline	1244.49	36.2393	119.711	10	137.087	187.345		42.44	727	34.04	173	0	0	0	0	0	0	0	173	220.2	0	13.16	493.64
2021-02-17	12:30:00	172307	900	900	989001025043666	D:\Dropbox\Family Room\GROUP 4\GROUP4A_baselineX1.c	group4Abaseline	0	35.9448	139.361	0	156.109	215.21		0	900	1.84	0	0	0	0	0	0	0	0	0	900	0	0	0
2021-02-17	12:45:00	173207	900	900	989001025043666	D:\Dropbox\Family Room\GROUP 4\GROUP4A_baselineX1.c	group4Abaseline	1177.12	36.3162	126.822	11	130.54	175.391		61.68	897.8	1.52	2.2	1.84	0.76	0	3	2.2	1.32	3.92	0	141.88	157.96	543.52	43.6
2021-02-17	13:00:00	174107	900	900	989001025043666	D:\Dropbox\Family Room\GROUP 4\GROUP4A_baselineX1.c	group4Abaseline	719.687	35.9876	142.59	7	147.039	211.171		10.68	831.8	0	68.2	0	0	0	0	0	0	0	68.2	0	444.68	386.12	1
2021-02-17	13:15:00	175007	900	900	989001025043666	D:\Dropbox\Family Room\GROUP 4\GROUP4A_baselineX1.c	group4Abaseline	0	35.6028	119.322	0	168.646	119.5		0	0	0	900	0	0	0	0	0	0	0	900	0	0	0	0
2021-02-17	13:30:00	175907	900	900	989001025043666	D:\Dropbox\Family Room\GROUP 4\GROUP4A_baselineX1.c	group4Abaseline	108.556	35.5094	128.03	1	152.221	140.027		2.24	3.72	0	896.28	0	0	0	0	0	0	0	896.28	0	0	3.72	0
2021-02-17	13:45:00	176807	900	900	989001025043666	D:\Dropbox\Family Room\GROUP 4\GROUP4A_baselineX1.c	group4Abaseline	747.058	35.7088	136.713	7	164.264	146.22		38.16	34.28	0	865.72	0	0	0	0	0.08	28	0	865.64	0	0	6.28	0
2021-02-17	14:00:00	177707	900	900	989001025043666	D:\Dropbox\Family Room\GROUP 4\GROUP4A_baselineX1.c	group4Abaseline	1608.81	36.0445	75.0312	15	118.605	119.706		21.36	551.36	3.72	348.64	0	0	3.68	0	0.6	185.08	0.6	348.04	5.32	0	6.4	350.28
2021-02-17	14:15:00	178607	900	900	989001025043666	D:\Dropbox\Family Room\GROUP 4\GROUP4A_baselineX1.c	group4Abaseline	0	35.6283	116.599	0	148.07	119.5		0	0	0	900	0	0	0	0	0	0	0	900	0	0	0	0
2021-02-17	14:30:00	179507	900	900	989001025043666	D:\Dropbox\Family Room\GROUP 4\GROUP4A_baselineX1.c	group4Abaseline	119.5	35.8206	136.881	1	152.938	152.815		1.2	127	126.76	773	0	0	0	0	0	0	127	773	0	0	0	0
2021-02-17	14:45:00	180407	900	900	989001025043666	D:\Dropbox\Family Room\GROUP 4\GROUP4A_baselineX1.c	group4Abaseline	0	35.6335	123.024	0	167.876	123.512		0	0	0	900	0	0	0	0	0	0	0	900	0	0	0	0
2021-02-17	15:00:00	181307	900	900	989001025043666	D:\Dropbox\Family Room\GROUP 4\GROUP4A_baselineX1.c	group4Abaseline	1518.29	35.8707	134.725	11	158.626	196.17		28.12	86.72	58.48	813.28	25.2	22.16	34.44	0	48.52	1.48	3.44	764.76	0	0	0	0
2021-02-17	15:15:00	182207	900	900	989001025043666	D:\Dropbox\Family Room\GROUP 4\GROUP4A_baselineX1.c	group4Abaseline	4239.43	35.1624	173.216	38	269.964	198.867		114.32	793.52	354.08	106.48	4.92	161.84	321.88	0.72	30.44	218.44	24.52	76.04	10.92	0	19.76	30.52
2021-02-17	15:30:00	183107	900	900	989001025043666	D:\Dropbox\Family Room\GROUP 4\GROUP4A_baselineX1.c	group4Abaseline	1465.42	35.6406	114.191	12	124.277	194.775		46.84	713.68	0	186.32	0	0	0	0	0.04	7.8	0.04	186.28	1.48	0	422.96	281.4
2021-02-17	15:45:00	184007	900	900	989001025043666	D:\Dropbox\Family Room\GROUP 4\GROUP4A_baselineX1.c	group4Abaseline	0	35.6663	68.6998	0	92.6232	163.507		0	900	63.72	0	0	0	0	0	0	0	0	0	0	0	0	900
2021-02-17	16:00:00	184907	900	900	989001025043666	D:\Dropbox\Family Room\GROUP 4\GROUP4A_baselineX1.c	group4Abaseline	239	35.4875	117.041	2	165.826	120.181		3.2	17.92	0	882.08	0	0	0	0	0	0	0	882.08	0	0	1.6	16.32
2021-02-17	16:15:00	185807	900	900	989001025043666	D:\Dropbox\Family Room\GROUP 4\GROUP4A_baselineX1.c	group4Abaseline	0	35.8632	121.619	0	153.88	133.574		0	0	0	900	0	0	0	0	0	0	0	900	0	0	0	0
2021-02-17	16:30:00	186707	900	900	989001025043666	D:\Dropbox\Family Room\GROUP 4\GROUP4A_baselineX1.c	group4Abaseline	1443.98	35.8476	98.6531	13	133.077	125.718		123.56	769.72	0	130.28	0	0	0	0	1.24	180.96	0	129.04	466.04	0	80.76	41.96
2021-02-17	16:45:00	187607	900	900	989001025043666	D:\Dropbox\Family Room\GROUP 4\GROUP4A_baselineX1.c	group4Abaseline	1215.34	35.9878	116.862	9	164.385	122.894		49.64	831.08	106.2	68.92	0	0	0	0	0	35.32	0	68.92	481.04	0	0	314.72
2021-02-17	17:00:00	188507	900	900	989001025043666	D:\Dropbox\Family Room\GROUP 4\GROUP4A_baselineX1.c	group4Abaseline	1918	36.0703	141.696	14	152.391	261.525		28.32	891.44	187.96	8.56	30.4	0	0	12.2	8.56	221.56	0	0	84.24	0	4	539.04
2021-02-17	17:15:00	189407	900	900	989001025043666	D:\Dropbox\Family Room\GROUP 4\GROUP4A_baselineX1.c	group4Abaseline	1056.34	35.5001	117.724	8	136.137	130.719		60.88	861.52	10.28	38.48	0.04	10.36	14.96	10.28	0	246.96	0	38.48	578.92	0	0	0
2021-02-17	17:30:00	190307	900	900	989001025043666	D:\Dropbox\Family Room\GROUP 4\GROUP4A_baselineX1.c	group4Abaseline	1398.69	35.8304	123.332	12	135.331	170.428		13.8	871.64	15.76	28.36	15.48	0.2	0	8.44	27.6	1.56	7.04	0.76	258.6	18.12	0	562.2
2021-02-17	17:45:00	191207	900	900	989001025043666	D:\Dropbox\Family Room\GROUP 4\GROUP4A_baselineX1.c	group4Abaseline	1732.48	35.4832	127.25	16	136.598	154.3		20.08	855.04	56.04	44.96	0	2	53.84	12.6	42.68	2.36	726.64	2.28	46.68	3.56	1.12	6.24
2021-02-17	18:00:00	192107	900	900	989001025043666	D:\Dropbox\Family Room\GROUP 4\GROUP4A_baselineX1.c	group4Abaseline	4316.16	36.1467	182.827	43	216.557	219.13		86.24	762.88	268.24	137.12	157.28	37.12	0.76	41.48	63.36	248	210.12	73.76	35.6	18.72	8.56	5.24
2021-02-17	18:15:00	193007	900	900	989001025043666	D:\Dropbox\Family Room\GROUP 4\GROUP4A_baselineX1.c	group4Abaseline	5954.73	36.2204	130.477	49	177.137	160.44		193.52	823.64	161.8	76.36	31.36	32.64	3.4	100.52	20.52	247.04	37.48	55.84	193.08	25.16	79.08	73.88
2021-02-17	18:30:00	193907	900	900	989001025043666	D:\Dropbox\Family Room\GROUP 4\GROUP4A_baselineX1.c	group4Abaseline	5141.2	36.3521	138.492	42	168.243	214.293		79.6	767	212.8	133	16.24	28	10.68	28.2	58.76	486.84	1.24	74.24	38.32	37.6	50.84	69.04
2021-02-17	18:45:00	194807	900	900	989001025043666	D:\Dropbox\Family Room\GROUP 4\GROUP4A_baselineX1.c	group4Abaseline	6220.08	36.332	164.73	53	202.405	237.853		161.6	829.64	299.28	70.36	42.84	0.6	61.4	143.24	12.04	70.24	88.08	58.32	160.56	52.36	95.84	114.48
2021-02-17	19:00:00	195707	900	900	989001025043666	D:\Dropbox\Family Room\GROUP 4\GROUP4A_baselineX1.c	group4Abaseline	6675.07	36.3667	162.405	58	182.166	230.632		128.48	748.72	290.4	151.28	80.68	24.8	11.84	101.4	21.92	106.92	314.32	129.36	57.28	32.76	0.56	18.16
2021-02-17	19:15:00	196607	900	900	989001025043666	D:\Dropbox\Family Room\GROUP 4\GROUP4A_baselineX1.c	group4Abaseline	2748.67	36.3813	172.052	22	209.535	220.768		44.16	840.84	313	59.16	0	0	176.28	0	2.4	427.92	53.16	56.76	31.6	125.8	0.44	25.64
2021-02-17	19:30:00	197507	900	900	989001025043666	D:\Dropbox\Family Room\GROUP 4\GROUP4A_baselineX1.c	group4Abaseline	3721.54	36.0794	165.947	32	174.398	277.556		93.44	684.2	261.6	215.8	108.64	3.44	68.92	280.76	215.32	152.4	23.72	0.48	46.32	0	0	0
2021-02-17	19:45:00	198407	900	900	989001025043666	D:\Dropbox\Family Room\GROUP 4\GROUP4A_baselineX1.c	group4Abaseline	7378.64	36.32	163.833	60	243.673	208.007		99.16	828.6	278.32	71.4	0.08	29.4	483.96	13.4	18.52	109.04	43.24	52.88	53.16	3.56	58.48	34.28
2021-02-17	20:00:00	199307	900	900	989001025043666	D:\Dropbox\Family Room\GROUP 4\GROUP4A_baselineX1.c	group4Abaseline	4539	36.1889	118.895	38	131.804	223.789		106.64	612.96	37.96	287.04	0	0	4.16	0	0.04	22.04	24.16	287	202.68	4.96	30	324.96
2021-02-17	20:15:00	200207	900	900	989001025043666	D:\Dropbox\Family Room\GROUP 4\GROUP4A_baselineX1.c	group4Abaseline	6798	36.272	182.366	60	245.54	210.762		120.56	729.92	401.36	170.08	132.6	7.28	155.92	128.32	18.28	20.4	97.76	151.8	41.76	23.16	86.36	36.36
2021-02-17	20:30:00	201107	900	900	989001025043666	D:\Dropbox\Family Room\GROUP 4\GROUP4A_baselineX1.c	group4Abaseline	2841.58	36.4593	130.623	24	175.936	178.033		50.2	835.76	69.88	64.24	0	0	0	0	0	3	0.04	64.24	317.84	85.52	371.32	58.04
2021-02-17	20:45:00	202007	900	900	989001025043666	D:\Dropbox\Family Room\GROUP 4\GROUP4A_baselineX1.c	group4Abaseline	468.857	35.5904	129.656	6	227.603	151.832		6.2	897.44	0	2.56	0	0	0	0	0.04	0	0	2.52	9.08	0	881.32	7.04
2021-02-17	21:00:00	202907	900	900	989001025043666	D:\Dropbox\Family Room\GROUP 4\GROUP4A_baselineX1.c	group4Abaseline	0	35.9364	118.036	0	155.42	134.862		0	492	0	408	0	0	0	0	0	0	0	408	0	0	492	0
2021-02-17	21:15:00	203807	900	900	989001025043666	D:\Dropbox\Family Room\GROUP 4\GROUP4A_baselineX1.c	group4Abaseline	956.001	35.9536	110.817	8	124.677	138.785		11.48	342.2	0	557.8	0	0	0	0	0	0	0	557.8	0	0	342.2	0
2021-02-17	21:30:00	204707	900	900	989001025043666	D:\Dropbox\Family Room\GROUP 4\GROUP4A_baselineX1.c	group4Abaseline	0	35.3456	105.835	0	107.39	164.986		0	900	0	0	0	0	0	0	0	0	0	0	0	0	900	0
2021-02-17	21:45:00	205607	900	900	989001025043666	D:\Dropbox\Family Room\GROUP 4\GROUP4A_baselineX1.c	group4Abaseline	0	35.225	112.753	0	113.798	213.316		0	900	0	0	0	0	0	0	0	0	0	0	0	0	900	0
2021-02-17	22:00:00	206507	900	900	989001025043666	D:\Dropbox\Family Room\GROUP 4\GROUP4A_baselineX1.c	group4Abaseline	1393.99	35.5543	131.046	10	132.267	292.016		14.28	690	0	210	0	0	0	0	0	6.32	0	210	16.28	0	481.6	185.8
2021-02-17	22:15:00	207407	900	900	989001025043666	D:\Dropbox\Family Room\GROUP 4\GROUP4A_baselineX1.c	group4Abaseline	119.5	35.5082	146.297	1	163.492	237.744		1.2	658.2	120	241.8	0	0	0	0	0	0	0	241.8	0	0	658.2	0
2021-02-17	22:30:00	208307	900	900	989001025043666	D:\Dropbox\Family Room\GROUP 4\GROUP4A_baselineX1.c	group4Abaseline	2666.7	35.6793	183.104	20	219.494	218.067		43.72	855.36	363.12	44.64	0	217.32	26.32	0	0	54.64	0.04	44.64	172.68	42.88	220	121.48
2021-02-17	22:45:00	209207	900	900	989001025043666	D:\Dropbox\Family Room\GROUP 4\GROUP4A_baselineX1.c	group4Abaseline	0	35.6514	83.8197	0	147.065	87.1764		0	900	0	0	0	0	0	0	0	0	0	0	900	0	0	0
2021-02-17	23:00:00	210107	900	900	989001025043666	D:\Dropbox\Family Room\GROUP 4\GROUP4A_baselineX1.c	group4Abaseline	577.38	35.7179	151.308	4	182.318	170.573		112.64	846.08	120.96	53.92	0	0	181.8	0	53.92	0	0	0	654.36	0	0	9.92
2021-02-17	23:15:00	211007	900	900	989001025043666	D:\Dropbox\Family Room\GROUP 4\GROUP4A_baselineX1.c	group4Abaseline	3315.88	35.5673	113.431	27	148.346	168.319		160.84	790.56	40.32	109.44	0	0	250.88	22.92	4.2	58.88	150.16	105.24	57.08	0	143.88	106.76
2021-02-17	23:30:00	211907	900	900	989001025043666	D:\Dropbox\Family Room\GROUP 4\GROUP4A_baselineX1.c	group4Abaseline	1848.34	35.8104	155.486	15	204.915	167.778		77.28	868.48	253.72	31.52	0	0	253.72	0	1.2	22.24	0	30.32	300.72	0	183.72	108.08
2021-02-17	23:45:00	212807	900	900	989001025043666	D:\Dropbox\Family Room\GROUP 4\GROUP4A_baselineX1.c	group4Abaseline	3891.02	35.6267	161.689	33	223.114	251.903		204.96	843.12	201.56	56.88	256.68	130.32	12.4	18.28	30.72	13.08	0	26.16	28.16	0	118.28	265.92
2021-02-18	00:00:00	213707	900	900	989001025043666	D:\Dropbox\Family Room\GROUP 4\GROUP4A_baselineX1.c	group4Abaseline	5481.84	35.7883	130.929	44	168.061	178.259		77.12	625.8	106.92	274.2	10.84	20.56	164.8	34.32	185.36	195.72	0	88.84	13.72	0	163.44	22.4
2021-02-18	00:15:00	214607	900	900	989001025043666	D:\Dropbox\Family Room\GROUP 4\GROUP4A_baselineX1.c	group4Abaseline	7255.59	35.9029	159.563	62	187.275	197.346		88.4	714.12	233.96	185.88	107.4	43.08	3.32	136.2	39.68	33.84	11.12	146.2	105.84	53.04	130.64	89.64
2021-02-18	00:30:00	215507	900	900	989001025043666	D:\Dropbox\Family Room\GROUP 4\GROUP4A_baselineX1.c	group4Abaseline	2649.88	35.8184	157.631	20	178.367	222.424		60.28	714.4	286.28	185.6	0	0	0	657.6	16.32	13.52	41.4	169.28	1.88	0	0	0
2021-02-18	00:45:00	216407	900	900	989001025043666	D:\Dropbox\Family Room\GROUP 4\GROUP4A_baselineX1.c	group4Abaseline	2351.67	35.6906	259.68	19	302.553	276.459		50.48	855.56	688.8	44.44	394.36	10.84	2.24	399.44	44.44	27.68	0	0	15.04	0	0	5.96
2021-02-18	01:00:00	217307	900	900	989001025043666	D:\Dropbox\Family Room\GROUP 4\GROUP4A_baselineX1.c	group4Abaseline	5634.28	35.4119	116.556	52	173.002	212.449		93.12	850.6	58.08	49.4	12.28	20.12	262.76	27.56	26.84	127.56	12.36	22.56	330.2	0	24.08	33.68
2021-02-18	01:15:00	218207	900	900	989001025043666	D:\Dropbox\Family Room\GROUP 4\GROUP4A_baselineX1.c	group4Abaseline	6123.67	35.5606	207.058	51	251.399	275.92		129.24	832.2	503.04	67.8	312.2	65.2	21.68	65.64	48.88	31.6	51.48	18.92	47	13.96	0.36	223.08
2021-02-18	01:30:00	219107	900	900	989001025043666	D:\Dropbox\Family Room\GROUP 4\GROUP4A_baselineX1.c	group4Abaseline	5956.72	35.8913	173.842	49	193.091	259.462		71.48	793.96	256.64	106.04	0	0	16.64	181.44	101.8	29.36	278.88	4.24	11.04	10.12	16.12	250.36
2021-02-18	01:45:00	220007	900	900	989001025043666	D:\Dropbox\Family Room\GROUP 4\GROUP4A_baselineX1.c	group4Abaseline	6328.28	35.657	209.21	55	274.763	240.923		82.88	747.04	426.24	152.96	53.08	30.96	221.76	6.68	4.48	110.52	0.72	148.48	51.04	70.8	21.92	179.56
2021-02-18	02:00:00	220907	900	900	989001025043666	D:\Dropbox\Family Room\GROUP 4\GROUP4A_baselineX1.c	group4Abaseline	4847.86	35.7473	167.48	43	220.797	200.387		130.88	729.68	280.92	170.32	50.84	77	5.88	7.52	73.52	152.2	94.48	96.8	144.12	158.84	13.8	25
2021-02-18	02:15:00	221807	900	900	989001025043666	D:\Dropbox\Family Room\GROUP 4\GROUP4A_baselineX1.c	group4Abaseline	1973.94	36.2322	181.287	15	209.968	263.521		104.88	859.8	364.44	40.2	160.24	459.44	14.36	0	0	110.4	0	40.2	70.04	0	13.2	32.12
2021-02-18	02:30:00	222707	900	900	989001025043666	D:\Dropbox\Family Room\GROUP 4\GROUP4A_baselineX1.c	group4Abaseline	8605.14	35.8765	135.099	69	199.728	165.672		169.36	814.4	118.84	85.6	19.6	100.56	14.44	180.44	54.76	108.6	95.64	30.84	89.6	60.04	76.12	69.36
2021-02-18	02:45:00	223607	900	900	989001025043666	D:\Dropbox\Family Room\GROUP 4\GROUP4A_baselineX1.c	group4Abaseline	2812.85	35.8451	152.038	25	248.222	174.084		34.32	861.84	258.88	38.16	0	119.28	18.04	0.24	6.84	11.76	8.04	31.32	315	1.36	2.96	385.16
2021-02-18	03:00:00	224507	900	900	989001025043666	D:\Dropbox\Family Room\GROUP 4\GROUP4A_baselineX1.c	group4Abaseline	8436.94	36.0265	187.885	74	199.798	274.79		229.76	817.8	446.64	82.2	23.48	12.88	28.92	153.72	12.12	21.76	105.92	70.08	286.88	31.52	137.12	15.6
2021-02-18	03:15:00	225407	900	900	989001025043666	D:\Dropbox\Family Room\GROUP 4\GROUP4A_baselineX1.c	group4Abaseline	8091.03	35.8601	154.668	73	171.905	228.965		113.92	825.44	196.64	74.56	2.44	14.84	9	36.56	6.84	226.12	425.56	67.72	22.76	47	19.52	21.64
2021-02-18	03:30:00	226307	900	900	989001025043666	D:\Dropbox\Family Room\GROUP 4\GROUP4A_baselineX1.c	group4Abaseline	6779.74	36.0165	158.398	59	265.788	178.617		97.52	818.96	127	81.04	224.08	292.08	180.16	27	55.4	71.76	23.88	25.64	0	0	0	0
2021-02-18	03:45:00	227207	900	900	989001025043666	D:\Dropbox\Family Room\GROUP 4\GROUP4A_baselineX1.c	group4Abaseline	2973.36	35.8346	138.768	23	166.725	178.082		85.08	726.4	128.96	173.6	0	0	273.56	172.44	2.88	38.08	24.44	170.72	48.76	10.12	81.88	77.12
2021-02-18	04:00:00	228107	900	900	989001025043666	D:\Dropbox\Family Room\GROUP 4\GROUP4A_baselineX1.c	group4Abaseline	5064.65	36.0757	174.235	46	218.349	242.345		93.48	811.76	223.24	88.24	0.04	0	24.76	5	22.76	74.4	189.68	65.48	114.12	4.8	255.4	143.56
2021-02-18	04:15:00	229007	900	900	989001025043666	D:\Dropbox\Family Room\GROUP 4\GROUP4A_baselineX1.c	group4Abaseline	4716.78	35.7667	162.144	38	228.647	200.587		66.92	801.16	244.16	98.84	19.32	64.16	357.08	142.84	40.64	8.32	128.6	58.2	35.4	15.56	0	29.88
2021-02-18	04:30:00	229907	900	900	989001025043666	D:\Dropbox\Family Room\GROUP 4\GROUP4A_baselineX1.c	group4Abaseline	3049.52	35.9698	157.636	26	166.634	288.648		108.24	771.12	215.04	128.88	0	0	0	0	0	13.72	305.48	128.88	26.68	49.32	275.28	100.64
2021-02-18	04:45:00	230807	900	900	989001025043666	D:\Dropbox\Family Room\GROUP 4\GROUP4A_baselineX1.c	group4Abaseline	5566.94	35.8299	166.732	50	196.935	218.441		76.92	643.12	239.96	256.88	0	8.28	13.32	202.16	73.52	5.08	328.4	183.36	2.68	0	71.84	11.36
2021-02-18	05:00:00	231707	900	900	989001025043666	D:\Dropbox\Family Room\GROUP 4\GROUP4A_baselineX1.c	group4Abaseline	5904.37	35.6608	155.773	54	212.978	169.62		84.92	499.2	170.92	400.8	46.76	40.48	3.76	133.32	369.88	55.52	132.48	30.92	13.04	73.84	0	0
2021-02-18	05:15:00	232607	900	900	989001025043666	D:\Dropbox\Family Room\GROUP 4\GROUP4A_baselineX1.c	group4Abaseline	4020.68	35.7399	160.942	36	192.567	209.893		47.32	800.72	186.88	99.28	0	0	302.64	46.04	50.68	210.76	0.72	48.6	75.36	1	152.48	11.72
2021-02-18	05:30:00	233507	900	900	989001025043666	D:\Dropbox\Family Room\GROUP 4\GROUP4A_baselineX1.c	group4Abaseline	6659.37	35.7619	156.435	60	206.727	197.29		166.88	662.24	263.68	237.76	0	0	0	169.92	120.28	42.6	4.08	117.48	151.4	0	0	294.24
2021-02-18	05:45:00	234407	900	900	989001025043666	D:\Dropbox\Family Room\GROUP 4\GROUP4A_baselineX1.c	group4Abaseline	6870.6	36.0717	129.273	57	187.63	156.744		143.4	824.44	106.32	75.56	0	2.4	0	20.52	8.88	114.36	23.28	66.68	483.16	0.6	15.44	164.68
2021-02-18	06:00:00	235307	900	900	989001025043666	D:\Dropbox\Family Room\GROUP 4\GROUP4A_baselineX1.c	group4Abaseline	3820.12	35.9945	134.46	34	151.98	234.399		60.56	875.32	130.24	24.68	0	0	0	220.52	24.68	0	443.84	0	4.28	11.44	76.88	118.36
2021-02-18	06:15:00	236207	900	900	989001025043666	D:\Dropbox\Family Room\GROUP 4\GROUP4A_baselineX1.c	group4Abaseline	239	35.6294	182.179	2	224.982	242.01		2.12	900	386.88	0	0	0	0	0	0	0	803.64	0	0	96.36	0	0
2021-02-18	06:30:00	237107	900	900	989001025043666	D:\Dropbox\Family Room\GROUP 4\GROUP4A_baselineX1.c	group4Abaseline	0	35.419	236.83	0	238.824	264.24		0	900	876.24	0	0	0	0	0	0	0	900	0	0	0	0	0
2021-02-18	06:45:00	238007	900	900	989001025043666	D:\Dropbox\Family Room\GROUP 4\GROUP4A_baselineX1.c	group4Abaseline	119.5	35.42	236.341	1	252.269	278.692		1.2	900	818.6	0	0	0	0	0	0	0	317	0	0	583	0	0
2021-02-18	07:00:00	238907	900	900	989001025043666	D:\Dropbox\Family Room\GROUP 4\GROUP4A_baselineX1.c	group4Abaseline	478	35.7433	247.622	4	258.275	280.696		4.32	900	852.68	0	0	0	0	0	0	0	201.88	0	0	698.12	0	0
2021-02-18	07:15:00	239807	900	900	989001025043666	D:\Dropbox\Family Room\GROUP 4\GROUP4A_baselineX1.c	group4Abaseline	830.482	35.8396	192.336	9	211.046	242.544		8.88	900	468.32	0	0.04	2.44	5.8	8.16	0	176.28	156.36	0	0	550.92	0	0
2021-02-18	07:30:00	240707	900	900	989001025043666	D:\Dropbox\Family Room\GROUP 4\GROUP4A_baselineX1.c	group4Abaseline	553.303	36.2948	131.742	5	139.958	180.875		10.64	893.36	90.8	6.64	0	0	0	0	0	457.56	0	6.64	435.8	0	0	0
2021-02-18	07:45:00	241607	900	900	989001025043666	D:\Dropbox\Family Room\GROUP 4\GROUP4A_baselineX1.c	group4Abaseline	359.501	36.2069	43.9879	3	128.787	67.8916		61.08	900	0	0	0	0	0	0	0	36.08	0	0	439.04	0	0	424.88
2021-02-18	08:00:00	242507	900	900	989001025043666	D:\Dropbox\Family Room\GROUP 4\GROUP4A_baselineX1.c	group4Abaseline	0	35.0142	84.5527	0	173.505	86.1017		0	900	0	0	0	0	0	0	0	0	0	0	0	0	0	900
2021-02-18	08:15:00	243407	900	900	989001025043666	D:\Dropbox\Family Room\GROUP 4\GROUP4A_baselineX1.c	group4Abaseline	358.531	35.14	117.814	3	141.286	139.649		98.52	900	0	0	0	0	0	0	0	0	0	0	189.56	0	43	667.44
2021-02-18	08:30:00	244307	900	900	989001025043666	D:\Dropbox\Family Room\GROUP 4\GROUP4A_baselineX1.c	group4Abaseline	120	35.6367	157.004	1	157.004	199.83		1.16	900	281.08	0	0	0	0	0	0	281.28	0	0	618.72	0	0	0
2021-02-18	08:45:00	245207	900	900	989001025043666	D:\Dropbox\Family Room\GROUP 4\GROUP4A_baselineX1.c	group4Abaseline	822.913	35.6179	117.075	8	132.973	151.814		60.64	881.96	0	18.04	0	0	0	0	0	0	0	18.04	633.52	14	14	220.44
2021-02-18	09:00:00	246107	900	900	989001025043666	D:\Dropbox\Family Room\GROUP 4\GROUP4A_baselineX1.c	group4Abaseline	5214.54	35.6962	147.275	44	159.751	219.039		58.6	823.72	152.52	76.28	22.04	27.64	17.68	84	16.56	413.12	28.64	59.72	54.04	0	32.44	144.12
2021-02-18	09:15:00	247007	900	900	989001025043666	D:\Dropbox\Family Room\GROUP 4\GROUP4A_baselineX1.c	group4Abaseline	0	35.667	118.25	0	128.461	120.669		0	900	0	0	0	0	0	0	0	0	0	0	0	0	0	900
2021-02-18	09:30:00	247907	900	900	989001025043666	D:\Dropbox\Family Room\GROUP 4\GROUP4A_baselineX1.c	group4Abaseline	0	35.117	119.439	0	124.321	119.5		0	900	0	0	0	0	0	0	0	0	0	0	0	0	0	900
2021-02-18	09:45:00	248807	900	900	989001025043666	D:\Dropbox\Family Room\GROUP 4\GROUP4A_baselineX1.c	group4Abaseline	0	35.471	119.5	0	119.5	119.5		0	900	0	0	0	0	0	0	0	0	0	0	0	0	0	900
2021-02-18	10:00:00	249707	900	900	989001025043666	D:\Dropbox\Family Room\GROUP 4\GROUP4A_baselineX1.c	group4Abaseline	2587.67	35.356	120.004	30	120.454	120.004		10.72	894.64	3.52	5.36	1.72	0	0	0.96	2.72	0	0	2.64	0.96	0	0	891
2021-02-18	10:15:00	250607	900	900	989001025043666	D:\Dropbox\Family Room\GROUP 4\GROUP4A_baselineX1.c	group4Abaseline	0	35.3887	119.5	0	119.5	126.541		0	900	0	0	0	0	0	0	0	0	0	0	0	0	0	900
2021-02-18	10:30:00	251507	900	900	989001025043666	D:\Dropbox\Family Room\GROUP 4\GROUP4A_baselineX1.c	group4Abaseline	815.998	35.8144	137.655	6	143.509	233.308		6.36	837.96	0	62.04	0	0	0	0	0	0	0	62.04	689.8	0	0	148.16
2021-02-18	10:45:00	252407	900	900	989001025043666	D:\Dropbox\Family Room\GROUP 4\GROUP4A_baselineX1.c	group4Abaseline	935.473	35.6117	115.759	7	131.551	137.927		68.96	897.08	0	2.92	0	0	0	0	0	0	0	2.92	0	0	230.84	666.24
2021-02-18	11:00:00	253307	900	900	989001025043666	D:\Dropbox\Family Room\GROUP 4\GROUP4A_baselineX1.c	group4Abaseline	408	35.3958	99.8003	4	135.889	128.676		16.56	899.96	10.08	0.04	0	0	0	0	0	0	0	0.04	176.92	0	670.16	52.88
2021-02-18	11:15:00	254207	900	900	989001025043666	D:\Dropbox\Family Room\GROUP 4\GROUP4A_baselineX1.c	group4Abaseline	839.275	35.5683	122.829	10	132.185	138.691		28.64	890.4	0	9.6	0	0	0	0	0.04	0	0	9.56	128.28	0	347.28	414.84
2021-02-18	11:30:00	255107	900	900	989001025043666	D:\Dropbox\Family Room\GROUP 4\GROUP4A_baselineX1.c	group4Abaseline	0	35.311	119.542	0	119.567	168.999		0	900	0	0	0	0	0	0	0	0	0	0	900	0	0	0
2021-02-18	11:45:00	256007	900	900	989001025043666	D:\Dropbox\Family Room\GROUP 4\GROUP4A_baselineX1.c	group4Abaseline	0	35.5128	65.3267	0	119.5	92.3859		0	900	0	0	0	0	0	0	0	0	0	0	900	0	0	0
2021-02-18	12:00:00	256907	900	900	989001025043666	D:\Dropbox\Family Room\GROUP 4\GROUP4A_baselineX1.c	group4Abaseline	2065.57	35.6391	101.528	19	169.559	128.017		359.84	893.4	121.76	6.6	2.48	1.04	0.72	0.72	0.6	429.12	109	6	311.24	0	39.08	0
2021-02-18	12:15:00	257807	900	900	989001025043666	D:\Dropbox\Family Room\GROUP 4\GROUP4A_baselineX1.c	group4Abaseline	239.996	35.4749	101.859	2	136.976	110.155		92.96	900	0	0	0	0	0	0	0	84.04	0	0	815.96	0	0	0
2021-02-18	12:30:00	258707	900	492	989001025043666	D:\Dropbox\Family Room\GROUP 4\GROUP4A_baselineX1.c	group4Abaseline	478.002	35.9007	152.595	4	152.594	164.189		76.8	150.4	0	341.6	0	0	0	0	0	0	0	341.6	64.84	0	84.84	0.72

## Sheet: Sheet2
date	time	time since start (s)	bin duration (s)	effective bin duration (s)	subject	folder	study name	distance (mm)	temperature (C)	separation (mm)	transition	separation 989001025043687 (mm)	separation 989001025056288 (mm)	separation 989001025043666 (mm)	mobile (s)	thigmotactic (s)	isolated (s)	in centre zones (s)	antenna1.0 (s)	antenna2.0 (s)	antenna3.0 (s)	antenna4.0 (s)	antenna5.0 (s)	antenna6.0 (s)	antenna7.0 (s)	antenna8.0 (s)	antenna9.0 (s)	antenna10.0 (s)	antenna11.0 (s)	antenna12.0 (s)
2021-02-15	12:30:00	0	900	408	989001025056288	D:\Dropbox\Family Room\GROUP 4\GROUP4A_baselineX1.c	group4Abaseline	7514.8	34.6292	131.486	72	183.845		170.785	146.72	335.44	31.64	72.56	20.48	19.36	39.88	95.8	57.2	36.6	63.8	15.36	27.44	4.44	5.88	21.76
2021-02-15	12:45:00	407	900	900	989001025056288	D:\Dropbox\Family Room\GROUP 4\GROUP4A_baselineX1.c	group4Abaseline	13322.4	34.2435	193.304	124	254.494		230.645	201.48	705.4	342.28	194.6	90.4	118.16	81.12	100.84	88.04	105.2	4.08	106.56	92.36	5.48	37.4	70.36
2021-02-15	13:00:00	1307	900	900	989001025056288	D:\Dropbox\Family Room\GROUP 4\GROUP4A_baselineX1.c	group4Abaseline	4410.37	34.2971	121.571	37	172.713		161.872	127.28	660.24	47.6	239.76	1.6	12.2	43.04	0.04	9	11.32	196.52	230.76	11.2	59.2	325.12	0
2021-02-15	13:15:00	2207	900	900	989001025056288	D:\Dropbox\Family Room\GROUP 4\GROUP4A_baselineX1.c	group4Abaseline	358.496	35.1442	122.737	2	140.783		143.938	28.44	227.84	0	672.16	0	0	0	0	0	0	227.84	672.16	0	0	0	0
2021-02-15	13:30:00	3107	900	900	989001025056288	D:\Dropbox\Family Room\GROUP 4\GROUP4A_baselineX1.c	group4Abaseline	119.499	35.4915	95.9506	1	114.317		149.196	87.32	692.68	0	207.32	0	0	0	0	0	0	492	207.32	0	0	200.68	0
2021-02-15	13:45:00	4007	900	900	989001025056288	D:\Dropbox\Family Room\GROUP 4\GROUP4A_baselineX1.c	group4Abaseline	239	35.1612	125.2	2	172.262		129.749	4.64	900	0	0	0	0	0	0	0	0	217.84	0	0	104.52	577.64	0
2021-02-15	14:00:00	4907	900	900	989001025056288	D:\Dropbox\Family Room\GROUP 4\GROUP4A_baselineX1.c	group4Abaseline	0	35.0681	67.3431	0	67.3819		165.54	0	900	0	0	0	0	0	0	0	0	900	0	0	0	0	0
2021-02-15	14:15:00	5807	900	900	989001025056288	D:\Dropbox\Family Room\GROUP 4\GROUP4A_baselineX1.c	group4Abaseline	4064.05	35.5177	126.421	37	131.195		178.708	49.72	863.4	84.36	36.6	55.16	10.2	11	7.24	31.6	4.36	71.72	5	17.88	647	37.96	0.88
2021-02-15	14:30:00	6707	900	900	989001025056288	D:\Dropbox\Family Room\GROUP 4\GROUP4A_baselineX1.c	group4Abaseline	3713.75	35.1047	130.244	31	148.538		201.698	120.84	248.84	77.56	651.16	0	0.64	39.36	7.36	79.76	6.56	46.92	571.4	0	17.12	130.88	0
2021-02-15	14:45:00	7607	900	900	989001025056288	D:\Dropbox\Family Room\GROUP 4\GROUP4A_baselineX1.c	group4Abaseline	956.002	35.6242	118.075	8	145.418		144.168	14.28	199.76	0	700.24	0	0	0	0	0	0	0	700.24	0	0	199.76	0
2021-02-15	15:00:00	8507	900	900	989001025056288	D:\Dropbox\Family Room\GROUP 4\GROUP4A_baselineX1.c	group4Abaseline	6500.9	34.9496	171.726	55	202.739		198.856	136.68	458.84	261.36	441.16	25.24	124.24	43.24	6.44	81.88	55.32	70	359.28	61.44	15.48	2.4	55.04
2021-02-15	15:15:00	9407	900	900	989001025056288	D:\Dropbox\Family Room\GROUP 4\GROUP4A_baselineX1.c	group4Abaseline	1446.72	34.179	117.375	12	161.616		121.294	19.56	891.16	0	8.84	0	0	0	0.76	7.56	0	249.92	1.28	42.8	128.88	468.8	0
2021-02-15	15:30:00	10307	900	900	989001025056288	D:\Dropbox\Family Room\GROUP 4\GROUP4A_baselineX1.c	group4Abaseline	338.705	35.7738	122.472	4	170.465		122.472	5.84	889.28	0	10.72	0	0	0	0.08	10.72	0	889.2	0	0	0	0	0
2021-02-15	15:45:00	11207	900	900	989001025056288	D:\Dropbox\Family Room\GROUP 4\GROUP4A_baselineX1.c	group4Abaseline	119.5	35.4645	168.99	1			168.988	0.08	899.84	0	0.16	0	0	0	0	0	0	899.84	0.16	0	0	0	0
2021-02-15	16:00:00	12107	900	900	989001025056288	D:\Dropbox\Family Room\GROUP 4\GROUP4A_baselineX1.c	group4Abaseline	239	34.8033	138.05	2	189.298		138.508	2.36	345.96	0	554.04	0	0	0	0	0	0	345.96	554.04	0	0	0	0
2021-02-15	16:15:00	13007	900	900	989001025056288	D:\Dropbox\Family Room\GROUP 4\GROUP4A_baselineX1.c	group4Abaseline	836.5	34.7286	108.287	7	117.2		129.454	10.2	303.44	0	596.56	0	0	0	0	0	0	0	596.56	0	0	303.44	0
2021-02-15	16:30:00	13907	900	900	989001025056288	D:\Dropbox\Family Room\GROUP 4\GROUP4A_baselineX1.c	group4Abaseline	477.996	35.0118	93.6432	4	122.635		117.12	29.48	135.28	0	764.72	0	0	0	0	0	0	97.88	764.72	0	0	37.4	0
2021-02-15	16:45:00	14807	900	900	989001025056288	D:\Dropbox\Family Room\GROUP 4\GROUP4A_baselineX1.c	group4Abaseline	119.5	34.7771	85.8153	1	94.3775		149.601	1.08	798.96	0	101.04	0	0	0	0	0	0	0	101.04	0	0	798.96	0
2021-02-15	17:00:00	15707	900	900	989001025056288	D:\Dropbox\Family Room\GROUP 4\GROUP4A_baselineX1.c	group4Abaseline	168.995	34.3718	40.8169	2	52.1502		137.361	80.88	729.44	0	170.56	0	0	0	0	0	0	0.04	170.56	0	237.4	492	0
2021-02-15	17:15:00	16607	900	900	989001025056288	D:\Dropbox\Family Room\GROUP 4\GROUP4A_baselineX1.c	group4Abaseline	5974.13	36.7403	127.117	54	170.959		172.343	93.84	296.96	106.2	603.04	12.96	20.6	94.04	0	50.72	35.84	38.2	552.32	60.28	3.6	25.24	6.2
2021-02-15	17:30:00	17507	900	900	989001025056288	D:\Dropbox\Family Room\GROUP 4\GROUP4A_baselineX1.c	group4Abaseline	8805.88	37.2496	179.924	77	216.262		231.72	167.76	557.56	261.44	342.44	3.84	48.04	201.84	60.32	143.12	89.32	2.88	199.32	65.28	2.28	39.6	44.16
2021-02-15	17:45:00	18407	900	900	989001025056288	D:\Dropbox\Family Room\GROUP 4\GROUP4A_baselineX1.c	group4Abaseline	1390.7	37.248	152.875	10	158.999		248.14	43	279.72	151.64	620.28	0	0	0	0	0	0	60.24	620.28	0	0	209.4	10.08
2021-02-15	18:00:00	19307	900	900	989001025056288	D:\Dropbox\Family Room\GROUP 4\GROUP4A_baselineX1.c	group4Abaseline	13606.6	37.1724	163.941	120	177.522		267.883	313.48	798.36	331.28	101.64	59.36	118.4	145.72	29.32	75.56	38.36	9.08	26.08	103.2	17.8	176.04	101.08
2021-02-15	18:15:00	20207	900	900	989001025056288	D:\Dropbox\Family Room\GROUP 4\GROUP4A_baselineX1.c	group4Abaseline	7970.25	37.413	140.572	72	185.59		163.341	199.92	812.76	197.44	87.24	1.72	85.08	97.12	73.52	74.24	40.92	7.32	13	103.72	19.16	359.96	24.24
2021-02-15	18:30:00	21107	900	900	989001025056288	D:\Dropbox\Family Room\GROUP 4\GROUP4A_baselineX1.c	group4Abaseline	9873.16	37.3887	160.556	84	184.181		217.57	242.76	671.92	233.64	228.08	22.44	114.28	11.12	42.36	73.28	40.76	123.84	154.8	27.44	7.72	187.64	94.32
2021-02-15	18:45:00	22007	900	900	989001025056288	D:\Dropbox\Family Room\GROUP 4\GROUP4A_baselineX1.c	group4Abaseline	13227.8	37.4455	153.148	118	198.902		216.741	391.88	767.88	254.24	132.12	124.84	105.16	66.52	95.52	90.44	52.16	80.68	41.68	87.72	54.4	57.08	43.8
2021-02-15	19:00:00	22907	900	900	989001025056288	D:\Dropbox\Family Room\GROUP 4\GROUP4A_baselineX1.c	group4Abaseline	10342.5	37.4451	176.029	87	207.672		247.112	252.72	669.28	313.28	230.72	12.64	66.04	162.68	30.12	78.68	34.24	9.56	152.04	28.24	117	124.56	84.2
2021-02-15	19:15:00	23807	900	900	989001025056288	D:\Dropbox\Family Room\GROUP 4\GROUP4A_baselineX1.c	group4Abaseline	766.513	37.437	116.327	6	146.325		181.138	72.72	520	49.52	380	0	0	0	0	0	0	106.16	380	8.32	0	405.52	0
2021-02-15	19:30:00	24707	900	900	989001025056288	D:\Dropbox\Family Room\GROUP 4\GROUP4A_baselineX1.c	group4Abaseline	1611.05	37.2854	119.391	14	127.919		188.809	19.56	389.88	45.84	510.12	0	1.52	41.08	1.72	1.96	3.08	330.32	508.16	0	0	12.16	0
2021-02-15	19:45:00	25607	900	900	989001025056288	D:\Dropbox\Family Room\GROUP 4\GROUP4A_baselineX1.c	group4Abaseline	11832.7	37.3811	178.601	104	222.884		216.081	429.16	740.96	266.52	159.04	14.08	56.32	68.76	28.96	113.72	101.32	56.36	45.32	131.32	37.6	37.6	208.64
2021-02-15	20:00:00	26507	900	900	989001025056288	D:\Dropbox\Family Room\GROUP 4\GROUP4A_baselineX1.c	group4Abaseline	9241.17	37.1125	185.429	75	221.381		252.213	235.64	845.12	394.92	54.88	162.44	134.92	87.16	14.88	38.6	42.88	35.72	16.28	105.92	14.84	193.16	53.2
2021-02-15	20:15:00	27407	900	900	989001025056288	D:\Dropbox\Family Room\GROUP 4\GROUP4A_baselineX1.c	group4Abaseline	10961	37.4002	164.963	90	185.212		229.403	264.64	793.04	264.12	106.96	8.88	28.32	129.8	14.4	71.72	136.8	22.96	35.24	283.36	22.12	60.24	86.16
2021-02-15	20:30:00	28307	900	900	989001025056288	D:\Dropbox\Family Room\GROUP 4\GROUP4A_baselineX1.c	group4Abaseline	8972.29	37.5084	162.965	76	229.038		233.568	166.08	724.4	241.6	175.6	4.8	26.24	123.6	46.32	135.64	83.32	48.6	39.96	219.72	106.68	37.88	27.24
2021-02-15	20:45:00	29207	900	900	989001025056288	D:\Dropbox\Family Room\GROUP 4\GROUP4A_baselineX1.c	group4Abaseline	6507.51	37.4345	152.556	55	180.866		199.895	152.08	741.32	145.84	158.68	17.04	10.28	80.76	2.32	19.4	96.12	17.64	139.28	289.96	11.28	107.28	108.64
2021-02-15	21:00:00	30107	900	900	989001025056288	D:\Dropbox\Family Room\GROUP 4\GROUP4A_baselineX1.c	group4Abaseline	7040.08	37.6411	133.195	60	164.611		202.145	133.4	553.88	103.92	346.12	5.96	18.72	14.16	6.56	83	227.36	13.76	263.12	102.04	114.88	7.96	42.48
2021-02-15	21:15:00	31007	900	900	989001025056288	D:\Dropbox\Family Room\GROUP 4\GROUP4A_baselineX1.c	group4Abaseline	1005.5	37.0143	122.955	9	142.436		142.996	18.72	69.4	0	830.6	0	0	0	0	0	0	19.4	830.6	0	0	50	0
2021-02-15	21:30:00	31907	900	900	989001025056288	D:\Dropbox\Family Room\GROUP 4\GROUP4A_baselineX1.c	group4Abaseline	901.546	36.7985	107.303	7	126.055		131.304	246	433.6	0	466.4	0	0	0	0	0	0	0	466.4	0	0	433.6	0
2021-02-15	21:45:00	32807	900	900	989001025056288	D:\Dropbox\Family Room\GROUP 4\GROUP4A_baselineX1.c	group4Abaseline	342.923	36.4787	95.3239	3	96.7283		133.203	512.56	428.44	0	471.56	0	0	0	0	0	0	206.64	471.56	0	0	221.8	0
2021-02-15	22:00:00	33707	900	900	989001025056288	D:\Dropbox\Family Room\GROUP 4\GROUP4A_baselineX1.c	group4Abaseline	958	36.5285	37.5725	8	37.5722		157.125	19.52	878.56	0	21.44	0	0	0	0	16.36	10.92	0	5.08	15.4	0	849.84	2.4
2021-02-15	22:15:00	34607	900	900	989001025056288	D:\Dropbox\Family Room\GROUP 4\GROUP4A_baselineX1.c	group4Abaseline	6522.9	36.6922	147.974	55	182.748		183.961	200.8	688.84	114.88	211.16	0	15.32	73	18.52	173.24	96.4	18.64	37.92	376.84	22.6	31.08	36.44
2021-02-15	22:30:00	35507	900	900	989001025056288	D:\Dropbox\Family Room\GROUP 4\GROUP4A_baselineX1.c	group4Abaseline	5842.27	36.9905	116.942	50	124.6		184.45	148.12	408.12	39.4	491.88	0	1.44	21.4	22.64	16.8	57.8	21.4	475.08	112.16	0	149.68	21.6
2021-02-15	22:45:00	36407	900	900	989001025056288	D:\Dropbox\Family Room\GROUP 4\GROUP4A_baselineX1.c	group4Abaseline	3051.97	36.6347	108.617	33	120.485		159.537	89.04	482.44	0	417.56	0	0	0	0	0	0	0.04	417.56	434.8	43.8	3.8	0
2021-02-15	23:00:00	37307	900	900	989001025056288	D:\Dropbox\Family Room\GROUP 4\GROUP4A_baselineX1.c	group4Abaseline	358.5	36.4921	114.642	3	121.228		135.067	97.68	241	0	659	0	0	0	0	0	0	148.64	659	0	0	92.36	0
2021-02-15	23:15:00	38207	900	900	989001025056288	D:\Dropbox\Family Room\GROUP 4\GROUP4A_baselineX1.c	group4Abaseline	1037.52	36.658	117.265	9	135.13		125.483	69.32	466.44	0	433.56	0	0	0	0	0	0	188.28	433.56	5.44	18.36	253.32	1.04
2021-02-15	23:30:00	39107	900	900	989001025056288	D:\Dropbox\Family Room\GROUP 4\GROUP4A_baselineX1.c	group4Abaseline	119.501	36.2672	109.531	1	146.245		119.155	121.28	779.24	0	120.76	0	0	0	0	0	0	0	120.76	0	0	779.24	0
2021-02-15	23:45:00	40007	900	900	989001025056288	D:\Dropbox\Family Room\GROUP 4\GROUP4A_baselineX1.c	group4Abaseline	716.999	36.3908	119.359	6	124.365		152.361	79.84	251.04	0	648.96	0	0	0	0	0	0	52.6	648.96	0	0	198.44	0
2021-02-16	00:00:00	40907	900	900	989001025056288	D:\Dropbox\Family Room\GROUP 4\GROUP4A_baselineX1.c	group4Abaseline	6229.58	36.7304	142.948	55	187.416		172.407	206.52	822.76	93.8	77.24	24.28	20.48	50.16	20.4	19.2	86.56	110.08	58.04	67.6	43.72	62.32	337.16
2021-02-16	00:15:00	41807	900	900	989001025056288	D:\Dropbox\Family Room\GROUP 4\GROUP4A_baselineX1.c	group4Abaseline	5693	36.8383	155.731	53	198.431		226.915	178.16	838.4	217.32	61.6	45.56	6.48	188.72	56.6	42.32	277.92	19.92	19.28	55.84	106.8	0.56	80
2021-02-16	00:30:00	42707	900	900	989001025056288	D:\Dropbox\Family Room\GROUP 4\GROUP4A_baselineX1.c	group4Abaseline	7038.14	37.0861	137.905	60	172.346		201.706	74.6	577.24	86.44	322.76	20.84	70.4	170.72	20.4	25.28	151.52	5.6	297.48	78.08	13.68	29.88	16.12
2021-02-16	00:45:00	43607	900	900	989001025056288	D:\Dropbox\Family Room\GROUP 4\GROUP4A_baselineX1.c	group4Abaseline	5811.57	36.9467	156.272	51	209.938		204.37	108.96	757.68	295.72	142.32	29.16	15.12	96.32	0	13.96	45.28	0	128.36	456.96	0.64	7.64	106.56
2021-02-16	01:00:00	44507	900	900	989001025056288	D:\Dropbox\Family Room\GROUP 4\GROUP4A_baselineX1.c	group4Abaseline	6969.52	36.9386	154.903	59	174.042		226.459	203.48	305.64	217.88	594.36	31.88	22.24	18.24	28.2	35.8	63.56	25	558.56	50	25.4	12.64	28.48
2021-02-16	01:15:00	45407	900	900	989001025056288	D:\Dropbox\Family Room\GROUP 4\GROUP4A_baselineX1.c	group4Abaseline	945.931	36.6167	135.324	8	139.477		216.391	99.64	218.04	83.24	681.96	0	0	0	0	1.88	1.32	55.44	680.08	161.28	0	0	0
2021-02-16	01:30:00	46307	900	900	989001025056288	D:\Dropbox\Family Room\GROUP 4\GROUP4A_baselineX1.c	group4Abaseline	12194.6	37.0176	161.814	107	178.708		231.722	338.64	737.8	311.16	162.2	34.12	138.4	59	5.48	28.12	177.28	25.8	134.08	117.92	81.44	30.76	67.6
2021-02-16	01:45:00	47207	900	900	989001025056288	D:\Dropbox\Family Room\GROUP 4\GROUP4A_baselineX1.c	group4Abaseline	7966.72	37.1086	145.442	70	176.2		213.389	151.56	846.56	144.2	53.44	89.12	43.92	43.4	10.88	39.88	87.52	34.12	13.56	308.52	119.12	47.08	62.88
2021-02-16	02:00:00	48107	900	900	989001025056288	D:\Dropbox\Family Room\GROUP 4\GROUP4A_baselineX1.c	group4Abaseline	7900.95	37.3665	180.678	70	243.152		227.923	207.08	756.36	369.32	143.64	95.84	392.04	30.04	26	111.68	27.56	22.48	31.96	49.32	55.04	12.12	45.92
2021-02-16	02:15:00	49007	900	900	989001025056288	D:\Dropbox\Family Room\GROUP 4\GROUP4A_baselineX1.c	group4Abaseline	6180.07	37.1446	155.83	49	199.398		195.241	111.76	841	210.92	59	81.2	51.96	47.64	49.92	33.68	43.72	16.96	25.32	198.92	0	107.24	243.44
2021-02-16	02:30:00	49907	900	900	989001025056288	D:\Dropbox\Family Room\GROUP 4\GROUP4A_baselineX1.c	group4Abaseline	6604.68	37.053	142.061	54	232.418		160.799	100.96	733.64	131.36	166.36	50.04	7.84	20.64	23.68	24.6	27.4	59.96	141.76	18.92	14.44	487.12	23.6
2021-02-16	02:45:00	50807	900	900	989001025056288	D:\Dropbox\Family Room\GROUP 4\GROUP4A_baselineX1.c	group4Abaseline	6811.69	37.0599	172.791	57	197.745		224.816	99.48	782.24	329.52	117.76	21.52	45.28	173.64	11.72	115.4	208.72	2.28	2.36	52.76	14.92	192.04	59.36
2021-02-16	03:00:00	51707	900	900	989001025056288	D:\Dropbox\Family Room\GROUP 4\GROUP4A_baselineX1.c	group4Abaseline	5783.68	37.1689	138.834	50	175.289		197.352	93.92	809.16	81.64	90.84	26.72	24.32	92.44	154	82.32	69.52	169.36	8.52	51.72	5.72	96.32	119.04
2021-02-16	03:15:00	52607	900	900	989001025056288	D:\Dropbox\Family Room\GROUP 4\GROUP4A_baselineX1.c	group4Abaseline	7414.49	37.1947	214.003	67	224.492		286.672	96.88	801.52	575.16	98.48	36.68	401.56	194.48	15.2	98.48	63.52	2.28	0	46.48	0	3	38.32
2021-02-16	03:30:00	53507	900	900	989001025056288	D:\Dropbox\Family Room\GROUP 4\GROUP4A_baselineX1.c	group4Abaseline	5293.63	37.0826	162.812	42	174.996		234.415	101.8	707.56	253.96	192.44	24.2	25.64	193.2	0	25.28	38.84	0	167.16	32.8	52.44	336.96	3.48
2021-02-16	03:45:00	54407	900	900	989001025056288	D:\Dropbox\Family Room\GROUP 4\GROUP4A_baselineX1.c	group4Abaseline	716.999	36.549	128.781	6	129.953		219.893	7.44	464.28	19.04	435.72	0	0	0	0	0	0	0	435.72	0	0	464.28	0
2021-02-16	04:00:00	55307	900	900	989001025056288	D:\Dropbox\Family Room\GROUP 4\GROUP4A_baselineX1.c	group4Abaseline	47.057	36.3664	137.076	0	137.075		262.796	198	900	0	0	0	0	0	0	0	0	0	0	0	0	900	0
2021-02-16	04:15:00	56207	900	900	989001025056288	D:\Dropbox\Family Room\GROUP 4\GROUP4A_baselineX1.c	group4Abaseline	480.436	36.6818	117.68	4	120.733		179.154	136.44	900	0	0	0	0	0	0	0	0	60.32	0	0	185.24	654.44	0
2021-02-16	04:30:00	57107	900	900	989001025056288	D:\Dropbox\Family Room\GROUP 4\GROUP4A_baselineX1.c	group4Abaseline	1098.43	36.2133	129.449	7	131.064		165.932	15.84	611.84	0	288.16	0	0	0	0	1.08	4.12	0	287.08	49.12	546.44	12.16	0
2021-02-16	04:45:00	58007	900	900	989001025056288	D:\Dropbox\Family Room\GROUP 4\GROUP4A_baselineX1.c	group4Abaseline	1041.45	36.3651	128.774	10	145.505		158.931	174.08	739.28	0	160.72	0	0	0	0	0.04	14.56	604.24	160.68	35.44	0	24.32	60.72
2021-02-16	05:00:00	58907	900	900	989001025056288	D:\Dropbox\Family Room\GROUP 4\GROUP4A_baselineX1.c	group4Abaseline	119.5	36.3499	119.342	1	126.642		153.836	2.28	624.64	0	275.36	0	0	0	0	0	0	624.64	275.36	0	0	0	0
2021-02-16	05:15:00	59807	900	900	989001025056288	D:\Dropbox\Family Room\GROUP 4\GROUP4A_baselineX1.c	group4Abaseline	749.478	36.2873	121.943	6	124.345		164.927	138	900	0	0	0	0	0	0	0	0	772.04	0	0	107.68	20.28	0
2021-02-16	05:30:00	60707	900	900	989001025056288	D:\Dropbox\Family Room\GROUP 4\GROUP4A_baselineX1.c	group4Abaseline	7199.16	36.8629	154.383	59	173.375		198.813	178.04	773.28	242.64	126.72	10.2	43.08	18.72	37.36	80.92	161.92	160.72	45.8	120.4	12.84	168.32	39.72
2021-02-16	05:45:00	61607	900	900	989001025056288	D:\Dropbox\Family Room\GROUP 4\GROUP4A_baselineX1.c	group4Abaseline	5611.8	37.1442	148.514	48	194.685		168.551	65.48	894.24	101.96	5.76	0.6	48.8	38.84	5.28	4.88	21.68	19.56	0.88	351.16	12.8	4.28	391.24
2021-02-16	06:00:00	62507	900	900	989001025056288	D:\Dropbox\Family Room\GROUP 4\GROUP4A_baselineX1.c	group4Abaseline	10475.2	37.1767	166.107	97	208.632		199.43	199.28	829.44	286	70.56	13.92	194.64	62.64	38.68	66.2	47.08	19.56	4.36	255.92	26.24	39.44	131.32
2021-02-16	06:15:00	63407	900	900	989001025056288	D:\Dropbox\Family Room\GROUP 4\GROUP4A_baselineX1.c	group4Abaseline	7030.99	37.313	162.269	65	197.808		201.168	142.68	762.08	332.8	137.92	27.96	72.4	108.88	0.64	68.28	91.76	246.68	69.64	52.4	58.8	12.96	89.6
2021-02-16	06:30:00	64307	900	900	989001025056288	D:\Dropbox\Family Room\GROUP 4\GROUP4A_baselineX1.c	group4Abaseline	8610.79	37.3331	164.207	73	202.858		261.943	133.96	777.16	255.32	122.84	78.28	22.04	234	24.56	122.28	200.88	0	0.56	33.28	58.56	89.2	36.36
2021-02-16	06:45:00	65207	900	900	989001025056288	D:\Dropbox\Family Room\GROUP 4\GROUP4A_baselineX1.c	group4Abaseline	9069.46	37.2579	134.175	77	177.602		167.633	131.76	805.52	118.08	94.48	142.16	6.8	67.56	48.4	26.96	288.52	75.12	67.52	86.96	0	8.8	81.2
2021-02-16	07:00:00	66107	900	900	989001025056288	D:\Dropbox\Family Room\GROUP 4\GROUP4A_baselineX1.c	group4Abaseline	6101.59	37.2535	155.658	59	224.181		178.365	79.56	852.36	201.44	47.64	246.52	164.44	254.56	0.28	17.4	14.84	0.52	30.24	31.44	32.4	11.76	95.6
2021-02-16	07:15:00	67007	900	900	989001025056288	D:\Dropbox\Family Room\GROUP 4\GROUP4A_baselineX1.c	group4Abaseline	5539.88	37.1407	144.552	53	159.136		216.562	75.44	844.52	278.96	55.48	218.32	291.56	245	22.56	55.48	49.44	0	0	13.68	0	0	3.96
2021-02-16	07:30:00	67907	900	900	989001025056288	D:\Dropbox\Family Room\GROUP 4\GROUP4A_baselineX1.c	group4Abaseline	6712.72	37.063	140.872	57	171.032		185.117	154.92	655.4	181.96	244.6	19.6	56.24	76.68	15.96	13.08	126.84	36.04	231.52	218.2	0	20.68	85.16
2021-02-16	07:45:00	68807	900	900	989001025056288	D:\Dropbox\Family Room\GROUP 4\GROUP4A_baselineX1.c	group4Abaseline	3420.98	36.8316	132.894	30	146.199		171.802	62.08	557.88	31.12	342.12	0	0	0	19.28	77.92	20.28	55.92	264.2	22.88	0.48	153.68	285.36
2021-02-16	08:00:00	69707	900	900	989001025056288	D:\Dropbox\Family Room\GROUP 4\GROUP4A_baselineX1.c	group4Abaseline	6856.72	36.7793	121.235	57	153.797		167.023	134.96	444.08	29.16	455.92	2.52	7.8	22.56	4.4	199.76	43.92	6.04	256.16	202.76	72.96	18.08	63.04
2021-02-16	08:15:00	70607	900	900	989001025056288	D:\Dropbox\Family Room\GROUP 4\GROUP4A_baselineX1.c	group4Abaseline	2407.26	36.7779	126.645	19	137.82		178.653	44.64	893.76	0	6.24	0	0	0	17.84	1.44	4.8	0.88	4.8	239.04	244.04	301.8	85.36
2021-02-16	08:30:00	71507	900	900	989001025056288	D:\Dropbox\Family Room\GROUP 4\GROUP4A_baselineX1.c	group4Abaseline	1005.5	36.1656	120.673	8	122.242		230.816	12.24	824.08	8.28	75.92	0	0	0	0	0	0	0	75.92	612.4	0	43.08	168.6
2021-02-16	08:45:00	72407	900	900	989001025056288	D:\Dropbox\Family Room\GROUP 4\GROUP4A_baselineX1.c	group4Abaseline	239	36.4145	121.582	2	122.858		123.948	4.76	3.56	0	896.44	0	0	0	0	0	0	0	896.44	3.56	0	0	0
2021-02-16	09:00:00	73307	900	900	989001025056288	D:\Dropbox\Family Room\GROUP 4\GROUP4A_baselineX1.c	group4Abaseline	0	36.1826	118.356	0	138.668		119.589	0	0	0	900	0	0	0	0	0	0	0	900	0	0	0	0
2021-02-16	09:15:00	74207	900	900	989001025056288	D:\Dropbox\Family Room\GROUP 4\GROUP4A_baselineX1.c	group4Abaseline	935.517	36.2536	138.265	8	144.138		187.416	189.64	795	26	105	0	0	0	0	0	0	0	105	337.52	0	455.12	2.36
2021-02-16	09:30:00	75107	900	900	989001025056288	D:\Dropbox\Family Room\GROUP 4\GROUP4A_baselineX1.c	group4Abaseline	4450.42	36.3739	133.804	38	136.602		199.894	40.12	865.56	74.52	34.44	10.52	3.04	62.84	38.88	34	29.2	1.32	0.44	203.84	7.04	491.44	17.44
2021-02-16	09:45:00	76007	900	900	989001025056288	D:\Dropbox\Family Room\GROUP 4\GROUP4A_baselineX1.c	group4Abaseline	1579.8	36.6629	126.55	14	131.802		243.94	15.24	894.64	51.6	5.36	0	0.28	65.2	16.44	3.88	0.6	0	1.48	793	0	4.24	14.88
2021-02-16	10:00:00	76907	900	900	989001025056288	D:\Dropbox\Family Room\GROUP 4\GROUP4A_baselineX1.c	group4Abaseline	4652.01	36.7411	110.384	43	223.449		112.921	139.32	882.92	32.56	17.08	3.32	0.04	0	4.76	4	195.24	1.32	13.08	477.28	6.96	55.12	138.88
2021-02-16	10:15:00	77807	900	900	989001025056288	D:\Dropbox\Family Room\GROUP 4\GROUP4A_baselineX1.c	group4Abaseline	632.879	36.2648	95.6728	5	159.894		114.239	202.96	900	0	0	0	0	0	0	0	5.12	0	0	388.48	0	0	506.4
2021-02-16	10:30:00	78707	900	900	989001025056288	D:\Dropbox\Family Room\GROUP 4\GROUP4A_baselineX1.c	group4Abaseline	85.0339	36.0791	87.1289	1	101.52		99.1895	412	900	0	0	0	0	0	0	0	0	0	0	777.48	0	0	122.52
2021-02-16	10:45:00	79607	900	900	989001025056288	D:\Dropbox\Family Room\GROUP 4\GROUP4A_baselineX1.c	group4Abaseline	3166.81	36.2256	111.93	24	135.837		173.007	144	838.56	74.52	61.44	0	15	12.52	24.92	1.76	13.92	3.76	59.68	295.04	0	122.2	351.2
2021-02-16	11:00:00	80507	900	900	989001025056288	D:\Dropbox\Family Room\GROUP 4\GROUP4A_baselineX1.c	group4Abaseline	239	36.2785	114.359	2	132.844		116.366	2.36	74.76	0	825.24	0	0	0	0	0	0	0	825.24	0	0	74.76	0
2021-02-16	11:15:00	81407	900	900	989001025056288	D:\Dropbox\Family Room\GROUP 4\GROUP4A_baselineX1.c	group4Abaseline	1466.22	36.3202	96.8831	13	137.404		107.866	82.52	274.28	0	625.72	0	0	0	4.16	0	0	188.8	625.72	7.52	0.04	73.76	0
2021-02-16	11:30:00	82307	900	900	989001025056288	D:\Dropbox\Family Room\GROUP 4\GROUP4A_baselineX1.c	group4Abaseline	238.997	36.3398	109.378	2	122.656		116.215	19.8	36.24	0	863.76	0	0	0	0	0	0	0	863.76	0	0	36.24	0
2021-02-16	11:45:00	83207	900	900	989001025056288	D:\Dropbox\Family Room\GROUP 4\GROUP4A_baselineX1.c	group4Abaseline	865.504	36.2235	106.704	6	162.616		114.354	97	806.68	0	93.32	0	0	0	0	0	0	421.6	93.32	0	29.76	355.32	0
2021-02-16	12:00:00	84107	900	900	989001025056288	D:\Dropbox\Family Room\GROUP 4\GROUP4A_baselineX1.c	group4Abaseline	597.507	36.5174	116.45	5	130.884		161.33	232.08	845	0	55	0	0	0	0	0	0	527.76	55	0	114.76	202.48	0
2021-02-16	12:15:00	85007	900	900	989001025056288	D:\Dropbox\Family Room\GROUP 4\GROUP4A_baselineX1.c	group4Abaseline	7953.92	36.3909	182.539	67	192.034		252.507	182.64	852.68	382.88	47.32	152.2	18.56	220.6	112.88	35.16	62.12	72.56	12.16	142.48	13.44	29.68	28.16
2021-02-16	12:30:00	85907	900	900	989001025056288	D:\Dropbox\Family Room\GROUP 4\GROUP4A_baselineX1.c	group4Abaseline	1646.16	35.9639	89.2813	14	91.1443		186.781	197.08	554.68	0	345.32	0	0	0	54.48	2.16	0.8	0	343.16	362.24	0.72	0.48	135.96
2021-02-16	12:45:00	86807	900	900	989001025056288	D:\Dropbox\Family Room\GROUP 4\GROUP4A_baselineX1.c	group4Abaseline	88.3243	36.1667	111.685	1	111.755		153.929	157.88	848.92	0	51.08	0	0	0	0	0	0	0	51.08	0	0	848.92	0
2021-02-16	13:00:00	87707	900	900	989001025056288	D:\Dropbox\Family Room\GROUP 4\GROUP4A_baselineX1.c	group4Abaseline	716.997	36.38	54.2597	6	55.9811		138.306	40.76	698.12	0	201.88	0	0	0	0	0	0	0	201.88	106.32	0	456.84	134.96
2021-02-16	13:15:00	88607	900	900	989001025056288	D:\Dropbox\Family Room\GROUP 4\GROUP4A_baselineX1.c	group4Abaseline	0	35.8865	119.5	0	119.5		168.999	0	900	0	0	0	0	0	0	0	0	0	0	0	0	0	900
2021-02-16	13:30:00	89507	900	900	989001025056288	D:\Dropbox\Family Room\GROUP 4\GROUP4A_baselineX1.c	group4Abaseline	670.279	35.721	99.4502	7	118.686		175.389	3.64	899.4	0	0.6	82.08	0	0	0.12	0.32	0	0	0.28	408.12	0	34.64	374.44
2021-02-16	13:45:00	90407	900	900	989001025056288	D:\Dropbox\Family Room\GROUP 4\GROUP4A_baselineX1.c	group4Abaseline	358.5	35.759	104.618	3	131.023		139.346	3.28	900	0	0	0	0	0	0	0	0	0	0	685.96	0	0	214.04
2021-02-16	14:00:00	91307	900	900	989001025056288	D:\Dropbox\Family Room\GROUP 4\GROUP4A_baselineX1.c	group4Abaseline	119.501	35.8089	88.6604	1	159.842		88.6604	46.16	900	0	0	0	0	0	0	0	0	0	0	822.4	0	0	77.6
2021-02-16	14:15:00	92207	900	900	989001025056288	D:\Dropbox\Family Room\GROUP 4\GROUP4A_baselineX1.c	group4Abaseline	119.5	36.1096	119.157	1	143.418		119.157	5.08	900	0	0	0	0	0	0	0	0	0	0	451.08	0	0	448.92
2021-02-16	14:30:00	93107	900	900	989001025056288	D:\Dropbox\Family Room\GROUP 4\GROUP4A_baselineX1.c	group4Abaseline	576.927	36.2133	98.4572	5	116.82		123.174	221.52	899.96	0	0.04	0	0	0	0	0	0	0	0.04	520.76	0	62	317.2
2021-02-16	14:45:00	94007	900	900	989001025056288	D:\Dropbox\Family Room\GROUP 4\GROUP4A_baselineX1.c	group4Abaseline	816.011	35.9749	70.8965	6	125.467		83.2307	74.96	842.16	0	57.84	0	0	0	0	0	0	0	57.84	0	0	369.52	472.64
2021-02-16	15:00:00	94907	900	900	989001025056288	D:\Dropbox\Family Room\GROUP 4\GROUP4A_baselineX1.c	group4Abaseline	576.997	36.1974	118.798	4	133.465		148.205	9.64	589.04	0	310.96	0	0	0	0	0	0	0	310.96	0	0	383.04	206
2021-02-16	15:15:00	95807	900	900	989001025056288	D:\Dropbox\Family Room\GROUP 4\GROUP4A_baselineX1.c	group4Abaseline	119.5	35.8149	117.611	1	127.366		130.939	1.28	900	0	0	0	0	0	0	0	0	0	0	0	0	385.56	514.44
2021-02-16	15:30:00	96707	900	900	989001025056288	D:\Dropbox\Family Room\GROUP 4\GROUP4A_baselineX1.c	group4Abaseline	11412.1	36.0997	104.248	99	131.749		162.334	215.44	803.84	42.8	96.16	26.88	31.32	105.84	19.52	57.64	77.12	9.32	38.52	305.6	0	36.48	191.76
2021-02-16	15:45:00	97607	900	900	989001025056288	D:\Dropbox\Family Room\GROUP 4\GROUP4A_baselineX1.c	group4Abaseline	4864.26	36.3645	117.036	41	128.676		185.464	204.68	751.48	55.68	148.52	2.6	7.48	31.12	0.04	8.4	105.92	50.4	140.12	254.52	3.84	121.28	174.28
2021-02-16	16:00:00	98507	900	900	989001025056288	D:\Dropbox\Family Room\GROUP 4\GROUP4A_baselineX1.c	group4Abaseline	4283.45	36.3742	128.778	40	177.833		137.051	92.64	311	58.8	589	30.6	16.64	4.68	3.24	17.12	115.36	1.2	571.88	0	0	96.24	43.04
2021-02-16	16:15:00	99407	900	900	989001025056288	D:\Dropbox\Family Room\GROUP 4\GROUP4A_baselineX1.c	group4Abaseline	506.211	36.5618	132.521	4	146.528		153.056	5.44	88.2	0	811.8	0	0	0	0	0	0	0	811.8	0	0	88.2	0
2021-02-16	16:30:00	100307	900	900	989001025056288	D:\Dropbox\Family Room\GROUP 4\GROUP4A_baselineX1.c	group4Abaseline	507.134	36.6108	128.448	5	142.235		160.205	186.24	449.32	0	450.68	0	0	0	0	0	84.6	0	450.68	302.72	0	62	0
2021-02-16	16:45:00	101207	900	900	989001025056288	D:\Dropbox\Family Room\GROUP 4\GROUP4A_baselineX1.c	group4Abaseline	119.5	36.4368	112.154	1	132.045		132.027	1.2	900	0	0	0	0	0	0	0	0	0	0	408	0	465.56	26.44
2021-02-16	17:00:00	102107	900	900	989001025056288	D:\Dropbox\Family Room\GROUP 4\GROUP4A_baselineX1.c	group4Abaseline	8194.46	36.4536	190.597	75	218.909		247.617	213.12	798.48	424.88	101.52	110.44	176.44	127.68	16.16	56.76	157.24	41.96	44.76	104.16	35.36	22.96	6.08
2021-02-16	17:15:00	103007	900	900	989001025056288	D:\Dropbox\Family Room\GROUP 4\GROUP4A_baselineX1.c	group4Abaseline	4404.08	36.1223	110.277	36	136.025		182.263	183.28	814.52	17.24	85.48	8.28	43.8	0	46.8	41.08	7.6	5.64	44.4	214.84	12.08	151.96	323.52
2021-02-16	17:30:00	103907	900	900	989001025056288	D:\Dropbox\Family Room\GROUP 4\GROUP4A_baselineX1.c	group4Abaseline	564.065	36.4599	128.771	4	183.602		156.067	4.72	898.72	0	1.28	0	0	0	0	0.96	0	0	0.32	505.52	0	0	393.2
2021-02-16	17:45:00	104807	900	900	989001025056288	D:\Dropbox\Family Room\GROUP 4\GROUP4A_baselineX1.c	group4Abaseline	1746.87	36.4614	88.2468	15	148.478		102.483	90.4	900	0	0	0	0	0	0	0	0	0	0	230.44	0	146.84	522.72
2021-02-16	18:00:00	105707	900	900	989001025056288	D:\Dropbox\Family Room\GROUP 4\GROUP4A_baselineX1.c	group4Abaseline	7788.62	36.2176	128.793	65	172.307		184.575	220.12	776.4	95.56	123.6	6.36	27.28	32.92	57.84	83.84	62.8	39.96	39.76	141.68	103.44	219.88	84.24
2021-02-16	18:15:00	106607	900	900	989001025056288	D:\Dropbox\Family Room\GROUP 4\GROUP4A_baselineX1.c	group4Abaseline	8746.9	36.0628	143.955	79	184.506		201.111	279.76	712.16	128.68	187.84	26.92	55.04	120.56	5.76	168.4	119.48	51.72	19.44	27.16	42	66.16	197.36
2021-02-16	18:30:00	107507	900	900	989001025056288	D:\Dropbox\Family Room\GROUP 4\GROUP4A_baselineX1.c	group4Abaseline	9492.77	35.9243	144.272	80	182.123		182.825	219.84	742.08	204.08	157.92	8.48	44.32	5.76	60.64	25.24	208.56	23.24	132.68	217.64	53.08	71.84	48.52
2021-02-16	18:45:00	108407	900	900	989001025056288	D:\Dropbox\Family Room\GROUP 4\GROUP4A_baselineX1.c	group4Abaseline	5001.4	35.6225	153.4	43	220.526		199.065	104.96	682.48	143.68	217.52	0	0	0	0	0	34.92	1.08	217.52	185.52	0	142.92	318.04
2021-02-16	19:00:00	109307	900	900	989001025056288	D:\Dropbox\Family Room\GROUP 4\GROUP4A_baselineX1.c	group4Abaseline	3001.17	35.9292	116.192	28	130.985		208.216	135.72	887.8	46.56	12.2	0	0	0	0	3.52	23	0	8.68	518.8	7.4	100.96	237.64
2021-02-16	19:15:00	110207	900	900	989001025056288	D:\Dropbox\Family Room\GROUP 4\GROUP4A_baselineX1.c	group4Abaseline	6556.28	35.8742	135.743	54	177.532		170.815	97.48	774.12	95.84	125.88	9.28	40.44	38.2	6	125.52	141.76	2.76	0.36	269.8	3.68	4.32	257.88
2021-02-16	19:30:00	111107	900	900	989001025056288	D:\Dropbox\Family Room\GROUP 4\GROUP4A_baselineX1.c	group4Abaseline	8676.58	35.7974	154.091	76	201.927		231.712	182.32	767.76	181.68	132.24	162.6	58.92	31.68	90	90.32	65.52	65.76	41.92	104.52	4.64	70.56	113.56
2021-02-16	19:45:00	112007	900	900	989001025056288	D:\Dropbox\Family Room\GROUP 4\GROUP4A_baselineX1.c	group4Abaseline	5303.13	35.7213	156.575	43	173.324		243.163	79.36	863.44	131.68	36.56	36.88	61.6	91.96	87.6	32.48	20.72	98.48	4.08	135.64	48.4	145.12	137.04
2021-02-16	20:00:00	112907	900	900	989001025056288	D:\Dropbox\Family Room\GROUP 4\GROUP4A_baselineX1.c	group4Abaseline	5866.64	35.7706	172.915	49	204.953		226.267	77.48	591.76	314.2	308.24	52.2	1.72	194	7.64	182.64	147.04	8.32	125.6	29.24	75	53.56	23.04
2021-02-16	20:15:00	113807	900	900	989001025056288	D:\Dropbox\Family Room\GROUP 4\GROUP4A_baselineX1.c	group4Abaseline	7209.28	36.1148	128.35	60	162.233		161.041	202.6	781.96	69.84	118.04	20.52	195.36	148.56	30.08	90.24	239.76	28.92	27.8	57.76	21.44	37.36	2.2
2021-02-16	20:30:00	114707	900	900	989001025056288	D:\Dropbox\Family Room\GROUP 4\GROUP4A_baselineX1.c	group4Abaseline	2762.55	35.8715	107.025	22	122.434		149.922	133.28	821.24	0	78.76	0	0	0	0	10.24	59.44	0	68.52	476.08	0	60.04	225.68
2021-02-16	20:45:00	115607	900	900	989001025056288	D:\Dropbox\Family Room\GROUP 4\GROUP4A_baselineX1.c	group4Abaseline	7240.71	35.8174	143.06	64	153.491		198.141	94.52	715.64	104.36	184.36	0	0.04	45.56	0.04	149.8	133.04	43.16	34.56	246.84	5.76	30.56	210.64
2021-02-16	21:00:00	116507	900	900	989001025056288	D:\Dropbox\Family Room\GROUP 4\GROUP4A_baselineX1.c	group4Abaseline	3669.23	35.8346	178.042	29	204.221		222.922	41.12	736.16	344.76	163.84	0	0.04	79.52	53.76	26.96	360.56	204.32	136.88	32.72	0	0	5.24
2021-02-16	21:15:00	117407	900	900	989001025056288	D:\Dropbox\Family Room\GROUP 4\GROUP4A_baselineX1.c	group4Abaseline	851.437	35.9253	124.242	8	161.714		133.812	71.6	390.2	4.56	509.8	0	0	0	0	0.04	24.92	0	509.76	309.88	0	48.84	6.56
2021-02-16	21:30:00	118307	900	900	989001025056288	D:\Dropbox\Family Room\GROUP 4\GROUP4A_baselineX1.c	group4Abaseline	239	35.8867	142.172	2	152.462		172.622	2.04	599.6	0	300.4	0	0	0	0	0	0	0	300.4	599.6	0	0	0
2021-02-16	21:45:00	119207	900	900	989001025056288	D:\Dropbox\Family Room\GROUP 4\GROUP4A_baselineX1.c	group4Abaseline	841.276	35.5186	124.489	8	194.928		124.809	240.68	891.12	0	8.88	0	0	0	0	0	0	0	8.88	639.48	9.84	86.12	155.68
2021-02-16	22:00:00	120107	900	900	989001025056288	D:\Dropbox\Family Room\GROUP 4\GROUP4A_baselineX1.c	group4Abaseline	1068.16	35.6242	130.025	8	176.023		142.01	323.12	896.84	0	3.16	0	0	0	0	0	0	150.68	3.16	0	332.72	413.44	0
2021-02-16	22:15:00	121007	900	900	989001025056288	D:\Dropbox\Family Room\GROUP 4\GROUP4A_baselineX1.c	group4Abaseline	0	36.0536	124.114	0	153.586		130.908	0	900	0	0	0	0	0	0	0	0	0	0	0	0	900	0
2021-02-16	22:30:00	121907	900	900	989001025056288	D:\Dropbox\Family Room\GROUP 4\GROUP4A_baselineX1.c	group4Abaseline	358.499	36.0013	95.3486	3	113.829		138.465	5.64	828.96	0	71.04	0	0	0	0	0	0	0	71.04	0	0	828.96	0
2021-02-16	22:45:00	122807	900	900	989001025056288	D:\Dropbox\Family Room\GROUP 4\GROUP4A_baselineX1.c	group4Abaseline	2180.94	35.4515	124.452	19	158.5		167.662	61.68	289.24	32.8	610.76	0	0	0	9.24	0.08	7	13.36	610.68	207.32	28.56	0	23.76
2021-02-16	23:00:00	123707	900	900	989001025056288	D:\Dropbox\Family Room\GROUP 4\GROUP4A_baselineX1.c	group4Abaseline	3610.72	35.5381	140.081	33	172.466		187.93	83.96	667.96	65.52	232.04	0.88	4.76	15.52	4.64	4.84	158.28	57.08	227.2	50.28	23.52	346.04	6.96
2021-02-16	23:15:00	124607	900	900	989001025056288	D:\Dropbox\Family Room\GROUP 4\GROUP4A_baselineX1.c	group4Abaseline	4676.05	35.3209	128.42	40	186.046		157.503	167.28	811.56	120.48	88.44	10.28	45.8	107.6	5.52	29.88	183.88	86.96	58.56	13.8	78.88	257.16	21.68
2021-02-16	23:30:00	125507	900	900	989001025056288	D:\Dropbox\Family Room\GROUP 4\GROUP4A_baselineX1.c	group4Abaseline	7161.25	35.4426	129.05	64	158.938		162.806	176.24	706.88	89.84	193.12	36.84	3.56	15.4	12.88	119.96	120.52	103.04	73.16	26	301.44	8.08	79.12
2021-02-16	23:45:00	126407	900	900	989001025056288	D:\Dropbox\Family Room\GROUP 4\GROUP4A_baselineX1.c	group4Abaseline	3459.22	35.4318	155.356	28	176.202		230.719	111.96	787.44	121.68	112.56	0	0	0.8	0.56	24.32	50.84	255.92	88.24	214	0	192.84	72.48
2021-02-17	00:00:00	127307	900	900	989001025056288	D:\Dropbox\Family Room\GROUP 4\GROUP4A_baselineX1.c	group4Abaseline	0	36.1187	136.81	0	141.874		228.086	0	900	125.8	0	0	0	0	0	0	0	0	0	0	0	0	900
2021-02-17	00:15:00	128207	900	900	989001025056288	D:\Dropbox\Family Room\GROUP 4\GROUP4A_baselineX1.c	group4Abaseline	478.001	36.13	132.128	4	132.305		220.233	8.88	897.6	0	2.4	0	0	0	0	0	0	0	2.4	397.4	0	0	500.2
2021-02-17	00:30:00	129107	900	900	989001025056288	D:\Dropbox\Family Room\GROUP 4\GROUP4A_baselineX1.c	group4Abaseline	885.998	35.9848	139.456	7	141.765		281.141	9.28	866.12	112.48	33.88	0	0	0	0	0	0	0	33.88	435	0	45.32	385.8
2021-02-17	00:45:00	130007	900	900	989001025056288	D:\Dropbox\Family Room\GROUP 4\GROUP4A_baselineX1.c	group4Abaseline	1104.84	35.9309	202.063	9	242.752		261.253	17.24	886.2	494.88	13.8	0	0	0	0	1.8	0	0	12	553.8	0	7.28	325.12
2021-02-17	01:00:00	130907	900	900	989001025056288	D:\Dropbox\Family Room\GROUP 4\GROUP4A_baselineX1.c	group4Abaseline	9575.24	35.5829	149.273	83	193.894		191.755	388.48	775.24	277.52	124.76	80.16	82.36	280.4	79.28	105.12	90.4	14.04	19.64	63.88	0	0.08	84.64
2021-02-17	01:15:00	131807	900	900	989001025056288	D:\Dropbox\Family Room\GROUP 4\GROUP4A_baselineX1.c	group4Abaseline	5770.85	35.4739	147.103	52	159.865		242.831	180.88	842.08	164.8	57.92	77.12	63.88	21.44	118.64	29.32	389.88	93.84	28.6	63.64	3.08	6.24	4.32
2021-02-17	01:30:00	132707	900	900	989001025056288	D:\Dropbox\Family Room\GROUP 4\GROUP4A_baselineX1.c	group4Abaseline	8429.96	35.6052	158.35	73	201.62		219.791	185.72	811.4	219.56	88.6	197.28	179.84	82.88	30.24	82.24	113.8	38.64	6.36	32.48	33.68	21.08	81.48
2021-02-17	01:45:00	133607	900	900	989001025056288	D:\Dropbox\Family Room\GROUP 4\GROUP4A_baselineX1.c	group4Abaseline	5795.78	35.5404	145.732	51	178.603		219.717	148.6	485.84	93.32	414.16	38.32	52.56	75.52	87.08	307	21.2	8.12	107.16	5.6	0	11.76	185.68
2021-02-17	02:00:00	134507	900	900	989001025056288	D:\Dropbox\Family Room\GROUP 4\GROUP4A_baselineX1.c	group4Abaseline	8369.48	35.6324	172.588	74	240.795		201.077	164.12	809.96	231.92	90.04	276.52	95.32	5.92	47.2	66.32	153.28	6.04	23.72	34.72	114.72	30.36	45.88
2021-02-17	02:15:00	135407	900	900	989001025056288	D:\Dropbox\Family Room\GROUP 4\GROUP4A_baselineX1.c	group4Abaseline	2910.18	35.699	168.631	25	234.222		217.646	88.16	849.68	393.64	50.32	0	62.16	323.16	4.16	0.04	23.6	233.76	50.28	21.84	12.08	21.4	147.52
2021-02-17	02:30:00	136307	900	900	989001025056288	D:\Dropbox\Family Room\GROUP 4\GROUP4A_baselineX1.c	group4Abaseline	4934.84	36.0084	143.167	45	183.346		169.901	134.88	738.32	133.6	161.68	12	100.44	10.68	245.84	101.48	33.2	242	60.2	74.6	12.44	1.32	5.8
2021-02-17	02:45:00	137207	900	900	989001025056288	D:\Dropbox\Family Room\GROUP 4\GROUP4A_baselineX1.c	group4Abaseline	10381.6	35.6219	141.67	87	188.924		170.867	172.6	639.8	148.92	260.2	74.32	17.8	57.96	111.48	208.12	170	6.16	52.08	85	5.84	0.64	110.6
2021-02-17	03:00:00	138107	900	900	989001025056288	D:\Dropbox\Family Room\GROUP 4\GROUP4A_baselineX1.c	group4Abaseline	6050.29	35.6254	161.177	53	212.71		197.834	74.12	775.12	245.08	124.88	0	33.4	63.84	29	21.48	80.76	192.96	103.4	113.6	35.92	18.4	207.24
2021-02-17	03:15:00	139007	900	900	989001025056288	D:\Dropbox\Family Room\GROUP 4\GROUP4A_baselineX1.c	group4Abaseline	4856.39	35.9763	146.323	40	169.473		198.349	61.16	646.24	59.92	253.76	17.76	7.96	0.96	66.88	39.68	154.12	86.84	214.08	268.12	4.6	22.44	16.56
2021-02-17	03:30:00	139907	900	900	989001025056288	D:\Dropbox\Family Room\GROUP 4\GROUP4A_baselineX1.c	group4Abaseline	2223.67	35.8188	133.048	16	134.112		223.169	31.84	702.28	58.6	197.72	0	0	0	8.36	0	0	46.56	197.72	122.44	78.32	427.04	19.56
2021-02-17	03:45:00	140807	900	900	989001025056288	D:\Dropbox\Family Room\GROUP 4\GROUP4A_baselineX1.c	group4Abaseline	9368.74	35.6403	137.461	84	150.853		247.558	141.16	829.84	66.6	70.16	27.84	86.28	7	0.12	15.92	31.96	64.2	54.24	119.08	40.32	201.92	251.12
2021-02-17	04:00:00	141707	900	900	989001025056288	D:\Dropbox\Family Room\GROUP 4\GROUP4A_baselineX1.c	group4Abaseline	4843.8	35.493	180.316	39	220.253		225.562	127.76	794.44	300.08	105.56	138.84	64.12	25.76	132.48	105.56	294.52	16.72	0	69.48	6.08	24.12	22.32
2021-02-17	04:15:00	142607	900	900	989001025056288	D:\Dropbox\Family Room\GROUP 4\GROUP4A_baselineX1.c	group4Abaseline	3004	35.8586	131.229	24	145.615		198.498	42.48	775.2	34.6	124.8	1.96	8.24	24.96	28.2	0.68	54	16.12	124.12	6.56	316.36	296.64	22.16
2021-02-17	04:30:00	143507	900	900	989001025056288	D:\Dropbox\Family Room\GROUP 4\GROUP4A_baselineX1.c	group4Abaseline	2452.06	34.9837	114.604	22	149.038		181.192	60.8	871.32	0	28.68	0	0	0	19.92	20.52	7.16	8.36	8.16	23.16	531.52	258.6	22.6
2021-02-17	04:45:00	144407	900	900	989001025056288	D:\Dropbox\Family Room\GROUP 4\GROUP4A_baselineX1.c	group4Abaseline	5532.78	35.1133	117.736	3	129.338		225.155	279.48	351.64	101.2	548.36	0	0	0	0	544.44	271.88	0	3.92	0	0	79.76	0
2021-02-17	05:00:00	145307	900	900	989001025056288	D:\Dropbox\Family Room\GROUP 4\GROUP4A_baselineX1.c	group4Abaseline	3197.36	35.2058	133.248	1	206.412		150.733	154.92	408.24	106.36	491.76	0	0	0	0	491.76	408.24	0	0	0	0	0	0
2021-02-17	05:15:00	146207	900	900	989001025056288	D:\Dropbox\Family Room\GROUP 4\GROUP4A_baselineX1.c	group4Abaseline	1007	35.2941	196.524	8	220.527		229.83	16.44	899.96	410.64	0.04	0	0	0	0	0	491.44	0	0.04	88.48	0	5.96	314.08
2021-02-17	05:30:00	147107	900	900	989001025056288	D:\Dropbox\Family Room\GROUP 4\GROUP4A_baselineX1.c	group4Abaseline	1272.93	35.5567	165.653	12	225.474		194.373	12.76	899.36	150.36	0.64	0	0	0	0	0	0	0	0.64	467.56	0	0	431.8
2021-02-17	05:45:00	148007	900	900	989001025056288	D:\Dropbox\Family Room\GROUP 4\GROUP4A_baselineX1.c	group4Abaseline	8383.08	35.6551	152.844	75	183.884		251.489	131.08	793.8	168.16	106.2	36.76	92.72	125.68	20.76	100.68	293.12	20.48	5.52	22.72	80.72	4.12	96.72
2021-02-17	06:00:00	148907	900	900	989001025056288	D:\Dropbox\Family Room\GROUP 4\GROUP4A_baselineX1.c	group4Abaseline	6446	35.4326	160.993	57	231.611		227.491	112	851.76	317.84	48.24	322.72	45.2	155.72	35.16	45.96	28.04	2.96	2.28	20.12	8.96	0	232.88
2021-02-17	06:15:00	149807	900	900	989001025056288	D:\Dropbox\Family Room\GROUP 4\GROUP4A_baselineX1.c	group4Abaseline	3621.2	35.6151	190.207	33	203.141		303.306	98.72	734.64	383.4	165.36	29.6	5.56	0	8.36	154.64	40.36	29.88	10.72	33.76	8.76	5.48	572.88
2021-02-17	06:30:00	150707	900	900	989001025056288	D:\Dropbox\Family Room\GROUP 4\GROUP4A_baselineX1.c	group4Abaseline	6851.62	35.8938	115.154	60	165.88		150.257	108.6	880.24	83.52	19.76	0	110.28	6.92	1.6	17.76	39.72	0	2	393.84	0.04	106.12	221.72
2021-02-17	06:45:00	151607	900	900	989001025056288	D:\Dropbox\Family Room\GROUP 4\GROUP4A_baselineX1.c	group4Abaseline	8474.59	35.9503	140.068	72	176.759		164.138	103.36	681.44	84.96	218.56	7.88	19.16	3.72	0	46.88	98.8	11.96	171.68	200.08	1.24	268.76	69.84
2021-02-17	07:00:00	152507	900	900	989001025056288	D:\Dropbox\Family Room\GROUP 4\GROUP4A_baselineX1.c	group4Abaseline	4633.75	35.6299	137.989	40	210.532		155.646	47.88	739	54.8	161	5.12	4.2	26.32	29.48	161	61.72	417	0	3.28	142.08	48.52	1.28
2021-02-17	07:15:00	153407	900	900	989001025056288	D:\Dropbox\Family Room\GROUP 4\GROUP4A_baselineX1.c	group4Abaseline	3173.9	35.8607	145.842	28	240.435		162.524	53.8	605.32	73.32	294.68	0	4.6	52.72	0	195.84	364.92	0	98.84	18.92	0	0	164.16
2021-02-17	07:30:00	154307	900	900	989001025056288	D:\Dropbox\Family Room\GROUP 4\GROUP4A_baselineX1.c	group4Abaseline	2520.99	35.9175	81.6525	22	91.9254		140.223	59.84	744.64	32.72	155.36	0	0	0	6.72	11.84	52.96	14.16	143.52	148.52	25.56	7.4	489.32
2021-02-17	07:45:00	155207	900	900	989001025056288	D:\Dropbox\Family Room\GROUP 4\GROUP4A_baselineX1.c	group4Abaseline	982.056	35.5873	33.2366	11	87.0697		79.5227	14.2	893.44	4.36	6.56	2.16	0	0	1.12	3.28	0	0	3.28	409.12	0	224.08	256.96
2021-02-17	08:00:00	156107	900	900	989001025056288	D:\Dropbox\Family Room\GROUP 4\GROUP4A_baselineX1.c	group4Abaseline	0	35.0075	53.6818	0	127.148		53.6819	0	900	0	0	0	0	0	0	0	0	0	0	900	0	0	0
2021-02-17	08:15:00	157007	900	900	989001025056288	D:\Dropbox\Family Room\GROUP 4\GROUP4A_baselineX1.c	group4Abaseline	0	35.8157	85.1291	0	125.843		89.3573	0	900	0	0	0	0	0	0	0	0	0	0	900	0	0	0
2021-02-17	08:30:00	157907	900	900	989001025056288	D:\Dropbox\Family Room\GROUP 4\GROUP4A_baselineX1.c	group4Abaseline	0	35.757	51.4941	0	128.043		55.6107	0	900	0	0	0	0	0	0	0	0	0	0	492	0	0	408
2021-02-17	08:45:00	158807	900	900	989001025056288	D:\Dropbox\Family Room\GROUP 4\GROUP4A_baselineX1.c	group4Abaseline	597.499	35.4625	92.9275	5	104.745		121.037	46.12	896.44	0	3.56	0	0	0	0	0	0	0	3.56	766.36	0	0	130.08
2021-02-17	09:00:00	159707	900	900	989001025056288	D:\Dropbox\Family Room\GROUP 4\GROUP4A_baselineX1.c	group4Abaseline	0	35.2184	40.6986	0	120.143		53.9739	0	900	0	0	0	0	0	0	0	0	0	0	900	0	0	0
2021-02-17	09:15:00	160607	900	900	989001025056288	D:\Dropbox\Family Room\GROUP 4\GROUP4A_baselineX1.c	group4Abaseline	960.351	35.7629	113.279	9	144.146		163.379	41.24	890.04	238.44	9.96	3.12	259.68	0	0	9.96	3.76	0	0	219.44	0	0	404.04
2021-02-17	09:30:00	161507	900	900	989001025056288	D:\Dropbox\Family Room\GROUP 4\GROUP4A_baselineX1.c	group4Abaseline	6600.4	35.2735	174.395	60	199.823		244.34	81.12	699.52	290.04	200.48	58.24	145.72	127.08	40.44	68.44	85.88	150	132.04	2.52	26	15.24	48.4
2021-02-17	09:45:00	162407	900	900	989001025056288	D:\Dropbox\Family Room\GROUP 4\GROUP4A_baselineX1.c	group4Abaseline	1561.2	35.5551	65.904	13	122.321		89.1228	23.32	865.6	0	34.4	0	0	0	0	0	0	3.92	34.4	782.6	0	13.32	65.76
2021-02-17	10:00:00	163307	900	900	989001025056288	D:\Dropbox\Family Room\GROUP 4\GROUP4A_baselineX1.c	group4Abaseline	239.006	35.984	89.9065	2	99.2594		107.978	279.2	900	0	0	0	0	0	0	0	0	0	0	663	0	0	237
2021-02-17	10:15:00	164207	900	900	989001025056288	D:\Dropbox\Family Room\GROUP 4\GROUP4A_baselineX1.c	group4Abaseline	0	35.6785	119.5	0	119.5		119.5	0	900	0	0	0	0	0	0	0	0	0	0	900	0	0	0
2021-02-17	10:30:00	165107	900	900	989001025056288	D:\Dropbox\Family Room\GROUP 4\GROUP4A_baselineX1.c	group4Abaseline	0	34.8395	97.5173	0	97.5173		119.5	0	900	0	0	0	0	0	0	0	0	0	0	900	0	0	0
2021-02-17	10:45:00	166007	900	900	989001025056288	D:\Dropbox\Family Room\GROUP 4\GROUP4A_baselineX1.c	group4Abaseline	0	35.7432	108.806	0	108.806		119.526	0	900	0	0	0	0	0	0	0	0	0	0	900	0	0	0
2021-02-17	11:00:00	166907	900	900	989001025056288	D:\Dropbox\Family Room\GROUP 4\GROUP4A_baselineX1.c	group4Abaseline	238.999	35.6716	110.24	2	110.24		133.194	13.08	900	0	0	0	0	0	0	0	0	0	0	649.16	0	0	250.84
2021-02-17	11:15:00	167807	900	900	989001025056288	D:\Dropbox\Family Room\GROUP 4\GROUP4A_baselineX1.c	group4Abaseline	597.501	35.5961	116.062	4	121.274		147.105	22.16	900	0	0	0	0	0	0	0	0	0	0	398.68	0	0	501.32
2021-02-17	11:30:00	168707	900	900	989001025056288	D:\Dropbox\Family Room\GROUP 4\GROUP4A_baselineX1.c	group4Abaseline	896.384	35.4987	101.155	7	133.548		131.852	27.12	900	34.36	0	0	59.16	0	0	0	5.08	0	0	192.68	0	0	643.08
2021-02-17	11:45:00	169607	900	900	989001025056288	D:\Dropbox\Family Room\GROUP 4\GROUP4A_baselineX1.c	group4Abaseline	5366.59	35.1736	153.799	50	208.462		222.803	98.8	832.12	182.48	67.88	17.2	121.6	20.48	289.04	10.36	212.56	9.92	57.52	18.52	8.16	15.88	118.76
2021-02-17	12:00:00	170507	900	900	989001025056288	D:\Dropbox\Family Room\GROUP 4\GROUP4A_baselineX1.c	group4Abaseline	11831	35.3873	145.148	102	203.796		170.37	217.32	729	160.56	171	15.44	114.72	46.16	50.68	111.52	177.84	35.8	59.48	115.04	9	120.44	43.88
2021-02-17	12:15:00	171407	900	900	989001025056288	D:\Dropbox\Family Room\GROUP 4\GROUP4A_baselineX1.c	group4Abaseline	3337.17	35.6967	145.322	25	174.648		187.345	101.2	651.6	131.12	248.4	1.56	83	45.2	9.24	11.72	242.32	22.56	236.68	222.24	0	12.68	12.8
2021-02-17	12:30:00	172307	900	900	989001025056288	D:\Dropbox\Family Room\GROUP 4\GROUP4A_baselineX1.c	group4Abaseline	1582.7	35.6697	146.014	14	169.908		215.21	64.24	876.72	60.8	23.28	0	56.24	16.88	0	0	124.92	0	23.28	4.36	452.96	194.48	26.88
2021-02-17	12:45:00	173207	900	900	989001025056288	D:\Dropbox\Family Room\GROUP 4\GROUP4A_baselineX1.c	group4Abaseline	120	35.6629	118.127	1	126.72		175.391	1.04	900	0	0	0	0	0	0	0	130.52	0	0	769.48	0	0	0
2021-02-17	13:00:00	174107	900	900	989001025056288	D:\Dropbox\Family Room\GROUP 4\GROUP4A_baselineX1.c	group4Abaseline	3332.51	36.0044	114.71	34	115.919		211.171	29.08	861.12	0	38.88	0	0	0	0	2.36	3.2	0	36.52	854.96	1.52	1.44	0
2021-02-17	13:15:00	175007	900	900	989001025056288	D:\Dropbox\Family Room\GROUP 4\GROUP4A_baselineX1.c	group4Abaseline	0	36.2892	119.377	0	119.379		119.5	0	900	0	0	0	0	0	0	0	0	0	0	900	0	0	0
2021-02-17	13:30:00	175907	900	900	989001025056288	D:\Dropbox\Family Room\GROUP 4\GROUP4A_baselineX1.c	group4Abaseline	1133.87	36.2577	117.715	11	130.777		140.027	12.24	897.6	4.04	2.4	0	0	0	0	1.24	227.76	1.2	1.16	526.72	0	0	141.92
2021-02-17	13:45:00	176807	900	900	989001025056288	D:\Dropbox\Family Room\GROUP 4\GROUP4A_baselineX1.c	group4Abaseline	0	35.7351	132.718	0	158.751		146.22	0	900	0	0	0	0	0	0	0	492	0	0	408	0	0	0
2021-02-17	14:00:00	177707	900	900	989001025056288	D:\Dropbox\Family Room\GROUP 4\GROUP4A_baselineX1.c	group4Abaseline	0	36.0435	113.997	0	114.894		119.706	0	900	0	0	0	0	0	0	0	0	0	0	900	0	0	0
2021-02-17	14:15:00	178607	900	900	989001025056288	D:\Dropbox\Family Room\GROUP 4\GROUP4A_baselineX1.c	group4Abaseline	0	36.1675	80.2729	0	88.6965		119.5	0	900	0	0	0	0	0	0	0	0	0	0	900	0	0	0
2021-02-17	14:30:00	179507	900	900	989001025056288	D:\Dropbox\Family Room\GROUP 4\GROUP4A_baselineX1.c	group4Abaseline	752.261	36.2357	89.9517	8	90.6477		152.815	8.32	898.2	20.92	1.8	0	0	0	0	0.04	0	0	1.76	586.12	0	0	312.08
2021-02-17	14:45:00	180407	900	900	989001025056288	D:\Dropbox\Family Room\GROUP 4\GROUP4A_baselineX1.c	group4Abaseline	1169.46	35.8186	122.541	10	130.814		123.512	45.2	897.84	0	2.16	0	0	0	0	0	82.64	0	2.16	815.2	0	0	0
2021-02-17	15:00:00	181307	900	900	989001025056288	D:\Dropbox\Family Room\GROUP 4\GROUP4A_baselineX1.c	group4Abaseline	3269.02	35.6522	184.938	29	210.912		196.17	52.96	849.8	446.4	50.2	36.28	60.88	373.64	0.84	35.68	57.24	26.28	14.52	280.64	14	0	0
2021-02-17	15:15:00	182207	900	900	989001025056288	D:\Dropbox\Family Room\GROUP 4\GROUP4A_baselineX1.c	group4Abaseline	3384.82	35.1523	136.34	30	170.76		198.867	85.8	849	88.68	51	3.64	3.32	57.04	3.52	30.92	241.24	0.48	20.08	418.48	46.36	7.84	67.08
2021-02-17	15:30:00	183107	900	900	989001025056288	D:\Dropbox\Family Room\GROUP 4\GROUP4A_baselineX1.c	group4Abaseline	240.038	35.7518	126.126	2	126.704		194.775	267.84	900	24.76	0	0	0	0	0	0	453.8	0	0	446.2	0	0	0
2021-02-17	15:45:00	184007	900	900	989001025056288	D:\Dropbox\Family Room\GROUP 4\GROUP4A_baselineX1.c	group4Abaseline	10495.4	36.4387	116.713	102	119.266		163.507	102.52	840.92	126.32	59.08	0	0	0	0	4.64	288.16	13.72	54.44	539.04	0	0	0
2021-02-17	16:00:00	184907	900	900	989001025056288	D:\Dropbox\Family Room\GROUP 4\GROUP4A_baselineX1.c	group4Abaseline	1076	36.0426	120.119	9	120.507		120.181	14.32	895.32	5.32	4.68	0	0	0	0	0	4.64	1.2	4.68	889.48	0	0	0
2021-02-17	16:15:00	185807	900	900	989001025056288	D:\Dropbox\Family Room\GROUP 4\GROUP4A_baselineX1.c	group4Abaseline	119.496	35.7611	103.552	1	103.552		133.574	182.64	900	0	0	0	0	0	0	0	0	0	0	617.96	0	0	282.04
2021-02-17	16:30:00	186707	900	900	989001025056288	D:\Dropbox\Family Room\GROUP 4\GROUP4A_baselineX1.c	group4Abaseline	239.5	36.0612	55.4829	2	93.0012		125.718	7.84	900	32.2	0	0	0	0	0	0	212.16	0	0	3.92	0	0	683.92
2021-02-17	16:45:00	187607	900	900	989001025056288	D:\Dropbox\Family Room\GROUP 4\GROUP4A_baselineX1.c	group4Abaseline	1198.49	35.7965	62.6485	10	111.735		122.894	113.16	900	0	0	0	0	0	0	0	383.2	0	0	312.48	0	23.24	181.08
2021-02-17	17:00:00	188507	900	900	989001025056288	D:\Dropbox\Family Room\GROUP 4\GROUP4A_baselineX1.c	group4Abaseline	7192.63	35.0267	203.978	63	236.913		261.525	168.48	805.4	532	94.6	146.08	61.96	35.28	175.68	35.16	280.72	16.44	59.44	3.92	64.4	16.24	4.68
2021-02-17	17:15:00	189407	900	900	989001025056288	D:\Dropbox\Family Room\GROUP 4\GROUP4A_baselineX1.c	group4Abaseline	2831.7	35.2528	119.988	31	202.031		130.719	55.04	508.76	11.68	391.24	0	1.52	155.96	6.44	7	285.6	0.92	384.24	2.92	4.6	31.92	18.88
2021-02-17	17:30:00	190307	900	900	989001025056288	D:\Dropbox\Family Room\GROUP 4\GROUP4A_baselineX1.c	group4Abaseline	239	35.3812	130.716	2	159.863		170.428	2.32	409.24	0	490.76	0	0	0	0	0	0	0	490.76	0	173.36	235.88	0
2021-02-17	17:45:00	191207	900	900	989001025056288	D:\Dropbox\Family Room\GROUP 4\GROUP4A_baselineX1.c	group4Abaseline	293.104	35.4159	126.715	3	161.048		154.3	62.12	857.44	0	42.56	0	0	0	3.56	0	0	0.04	42.56	0	853.84	0	0
2021-02-17	18:00:00	192107	900	900	989001025056288	D:\Dropbox\Family Room\GROUP 4\GROUP4A_baselineX1.c	group4Abaseline	1866.18	34.9926	143.932	16	169.317		219.13	44.76	894.96	92.2	5.04	0	0	0	16.04	2.52	0	0	2.52	690.72	0	0	188.2
2021-02-17	18:15:00	193007	900	900	989001025056288	D:\Dropbox\Family Room\GROUP 4\GROUP4A_baselineX1.c	group4Abaseline	10722.6	35.3308	130.96	100	183.217		160.44	379.32	751.84	165.28	148.16	15.76	50.16	53.32	21.2	66.96	182.12	94.2	81.2	254.96	20.32	22.2	37.6
2021-02-17	18:30:00	193907	900	900	989001025056288	D:\Dropbox\Family Room\GROUP 4\GROUP4A_baselineX1.c	group4Abaseline	7178.79	35.4686	158.176	64	184.22		214.293	199.48	740.84	295.72	159.16	20.44	27.96	230.52	16.92	45.36	88.6	174.6	113.8	98.28	21.28	41	21.24
2021-02-17	18:45:00	194807	900	900	989001025056288	D:\Dropbox\Family Room\GROUP 4\GROUP4A_baselineX1.c	group4Abaseline	2040.49	35.4987	179.185	16	222.347		237.853	19.4	873.68	435.2	26.32	0	0	169.6	0	0	0.6	229.32	26.32	199.92	1.24	55.2	217.8
2021-02-17	19:00:00	195707	900	900	989001025056288	D:\Dropbox\Family Room\GROUP 4\GROUP4A_baselineX1.c	group4Abaseline	5257.58	35.6871	185.79	40	233.537		230.632	100.2	851.68	380.6	48.32	0	7.84	16	27.72	26.2	96.48	30.04	22.12	255.4	65.8	246.28	106.12
2021-02-17	19:15:00	196607	900	900	989001025056288	D:\Dropbox\Family Room\GROUP 4\GROUP4A_baselineX1.c	group4Abaseline	2434.15	35.6701	142.19	21	161.087		220.768	42.08	707.8	54.92	192.2	0	0.04	0	19	20.84	0	43.56	171.36	2.64	0	595.56	47
2021-02-17	19:30:00	197507	900	900	989001025056288	D:\Dropbox\Family Room\GROUP 4\GROUP4A_baselineX1.c	group4Abaseline	140.103	35.6076	222.12	1	252.137		277.556	1.4	900	641.88	0	0	0	0	0	0	0	0	0	0	17.64	882.36	0
2021-02-17	19:45:00	198407	900	900	989001025056288	D:\Dropbox\Family Room\GROUP 4\GROUP4A_baselineX1.c	group4Abaseline	3440.41	35.324	154.765	30	219.088		208.007	50.24	888.04	160.6	11.96	0	31.44	36.36	0.24	11.56	188.08	9.48	0.4	144.08	156.68	286.84	34.84
2021-02-17	20:00:00	199307	900	900	989001025056288	D:\Dropbox\Family Room\GROUP 4\GROUP4A_baselineX1.c	group4Abaseline	7128.1	35.3851	178.159	62	202.8		223.789	273.84	757.44	447.2	142.56	3.8	37.2	343.84	48.12	41.2	136.88	11.64	101.36	21.96	40.6	31.44	81.96
2021-02-17	20:15:00	200207	900	900	989001025056288	D:\Dropbox\Family Room\GROUP 4\GROUP4A_baselineX1.c	group4Abaseline	5332.9	35.461	156.883	43	210.095		210.762	172.32	855.24	277.52	44.76	0	6.12	290.16	25.92	14.04	143.76	63.36	30.72	208.68	17.12	25.16	74.96
2021-02-17	20:30:00	201107	900	900	989001025056288	D:\Dropbox\Family Room\GROUP 4\GROUP4A_baselineX1.c	group4Abaseline	3294.79	35.5986	148.468	29	194.633		178.033	84.56	360.68	132.48	539.32	4.28	0.88	6.04	137.2	219.44	16.68	1.68	319.88	82.8	0	106.84	4.28
2021-02-17	20:45:00	202007	900	900	989001025056288	D:\Dropbox\Family Room\GROUP 4\GROUP4A_baselineX1.c	group4Abaseline	2509.2	35.7522	137.117	18	199.571		151.832	43.96	486.08	33	413.92	0	8.68	11.04	0	33.44	13.44	0	380.48	379.52	0	0	73.4
2021-02-17	21:00:00	202907	900	900	989001025056288	D:\Dropbox\Family Room\GROUP 4\GROUP4A_baselineX1.c	group4Abaseline	1075.5	35.6245	116.129	9	202.315		134.862	12.72	900	0	0	0	0	0	0	0	0	0	0	281.24	0	408	210.76
2021-02-17	21:15:00	203807	900	900	989001025056288	D:\Dropbox\Family Room\GROUP 4\GROUP4A_baselineX1.c	group4Abaseline	407.998	35.4765	115.415	3	161.015		138.785	3.2	900	0	0	0	0	0	0	0	0	0	0	538.52	0	350.8	10.68
2021-02-17	21:30:00	204707	900	900	989001025056288	D:\Dropbox\Family Room\GROUP 4\GROUP4A_baselineX1.c	group4Abaseline	239	35.5588	135.449	2	161.659		164.986	5.96	900	0	0	0	0	0	0	0	0	0	0	827.92	0	0	72.08
2021-02-17	21:45:00	205607	900	900	989001025056288	D:\Dropbox\Family Room\GROUP 4\GROUP4A_baselineX1.c	group4Abaseline	5050.23	36.1284	175.29	45	187.068		213.316	96.12	853.32	289.84	46.68	0.04	31.64	114.4	12.96	20.2	168.64	2.8	26.48	389.2	21.2	9.24	103.2
2021-02-17	22:00:00	206507	900	900	989001025056288	D:\Dropbox\Family Room\GROUP 4\GROUP4A_baselineX1.c	group4Abaseline	5499.58	36.9107	251.516	50	290.516		292.016	112.8	858.64	660.2	41.36	100.72	11.28	483.08	17.16	39	105.28	4.72	2.36	123.2	9.08	1.16	2.96
2021-02-17	22:15:00	207407	900	900	989001025056288	D:\Dropbox\Family Room\GROUP 4\GROUP4A_baselineX1.c	group4Abaseline	3834.65	36.928	214.731	18	280.75		237.744	130.52	881.76	403.68	18.24	0	0	252.12	408.24	9.72	23.76	110	8.52	1.84	66.24	8.52	11.04
2021-02-17	22:30:00	208307	900	900	989001025056288	D:\Dropbox\Family Room\GROUP 4\GROUP4A_baselineX1.c	group4Abaseline	3763.81	36.6406	141.982	29	150.757		218.067	139.52	601.6	113.92	298.4	43.48	40.92	34.92	13.92	17.64	31.56	35.64	280.76	191.56	0	152.84	56.76
2021-02-17	22:45:00	209207	900	900	989001025056288	D:\Dropbox\Family Room\GROUP 4\GROUP4A_baselineX1.c	group4Abaseline	407.999	35.5863	82.248	3	115.78		87.1764	133.4	887.32	0	12.68	0	0	0	0	0	0	0	12.68	287.8	0	107.52	492
2021-02-17	23:00:00	210107	900	900	989001025056288	D:\Dropbox\Family Room\GROUP 4\GROUP4A_baselineX1.c	group4Abaseline	358.5	35.3623	137.282	3	223.993		170.573	7.12	420.04	0.52	479.96	0	0	0	0	0	0	0	479.96	0	0	420.04	0
2021-02-17	23:15:00	211007	900	900	989001025056288	D:\Dropbox\Family Room\GROUP 4\GROUP4A_baselineX1.c	group4Abaseline	885.984	35.1683	115.62	7	125.142		168.319	126.52	346.28	14.28	553.72	0	0	0	0	0	0	0	553.72	25.16	0	321.12	0
2021-02-17	23:30:00	211907	900	900	989001025056288	D:\Dropbox\Family Room\GROUP 4\GROUP4A_baselineX1.c	group4Abaseline	119.5	35.345	114.77	1	128.392		167.778	2.12	101.6	0	798.4	0	0	0	0	0	0	0	798.4	0	0	101.6	0
2021-02-17	23:45:00	212807	900	900	989001025056288	D:\Dropbox\Family Room\GROUP 4\GROUP4A_baselineX1.c	group4Abaseline	1364	35.6682	180.078	12	223.097		251.903	15.24	836.76	254.92	63.24	0	0	0	0	0	0	0	63.24	416.48	0	13.84	406.44
2021-02-18	00:00:00	213707	900	900	989001025056288	D:\Dropbox\Family Room\GROUP 4\GROUP4A_baselineX1.c	group4Abaseline	9295.77	35.2332	137.094	80	188.648		178.259	251.96	842.08	180.64	57.92	11.12	27.8	209.28	22.32	12.52	274.2	7.88	45.4	89.4	17	30.84	152.24
2021-02-18	00:15:00	214607	900	900	989001025056288	D:\Dropbox\Family Room\GROUP 4\GROUP4A_baselineX1.c	group4Abaseline	8482.05	35.0605	145.373	73	200.978		197.346	148.36	766.48	141.2	133.52	12.48	78.96	53.08	6.04	73.6	52.72	3.68	59.92	103.84	271.32	10.32	174.04
2021-02-18	00:30:00	215507	900	900	989001025056288	D:\Dropbox\Family Room\GROUP 4\GROUP4A_baselineX1.c	group4Abaseline	7632.61	34.7709	177.99	66	208.659		222.424	89.2	778.8	327.88	121.2	0	28.64	45.12	0	54.96	235.12	0	66.24	244.92	140.48	25	59.52
2021-02-18	00:45:00	216407	900	900	989001025056288	D:\Dropbox\Family Room\GROUP 4\GROUP4A_baselineX1.c	group4Abaseline	2040.34	35.5157	135.908	17	137.888		276.459	30	752.24	23.36	147.76	0	0	0	0.04	0	0	0.04	147.76	571.64	11.36	105.88	63.28
2021-02-18	01:00:00	217307	900	900	989001025056288	D:\Dropbox\Family Room\GROUP 4\GROUP4A_baselineX1.c	group4Abaseline	1798.33	35.6215	156.448	16	224.489		212.449	202.76	831.88	318.28	68.12	0	0	0	23.52	30.92	0	0	37.2	236.04	0	16.88	555.44
2021-02-18	01:15:00	218207	900	900	989001025056288	D:\Dropbox\Family Room\GROUP 4\GROUP4A_baselineX1.c	group4Abaseline	4880.46	35.2197	197.35	41	235.806		275.92	95.92	869.48	467.64	30.52	26.44	15.56	321.96	20.48	24.04	27.8	0	6.48	93	0	0	364.24
2021-02-18	01:30:00	219107	900	900	989001025056288	D:\Dropbox\Family Room\GROUP 4\GROUP4A_baselineX1.c	group4Abaseline	5742.67	35.8234	174.045	50	184.448		259.462	132.8	792.8	311.32	107.2	44.2	22.28	31.84	28.36	71.88	294.64	57.8	35.32	94.44	15.28	3.4	200.56
2021-02-18	01:45:00	220007	900	900	989001025056288	D:\Dropbox\Family Room\GROUP 4\GROUP4A_baselineX1.c	group4Abaseline	7962.13	35.3478	172.628	64	227.75		240.923	274.16	671.32	292.52	228.68	0	76.4	164	124.32	132.16	110.52	2.12	96.52	79.2	58.8	20.28	35.68
2021-02-18	02:00:00	220907	900	900	989001025056288	D:\Dropbox\Family Room\GROUP 4\GROUP4A_baselineX1.c	group4Abaseline	3603.36	35.333	165.78	29	256.846		200.387	52.6	893.48	314.48	6.52	0	16.96	405.52	7.96	0.44	117.28	16.56	6.08	140.6	0	8.92	179.68
2021-02-18	02:15:00	221807	900	900	989001025056288	D:\Dropbox\Family Room\GROUP 4\GROUP4A_baselineX1.c	group4Abaseline	3292.11	35.9396	145.945	25	158.94		263.521	76.52	866.36	172.44	33.64	0	0	0	6.84	0	0	0	33.64	442.36	1.48	19.04	396.64
2021-02-18	02:30:00	222707	900	900	989001025056288	D:\Dropbox\Family Room\GROUP 4\GROUP4A_baselineX1.c	group4Abaseline	9522.61	35.4532	144.567	84	217.291		165.672	283.72	776.16	173.72	123.84	112.48	49.96	185.48	6.68	108.64	130.76	23.76	15.2	49.8	79.28	46.44	91.52
2021-02-18	02:45:00	223607	900	900	989001025056288	D:\Dropbox\Family Room\GROUP 4\GROUP4A_baselineX1.c	group4Abaseline	6067.3	35.5921	121.716	57	205.87		174.084	249.2	712.76	105.04	187.24	93.4	58.6	31.04	38.76	24.48	158.64	39.2	162.76	43.92	40.44	63.16	145.6
2021-02-18	03:00:00	224507	900	900	989001025056288	D:\Dropbox\Family Room\GROUP 4\GROUP4A_baselineX1.c	group4Abaseline	4953.31	35.5573	175.795	48	196.937		274.79	78.72	869.16	396.08	30.84	5	30.6	145.72	9.08	1.48	20.88	9.76	29.36	29.08	235.8	43.64	339.6
2021-02-18	03:15:00	225407	900	900	989001025056288	D:\Dropbox\Family Room\GROUP 4\GROUP4A_baselineX1.c	group4Abaseline	4538.76	35.884	180.874	42	198.728		228.965	59.76	806.16	342.32	93.84	45.88	0	0	157.68	68.08	1.2	66.56	25.76	99.72	39.24	48.84	347.04
2021-02-18	03:30:00	226307	900	900	989001025056288	D:\Dropbox\Family Room\GROUP 4\GROUP4A_baselineX1.c	group4Abaseline	5315.09	35.6798	154.222	43	201.783		178.617	82.08	689.76	143.4	210.24	71.4	90.16	11.36	14.84	196.56	341.8	35.68	13.68	29.24	5.36	8.04	81.88
2021-02-18	03:45:00	227207	900	900	989001025056288	D:\Dropbox\Family Room\GROUP 4\GROUP4A_baselineX1.c	group4Abaseline	7600.93	35.5397	140.447	58	189.893		178.082	228.36	783.32	92.52	116.68	87.32	142.88	73.68	97.4	42.24	129.4	148.96	74.44	19.88	43.08	13.72	27
2021-02-18	04:00:00	228107	900	900	989001025056288	D:\Dropbox\Family Room\GROUP 4\GROUP4A_baselineX1.c	group4Abaseline	3454.09	35.4359	178.683	30	208.662		242.345	48.16	880.48	258.2	19.52	8.12	107.08	179.16	2.56	0.6	347.96	1.48	18.92	162.04	4.88	53.04	14.16
2021-02-18	04:15:00	229007	900	900	989001025056288	D:\Dropbox\Family Room\GROUP 4\GROUP4A_baselineX1.c	group4Abaseline	11327.8	35.3267	166.224	98	235.775		200.587	189.32	738.36	252.72	161.64	78	77.32	53.6	160.64	150.4	154.08	35.72	11.24	29.76	107.32	20.6	21.32
2021-02-18	04:30:00	229907	900	900	989001025056288	D:\Dropbox\Family Room\GROUP 4\GROUP4A_baselineX1.c	group4Abaseline	3118.92	35.554	255.626	28	285.123		288.648	33.24	876.68	681.68	23.32	46.68	297.32	360.24	107.72	21.8	3.16	15	1.52	46.56	0	0	0
2021-02-18	04:45:00	230807	900	900	989001025056288	D:\Dropbox\Family Room\GROUP 4\GROUP4A_baselineX1.c	group4Abaseline	7671.87	35.3227	176.777	66	230.781		218.441	154.88	716.32	369.28	183.68	84.24	136.24	198.56	25.64	41.32	25.8	21.48	142.36	5.28	21.76	39.24	158.08
2021-02-18	05:00:00	231707	900	900	989001025056288	D:\Dropbox\Family Room\GROUP 4\GROUP4A_baselineX1.c	group4Abaseline	7953.13	35.5796	146.402	77	196.93		169.62	95.68	577.08	91.84	322.92	96.08	56.04	16.92	14.76	30.28	373.2	2.76	292.64	17.32	0	0	0
2021-02-18	05:15:00	232607	900	900	989001025056288	D:\Dropbox\Family Room\GROUP 4\GROUP4A_baselineX1.c	group4Abaseline	9022.31	35.6327	150.638	69	175.29		209.893	113.2	573.28	154.76	326.72	135.44	33.52	22.72	75.24	133.44	19.8	76.36	193.28	155.04	0.88	25.68	28.6
2021-02-18	05:30:00	233507	900	900	989001025056288	D:\Dropbox\Family Room\GROUP 4\GROUP4A_baselineX1.c	group4Abaseline	4246.73	35.5163	172.284	38	239.885		197.29	108.2	876.44	324.4	23.56	0	0.04	0.96	0	0.04	222.8	0	23.52	173.16	0	0	479.48
2021-02-18	05:45:00	234407	900	900	989001025056288	D:\Dropbox\Family Room\GROUP 4\GROUP4A_baselineX1.c	group4Abaseline	3101.01	35.8433	122.716	26	166.995		156.744	58.96	857.44	73	42.56	18.6	2.44	30.56	48.52	0	69.36	0	42.56	232.96	0	171.96	283.04
2021-02-18	06:00:00	235307	900	900	989001025056288	D:\Dropbox\Family Room\GROUP 4\GROUP4A_baselineX1.c	group4Abaseline	3684.49	35.2917	205.034	28	259.239		234.399	67.8	866.04	417.64	33.96	55.76	1.96	184.52	23.32	11.16	14.72	27.92	22.8	52.04	0	463.44	42.36
2021-02-18	06:15:00	236207	900	900	989001025056288	D:\Dropbox\Family Room\GROUP 4\GROUP4A_baselineX1.c	group4Abaseline	0	35.6433	186.576	0	188.715		242.01	0	900	433.8	0	0	0	0	0	0	0	0	0	900	0	0	0
2021-02-18	06:30:00	237107	900	900	989001025056288	D:\Dropbox\Family Room\GROUP 4\GROUP4A_baselineX1.c	group4Abaseline	598.499	34.9479	119.246	5	119.522		264.24	10.72	900	11.72	0	0	0	0	0	0	34	0	0	93.28	0	0	772.72
2021-02-18	06:45:00	238007	900	900	989001025056288	D:\Dropbox\Family Room\GROUP 4\GROUP4A_baselineX1.c	group4Abaseline	2209.49	35.7698	137.472	16	137.471		278.692	64.76	858.08	168.88	41.92	0	12.88	156.8	0	0	9.28	0	41.92	59.56	0	36.92	582.64
2021-02-18	07:00:00	238907	900	900	989001025056288	D:\Dropbox\Family Room\GROUP 4\GROUP4A_baselineX1.c	group4Abaseline	2539.85	35.6329	93.0005	23	95.3794		280.696	243.28	888.6	136.2	11.4	0	3.84	131.4	1.24	4.4	34.88	18.32	7	369.16	0	0	329.76
2021-02-18	07:15:00	239807	900	900	989001025056288	D:\Dropbox\Family Room\GROUP 4\GROUP4A_baselineX1.c	group4Abaseline	205.478	35.8068	135.152	2	135.151		242.544	128.72	899.96	0	0.04	0	0	0	0	0	0	0	0.04	0	0	0	899.96
2021-02-18	07:30:00	240707	900	900	989001025056288	D:\Dropbox\Family Room\GROUP 4\GROUP4A_baselineX1.c	group4Abaseline	0	35.1729	108.91	0	162.563		180.875	0	900	0	0	0	0	0	0	0	0	0	0	0	0	0	900
2021-02-18	07:45:00	241607	900	900	989001025056288	D:\Dropbox\Family Room\GROUP 4\GROUP4A_baselineX1.c	group4Abaseline	0	35.8057	66.3569	0	184.423		67.8916	0	900	14.88	0	0	0	0	0	0	0	0	0	0	0	0	900
2021-02-18	08:00:00	242507	900	900	989001025056288	D:\Dropbox\Family Room\GROUP 4\GROUP4A_baselineX1.c	group4Abaseline	290.13	36.1499	74.0049	2	125.401		86.1017	334.44	463.64	0	436.36	0	0	0	0	0	0	0	436.36	77.4	0	0	386.24
2021-02-18	08:15:00	243407	900	900	989001025056288	D:\Dropbox\Family Room\GROUP 4\GROUP4A_baselineX1.c	group4Abaseline	1539.09	36.1118	73.9691	12	75.7055		139.649	481.72	832.64	22.84	67.36	0	0	0	23.32	1.84	14.08	0	65.52	554.4	0	240.84	0
2021-02-18	08:30:00	244307	900	900	989001025056288	D:\Dropbox\Family Room\GROUP 4\GROUP4A_baselineX1.c	group4Abaseline	0	35.4062	119.5	0	119.5		199.83	0	900	0	0	0	0	0	0	0	0	0	0	0	0	900	0
2021-02-18	08:45:00	245207	900	900	989001025056288	D:\Dropbox\Family Room\GROUP 4\GROUP4A_baselineX1.c	group4Abaseline	0	35.3399	117.468	0	141.797		151.814	0	900	0	0	0	0	0	0	0	0	0	0	0	0	900	0
2021-02-18	09:00:00	246107	900	900	989001025056288	D:\Dropbox\Family Room\GROUP 4\GROUP4A_baselineX1.c	group4Abaseline	816.965	35.2748	126.196	7	136.468		219.039	21.36	823.24	0	76.76	0	0	0	0	0	0.04	0	76.76	246.08	0	570.08	7.04
2021-02-18	09:15:00	247007	900	900	989001025056288	D:\Dropbox\Family Room\GROUP 4\GROUP4A_baselineX1.c	group4Abaseline	238.535	36.022	108.991	2	146.406		120.669	42.76	872.56	0	27.44	0	0	0	0	0	0	0	27.44	872.56	0	0	0
2021-02-18	09:30:00	247907	900	900	989001025056288	D:\Dropbox\Family Room\GROUP 4\GROUP4A_baselineX1.c	group4Abaseline	0	35.1516	103.072	0	143.317		119.5	0	900	0	0	0	0	0	0	0	0	0	0	900	0	0	0
2021-02-18	09:45:00	248807	900	900	989001025056288	D:\Dropbox\Family Room\GROUP 4\GROUP4A_baselineX1.c	group4Abaseline	0	35.6652	119.5	0	168.999		119.5	0	900	0	0	0	0	0	0	0	0	0	0	900	0	0	0
2021-02-18	10:00:00	249707	900	900	989001025056288	D:\Dropbox\Family Room\GROUP 4\GROUP4A_baselineX1.c	group4Abaseline	0	35.6514	119.595	0	168.999		120.004	0	900	0	0	0	0	0	0	0	0	0	0	900	0	0	0
2021-02-18	10:15:00	250607	900	900	989001025056288	D:\Dropbox\Family Room\GROUP 4\GROUP4A_baselineX1.c	group4Abaseline	238.998	35.9629	119.971	2	160.569		126.541	88.16	759.36	0	140.64	0	0	0	0	0	0	0	140.64	759.36	0	0	0
2021-02-18	10:30:00	251507	900	900	989001025056288	D:\Dropbox\Family Room\GROUP 4\GROUP4A_baselineX1.c	group4Abaseline	3665.13	35.1081	205.105	31	250.478		233.308	37.6	894.36	474.12	5.64	2.52	17.88	262.84	183.64	1.24	24.24	160.08	4.4	3.68	4.12	132.72	102.64
2021-02-18	10:45:00	252407	900	900	989001025056288	D:\Dropbox\Family Room\GROUP 4\GROUP4A_baselineX1.c	group4Abaseline	2098.15	35.4376	123.415	18	160.245		137.927	42.04	811.28	83.92	88.72	0.04	5.72	0	77.76	1.32	7.84	0.48	87.4	34.76	0	578.48	106.2
2021-02-18	11:00:00	253307	900	900	989001025056288	D:\Dropbox\Family Room\GROUP 4\GROUP4A_baselineX1.c	group4Abaseline	1965.72	35.2408	113.901	17	126.968		128.676	64.44	898.44	22.08	1.56	0.04	10.24	8.2	6.04	0	5.36	18.32	1.56	97.28	0	48.36	704.6
2021-02-18	11:15:00	254207	900	900	989001025056288	D:\Dropbox\Family Room\GROUP 4\GROUP4A_baselineX1.c	group4Abaseline	1684.29	34.9673	124.832	13	172.229		138.691	106	893.92	10.96	6.08	0.04	6.28	0	4.8	0	2.04	239.32	6.08	1.52	60.32	575.36	4.24
2021-02-18	11:30:00	255107	900	900	989001025056288	D:\Dropbox\Family Room\GROUP 4\GROUP4A_baselineX1.c	group4Abaseline	0	35.5629	119.556	0	119.618		168.999	0	900	0	0	0	0	0	0	0	0	0	0	0	0	900	0
2021-02-18	11:45:00	256007	900	900	989001025056288	D:\Dropbox\Family Room\GROUP 4\GROUP4A_baselineX1.c	group4Abaseline	0	35.5575	65.3267	0	119.5		92.3859	0	900	0	0	0	0	0	0	0	0	0	0	408	0	492	0
2021-02-18	12:00:00	256907	900	900	989001025056288	D:\Dropbox\Family Room\GROUP 4\GROUP4A_baselineX1.c	group4Abaseline	1103.93	35.6795	91.4529	11	113.891		128.017	13.64	887.44	0	12.56	0	0	0	0	0	0.04	6.04	12.56	634.96	0	0	246.4
2021-02-18	12:15:00	257807	900	900	989001025056288	D:\Dropbox\Family Room\GROUP 4\GROUP4A_baselineX1.c	group4Abaseline	578.201	35.2327	102.219	6	169.906		110.155	123.36	848.72	0	51.28	0	0	0	0	0.08	159.88	0	51.2	155.84	0	0	533
2021-02-18	12:30:00	258707	900	492	989001025056288	D:\Dropbox\Family Room\GROUP 4\GROUP4A_baselineX1.c	group4Abaseline	120	35.5408	156.298	1	221.661		164.189	1.2	492	13.04	0	0	0	0	0	0	418.88	0	0	73.12	0	0	0

## Sheet: Sheet3
date	time	time since start (s)	bin duration (s)	distance (mm)	temperature (C)	separation (mm)	transition
2021-02-15	12:30:00	0	900	6016.43	37.4795	160.87	53
2021-02-15	12:45:00	407	900	14090	37.8452	176.261	123
2021-02-15	13:00:00	1307	900	7827.79	37.8835	145.76	69
2021-02-15	13:15:00	2207	900	5452.91	37.5535	100.416	44
2021-02-15	13:30:00	3107	900	1685.64	37.507	95.4466	15
2021-02-15	13:45:00	4007	900	1174.3	37.3112	125.479	10
2021-02-15	14:00:00	4907	900	71.1391	37.1565	63.8311	0
2021-02-15	14:15:00	5807	900	1561.98	37.2793	108.191	11
2021-02-15	14:30:00	6707	900	8085.85	37.2224	124.752	65
2021-02-15	14:45:00	7607	900	7375.97	37.3804	129.32	59
2021-02-15	15:00:00	8507	900	2638.49	37.2813	157.087	18
2021-02-15	15:15:00	9407	900	506.991	36.664	121.247	3
2021-02-15	15:30:00	10307	900	0	37	119.5	0
2021-02-15	16:00:00	12107	900	1902.01	36.8094	155.468	17
2021-02-15	16:15:00	13007	900	1715.79	37.2624	103.385	15
2021-02-15	16:30:00	13907	900	1034.49	36.5551	117.965	7
2021-02-15	16:45:00	14807	900	1293.92	37.166	91.8033	11
2021-02-15	17:00:00	15707	900	0	37.3097	49.6758	0
2021-02-15	17:15:00	16607	900	6811.65	37.177	129.829	51
2021-02-15	17:30:00	17507	900	6595.13	37.4947	153.975	50
2021-02-15	17:45:00	18407	900	10081.7	37.6275	142.287	83
2021-02-15	18:00:00	19307	900	836.496	37.5384	117.319	7
2021-02-15	18:15:00	20207	900	1104.5	37.379	121.563	8
2021-02-15	18:30:00	21107	900	8470.73	37.7417	137.506	70
2021-02-15	18:45:00	22007	900	12400.8	38.074	159.914	108
2021-02-15	19:00:00	22907	900	17431.3	37.8577	145.331	150
2021-02-15	19:15:00	23807	900	3683.65	37.8857	113.37	30
2021-02-15	19:30:00	24707	900	1224.06	37.6512	115.085	9
2021-02-15	19:45:00	25607	900	3870.76	37.4073	146.871	37
2021-02-15	20:00:00	26507	900	13755.8	37.8739	148.474	122
2021-02-15	20:15:00	27407	900	10374.6	38.0078	131.83	94
2021-02-15	20:30:00	28307	900	11950.1	38.1888	185.868	108
2021-02-15	20:45:00	29207	900	12366.7	37.8415	138.715	111
2021-02-15	21:00:00	30107	900	10917.6	37.8724	145.948	94
2021-02-15	21:15:00	31007	900	9071.12	37.9211	132.005	77
2021-02-15	21:30:00	31907	900	7898.5	37.6636	116.364	69
2021-02-15	21:45:00	32807	900	750.965	37.3761	71.4587	6
2021-02-15	22:00:00	33707	900	458.753	37.1129	36.342	4
2021-02-15	22:15:00	34607	900	1174.5	36.9222	147.408	9
2021-02-15	22:30:00	35507	900	1483.5	36.7819	112.411	13
2021-02-15	22:45:00	36407	900	597.5	36.7783	103.029	5
2021-02-15	23:00:00	37307	900	1055	36.7218	117.177	9
2021-02-15	23:15:00	38207	900	5364.13	36.8401	127.216	46
2021-02-15	23:30:00	39107	900	4420.94	36.8736	127.036	34
2021-02-15	23:45:00	40007	900	2873.07	36.8533	111.764	26
2021-02-16	00:00:00	40907	900	2342.78	36.8598	137.824	21
2021-02-16	00:15:00	41807	900	5450.62	36.7933	167.85	46
2021-02-16	00:30:00	42707	900	6591.59	37.2656	158.451	52
2021-02-16	00:45:00	43607	900	6568.08	37.4171	173.524	58
2021-02-16	01:00:00	44507	900	8201.53	37.205	140.857	72
2021-02-16	01:15:00	45407	900	4500.56	37.3073	118.225	36
2021-02-16	01:30:00	46307	900	8351.01	37.0887	139.95	78
2021-02-16	01:45:00	47207	900	6897.07	37.1579	141.071	57
2021-02-16	02:00:00	48107	900	8721.42	37.1881	172.493	75
2021-02-16	02:15:00	49007	900	2231.17	37.124	145.934	18
2021-02-16	02:30:00	49907	900	1214.21	36.64	167.006	10
2021-02-16	02:45:00	50807	900	3619.1	36.6969	130.421	30
2021-02-16	03:00:00	51707	900	3258.31	36.6039	112.556	29
2021-02-16	03:15:00	52607	900	1632.35	36.6237	126.716	13
2021-02-16	03:30:00	53507	900	9878.54	37.282	140.952	92
2021-02-16	03:45:00	54407	900	4142.72	37.0742	125.563	31
2021-02-16	04:00:00	55307	900	358.5	36.7407	121.858	3
2021-02-16	04:15:00	56207	900	231.006	36.6564	82.7594	2
2021-02-16	04:30:00	57107	900	416.001	36.338	123.06	3
2021-02-16	04:45:00	58007	900	887.003	36.2714	109.709	7
2021-02-16	05:00:00	58907	900	239	36.3128	119.348	2
2021-02-16	05:15:00	59807	900	119.5	36.2841	122.093	1
2021-02-16	05:30:00	60707	900	3071.82	36.3363	124.031	26
2021-02-16	05:45:00	61607	900	193.355	36.2084	135.867	2
2021-02-16	06:00:00	62507	900	1612.65	36.4295	123.935	13
2021-02-16	06:15:00	63407	900	11979.1	36.7295	126.783	108
2021-02-16	06:30:00	64307	900	10724	37.1296	169.391	94
2021-02-16	06:45:00	65207	900	5740.99	37.1938	133.49	46
2021-02-16	07:00:00	66107	900	5505.54	37.1952	179.404	49
2021-02-16	07:15:00	67007	900	5311.37	37.0382	99.3624	40
2021-02-16	07:30:00	67907	900	6062.13	36.9978	118.999	50
2021-02-16	07:45:00	68807	900	4661.18	36.8358	116.805	35
2021-02-16	08:00:00	69707	900	478.013	36.3747	111.948	4
2021-02-16	08:15:00	70607	900	717	36.2758	115.771	6
2021-02-16	08:30:00	71507	900	2397.2	36.3787	116.636	19
2021-02-16	08:45:00	72407	900	696.494	36.1799	104.826	5
2021-02-16	09:00:00	73307	900	2510.76	36.4047	100.451	22
2021-02-16	09:15:00	74207	900	226.355	36.3559	87.9878	1
2021-02-16	09:30:00	75107	900	0	36.1003	119.372	0
2021-02-16	09:45:00	76007	900	0	35.7841	121.006	0
2021-02-16	10:00:00	76907	900	478	36.1111	185.798	4
2021-02-16	10:15:00	77807	900	1870.98	36.1578	148.633	15
2021-02-16	10:30:00	78707	900	719.614	35.9633	71.8993	8
2021-02-16	10:45:00	79607	900	4623.96	35.8507	105.08	40
2021-02-16	11:00:00	80507	900	4603.1	36.2618	117.184	42
2021-02-16	11:15:00	81407	900	3925.76	36.3984	118.508	35
2021-02-16	11:30:00	82307	900	8183.16	36.5884	121.967	68
2021-02-16	11:45:00	83207	900	2850.04	36.5448	121.604	24
2021-02-16	12:00:00	84107	900	1437.85	36.2104	111.213	13
2021-02-16	12:15:00	85007	900	0	36.4889	116.389	0
2021-02-16	12:30:00	85907	900	239	36.0001	82.0009	2
2021-02-16	12:45:00	86807	900	0	36.0005	111.755	0
2021-02-16	13:00:00	87707	900	1518.51	36.1469	54.7909	12
2021-02-16	13:15:00	88607	900	0	35.4597	119.5	0
2021-02-16	13:30:00	89507	900	358.499	35.7453	102.973	3
2021-02-16	13:45:00	90407	900	886.066	35.5773	94.4198	7
2021-02-16	14:00:00	91307	900	651.407	35.9457	155.942	3
2021-02-16	14:15:00	92207	900	478	36.1685	119.525	4
2021-02-16	14:30:00	93107	900	407.998	36.2033	85.8127	4
2021-02-16	14:45:00	94007	900	541.541	36.0774	100.263	5
2021-02-16	15:00:00	94907	900	344.444	35.8943	110.249	2
2021-02-16	15:15:00	95807	900	358.503	35.3663	40.8311	3
2021-02-16	15:30:00	96707	900	9443.57	35.8742	96.1179	78
2021-02-16	15:45:00	97607	900	3096.68	36.1834	109.072	27
2021-02-16	16:00:00	98507	900	836.515	35.885	98.5551	7
2021-02-16	16:15:00	99407	900	478.01	35.9455	85.4445	4
2021-02-16	16:30:00	100307	900	1533.95	36.3441	108.617	14
2021-02-16	16:45:00	101207	900	504.142	36.41	61.1292	4
2021-02-16	17:00:00	102107	900	2083.82	36.0221	149.321	16
2021-02-16	17:15:00	103007	900	3254.38	36.1073	123.369	29
2021-02-16	17:30:00	103907	900	2283.65	36.295	140.127	17
2021-02-16	17:45:00	104807	900	866.353	36.2802	122.097	7
2021-02-16	18:00:00	105707	900	3225.32	36.2589	126.421	27
2021-02-16	18:15:00	106607	900	7255.52	36.4416	135.439	56
2021-02-16	18:30:00	107507	900	9856.45	36.2978	144.814	82
2021-02-16	18:45:00	108407	900	9809.12	36.4372	166.534	85
2021-02-16	19:00:00	109307	900	5473.6	36.6886	114.646	49
2021-02-16	19:15:00	110207	900	8927.11	36.4411	142.504	79
2021-02-16	19:30:00	111107	900	5675.23	36.5211	162.689	50
2021-02-16	19:45:00	112007	900	8664.71	36.3619	139.422	75
2021-02-16	20:00:00	112907	900	10300	36.5674	137.062	83
2021-02-16	20:15:00	113807	900	7901.02	36.5919	132.514	64
2021-02-16	20:30:00	114707	900	1562.22	36.4984	109.08	14
2021-02-16	20:45:00	115607	900	1483.49	36.4766	110.068	12
2021-02-16	21:00:00	116507	900	4375.82	36.485	176.66	35
2021-02-16	21:15:00	117407	900	1599.27	36.4282	98.605	13
2021-02-16	21:30:00	118307	900	0	35.8139	141.408	0
2021-02-16	21:45:00	119207	900	0	36.2515	119.704	0
2021-02-16	22:00:00	120107	900	1953.05	36.016	127.725	17
2021-02-16	22:15:00	121007	900	4368.28	36.2199	117.466	43
2021-02-16	22:30:00	121907	900	975.21	36.2401	109.121	8
2021-02-16	22:45:00	122807	900	1543.35	35.87	108.194	12
2021-02-16	23:00:00	123707	900	4897.56	36.1997	114.037	42
2021-02-16	23:15:00	124607	900	6820.29	35.9774	132.112	62
2021-02-16	23:30:00	125507	900	7175.1	36.4515	120.984	61
2021-02-16	23:45:00	126407	900	527.499	36.2886	168.1	5
2021-02-17	00:00:00	127307	900	816.858	36.4338	137.184	6
2021-02-17	00:15:00	128207	900	119.5	36.2639	131.125	1
2021-02-17	00:30:00	129107	900	2705.17	36.511	130.634	23
2021-02-17	00:45:00	130007	900	6046.23	36.3468	154.891	47
2021-02-17	01:00:00	130907	900	8111.88	36.3318	130.34	72
2021-02-17	01:15:00	131807	900	4632.89	36.514	135.745	40
2021-02-17	01:30:00	132707	900	9131.3	36.5762	159.225	78
2021-02-17	01:45:00	133607	900	5654.7	36.5932	161.731	54
2021-02-17	02:00:00	134507	900	4229.38	36.5615	141.056	34
2021-02-17	02:15:00	135407	900	5896.69	36.5646	163.016	54
2021-02-17	02:30:00	136307	900	3173.78	36.6899	130.004	27
2021-02-17	02:45:00	137207	900	8800.01	36.2985	159.201	75
2021-02-17	03:00:00	138107	900	4457.11	36.341	149.967	40
2021-02-17	03:15:00	139007	900	5322.2	36.6769	151.671	50
2021-02-17	03:30:00	139907	900	2778.62	36.4188	121.274	20
2021-02-17	03:45:00	140807	900	716.998	36.3304	133.022	6
2021-02-17	04:00:00	141707	900	119.5	36.4734	156.6	1
2021-02-17	04:15:00	142607	900	358.5	36.1729	125.78	3
2021-02-17	04:30:00	143507	900	119.5	36.1788	118.38	1
2021-02-17	04:45:00	144407	900	2754.35	36.4039	118.073	22
2021-02-17	05:00:00	145307	900	407.999	35.9521	121.402	3
2021-02-17	05:15:00	146207	900	832.133	36.2263	207.78	8
2021-02-17	05:30:00	147107	900	517.247	35.8157	175.469	3
2021-02-17	05:45:00	148007	900	2157.39	36.0023	164.29	19
2021-02-17	06:00:00	148907	900	5789.83	36.0318	179.9	46
2021-02-17	06:15:00	149807	900	5661.01	36.527	115.778	47
2021-02-17	06:30:00	150707	900	8961.79	36.5121	121.745	79
2021-02-17	06:45:00	151607	900	6103.35	36.4224	119.499	53
2021-02-17	07:00:00	152507	900	7029.54	36.3852	137.604	56
2021-02-17	07:15:00	153407	900	3604.77	36.4716	210.993	30
2021-02-17	07:30:00	154307	900	2196.95	36.5823	56.4987	19
2021-02-17	07:45:00	155207	900	0	35.9563	84.1628	0
2021-02-17	08:00:00	156107	900	238.994	35.5584	89.8971	2
2021-02-17	08:15:00	157007	900	407.982	36.0626	76.9923	3
2021-02-17	08:30:00	157907	900	625.904	35.8733	119.826	5
2021-02-17	08:45:00	158807	900	1413.53	36.1397	41.4959	12
2021-02-17	09:00:00	159707	900	362.348	35.7916	110.374	4
2021-02-17	09:15:00	160607	900	4540.75	36.2879	74.7102	42
2021-02-17	09:30:00	161507	900	3631.84	36.0097	133.469	31
2021-02-17	09:45:00	162407	900	648.924	36.2186	111.039	3
2021-02-17	10:00:00	163307	900	239	36.0671	99.2594	2
2021-02-17	10:15:00	164207	900	0	35.7154	119.5	0
2021-02-17	10:30:00	165107	900	358.496	35.6507	97.5173	3
2021-02-17	10:45:00	166007	900	358.5	35.962	108.806	3
2021-02-17	11:00:00	166907	900	597.51	35.8207	110.24	4
2021-02-17	11:15:00	167807	900	1584.7	36.1549	114.081	14
2021-02-17	11:30:00	168707	900	3347.64	36.1517	73.8171	30
2021-02-17	11:45:00	169607	900	3086.99	36.2612	152.171	24
2021-02-17	12:00:00	170507	900	8297.62	36.511	165.533	70
2021-02-17	12:15:00	171407	900	4441.76	36.5162	116.003	36
2021-02-17	12:30:00	172307	900	2446.34	36.3858	129.104	24
2021-02-17	12:45:00	173207	900	0	36.1175	119.378	0
2021-02-17	13:00:00	174107	900	239	36.187	115.196	2
2021-02-17	13:15:00	175007	900	431.28	35.286	119.281	6
2021-02-17	13:30:00	175907	900	178.945	35.6139	117.138	1
2021-02-17	13:45:00	176807	900	1427.23	35.9999	137.661	15
2021-02-17	14:00:00	177707	900	1488.31	35.7526	70.3658	12
2021-02-17	14:15:00	178607	900	1247.61	35.6619	82.5739	12
2021-02-17	14:30:00	179507	900	598.487	35.699	90.209	5
2021-02-17	14:45:00	180407	900	1751.69	36.014	124.077	20
2021-02-17	15:00:00	181307	900	119.5	35.6689	135.574	1
2021-02-17	15:15:00	182207	900	1287.16	35.8076	143.595	11
2021-02-17	15:30:00	183107	900	359.009	35.5748	102.526	3
2021-02-17	15:45:00	184007	900	936.096	35.8565	39.4912	7
2021-02-17	16:00:00	184907	900	0	35.4529	117.419	0
2021-02-17	16:15:00	185807	900	119.506	35.516	103.552	1
2021-02-17	16:30:00	186707	900	119.5	36.2565	74.0363	1
2021-02-17	16:45:00	187607	900	2621.97	36.1618	86.3232	23
2021-02-17	17:00:00	188507	900	1182.52	36.3195	138.144	9
2021-02-17	17:15:00	189407	900	597.999	36.1384	130.218	5
2021-02-17	17:30:00	190307	900	1781.96	35.9974	129.862	15
2021-02-17	17:45:00	191207	900	478	35.7737	122.782	4
2021-02-17	18:00:00	192107	900	6032.44	36.0804	144.556	53
2021-02-17	18:15:00	193007	900	4849.32	36.3338	140.384	37
2021-02-17	18:30:00	193907	900	6713.67	36.3023	129.572	55
2021-02-17	18:45:00	194807	900	6594.26	36.2953	167.664	58
2021-02-17	19:00:00	195707	900	9806.79	36.2709	157.579	84
2021-02-17	19:15:00	196607	900	6301.71	36.4157	148.306	54
2021-02-17	19:30:00	197507	900	5633.86	36.2279	148.857	43
2021-02-17	19:45:00	198407	900	8950.65	36.1358	166.993	74
2021-02-17	20:00:00	199307	900	2373.2	36.3696	124.462	22
2021-02-17	20:15:00	200207	900	5748.88	36.2878	180.269	47
2021-02-17	20:30:00	201107	900	4686.74	36.2907	151.335	37
2021-02-17	20:45:00	202007	900	8045.73	36.139	180.718	69
2021-02-17	21:00:00	202907	900	2605.21	36.1552	143.222	23
2021-02-17	21:15:00	203807	900	5736.46	36.5891	106.624	46
2021-02-17	21:30:00	204707	900	3452.04	36.4498	101.12	28
2021-02-17	21:45:00	205607	900	288.499	35.8423	110.885	2
2021-02-17	22:00:00	206507	900	1124.99	35.6854	119.81	9
2021-02-17	22:15:00	207407	900	1464.5	35.9891	145.029	12
2021-02-17	22:30:00	208307	900	2849.84	36.0537	135.736	24
2021-02-17	22:45:00	209207	900	239	36.5396	115.78	2
2021-02-17	23:00:00	210107	900	1698.61	36.0997	156.631	16
2021-02-17	23:15:00	211007	900	2821.03	35.9736	96.3645	22
2021-02-17	23:30:00	211907	900	119.499	35.4352	116.751	1
2021-02-17	23:45:00	212807	900	2574.97	36.135	145.566	24
2021-02-18	00:00:00	213707	900	7640.42	36.1726	137.584	61
2021-02-18	00:15:00	214607	900	3498.55	36.2064	146.38	32
2021-02-18	00:30:00	215507	900	7610.38	36.3228	138.59	59
2021-02-18	00:45:00	216407	900	3120.57	36.4853	135.857	26
2021-02-18	01:00:00	217307	900	4888.06	36.3764	150.886	46
2021-02-18	01:15:00	218207	900	2587.3	36.3628	195.876	23
2021-02-18	01:30:00	219107	900	988.051	36.7303	143.79	7
2021-02-18	01:45:00	220007	900	9052.97	36.3429	184.906	78
2021-02-18	02:00:00	220907	900	3546.73	36.2887	183.906	27
2021-02-18	02:15:00	221807	900	8735.76	36.1357	122.861	75
2021-02-18	02:30:00	222707	900	5225.42	36.3975	158.342	51
2021-02-18	02:45:00	223607	900	8512.4	36.4259	181.818	78
2021-02-18	03:00:00	224507	900	6458.34	36.4711	154.836	56
2021-02-18	03:15:00	225407	900	7132.34	36.6068	136.488	66
2021-02-18	03:30:00	226307	900	4599.91	36.401	175.526	40
2021-02-18	03:45:00	227207	900	3141.33	36.4646	138.25	26
2021-02-18	04:00:00	228107	900	4451.13	36.4363	148.415	38
2021-02-18	04:15:00	229007	900	2061.4	36.5219	186.659	18
2021-02-18	04:30:00	229907	900	2324.67	36.1332	157.272	22
2021-02-18	04:45:00	230807	900	478.001	36.3273	156.655	4
2021-02-18	05:00:00	231707	900	1891.99	36.7292	162.17	16
2021-02-18	05:15:00	232607	900	8861.87	36.1597	147.577	83
2021-02-18	05:30:00	233507	900	9292.97	36.1983	175.617	74
2021-02-18	05:45:00	234407	900	8311.95	36.3046	133.97	70
2021-02-18	06:00:00	235307	900	3056.7	36.6087	145.013	29
2021-02-18	06:15:00	236207	900	3900.31	36.2369	174.357	31
2021-02-18	06:30:00	237107	900	1217.51	36.4112	117.673	9
2021-02-18	06:45:00	238007	900	836.502	36.2596	137.466	6
2021-02-18	07:00:00	238907	900	478	35.9387	95.1669	4
2021-02-18	07:15:00	239807	900	119.5	36.1686	126.536	1
2021-02-18	07:30:00	240707	900	1435.84	36.1001	108.18	11
2021-02-18	07:45:00	241607	900	1923.58	35.6432	128.783	17
2021-02-18	08:00:00	242507	900	13.0733	36.0702	125.403	0
2021-02-18	08:15:00	243407	900	760.894	35.7925	63.5341	8
2021-02-18	08:30:00	244307	900	0	35.5467	119.5	0
2021-02-18	08:45:00	245207	900	239.5	35.132	130.949	2
2021-02-18	09:00:00	246107	900	2923.44	35.7185	111.18	26
2021-02-18	09:15:00	247007	900	1084.15	36.0947	109.717	11
2021-02-18	09:30:00	247907	900	676.152	36.026	103.059	6
2021-02-18	09:45:00	248807	900	0	35.7914	119.5	0
2021-02-18	10:00:00	249707	900	0	35.9584	119.81	0
2021-02-18	10:15:00	250607	900	0	35.9238	119.5	0
2021-02-18	10:30:00	251507	900	1124.99	35.5674	138.059	9
2021-02-18	10:45:00	252407	900	0	35.5261	115.569	0
2021-02-18	11:00:00	253307	900	1295.85	35.7665	96.6824	11
2021-02-18	11:15:00	254207	900	597.5	35.8491	130.684	5
2021-02-18	11:30:00	255107	900	605.655	35.5906	119.567	6
2021-02-18	11:45:00	256007	900	0	35.4104	119.5	0
2021-02-18	12:00:00	256907	900	119.499	35.4877	95.6779	1
2021-02-18	12:15:00	257807	900	358.494	36.0066	127.233	3
2021-02-18	12:30:00	258707	900	0	35.4242	152.595	0
