# Supplementary material for: Deep learning for behaviour classification in a preclinical brain injury model
Source: PLoS One. 2022 Jun 15;17(6):e0268962. doi: 10.1371/journal.pone.0268962 (PMC9200342; doi:10.1371/journal.pone.0268962)
Supplement: S1 File — (ZIP) [file pone.0268962.s002.zip › Supplementary_data/INJURYGrA_W5.xlsx]

## Sheet: 989001025043666
date	time	time since start (s)	bin duration (s)	effective bin duration (s)	subject	folder	study name	distance (mm)	temperature (C)	separation (mm)	transition	separation 985141000928730 (mm)	separation 989001025043662 (mm)	separation 989001025043693 (mm)	separation 985141000928723 (mm)	separation 985141000928712 (mm)	separation 989001025043666 (mm)	separation 989001025043695 (mm)	separation 985141000928707 (mm)	mobile (s)	thigmotactic (s)	isolated (s)	in centre zones (s)	antenna1.0 (s)	antenna2.0 (s)	antenna3.0 (s)	antenna4.0 (s)	antenna5.0 (s)	antenna6.0 (s)	antenna7.0 (s)	antenna8.0 (s)	antenna9.0 (s)	antenna10.0 (s)	antenna11.0 (s)	antenna12.0 (s)
2020-11-18	13:15:00	0	900	502.16	989001025043666	E:\CCI STUDY\GROUP A\POST-WEEK5.b better	GrAWEEK5X2	3147.23	33.1346	92.7077	25					117.383		159.81	145.914	150.44	221.36	2.92	280.8	1.68	1.32	14.16	0.96	46.96	6.96	114.52	233.84	5.68	21.44	49.28	5.36
2020-11-18	13:30:00	502	900	900	989001025043666	E:\CCI STUDY\GROUP A\POST-WEEK5.b better	GrAWEEK5X2	2446.52	33.2809	142.768	17					167.174		178.384	188.1	107.32	751.56	2.28	148.44	0	0	0	0.04	49.88	15.64	569.72	98.56	0	0	166.16	0
2020-11-18	13:45:00	1402	900	900	989001025043666	E:\CCI STUDY\GROUP A\POST-WEEK5.b better	GrAWEEK5X2	61.2889	33.3569	140.123	0					172.214		140.169	239.046	14.84	900	0	0	0	0	0	0	0	0	0	0	0	0	900	0
2020-11-18	14:00:00	2302	900	900	989001025043666	E:\CCI STUDY\GROUP A\POST-WEEK5.b better	GrAWEEK5X2	239.005	33.2535	137.631	2					168.274		162.794	209.442	115.24	740.68	121.8	159.32	0	0	0	0	0	0	0	159.32	0	0	632.24	108.44
2020-11-18	14:15:00	3202	900	900	989001025043666	E:\CCI STUDY\GROUP A\POST-WEEK5.b better	GrAWEEK5X2	0	33.919	134.501	0					140.618		168.999	239.5	0	900	0	0	0	0	0	0	0	0	0	0	0	0	900	0
2020-11-18	14:30:00	4102	900	900	989001025043666	E:\CCI STUDY\GROUP A\POST-WEEK5.b better	GrAWEEK5X2	0	33.7478	122.446	0					186.712		168.795	158.472	0	900	0	0	0	0	0	0	0	0	0	0	0	0	900	0
2020-11-18	14:45:00	5002	900	900	989001025043666	E:\CCI STUDY\GROUP A\POST-WEEK5.b better	GrAWEEK5X2	675.994	33.7464	117.748	6					224.865		192.074	119.178	12.88	899.92	0	0.08	0	0	0	0	0	0	0	0.08	13.68	0	886.24	0
2020-11-18	15:00:00	5902	900	900	989001025043666	E:\CCI STUDY\GROUP A\POST-WEEK5.b better	GrAWEEK5X2	597.501	33.7198	97.2919	5					153.017		161.48	142.032	20	573	0	327	0	0	0	0	0	0	6.6	327	0	0	566.4	0
2020-11-18	15:15:00	6802	900	900	989001025043666	E:\CCI STUDY\GROUP A\POST-WEEK5.b better	GrAWEEK5X2	269.114	34.0333	80.0591	2					133.701		183.909	103.718	342.2	182.48	0	717.52	0	0	0	0	273.36	0	0	444.16	182.48	0	0	0
2020-11-18	15:30:00	7702	900	900	989001025043666	E:\CCI STUDY\GROUP A\POST-WEEK5.b better	GrAWEEK5X2	139.721	33.6069	75.5964	1					125.698		232.279	100.085	23.68	0	0	900	0	0	0	0	842.24	0	0	57.76	0	0	0	0
2020-11-18	15:45:00	8602	900	900	989001025043666	E:\CCI STUDY\GROUP A\POST-WEEK5.b better	GrAWEEK5X2	240	33.443	98.4558	2					121.429		235.289	154.774	3.56	0	0	900	0	0	0	0	868.44	0	0	31.56	0	0	0	0
2020-11-18	16:00:00	9502	900	900	989001025043666	E:\CCI STUDY\GROUP A\POST-WEEK5.b better	GrAWEEK5X2	767.392	33.6906	77.033	6					98.6029		164.86	120.297	252.52	156.56	0	743.44	0	0	0	0	437.76	0	0	305.68	156.56	0	0	0
2020-11-18	16:15:00	10402	900	900	989001025043666	E:\CCI STUDY\GROUP A\POST-WEEK5.b better	GrAWEEK5X2	6139.45	33.5059	157.05	50					259.495		267.291	187.367	101.64	848.72	126.08	51.28	17.44	36.8	134.44	28.44	7.08	93.16	81	44.2	9.16	366.12	79.88	2.28
2020-11-18	16:30:00	11302	900	900	989001025043666	E:\CCI STUDY\GROUP A\POST-WEEK5.b better	GrAWEEK5X2	1804.91	32.9936	112.419	15					141.682		147.015	194.307	52.32	830.96	0	69.04	4.68	5.52	0	0	2.24	45.08	473.52	66.8	2.6	262.04	23.12	14.4
2020-11-18	16:45:00	12202	900	900	989001025043666	E:\CCI STUDY\GROUP A\POST-WEEK5.b better	GrAWEEK5X2	0	32.9424	119.5	0					168.999		119.5	267.657	0	900	0	0	0	0	0	0	0	0	0	0	0	900	0	0
2020-11-18	17:00:00	13102	900	900	989001025043666	E:\CCI STUDY\GROUP A\POST-WEEK5.b better	GrAWEEK5X2	239	33.0605	130.313	2					166.417		167.304	262.559	2.08	900	0	0	0	0	0	0	0	0	46.68	0	0	853.32	0	0
2020-11-18	17:15:00	14002	900	900	989001025043666	E:\CCI STUDY\GROUP A\POST-WEEK5.b better	GrAWEEK5X2	10526.2	33.2829	136.996	88					188.091		265.094	193.481	173.28	862	35.96	38	108.12	111.92	171.28	21.68	32.68	51.6	82.52	5.32	17.88	286.08	5.76	5.16
2020-11-18	17:30:00	14902	900	900	989001025043666	E:\CCI STUDY\GROUP A\POST-WEEK5.b better	GrAWEEK5X2	6190.1	33.0302	135.975	52					217.596		201.083	206.865	89.12	702.72	137.36	197.28	128.52	21.04	172.16	22.56	133.68	123.12	2.68	63.6	2.8	209.28	10.24	10.32
2020-11-18	17:45:00	15802	900	900	989001025043666	E:\CCI STUDY\GROUP A\POST-WEEK5.b better	GrAWEEK5X2	1321.26	32.9	117.631	12					125.242		251.506	172.952	29.52	889.44	1.16	10.56	0	0	0	0.04	8.84	6.32	12.48	1.72	13.92	844.4	5.16	7.12
2020-11-18	18:00:00	16702	900	900	989001025043666	E:\CCI STUDY\GROUP A\POST-WEEK5.b better	GrAWEEK5X2	478.001	33.3081	97.2602	4					119.001		209.634	230.576	29.52	900	45.48	0	0	0	0	0	0	0	487.04	0	0	412.96	0	0
2020-11-18	18:15:00	17602	900	900	989001025043666	E:\CCI STUDY\GROUP A\POST-WEEK5.b better	GrAWEEK5X2	5777.48	33.8615	141.927	48					250.567		212.129	205.968	104.72	884.36	201	15.64	52.44	27.48	12	6	7.4	11.6	126.6	8.24	37.36	592.64	3.44	14.8
2020-11-18	18:30:00	18502	900	900	989001025043666	E:\CCI STUDY\GROUP A\POST-WEEK5.b better	GrAWEEK5X2	14607.1	33.4411	127.538	131					192.443		211.648	181.878	290.64	811.24	86.04	88.76	41.56	65.04	7.4	83.2	17.8	53.4	56.48	70.96	140.2	137.32	47.52	179.12
2020-11-18	18:45:00	19402	900	900	989001025043666	E:\CCI STUDY\GROUP A\POST-WEEK5.b better	GrAWEEK5X2	12698.5	33.1584	122.118	110					179.668		181.413	178.199	274.72	776.6	95.36	123.4	10.68	48.6	24.2	25.08	48.2	28.56	60.56	75.2	113.44	130.4	62.64	272.44
2020-11-18	19:00:00	20302	900	900	989001025043666	E:\CCI STUDY\GROUP A\POST-WEEK5.b better	GrAWEEK5X2	16354.8	33.4447	156.99	136					214.374		220.309	230.374	386.4	742.12	272.56	157.88	64.2	107.28	24.8	97.92	70.56	43.4	46	87.32	86.76	69.88	65.92	135.96
2020-11-18	19:15:00	21202	900	900	989001025043666	E:\CCI STUDY\GROUP A\POST-WEEK5.b better	GrAWEEK5X2	8915.37	33.5225	165.213	72					198.226		230.432	203.057	230.48	675.96	254.36	224.04	216.44	27.2	9	16.44	52.72	36.48	22.72	171.32	198.84	73.36	60.76	14.72
2020-11-18	19:30:00	22102	900	900	989001025043666	E:\CCI STUDY\GROUP A\POST-WEEK5.b better	GrAWEEK5X2	10337.4	33.2934	138.732	93					188.112		229.032	196.949	291.72	702.16	170.56	197.84	156.04	42.88	35.72	45.8	101.6	14.12	58.92	96.24	113.16	74.56	108.12	52.84
2020-11-18	19:45:00	23002	900	900	989001025043666	E:\CCI STUDY\GROUP A\POST-WEEK5.b better	GrAWEEK5X2	10834.4	33.3633	129.213	98					198.216		203.786	213.34	227.72	823	90.52	77	18.84	166.04	18.68	56.28	55.12	14.08	89.48	21.88	102	75.24	212.64	69.72
2020-11-18	20:00:00	23902	900	900	989001025043666	E:\CCI STUDY\GROUP A\POST-WEEK5.b better	GrAWEEK5X2	13326.5	33.1492	126.869	123					199.668		194.732	214.874	311.2	748.88	114.4	151.12	66.08	64.52	22.48	93.88	36.72	56.84	53.48	114.4	32.56	115.92	144.24	98.88
2020-11-18	20:15:00	24802	900	900	989001025043666	E:\CCI STUDY\GROUP A\POST-WEEK5.b better	GrAWEEK5X2	5716.25	33.8607	107.059	44					148.22		204.747	167.452	163.04	755.88	22.24	144.12	1.08	105.76	1.96	34.32	39.8	104.96	31.52	104.32	113	20.52	276.72	66.04
2020-11-18	20:30:00	25702	900	900	989001025043666	E:\CCI STUDY\GROUP A\POST-WEEK5.b better	GrAWEEK5X2	6064.21	33.3062	133.028	58					196.435		209.702	215.22	94.92	684.2	145.52	215.8	35.32	41.08	13.8	0.04	59.84	193.88	7.56	155.96	86.52	71	92.44	142.56
2020-11-18	20:45:00	26602	900	900	989001025043666	E:\CCI STUDY\GROUP A\POST-WEEK5.b better	GrAWEEK5X2	13727.6	33.2915	138.121	123					200.27		233.664	237.013	283.44	797.72	144.88	102.28	119.68	162.48	21.36	134.4	53.68	11.24	35.32	48.6	39.68	101.16	131.52	40.88
2020-11-18	21:00:00	27502	900	900	989001025043666	E:\CCI STUDY\GROUP A\POST-WEEK5.b better	GrAWEEK5X2	4435.52	33.5477	105.719	36					161.173		243.185	150.063	118.32	810.64	36.8	89.36	12.44	3.4	4.08	7.52	71.8	16.32	89.84	17.56	16.12	29.76	58.88	572.28
2020-11-18	21:15:00	28402	900	900	989001025043666	E:\CCI STUDY\GROUP A\POST-WEEK5.b better	GrAWEEK5X2	7803.58	33.4083	135.252	65					209.49		162.691	209.296	107.56	763.28	104.52	136.72	62.84	61.4	30.68	37.52	58.08	60.24	5.72	78.64	433.88	33.24	1.48	36.28
2020-11-18	21:30:00	29302	900	900	989001025043666	E:\CCI STUDY\GROUP A\POST-WEEK5.b better	GrAWEEK5X2	8290.58	33.1739	142.306	77					199.046		201.362	227.656	233.48	736	203.92	164	187.28	40.56	26.8	51.12	28.84	20.64	47.04	135.16	194.68	42.84	125.04	0
2020-11-18	21:45:00	30202	900	900	989001025043666	E:\CCI STUDY\GROUP A\POST-WEEK5.b better	GrAWEEK5X2	4552.73	33.3757	119.472	39					160.89		160.368	233.857	144.2	859.84	97.64	40.16	52.32	2.8	9.88	3.64	5.48	11.88	282.88	34.68	41.16	44.44	325.2	85.64
2020-11-18	22:00:00	31102	900	900	989001025043666	E:\CCI STUDY\GROUP A\POST-WEEK5.b better	GrAWEEK5X2	8434.3	33.7118	154.617	71					228.078		231.287	253.239	178.2	850.28	233.44	49.72	100.52	65.68	47.44	17.56	14.44	22.4	39.24	35.28	91.16	56.28	82.76	327.24
2020-11-18	22:15:00	32002	900	900	989001025043666	E:\CCI STUDY\GROUP A\POST-WEEK5.b better	GrAWEEK5X2	8407.53	33.1447	147.961	74					245.757		247.147	196.566	187.12	793.28	209.16	106.72	158.36	50.8	0	27.68	58.92	14.36	54.2	47.8	22.4	199.04	102.64	163.8
2020-11-18	22:30:00	32902	900	900	989001025043666	E:\CCI STUDY\GROUP A\POST-WEEK5.b better	GrAWEEK5X2	9288.39	33.3283	136.773	80					212.642		190.325	233.333	243.4	806.96	167.96	93.04	29.44	45.92	6.84	190.36	63.16	14.92	143.36	29.88	116.96	79.2	44.84	135.12
2020-11-18	22:45:00	33802	900	900	989001025043666	E:\CCI STUDY\GROUP A\POST-WEEK5.b better	GrAWEEK5X2	7886.69	33.1447	123.363	66					182.881		175.293	149.322	150.16	781.72	92.4	118.28	9	16.32	2.4	51.6	26.72	68.96	9.84	91.56	346.16	145.6	20.08	111.76
2020-11-18	23:00:00	34702	900	900	989001025043666	E:\CCI STUDY\GROUP A\POST-WEEK5.b better	GrAWEEK5X2	216.518	33.4323	55.0214	2					185.209		63.0141	180.911	253.68	900	0	0	0	0	0	0	0	0	0	0	228.4	0	0	671.6
2020-11-18	23:15:00	35602	900	900	989001025043666	E:\CCI STUDY\GROUP A\POST-WEEK5.b better	GrAWEEK5X2	1132.44	33.3394	100.371	10					116.409		133.014	270.277	83	712.52	0	187.48	0	0	0	0	0	0	0	187.48	64.48	5.12	255.12	387.8
2020-11-18	23:30:00	36502	900	900	989001025043666	E:\CCI STUDY\GROUP A\POST-WEEK5.b better	GrAWEEK5X2	2562.76	34.0362	75.337	23					122.115		142.98	183.061	289.04	849.36	25.96	50.64	2.08	30.72	0	14.56	2.36	0	4.92	48.28	186.84	16.88	152.48	440.88
2020-11-18	23:45:00	37402	900	900	989001025043666	E:\CCI STUDY\GROUP A\POST-WEEK5.b better	GrAWEEK5X2	10381.7	33.1997	138.614	91					246.584		225.82	209.265	217.48	869.96	184.88	30.04	14.28	146.24	164.4	16.4	10.72	78.12	17.28	19.32	129.08	141.08	108.72	54.36
2020-11-19	00:00:00	38302	900	900	989001025043666	E:\CCI STUDY\GROUP A\POST-WEEK5.b better	GrAWEEK5X2	12683.2	33.0555	131.299	111					207.568		212.121	202.348	235.36	839	122.44	61	67.6	99.4	35.24	46.6	24.68	62.72	182.2	36.32	137.04	116.6	27.76	63.84
2020-11-19	00:15:00	39202	900	900	989001025043666	E:\CCI STUDY\GROUP A\POST-WEEK5.b better	GrAWEEK5X2	13826.2	33.2817	117.75	121					183.616		188.955	192.553	324.92	740.68	65.04	159.32	73.12	129.72	33.48	237.32	134.68	46.96	76.64	24.64	71.32	23.96	36.76	11.4
2020-11-19	00:30:00	40102	900	900	989001025043666	E:\CCI STUDY\GROUP A\POST-WEEK5.b better	GrAWEEK5X2	12996.8	33.3586	157.671	115					218.6		218.492	230.882	218.2	795.32	298.64	104.68	30.44	27.64	25.24	22	38.56	220.52	93.68	66.12	129.4	119.4	23.32	103.68
2020-11-19	00:45:00	41002	900	900	989001025043666	E:\CCI STUDY\GROUP A\POST-WEEK5.b better	GrAWEEK5X2	2540.34	34.0588	150.964	27					223.116		216.798	269.396	60.24	869.4	319.72	30.6	0.56	0.04	6	0.32	8.44	17.64	0	22.16	162.88	0	4.6	677.36
2020-11-19	01:00:00	41902	900	900	989001025043666	E:\CCI STUDY\GROUP A\POST-WEEK5.b better	GrAWEEK5X2	4184.3	33.4677	138.013	33					253.564		263.423	164.871	70.2	883.72	226.36	16.28	15.12	9.4	1.68	96.08	3.84	5.96	22.12	12.44	168.36	195.44	11.8	357.76
2020-11-19	01:15:00	42802	900	900	989001025043666	E:\CCI STUDY\GROUP A\POST-WEEK5.b better	GrAWEEK5X2	14732.6	33.3641	138.069	123					233.239		199.286	202.461	316.68	814.08	183.16	85.92	56.64	120.68	25.56	52.8	53.08	96.2	49.12	32.84	233.92	94.04	72.36	12.76
2020-11-19	01:30:00	43702	900	900	989001025043666	E:\CCI STUDY\GROUP A\POST-WEEK5.b better	GrAWEEK5X2	8079.57	33.0748	134.234	70					272.576		187.052	183.553	249.32	810.12	147.96	89.88	45.4	15.64	21.96	296.92	84.4	42.76	71.84	5.48	43.44	209.04	49.92	13.2
2020-11-19	01:45:00	44602	900	900	989001025043666	E:\CCI STUDY\GROUP A\POST-WEEK5.b better	GrAWEEK5X2	4385.66	33.5146	133.28	35					196.183		173.531	197.137	108.16	863.76	67.44	36.24	42.52	16.88	18.16	51.44	10.56	281	4.08	25.68	415.68	8.92	21.4	3.68
2020-11-19	02:00:00	45502	900	900	989001025043666	E:\CCI STUDY\GROUP A\POST-WEEK5.b better	GrAWEEK5X2	120	33.146	118.041	1					148.741		205.329	158.049	14	900	16.28	0	0	0	0	0	0	288.4	0	0	611.6	0	0	0
2020-11-19	02:15:00	46402	900	900	989001025043666	E:\CCI STUDY\GROUP A\POST-WEEK5.b better	GrAWEEK5X2	360	33.3731	135.716	3					185.619		205.074	233.115	6.24	900	111.32	0	0	0	0	0	0	813	0	0	87	0	0	0
2020-11-19	02:30:00	47302	900	900	989001025043666	E:\CCI STUDY\GROUP A\POST-WEEK5.b better	GrAWEEK5X2	8263.65	33.6144	115.605	69					162.669		185.384	232.569	112.52	789.36	94.4	110.64	17.4	21.76	64.28	17.44	104.32	372.2	38.8	6.32	155.32	64.04	23.24	14.88
2020-11-19	02:45:00	48202	900	900	989001025043666	E:\CCI STUDY\GROUP A\POST-WEEK5.b better	GrAWEEK5X2	8435.44	33.3539	121.939	71					203.209		207.201	186.562	149.48	728.52	71.92	171.48	29.84	154.28	40.04	204.88	140.28	117.2	88.44	31.2	40	22.36	22.4	9.08
2020-11-19	03:00:00	49102	900	900	989001025043666	E:\CCI STUDY\GROUP A\POST-WEEK5.b better	GrAWEEK5X2	7803.83	33.2292	197.32	69					261.787		249.651	268.661	195.36	676.28	415.44	223.72	102.36	12	218.4	15.6	192.88	112.36	43.76	30.84	74.88	52.96	32.84	11.12
2020-11-19	03:15:00	50002	900	900	989001025043666	E:\CCI STUDY\GROUP A\POST-WEEK5.b better	GrAWEEK5X2	8601.98	33.1772	121.986	75					151.537		189.276	265.706	224.92	794.8	34	105.2	5.64	58.28	7.88	25.72	80.56	151.08	22.2	24.64	80	329.8	90.96	23.24
2020-11-19	03:30:00	50902	900	900	989001025043666	E:\CCI STUDY\GROUP A\POST-WEEK5.b better	GrAWEEK5X2	5373.63	33.2639	105.013	51					155.338		145.651	247.751	104.08	871.24	94.48	28.76	85.44	10.96	22.24	7.32	24.36	25.16	247.92	4.4	169.84	290.92	11.44	0
2020-11-19	03:45:00	51802	900	900	989001025043666	E:\CCI STUDY\GROUP A\POST-WEEK5.b better	GrAWEEK5X2	1523.8	32.9908	142.924	13					215.628		157.451	309.213	13.92	898.36	10.84	1.64	10.6	4.92	5.6	20.84	1.64	0	245.52	0	0	610.88	0	0
2020-11-19	04:00:00	52702	900	900	989001025043666	E:\CCI STUDY\GROUP A\POST-WEEK5.b better	GrAWEEK5X2	9524.56	33.4392	129.246	81					195.508		214.745	194.32	143.64	763.08	38.2	136.92	6	90.44	47.88	53.24	98.8	338.88	43.24	38.12	8.16	107.12	64.72	3.4
2020-11-19	04:15:00	53602	900	900	989001025043666	E:\CCI STUDY\GROUP A\POST-WEEK5.b better	GrAWEEK5X2	15145.1	33.1129	142.427	128					280.235		181.534	242.532	259.44	888.04	261.64	11.96	75	115.12	135.44	54.72	3.56	89.08	85.92	8.4	44.88	244.04	35	8.84
2020-11-19	04:30:00	54502	900	900	989001025043666	E:\CCI STUDY\GROUP A\POST-WEEK5.b better	GrAWEEK5X2	6939.02	33.1627	137.73	59					201.243		192.32	241.255	148.28	663.12	98.2	236.88	0.56	112.24	53.28	39.6	185.72	104.92	175.24	51.16	58.36	62.44	41.24	15.24
2020-11-19	04:45:00	55402	900	900	989001025043666	E:\CCI STUDY\GROUP A\POST-WEEK5.b better	GrAWEEK5X2	5023	33.2041	169.88	39					227.08		254.112	247.125	87.08	768.28	381.16	131.72	68.28	32.72	147.88	25.6	4.76	3	80.88	126.96	0	350.92	6.04	52.96
2020-11-19	05:00:00	56302	900	900	989001025043666	E:\CCI STUDY\GROUP A\POST-WEEK5.b better	GrAWEEK5X2	407.999	33.9121	125.894	3					132.746		225.697	206.585	3.32	643.6	0	256.4	0	0	0	0	0	0	221.56	256.4	0	0	422.04	0
2020-11-19	05:15:00	57202	900	900	989001025043666	E:\CCI STUDY\GROUP A\POST-WEEK5.b better	GrAWEEK5X2	647.002	33.7696	80.278	5					86.743		158.08	240.029	26.6	538.24	0	361.76	0	0	0	0	0	0	0	361.76	3.12	0	535.12	0
2020-11-19	05:30:00	58102	900	900	989001025043666	E:\CCI STUDY\GROUP A\POST-WEEK5.b better	GrAWEEK5X2	0	33.4665	87.0377	0					107.251		168.292	236.828	0	900	0	0	0	0	0	0	0	0	0	0	0	0	900	0
2020-11-19	05:45:00	59002	900	900	989001025043666	E:\CCI STUDY\GROUP A\POST-WEEK5.b better	GrAWEEK5X2	10497.9	33.2694	116.523	91					185.015		246.054	165.353	335.6	858.04	120.16	41.96	147	43.84	54.84	140.44	11.84	21.8	125.96	30.12	35.36	33.2	96.48	159.12
2020-11-19	06:00:00	59902	900	900	989001025043666	E:\CCI STUDY\GROUP A\POST-WEEK5.b better	GrAWEEK5X2	9516.14	33.2152	139.558	87					204.456		237.822	200.098	259.72	792.72	272.92	107.28	98.16	96.4	80.72	136.88	22.96	15.28	83.04	84.32	7.48	60.36	46.76	167.64
2020-11-19	06:15:00	60802	900	900	989001025043666	E:\CCI STUDY\GROUP A\POST-WEEK5.b better	GrAWEEK5X2	10529.6	33.1353	148.45	95					221.873		197.369	232.163	152.44	687.76	233.16	212.24	56.64	224.92	78.64	48.64	9.04	47.88	97.32	203.2	6.08	96.12	29.08	2.44
2020-11-19	06:30:00	61702	900	900	989001025043666	E:\CCI STUDY\GROUP A\POST-WEEK5.b better	GrAWEEK5X2	2944.15	33.2945	161.098	27					261.098		190.564	240.768	49.84	822.52	274.36	77.48	46.08	37.36	38.32	9.04	0.68	116.8	290.68	76.8	0	284.24	0	0
2020-11-19	06:45:00	62602	900	900	989001025043666	E:\CCI STUDY\GROUP A\POST-WEEK5.b better	GrAWEEK5X2	1600.95	33.5454	113.257	15					151.394		210.302	164.95	47.84	727.76	22.56	172.24	0.76	11.6	0	1.56	100.8	0	386.36	71.44	4.72	322.76	0	0
2020-11-19	07:00:00	63502	900	900	989001025043666	E:\CCI STUDY\GROUP A\POST-WEEK5.b better	GrAWEEK5X2	0	33.5381	134.782	0					149.972		186.696	217.496	0	900	1.52	0	0	0	0	0	0	0	900	0	0	0	0	0
2020-11-19	07:15:00	64402	900	900	989001025043666	E:\CCI STUDY\GROUP A\POST-WEEK5.b better	GrAWEEK5X2	239	33.8241	126.678	2					153.241		238.918	211.769	2.12	900	20.4	0	0	0	0	0	0	0	577.2	0	0	322.8	0	0
2020-11-19	07:30:00	65302	900	900	989001025043666	E:\CCI STUDY\GROUP A\POST-WEEK5.b better	GrAWEEK5X2	2820.68	33.4512	141.247	26					155.771		263.97	210.844	71.16	829.88	3.72	70.12	5.52	5.36	2.32	5.36	49.44	8.64	209.72	20.68	25.12	567.84	0	0
2020-11-19	07:45:00	66202	900	900	989001025043666	E:\CCI STUDY\GROUP A\POST-WEEK5.b better	GrAWEEK5X2	6256.15	33.6118	142.396	54					173.224		276.427	216.837	83.08	880.52	4.52	19.48	157.2	11.24	42.2	22.28	15.04	32.2	12.84	4.44	48.2	397.28	157.08	0
2020-11-19	08:00:00	67102	900	900	989001025043666	E:\CCI STUDY\GROUP A\POST-WEEK5.b better	GrAWEEK5X2	0	33.367	119.5	0					119.5		267.657	239.5	0	900	0	0	0	0	0	0	0	0	0	0	0	0	900	0
2020-11-19	08:15:00	68002	900	900	989001025043666	E:\CCI STUDY\GROUP A\POST-WEEK5.b better	GrAWEEK5X2	119.501	33.8395	70.8608	1					98.9026		156.418	76.6394	24.72	606.56	0	293.44	0	0	0	0	0	0	0	293.44	502.16	0	104.4	0
2020-11-19	08:30:00	68902	900	900	989001025043666	E:\CCI STUDY\GROUP A\POST-WEEK5.b better	GrAWEEK5X2	0	34.2708	71.8063	0					157.948		132.17	71.8063	0	900	0	0	0	0	0	0	0	0	0	0	900	0	0	0
2020-11-19	08:45:00	69802	900	900	989001025043666	E:\CCI STUDY\GROUP A\POST-WEEK5.b better	GrAWEEK5X2	0	33.8495	96.41	0					96.4099		162.616	145.779	0	900	0	0	0	0	0	0	0	0	0	0	900	0	0	0
2020-11-19	09:00:00	70702	900	900	989001025043666	E:\CCI STUDY\GROUP A\POST-WEEK5.b better	GrAWEEK5X2	2898.82	33.8545	98.9022	18					135.956		160.702	156.444	71.04	316.96	0	583.04	0	0	0	0	210.36	0	0	372.68	316.96	0	0	0
2020-11-19	09:15:00	71602	900	900	989001025043666	E:\CCI STUDY\GROUP A\POST-WEEK5.b better	GrAWEEK5X2	2166.71	33.6545	72.7262	19					112.77		137.358	97.4265	134.96	278.76	0	621.24	0	0	0	0	30.56	60.04	0.04	590.68	205.4	2.28	11	0
2020-11-19	09:30:00	72502	900	900	989001025043666	E:\CCI STUDY\GROUP A\POST-WEEK5.b better	GrAWEEK5X2	0	33.9886	79.7634	0					120		119.362	80.1804	0	0	0	900	0	0	0	0	0	0	0	900	0	0	0	0
2020-11-19	09:45:00	73402	900	900	989001025043666	E:\CCI STUDY\GROUP A\POST-WEEK5.b better	GrAWEEK5X2	0	33.5465	119.693	0					120		138.688	147.536	0	0	0	900	0	0	0	0	0	0	0	900	0	0	0	0
2020-11-19	10:00:00	74302	900	900	989001025043666	E:\CCI STUDY\GROUP A\POST-WEEK5.b better	GrAWEEK5X2	0	33.6325	117.692	0					118.153		155.995	132.152	0	0	0	900	0	0	0	0	0	0	0	900	0	0	0	0
2020-11-19	10:15:00	75202	900	900	989001025043666	E:\CCI STUDY\GROUP A\POST-WEEK5.b better	GrAWEEK5X2	648.354	33.9732	99.7735	6					133.046		151.548	119.465	16.52	264.76	0	635.24	0	0	0	0	479	264.76	0	156.24	0	0	0	0
2020-11-19	10:30:00	76102	900	900	989001025043666	E:\CCI STUDY\GROUP A\POST-WEEK5.b better	GrAWEEK5X2	0	33.5869	119.016	0					140.495		121.087	139.944	0	0	0	900	0	0	0	0	900	0	0	0	0	0	0	0
2020-11-19	10:45:00	77002	900	900	989001025043666	E:\CCI STUDY\GROUP A\POST-WEEK5.b better	GrAWEEK5X2	119.999	33.4726	117.784	1					157.546		130.132	118.208	40.84	0	0	900	0	0	0	0	691.56	0	0	208.44	0	0	0	0
2020-11-19	11:00:00	77902	900	900	989001025043666	E:\CCI STUDY\GROUP A\POST-WEEK5.b better	GrAWEEK5X2	0	34.721	113.319	0					119.056		139.813	124.021	0	0	0	900	0	0	0	0	0	0	0	900	0	0	0	0
2020-11-19	11:15:00	78802	900	900	989001025043666	E:\CCI STUDY\GROUP A\POST-WEEK5.b better	GrAWEEK5X2	5277.74	33.5844	117.844	45					161.179		143.57	156.801	68.12	268.12	35.4	631.88	56.32	22.88	49.44	23.04	2.8	14.2	18.16	629.08	20.36	34.76	1.12	27.84
2020-11-19	11:30:00	79702	900	900	989001025043666	E:\CCI STUDY\GROUP A\POST-WEEK5.b better	GrAWEEK5X2	0	33.6142	93.1173	0					140.488		95.2266	146.224	0	0	0	900	0	0	0	0	0	0	0	900	0	0	0	0
2020-11-19	11:45:00	80602	900	900	989001025043666	E:\CCI STUDY\GROUP A\POST-WEEK5.b better	GrAWEEK5X2	239	33.5199	108.806	2					161.176		130.191	123.876	3.48	7.8	0	892.2	0	0	0	0	0	0	7.8	892.2	0	0	0	0
2020-11-19	12:00:00	81502	900	900	989001025043666	E:\CCI STUDY\GROUP A\POST-WEEK5.b better	GrAWEEK5X2	0	33.9532	119.5	0					169.352		119.5	122.154	0	0	0	900	0	0	0	0	0	0	0	900	0	0	0	0
2020-11-19	12:15:00	82402	900	900	989001025043666	E:\CCI STUDY\GROUP A\POST-WEEK5.b better	GrAWEEK5X2	0	33.8259	119.009	0					161.661		142.024	125.267	0	0	0	900	0	0	0	0	0	0	0	900	0	0	0	0
2020-11-19	12:30:00	83302	900	900	989001025043666	E:\CCI STUDY\GROUP A\POST-WEEK5.b better	GrAWEEK5X2	1466.56	33.9864	102.865	14					125.681		163.724	140.803	32.24	192.52	1.96	707.48	0	0	0	0.12	82.08	0	192.4	625.4	0	0	0	0
2020-11-19	12:45:00	84202	900	900	989001025043666	E:\CCI STUDY\GROUP A\POST-WEEK5.b better	GrAWEEK5X2	0	34.3982	47.1574	0					169.352		47.1574	121.793	0	0	0	900	0	0	0	0	0	0	0	900	0	0	0	0
2020-11-19	13:00:00	85102	900	900	989001025043666	E:\CCI STUDY\GROUP A\POST-WEEK5.b better	GrAWEEK5X2	358.5	34.1385	69.1872	3					163.857		84.465	180.409	9.44	361.44	0	538.56	0	0	0	0	0	0	361.44	538.56	0	0	0	0
2020-11-19	13:15:00	86002	900	900	989001025043666	E:\CCI STUDY\GROUP A\POST-WEEK5.b better	GrAWEEK5X2	238.995	33.2903	105.01	2					162.605		116.117	150.059	40.4	114.68	1.32	785.32	0	0	0	0	0	0	114.68	785.32	0	0	0	0
2020-11-19	13:30:00	86902	900	900	989001025043666	E:\CCI STUDY\GROUP A\POST-WEEK5.b better	GrAWEEK5X2	119.5	33.5654	95.6659	1					146.173		121.553	116.301	1.16	155.08	0	744.92	0	0	0	0	0	0	155.08	744.92	0	0	0	0
2020-11-19	13:45:00	87802	900	900	989001025043666	E:\CCI STUDY\GROUP A\POST-WEEK5.b better	GrAWEEK5X2	716.996	33.6458	104.178	6					127.741		115.936	138.213	58.32	129.4	0	770.6	0	0	0	0	0	0	129.4	770.6	0	0	0	0
2020-11-19	14:00:00	88702	900	900	989001025043666	E:\CCI STUDY\GROUP A\POST-WEEK5.b better	GrAWEEK5X2	0	33.9618	119.5	0					132		119.5	136.927	0	0	0	900	0	0	0	0	0	0	0	900	0	0	0	0
2020-11-19	14:15:00	89602	900	900	989001025043666	E:\CCI STUDY\GROUP A\POST-WEEK5.b better	GrAWEEK5X2	358.5	33.9039	101.257	3					130.795		162.555	101.691	13.08	85.68	0	814.32	0	0	0	0	0	0	85.68	814.32	0	0	0	0
2020-11-19	14:30:00	90502	900	900	989001025043666	E:\CCI STUDY\GROUP A\POST-WEEK5.b better	GrAWEEK5X2	0	33.6155	115.881	0					136.8		136.476	128.833	0	0	0	900	0	0	0	0	0	0	0	900	0	0	0	0
2020-11-19	14:45:00	91402	900	900	989001025043666	E:\CCI STUDY\GROUP A\POST-WEEK5.b better	GrAWEEK5X2	5036.9	33.6965	107.553	42					135.887		181.404	184.908	214.72	486.2	5.6	413.8	5.12	23.28	122.44	18.32	115.04	42.2	212.2	298.76	0.24	26.24	36.16	0
2020-11-19	15:00:00	92302	900	900	989001025043666	E:\CCI STUDY\GROUP A\POST-WEEK5.b better	GrAWEEK5X2	2130.99	33.4659	122.282	19					128.271		147.668	144.452	32.28	899.92	3.52	0.08	0.6	2.08	8.76	5.12	0	3.12	33.72	0.08	765.76	63.64	16.68	0.44
2020-11-19	15:15:00	93202	900	900	989001025043666	E:\CCI STUDY\GROUP A\POST-WEEK5.b better	GrAWEEK5X2	169.352	33.5949	65.6232	1					72.4541		147.385	123.25	1.96	776.4	0	123.6	0	0	0	0	123.6	0	0	0	776.4	0	0	0
2020-11-19	15:30:00	94102	900	900	989001025043666	E:\CCI STUDY\GROUP A\POST-WEEK5.b better	GrAWEEK5X2	0	33.3018	103.787	0					142.59		147.943	138.198	0	0	0	900	0	0	0	0	900	0	0	0	0	0	0	0
2020-11-19	15:45:00	95002	900	900	989001025043666	E:\CCI STUDY\GROUP A\POST-WEEK5.b better	GrAWEEK5X2	719.98	33.6812	92.4581	6					150.024		156.762	111.969	65.8	0	0	900	0	0	0	0	745.88	0	0	154.12	0	0	0	0
2020-11-19	16:00:00	95902	900	900	989001025043666	E:\CCI STUDY\GROUP A\POST-WEEK5.b better	GrAWEEK5X2	2336.06	34.6077	112.812	20					133.335		169.22	153.936	115.96	394.12	8.96	505.88	0.48	14.92	0	3.12	256	143.4	98.6	249.88	0.88	125.36	0	7.36
2020-11-19	16:15:00	96802	900	900	989001025043666	E:\CCI STUDY\GROUP A\POST-WEEK5.b better	GrAWEEK5X2	0	33.1213	132.291	0					186.176		212.647	140.416	0	502.16	0	397.84	0	0	0	0	0	0	502.16	397.84	0	0	0	0
2020-11-19	16:30:00	97702	900	900	989001025043666	E:\CCI STUDY\GROUP A\POST-WEEK5.b better	GrAWEEK5X2	1247.37	33.6094	114.195	10					157.424		166.006	146.127	320.56	433.8	0	466.2	0	0	0	0	37.52	0	336.72	428.68	97.08	0	0	0
2020-11-19	16:45:00	98602	900	900	989001025043666	E:\CCI STUDY\GROUP A\POST-WEEK5.b better	GrAWEEK5X2	6940.83	33.7162	125.872	55					177.27		191.518	171.036	180.8	383.24	30.52	516.76	23.56	12.88	169.32	5.92	126.84	2.28	27.8	389.92	99.32	30.72	3.88	7.56
2020-11-19	17:00:00	99502	900	900	989001025043666	E:\CCI STUDY\GROUP A\POST-WEEK5.b better	GrAWEEK5X2	9703.63	33.4715	120.743	80					179.261		204.527	172.836	191.92	703.8	18.28	196.2	14.8	26.76	115.6	61.96	126.96	35.48	304.92	69.24	91.28	30.28	19.36	3.36
2020-11-19	17:15:00	100402	900	900	989001025043666	E:\CCI STUDY\GROUP A\POST-WEEK5.b better	GrAWEEK5X2	0	32.8959	123.082	0					275.732		125.364	204.622	0	900	14.6	0	0	0	0	0	0	0	0	0	0	900	0	0
2020-11-19	17:30:00	101302	900	900	989001025043666	E:\CCI STUDY\GROUP A\POST-WEEK5.b better	GrAWEEK5X2	119.5	33.3363	113.936	1					151.644		127.911	166.703	3.28	900	0	0	0	0	0	0	0	0	733.68	0	0	166.32	0	0
2020-11-19	17:45:00	102202	900	900	989001025043666	E:\CCI STUDY\GROUP A\POST-WEEK5.b better	GrAWEEK5X2	647.003	33.4728	94.0912	5					125.42		195.54	182.442	45.6	900	0	0	0	0	0	0	0	0	729.08	0	0	165.12	5.8	0
2020-11-19	18:00:00	103102	900	900	989001025043666	E:\CCI STUDY\GROUP A\POST-WEEK5.b better	GrAWEEK5X2	4241.8	33.7146	115.67	37					201.71		223.026	182.459	91	837.4	120.6	62.6	199.76	12.48	7.84	4.72	7.72	29.44	295.76	54.88	10.68	189.48	86.64	0.6
2020-11-19	18:15:00	104002	900	900	989001025043666	E:\CCI STUDY\GROUP A\POST-WEEK5.b better	GrAWEEK5X2	1471.9	33.5789	114.133	12					140.444		160.327	169.53	21.32	185.4	3.88	714.6	3.36	1.96	0.88	62.96	0.12	9.72	0	714.48	25.28	0	81.24	0
2020-11-19	18:30:00	104902	900	900	989001025043666	E:\CCI STUDY\GROUP A\POST-WEEK5.b better	GrAWEEK5X2	8633.57	33.3712	129.448	72					202.154		179.779	198.753	221.56	467.36	119.6	432.64	11.8	32.12	95.36	32.64	16.72	10.6	85.04	415.92	58.68	15.72	114.24	11.16
2020-11-19	18:45:00	105802	900	900	989001025043666	E:\CCI STUDY\GROUP A\POST-WEEK5.b better	GrAWEEK5X2	12975.8	33.3497	135.94	114					217.345		197.81	227.834	268.96	776.24	149.92	123.76	71.8	85.16	30.92	150.64	38.76	79.76	52.44	85	30.16	13.08	225.08	37.2
2020-11-19	19:00:00	106702	900	900	989001025043666	E:\CCI STUDY\GROUP A\POST-WEEK5.b better	GrAWEEK5X2	12134.9	33.1786	125.137	107					221.045		199.674	229.822	335.28	802.84	106.36	97.16	51.36	90.32	112.32	31.28	53.16	58.12	155.52	44	64.96	116.08	87.44	35.44
2020-11-19	19:15:00	107602	900	900	989001025043666	E:\CCI STUDY\GROUP A\POST-WEEK5.b better	GrAWEEK5X2	9348.76	33.4149	131.115	76					179.497		187.751	219.105	290.6	797.28	97.08	102.72	22.76	103.16	27.56	82.92	32.36	87.12	67.52	70.36	118.04	106.56	125.16	56.48
2020-11-19	19:30:00	108502	900	900	989001025043666	E:\CCI STUDY\GROUP A\POST-WEEK5.b better	GrAWEEK5X2	6534.89	34.3095	106.778	56					155.963		192.789	194.476	267.68	853.52	57.48	46.48	21.48	59.48	24.44	7.6	13.72	8.16	71.44	32.76	5.4	128	524.6	2.92
2020-11-19	19:45:00	109402	900	900	989001025043666	E:\CCI STUDY\GROUP A\POST-WEEK5.b better	GrAWEEK5X2	11804.3	33.1094	125.486	101					197.11		205.182	178.58	277	815.4	91.36	84.6	48.76	50.16	26.44	124.84	42.8	28.68	276.4	41.8	80.12	106.12	32.4	41.48
2020-11-19	20:00:00	110302	900	900	989001025043666	E:\CCI STUDY\GROUP A\POST-WEEK5.b better	GrAWEEK5X2	7423.01	33.2925	130.926	60					228.454		212.145	181.803	202.56	834.04	129.56	65.96	49.04	45.72	25.12	180.6	27.6	54.4	57.84	38.36	30.24	110.24	209.24	71.6
2020-11-19	20:15:00	111202	900	900	989001025043666	E:\CCI STUDY\GROUP A\POST-WEEK5.b better	GrAWEEK5X2	6127.32	33.5732	121.65	48					166.082		196.322	192.684	278.8	775	152.32	125	34.16	81.64	16.88	43.04	24.48	2.44	92.32	100.52	8.64	144.56	233.12	118.2
2020-11-19	20:30:00	112102	900	900	989001025043666	E:\CCI STUDY\GROUP A\POST-WEEK5.b better	GrAWEEK5X2	6801.08	33.7935	105.84	58					172.179		166.932	265.452	315.84	790.28	38.16	109.72	13.24	19.44	10.76	11.56	17.6	32.28	37.24	92.12	9.36	251.16	73.08	332.16
2020-11-19	20:45:00	113002	900	900	989001025043666	E:\CCI STUDY\GROUP A\POST-WEEK5.b better	GrAWEEK5X2	4090.7	33.5158	147.049	38					226.251		196.786	206.375	135.24	852.16	210.36	47.84	16	6.32	130.12	16.24	9.56	3.12	14.64	38.28	4.52	126.8	283.32	251.08
2020-11-19	21:00:00	113902	900	900	989001025043666	E:\CCI STUDY\GROUP A\POST-WEEK5.b better	GrAWEEK5X2	9653.79	33.1309	143.434	81					197.54		244.333	228.494	251.2	855.12	217.88	44.88	46.44	60.56	154.32	153	23.92	26.96	62.6	20.96	49.44	77.8	175.72	48.28
2020-11-19	21:15:00	114802	900	900	989001025043666	E:\CCI STUDY\GROUP A\POST-WEEK5.b better	GrAWEEK5X2	11872.5	33.6467	116.792	99					177.716		194.613	166.916	375.52	636.68	63.2	263.32	10.16	21.44	15.04	110.96	47.04	32	70.84	216.28	41.16	52.52	81.6	200.96
2020-11-19	21:30:00	115702	900	900	989001025043666	E:\CCI STUDY\GROUP A\POST-WEEK5.b better	GrAWEEK5X2	7241.89	33.544	130.042	63					189.047		217.746	166.814	311.48	682.24	99.44	217.76	17.52	14.56	97.72	40.28	18.8	116.8	77.48	198.96	29.2	64	21.24	203.44
2020-11-19	21:45:00	116602	900	900	989001025043666	E:\CCI STUDY\GROUP A\POST-WEEK5.b better	GrAWEEK5X2	8196.42	33.2201	120.033	68					237.698		199.345	177.979	301.68	802.24	95.92	97.76	46.24	173.96	106.2	62.16	50.8	33.64	54.8	46.96	34.28	150.08	3.68	137.2
2020-11-19	22:00:00	117502	900	900	989001025043666	E:\CCI STUDY\GROUP A\POST-WEEK5.b better	GrAWEEK5X2	11771.3	33.3582	158.735	102					227.909		194.578	232.873	432.24	576.08	235.32	323.92	10.44	59.8	110	120.52	119.56	83.24	30.24	204.36	57.36	77.72	0.56	26.2
2020-11-19	22:15:00	118402	900	900	989001025043666	E:\CCI STUDY\GROUP A\POST-WEEK5.b better	GrAWEEK5X2	7569.04	33.4809	132.604	64					218.074		189.124	217.234	197.92	812.4	136.72	87.6	23.24	169.96	79.6	18.88	48.6	29.12	49.2	39	52.28	30.76	246.12	113.24
2020-11-19	22:30:00	119302	900	900	989001025043666	E:\CCI STUDY\GROUP A\POST-WEEK5.b better	GrAWEEK5X2	4098.7	33.7384	93.5176	38					170.968		189.404	132.674	202.88	625.48	0.08	274.52	0	0	0	0	0.04	3.96	1.72	274.48	82.2	30.36	275.12	232.12
2020-11-19	22:45:00	120202	900	900	989001025043666	E:\CCI STUDY\GROUP A\POST-WEEK5.b better	GrAWEEK5X2	7655.68	33.5006	119.23	73					221.188		185.942	174.778	125.6	765.76	52.24	134.24	10.88	21.56	12.28	9.84	20.84	29.76	27.04	113.4	135.64	313.04	198.76	6.96
2020-11-19	23:00:00	121102	900	900	989001025043666	E:\CCI STUDY\GROUP A\POST-WEEK5.b better	GrAWEEK5X2	1093.85	33.3367	120.153	8					192.388		124.282	218.319	23.72	798.76	0	101.24	0	0	0	0	0	0	726.12	101.24	0	5.16	67.48	0
2020-11-19	23:15:00	122002	900	900	989001025043666	E:\CCI STUDY\GROUP A\POST-WEEK5.b better	GrAWEEK5X2	119.5	33.2918	117.398	0					208.545		119.183	175.829	9.56	900	0	0	0	0	0	0	0	0	900	0	0	0	0	0
2020-11-19	23:30:00	122902	900	900	989001025043666	E:\CCI STUDY\GROUP A\POST-WEEK5.b better	GrAWEEK5X2	6719.62	33.618	147.717	61					240.671		191.741	207.795	194.8	850.88	195.92	49.12	28.84	128.88	29.56	9.12	16.96	21.92	294.08	32.16	56.64	208.28	72.88	0.68
2020-11-19	23:45:00	123802	900	900	989001025043666	E:\CCI STUDY\GROUP A\POST-WEEK5.b better	GrAWEEK5X2	11285.2	33.2578	136.424	100					218.436		189.415	225.548	289.56	816.64	203.84	83.36	9.36	180.12	59.92	51.16	29.28	27.08	71.44	54.08	135.68	72.04	187.68	22.16
2020-11-20	00:00:00	124702	900	900	989001025043666	E:\CCI STUDY\GROUP A\POST-WEEK5.b better	GrAWEEK5X2	10136	33.3042	145.084	89					217.094		225.052	228.233	192.04	836.72	185.84	63.28	58.16	97.88	42.08	167.72	16.4	33.64	214.8	46.88	22.32	89.32	40.48	70.32
2020-11-20	00:15:00	125602	900	900	989001025043666	E:\CCI STUDY\GROUP A\POST-WEEK5.b better	GrAWEEK5X2	11443.3	33.3833	142.772	97					235.929		223.35	226.425	232.88	810.16	156.28	89.84	59.16	43.32	50	186.24	60.52	12.32	104.24	29.32	78.64	57.68	201.52	17.04
2020-11-20	00:30:00	126502	900	900	989001025043666	E:\CCI STUDY\GROUP A\POST-WEEK5.b better	GrAWEEK5X2	10750.5	33.4916	131.908	90					207.957		210.869	197.552	307.48	785.88	139.6	114.12	88.92	17.84	32.84	86.88	77.04	129.12	36.64	37.08	46.32	91.04	206.52	49.76
2020-11-20	00:45:00	127402	900	900	989001025043666	E:\CCI STUDY\GROUP A\POST-WEEK5.b better	GrAWEEK5X2	4050.64	33.1439	133.134	33					248.687		179.617	226.112	75.16	881.36	179.36	18.64	38.48	32.88	18.64	14.72	16.76	13.16	155.52	1.88	75.56	439	92.32	1.08
2020-11-20	01:00:00	128302	900	900	989001025043666	E:\CCI STUDY\GROUP A\POST-WEEK5.b better	GrAWEEK5X2	2849.78	33.1966	133.261	26					209.425		155.585	189.545	53.2	897.32	125	2.68	42.48	45.8	0	16.16	2.12	0.4	712.68	0.56	4.36	75.44	0	0
2020-11-20	01:15:00	129202	900	900	989001025043666	E:\CCI STUDY\GROUP A\POST-WEEK5.b better	GrAWEEK5X2	9424.55	33.1175	153.927	85					246.142		219.614	216.416	236.12	790.76	301.04	109.24	47.8	180	95.6	70.08	24.04	28.96	22.96	85.2	95.32	10.08	58.32	181.64
2020-11-20	01:30:00	130102	900	900	989001025043666	E:\CCI STUDY\GROUP A\POST-WEEK5.b better	GrAWEEK5X2	7833.12	33.076	135.455	67					202.917		219.695	171.637	186.52	822.12	152.64	77.88	30.4	25.12	186.76	103.64	18.84	34.68	72.8	59.04	25.8	110.92	118.28	113.72
2020-11-20	01:45:00	131002	900	900	989001025043666	E:\CCI STUDY\GROUP A\POST-WEEK5.b better	GrAWEEK5X2	7017.25	33.1856	145.015	59					251.171		221.496	194.883	197.68	859.68	111.96	40.32	26.92	53.04	229.72	14.12	4.88	34.2	38.2	35.44	124	121.12	34.08	184.28
2020-11-20	02:00:00	131902	900	900	989001025043666	E:\CCI STUDY\GROUP A\POST-WEEK5.b better	GrAWEEK5X2	1005.51	33.7188	130.701	8					217.377		237.259	176.581	33.8	900	21.92	0	0	0	0	0	0	0	0	0	413.68	0	15.44	470.88
2020-11-20	02:15:00	132802	900	900	989001025043666	E:\CCI STUDY\GROUP A\POST-WEEK5.b better	GrAWEEK5X2	358.5	33.3153	109.362	3					147.106		188.259	209.387	13.04	900	31.84	0	0	0	0	0	0	0	0	0	570.04	0	0	329.96
2020-11-20	02:30:00	133702	900	900	989001025043666	E:\CCI STUDY\GROUP A\POST-WEEK5.b better	GrAWEEK5X2	551.854	34.0703	105.008	5					118.965		217.489	275.983	10.48	879.6	26.48	20.4	0	0	0	0	0	0	0	20.4	305.48	0	0	574.12
2020-11-20	02:45:00	134602	900	900	989001025043666	E:\CCI STUDY\GROUP A\POST-WEEK5.b better	GrAWEEK5X2	9818.87	33.3396	138.698	87					231.601		244.587	182.575	245.92	857.76	153.36	42.24	15.44	75.44	73.08	174.12	14.8	28.68	52.04	27.44	110.88	181.64	102.28	44.16
2020-11-20	03:00:00	135502	900	900	989001025043666	E:\CCI STUDY\GROUP A\POST-WEEK5.b better	GrAWEEK5X2	9666.18	32.9803	150.202	83					214.62		312.132	232.457	139.48	831.24	268.36	68.76	174.2	99.8	29.48	257.96	54	25.92	34.6	14.76	12.2	147.44	19.76	29.88
2020-11-20	03:15:00	136402	900	900	989001025043666	E:\CCI STUDY\GROUP A\POST-WEEK5.b better	GrAWEEK5X2	5939.19	33.4844	75.5713	51					153.271		166.175	113.465	247.32	874.92	20.12	25.08	4.96	5.08	8.56	79.84	7.4	39.04	78.6	17.68	148.64	43.6	89.76	376.84
2020-11-20	03:30:00	137302	900	900	989001025043666	E:\CCI STUDY\GROUP A\POST-WEEK5.b better	GrAWEEK5X2	4836.73	33.6058	133.78	40					271.992		168.196	180.42	144.8	851.16	220.96	48.84	57.44	53.48	48.76	0.48	8.76	74.36	22.32	40.08	14.44	105.48	31.04	443.36
2020-11-20	03:45:00	138202	900	900	989001025043666	E:\CCI STUDY\GROUP A\POST-WEEK5.b better	GrAWEEK5X2	3080.98	33.2541	196.22	29					290.809		237.512	222.549	105.56	852.28	589.8	47.72	2.88	22.2	11.48	18.2	3.6	1.32	30.36	44.12	0	625.24	69.84	70.76
2020-11-20	04:00:00	139102	900	900	989001025043666	E:\CCI STUDY\GROUP A\POST-WEEK5.b better	GrAWEEK5X2	9333.39	33.1248	127.151	82					242.947		190.063	232.989	144.2	865.56	136.88	34.44	53.8	19.52	118.8	35	21.68	81.36	53.44	12.76	17.52	158.8	70.4	256.92
2020-11-20	04:15:00	140002	900	900	989001025043666	E:\CCI STUDY\GROUP A\POST-WEEK5.b better	GrAWEEK5X2	10045.9	33.0897	138.686	98					207.059		251.201	225.569	181.84	813.92	149.32	86.08	151.64	37.96	33.08	205.04	40.76	56.8	122.32	45.32	34.08	138.84	31.24	2.92
2020-11-20	04:30:00	140902	900	900	989001025043666	E:\CCI STUDY\GROUP A\POST-WEEK5.b better	GrAWEEK5X2	9052.94	33.3661	156.699	83					245.691		244.017	222.817	141.48	831.12	233.6	68.88	28.68	34.16	204.32	6.12	8.6	66.16	27.16	60.28	29.16	287.68	73.16	74.52
2020-11-20	04:45:00	141802	900	900	989001025043666	E:\CCI STUDY\GROUP A\POST-WEEK5.b better	GrAWEEK5X2	10197.2	33.183	134.521	94					203.533		238.73	211.58	220.96	805	157.52	95	88.84	92	10.32	144.08	73.08	20.36	198.28	21.92	20.08	129.8	62.24	39
2020-11-20	05:00:00	142702	900	900	989001025043666	E:\CCI STUDY\GROUP A\POST-WEEK5.b better	GrAWEEK5X2	1514.35	33.6461	145.213	12					254.344		208.729	248.109	28.32	899	229.2	1	0	14.4	142.04	17.36	0	1.84	70.48	1	13.48	639.4	0	0
2020-11-20	05:15:00	143602	900	900	989001025043666	E:\CCI STUDY\GROUP A\POST-WEEK5.b better	GrAWEEK5X2	2836.12	33.4142	112.211	25					152.332		191.482	177.286	52.8	882.44	39.48	17.56	0.52	1.72	0.64	8.36	1.48	2.96	560.08	16.08	32.64	256.88	15.08	3.56
2020-11-20	05:30:00	144502	900	900	989001025043666	E:\CCI STUDY\GROUP A\POST-WEEK5.b better	GrAWEEK5X2	3210.85	33.4729	121.055	28					150.514		149.827	203.495	64.48	821.24	62.08	78.76	28.52	3.8	36.12	2	0	2.96	198.72	78.76	17.24	418.56	110	3.32
2020-11-20	05:45:00	145402	900	900	989001025043666	E:\CCI STUDY\GROUP A\POST-WEEK5.b better	GrAWEEK5X2	12381.2	33.2928	118.786	111					161.574		185.421	241.883	289.44	778.48	62	121.52	41.36	69.72	45.72	182.16	38.48	34.16	131.08	83.04	9.48	201.08	58	5.72
2020-11-20	06:00:00	146302	900	900	989001025043666	E:\CCI STUDY\GROUP A\POST-WEEK5.b better	GrAWEEK5X2	8667.64	33.2852	149.162	73					159.686		225.755	256.073	145.16	870.76	141.56	29.24	50.6	57.72	41.08	8.08	6.88	58.24	235.64	22.36	90.56	266.6	19.44	42.8
2020-11-20	06:15:00	147202	900	900	989001025043666	E:\CCI STUDY\GROUP A\POST-WEEK5.b better	GrAWEEK5X2	3804.14	33.3483	162.131	33					180.171		247.708	301.798	46.76	831.72	142.04	68.28	177.88	14.4	7.32	23.4	50.84	0	106.44	17.44	4.72	0	24.24	473.32
2020-11-20	06:30:00	148102	900	900	989001025043666	E:\CCI STUDY\GROUP A\POST-WEEK5.b better	GrAWEEK5X2	3071.71	33.6873	121.829	25					140.876		137.986	171.776	135.4	540.68	54.32	359.32	1.8	2.4	19.12	10.08	37.96	1.44	119.92	321.36	45.84	109.48	215.76	14.84
2020-11-20	06:45:00	149002	900	900	989001025043666	E:\CCI STUDY\GROUP A\POST-WEEK5.b better	GrAWEEK5X2	100.876	33.9932	116.334	1					119.688		118.593	165.202	13	5.32	0	894.68	0	0	0	0	0	0	5.32	894.68	0	0	0	0
2020-11-20	07:00:00	149902	900	900	989001025043666	E:\CCI STUDY\GROUP A\POST-WEEK5.b better	GrAWEEK5X2	257.622	33.6305	118.338	2					145.862		195.884	124.221	20.2	808.88	0	91.12	0	0	0	0	0	0	808.88	91.12	0	0	0	0
2020-11-20	07:15:00	150802	900	900	989001025043666	E:\CCI STUDY\GROUP A\POST-WEEK5.b better	GrAWEEK5X2	597.497	32.9112	125.217	4					181.633		141.537	156.059	33.16	852.36	0	47.64	0	0	0	0	0	0	852.36	47.64	0	0	0	0
2020-11-20	07:30:00	151702	900	900	989001025043666	E:\CCI STUDY\GROUP A\POST-WEEK5.b better	GrAWEEK5X2	8733.45	33.3404	126.339	74					213.861		155.098	207.018	97.4	642.96	41.32	257.04	13.44	28.12	26.44	237.6	82.4	23.72	182.72	174.64	20.92	57.04	51.12	1.84
2020-11-20	07:45:00	152602	900	900	989001025043666	E:\CCI STUDY\GROUP A\POST-WEEK5.b better	GrAWEEK5X2	442.132	33.1817	105.57	4					152.104		156.925	180.597	8.48	900	0	0	0	0	0	537.84	0	0	356.28	0	0	5.88	0	0
2020-11-20	08:00:00	153502	900	900	989001025043666	E:\CCI STUDY\GROUP A\POST-WEEK5.b better	GrAWEEK5X2	240	33.354	75.4505	2					90.7585		209.985	217.819	12.8	900	21.88	0	0	0	0	678.68	0	0	221.32	0	0	0	0	0
2020-11-20	08:15:00	154402	900	900	989001025043666	E:\CCI STUDY\GROUP A\POST-WEEK5.b better	GrAWEEK5X2	760.738	33.4009	47.2368	6					52.9409		191.761	166.171	97.8	898.2	0	1.8	0	0	0	552.4	1.8	0	345.8	0	0	0	0	0
2020-11-20	08:30:00	155302	900	900	989001025043666	E:\CCI STUDY\GROUP A\POST-WEEK5.b better	GrAWEEK5X2	78.2719	34.0512	113.72	1					114.145		125.355	128.711	134.68	900	0	0	0	0	0	31.44	0	0	868.56	0	0	0	0	0
2020-11-20	08:45:00	156202	900	900	989001025043666	E:\CCI STUDY\GROUP A\POST-WEEK5.b better	GrAWEEK5X2	838.964	33.1877	71.0946	6					73.3356		227.999	214.528	70.4	900	0	0	0	0	0	341.28	0	0	195.56	0	0	363.16	0	0
2020-11-20	09:00:00	157102	900	900	989001025043666	E:\CCI STUDY\GROUP A\POST-WEEK5.b better	GrAWEEK5X2	239.001	33.0563	80.6318	2					84.8748		179.138	243.535	29.8	900	0	0	0	0	0	0	0	0	726.6	0	0	173.4	0	0
2020-11-20	09:15:00	158002	900	900	989001025043666	E:\CCI STUDY\GROUP A\POST-WEEK5.b better	GrAWEEK5X2	119.5	32.9721	135.604	1					157.673		162.551	263.535	1.2	900	0	0	0	0	0	0	0	0	117.08	0	0	782.92	0	0
2020-11-20	09:30:00	158902	900	900	989001025043666	E:\CCI STUDY\GROUP A\POST-WEEK5.b better	GrAWEEK5X2	0	33.0619	139.172	0					165.318		168.999	267.138	0	900	0	0	0	0	0	0	0	0	0	0	0	900	0	0
2020-11-20	09:45:00	159802	900	900	989001025043666	E:\CCI STUDY\GROUP A\POST-WEEK5.b better	GrAWEEK5X2	3223.06	33.5232	119.598	26					152.343		146.395	268.3	111.84	849.36	5.08	50.64	0.04	2.48	3.8	68.52	0	3.84	195.84	50.64	2.08	531.12	40.36	1.28
2020-11-20	10:00:00	160702	900	900	989001025043666	E:\CCI STUDY\GROUP A\POST-WEEK5.b better	GrAWEEK5X2	0	32.9451	104.65	0					208.824		168.999	164.198	0	900	0	0	0	0	0	0	0	0	0	0	0	900	0	0
2020-11-20	10:15:00	161602	900	397.84	989001025043666	E:\CCI STUDY\GROUP A\POST-WEEK5.b better	GrAWEEK5X2	0	32.9033	0	0					243.788		168.999	0	0	397.84	0	0	0	0	0	0	0	0	0	0	0	397.84	0	0
2020-11-20	10:30:00	162502	900	502.16	989001025043666	E:\CCI STUDY\GROUP A\POST-WEEK5.b better	GrAWEEK5X2	0	34.5	69.6591	0					69.6592		169.352	239.5	0	502.16	0	0	0	0	0	502.16	0	0	0	0	0	0	0	0
2020-11-20	10:45:00	163402	900	900	989001025043666	E:\CCI STUDY\GROUP A\POST-WEEK5.b better	GrAWEEK5X2	5438.03	33.6215	109.305	50					172.636		183.451	195.897	431.44	643.96	77.72	256.04	255.24	39.52	29.36	47.08	39.92	181	12.2	216.12	4.64	53.44	21.48	0
2020-11-20	11:00:00	164302	900	639.48	989001025043666	E:\CCI STUDY\GROUP A\POST-WEEK5.b better	GrAWEEK5X2	15533.7	32.9504	123.045	132					165.466		210.883	189.482	197.68	408.6	54.64	230.88	58.72	35.08	15.52	121.24	193.88	39.8	56.44	37	42.16	19	11.6	9.04

## Sheet: 985141000928712
date	time	time since start (s)	bin duration (s)	effective bin duration (s)	subject	folder	study name	distance (mm)	temperature (C)	separation (mm)	transition	separation 985141000928730 (mm)	separation 989001025043662 (mm)	separation 989001025043693 (mm)	separation 985141000928723 (mm)	separation 985141000928712 (mm)	separation 989001025043666 (mm)	separation 989001025043695 (mm)	separation 985141000928707 (mm)	mobile (s)	thigmotactic (s)	isolated (s)	in centre zones (s)	antenna1.0 (s)	antenna2.0 (s)	antenna3.0 (s)	antenna4.0 (s)	antenna5.0 (s)	antenna6.0 (s)	antenna7.0 (s)	antenna8.0 (s)	antenna9.0 (s)	antenna10.0 (s)	antenna11.0 (s)	antenna12.0 (s)
2020-11-18	13:15:00	0	900	502.16	985141000928712	E:\CCI STUDY\GROUP A\POST-WEEK5.b better	GrAWEEK5X2	163.196	35.5327	68.9435	1						117.383	145.758	142.366	77.32	0	0	502.16	0	0	0	0	200.28	0	0	301.88	0	0	0	0
2020-11-18	13:30:00	502	900	900	985141000928712	E:\CCI STUDY\GROUP A\POST-WEEK5.b better	GrAWEEK5X2	76.7968	35.7126	104.678	1						167.174	204.866	111.819	134.8	0	0	900	0	0	0	0	870.56	0	0	29.44	0	0	0	0
2020-11-18	13:45:00	1402	900	900	985141000928712	E:\CCI STUDY\GROUP A\POST-WEEK5.b better	GrAWEEK5X2	0	35.762	0.122667	0						172.214	76.1697	67.0773	0	0	0	900	0	0	0	0	397.84	0	0	502.16	0	0	0	0
2020-11-18	14:00:00	2302	900	900	985141000928712	E:\CCI STUDY\GROUP A\POST-WEEK5.b better	GrAWEEK5X2	0	35.738	10.1074	0						168.274	125.954	41.168	0	0	0	900	0	0	0	0	502.16	0	0	397.84	0	0	0	0
2020-11-18	14:15:00	3202	900	900	985141000928712	E:\CCI STUDY\GROUP A\POST-WEEK5.b better	GrAWEEK5X2	235.529	35.6411	110.774	2						140.618	145.764	111.145	498.76	160.68	0	739.32	0	0	0	0	112.32	0	160.68	627	0	0	0	0
2020-11-18	14:30:00	4102	900	900	985141000928712	E:\CCI STUDY\GROUP A\POST-WEEK5.b better	GrAWEEK5X2	7810.49	35.9786	111.366	61						186.712	161.223	121.358	224.12	337.04	26.52	562.96	4.08	1.84	21.84	24.52	315.6	18.88	89.68	247.36	166.76	0	0	9.44
2020-11-18	14:45:00	5002	900	900	985141000928712	E:\CCI STUDY\GROUP A\POST-WEEK5.b better	GrAWEEK5X2	7993.29	36.3708	114.652	61						224.865	156.421	131.588	165.08	458.12	25.36	441.88	19.72	15.48	4.44	137.76	416.64	48.12	49.72	25.24	145.4	11.48	22.56	3.44
2020-11-18	15:00:00	5902	900	900	985141000928712	E:\CCI STUDY\GROUP A\POST-WEEK5.b better	GrAWEEK5X2	697.707	36.2526	97.7494	3						153.017	159.777	138.565	36.28	91.8	0	808.2	0	0	0	0	502.12	0	91.8	306.08	0	0	0	0
2020-11-18	15:15:00	6802	900	900	985141000928712	E:\CCI STUDY\GROUP A\POST-WEEK5.b better	GrAWEEK5X2	478.001	35.1807	125.135	3						133.701	176.655	168.193	11.8	733.56	0	166.44	0	0	0	0	0	0	733.56	166.44	0	0	0	0
2020-11-18	15:30:00	7702	900	900	985141000928712	E:\CCI STUDY\GROUP A\POST-WEEK5.b better	GrAWEEK5X2	119.5	35.4628	124.388	1						125.698	129.042	155.059	1.12	158.04	0	741.96	0	0	0	0	0	0	158.04	741.96	0	0	0	0
2020-11-18	15:45:00	8602	900	900	985141000928712	E:\CCI STUDY\GROUP A\POST-WEEK5.b better	GrAWEEK5X2	239.002	35.7347	109.052	2						121.429	125.157	123.295	118	119.72	0	780.28	0	0	0	0	0	0	0	780.28	119.72	0	0	0
2020-11-18	16:00:00	9502	900	900	985141000928712	E:\CCI STUDY\GROUP A\POST-WEEK5.b better	GrAWEEK5X2	3425.66	36.0117	87.0312	27						98.6029	113.843	139.818	240.2	192.76	0	707.24	0	0	0	0	13.44	0	67.76	693.8	73.32	0	51.68	0
2020-11-18	16:15:00	10402	900	900	985141000928712	E:\CCI STUDY\GROUP A\POST-WEEK5.b better	GrAWEEK5X2	11049.9	36.7283	133.187	99						259.495	207.942	159.326	234.64	730.72	88.96	169.28	73.64	102.12	74.32	32.48	59.88	142.6	106.4	109.4	31.08	144.68	10.2	13.2
2020-11-18	16:30:00	11302	900	900	985141000928712	E:\CCI STUDY\GROUP A\POST-WEEK5.b better	GrAWEEK5X2	119.5	36.7937	114.305	1						141.682	139.283	142.121	2.08	171.08	32.2	728.92	0	0	0	0	0	0	0	728.92	0	0	171.08	0
2020-11-18	16:45:00	12202	900	900	985141000928712	E:\CCI STUDY\GROUP A\POST-WEEK5.b better	GrAWEEK5X2	0	36.4259	119.5	0						168.999	119.5	120	0	0	0	900	0	0	0	0	0	0	0	900	0	0	0	0
2020-11-18	17:00:00	13102	900	900	985141000928712	E:\CCI STUDY\GROUP A\POST-WEEK5.b better	GrAWEEK5X2	0	36.2861	119.488	0						166.417	137.656	120	0	0	0	900	0	0	0	0	0	0	0	900	0	0	0	0
2020-11-18	17:15:00	14002	900	900	985141000928712	E:\CCI STUDY\GROUP A\POST-WEEK5.b better	GrAWEEK5X2	698.705	36.2391	112.961	5						188.091	181.168	117.907	18.08	36.2	0	863.8	0	0	0	0	69.76	0	36.2	794.04	0	0	0	0
2020-11-18	17:30:00	14902	900	900	985141000928712	E:\CCI STUDY\GROUP A\POST-WEEK5.b better	GrAWEEK5X2	6497.37	36.594	126.045	56						217.596	202.926	159.521	118.68	392	52.2	508	97.32	4.8	2.56	64.56	330.36	29.28	119.28	177.64	1.32	58.8	11.64	2.44
2020-11-18	17:45:00	15802	900	900	985141000928712	E:\CCI STUDY\GROUP A\POST-WEEK5.b better	GrAWEEK5X2	119.5	36.5872	119.772	1						125.242	238.627	129.16	1.2	900	7.12	0	0	0	0	0	0	0	841.6	0	0	58.4	0	0
2020-11-18	18:00:00	16702	900	900	985141000928712	E:\CCI STUDY\GROUP A\POST-WEEK5.b better	GrAWEEK5X2	2454.44	37.0536	100.822	21						119.001	218.64	219.948	80.44	857.24	11.6	42.76	0	0.32	0.8	17.92	36.12	7.28	388.36	6.64	1.08	392.08	8.6	40.8
2020-11-18	18:15:00	17602	900	900	985141000928712	E:\CCI STUDY\GROUP A\POST-WEEK5.b better	GrAWEEK5X2	6362.97	37.8969	130.566	57						250.567	205.561	169.279	339.92	729.64	191.48	170.36	32.32	86.64	1.96	42.44	3.8	172.4	5.04	166.56	237.2	0.36	7.24	144.04
2020-11-18	18:30:00	18502	900	900	985141000928712	E:\CCI STUDY\GROUP A\POST-WEEK5.b better	GrAWEEK5X2	9617.55	38.1296	132.342	85						192.443	202.631	204.402	385.68	748.96	112.8	151.04	15.36	72.88	71.24	68.76	67.92	88.88	37.32	83.12	146.8	40.68	98.44	108.6
2020-11-18	18:45:00	19402	900	900	985141000928712	E:\CCI STUDY\GROUP A\POST-WEEK5.b better	GrAWEEK5X2	7793.75	37.9918	103.248	67						179.668	155.556	157	382.92	747.6	40.8	152.4	6.16	10.08	56.2	5.28	5	123.76	65.16	147.4	74.88	65.8	230.8	109.48
2020-11-18	19:00:00	20302	900	900	985141000928712	E:\CCI STUDY\GROUP A\POST-WEEK5.b better	GrAWEEK5X2	3442.26	37.6021	105.921	30						214.374	170.371	183.673	148.72	885.96	64.76	14.04	4.92	0.04	125.68	1.4	6.92	10.56	31	7.12	5.04	130.4	320.84	256.08
2020-11-18	19:15:00	21202	900	900	985141000928712	E:\CCI STUDY\GROUP A\POST-WEEK5.b better	GrAWEEK5X2	1462.87	37.3045	69.0958	12						198.226	132.221	97.2986	240.8	814.36	1	85.64	0	21.12	0.8	1.36	2.84	1.08	4.04	82.8	6.4	15.4	764.16	0
2020-11-18	19:30:00	22102	900	900	985141000928712	E:\CCI STUDY\GROUP A\POST-WEEK5.b better	GrAWEEK5X2	7856.05	37.3693	118.92	69						188.112	200.214	180.691	216.28	755.72	102.16	144.28	30.56	66.36	27.48	43.2	141.68	154.96	5.72	2.6	22.96	45.56	347.96	10.96
2020-11-18	19:45:00	23002	900	900	985141000928712	E:\CCI STUDY\GROUP A\POST-WEEK5.b better	GrAWEEK5X2	7744.25	38.064	133.841	68						198.216	191.942	230.231	431.88	711.68	144.16	188.32	80.44	100.04	0	31.72	81.88	57.8	87.6	106.44	110.88	19.4	150.88	72.92
2020-11-18	20:00:00	23902	900	900	985141000928712	E:\CCI STUDY\GROUP A\POST-WEEK5.b better	GrAWEEK5X2	9919.25	38.1296	133.783	93						199.668	201.406	219.671	374.56	756.28	153.68	143.72	30.68	153.36	21.08	37	24.92	103.16	4.2	118.8	156.64	37.68	133.8	78.68
2020-11-18	20:15:00	24802	900	900	985141000928712	E:\CCI STUDY\GROUP A\POST-WEEK5.b better	GrAWEEK5X2	3405.07	37.9012	104.275	30						148.22	209.818	163.253	273.84	783	55.16	117	21.96	15.16	25.72	6.68	107.88	72.88	9.92	9.12	9.6	13.28	254.28	353.52
2020-11-18	20:30:00	25702	900	900	985141000928712	E:\CCI STUDY\GROUP A\POST-WEEK5.b better	GrAWEEK5X2	4590.6	37.0062	134.8	41						196.435	203.936	243.793	110.48	816.4	165.96	83.6	0	58.32	13.72	1.84	33.76	86.92	9.88	49.84	132.16	8.52	68.64	436.4
2020-11-18	20:45:00	26602	900	900	985141000928712	E:\CCI STUDY\GROUP A\POST-WEEK5.b better	GrAWEEK5X2	7524.23	37.7103	129.85	64						200.27	200.066	246.489	318.12	814.48	108.2	85.52	94.72	21.44	54.88	172.6	83.84	56.16	6.44	1.68	108.36	38.44	65.2	196.24
2020-11-18	21:00:00	27502	900	900	985141000928712	E:\CCI STUDY\GROUP A\POST-WEEK5.b better	GrAWEEK5X2	2804.41	37.0243	97.0881	22						161.173	197.439	129.674	194.76	528.04	96.52	371.96	12.16	0	0	86.16	24.32	13.44	0	347.64	59.24	0	101.96	255.08
2020-11-18	21:15:00	28402	900	900	985141000928712	E:\CCI STUDY\GROUP A\POST-WEEK5.b better	GrAWEEK5X2	10.9686	37.0394	29.3161	0						209.49	251.893	29.728	0.76	900	0	0	0	0	0	0	0	0	0	0	0	0	900	0
2020-11-18	21:30:00	29302	900	900	985141000928712	E:\CCI STUDY\GROUP A\POST-WEEK5.b better	GrAWEEK5X2	344.865	36.7067	96.1644	3						199.046	180.745	134.583	88.16	716.12	0	183.88	0	0	0	0	0	0	0	183.88	0	0	716.12	0
2020-11-18	21:45:00	30202	900	900	985141000928712	E:\CCI STUDY\GROUP A\POST-WEEK5.b better	GrAWEEK5X2	5145.95	37.0687	96.2194	44						160.89	158.609	202.019	320.96	765.76	51.4	134.24	29.36	77.8	0.72	3.92	2.56	1.48	16.2	131.68	14.24	7.36	380.56	234.12
2020-11-18	22:00:00	31102	900	900	985141000928712	E:\CCI STUDY\GROUP A\POST-WEEK5.b better	GrAWEEK5X2	10562.6	37.7671	119.742	88						228.078	207.356	190.218	497.68	749.48	72.36	150.52	58.08	99.36	12.4	140.36	106.92	59.72	47.84	43.6	89.8	74.64	61.84	105.44
2020-11-18	22:15:00	32002	900	900	985141000928712	E:\CCI STUDY\GROUP A\POST-WEEK5.b better	GrAWEEK5X2	11478	37.9638	164.179	109						245.757	239.906	215.262	448	821.16	285.4	78.84	9.36	75.52	153.52	56.72	52.36	78.64	71.64	26.48	165.32	31.56	92.2	86.68
2020-11-18	22:30:00	32902	900	900	985141000928712	E:\CCI STUDY\GROUP A\POST-WEEK5.b better	GrAWEEK5X2	3872.71	37.9964	120.373	33						212.642	194.844	202.301	143.6	783.52	63.12	116.48	24.2	0.92	26.84	59.24	26.12	52.36	3.36	90.36	117.28	0.6	176.4	322.32
2020-11-18	22:45:00	33802	900	900	985141000928712	E:\CCI STUDY\GROUP A\POST-WEEK5.b better	GrAWEEK5X2	358.506	37.4403	105.219	3						182.881	148.951	119.009	83.48	900	0	0	0	0	0	0	0	0	0	0	0	0	591.88	308.12
2020-11-18	23:00:00	34702	900	900	985141000928712	E:\CCI STUDY\GROUP A\POST-WEEK5.b better	GrAWEEK5X2	2258.71	37.2656	135.401	19						185.209	158.191	224.436	251.16	781.36	219.8	118.64	62.12	3.44	1.08	149.08	16.4	2.16	0	102.24	12.8	0	508.32	42.36
2020-11-18	23:15:00	35602	900	900	985141000928712	E:\CCI STUDY\GROUP A\POST-WEEK5.b better	GrAWEEK5X2	2166.71	37.2882	70.995	22						116.409	104.103	225.46	437.28	886.88	0	13.12	0	0.04	0	0.04	1.56	0.76	1.36	11.56	275.48	0.72	331.48	277
2020-11-18	23:30:00	36502	900	900	985141000928712	E:\CCI STUDY\GROUP A\POST-WEEK5.b better	GrAWEEK5X2	407.995	37.0225	105.331	3						122.115	178.882	207.961	107.28	808.76	7.96	91.24	0	0	0	0	0	0	0	91.24	0	0	691.24	117.52
2020-11-18	23:45:00	37402	900	900	985141000928712	E:\CCI STUDY\GROUP A\POST-WEEK5.b better	GrAWEEK5X2	8494.15	37.6068	136.95	71						246.584	180.388	246.072	260.28	794.56	196.36	105.44	38.68	89.84	86.88	65.16	91.56	29.4	38.28	13.88	29.68	36.84	246.24	133.56
2020-11-19	00:00:00	38302	900	900	985141000928712	E:\CCI STUDY\GROUP A\POST-WEEK5.b better	GrAWEEK5X2	8394.55	38.052	122.544	70						207.568	199.632	172.515	367.44	766.12	85.68	133.88	47.24	107.24	16.44	54.12	113.28	147.32	48.2	20.6	78.92	35.04	210.24	21.36
2020-11-19	00:15:00	39202	900	900	985141000928712	E:\CCI STUDY\GROUP A\POST-WEEK5.b better	GrAWEEK5X2	8815.84	37.8434	124.203	74						183.616	214.142	190.803	242.52	725	78.64	175	156.12	14.04	27.48	160.16	160.88	105.8	22.56	14.12	135.08	49.68	39.2	14.88
2020-11-19	00:30:00	40102	900	900	985141000928712	E:\CCI STUDY\GROUP A\POST-WEEK5.b better	GrAWEEK5X2	7119.47	37.7355	137.992	60						218.6	185.119	236.886	192.84	730.6	194.92	169.4	21.2	14	9.36	105.36	28.88	58.48	42.88	140.52	85.88	220.8	135.76	36.88
2020-11-19	00:45:00	41002	900	900	985141000928712	E:\CCI STUDY\GROUP A\POST-WEEK5.b better	GrAWEEK5X2	5749.43	37.5747	135.111	52						223.116	222.661	206.927	211.68	873.72	258.4	26.28	108.2	88	21.16	19.52	10.8	69.8	193.2	15.48	206.64	30.8	9.16	127.24
2020-11-19	01:00:00	41902	900	900	985141000928712	E:\CCI STUDY\GROUP A\POST-WEEK5.b better	GrAWEEK5X2	2299.31	37.3104	161.065	19						253.564	208.463	212.706	119	881.6	362.4	18.4	0.8	0.72	0.68	15.84	0	0.64	291.36	18.4	6.76	145.68	29.68	389.44
2020-11-19	01:15:00	42802	900	900	985141000928712	E:\CCI STUDY\GROUP A\POST-WEEK5.b better	GrAWEEK5X2	239	36.9449	154.957	2						233.239	221.34	276.463	5.68	900	245.28	0	0	0	0	0	0	0	0	0	9.12	0	0	890.88
2020-11-19	01:30:00	43702	900	900	985141000928712	E:\CCI STUDY\GROUP A\POST-WEEK5.b better	GrAWEEK5X2	239	36.5651	191.027	2						272.576	268.168	250.631	1.96	900	470.88	0	0	0	0	0	0	0	0	0	14.4	0	0	885.6
2020-11-19	01:45:00	44602	900	900	985141000928712	E:\CCI STUDY\GROUP A\POST-WEEK5.b better	GrAWEEK5X2	119.5	36.3885	139.05	1						196.183	215.763	171.975	1.04	900	95.08	0	0	0	0	0	0	0	0	0	11.16	0	0	888.84
2020-11-19	02:00:00	45502	900	900	985141000928712	E:\CCI STUDY\GROUP A\POST-WEEK5.b better	GrAWEEK5X2	4167.51	36.5286	97.8861	39						148.741	187.557	166.24	388.16	761.2	65.44	138.8	9.08	9.52	0	108.8	125.8	123.52	8.56	13	227.88	11.84	70.08	191.92
2020-11-19	02:15:00	46402	900	900	985141000928712	E:\CCI STUDY\GROUP A\POST-WEEK5.b better	GrAWEEK5X2	8906.74	37.4003	138.725	78						185.619	223.548	213.539	371.2	698.72	169.96	201.28	4.8	23.08	134.88	35.4	113.36	7.56	68.2	87.92	232.16	61.88	104.12	26.64
2020-11-19	02:30:00	47302	900	900	985141000928712	E:\CCI STUDY\GROUP A\POST-WEEK5.b better	GrAWEEK5X2	7706.37	37.8051	118.428	69						162.669	192.71	275.179	259.36	682.84	141.72	217.16	41.4	59.8	145.64	42.2	178.88	223.92	28.56	38.28	47	88.4	5	0.92
2020-11-19	02:45:00	48202	900	900	985141000928712	E:\CCI STUDY\GROUP A\POST-WEEK5.b better	GrAWEEK5X2	7254.81	37.7262	137.643	63						203.209	235.971	227.136	325.6	822	206.52	78	63.16	49.52	42.04	72.92	47.28	129.56	108.68	30.72	7.8	260.84	32.16	55.32
2020-11-19	03:00:00	49102	900	900	985141000928712	E:\CCI STUDY\GROUP A\POST-WEEK5.b better	GrAWEEK5X2	4996.25	37.4252	116.876	44						261.787	222.879	143.506	108.52	829.08	31.88	70.92	59.96	14.04	3.12	7.04	0.96	26.68	35.04	69.96	29.64	240.4	189.64	223.52
2020-11-19	03:15:00	50002	900	900	985141000928712	E:\CCI STUDY\GROUP A\POST-WEEK5.b better	GrAWEEK5X2	1780.79	36.8106	121.922	16						151.537	158.092	186.161	38.8	68.56	22.64	831.44	7.12	1.28	6.72	8.68	11.36	1.88	17.4	820.08	0	5.96	19.52	0
2020-11-19	03:30:00	50902	900	900	985141000928712	E:\CCI STUDY\GROUP A\POST-WEEK5.b better	GrAWEEK5X2	239	36.1528	89.5829	2						155.338	94.3379	181.242	1.52	12.32	0	887.68	0	0	0	0	0	0	0	887.68	0	0	12.32	0
2020-11-19	03:45:00	51802	900	900	985141000928712	E:\CCI STUDY\GROUP A\POST-WEEK5.b better	GrAWEEK5X2	8260.75	36.9977	99.1202	72						215.628	131.384	195.386	300.16	633.08	2.16	266.92	0.08	144.04	17.24	84.04	122.08	59.2	37.84	144.84	31.04	61.96	167.72	29.92
2020-11-19	04:00:00	52702	900	900	985141000928712	E:\CCI STUDY\GROUP A\POST-WEEK5.b better	GrAWEEK5X2	9900.43	37.6852	130.351	87						195.508	207.798	222.815	268.44	799.04	73.24	100.96	125.28	116.28	105.44	70.92	57.48	78.92	87.12	43.48	36.28	158.52	9.08	11.2
2020-11-19	04:15:00	53602	900	900	985141000928712	E:\CCI STUDY\GROUP A\POST-WEEK5.b better	GrAWEEK5X2	7239.81	37.648	195.399	58						280.235	276.012	274.518	143.72	896.36	383.4	3.64	19.96	26.4	416.48	182.16	3.64	25.64	101.56	0	8.76	73.12	12.88	29.4
2020-11-19	04:30:00	54502	900	900	985141000928712	E:\CCI STUDY\GROUP A\POST-WEEK5.b better	GrAWEEK5X2	9798.3	37.3025	138.354	86						201.243	184.367	263.159	149	842.04	108.72	57.96	94.48	23.28	78.24	182.4	28.4	220.84	19.88	29.56	39.4	24.12	91.2	68.2
2020-11-19	04:45:00	55402	900	900	985141000928712	E:\CCI STUDY\GROUP A\POST-WEEK5.b better	GrAWEEK5X2	2991.32	37.1594	136.831	26						227.08	185.697	169.011	121.92	718.92	108.84	181.08	0	0	0.04	7.96	2.88	79.24	28.84	178.2	363.48	121.6	117.76	0
2020-11-19	05:00:00	56302	900	900	985141000928712	E:\CCI STUDY\GROUP A\POST-WEEK5.b better	GrAWEEK5X2	2758.59	36.8586	119.749	25						132.746	225.893	169.596	83.4	490.08	0	409.92	0	0	0	0.12	19.16	0	348.64	390.76	0	3.48	137.84	0
2020-11-19	05:15:00	57202	900	900	985141000928712	E:\CCI STUDY\GROUP A\POST-WEEK5.b better	GrAWEEK5X2	358.523	36.4232	80.4507	3						86.743	156.483	195.041	139	144.92	0	755.08	0	0	0	0	0	0	49.72	755.08	0	0	95.2	0
2020-11-19	05:30:00	58102	900	900	985141000928712	E:\CCI STUDY\GROUP A\POST-WEEK5.b better	GrAWEEK5X2	358.5	36.238	103.664	3						107.251	143.84	212.052	3.6	362.36	0	537.64	0	0	0	0	0	0	191.08	537.64	0	0	171.28	0
2020-11-19	05:45:00	59002	900	900	985141000928712	E:\CCI STUDY\GROUP A\POST-WEEK5.b better	GrAWEEK5X2	1751.48	36.2432	103.93	13						185.015	123.871	224.96	57.84	821.44	0	78.56	0	0	0	0	0	0	715.6	78.56	0	13.04	92.8	0
2020-11-19	06:00:00	59902	900	900	985141000928712	E:\CCI STUDY\GROUP A\POST-WEEK5.b better	GrAWEEK5X2	1055	36.2653	97.5674	9						204.456	114.155	175.31	95.36	799.92	1.68	100.08	0	0	0	0	0	0	662.72	100.08	2.36	79.84	55	0
2020-11-19	06:15:00	60802	900	900	985141000928712	E:\CCI STUDY\GROUP A\POST-WEEK5.b better	GrAWEEK5X2	9726.14	36.795	121.181	84						221.873	187.921	191.619	257.76	780.52	140	119.48	128.64	51.44	50.4	67.32	50.2	61.84	98.08	69.28	32.64	223.84	59	7.32
2020-11-19	06:30:00	61702	900	900	985141000928712	E:\CCI STUDY\GROUP A\POST-WEEK5.b better	GrAWEEK5X2	1365.02	36.0067	203.172	11						261.098	263.439	278.589	32.48	900	548.48	0	0.8	2.64	78.72	0.28	0	15.2	9.8	0	18	0	0	774.56
2020-11-19	06:45:00	62602	900	900	985141000928712	E:\CCI STUDY\GROUP A\POST-WEEK5.b better	GrAWEEK5X2	886.012	35.4214	120.682	7						151.394	213.037	146.587	26.4	196.2	37	703.8	0	0	0	0	0	0	0	703.8	0	1.52	13.8	180.88
2020-11-19	07:00:00	63502	900	900	985141000928712	E:\CCI STUDY\GROUP A\POST-WEEK5.b better	GrAWEEK5X2	527.503	35.9048	132.632	5						149.972	184.221	217.219	81	502.88	0	397.12	0	0	0	0	0	0	0	397.12	39.88	0	463	0
2020-11-19	07:15:00	64402	900	900	985141000928712	E:\CCI STUDY\GROUP A\POST-WEEK5.b better	GrAWEEK5X2	2795.17	36.3065	112.24	26						153.241	151.314	145.46	65.64	148.84	13.92	751.16	0	1.56	0.04	20.4	29.76	21.4	19.04	721.4	78.16	0	8.24	0
2020-11-19	07:30:00	65302	900	900	985141000928712	E:\CCI STUDY\GROUP A\POST-WEEK5.b better	GrAWEEK5X2	1252.42	36.0667	115.477	12						155.771	145.013	122.356	24.64	38	0	862	0	0	0	0	27.6	0	0	834.4	36.88	0.56	0.56	0
2020-11-19	07:45:00	66202	900	900	985141000928712	E:\CCI STUDY\GROUP A\POST-WEEK5.b better	GrAWEEK5X2	119.5	35.6936	111.806	1						173.224	142.844	123.484	2.48	106.6	0	793.4	0	0	0	0	0	0	0	793.4	106.6	0	0	0
2020-11-19	08:00:00	67102	900	900	985141000928712	E:\CCI STUDY\GROUP A\POST-WEEK5.b better	GrAWEEK5X2	0	35.8758	119.5	0						119.5	169.352	120	0	0	0	900	0	0	0	0	0	0	0	900	0	0	0	0
2020-11-19	08:15:00	68002	900	900	985141000928712	E:\CCI STUDY\GROUP A\POST-WEEK5.b better	GrAWEEK5X2	70.1657	36.0425	33.8153	1						98.9026	179.945	33.8205	470.96	70	0	830	0	0	0	0	0	0	70	830	0	0	0	0
2020-11-19	08:30:00	68902	900	900	985141000928712	E:\CCI STUDY\GROUP A\POST-WEEK5.b better	GrAWEEK5X2	168.821	35.6556	86.1418	1						157.948	188.085	86.1418	382.36	357.88	87.88	542.12	0	0	0	0	0	0	357.88	542.12	0	0	0	0
2020-11-19	08:45:00	69802	900	900	985141000928712	E:\CCI STUDY\GROUP A\POST-WEEK5.b better	GrAWEEK5X2	119.5	35.9529	19.1667	1						96.4099	136.201	58.9357	7.04	173.88	0	726.12	0	0	0	0	0	0	0	726.12	173.88	0	0	0
2020-11-19	09:00:00	70702	900	900	985141000928712	E:\CCI STUDY\GROUP A\POST-WEEK5.b better	GrAWEEK5X2	3196.62	35.7224	104.151	27						135.956	142.526	166.193	78.08	395.96	0	504.04	13.16	17.36	10.32	12.44	7.16	278.68	9.44	496.88	45.52	9.04	0	0
2020-11-19	09:15:00	71602	900	900	985141000928712	E:\CCI STUDY\GROUP A\POST-WEEK5.b better	GrAWEEK5X2	5473.81	35.383	96.1706	53						112.77	144.056	144.712	138.92	504.44	0	395.56	0	0	0	0	326.12	177.2	5.8	69.44	321.44	0	0	0
2020-11-19	09:30:00	72502	900	900	985141000928712	E:\CCI STUDY\GROUP A\POST-WEEK5.b better	GrAWEEK5X2	0	35.6586	53.0453	0						120	169.279	55.3666	0	0	0	900	0	0	0	0	900	0	0	0	0	0	0	0
2020-11-19	09:45:00	73402	900	900	985141000928712	E:\CCI STUDY\GROUP A\POST-WEEK5.b better	GrAWEEK5X2	0	35.4684	66.6757	0						120	150.145	66.6757	0	0	0	900	0	0	0	0	900	0	0	0	0	0	0	0
2020-11-19	10:00:00	74302	900	900	985141000928712	E:\CCI STUDY\GROUP A\POST-WEEK5.b better	GrAWEEK5X2	93.2294	35.2613	117.649	1						118.153	131.011	152.929	69.76	6.4	0	893.6	0	0	0	0	893.6	0	0	0	6.4	0	0	0
2020-11-19	10:15:00	75202	900	900	985141000928712	E:\CCI STUDY\GROUP A\POST-WEEK5.b better	GrAWEEK5X2	4687.75	35.4942	96.6513	41						133.046	143.397	140.228	187.6	246.88	0	653.12	0.08	15.12	11.84	43.72	12.76	7.12	25.24	640.36	87.56	22.68	20.84	12.68
2020-11-19	10:30:00	76102	900	900	985141000928712	E:\CCI STUDY\GROUP A\POST-WEEK5.b better	GrAWEEK5X2	119.497	36.0403	98.6954	1						140.495	144.406	130.106	103.76	388.6	0	511.4	0	0	0	0	0	0	0	511.4	388.6	0	0	0
2020-11-19	10:45:00	77002	900	900	985141000928712	E:\CCI STUDY\GROUP A\POST-WEEK5.b better	GrAWEEK5X2	534.42	35.5388	105.641	6						157.546	120.347	110.8	2.4	899.36	0	0.64	0	0	0	0	0	0	0	0.64	898.2	0.6	0.56	0
2020-11-19	11:00:00	77902	900	900	985141000928712	E:\CCI STUDY\GROUP A\POST-WEEK5.b better	GrAWEEK5X2	912.222	35.4389	117.18	8						119.056	156.79	156.015	24.36	891.68	0	8.32	0	0	0	0	0	13.36	0	8.32	878.32	0	0	0
2020-11-19	11:15:00	78802	900	900	985141000928712	E:\CCI STUDY\GROUP A\POST-WEEK5.b better	GrAWEEK5X2	818.704	35.5843	112.448	7						161.179	151.546	119.15	14.6	897.6	0	2.4	0	0	0	0	0.04	195.64	0	2.36	701.96	0	0	0
2020-11-19	11:30:00	79702	900	900	985141000928712	E:\CCI STUDY\GROUP A\POST-WEEK5.b better	GrAWEEK5X2	458.353	35.4098	107.648	5						140.488	144.666	118.305	97.12	898.92	0	1.08	0	0	0	0	0.08	394.96	0	1	503.96	0	0	0
2020-11-19	11:45:00	80602	900	900	985141000928712	E:\CCI STUDY\GROUP A\POST-WEEK5.b better	GrAWEEK5X2	954.415	35.2265	75.0704	9						161.176	118.167	116.965	15.36	898.8	0	1.2	0	0	0	0	0	766	0	1.2	130.44	1.2	1.16	0
2020-11-19	12:00:00	81502	900	900	985141000928712	E:\CCI STUDY\GROUP A\POST-WEEK5.b better	GrAWEEK5X2	0	35.4817	110.588	0						169.352	120	110.588	0	900	0	0	0	0	0	0	0	900	0	0	0	0	0	0
2020-11-19	12:15:00	82402	900	900	985141000928712	E:\CCI STUDY\GROUP A\POST-WEEK5.b better	GrAWEEK5X2	2547.67	35.8487	55.8492	21						161.661	152.187	77.1696	46.16	455.2	0	444.8	137.92	11.12	17.2	16.72	444.8	265.72	0	0	6.52	0	0	0
2020-11-19	12:30:00	83302	900	900	985141000928712	E:\CCI STUDY\GROUP A\POST-WEEK5.b better	GrAWEEK5X2	2980.37	36.1429	83.9388	25						125.681	161.926	115.983	110.8	358.44	0	541.56	39.64	8.32	0.92	2.92	252.44	156.76	115.44	289.12	2.96	12.48	19	0
2020-11-19	12:45:00	84202	900	900	985141000928712	E:\CCI STUDY\GROUP A\POST-WEEK5.b better	GrAWEEK5X2	0	35.7394	108.341	0						169.352	149.139	108.341	0	900	0	0	0	0	0	0	0	900	0	0	0	0	0	0
2020-11-19	13:00:00	85102	900	900	985141000928712	E:\CCI STUDY\GROUP A\POST-WEEK5.b better	GrAWEEK5X2	70.7696	35.5009	59.6372	1						163.857	115.211	109.834	75.52	409.6	0	490.4	0	0	0	0	490.4	409.6	0	0	0	0	0	0
2020-11-19	13:15:00	86002	900	900	985141000928712	E:\CCI STUDY\GROUP A\POST-WEEK5.b better	GrAWEEK5X2	287.729	35.4975	108.656	2						162.605	129.905	128.063	236.64	598.96	0	301.04	0	0	0	0	301.04	598.96	0	0	0	0	0	0
2020-11-19	13:30:00	86902	900	900	985141000928712	E:\CCI STUDY\GROUP A\POST-WEEK5.b better	GrAWEEK5X2	5982	35.2975	49.7202	55						146.173	53.7201	160.966	145.6	859.44	0	40.56	0	0	0	0	7.84	263.48	21.52	32.72	569.68	2.4	2.36	0
2020-11-19	13:45:00	87802	900	900	985141000928712	E:\CCI STUDY\GROUP A\POST-WEEK5.b better	GrAWEEK5X2	6521.81	35.2628	39.5737	66						127.741	55.8604	134.142	392.2	821.24	0	78.76	0	0	0	0	9.6	180.24	77.52	69.16	560.52	1.48	1.48	0
2020-11-19	14:00:00	88702	900	900	985141000928712	E:\CCI STUDY\GROUP A\POST-WEEK5.b better	GrAWEEK5X2	240	35.5383	28.8377	2						132	32.976	132.177	151.36	900	0	0	0	0	0	0	0	247.32	0	0	652.68	0	0	0
2020-11-19	14:15:00	89602	900	900	985141000928712	E:\CCI STUDY\GROUP A\POST-WEEK5.b better	GrAWEEK5X2	283.978	35.444	80.6748	4						130.795	80.958	159.324	12.96	899.96	0	0.04	0	0	0	0	0.04	2.96	0	0	897	0	0	0
2020-11-19	14:30:00	90502	900	900	985141000928712	E:\CCI STUDY\GROUP A\POST-WEEK5.b better	GrAWEEK5X2	4318.44	35.7842	48.967	30						136.8	118.565	72.4274	322.96	559.96	0	340.04	0	0	0	0	332.56	396.72	7.84	7.48	139.44	11.72	4.24	0
2020-11-19	14:45:00	91402	900	900	985141000928712	E:\CCI STUDY\GROUP A\POST-WEEK5.b better	GrAWEEK5X2	887.796	35.6317	86.8286	7						135.887	117.006	136.5	172.64	91.2	0	808.8	0	0	0	0	249.8	0	0	559	87.04	2.48	1.68	0
2020-11-19	15:00:00	92302	900	900	985141000928712	E:\CCI STUDY\GROUP A\POST-WEEK5.b better	GrAWEEK5X2	479.959	35.7219	51.9598	4						128.271	53.6277	158.931	251.44	0	0	900	0	0	0	0	129.36	0	0	770.64	0	0	0	0
2020-11-19	15:15:00	93202	900	900	985141000928712	E:\CCI STUDY\GROUP A\POST-WEEK5.b better	GrAWEEK5X2	338.712	35.7856	32.9109	3						72.4541	121.262	130.819	146.6	586.16	0	313.84	0	0	0	0	0.04	84	0	313.8	502.16	0	0	0
2020-11-19	15:30:00	94102	900	900	985141000928712	E:\CCI STUDY\GROUP A\POST-WEEK5.b better	GrAWEEK5X2	5784.51	36.2012	105.664	55						142.59	201.901	148.504	236.8	790.64	0	109.36	3.76	68.84	74.6	16.84	98.56	236.52	0.76	10.8	278.96	90.88	15.52	3.96
2020-11-19	15:45:00	95002	900	900	985141000928712	E:\CCI STUDY\GROUP A\POST-WEEK5.b better	GrAWEEK5X2	3069.39	36.5963	122.833	27						150.024	149.733	191.808	223.44	771.72	0	128.28	1.88	6.52	12.88	39.16	111.28	25.92	550.44	17	62.56	60.92	11.44	0
2020-11-19	16:00:00	95902	900	900	985141000928712	E:\CCI STUDY\GROUP A\POST-WEEK5.b better	GrAWEEK5X2	282.107	36.082	67.846	2						133.335	179.129	94.6086	256.4	328.52	0	571.48	0	0	0	0	0	0	0	571.48	328.52	0	0	0
2020-11-19	16:15:00	96802	900	900	985141000928712	E:\CCI STUDY\GROUP A\POST-WEEK5.b better	GrAWEEK5X2	0	35.5696	132.337	0						186.176	236.954	162.232	0	900	0	0	0	0	0	0	0	0	0	0	900	0	0	0
2020-11-19	16:30:00	97702	900	900	985141000928712	E:\CCI STUDY\GROUP A\POST-WEEK5.b better	GrAWEEK5X2	2215.35	36.0611	107.213	18						157.424	180.522	143.811	155.48	467.68	3.44	432.32	0	0	0	0.12	341.08	8.56	42.48	91.24	416.52	0	0	0
2020-11-19	16:45:00	98602	900	900	985141000928712	E:\CCI STUDY\GROUP A\POST-WEEK5.b better	GrAWEEK5X2	8775.89	36.7942	135.957	69						177.27	216.931	176.941	160.24	598.6	40.6	301.4	51.4	30.6	108.12	21.12	295.24	205.64	22.16	6.16	127.8	24.68	3.64	3.44
2020-11-19	17:00:00	99502	900	900	985141000928712	E:\CCI STUDY\GROUP A\POST-WEEK5.b better	GrAWEEK5X2	2252.71	36.2509	104.92	20						179.261	174.816	137.775	92.28	476.12	0	423.88	0	0	0	0	126.68	471.4	0	297.2	4.72	0	0	0
2020-11-19	17:15:00	100402	900	900	985141000928712	E:\CCI STUDY\GROUP A\POST-WEEK5.b better	GrAWEEK5X2	2868.71	36.2565	133.524	23						275.732	210.255	134.176	180.28	534.88	0	365.12	0	0	0	0	287.28	213.88	0	77.84	321	0	0	0
2020-11-19	17:30:00	101302	900	900	985141000928712	E:\CCI STUDY\GROUP A\POST-WEEK5.b better	GrAWEEK5X2	1418.19	36.8156	36.6375	10						151.644	74.5409	192.958	20.72	890.52	21.24	9.48	1.24	52.4	1.2	5.4	9.48	1.72	11.64	0	86.28	730.64	0	0
2020-11-19	17:45:00	102202	900	900	985141000928712	E:\CCI STUDY\GROUP A\POST-WEEK5.b better	GrAWEEK5X2	2181.33	36.6258	94.3336	21						125.42	173.15	214.891	95.52	820.2	21.68	79.8	33.96	9.64	0	7.76	0.92	0.44	203.36	78.88	41.2	516.64	7.2	0
2020-11-19	18:00:00	103102	900	900	985141000928712	E:\CCI STUDY\GROUP A\POST-WEEK5.b better	GrAWEEK5X2	1917.99	36.9499	114.851	17						201.71	276.929	186.157	127.16	886.08	82.64	13.92	3.52	92.4	19.72	18.04	13.92	9.68	106.52	0	0	587.2	49	0
2020-11-19	18:15:00	104002	900	900	985141000928712	E:\CCI STUDY\GROUP A\POST-WEEK5.b better	GrAWEEK5X2	3660.06	37.189	112.158	32						140.444	225.157	138.436	191.48	875.36	1.8	24.64	5.6	3.88	4.04	7.4	17	58.92	558.24	7.64	22.64	203.88	2.28	8.48
2020-11-19	18:30:00	104902	900	900	985141000928712	E:\CCI STUDY\GROUP A\POST-WEEK5.b better	GrAWEEK5X2	7248.02	37.6683	127.71	70						202.154	183.707	225.231	385.2	769.16	120.08	130.84	7.12	95.88	100.4	48.84	87.88	54.4	81.68	42.96	18.2	49.72	28.52	284.4
2020-11-19	18:45:00	105802	900	900	985141000928712	E:\CCI STUDY\GROUP A\POST-WEEK5.b better	GrAWEEK5X2	7685.49	38.0413	149.02	75						217.345	193.753	274.773	296.8	795.76	139.92	104.24	0.6	234.32	47.4	27.88	50.48	17.56	42.4	53.76	324.32	42.56	54	4.72
2020-11-19	19:00:00	106702	900	900	985141000928712	E:\CCI STUDY\GROUP A\POST-WEEK5.b better	GrAWEEK5X2	6999.84	38.0015	139.571	58						221.045	180.44	247.403	387.92	775.92	210.6	124.08	58.36	147.08	29.92	123.64	90.2	82.52	96.08	33.88	4.28	50.28	17.48	166.28
2020-11-19	19:15:00	107602	900	900	985141000928712	E:\CCI STUDY\GROUP A\POST-WEEK5.b better	GrAWEEK5X2	1956.26	37.7185	119.163	19						179.497	181.165	152.006	111.92	528.64	12	371.36	0	0	0	36.8	28.8	14.4	1.8	342.56	29.2	4.44	281.4	160.6
2020-11-19	19:30:00	108502	900	900	985141000928712	E:\CCI STUDY\GROUP A\POST-WEEK5.b better	GrAWEEK5X2	4356.92	37.3017	100.761	39						155.963	163.772	205.207	317.24	886.88	63.84	13.12	5.2	12.28	58.4	85.92	7.12	7.68	39.68	6	113.56	35.24	226.24	302.68
2020-11-19	19:45:00	109402	900	900	985141000928712	E:\CCI STUDY\GROUP A\POST-WEEK5.b better	GrAWEEK5X2	6054.68	37.9567	112.143	50						197.11	167.002	217.074	360.76	803.32	137	96.68	9.36	53.64	41.84	83.16	94	22.12	73.48	2.68	35.4	142.6	27.76	313.96
2020-11-19	20:00:00	110302	900	900	985141000928712	E:\CCI STUDY\GROUP A\POST-WEEK5.b better	GrAWEEK5X2	4430.98	37.7124	144.975	41						228.454	223.664	222.087	84.84	884.92	155.72	15.08	0	0.24	11.8	206.36	9.84	8.6	24.52	5.24	19.84	22.44	295.88	295.24
2020-11-19	20:15:00	111202	900	900	985141000928712	E:\CCI STUDY\GROUP A\POST-WEEK5.b better	GrAWEEK5X2	2778.04	37.5334	111.045	24						166.082	211.982	145.303	113.72	868.52	43.24	31.48	37.48	2.08	35.92	11.64	1.24	12.24	5.12	30.24	1.16	17.84	428.72	316.32
2020-11-19	20:30:00	112102	900	900	985141000928712	E:\CCI STUDY\GROUP A\POST-WEEK5.b better	GrAWEEK5X2	2592.61	37.0803	111.387	24						172.179	161.521	215.597	170.8	853.36	45.04	46.64	0	0	0	26.72	18.88	0	6.6	27.76	7.44	137.88	495.24	179.48
2020-11-19	20:45:00	113002	900	900	985141000928712	E:\CCI STUDY\GROUP A\POST-WEEK5.b better	GrAWEEK5X2	8291.42	37.9472	134.7	72						226.251	211.078	188.028	432.48	737.12	181	162.88	43.12	44.28	18.4	74.24	60.6	61.04	77.36	102.28	83.92	146.04	79.68	109.04
2020-11-19	21:00:00	113902	900	900	985141000928712	E:\CCI STUDY\GROUP A\POST-WEEK5.b better	GrAWEEK5X2	10171.4	38.0281	113.901	87						197.54	209.958	179.358	516.56	760.12	100.2	139.88	22.28	104.84	98.72	102.88	95.44	63.08	19.8	44.44	101.64	77.08	102.4	67.4
2020-11-19	21:15:00	114802	900	900	985141000928712	E:\CCI STUDY\GROUP A\POST-WEEK5.b better	GrAWEEK5X2	4779.94	37.6053	119.391	41						177.716	196.55	199.081	103.68	876.8	44.28	23.2	12.32	76.4	18.04	217.92	21.8	27.84	2.68	1.4	6.04	0	326.68	188.88
2020-11-19	21:30:00	115702	900	900	985141000928712	E:\CCI STUDY\GROUP A\POST-WEEK5.b better	GrAWEEK5X2	576.988	37.0863	118.865	6						189.047	176.98	159.376	84.88	899.92	0	0.08	0	0	0	0	0	0	0	0.08	23.36	0	771.72	104.84
2020-11-19	21:45:00	116602	900	900	985141000928712	E:\CCI STUDY\GROUP A\POST-WEEK5.b better	GrAWEEK5X2	836.502	37.0201	158.461	8						237.698	194.969	241.119	71.04	782.6	253.4	117.4	0	0	0	0	0	0	0	117.4	0	0	782.6	0
2020-11-19	22:00:00	117502	900	900	985141000928712	E:\CCI STUDY\GROUP A\POST-WEEK5.b better	GrAWEEK5X2	985.133	36.7189	80.495	7						227.909	230.642	83.7796	229.72	885	0	15	0	0	0	0	0	0	0	15	226.84	0	11.08	647.08
2020-11-19	22:15:00	118402	900	900	985141000928712	E:\CCI STUDY\GROUP A\POST-WEEK5.b better	GrAWEEK5X2	4087.9	36.7298	110.337	36						218.074	203.632	169.784	107.48	883.8	13.56	16.2	92.6	26.84	4.16	4.52	3.32	0.88	0	12.88	115.96	8.2	450.76	179.88
2020-11-19	22:30:00	119302	900	900	985141000928712	E:\CCI STUDY\GROUP A\POST-WEEK5.b better	GrAWEEK5X2	7826.22	37.8394	126.225	70						170.968	218.866	172.785	365.6	684.84	124.88	215.16	58.32	54.16	41.2	48.48	65.44	52.24	40.96	149.72	91	69.52	170.52	58.44
2020-11-19	22:45:00	120202	900	900	985141000928712	E:\CCI STUDY\GROUP A\POST-WEEK5.b better	GrAWEEK5X2	6845.04	37.9529	156.141	58						221.188	215.743	204.66	203.2	810.36	269.12	89.64	14.88	1.28	123.68	27.08	50.4	60.72	43.2	39.24	272.4	79.48	145.56	42.08
2020-11-19	23:00:00	121102	900	900	985141000928712	E:\CCI STUDY\GROUP A\POST-WEEK5.b better	GrAWEEK5X2	7809.57	38.0393	122.448	67						192.388	210.788	191.788	238.28	753.12	71.64	146.88	28.84	63.84	3.36	26.68	21.48	49.64	15.16	125.4	86.12	0	288.8	190.68
2020-11-19	23:15:00	122002	900	900	985141000928712	E:\CCI STUDY\GROUP A\POST-WEEK5.b better	GrAWEEK5X2	8625.28	38.0191	190.134	73						208.545	283.547	247.081	301.84	625.96	325.32	274.04	38.04	83.6	99.52	100.48	246.88	96.72	11.6	27.16	122.04	12.48	57.96	3.52
2020-11-19	23:30:00	122902	900	900	985141000928712	E:\CCI STUDY\GROUP A\POST-WEEK5.b better	GrAWEEK5X2	4536.98	37.8316	136.116	45						240.671	206.087	172.328	137.4	851.4	132.6	48.6	1.6	7.04	1.4	47.04	40.2	10.24	42.84	8.4	13.96	35.6	28.08	663.6
2020-11-19	23:45:00	123802	900	900	985141000928712	E:\CCI STUDY\GROUP A\POST-WEEK5.b better	GrAWEEK5X2	1751.17	37.2089	139.685	15						218.436	193.297	232.606	60.16	893.68	167.2	6.32	43.2	21.68	8.04	3.24	3.52	0	2.8	2.8	47.72	0	27.2	739.8
2020-11-20	00:00:00	124702	900	900	985141000928712	E:\CCI STUDY\GROUP A\POST-WEEK5.b better	GrAWEEK5X2	8642.41	37.7849	136.387	80						217.094	208.113	252.904	337.04	748.36	136.04	151.64	99.28	57.2	33.32	9.84	114.2	52.88	34.32	37.44	133.12	122.48	63.52	142.4
2020-11-20	00:15:00	125602	900	900	985141000928712	E:\CCI STUDY\GROUP A\POST-WEEK5.b better	GrAWEEK5X2	6136.94	37.7718	161.994	53						235.929	222.369	266.005	188	873.52	238.68	26.48	12.4	105.2	143.28	103.44	10.04	16.48	32.32	16.44	166.72	38.48	163.2	92
2020-11-20	00:30:00	126502	900	900	985141000928712	E:\CCI STUDY\GROUP A\POST-WEEK5.b better	GrAWEEK5X2	7700.48	37.6317	130.504	75						207.957	188.982	239.711	214.4	812.4	155.04	87.6	17.28	27	9.8	88.8	63.72	61.6	28.76	23.88	50.88	29.36	6.12	492.8
2020-11-20	00:45:00	127402	900	900	985141000928712	E:\CCI STUDY\GROUP A\POST-WEEK5.b better	GrAWEEK5X2	7902.36	37.9486	154.895	63						248.687	210.452	220.161	314.6	716.72	229.12	183.28	8.44	12.24	120.76	17.24	87.12	60.92	26.08	96.16	128.44	214.36	76.64	51.6
2020-11-20	01:00:00	128302	900	900	985141000928712	E:\CCI STUDY\GROUP A\POST-WEEK5.b better	GrAWEEK5X2	4850.47	37.6885	139.095	39						209.425	250.15	190.158	113.84	679.6	93.16	220.4	128.64	12.16	32.84	221.64	212	28.24	33.36	8.4	18.64	0	16.4	187.68
2020-11-20	01:15:00	129202	900	900	985141000928712	E:\CCI STUDY\GROUP A\POST-WEEK5.b better	GrAWEEK5X2	597.512	37.7461	84.6393	5						246.142	115.44	238.714	74.6	900	0	0	0	0	0	0	0	0	186.08	0	50.08	332.92	4.04	326.88
2020-11-20	01:30:00	130102	900	900	985141000928712	E:\CCI STUDY\GROUP A\POST-WEEK5.b better	GrAWEEK5X2	5782.25	37.6336	112.233	52						202.917	193.911	151.787	152.68	838.76	17.16	61.24	30.92	50.88	1.76	91.8	23.04	34.64	60.6	38.2	122.84	301.84	42.52	100.96
2020-11-20	01:45:00	131002	900	900	985141000928712	E:\CCI STUDY\GROUP A\POST-WEEK5.b better	GrAWEEK5X2	7788.93	37.9984	122.175	67						251.171	195.31	156.672	433.84	779.76	66.96	120.24	5.88	39.56	65.12	104.6	99.24	210.16	113.12	21	65.68	85.08	10.32	80.24
2020-11-20	02:00:00	131902	900	900	985141000928712	E:\CCI STUDY\GROUP A\POST-WEEK5.b better	GrAWEEK5X2	6219.94	37.7304	122.695	56						217.377	188.635	193.854	95.16	857.72	10.88	42.28	93.52	6.32	9.76	154.64	16.44	237.84	26	25.84	15.88	36.04	237	40.72
2020-11-20	02:15:00	132802	900	900	985141000928712	E:\CCI STUDY\GROUP A\POST-WEEK5.b better	GrAWEEK5X2	2897.04	37.5647	109.798	24						147.106	192.815	196.629	425.52	897.2	21.36	2.8	0	2.72	18.44	17.2	1.04	246.84	5.56	1.76	202.76	27.72	191.08	184.88
2020-11-20	02:30:00	133702	900	900	985141000928712	E:\CCI STUDY\GROUP A\POST-WEEK5.b better	GrAWEEK5X2	2050.06	37.4449	88.33	17						118.965	203.199	234.222	121.68	889.04	0	10.96	0	0	0	41.2	1.24	0	5.16	9.72	590	1.28	10.6	240.8
2020-11-20	02:45:00	134602	900	900	985141000928712	E:\CCI STUDY\GROUP A\POST-WEEK5.b better	GrAWEEK5X2	4165.68	37.1916	132.574	38						231.601	229.106	217.56	150.24	860.76	137.6	39.24	23.52	35.76	22.12	135.44	33.68	34.76	8.88	5.56	11.68	9.4	28.88	550.32
2020-11-20	03:00:00	135502	900	900	985141000928712	E:\CCI STUDY\GROUP A\POST-WEEK5.b better	GrAWEEK5X2	8380.29	37.73	148.246	74						214.62	308.831	216.067	324.44	783.56	225.76	116.44	170.36	231.88	40.96	76.88	62	93.32	17.04	54.44	30.84	64.24	55.92	2.12
2020-11-20	03:15:00	136402	900	900	985141000928712	E:\CCI STUDY\GROUP A\POST-WEEK5.b better	GrAWEEK5X2	5609.31	37.8734	124.556	45						153.271	195.913	172.913	148.76	868.04	237.28	31.96	0	24.16	2	30.32	6.24	44.12	88.8	25.72	32.8	265.56	266.88	113.4
2020-11-20	03:30:00	137302	900	900	985141000928712	E:\CCI STUDY\GROUP A\POST-WEEK5.b better	GrAWEEK5X2	7343.51	37.8909	195.625	64						271.992	245.348	251.265	312.84	807.96	533.88	92.04	41	130.36	15.04	65.6	89.56	31.52	18.84	2.48	3.28	471.36	12.68	18.28
2020-11-20	03:45:00	138202	900	900	985141000928712	E:\CCI STUDY\GROUP A\POST-WEEK5.b better	GrAWEEK5X2	7495.56	37.749	178.383	66						290.809	188.805	279.738	184.12	829.44	312.68	70.56	137.12	102.84	70.96	12.64	47.28	403.32	24.36	23.28	17.96	19.76	37.64	2.84
2020-11-20	04:00:00	139102	900	900	985141000928712	E:\CCI STUDY\GROUP A\POST-WEEK5.b better	GrAWEEK5X2	12630.7	38.0903	111.268	109						242.947	240.576	145.172	293.28	813.68	84.36	86.32	173.2	175.88	83.44	63.04	85.2	7.56	62.36	1.12	14.92	55.96	124.48	52.84
2020-11-20	04:15:00	140002	900	900	985141000928712	E:\CCI STUDY\GROUP A\POST-WEEK5.b better	GrAWEEK5X2	15847.1	38.0719	132.359	144						207.059	247.787	203.67	281.12	791.36	165	108.64	59.68	98.32	114.56	53.72	78.76	205.28	23.04	29.88	13.04	88.44	107.32	27.96
2020-11-20	04:30:00	140902	900	900	985141000928712	E:\CCI STUDY\GROUP A\POST-WEEK5.b better	GrAWEEK5X2	9701.13	37.9293	145.23	82						245.691	224.966	213.763	187.32	775.16	185.24	124.84	99.24	59.32	6.8	61.24	30.56	113.96	32.96	94.28	66.04	95.44	196.84	43.32
2020-11-20	04:45:00	141802	900	900	985141000928712	E:\CCI STUDY\GROUP A\POST-WEEK5.b better	GrAWEEK5X2	8508.98	37.9764	163.023	77						203.533	272.737	262.175	124.04	867.56	334	32.44	36	28.16	115.28	88.8	10.12	6.96	288.72	22.32	9.56	246.92	38.64	8.52
2020-11-20	05:00:00	142702	900	900	985141000928712	E:\CCI STUDY\GROUP A\POST-WEEK5.b better	GrAWEEK5X2	7252.73	37.699	147.031	61						254.344	228.335	194.006	116.88	844.68	248.4	55.32	39.64	46.56	31.6	3.72	17.92	482.76	116	37.4	110.04	11.72	0.28	2.36
2020-11-20	05:15:00	143602	900	900	985141000928712	E:\CCI STUDY\GROUP A\POST-WEEK5.b better	GrAWEEK5X2	5553.97	37.3985	111.528	49						152.332	158.984	175.889	205.56	651.56	51.08	248.44	4.96	20.76	4.76	85.56	6.04	46.68	46.6	242.4	120.76	152	141	28.48
2020-11-20	05:30:00	144502	900	900	985141000928712	E:\CCI STUDY\GROUP A\POST-WEEK5.b better	GrAWEEK5X2	1760.9	36.95	103.231	13						150.514	138.526	161.189	70.04	268.88	0	631.12	0	0	0	0	0	0	31.64	631.12	12.24	13.88	211.12	0
2020-11-20	05:45:00	145402	900	900	985141000928712	E:\CCI STUDY\GROUP A\POST-WEEK5.b better	GrAWEEK5X2	1075.49	35.862	103.182	8						161.574	138.298	219.822	58.64	224.8	10.92	675.2	0	0	0	0	0	0	0	675.2	0	0	224.8	0
2020-11-20	06:00:00	146302	900	900	985141000928712	E:\CCI STUDY\GROUP A\POST-WEEK5.b better	GrAWEEK5X2	0	35.8205	120.852	0						159.686	149.174	148.041	0	0	0	900	0	0	0	0	0	0	0	900	0	0	0	0
2020-11-20	06:15:00	147202	900	900	985141000928712	E:\CCI STUDY\GROUP A\POST-WEEK5.b better	GrAWEEK5X2	1272.71	35.6833	138.465	11						180.171	167.106	191.879	23.4	46.52	0	853.48	0	0	0	0	0	0	8.12	853.48	0	0	33.36	5.04
2020-11-20	06:30:00	148102	900	900	985141000928712	E:\CCI STUDY\GROUP A\POST-WEEK5.b better	GrAWEEK5X2	358.468	36.0547	67.9047	3						140.876	122.068	100.496	161.88	732	0	168	0	0	0	0	0	0	0	168	0	253.64	478.36	0
2020-11-20	06:45:00	149002	900	900	985141000928712	E:\CCI STUDY\GROUP A\POST-WEEK5.b better	GrAWEEK5X2	0	35.9095	112.418	0						119.688	163.87	198.153	0	900	0	0	0	0	0	0	0	0	0	0	0	0	900	0
2020-11-20	07:00:00	149902	900	900	985141000928712	E:\CCI STUDY\GROUP A\POST-WEEK5.b better	GrAWEEK5X2	477.995	35.6583	111.736	4						145.862	135.771	141.342	96.8	594.08	0	305.92	0	0	0	0	0	0	0	305.92	0	0	594.08	0
2020-11-20	07:15:00	150802	900	900	985141000928712	E:\CCI STUDY\GROUP A\POST-WEEK5.b better	GrAWEEK5X2	5015.02	35.87	101.58	49						181.633	132.057	171.331	80.28	868.96	55.96	31.04	7.68	7.56	78.2	18.4	23.52	18.48	42.72	7.52	11.64	34.52	639.52	10.24
2020-11-20	07:30:00	151702	900	900	985141000928712	E:\CCI STUDY\GROUP A\POST-WEEK5.b better	GrAWEEK5X2	8981.87	36.3669	125.533	76						213.861	175.167	215.38	134.4	783.2	65.88	116.8	25.2	22.84	93.56	51.52	34.04	6.32	46.16	82.76	188.12	76.24	249.2	24.04
2020-11-20	07:45:00	152602	900	900	985141000928712	E:\CCI STUDY\GROUP A\POST-WEEK5.b better	GrAWEEK5X2	6677.03	36.4635	101.413	55						152.104	167.18	178.72	118.4	716.36	5.4	183.64	27.24	40.48	34	134.04	73.8	6.04	16.76	109.84	0	32.44	409.88	15.48
2020-11-20	08:00:00	153502	900	900	985141000928712	E:\CCI STUDY\GROUP A\POST-WEEK5.b better	GrAWEEK5X2	6392.55	36.669	71.7309	50						90.7585	242.858	204.927	137.36	743.72	37.92	156.28	19.48	19.04	22.84	575.16	99.24	23	33.76	57.04	8.04	10.84	0	31.56
2020-11-20	08:15:00	154402	900	900	985141000928712	E:\CCI STUDY\GROUP A\POST-WEEK5.b better	GrAWEEK5X2	963.469	36.4182	40.6149	8						52.9409	214.326	170.958	47.36	889	0	11	0	0	0	742.68	0	5.56	4.48	11	2.48	49.28	84.52	0
2020-11-20	08:30:00	155302	900	900	985141000928712	E:\CCI STUDY\GROUP A\POST-WEEK5.b better	GrAWEEK5X2	0	35.8293	114.145	0						114.145	239.5	177.977	0	900	0	0	0	0	0	900	0	0	0	0	0	0	0	0
2020-11-20	08:45:00	156202	900	900	985141000928712	E:\CCI STUDY\GROUP A\POST-WEEK5.b better	GrAWEEK5X2	120	35.5639	73.2447	1						73.3356	221.978	207.708	1.2	900	0	0	0	0	0	388.92	0	0	511.08	0	0	0	0	0
2020-11-20	09:00:00	157102	900	900	985141000928712	E:\CCI STUDY\GROUP A\POST-WEEK5.b better	GrAWEEK5X2	239.5	35.6176	83.1736	2						84.8748	215.444	253.894	10.12	900	0	0	0	0	0	464.72	0	0	402.88	0	0	32.4	0	0
2020-11-20	09:15:00	158002	900	900	985141000928712	E:\CCI STUDY\GROUP A\POST-WEEK5.b better	GrAWEEK5X2	48.8887	35.5881	135.232	0						157.673	141.626	251.615	24.64	900	0	0	0	0	0	397.84	0	0	502.16	0	0	0	0	0
2020-11-20	09:30:00	158902	900	900	985141000928712	E:\CCI STUDY\GROUP A\POST-WEEK5.b better	GrAWEEK5X2	791.109	35.2625	138.158	7						165.318	138.152	249.475	47.52	900	0	0	0	0	0	348.76	0	0	551.24	0	0	0	0	0
2020-11-20	09:45:00	159802	900	900	985141000928712	E:\CCI STUDY\GROUP A\POST-WEEK5.b better	GrAWEEK5X2	959.997	35.657	121.384	8						152.343	142.106	239.835	30	900	0	0	0	0	0	412.48	0	0	487.52	0	0	0	0	0
2020-11-20	10:00:00	160702	900	900	985141000928712	E:\CCI STUDY\GROUP A\POST-WEEK5.b better	GrAWEEK5X2	251.019	35.397	148.988	2						208.824	154.083	214.084	138.4	875.72	0	24.28	0	0	0	640.52	24.28	0	235.2	0	0	0	0	0
2020-11-20	10:15:00	161602	900	900	985141000928712	E:\CCI STUDY\GROUP A\POST-WEEK5.b better	GrAWEEK5X2	346.987	35.6118	161.754	3						243.788	161.786	241.51	227.16	798	0	102	0	0	0	798	102	0	0	0	0	0	0	0
2020-11-20	10:30:00	162502	900	900	985141000928712	E:\CCI STUDY\GROUP A\POST-WEEK5.b better	GrAWEEK5X2	956.005	35.6132	111.081	8						69.6592	150.574	249.91	32.16	562.28	0	337.72	0	0	0	562.28	337.72	0	0	0	0	0	0	0
2020-11-20	10:45:00	163402	900	900	985141000928712	E:\CCI STUDY\GROUP A\POST-WEEK5.b better	GrAWEEK5X2	4577.83	35.5997	100.73	43						172.636	177.2	129.634	296.6	783.88	13.04	116.12	10.92	59.08	5.32	461.72	82.88	8.12	198.48	33.24	10.8	4.68	7.92	16.84
2020-11-20	11:00:00	164302	900	639.48	985141000928712	E:\CCI STUDY\GROUP A\POST-WEEK5.b better	GrAWEEK5X2	11267.4	37.2489	128.098	95						165.466	216.318	192.067	169.64	568.36	36.72	71.12	15.48	7.88	2.8	233.52	30.64	10.72	265.16	40.48	20.04	1.48	6.28	5

## Sheet: 989001025043695
date	time	time since start (s)	bin duration (s)	effective bin duration (s)	subject	folder	study name	distance (mm)	temperature (C)	separation (mm)	transition	separation 985141000928730 (mm)	separation 989001025043662 (mm)	separation 989001025043693 (mm)	separation 985141000928723 (mm)	separation 985141000928712 (mm)	separation 989001025043666 (mm)	separation 989001025043695 (mm)	separation 985141000928707 (mm)	mobile (s)	thigmotactic (s)	isolated (s)	in centre zones (s)	antenna1.0 (s)	antenna2.0 (s)	antenna3.0 (s)	antenna4.0 (s)	antenna5.0 (s)	antenna6.0 (s)	antenna7.0 (s)	antenna8.0 (s)	antenna9.0 (s)	antenna10.0 (s)	antenna11.0 (s)	antenna12.0 (s)
2020-11-18	13:15:00	0	900	502.16	989001025043695	E:\CCI STUDY\GROUP A\POST-WEEK5.b better	GrAWEEK5X2	5059.56	35.5168	97.5937	40					145.758	159.81		169.933	136.96	320.8	37.64	181.36	44.16	54.4	19.64	27.16	103.28	11.24	25.64	78.08	8.4	42.48	78.36	9.32
2020-11-18	13:30:00	502	900	900	989001025043695	E:\CCI STUDY\GROUP A\POST-WEEK5.b better	GrAWEEK5X2	5616.27	34.8689	142.122	44					204.866	178.384		172.585	139.36	867.64	7.32	32.36	2.48	47.76	10.4	64.52	30	7.84	55.16	2.36	32.24	21.08	617.08	9.08
2020-11-18	13:45:00	1402	900	900	989001025043695	E:\CCI STUDY\GROUP A\POST-WEEK5.b better	GrAWEEK5X2	568.772	34.9976	73.4248	6					76.1697	140.169		143.071	6.52	396.48	0	503.52	0	0	0	0.04	0.08	0	7.4	503.44	375.52	13.52	0	0
2020-11-18	14:00:00	2302	900	900	989001025043695	E:\CCI STUDY\GROUP A\POST-WEEK5.b better	GrAWEEK5X2	119.5	34.6786	125.82	1					125.954	162.794		148.764	2.28	739.12	0	160.88	0	0	0	0	0	0	739.12	160.88	0	0	0	0
2020-11-18	14:15:00	3202	900	900	989001025043695	E:\CCI STUDY\GROUP A\POST-WEEK5.b better	GrAWEEK5X2	0	34.5471	138.778	0					145.764	168.999		169.352	0	900	0	0	0	0	0	0	0	0	397.84	0	502.16	0	0	0
2020-11-18	14:30:00	4102	900	900	989001025043695	E:\CCI STUDY\GROUP A\POST-WEEK5.b better	GrAWEEK5X2	239	34.6135	112.918	2					161.223	168.795		138.828	5.76	897.12	0	2.88	0	0	0	0	0	0	878.04	2.88	19.08	0	0	0
2020-11-18	14:45:00	5002	900	900	989001025043695	E:\CCI STUDY\GROUP A\POST-WEEK5.b better	GrAWEEK5X2	1057.7	34.7537	108.75	9					156.421	192.074		113.663	24.2	526.4	0	373.6	0	0	0	7.72	327.36	0	518.68	46.24	0	0	0	0
2020-11-18	15:00:00	5902	900	900	989001025043695	E:\CCI STUDY\GROUP A\POST-WEEK5.b better	GrAWEEK5X2	1336.96	35.4756	109.719	12					159.777	161.48		161.781	40.08	815.28	0	84.72	0.04	0	0	2.64	1.04	0.72	423.84	83.68	1.76	382.68	0	3.6
2020-11-18	15:15:00	6802	900	900	989001025043695	E:\CCI STUDY\GROUP A\POST-WEEK5.b better	GrAWEEK5X2	2371.35	35.0263	151.277	20					176.655	183.909		217.577	35.2	875.88	0	24.12	59.8	16.28	11.24	21.68	8.92	14.04	0.92	15.2	4.04	143.96	603.92	0
2020-11-18	15:30:00	7702	900	900	989001025043695	E:\CCI STUDY\GROUP A\POST-WEEK5.b better	GrAWEEK5X2	239.003	35.018	125.045	2					129.042	232.279		234.224	40.48	900	0	0	0	0	0	0	0	0	0	0	0	21.44	878.56	0
2020-11-18	15:45:00	8602	900	900	989001025043695	E:\CCI STUDY\GROUP A\POST-WEEK5.b better	GrAWEEK5X2	0	34.3127	125.124	0					125.157	235.289		177.615	0	900	0	0	0	0	0	0	0	0	0	0	0	0	900	0
2020-11-18	16:00:00	9502	900	900	989001025043695	E:\CCI STUDY\GROUP A\POST-WEEK5.b better	GrAWEEK5X2	985.046	34.8655	100.802	7					113.843	164.86		193.743	406.48	884.72	12.96	15.28	0	0	0	0	0	0	431.72	15.28	0	0	453	0
2020-11-18	16:15:00	10402	900	900	989001025043695	E:\CCI STUDY\GROUP A\POST-WEEK5.b better	GrAWEEK5X2	11759.2	35.5754	138.377	103					207.942	267.291		165.908	225.2	825.8	100.2	74.2	71.12	27.68	74.36	31.88	33.36	165.44	137.24	40.84	67.2	110.08	82.56	58.24
2020-11-18	16:30:00	11302	900	900	989001025043695	E:\CCI STUDY\GROUP A\POST-WEEK5.b better	GrAWEEK5X2	1603.5	35.6884	109.906	13					139.283	147.015		198.616	74.72	809.2	0	90.8	2.92	69.4	17.84	0	0	1.52	224.88	90.8	7.8	0	484.84	0
2020-11-18	16:45:00	12202	900	900	989001025043695	E:\CCI STUDY\GROUP A\POST-WEEK5.b better	GrAWEEK5X2	0	35.1876	119.5	0					119.5	119.5		169.352	0	900	0	0	0	0	0	0	0	0	900	0	0	0	0	0
2020-11-18	17:00:00	13102	900	900	989001025043695	E:\CCI STUDY\GROUP A\POST-WEEK5.b better	GrAWEEK5X2	6356.15	35.5089	121.318	55					137.656	167.304		170.362	99.76	897.92	0	2.08	15.08	30.48	45.2	15.88	1.92	34.88	625.8	0.16	56.24	43.48	28.6	2.28
2020-11-18	17:15:00	14002	900	900	989001025043695	E:\CCI STUDY\GROUP A\POST-WEEK5.b better	GrAWEEK5X2	14584.3	35.7955	124.022	124					181.168	265.094		160.588	249.32	851.88	0	48.12	36.36	76.08	125.4	41.16	21.76	156.84	127.6	26.36	58.16	41.64	38.28	150.36
2020-11-18	17:30:00	14902	900	900	989001025043695	E:\CCI STUDY\GROUP A\POST-WEEK5.b better	GrAWEEK5X2	10157.1	35.6046	126.691	90					202.926	201.083		175.654	153	742.92	45.2	157.08	2.56	10.32	21	12.08	65.56	160.8	106.88	91.52	178.24	37.76	35.12	178.16
2020-11-18	17:45:00	15802	900	900	989001025043695	E:\CCI STUDY\GROUP A\POST-WEEK5.b better	GrAWEEK5X2	9604.01	35.914	153.727	85					238.627	251.506		156.874	162.48	780.72	75.12	119.28	17.08	33.6	18.36	17.4	71.36	128.72	12.96	47.92	125.2	0	56.52	370.88
2020-11-18	18:00:00	16702	900	900	989001025043695	E:\CCI STUDY\GROUP A\POST-WEEK5.b better	GrAWEEK5X2	12534	35.6358	134.048	114					218.64	209.634		183.059	351.12	809.64	186.04	90.36	33.96	18.72	79.8	71.48	31.24	76.48	60.24	59.12	255.84	46.52	148.56	18.04
2020-11-18	18:15:00	17602	900	900	989001025043695	E:\CCI STUDY\GROUP A\POST-WEEK5.b better	GrAWEEK5X2	13002.7	35.8786	134.521	120					205.561	212.129		201.135	294.56	811.64	179.84	88.36	79.84	46.48	17.24	60.88	24.2	45.2	77.04	64.16	90.2	47.16	174.16	173.44
2020-11-18	18:30:00	18502	900	900	989001025043695	E:\CCI STUDY\GROUP A\POST-WEEK5.b better	GrAWEEK5X2	15409.7	35.7486	134.868	139					202.631	211.648		203.845	356.4	791.04	155.12	108.96	39.8	74.48	31.4	37.8	28.6	182.04	102.52	80.36	91.4	85.16	20.2	126.24
2020-11-18	18:45:00	19402	900	900	989001025043695	E:\CCI STUDY\GROUP A\POST-WEEK5.b better	GrAWEEK5X2	13296.9	35.1544	107.105	118					155.556	181.413		166.972	361.76	770.24	53.56	129.76	14.92	74.04	16.52	19.96	56.2	42.8	128.56	73.56	159.36	99.32	81.28	133.48
2020-11-18	19:00:00	20302	900	900	989001025043695	E:\CCI STUDY\GROUP A\POST-WEEK5.b better	GrAWEEK5X2	7907.22	35.2687	122.18	69					170.371	220.309		169.92	218.36	769.8	89.84	130.2	1.76	52	12.4	10.92	12.28	35.04	28.92	117.92	264.64	51.16	247.72	65.24
2020-11-18	19:15:00	21202	900	900	989001025043695	E:\CCI STUDY\GROUP A\POST-WEEK5.b better	GrAWEEK5X2	780.286	35.4737	111.082	7					132.221	230.432		132.873	198.88	838.08	0	61.92	0	0	0	0	0	0	0	61.92	92.52	0	45.04	700.52
2020-11-18	19:30:00	22102	900	900	989001025043695	E:\CCI STUDY\GROUP A\POST-WEEK5.b better	GrAWEEK5X2	9000.46	35.2412	110.25	82					200.214	229.032		142.501	152.24	826.52	44.88	73.48	27.08	14.68	16.16	27.8	31.2	25.68	32.8	42.28	38.8	11.48	186.32	445.72
2020-11-18	19:45:00	23002	900	900	989001025043695	E:\CCI STUDY\GROUP A\POST-WEEK5.b better	GrAWEEK5X2	21686.3	35.4508	117.24	196					191.942	203.786		193.9	354.24	747.04	58.68	152.96	68.96	63.12	70	112.24	89.52	99.44	66.08	63.44	69.16	57.96	79.04	61.04
2020-11-18	20:00:00	23902	900	900	989001025043695	E:\CCI STUDY\GROUP A\POST-WEEK5.b better	GrAWEEK5X2	16901.8	35.4914	134.773	159					201.406	194.732		236.684	324.92	738.92	113.64	161.08	52.04	15.24	68.36	109.72	67.36	37.12	69.68	93.72	103.88	56.92	92.56	133.4
2020-11-18	20:15:00	24802	900	900	989001025043695	E:\CCI STUDY\GROUP A\POST-WEEK5.b better	GrAWEEK5X2	11473.4	35.2141	155.716	95					209.818	204.747		224.391	176.12	741.88	170	158.12	5.2	121.88	32.52	19.44	102.32	185.16	46.4	55.8	201.64	33.24	67.88	28.52
2020-11-18	20:30:00	25702	900	900	989001025043695	E:\CCI STUDY\GROUP A\POST-WEEK5.b better	GrAWEEK5X2	14809.3	35.3665	143.184	126					203.936	209.702		238.852	282.36	754.52	173.28	145.48	51.52	95.96	117.56	47.92	65.88	60.28	61.64	79.6	81.08	46.76	157.2	34.6
2020-11-18	20:45:00	26602	900	900	989001025043695	E:\CCI STUDY\GROUP A\POST-WEEK5.b better	GrAWEEK5X2	13360.9	35.3945	141.3	119					200.066	233.664		229.255	236.2	804.16	188.88	95.84	52.28	45.56	16.84	82.28	56	103.16	63.72	39.84	206.4	37.84	95.84	100.24
2020-11-18	21:00:00	27502	900	900	989001025043695	E:\CCI STUDY\GROUP A\POST-WEEK5.b better	GrAWEEK5X2	3827.28	35.7617	182.115	34					197.439	243.185		234.331	47.52	861.28	285.88	38.72	52	12.6	41.16	16.04	21.96	448.48	2.96	16.76	143.84	1.88	9.04	133.28
2020-11-18	21:15:00	28402	900	900	989001025043695	E:\CCI STUDY\GROUP A\POST-WEEK5.b better	GrAWEEK5X2	8750.2	35.1967	146.693	74					251.893	162.691		252.099	166.24	768.32	95.4	131.68	75.08	40.68	13.84	14.96	89.76	476.76	45.24	41.92	60.56	18.84	3.28	19.08
2020-11-18	21:30:00	29302	900	900	989001025043695	E:\CCI STUDY\GROUP A\POST-WEEK5.b better	GrAWEEK5X2	13319.7	35.5371	125.989	117					180.745	201.362		215.224	390.6	741.52	148.32	158.48	51.24	34.16	49.48	64.96	135.36	117.12	87.92	23.12	159.04	43.92	128.04	5.64
2020-11-18	21:45:00	30202	900	900	989001025043695	E:\CCI STUDY\GROUP A\POST-WEEK5.b better	GrAWEEK5X2	10692	35.3028	103.69	91					158.609	160.368		222.91	174.04	820.28	22.92	79.72	0	3.72	38.72	170	18.76	51.04	31.84	60.96	320.36	18.68	39.56	146.36
2020-11-18	22:00:00	31102	900	900	989001025043695	E:\CCI STUDY\GROUP A\POST-WEEK5.b better	GrAWEEK5X2	8856.79	35.4815	146.239	82					207.356	231.287		234.339	189.88	841.72	180.8	58.28	4	38.92	1.96	69.12	28.8	43.72	47.08	29.48	205.16	13.56	166.72	251.48
2020-11-18	22:15:00	32002	900	900	989001025043695	E:\CCI STUDY\GROUP A\POST-WEEK5.b better	GrAWEEK5X2	9039.98	35.8873	140.591	78					239.906	247.147		198.604	127.84	868.56	159.8	31.44	97.8	33.36	9.68	13	9.8	14	153.44	21.64	26.8	65.08	146.92	308.48
2020-11-18	22:30:00	32902	900	900	989001025043695	E:\CCI STUDY\GROUP A\POST-WEEK5.b better	GrAWEEK5X2	11162.7	35.6249	138.886	100					194.844	190.325		241.892	360.44	783.36	214.92	116.64	26.76	33.48	13.76	243.76	70.68	93.96	94	45.96	35.24	18.48	61.72	162.2
2020-11-18	22:45:00	33802	900	900	989001025043695	E:\CCI STUDY\GROUP A\POST-WEEK5.b better	GrAWEEK5X2	7513.86	35.627	79.8163	72					148.951	175.293		104.405	196.76	831.28	56.08	68.72	7.88	8.36	2.36	8.6	23.44	50.72	32.76	45.28	241.8	109.72	9.24	359.84
2020-11-18	23:00:00	34702	900	900	989001025043695	E:\CCI STUDY\GROUP A\POST-WEEK5.b better	GrAWEEK5X2	1701.99	36.0197	28.1317	14					158.191	63.0141		166.664	108.4	867.84	0	32.16	0	0	0	0	0	0	0	32.16	136.16	0	97.92	633.76
2020-11-18	23:15:00	35602	900	900	989001025043695	E:\CCI STUDY\GROUP A\POST-WEEK5.b better	GrAWEEK5X2	1006.5	35.3506	90.8289	8					104.103	133.014		239.693	25.88	857.12	0.04	42.88	0	0	0	0	0	1.12	0	42.88	351	0	46.48	458.52
2020-11-18	23:30:00	36502	900	900	989001025043695	E:\CCI STUDY\GROUP A\POST-WEEK5.b better	GrAWEEK5X2	1916.31	35.2384	112.098	18					178.882	142.98		192.028	31.68	898.16	99.56	1.84	3.8	45.36	42.44	12.76	1.84	25.12	0.52	0	746.44	0	0	21.72
2020-11-18	23:45:00	37402	900	900	989001025043695	E:\CCI STUDY\GROUP A\POST-WEEK5.b better	GrAWEEK5X2	12177.9	35.4179	117.451	105					180.388	225.82		193.336	218.24	864.04	106.04	35.96	22.2	65.16	57.56	54.12	16.6	69.28	53.36	19.36	393.2	28.96	78.12	42.08
2020-11-19	00:00:00	38302	900	900	989001025043695	E:\CCI STUDY\GROUP A\POST-WEEK5.b better	GrAWEEK5X2	19850.7	35.069	137.353	176					199.632	212.121		220.08	414.48	752.52	172.76	147.48	26.92	42.92	120.48	51.6	58.08	77.48	139.72	89.4	77.2	108.04	68.68	39.48
2020-11-19	00:15:00	39202	900	900	989001025043695	E:\CCI STUDY\GROUP A\POST-WEEK5.b better	GrAWEEK5X2	12575.8	35.4882	119.126	102					214.142	188.955		170.992	304.96	737.68	41.48	162.32	29.8	41.68	67.36	86.48	53.04	25.92	114.72	109.28	305.72	27.16	29.12	9.72
2020-11-19	00:30:00	40102	900	900	989001025043695	E:\CCI STUDY\GROUP A\POST-WEEK5.b better	GrAWEEK5X2	17784.1	35.7081	124.002	167					185.119	218.492		182.706	234.56	827.68	110.36	72.32	17.84	43.92	39.76	209.36	38.16	97.12	120.2	34.16	150.32	73.76	58.44	16.96
2020-11-19	00:45:00	41002	900	900	989001025043695	E:\CCI STUDY\GROUP A\POST-WEEK5.b better	GrAWEEK5X2	13683.9	35.5087	155.389	124					222.661	216.798		224.913	282	791.16	303.52	108.84	95.36	22.6	49.28	17.36	33.44	234.76	38.52	75.4	92.96	31.52	82.32	126.48
2020-11-19	01:00:00	41902	900	900	989001025043695	E:\CCI STUDY\GROUP A\POST-WEEK5.b better	GrAWEEK5X2	9846.42	34.9125	173.795	87					208.463	263.423		254.001	169.16	845	434.16	55	143.84	17.36	7.16	43.72	8.48	317.92	47.52	46.52	162.72	65.12	39.64	0
2020-11-19	01:15:00	42802	900	900	989001025043695	E:\CCI STUDY\GROUP A\POST-WEEK5.b better	GrAWEEK5X2	18995.7	35.3771	128.907	171					221.34	199.286		185.172	350.28	784.12	135.52	115.88	59.64	19.56	38.24	59.48	88.84	144.28	38.44	27.04	283.32	97.36	38.2	5.6
2020-11-19	01:30:00	43702	900	900	989001025043695	E:\CCI STUDY\GROUP A\POST-WEEK5.b better	GrAWEEK5X2	13387.8	35.5222	134.155	129					268.168	187.052		188.925	178.8	827.96	154.4	72.04	91.64	21.4	7.96	235	37.8	163.56	56.52	34.24	109.96	111.96	29.96	0
2020-11-19	01:45:00	44602	900	900	989001025043695	E:\CCI STUDY\GROUP A\POST-WEEK5.b better	GrAWEEK5X2	9352.11	35.4829	123.077	77					215.763	173.531		151.572	160.2	572.32	54.2	327.68	8.96	22.44	18.76	139.64	35.92	22.88	109.88	291.76	98.08	52.2	99.48	0
2020-11-19	02:00:00	45502	900	900	989001025043695	E:\CCI STUDY\GROUP A\POST-WEEK5.b better	GrAWEEK5X2	9683.32	35.8281	160.942	92					187.557	205.329		275.952	223.08	700.96	318.28	199.04	5	9.8	235.92	92.76	140.32	74.28	114.04	58.72	73.88	95.28	0	0
2020-11-19	02:15:00	46402	900	900	989001025043695	E:\CCI STUDY\GROUP A\POST-WEEK5.b better	GrAWEEK5X2	16994.1	35.6319	153.22	152					223.548	205.074		279.334	291.32	817.72	277.84	82.28	42.36	64.56	186.12	123.12	41.84	16.48	209.56	40.44	54.32	78.64	31.6	10.96
2020-11-19	02:30:00	47302	900	900	989001025043695	E:\CCI STUDY\GROUP A\POST-WEEK5.b better	GrAWEEK5X2	14122.7	35.5621	134.065	121					192.71	185.384		265.086	239.8	716.36	163.44	183.64	32.76	111.56	65.56	35.92	144.8	124.64	128.36	38.84	33.8	140.08	34.8	8.88
2020-11-19	02:45:00	48202	900	900	989001025043695	E:\CCI STUDY\GROUP A\POST-WEEK5.b better	GrAWEEK5X2	9800.91	35.5027	157.259	85					235.971	207.201		247.156	132.56	844.08	312.16	55.92	110.48	44.52	40.88	128.44	14.48	82.72	130.6	41.44	24.32	263.4	13.16	5.56
2020-11-19	03:00:00	49102	900	900	989001025043695	E:\CCI STUDY\GROUP A\POST-WEEK5.b better	GrAWEEK5X2	11732.2	35.5718	131.445	98					222.879	249.651		184.59	179.52	851.24	82.44	48.76	38.44	30.4	45.76	57.64	20.08	77.2	18.12	28.68	98.24	214.24	17.48	253.72
2020-11-19	03:15:00	50002	900	900	989001025043695	E:\CCI STUDY\GROUP A\POST-WEEK5.b better	GrAWEEK5X2	10017.7	35.4941	123.704	82					158.092	189.276		257.984	143.92	735.6	25.36	164.4	9.88	58.6	23.72	7.96	147.08	103.16	25.6	17.32	20.44	42.08	246.68	197.48
2020-11-19	03:30:00	50902	900	900	989001025043695	E:\CCI STUDY\GROUP A\POST-WEEK5.b better	GrAWEEK5X2	361.169	35.3489	59.5843	3					94.3379	145.651		172.723	77.8	696.2	0	203.8	0	0	0	0	0	0	673	203.8	0	23.2	0	0
2020-11-19	03:45:00	51802	900	900	989001025043695	E:\CCI STUDY\GROUP A\POST-WEEK5.b better	GrAWEEK5X2	0	35.0407	114.106	0					131.384	157.451		196.095	0	0	0	900	0	0	0	0	0	0	0	900	0	0	0	0
2020-11-19	04:00:00	52702	900	900	989001025043695	E:\CCI STUDY\GROUP A\POST-WEEK5.b better	GrAWEEK5X2	1273.82	35.1294	137.035	9					207.798	214.745		177.48	19.92	686.84	93.88	213.16	0	0	0	0	0	0	243.48	213.16	0	56.32	387.04	0
2020-11-19	04:15:00	53602	900	900	989001025043695	E:\CCI STUDY\GROUP A\POST-WEEK5.b better	GrAWEEK5X2	646.956	35.178	117.16	7					276.012	181.534		151.098	172.52	451.44	3.76	448.56	0	0	0	0	0	0	0.08	448.56	0	217.36	234	0
2020-11-19	04:30:00	54502	900	900	989001025043695	E:\CCI STUDY\GROUP A\POST-WEEK5.b better	GrAWEEK5X2	13504.4	35.6009	135.391	112					184.367	192.32		226.147	202.48	679.68	117.96	220.32	60.56	71.12	34.44	46.72	53.6	143.04	41.68	166.72	136.08	87.92	58.12	0
2020-11-19	04:45:00	55402	900	900	989001025043695	E:\CCI STUDY\GROUP A\POST-WEEK5.b better	GrAWEEK5X2	12199.8	35.6451	149.032	99					185.697	254.112		254.213	302.88	799.16	202.72	100.84	84.16	82.64	11.44	18.12	43.2	254.76	102.52	57.64	33.8	142.04	48.72	20.96
2020-11-19	05:00:00	56302	900	900	989001025043695	E:\CCI STUDY\GROUP A\POST-WEEK5.b better	GrAWEEK5X2	10605.8	35.7804	160.024	96					225.893	225.697		215.153	158.68	865.88	334.12	34.12	56.28	14.12	328.32	71.2	28.96	25.44	43.16	5.16	86.76	198.88	16.8	24.92
2020-11-19	05:15:00	57202	900	900	989001025043695	E:\CCI STUDY\GROUP A\POST-WEEK5.b better	GrAWEEK5X2	10231.5	35.8819	127.038	87					156.483	158.08		260.219	139.72	866.08	57.32	33.92	37	30.36	19.8	30.28	30.52	60.96	92.96	3.4	61.24	384.52	130.6	18.36
2020-11-19	05:30:00	58102	900	900	989001025043695	E:\CCI STUDY\GROUP A\POST-WEEK5.b better	GrAWEEK5X2	3090.18	35.5782	88.0714	27					143.84	168.292		183.019	98.32	674.28	0.24	225.72	0.6	5.4	11	0.76	214.16	0.16	497.52	11.56	34.68	17.4	97.96	8.8
2020-11-19	05:45:00	59002	900	900	989001025043695	E:\CCI STUDY\GROUP A\POST-WEEK5.b better	GrAWEEK5X2	359.002	34.9905	111.117	3					123.871	246.054		271.465	57.36	755.04	0.36	144.96	0	0	0	0	95.4	0	9.08	49.56	0	745.96	0	0
2020-11-19	06:00:00	59902	900	900	989001025043695	E:\CCI STUDY\GROUP A\POST-WEEK5.b better	GrAWEEK5X2	2402.99	35.6354	101.855	22					114.155	237.822		209.208	113.4	807.32	5.96	92.68	1.4	3.88	1.56	13.36	1.32	2.6	146.12	91.36	1.08	631.12	3.96	2.24
2020-11-19	06:15:00	60802	900	900	989001025043695	E:\CCI STUDY\GROUP A\POST-WEEK5.b better	GrAWEEK5X2	4162	36.0463	109.161	35					187.921	197.369		149.017	65.84	549.6	82.92	350.4	64.8	8.16	0.96	29.76	0.08	9.28	330.64	350.32	3.68	99.24	3.08	0
2020-11-19	06:30:00	61702	900	900	989001025043695	E:\CCI STUDY\GROUP A\POST-WEEK5.b better	GrAWEEK5X2	9360.18	36.1522	134.527	79					263.439	190.564		204.062	138.08	664.68	130.12	235.32	42.52	75.12	40.04	27.92	157.24	164	115.2	78.08	16.88	158.96	24.04	0
2020-11-19	06:45:00	62602	900	900	989001025043695	E:\CCI STUDY\GROUP A\POST-WEEK5.b better	GrAWEEK5X2	9140.78	36.5658	163.661	78					213.037	210.302		227.308	119.44	736.2	291.24	163.8	237	40.12	64.88	45.44	145.6	37.8	30.08	18.2	25.64	154.08	81	20.16
2020-11-19	07:00:00	63502	900	900	989001025043695	E:\CCI STUDY\GROUP A\POST-WEEK5.b better	GrAWEEK5X2	8399.78	35.708	123.925	69					184.221	186.696		197.065	144.56	680.2	75.52	219.8	110.92	19.48	1.08	64.84	144.48	43.6	14.12	75.32	255.32	142.96	15.8	12.08
2020-11-19	07:15:00	64402	900	900	989001025043695	E:\CCI STUDY\GROUP A\POST-WEEK5.b better	GrAWEEK5X2	5821.81	35.2328	131.521	45					151.314	238.918		197.987	88.24	561.52	27.6	338.48	0	40.16	21.24	41.84	285.48	391.04	25.4	53	28.2	0	13.64	0
2020-11-19	07:30:00	65302	900	900	989001025043695	E:\CCI STUDY\GROUP A\POST-WEEK5.b better	GrAWEEK5X2	2751.56	34.759	116.772	25					145.013	263.97		176.121	58.28	701.32	1.32	198.68	0	0	0	0	194.2	529.72	0.64	4.48	170.16	0.8	0	0
2020-11-19	07:45:00	66202	900	900	989001025043695	E:\CCI STUDY\GROUP A\POST-WEEK5.b better	GrAWEEK5X2	797.411	35.0791	116.99	5					142.844	276.427		137.177	14	892.2	0	7.8	0	0	0	0	7.8	534.2	0	0	358	0	0	0
2020-11-19	08:00:00	67102	900	900	989001025043695	E:\CCI STUDY\GROUP A\POST-WEEK5.b better	GrAWEEK5X2	0	34.6847	119.5	0					169.352	267.657		119.5	0	900	0	0	0	0	0	0	0	900	0	0	0	0	0	0
2020-11-19	08:15:00	68002	900	900	989001025043695	E:\CCI STUDY\GROUP A\POST-WEEK5.b better	GrAWEEK5X2	239	34.4697	138.842	2					179.945	156.418		156.974	2.32	839.12	0	60.88	0	0	0	0	60.88	839.12	0	0	0	0	0	0
2020-11-19	08:30:00	68902	900	900	989001025043695	E:\CCI STUDY\GROUP A\POST-WEEK5.b better	GrAWEEK5X2	119.5	34.2208	120.006	1					188.085	132.17		148.092	1.2	677.88	0	222.12	0	0	0	0	222.12	677.88	0	0	0	0	0	0
2020-11-19	08:45:00	69802	900	900	989001025043695	E:\CCI STUDY\GROUP A\POST-WEEK5.b better	GrAWEEK5X2	119.5	33.7278	115.9	1					136.201	162.616		127.072	1.04	122.68	0	777.32	0	0	0	0	777.32	122.68	0	0	0	0	0	0
2020-11-19	09:00:00	70702	900	900	989001025043695	E:\CCI STUDY\GROUP A\POST-WEEK5.b better	GrAWEEK5X2	8503.56	34.5326	90.3031	72					142.526	160.702		149.177	109.8	594.76	17.52	305.24	31.16	52.36	30.48	34.48	291.32	284.96	28.2	13.92	77.72	33.08	22.32	0
2020-11-19	09:15:00	71602	900	900	989001025043695	E:\CCI STUDY\GROUP A\POST-WEEK5.b better	GrAWEEK5X2	2721.49	35.1566	65.8738	25					144.056	137.358		78.5554	47.16	441.76	0	458.24	0.08	9.32	11	19.28	383.04	94.28	0	75.2	307.8	0	0	0
2020-11-19	09:30:00	72502	900	900	989001025043695	E:\CCI STUDY\GROUP A\POST-WEEK5.b better	GrAWEEK5X2	239	34.8778	106.136	2					169.279	119.362		134.016	2.08	898.92	0	1.08	0	0	0	0	0	0	0	1.08	898.92	0	0	0
2020-11-19	09:45:00	73402	900	900	989001025043695	E:\CCI STUDY\GROUP A\POST-WEEK5.b better	GrAWEEK5X2	120	34.7988	73.4822	1					150.145	138.688		95.6053	1.2	900	0	0	0	0	0	0	0	346.6	0	0	553.4	0	0	0
2020-11-19	10:00:00	74302	900	900	989001025043695	E:\CCI STUDY\GROUP A\POST-WEEK5.b better	GrAWEEK5X2	120	34.7938	116.193	1					131.011	155.995		118.512	1.2	900	0	0	0	0	0	0	0	659.04	0	0	240.96	0	0	0
2020-11-19	10:15:00	75202	900	900	989001025043695	E:\CCI STUDY\GROUP A\POST-WEEK5.b better	GrAWEEK5X2	1080	35.0368	114.472	9					143.397	151.548		150.718	24.32	900	0	0	0	0	0	0	0	188.92	0	0	711.08	0	0	0
2020-11-19	10:30:00	76102	900	900	989001025043695	E:\CCI STUDY\GROUP A\POST-WEEK5.b better	GrAWEEK5X2	578.704	34.8025	114.417	6					144.406	121.087		168.955	9.56	894.6	0	5.4	0	0	0	0	0.08	862.08	0	5.32	32.52	0	0	0
2020-11-19	10:45:00	77002	900	900	989001025043695	E:\CCI STUDY\GROUP A\POST-WEEK5.b better	GrAWEEK5X2	33.369	34.5434	118.226	0					120.347	130.132		156.327	47.56	900	0	0	0	0	0	0	0	900	0	0	0	0	0	0
2020-11-19	11:00:00	77902	900	900	989001025043695	E:\CCI STUDY\GROUP A\POST-WEEK5.b better	GrAWEEK5X2	4056.6	35.0399	67.3486	32					156.79	139.813		74.9037	180.88	380.72	0	519.28	13	19.36	10.52	10.84	501.12	286.52	13.96	18.16	6.92	5.32	6.08	8.2
2020-11-19	11:15:00	78802	900	900	989001025043695	E:\CCI STUDY\GROUP A\POST-WEEK5.b better	GrAWEEK5X2	119.5	34.7812	102.305	1					151.546	143.57		108.603	10.64	119.6	0	780.4	0	0	0	0	780.4	119.6	0	0	0	0	0	0
2020-11-19	11:30:00	79702	900	900	989001025043695	E:\CCI STUDY\GROUP A\POST-WEEK5.b better	GrAWEEK5X2	601.118	35.0479	78.8834	5					144.666	95.2266		109.358	242.52	134.6	0	765.4	0	0	0	0	537.92	107.88	0	227.48	26.72	0	0	0
2020-11-19	11:45:00	80602	900	900	989001025043695	E:\CCI STUDY\GROUP A\POST-WEEK5.b better	GrAWEEK5X2	3781.5	35.9076	75.3569	34					118.167	130.191		140.68	268.64	672.8	0	227.2	10.64	5.96	0.8	7.56	166.52	229.16	48.96	60.68	258.08	95.76	4.28	11.6
2020-11-19	12:00:00	81502	900	900	989001025043695	E:\CCI STUDY\GROUP A\POST-WEEK5.b better	GrAWEEK5X2	0	36.3965	119.5	0					120	119.5		164.195	0	900	0	0	0	0	0	0	0	0	0	0	900	0	0	0
2020-11-19	12:15:00	82402	900	900	989001025043695	E:\CCI STUDY\GROUP A\POST-WEEK5.b better	GrAWEEK5X2	894.868	35.5166	96.9962	9					152.187	142.024		130.414	9.52	896.4	0	3.6	0	0	0	0	1.8	412.68	1.76	1.8	481.96	0	0	0
2020-11-19	12:30:00	83302	900	900	989001025043695	E:\CCI STUDY\GROUP A\POST-WEEK5.b better	GrAWEEK5X2	240	35.1568	108.426	2					161.926	163.724		125.549	2.64	900	0	0	0	0	0	0	0	277.84	0	0	622.16	0	0	0
2020-11-19	12:45:00	84202	900	900	989001025043695	E:\CCI STUDY\GROUP A\POST-WEEK5.b better	GrAWEEK5X2	238.997	34.9987	47.1574	2					149.139	47.1574		140.526	93.92	355.12	0	544.88	0	0	0	0	0	0	0	544.88	355.12	0	0	0
2020-11-19	13:00:00	85102	900	900	989001025043695	E:\CCI STUDY\GROUP A\POST-WEEK5.b better	GrAWEEK5X2	288.877	34.9901	20.6455	2					115.211	84.465		137.983	298.84	149.4	0	750.6	0	0	0	0	221	149.4	0	529.6	0	0	0	0
2020-11-19	13:15:00	86002	900	900	989001025043695	E:\CCI STUDY\GROUP A\POST-WEEK5.b better	GrAWEEK5X2	718.48	34.4486	93.0421	6					129.905	116.117		168.256	324.6	407.08	0	492.92	0	0	0	0	361.84	31.16	0	131.08	375.92	0	0	0
2020-11-19	13:30:00	86902	900	900	989001025043695	E:\CCI STUDY\GROUP A\POST-WEEK5.b better	GrAWEEK5X2	119.499	34.7004	36.9259	1					53.7201	121.553		150.903	88.08	760.36	0	139.64	0	0	0	0	0	0	0	139.64	760.36	0	0	0
2020-11-19	13:45:00	87802	900	900	989001025043695	E:\CCI STUDY\GROUP A\POST-WEEK5.b better	GrAWEEK5X2	239.001	35.0474	43.6067	2					55.8604	115.936		149.098	11.92	743.88	0	156.12	0	0	0	0	0	0	0	156.12	743.88	0	0	0
2020-11-19	14:00:00	88702	900	900	989001025043695	E:\CCI STUDY\GROUP A\POST-WEEK5.b better	GrAWEEK5X2	0	34.6606	32.8805	0					32.976	119.5		150.647	0	900	0	0	0	0	0	0	0	0	0	0	900	0	0	0
2020-11-19	14:15:00	89602	900	900	989001025043695	E:\CCI STUDY\GROUP A\POST-WEEK5.b better	GrAWEEK5X2	360	34.1086	80.7249	3					80.958	162.555		145.003	3.48	900	0	0	0	0	0	0	0	609.8	0	0	290.2	0	0	0
2020-11-19	14:30:00	90502	900	900	989001025043695	E:\CCI STUDY\GROUP A\POST-WEEK5.b better	GrAWEEK5X2	2233.21	34.4449	102.358	17					118.565	136.476		148.953	37.36	899.96	0	0.04	0	1.2	4.56	6.2	0.04	243.28	9.32	0	584.36	41.68	5	4.36
2020-11-19	14:45:00	91402	900	900	989001025043695	E:\CCI STUDY\GROUP A\POST-WEEK5.b better	GrAWEEK5X2	6233.16	35.0186	98.8388	51					117.006	181.404		164.01	268.84	517.64	15.84	382.36	51.88	99.88	62.52	10.48	205.08	89.28	67	177.28	109.4	22.4	2.36	2.44
2020-11-19	15:00:00	92302	900	900	989001025043695	E:\CCI STUDY\GROUP A\POST-WEEK5.b better	GrAWEEK5X2	1645.34	34.721	51.857	14					53.6277	147.668		147.27	236.96	53.12	1.64	846.88	1.24	6	0.76	5.48	401.44	19.48	11.32	445.44	3.2	5.64	0	0
2020-11-19	15:15:00	93202	900	900	989001025043695	E:\CCI STUDY\GROUP A\POST-WEEK5.b better	GrAWEEK5X2	633.603	34.5008	108.664	6					121.262	147.385		184.822	258	250.68	117.32	649.32	0	0	0	0.04	115.48	0	250.64	533.84	0	0	0	0
2020-11-19	15:30:00	94102	900	900	989001025043695	E:\CCI STUDY\GROUP A\POST-WEEK5.b better	GrAWEEK5X2	358.503	34.5892	140.564	2					201.901	147.943		191.881	121.44	555.64	0	344.36	0	0	0	0	0	0	555.64	344.36	0	0	0	0
2020-11-19	15:45:00	95002	900	900	989001025043695	E:\CCI STUDY\GROUP A\POST-WEEK5.b better	GrAWEEK5X2	1464.06	34.7788	127.978	13					149.733	156.762		157.432	35.52	519.48	0	380.52	0	0	0	2.44	19.64	0	200.04	360.88	0	0	317	0
2020-11-19	16:00:00	95902	900	900	989001025043695	E:\CCI STUDY\GROUP A\POST-WEEK5.b better	GrAWEEK5X2	11244.2	35.5714	119.79	97					179.129	169.22		176.147	238.48	685.04	79.16	214.96	75.12	181.64	28.36	67.12	79.76	37.64	225.32	135.2	11.32	42.64	2.32	13.56
2020-11-19	16:15:00	96802	900	900	989001025043695	E:\CCI STUDY\GROUP A\POST-WEEK5.b better	GrAWEEK5X2	10758.7	35.4621	130.347	94					236.954	212.647		151.487	193.84	861.12	62.84	38.88	92.24	113.76	159.4	258.76	15.68	81.12	47.12	23.2	18.16	53.76	17.72	19.08
2020-11-19	16:30:00	97702	900	900	989001025043695	E:\CCI STUDY\GROUP A\POST-WEEK5.b better	GrAWEEK5X2	12118.1	35.7263	115.211	101					180.522	166.006		190.765	208.56	765.48	66.92	134.52	53.72	72.92	31.08	82.28	80.8	82.92	134	53.72	91.36	151.24	59.32	6.64
2020-11-19	16:45:00	98602	900	900	989001025043695	E:\CCI STUDY\GROUP A\POST-WEEK5.b better	GrAWEEK5X2	3764.6	35.7044	134.801	34					216.931	191.518		203.656	90	698.84	23.6	201.16	2.96	4.48	11.88	2.44	140.04	5.76	453	61.12	33.84	184.48	0	0
2020-11-19	17:00:00	99502	900	900	989001025043695	E:\CCI STUDY\GROUP A\POST-WEEK5.b better	GrAWEEK5X2	5734.06	35.3496	126.513	52					174.816	204.527		161.845	272.64	458.76	163.64	441.24	81.12	6.28	142.6	21	114.32	44.28	19.8	326.92	33.52	64.52	36.04	9.6
2020-11-19	17:15:00	100402	900	900	989001025043695	E:\CCI STUDY\GROUP A\POST-WEEK5.b better	GrAWEEK5X2	1452.82	34.758	119.415	12					210.255	125.364		157.551	33.92	876.84	3.48	23.16	3.12	0.96	0	1.28	21.08	1.16	859.6	2.08	1.04	0	4.08	5.6
2020-11-19	17:30:00	101302	900	900	989001025043695	E:\CCI STUDY\GROUP A\POST-WEEK5.b better	GrAWEEK5X2	1522.57	35.1754	41.5883	14					74.5409	127.911		201.838	57.24	891.88	40.4	8.12	48.16	5.08	0	8.36	0.2	3.04	162.32	7.92	0	625.88	39.04	0
2020-11-19	17:45:00	102202	900	900	989001025043695	E:\CCI STUDY\GROUP A\POST-WEEK5.b better	GrAWEEK5X2	8820.28	35.6015	134.371	79					173.15	195.54		219.989	195.56	761.16	116.08	138.84	65.32	31.84	29.08	63.04	51.92	95.12	24	86.92	34.12	0	416.4	2.24
2020-11-19	18:00:00	103102	900	900	989001025043695	E:\CCI STUDY\GROUP A\POST-WEEK5.b better	GrAWEEK5X2	13649.8	35.7745	166.831	118					276.929	223.026		218.57	263.8	774.56	337.6	125.44	29.08	223.72	24.88	76.84	69.32	183.72	31.92	56.12	46.84	8.72	135.32	13.52
2020-11-19	18:15:00	104002	900	900	989001025043695	E:\CCI STUDY\GROUP A\POST-WEEK5.b better	GrAWEEK5X2	13813.5	35.9741	146.459	125					225.157	160.327		255.809	313.92	785.56	207.12	114.44	88.4	77.68	53.44	83.52	43.68	122.56	47.48	70.76	188.32	8.96	64.64	50.56
2020-11-19	18:30:00	104902	900	900	989001025043695	E:\CCI STUDY\GROUP A\POST-WEEK5.b better	GrAWEEK5X2	18702.5	35.9218	108.82	169					183.707	179.779		200.974	428.16	675.48	27.12	224.52	7.08	87.28	18.48	28.68	93.08	111.24	83.12	131.44	92.76	175.2	55.6	16.04
2020-11-19	18:45:00	105802	900	900	989001025043695	E:\CCI STUDY\GROUP A\POST-WEEK5.b better	GrAWEEK5X2	13911.3	35.8447	133.912	131					193.753	197.81		278.626	374.48	790.24	91.8	109.76	27.28	55	39.36	88.52	66.16	149.56	34.88	43.6	72.48	15.04	274.68	33.44
2020-11-19	19:00:00	106702	900	900	989001025043695	E:\CCI STUDY\GROUP A\POST-WEEK5.b better	GrAWEEK5X2	12816	35.7503	123.943	111					180.44	199.674		238.43	329	774.24	54.8	125.76	22.16	51.68	20.16	83.88	74.32	261.68	133.32	51.44	69.44	52.08	67.56	12.28
2020-11-19	19:15:00	107602	900	900	989001025043695	E:\CCI STUDY\GROUP A\POST-WEEK5.b better	GrAWEEK5X2	11098.4	35.5899	137.003	98					181.165	187.751		219.151	238.92	821.52	107.52	78.48	52.32	31.12	4.96	161.72	45.32	85.12	194.96	33.16	169.36	23.4	22.52	76.04
2020-11-19	19:30:00	108502	900	900	989001025043695	E:\CCI STUDY\GROUP A\POST-WEEK5.b better	GrAWEEK5X2	4316.58	35.3001	131.118	39					163.772	192.789		250.629	76.04	867.08	150.96	32.92	4.8	26.48	2.8	13.08	30.52	81.12	5.12	2.4	172.32	34.24	12.52	514.6
2020-11-19	19:45:00	109402	900	900	989001025043695	E:\CCI STUDY\GROUP A\POST-WEEK5.b better	GrAWEEK5X2	11620.3	35.6415	108.307	107					167.002	205.182		190.592	179.36	690.76	95.68	209.24	26.32	68.16	3.92	83.76	8	23	59.72	201.24	92.24	54.36	95.2	184.08
2020-11-19	20:00:00	110302	900	900	989001025043695	E:\CCI STUDY\GROUP A\POST-WEEK5.b better	GrAWEEK5X2	15580.8	35.6128	145.632	131					223.664	212.145		209.87	295.52	770.88	193.08	129.12	39.04	77.68	5.04	187.52	61.48	127.76	72.76	67.64	112.56	94.28	14.04	40.2
2020-11-19	20:15:00	111202	900	900	989001025043695	E:\CCI STUDY\GROUP A\POST-WEEK5.b better	GrAWEEK5X2	10525.6	35.7596	143.246	94					211.982	196.322		182.845	251.76	821.28	169.36	78.72	41.32	40.56	53.6	60.4	29	31.96	34.08	49.72	307.84	157.48	8.76	85.28
2020-11-19	20:30:00	112102	900	900	989001025043695	E:\CCI STUDY\GROUP A\POST-WEEK5.b better	GrAWEEK5X2	7186.09	35.5087	116.742	70					161.521	166.932		240.669	163.44	766.6	43.72	133.4	11.12	11.84	1.92	8.24	23.32	41.04	59.12	110.08	129.8	64.8	292.16	146.56
2020-11-19	20:45:00	113002	900	900	989001025043695	E:\CCI STUDY\GROUP A\POST-WEEK5.b better	GrAWEEK5X2	7269.55	35.9132	129.528	59					211.078	196.786		224.037	186.88	845.6	118.48	54.4	16.48	37.56	2.44	20.08	27.8	33.64	37.8	26.6	33.96	103.2	218.28	342.16
2020-11-19	21:00:00	113902	900	900	989001025043695	E:\CCI STUDY\GROUP A\POST-WEEK5.b better	GrAWEEK5X2	13437.4	35.6249	136.496	123					209.958	244.333		185.836	234	785.88	143.52	114.12	39.88	32.12	23.12	56.2	39.32	36.04	59.96	74.8	175.96	100.28	210.28	52.04
2020-11-19	21:15:00	114802	900	900	989001025043695	E:\CCI STUDY\GROUP A\POST-WEEK5.b better	GrAWEEK5X2	13394.4	35.3506	125.89	120					196.55	194.613		176.554	301.08	647.4	91.44	252.6	36.56	80.8	15.4	65.44	105.64	66.92	27.24	146.96	73.16	116.52	70.88	94.48
2020-11-19	21:30:00	115702	900	900	989001025043695	E:\CCI STUDY\GROUP A\POST-WEEK5.b better	GrAWEEK5X2	8118.17	35.148	137.157	72					176.98	217.746		191.169	160.6	845.28	117.48	54.72	0.96	54.68	40.76	65.6	4.64	87.4	77.84	50.08	2.76	168.44	44.6	302.24
2020-11-19	21:45:00	116602	900	900	989001025043695	E:\CCI STUDY\GROUP A\POST-WEEK5.b better	GrAWEEK5X2	6267.93	35.3784	117.385	56					194.969	199.345		188.611	132.84	820.96	45.32	79.04	67.84	89.36	0	79.88	47.84	44.48	24.2	31.2	75.2	3.64	2.52	433.84
2020-11-19	22:00:00	117502	900	900	989001025043695	E:\CCI STUDY\GROUP A\POST-WEEK5.b better	GrAWEEK5X2	11991.6	35.2639	153.346	111					230.642	194.578		240.651	384.32	802.04	235.08	97.96	27.48	125.44	86.04	33.6	32.72	154.56	118.8	65.24	87.64	121.36	25.68	21.44
2020-11-19	22:15:00	118402	900	900	989001025043695	E:\CCI STUDY\GROUP A\POST-WEEK5.b better	GrAWEEK5X2	10243.4	35.3931	127.833	89					203.632	189.124		215.44	264.56	704.2	92.84	195.8	69.6	69.44	22.88	26.52	106.88	275.88	71.52	88.92	43.32	3.12	80.48	41.44
2020-11-19	22:30:00	119302	900	900	989001025043695	E:\CCI STUDY\GROUP A\POST-WEEK5.b better	GrAWEEK5X2	6145.49	35.6621	143.217	54					218.866	189.404		224.109	140.96	856.12	138.32	43.88	0	126.28	5.48	2.68	9.36	80.28	19.04	34.52	94.16	24.28	57.24	446.68
2020-11-19	22:45:00	120202	900	900	989001025043695	E:\CCI STUDY\GROUP A\POST-WEEK5.b better	GrAWEEK5X2	3316.65	35.4226	118.625	32					215.743	185.942		195.74	37.84	890.76	69	9.24	70.32	0.04	0	7.8	2.52	5	169.08	6.72	129.08	146.52	90.8	272.12
2020-11-19	23:00:00	121102	900	900	989001025043695	E:\CCI STUDY\GROUP A\POST-WEEK5.b better	GrAWEEK5X2	0	35.0085	122.818	0					210.788	124.282		257.183	0	900	0	0	0	0	0	0	0	0	0	0	0	900	0	0
2020-11-19	23:15:00	122002	900	900	989001025043695	E:\CCI STUDY\GROUP A\POST-WEEK5.b better	GrAWEEK5X2	0	34.6716	117.534	0					283.547	119.183		128.059	0	900	0	0	0	0	0	0	0	0	0	0	0	900	0	0
2020-11-19	23:30:00	122902	900	900	989001025043695	E:\CCI STUDY\GROUP A\POST-WEEK5.b better	GrAWEEK5X2	2683.45	34.8984	105.481	24					206.087	191.741		159.761	58.96	884.92	9.56	15.08	1.24	1.28	0.76	10.96	0	3.88	194.32	15.08	157.08	504.36	11.04	0
2020-11-19	23:45:00	123802	900	900	989001025043695	E:\CCI STUDY\GROUP A\POST-WEEK5.b better	GrAWEEK5X2	10382.9	35.7387	133.598	92					193.297	189.415		189.986	246.76	617	84.48	283	26.84	77.48	15.28	59.8	122.64	49.32	51.12	160.36	81.4	9.32	203.04	43.4
2020-11-20	00:00:00	124702	900	900	989001025043695	E:\CCI STUDY\GROUP A\POST-WEEK5.b better	GrAWEEK5X2	10843.9	35.6157	133.479	100					208.113	225.052		233.106	221.16	841.6	136.32	58.4	15.36	47.92	8.32	30.52	26.28	55.8	57.36	32.12	93.56	72.12	314.72	145.92
2020-11-20	00:15:00	125602	900	900	989001025043695	E:\CCI STUDY\GROUP A\POST-WEEK5.b better	GrAWEEK5X2	16041.5	35.5228	149.487	139					222.369	223.35		241.504	372	690.88	213.2	209.12	88.52	90.68	62.04	55.28	173.52	39.28	68.32	35.6	89.72	123.6	52.4	21.04
2020-11-20	00:30:00	126502	900	900	989001025043695	E:\CCI STUDY\GROUP A\POST-WEEK5.b better	GrAWEEK5X2	16184	35.5904	138.007	151					188.982	210.869		198.464	249.04	778.32	185.8	121.68	25.44	35.44	3.64	6.44	82.28	222.72	112.68	39.4	61.88	33.12	246.76	30.2
2020-11-20	00:45:00	127402	900	900	989001025043695	E:\CCI STUDY\GROUP A\POST-WEEK5.b better	GrAWEEK5X2	10206.3	35.5825	123.605	90					210.452	179.617		221.145	177.36	863.12	138.52	36.88	45.6	36.12	9	64.16	15.84	22.92	91.56	21.04	96.64	53.76	248.6	194.76
2020-11-20	01:00:00	128302	900	900	989001025043695	E:\CCI STUDY\GROUP A\POST-WEEK5.b better	GrAWEEK5X2	6050.85	35.2216	139.33	52					250.15	155.585		253.854	100.08	863.92	155.76	36.08	36.32	13.36	18	167.28	27.12	20	74.4	8.96	9.32	453.28	26.12	45.84
2020-11-20	01:15:00	129202	900	900	989001025043695	E:\CCI STUDY\GROUP A\POST-WEEK5.b better	GrAWEEK5X2	4437.3	35.772	98.5325	36					115.44	219.614		218.273	101.08	869.32	47.2	30.68	5	11.24	12.12	4.16	8.56	30.96	502.72	22.12	230.48	34.64	38	0
2020-11-20	01:30:00	130102	900	900	989001025043695	E:\CCI STUDY\GROUP A\POST-WEEK5.b better	GrAWEEK5X2	7062.62	35.3308	124.66	64					193.911	219.695		166.676	117.08	857.08	16.16	42.92	2.56	26.04	24.08	9.36	39.52	3.52	108.8	3.4	257.08	12.64	73.4	339.6
2020-11-20	01:45:00	131002	900	900	989001025043695	E:\CCI STUDY\GROUP A\POST-WEEK5.b better	GrAWEEK5X2	14780.6	35.4213	122.373	126					195.31	221.496		158.273	306	704.84	75.24	195.16	40.44	26.76	23.16	33.84	172.72	110.4	103.88	22.44	151.32	60.84	22.52	131.68
2020-11-20	02:00:00	131902	900	900	989001025043695	E:\CCI STUDY\GROUP A\POST-WEEK5.b better	GrAWEEK5X2	11807.6	35.4511	116.936	104					188.635	237.259		178.685	142.96	877.64	16.4	22.36	23.4	49.28	58.72	310.56	9.24	101.48	37.12	13.12	38.6	41.88	183	33.6
2020-11-20	02:15:00	132802	900	900	989001025043695	E:\CCI STUDY\GROUP A\POST-WEEK5.b better	GrAWEEK5X2	7099.02	35.806	118.666	61					192.815	188.259		148.51	92.44	882.56	44.72	17.44	0	61.44	27.64	26.32	11.12	54.68	28.92	6.32	65.6	204.8	408.28	4.88
2020-11-20	02:30:00	133702	900	900	989001025043695	E:\CCI STUDY\GROUP A\POST-WEEK5.b better	GrAWEEK5X2	10022.7	35.6031	129.338	86					203.199	217.489		214.005	150.16	857.8	236.4	42.2	182.88	32.84	34.36	5.16	19.48	81.88	9.6	22.72	184.8	164.64	160.04	1.6
2020-11-20	02:45:00	134602	900	900	989001025043695	E:\CCI STUDY\GROUP A\POST-WEEK5.b better	GrAWEEK5X2	6150.39	35.9617	147.05	55					229.106	244.587		220.594	81.76	861.04	213.08	38.96	3.48	79.4	19.88	19.68	1.64	10.2	11.6	37.32	35.16	77.92	337.48	266.24
2020-11-20	03:00:00	135502	900	900	989001025043695	E:\CCI STUDY\GROUP A\POST-WEEK5.b better	GrAWEEK5X2	1802.94	36.0377	178.089	18					308.831	312.132		241.341	36.04	899.96	383.92	0.04	0	0	0	0	0	0	0	0.04	11.52	0	8.44	880
2020-11-20	03:15:00	136402	900	900	989001025043695	E:\CCI STUDY\GROUP A\POST-WEEK5.b better	GrAWEEK5X2	119.5	35.5349	141.921	1					195.913	166.175		221.291	2.08	900	186.08	0	0	0	0	0	0	0	0	0	486.72	0	0	413.28
2020-11-20	03:30:00	137302	900	900	989001025043695	E:\CCI STUDY\GROUP A\POST-WEEK5.b better	GrAWEEK5X2	0	35.6788	117.243	0					245.348	168.196		141.49	0	900	0	0	0	0	0	0	0	0	0	0	900	0	0	0
2020-11-20	03:45:00	138202	900	900	989001025043695	E:\CCI STUDY\GROUP A\POST-WEEK5.b better	GrAWEEK5X2	0	35.5518	118.854	0					188.805	237.512		134.208	0	900	22.56	0	0	0	0	0	0	0	0	0	900	0	0	0
2020-11-20	04:00:00	139102	900	900	989001025043695	E:\CCI STUDY\GROUP A\POST-WEEK5.b better	GrAWEEK5X2	2672.04	35.8399	157.785	22					240.576	190.063		237.668	57.92	847.2	246	52.8	5.28	5.04	0	3.6	1	2.24	21.76	51.8	730.4	1.48	13.88	63.52
2020-11-20	04:15:00	140002	900	900	989001025043695	E:\CCI STUDY\GROUP A\POST-WEEK5.b better	GrAWEEK5X2	15620.2	35.8238	178.072	136					247.787	251.201		267.372	254.8	825.72	356.36	74.28	30.64	84.24	37.08	129.76	50.04	31.12	36.2	24.24	24.76	55.48	101.68	294.76
2020-11-20	04:30:00	140902	900	900	989001025043695	E:\CCI STUDY\GROUP A\POST-WEEK5.b better	GrAWEEK5X2	19192.1	35.6445	150.118	174					224.966	244.017		199.038	284.36	831.4	235.44	68.6	108.12	115.76	19.68	57.44	30.48	110.24	100.48	38.12	108.56	74.44	76.32	60.36
2020-11-20	04:45:00	141802	900	900	989001025043695	E:\CCI STUDY\GROUP A\POST-WEEK5.b better	GrAWEEK5X2	11530.9	35.7804	178.623	105					272.737	238.73		260.828	227.6	843.88	378.76	56.12	196.44	21.2	88.48	39.24	14.2	69.84	39.32	41.92	80.72	54.76	49	204.88
2020-11-20	05:00:00	142702	900	900	989001025043695	E:\CCI STUDY\GROUP A\POST-WEEK5.b better	GrAWEEK5X2	6239.17	35.6279	129.858	59					228.335	208.729		211.369	127.32	844.2	92.44	55.8	12.76	124.72	7.48	12.68	22.64	44.6	97.6	33.16	65.52	69.24	352.72	56.88
2020-11-20	05:15:00	143602	900	900	989001025043695	E:\CCI STUDY\GROUP A\POST-WEEK5.b better	GrAWEEK5X2	8951.28	35.5591	112.825	79					158.984	191.482		166.395	319.16	754.48	71.48	145.52	4.8	58.12	2.28	38.8	27.24	54.4	17.8	118.28	155.92	129.24	269.72	23.4
2020-11-20	05:30:00	144502	900	900	989001025043695	E:\CCI STUDY\GROUP A\POST-WEEK5.b better	GrAWEEK5X2	6797.75	35.5905	95.7679	55					138.526	149.827		198.969	211.76	880.88	66.12	19.12	3.76	7.52	54.96	10.88	7.68	14.16	144.16	11.44	2.64	176	433.92	32.88
2020-11-20	05:45:00	145402	900	900	989001025043695	E:\CCI STUDY\GROUP A\POST-WEEK5.b better	GrAWEEK5X2	10299.9	35.474	105.589	88					138.298	185.421		252.927	182.8	766.28	18.96	133.72	6.64	51.6	15.32	11.64	36.64	40.32	238.6	97.08	50.4	165.48	164.96	21.32
2020-11-20	06:00:00	146302	900	900	989001025043695	E:\CCI STUDY\GROUP A\POST-WEEK5.b better	GrAWEEK5X2	3002.1	35.3861	105.634	26					149.174	225.755		141.036	225.48	895.84	0	4.16	0	0	1.92	1.48	1.72	0.88	44.24	2.44	180.68	98.2	95.16	473.28
2020-11-20	06:15:00	147202	900	900	989001025043695	E:\CCI STUDY\GROUP A\POST-WEEK5.b better	GrAWEEK5X2	8826.88	36.1674	153.644	74					167.106	247.708		262.939	195.8	762.88	161.88	137.12	51.56	83.72	69.44	15.8	70.76	29.76	42.68	66.36	32.52	258	114.84	64.56
2020-11-20	06:30:00	148102	900	900	989001025043695	E:\CCI STUDY\GROUP A\POST-WEEK5.b better	GrAWEEK5X2	1460.42	35.47	101.396	12					122.068	137.986		136.23	34.84	484	0	416	0	0	0	0	0	0	464.92	416	0	0	19.08	0
2020-11-20	06:45:00	149002	900	900	989001025043695	E:\CCI STUDY\GROUP A\POST-WEEK5.b better	GrAWEEK5X2	1046.39	35.5234	109.332	8					163.87	118.593		160.216	21.48	885.36	0	14.64	0	0	0	0	7.76	0	857.36	6.88	0	0	28	0
2020-11-20	07:00:00	149902	900	900	989001025043695	E:\CCI STUDY\GROUP A\POST-WEEK5.b better	GrAWEEK5X2	706.103	34.6153	130.482	5					135.771	195.884		225.349	8.56	701.96	0	198.04	0	0	0	0	0	0	0	198.04	641.84	0	60.12	0
2020-11-20	07:15:00	150802	900	900	989001025043695	E:\CCI STUDY\GROUP A\POST-WEEK5.b better	GrAWEEK5X2	597.501	34.9328	99.5108	5					132.057	141.537		195.606	12.88	457.16	0	442.84	0	0	0	0	0	0	0	442.84	0	0	457.16	0
2020-11-20	07:30:00	151702	900	900	989001025043695	E:\CCI STUDY\GROUP A\POST-WEEK5.b better	GrAWEEK5X2	1918.94	35.0439	117.122	14					175.167	155.098		219.61	91.96	435.72	6.16	464.28	0	0	0	0	0	0	21.44	464.28	0	50.92	363.36	0
2020-11-20	07:45:00	152602	900	900	989001025043695	E:\CCI STUDY\GROUP A\POST-WEEK5.b better	GrAWEEK5X2	1413.49	34.5933	111.746	13					167.18	156.925		152.008	23.28	564.2	49.28	335.8	0	0	0	0	0	0	259.6	335.8	0	304.6	0	0
2020-11-20	08:00:00	153502	900	900	989001025043695	E:\CCI STUDY\GROUP A\POST-WEEK5.b better	GrAWEEK5X2	0	34.2488	170.434	0					242.858	209.985		231.627	0	900	301.28	0	0	0	0	0	0	0	0	0	0	900	0	0
2020-11-20	08:15:00	154402	900	900	989001025043695	E:\CCI STUDY\GROUP A\POST-WEEK5.b better	GrAWEEK5X2	0	35.7903	143.986	0					214.326	191.761		183.326	0	900	2.48	0	0	0	0	0	0	0	0	0	0	900	0	0
2020-11-20	08:30:00	155302	900	900	989001025043695	E:\CCI STUDY\GROUP A\POST-WEEK5.b better	GrAWEEK5X2	0	36.1583	124.564	0					239.5	125.355		172.36	0	900	0	0	0	0	0	0	0	0	0	0	0	900	0	0
2020-11-20	08:45:00	156202	900	900	989001025043695	E:\CCI STUDY\GROUP A\POST-WEEK5.b better	GrAWEEK5X2	11781.9	35.6851	150.371	114					221.978	227.999		186.848	113	819.52	167.68	80.48	61.52	34.16	110.16	79.2	46.6	112.76	4.84	33.88	1.76	238.2	13.04	163.88
2020-11-20	09:00:00	157102	900	900	989001025043695	E:\CCI STUDY\GROUP A\POST-WEEK5.b better	GrAWEEK5X2	5639.27	35.6779	125.107	49					215.444	179.138		180.862	53.44	622.6	81.72	277.4	5.96	22.28	54.16	27.76	23	172.88	5.84	254.4	0.88	255.96	29.84	47.04
2020-11-20	09:15:00	158002	900	900	989001025043695	E:\CCI STUDY\GROUP A\POST-WEEK5.b better	GrAWEEK5X2	0	35.2201	119.5	0					141.626	162.551		119.5	0	0	0	900	0	0	0	0	0	0	0	900	0	0	0	0
2020-11-20	09:30:00	158902	900	900	989001025043695	E:\CCI STUDY\GROUP A\POST-WEEK5.b better	GrAWEEK5X2	0	35.1185	119.42	0					138.152	168.999		119.426	0	0	0	900	0	0	0	0	0	0	0	900	0	0	0	0
2020-11-20	09:45:00	159802	900	900	989001025043695	E:\CCI STUDY\GROUP A\POST-WEEK5.b better	GrAWEEK5X2	0	35.3749	120.417	0					142.106	146.395		143.57	0	0	0	900	0	0	0	0	0	0	0	900	0	0	0	0
2020-11-20	10:00:00	160702	900	900	989001025043695	E:\CCI STUDY\GROUP A\POST-WEEK5.b better	GrAWEEK5X2	0	34.9715	108.753	0					154.083	168.999		114.894	0	0	0	900	0	0	0	0	0	0	0	900	0	0	0	0
2020-11-20	10:15:00	161602	900	900	989001025043695	E:\CCI STUDY\GROUP A\POST-WEEK5.b better	GrAWEEK5X2	0	35.1535	161.523	0					161.786	168.999		168.999	0	0	0	900	0	0	0	0	0	0	0	900	0	0	0	0
2020-11-20	10:30:00	162502	900	900	989001025043695	E:\CCI STUDY\GROUP A\POST-WEEK5.b better	GrAWEEK5X2	0	35.3458	150.36	0					150.574	169.352		168.999	0	0	0	900	0	0	0	0	0	0	0	900	0	0	0	0
2020-11-20	10:45:00	163402	900	900	989001025043695	E:\CCI STUDY\GROUP A\POST-WEEK5.b better	GrAWEEK5X2	6653.11	35.3638	108.23	57					177.2	183.451		148.007	288.84	335.56	90.92	564.44	8.44	25.88	13.44	14.92	8.76	31.2	19.4	555.68	156.96	57.88	5.32	2.12
2020-11-20	11:00:00	164302	900	639.48	989001025043695	E:\CCI STUDY\GROUP A\POST-WEEK5.b better	GrAWEEK5X2	23840.5	36.2529	142.895	216					216.318	210.883		187.881	274.92	538.32	91.8	101.16	43.36	65.28	55.76	3.08	52.56	56.88	12.4	48.6	90.44	34.6	105.56	70.96

## Sheet: 985141000928707
date	time	time since start (s)	bin duration (s)	distance (mm)	temperature (C)	separation (mm)	transition
2020-11-18	13:15:00	0	900	4363.3	35.6076	109.303	37
2020-11-18	13:30:00	502	900	568.499	36.2202	111.155	4
2020-11-18	13:45:00	1402	900	120	36.2378	67.0769	1
2020-11-18	14:00:00	2302	900	240	35.8513	41.168	2
2020-11-18	14:15:00	3202	900	0	35.5078	111.145	0
2020-11-18	14:30:00	4102	900	628.057	35.5354	115.052	5
2020-11-18	14:45:00	5002	900	0	35.9709	108.583	0
2020-11-18	15:00:00	5902	900	766.855	36.0554	97.7467	6
2020-11-18	15:15:00	6802	900	1354.82	35.8335	101.763	8
2020-11-18	15:30:00	7702	900	5125.98	36.6673	80.2562	41
2020-11-18	15:45:00	8602	900	2411.87	36.6785	100.371	22
2020-11-18	16:00:00	9502	900	2977.71	36.6013	95.7867	25
2020-11-18	16:15:00	10402	900	839.001	36.114	123.215	7
2020-11-18	16:30:00	11302	900	240	35.7651	121.253	2
2020-11-18	16:45:00	12202	900	0	35.773	120	0
2020-11-18	17:00:00	13102	900	0	35.8302	119.162	0
2020-11-18	17:15:00	14002	900	120	36.1756	108.703	1
2020-11-18	17:30:00	14902	900	4605.69	36.6464	120.366	39
2020-11-18	17:45:00	15802	900	1027.84	36.662	117.321	7
2020-11-18	18:00:00	16702	900	3782.89	37.2085	147.563	35
2020-11-18	18:15:00	17602	900	3566.45	37.5111	109.951	29
2020-11-18	18:30:00	18502	900	836.497	36.9404	119.677	6
2020-11-18	18:45:00	19402	900	4760.11	37.0896	110.25	38
2020-11-18	19:00:00	20302	900	6497.41	37.9248	122.161	57
2020-11-18	19:15:00	21202	900	1005.5	37.4059	78.2693	9
2020-11-18	19:30:00	22102	900	1294.03	37.0677	108.997	9
2020-11-18	19:45:00	23002	900	12828.6	37.8053	132.12	104
2020-11-18	20:00:00	23902	900	8143.03	38.4945	146.453	72
2020-11-18	20:15:00	24802	900	3837.99	38.0191	118.365	32
2020-11-18	20:30:00	25702	900	7024.54	38.0575	150.853	61
2020-11-18	20:45:00	26602	900	7267.3	38.2921	159.009	60
2020-11-18	21:00:00	27502	900	2024.79	37.8875	104.476	18
2020-11-18	21:15:00	28402	900	836.492	37.151	29.3338	7
2020-11-18	21:30:00	29302	900	1276.14	37.073	113.61	10
2020-11-18	21:45:00	30202	900	8549.79	37.5047	148.907	71
2020-11-18	22:00:00	31102	900	11320.7	38.1316	142.407	95
2020-11-18	22:15:00	32002	900	6813.97	38.0481	129.345	58
2020-11-18	22:30:00	32902	900	885.999	37.048	147.139	8
2020-11-18	22:45:00	33802	900	478	37.0096	57.1326	4
2020-11-18	23:00:00	34702	900	2777.84	37.1259	146.664	23
2020-11-18	23:15:00	35602	900	6574.63	37.7936	199.251	57
2020-11-18	23:30:00	36502	900	4546.79	37.9774	136.56	37
2020-11-18	23:45:00	37402	900	1850.37	37.0759	131.765	17
2020-11-19	00:00:00	38302	900	3566.9	36.9563	119.943	23
2020-11-19	00:15:00	39202	900	4132.1	37.2524	116.79	37
2020-11-19	00:30:00	40102	900	8298.48	37.4221	139.989	71
2020-11-19	00:45:00	41002	900	6550.27	38.0242	159.865	56
2020-11-19	01:00:00	41902	900	3665.94	37.8912	116.492	31
2020-11-19	01:15:00	42802	900	9758.86	38.3327	139.118	87
2020-11-19	01:30:00	43702	900	8933.9	37.9998	133.595	72
2020-11-19	01:45:00	44602	900	7322.88	37.7604	125.703	65
2020-11-19	02:00:00	45502	900	53.0601	37.4596	96.4403	0
2020-11-19	02:15:00	46402	900	1315.5	36.9912	162.319	11
2020-11-19	02:30:00	47302	900	358.5	36.6253	189.792	3
2020-11-19	02:45:00	48202	900	3029.2	36.6944	147.312	23
2020-11-19	03:00:00	49102	900	4150.67	36.8988	113.253	35
2020-11-19	03:15:00	50002	900	6022.3	37.3868	156.173	50
2020-11-19	03:30:00	50902	900	6924.39	38.0845	144.924	58
2020-11-19	03:45:00	51802	900	5304.82	38.0831	151.55	45
2020-11-19	04:00:00	52702	900	7566.82	37.791	136.127	62
2020-11-19	04:15:00	53602	900	731.493	37.231	142.119	7
2020-11-19	04:30:00	54502	900	1322.99	36.8609	177.261	9
2020-11-19	04:45:00	55402	900	358.5	36.9661	137.625	3
2020-11-19	05:00:00	56302	900	7936.95	37.4614	138.728	65
2020-11-19	05:15:00	57202	900	9747.01	38.1272	170	86
2020-11-19	05:30:00	58102	900	5859.1	38.4382	155.136	47
2020-11-19	05:45:00	59002	900	8103.07	38.2642	135.908	71
2020-11-19	06:00:00	59902	900	4531.76	38.2135	121.515	38
2020-11-19	06:15:00	60802	900	6973.65	38.0368	99.316	61
2020-11-19	06:30:00	61702	900	8058.64	37.8422	160.631	75
2020-11-19	06:45:00	62602	900	4843.53	37.7291	112.629	42
2020-11-19	07:00:00	63502	900	9768.21	37.7112	145.358	85
2020-11-19	07:15:00	64402	900	6647.28	37.4867	126.719	56
2020-11-19	07:30:00	65302	900	4367.5	36.9499	110.439	33
2020-11-19	07:45:00	66202	900	239.998	36.328	115.909	2
2020-11-19	08:00:00	67102	900	0	36.1171	119.5	0
2020-11-19	08:15:00	68002	900	183.521	36.0865	28.3353	2
2020-11-19	08:30:00	68902	900	294.989	35.8767	22.338	2
2020-11-19	08:45:00	69802	900	598	36.2021	43.4704	5
2020-11-19	09:00:00	70702	900	4429.37	36.1918	101.585	36
2020-11-19	09:15:00	71602	900	2026.99	36.0431	51.6343	16
2020-11-19	09:30:00	72502	900	65.8908	36.1922	12.9965	1
2020-11-19	09:45:00	73402	900	0	36.192	20.6579	0
2020-11-19	10:00:00	74302	900	120	36.1483	117.238	1
2020-11-19	10:15:00	75202	900	1396.39	36.1785	103.558	13
2020-11-19	10:30:00	76102	900	5002.91	36.3766	97.6958	37
2020-11-19	10:45:00	77002	900	1643.67	36.0175	104.568	10
2020-11-19	11:00:00	77902	900	2786.78	35.9188	67.5143	29
2020-11-19	11:15:00	78802	900	768.202	36.1768	82.7887	6
2020-11-19	11:30:00	79702	900	119.497	35.9296	108.166	1
2020-11-19	11:45:00	80602	900	238.994	35.5872	99.9126	2
2020-11-19	12:00:00	81502	900	94.232	35.6177	110.588	1
2020-11-19	12:15:00	82402	900	145.269	35.5702	59.2206	1
2020-11-19	12:30:00	83302	900	408.86	35.3697	80.6266	3
2020-11-19	12:45:00	84202	900	59.9116	35.7026	108.341	1
2020-11-19	13:00:00	85102	900	899.598	35.8923	90.7302	7
2020-11-19	13:15:00	86002	900	4934.07	36.2549	120.27	40
2020-11-19	13:30:00	86902	900	120	36.3317	115.269	1
2020-11-19	13:45:00	87802	900	119.5	35.8459	108.012	1
2020-11-19	14:00:00	88702	900	119.504	35.5848	110.946	1
2020-11-19	14:15:00	89602	900	240	35.7093	96.728	2
2020-11-19	14:30:00	90502	900	1612.58	35.6633	62.4756	15
2020-11-19	14:45:00	91402	900	4112.08	36.1463	118.417	32
2020-11-19	15:00:00	92302	900	408.853	35.6777	123.902	3
2020-11-19	15:15:00	93202	900	478	35.3699	116.341	4
2020-11-19	15:30:00	94102	900	13163.7	35.4452	111.378	129
2020-11-19	15:45:00	95002	900	9911.41	35.411	96.9165	87
2020-11-19	16:00:00	95902	900	2343.94	35.1136	81.9226	21
2020-11-19	16:15:00	96802	900	95.8573	35.1274	128.85	1
2020-11-19	16:30:00	97702	900	4873.16	35.9292	113.524	41
2020-11-19	16:45:00	98602	900	7362.77	36.6658	120.9	65
2020-11-19	17:00:00	99502	900	1197	36.2221	114.914	10
2020-11-19	17:15:00	100402	900	1893.7	35.7931	123.911	15
2020-11-19	17:30:00	101302	900	5553.15	36.3692	134.593	50
2020-11-19	17:45:00	102202	900	2667.75	36.9218	122.647	20
2020-11-19	18:00:00	103102	900	1556.5	36.6194	113.229	12
2020-11-19	18:15:00	104002	900	1125.5	36.5916	121.528	9
2020-11-19	18:30:00	104902	900	5611.21	37.5797	128.206	48
2020-11-19	18:45:00	105802	900	2627.5	37.1346	176.36	23
2020-11-19	19:00:00	106702	900	1600.6	37.2404	152.192	13
2020-11-19	19:15:00	107602	900	1174.5	37.064	121.75	11
2020-11-19	19:30:00	108502	900	9589.66	37.7484	144.351	88
2020-11-19	19:45:00	109402	900	8024.42	37.9683	129.103	69
2020-11-19	20:00:00	110302	900	3328.26	37.3889	113.383	29
2020-11-19	20:15:00	111202	900	2931.13	37.6442	110.904	26
2020-11-19	20:30:00	112102	900	9582.37	37.8958	177.337	89
2020-11-19	20:45:00	113002	900	7430.56	38.0963	118.411	65
2020-11-19	21:00:00	113902	900	10034.3	38.0575	123.066	87
2020-11-19	21:15:00	114802	900	119.5	37.2741	114.522	1
2020-11-19	21:30:00	115702	900	707.861	37.1628	119.536	8
2020-11-19	21:45:00	116602	900	4453.69	37.3343	128.419	34
2020-11-19	22:00:00	117502	900	0	37.1282	79.9354	0
2020-11-19	22:15:00	118402	900	1008.27	36.9771	125.329	10
2020-11-19	22:30:00	119302	900	3213.57	37.145	100.81	28
2020-11-19	22:45:00	120202	900	7190.87	38.0531	122.259	67
2020-11-19	23:00:00	121102	900	6394.29	37.9056	155.085	55
2020-11-19	23:15:00	122002	900	119.5	37.3516	116.969	1
2020-11-19	23:30:00	122902	900	1957.78	37.2622	123.455	17
2020-11-19	23:45:00	123802	900	478	37.1703	147.469	4
2020-11-20	00:00:00	124702	900	3096.14	37.2708	145.161	27
2020-11-20	00:15:00	125602	900	2515.35	37.3385	152.279	21
2020-11-20	00:30:00	126502	900	4255	37.338	147.357	34
2020-11-20	00:45:00	127402	900	8425.71	38.0376	144.717	67
2020-11-20	01:00:00	128302	900	5534	38.2158	130.295	48
2020-11-20	01:15:00	129202	900	3829.77	38.125	143.714	35
2020-11-20	01:30:00	130102	900	2160	37.7559	118.737	16
2020-11-20	01:45:00	131002	900	4632.21	36.9806	116.53	39
2020-11-20	02:00:00	131902	900	2370.25	37.1991	139.64	1
2020-11-20	02:15:00	132802	900	2328.65	36.9739	141.884	18
2020-11-20	02:30:00	133702	900	359.5	36.8773	193.86	3
2020-11-20	02:45:00	134602	900	2181.68	36.9865	133.377	20
2020-11-20	03:00:00	135502	900	7235.11	37.1039	128.533	64
2020-11-20	03:15:00	136402	900	4707.22	37.4671	96.857	40
2020-11-20	03:30:00	137302	900	239	37.166	103.764	2
2020-11-20	03:45:00	138202	900	2022.9	37.3798	120.446	17
2020-11-20	04:00:00	139102	900	10683.8	38.2797	106.478	85
2020-11-20	04:15:00	140002	900	14925.1	38.6398	126.454	132
2020-11-20	04:30:00	140902	900	11322	38.3884	128.563	98
2020-11-20	04:45:00	141802	900	8802.36	38.4712	159.624	76
2020-11-20	05:00:00	142702	900	5220.07	38.3792	130.775	45
2020-11-20	05:15:00	143602	900	6304.72	38.3393	110.574	56
2020-11-20	05:30:00	144502	900	3719.1	38.1605	130.599	33
2020-11-20	05:45:00	145402	900	6630.76	38.0391	163.313	56
2020-11-20	06:00:00	146302	900	4655.19	38.0546	98.0433	43
2020-11-20	06:15:00	147202	900	3426.21	37.8139	170.304	28
2020-11-20	06:30:00	148102	900	3144.75	37.6707	86.6391	29
2020-11-20	06:45:00	149002	900	6248.83	38.0326	131.791	52
2020-11-20	07:00:00	149902	900	6385.16	37.964	109.711	53
2020-11-20	07:15:00	150802	900	6051.3	37.7374	141.803	51
2020-11-20	07:30:00	151702	900	10893.3	37.7447	145.42	98
2020-11-20	07:45:00	152602	900	6020.7	37.493	119.46	47
2020-11-20	08:00:00	153502	900	6699.04	37.1359	174.638	62
2020-11-20	08:15:00	154402	900	358.5	36.3422	157.481	3
2020-11-20	08:30:00	155302	900	407.999	36.0957	126.952	4
2020-11-20	08:45:00	156202	900	0	36.2204	159.411	0
2020-11-20	09:00:00	157102	900	282.425	36.2452	171.265	0
2020-11-20	09:15:00	158002	900	0	36.2928	119.5	0
2020-11-20	09:30:00	158902	900	444.565	36.064	119.426	3
2020-11-20	09:45:00	159802	900	1871.84	36.0464	132.357	15
2020-11-20	10:00:00	160702	900	4646.42	36.665	69.684	44
2020-11-20	10:15:00	161602	900	0	36.2509	94.2945	0
2020-11-20	10:30:00	162502	900	0	35.758	169	0
2020-11-20	10:45:00	163402	900	6270.79	35.9349	99.1943	57
2020-11-20	11:00:00	164302	900	13336.8	37.478	126.086	111
