# Supplementary material for: Deep learning for behaviour classification in a preclinical brain injury model
Source: PLoS One. 2022 Jun 15;17(6):e0268962. doi: 10.1371/journal.pone.0268962 (PMC9200342; doi:10.1371/journal.pone.0268962)
Supplement: S1 File — (ZIP) [file pone.0268962.s002.zip › Supplementary_data/INJURYGrA_W4.xlsx]

## Sheet: 989001025043666
date	time	time since start (s)	bin duration (s)	effective bin duration (s)	subject	folder	study name	distance (mm)	temperature (C)	separation (mm)	transition	separation 985141000928730 (mm)	separation 989001025043662 (mm)	separation 989001025043693 (mm)	separation 985141000928723 (mm)	separation 948007114063827 (mm)	separation 985141000928712 (mm)	separation 989001025043666 (mm)	separation 989001025043695 (mm)	separation 985141000928707 (mm)	mobile (s)	thigmotactic (s)	isolated (s)	in centre zones (s)	antenna1.0 (s)	antenna2.0 (s)	antenna3.0 (s)	antenna4.0 (s)	antenna5.0 (s)	antenna6.0 (s)	antenna7.0 (s)	antenna8.0 (s)	antenna9.0 (s)	antenna10.0 (s)	antenna11.0 (s)	antenna12.0 (s)
2020-11-07	11:45:00	0	900	212.8	989001025043666	E:\CCI STUDY\GROUP A\POST-WEEK4	GrAWEEK4PostSx	5143.92	32.9007	132.483	43						211.25		204.46	200.859	64.4	199	25.8	13.8	0	13.84	27.6	27.16	9.56	64.48	0.16	4.24	18.64	5.36	12.92	28.84
2020-11-07	12:00:00	212	900	900	989001025043666	E:\CCI STUDY\GROUP A\POST-WEEK4	GrAWEEK4PostSx	20519.6	32.8958	128.542	171						198.476		185	192.332	301.76	725.04	81.56	174.96	30.88	59.16	82.68	69.76	122.92	129.24	58.6	52.04	40.2	102.96	81.88	69.68
2020-11-07	12:15:00	1112	900	900	989001025043666	E:\CCI STUDY\GROUP A\POST-WEEK4	GrAWEEK4PostSx	14168.7	32.8969	134.348	117						212.448		196.266	201.73	196.4	650.48	93.84	249.52	105.48	85.84	30.6	81.52	39	23.76	124.84	210.52	14.2	97.6	64.12	22.52
2020-11-07	12:30:00	2012	900	900	989001025043666	E:\CCI STUDY\GROUP A\POST-WEEK4	GrAWEEK4PostSx	4959.61	32.9683	121.969	45						223.483		209.997	150.249	130.64	563.68	34.08	336.32	1	1.36	6	0	4.52	0	101.48	331.8	0	286.96	166.88	0
2020-11-07	12:45:00	2912	900	900	989001025043666	E:\CCI STUDY\GROUP A\POST-WEEK4	GrAWEEK4PostSx	1536.88	32.9307	118.847	12						231.41		188.818	135.882	71.2	619.36	0	280.64	0	0	0	0	0	0	97.28	280.64	0	408.88	113.2	0
2020-11-07	13:00:00	3812	900	900	989001025043666	E:\CCI STUDY\GROUP A\POST-WEEK4	GrAWEEK4PostSx	13852.8	33.0069	115.792	124						177.406		187.821	170.791	266.76	793.88	77.8	106.12	14.44	169.36	26.36	54.44	53.84	30.4	93.6	52.28	13.56	131.56	252.76	7.4
2020-11-07	13:15:00	4712	900	900	989001025043666	E:\CCI STUDY\GROUP A\POST-WEEK4	GrAWEEK4PostSx	1194.97	33.6311	85.311	10						171.646		88.8108	147.6	60.52	900	60.84	0	0	0	0	0	0	0	462.48	0	0	339.76	19.16	78.6
2020-11-07	13:30:00	5612	900	900	989001025043666	E:\CCI STUDY\GROUP A\POST-WEEK4	GrAWEEK4PostSx	0	32.8958	67.0127	0						72.3241		119.5	119.349	0	900	0	0	0	0	0	0	0	0	900	0	0	0	0	0
2020-11-07	13:45:00	6512	900	900	989001025043666	E:\CCI STUDY\GROUP A\POST-WEEK4	GrAWEEK4PostSx	358.5	32.9193	91.5404	3						117.762		142.84	91.9513	4.84	479.72	0	420.28	0	0	0	0	0	0	478.24	420.28	1.48	0	0	0
2020-11-07	14:00:00	7412	900	900	989001025043666	E:\CCI STUDY\GROUP A\POST-WEEK4	GrAWEEK4PostSx	239	32.8958	86.348	2						133.58		150.217	90.2995	3.44	219.92	0	680.08	0	0	0	0	0	0	219.92	680.08	0	0	0	0
2020-11-07	14:15:00	8312	900	900	989001025043666	E:\CCI STUDY\GROUP A\POST-WEEK4	GrAWEEK4PostSx	239.001	32.8975	124.236	2						161.818		155.548	140.568	37	24.44	0	875.56	0	0	0	0	0	0	24.44	875.56	0	0	0	0
2020-11-07	14:30:00	9212	900	900	989001025043666	E:\CCI STUDY\GROUP A\POST-WEEK4	GrAWEEK4PostSx	847.781	32.8975	119.002	7						154.279		158.63	135.921	65.84	141.4	0	758.6	0	0	0	0	0	0	124.76	758.6	0	0	16.64	0
2020-11-07	14:45:00	10112	900	900	989001025043666	E:\CCI STUDY\GROUP A\POST-WEEK4	GrAWEEK4PostSx	3365.78	33.2798	98.4637	28						131.717		149.868	154.741	177.12	234.96	17.08	665.04	7.12	3.68	6.64	3.8	6.72	0	176.4	658.32	1.4	18.48	10.88	6.56
2020-11-07	15:00:00	11012	900	900	989001025043666	E:\CCI STUDY\GROUP A\POST-WEEK4	GrAWEEK4PostSx	0	33.1422	119.649	0						183.796		165.271	139.04	0	212.8	0	687.2	0	0	0	0	0	0	212.8	687.2	0	0	0	0
2020-11-07	15:15:00	11912	900	900	989001025043666	E:\CCI STUDY\GROUP A\POST-WEEK4	GrAWEEK4PostSx	0	32.8958	113.833	0						194		211.095	118.629	0	900	0	0	0	0	0	0	0	0	900	0	0	0	0	0
2020-11-07	15:30:00	12812	900	900	989001025043666	E:\CCI STUDY\GROUP A\POST-WEEK4	GrAWEEK4PostSx	646.993	33.2666	101.966	6						124.1		215.427	127.737	56.16	892.76	0	7.24	0	0	0	0	0	0	784.36	7.24	0	108.4	0	0
2020-11-07	15:45:00	13712	900	900	989001025043666	E:\CCI STUDY\GROUP A\POST-WEEK4	GrAWEEK4PostSx	358.5	33.9244	123.859	3						150.401		221.569	141.482	5.12	900	0	0	0	0	0	0	0	0	337.48	0	0	562.52	0	0
2020-11-07	16:00:00	14612	900	900	989001025043666	E:\CCI STUDY\GROUP A\POST-WEEK4	GrAWEEK4PostSx	9792.44	32.9988	121.489	88						170.607		159.943	188.176	189.04	757.92	82.24	142.08	13.96	42.72	24.04	72.96	127	29.64	157.56	15.08	18.6	349.44	39.2	9.8
2020-11-07	16:15:00	15512	900	900	989001025043666	E:\CCI STUDY\GROUP A\POST-WEEK4	GrAWEEK4PostSx	1535.01	33.0341	112.586	12						125.935		130.345	255.454	32.76	671.8	1.76	228.2	1.64	0.88	3.36	0	0	13.92	0.04	228.2	10.16	626.08	1.68	14.04
2020-11-07	16:30:00	16412	900	900	989001025043666	E:\CCI STUDY\GROUP A\POST-WEEK4	GrAWEEK4PostSx	0	32.9006	118.377	0						118.575		167.991	157.435	0	900	0	0	0	0	0	0	0	0	0	0	0	900	0	0
2020-11-07	16:45:00	17312	900	900	989001025043666	E:\CCI STUDY\GROUP A\POST-WEEK4	GrAWEEK4PostSx	239	32.8958	114.12	2						140.985		163.116	114.12	4.8	900	0	0	0	0	0	0	0	0	0	0	0	859.52	40.48	0
2020-11-07	17:00:00	18212	900	900	989001025043666	E:\CCI STUDY\GROUP A\POST-WEEK4	GrAWEEK4PostSx	716.998	33.0514	115.387	6						155.552		246.633	130.926	36.96	900	0	0	0	0	0	0	0	0	0	0	0	726.88	173.12	0
2020-11-07	17:15:00	19112	900	900	989001025043666	E:\CCI STUDY\GROUP A\POST-WEEK4	GrAWEEK4PostSx	766.497	32.8974	116.606	6						186.046		231.507	151.872	15.32	602.12	32.12	297.88	0	0	0	0	0	0	14.32	297.88	0	520.56	67.24	0
2020-11-07	17:30:00	20012	900	900	989001025043666	E:\CCI STUDY\GROUP A\POST-WEEK4	GrAWEEK4PostSx	3883.07	33.0677	122.758	34						186.114		173.335	144.681	51.04	346.52	32.12	553.48	5.24	20.88	20.88	10.32	6.56	11.8	238.36	546.92	2.68	28.48	1.56	6.32
2020-11-07	17:45:00	20912	900	900	989001025043666	E:\CCI STUDY\GROUP A\POST-WEEK4	GrAWEEK4PostSx	12245.6	32.8968	138.09	105						199.601		201.251	225.92	195.2	745.8	70.12	154.2	248.48	42.44	35	85.44	141.04	105.68	38.68	13.16	76.96	67	34.24	11.88
2020-11-07	18:00:00	21812	900	900	989001025043666	E:\CCI STUDY\GROUP A\POST-WEEK4	GrAWEEK4PostSx	3820.19	32.8958	133.894	31						153.055		175.487	188.729	41.32	870.08	102.48	29.92	62.76	93.12	36.72	2.08	13.08	9.92	176.96	16.84	13.4	30.04	438.24	6.84
2020-11-07	18:15:00	22712	900	900	989001025043666	E:\CCI STUDY\GROUP A\POST-WEEK4	GrAWEEK4PostSx	0	32.8958	119.5	0						152.257		119.5	168.999	0	900	0	0	0	0	0	0	0	0	0	0	0	0	900	0
2020-11-07	18:30:00	23612	900	900	989001025043666	E:\CCI STUDY\GROUP A\POST-WEEK4	GrAWEEK4PostSx	6688.64	32.8982	104.099	57						128.039		174.064	168.279	138.12	784.8	13.24	115.2	2.4	16.92	6.92	224.2	23	15.4	61.56	92.2	22.56	20.8	369.08	44.96
2020-11-07	18:45:00	24512	900	900	989001025043666	E:\CCI STUDY\GROUP A\POST-WEEK4	GrAWEEK4PostSx	13346	32.8969	134.194	117						197.25		197.744	204.152	225.04	723.12	142.52	176.88	67.8	132.6	53.96	84.36	93.76	18.88	2.64	83.12	191.96	9.76	105.56	55.6
2020-11-07	19:00:00	25412	900	900	989001025043666	E:\CCI STUDY\GROUP A\POST-WEEK4	GrAWEEK4PostSx	10423.6	32.9015	125.312	97						199.67		226.123	225.627	161.68	801.48	121.44	98.52	11.92	117.88	4.32	36.76	42.72	15.64	22.24	55.8	197.84	26.72	228.16	140
2020-11-07	19:15:00	26312	900	900	989001025043666	E:\CCI STUDY\GROUP A\POST-WEEK4	GrAWEEK4PostSx	8179.48	33.0259	106.956	68						164.287		175.197	177.118	209.32	757.8	60.32	142.2	108.56	32	5.92	7.88	41.64	21.88	0.92	100.56	160.16	4.88	208.96	206.64
2020-11-07	19:30:00	27212	900	900	989001025043666	E:\CCI STUDY\GROUP A\POST-WEEK4	GrAWEEK4PostSx	12854.6	33.0281	118.648	113						218.469		211.741	169.62	296.92	791.72	77.4	108.28	105.72	74.84	69.68	138.72	82.64	57.16	16.36	25.64	147.48	32.24	4.4	145.12
2020-11-07	19:45:00	28112	900	900	989001025043666	E:\CCI STUDY\GROUP A\POST-WEEK4	GrAWEEK4PostSx	4525.19	33.2791	103.497	37						146.353		168.201	165.585	213.72	629.96	46.44	270.04	11.6	28.68	9.28	127.48	1.44	7.56	0	268.6	114.76	4.72	199.72	126.16
2020-11-07	20:00:00	29012	900	900	989001025043666	E:\CCI STUDY\GROUP A\POST-WEEK4	GrAWEEK4PostSx	3516.49	33.0366	114.888	31						205.201		170.552	199.377	193.44	643.96	19.16	256.04	34.48	9.92	3.92	10.6	23.84	20.92	120.6	232.2	15.72	0	247.24	180.56
2020-11-07	20:15:00	29912	900	900	989001025043666	E:\CCI STUDY\GROUP A\POST-WEEK4	GrAWEEK4PostSx	11428.4	32.9025	142.669	99						229.45		180.552	234.737	277.36	779.92	177.04	120.08	100.96	58.84	58.4	69.04	22.76	132.4	44.44	97.32	102.08	39.32	94.64	79.8
2020-11-07	20:30:00	30812	900	900	989001025043666	E:\CCI STUDY\GROUP A\POST-WEEK4	GrAWEEK4PostSx	10553.8	32.9025	153.096	86						266.624		217.815	211.871	207.84	799.76	207.16	100.24	210.56	68.16	37.72	48.8	41.88	32.64	13.28	58.36	101.68	45.16	140	101.76
2020-11-07	20:45:00	31712	900	900	989001025043666	E:\CCI STUDY\GROUP A\POST-WEEK4	GrAWEEK4PostSx	7807.56	32.9981	100.563	66						171.948		195.408	140.335	238.12	624.6	2.04	275.4	27.12	0	1.2	81.16	62.32	89.52	50.16	213.08	114.08	88.2	95.96	77.2
2020-11-07	21:00:00	32612	900	900	989001025043666	E:\CCI STUDY\GROUP A\POST-WEEK4	GrAWEEK4PostSx	9229.97	32.9017	129.453	79						184.476		264.782	179.326	263.04	743.16	101	156.84	44.2	61.6	32.6	106.32	37.56	17.68	93.36	119.28	32.52	120.2	84.92	149.76
2020-11-07	21:15:00	33512	900	900	989001025043666	E:\CCI STUDY\GROUP A\POST-WEEK4	GrAWEEK4PostSx	12993.7	32.9036	123.561	110						184.416		200.316	243.717	182.92	806	92.6	94	12.52	60.12	80.92	124.52	49.72	98.64	12.6	44.28	83.92	19.64	156.24	156.88
2020-11-07	21:30:00	34412	900	900	989001025043666	E:\CCI STUDY\GROUP A\POST-WEEK4	GrAWEEK4PostSx	9672.35	32.8958	135.513	84						213.394		241.527	198.405	208.84	815.6	108.96	84.4	8.84	66	12.68	222.72	38.52	58.36	90.8	45.88	61.56	172.88	110.08	11.68
2020-11-07	21:45:00	35312	900	900	989001025043666	E:\CCI STUDY\GROUP A\POST-WEEK4	GrAWEEK4PostSx	11663.8	32.9247	119.947	101						194.839		176.451	189.463	146.84	814.48	96.52	85.52	4.52	34.68	60.68	46.44	48.32	100.16	43.88	37.2	365.64	38.28	32.68	87.52
2020-11-07	22:00:00	36212	900	900	989001025043666	E:\CCI STUDY\GROUP A\POST-WEEK4	GrAWEEK4PostSx	6840.21	32.9711	116.907	58						179.167		191.573	171.741	187.92	656.76	100.24	243.24	0.04	20.52	31.64	19.96	91.44	247.28	15.56	151.8	146.28	18.68	62.88	93.92
2020-11-07	22:15:00	37112	900	900	989001025043666	E:\CCI STUDY\GROUP A\POST-WEEK4	GrAWEEK4PostSx	5828.69	32.8962	118.188	48						163.808		216.802	190.044	265.4	786.16	95.56	113.84	62.68	42.12	1	35.88	49.32	119.56	13.68	64.52	272.8	56.68	97.56	84.2
2020-11-07	22:30:00	38012	900	900	989001025043666	E:\CCI STUDY\GROUP A\POST-WEEK4	GrAWEEK4PostSx	0	33.1845	108.458	0						118.647		261.805	269.26	0	900	0	0	0	0	0	0	0	0	0	0	0	0	0	900
2020-11-07	22:45:00	38912	900	900	989001025043666	E:\CCI STUDY\GROUP A\POST-WEEK4	GrAWEEK4PostSx	7230.78	32.9017	108.037	65						167.984		242.823	158.932	108.4	837.12	33.04	62.88	25.84	70.84	31.44	19.24	18.8	12.28	2.08	44.08	87.8	28.52	156.6	402.48
2020-11-07	23:00:00	39812	900	900	989001025043666	E:\CCI STUDY\GROUP A\POST-WEEK4	GrAWEEK4PostSx	16352.2	32.9541	142.197	146						203.524		217.437	225.861	236.52	717.32	171.88	182.68	108.36	52.24	41	66.04	74.8	57.52	28.64	107.88	21.56	27.32	61.4	253.24
2020-11-07	23:15:00	40712	900	900	989001025043666	E:\CCI STUDY\GROUP A\POST-WEEK4	GrAWEEK4PostSx	11275.9	32.9189	144.325	95						190.211		244.4	222.673	185.12	757.28	85.68	142.72	81.4	112.12	25.32	276.8	96.92	27.72	57.32	45.8	57.24	30.96	14.16	74.24
2020-11-07	23:30:00	41612	900	900	989001025043666	E:\CCI STUDY\GROUP A\POST-WEEK4	GrAWEEK4PostSx	14672.7	32.8958	120.303	128						194.355		186.941	195.387	196.6	802.92	57.24	97.08	24.04	117	104.92	73.4	57.28	39.48	177.84	39.8	21.32	34.76	174.92	35.24
2020-11-07	23:45:00	42512	900	900	989001025043666	E:\CCI STUDY\GROUP A\POST-WEEK4	GrAWEEK4PostSx	6543.31	32.8958	127.235	54						234.48		218.367	159.779	119.32	781.76	35.6	118.24	11.72	79.92	8.84	7.4	22.24	35.56	310.92	96	7.92	284.2	26	9.28
2020-11-08	00:00:00	43412	900	900	989001025043666	E:\CCI STUDY\GROUP A\POST-WEEK4	GrAWEEK4PostSx	7565.11	32.8958	115.999	64						210.728		188.241	189.797	150.68	697.72	2.92	202.28	97.84	32.68	16.84	73.88	35.44	57.52	195.88	166.84	14.64	151.44	51.12	5.88
2020-11-08	00:15:00	44312	900	900	989001025043666	E:\CCI STUDY\GROUP A\POST-WEEK4	GrAWEEK4PostSx	3865.32	32.9134	107.211	32						185.353		189.975	163.571	107.92	460.16	0	439.84	0	0	0	0	0	0	106.48	439.84	0	39.76	313.92	0
2020-11-08	00:30:00	45212	900	900	989001025043666	E:\CCI STUDY\GROUP A\POST-WEEK4	GrAWEEK4PostSx	527.501	33.0686	96.2439	4						139.602		101.084	220.547	60	568.24	0	331.76	0	0	0	0	0	0	0	331.76	0	0	532.12	36.12
2020-11-08	00:45:00	46112	900	900	989001025043666	E:\CCI STUDY\GROUP A\POST-WEEK4	GrAWEEK4PostSx	0	32.9792	103.129	0						153.042		105.96	301.406	0	900	0	0	0	0	0	0	0	0	0	0	0	0	687.2	212.8
2020-11-08	01:00:00	47012	900	900	989001025043666	E:\CCI STUDY\GROUP A\POST-WEEK4	GrAWEEK4PostSx	0	32.8958	113.304	0						177.809		154.26	257.722	0	900	0	0	0	0	0	0	0	0	0	0	0	0	212.8	687.2
2020-11-08	01:15:00	47912	900	900	989001025043666	E:\CCI STUDY\GROUP A\POST-WEEK4	GrAWEEK4PostSx	738.961	32.9392	64.1358	5						77.4609		115.107	229.574	402.96	428.8	0	471.2	0	0	0	0	0	0	0	471.2	0	0	304.24	124.56
2020-11-08	01:30:00	48812	900	900	989001025043666	E:\CCI STUDY\GROUP A\POST-WEEK4	GrAWEEK4PostSx	10618	32.9945	106.886	89						120.574		187.009	199.97	176.56	376.44	90.68	523.56	11.76	62.48	73.8	67.36	139.2	26.88	44	384.36	28.08	37.64	2.44	22
2020-11-08	01:45:00	49712	900	900	989001025043666	E:\CCI STUDY\GROUP A\POST-WEEK4	GrAWEEK4PostSx	13293.5	32.9094	161.485	117						200.703		225.006	248.415	247.96	728	345.28	172	194.52	51	128.6	49.6	133.12	67.88	34.4	38.88	45.48	62.12	50.44	43.96
2020-11-08	02:00:00	50612	900	900	989001025043666	E:\CCI STUDY\GROUP A\POST-WEEK4	GrAWEEK4PostSx	10339.9	32.8958	132.463	90						156.936		204.343	229.582	136.04	653.92	96.48	246.08	38.8	119.36	18.64	23.48	204.76	33.72	135.12	41.32	229.04	22.8	12.24	20.72
2020-11-08	02:15:00	51512	900	900	989001025043666	E:\CCI STUDY\GROUP A\POST-WEEK4	GrAWEEK4PostSx	5721.53	32.9076	113.032	50						163.444		180.643	234.672	132.56	671.04	25.68	228.96	47.24	39.12	196.88	13.28	185.72	17.68	46.76	43.24	6.24	264.28	39.56	0
2020-11-08	02:30:00	52412	900	900	989001025043666	E:\CCI STUDY\GROUP A\POST-WEEK4	GrAWEEK4PostSx	6496.09	32.8958	130.692	60						197.732		159.344	263.431	101.76	621.48	79.16	278.52	63.48	38.96	130	228.96	258.76	22.28	96.72	19.76	3.56	6.72	19.52	11.28
2020-11-08	02:45:00	53312	900	900	989001025043666	E:\CCI STUDY\GROUP A\POST-WEEK4	GrAWEEK4PostSx	7635.22	32.9814	121.853	71						169.301		180.233	191.2	115.48	167.92	6	732.08	0	0	0	0	706.72	60.4	10.12	25.36	9.04	36.96	49.2	2.2
2020-11-08	03:00:00	54212	900	900	989001025043666	E:\CCI STUDY\GROUP A\POST-WEEK4	GrAWEEK4PostSx	4173.85	32.8958	128.157	42						194.202		174.392	172.091	64.68	268.92	20.8	631.08	0	0	0	0	438.44	99.2	0.04	192.64	168.72	0.96	0	0
2020-11-08	03:15:00	55112	900	900	989001025043666	E:\CCI STUDY\GROUP A\POST-WEEK4	GrAWEEK4PostSx	6699.32	32.904	85.9731	51						169.521		201.019	100.56	98.56	388.08	0	511.92	0	0	4.16	0	329.64	21.72	0.12	182.28	39.8	1.2	321.08	0
2020-11-08	03:30:00	56012	900	900	989001025043666	E:\CCI STUDY\GROUP A\POST-WEEK4	GrAWEEK4PostSx	6159.37	33.047	100.371	51						170.681		190.29	123.77	127.6	235.6	109.96	664.4	1.64	15.84	82.32	25.6	63.72	47.76	42.2	600.68	12.64	4.2	0	3.4
2020-11-08	03:45:00	56912	900	900	989001025043666	E:\CCI STUDY\GROUP A\POST-WEEK4	GrAWEEK4PostSx	5491.74	32.8962	170.736	48						273.507		309.075	189.753	153.2	829.56	345.28	70.44	61.48	454.4	16.64	50.12	20.76	154.6	31.56	49.68	9.96	36.72	4.08	10
2020-11-08	04:00:00	57812	900	900	989001025043666	E:\CCI STUDY\GROUP A\POST-WEEK4	GrAWEEK4PostSx	11573.3	32.8958	192.561	100						261.36		268.725	218.822	161.24	787.04	468.84	112.96	32.68	148.96	126.2	32.52	77.8	222.76	87.64	35.16	41.04	75.8	13.84	5.6
2020-11-08	04:15:00	58712	900	900	989001025043666	E:\CCI STUDY\GROUP A\POST-WEEK4	GrAWEEK4PostSx	3557.06	32.8958	134.886	33						213.089		212.512	159.229	100.28	560.92	256.24	339.08	219.32	0.64	20.24	13	13.12	46.84	42.8	325.96	0	37.68	180.4	0
2020-11-08	04:30:00	59612	900	900	989001025043666	E:\CCI STUDY\GROUP A\POST-WEEK4	GrAWEEK4PostSx	1678.46	33.1864	59.2127	16						266.547		161.162	74.5246	24.12	449.64	0	450.36	0.92	11	3.12	3.32	10.12	9.48	0.96	440.24	0	177.8	243.04	0
2020-11-08	04:45:00	60512	900	900	989001025043666	E:\CCI STUDY\GROUP A\POST-WEEK4	GrAWEEK4PostSx	1624.4	32.8958	110.087	14						241.902		129.266	184.325	82.28	895.24	3.04	4.76	4.84	1.48	10.92	10.36	1.4	0	0.44	3.36	0	89.76	777.44	0
2020-11-08	05:00:00	61412	900	900	989001025043666	E:\CCI STUDY\GROUP A\POST-WEEK4	GrAWEEK4PostSx	6446.76	32.9725	120.381	55						241.891		197.764	166.971	148.44	706.52	104.32	193.48	8	21.12	193.6	31.68	32.44	19.64	0.92	161.04	6.8	204.24	215.64	4.88
2020-11-08	05:15:00	62312	900	900	989001025043666	E:\CCI STUDY\GROUP A\POST-WEEK4	GrAWEEK4PostSx	13309.2	32.8993	111.344	117						195.109		196.857	170.504	198.64	749.56	48.04	150.44	193.2	43.52	62.12	124.8	72.44	35.84	89.88	78	14.64	41.24	113.24	31.08
2020-11-08	05:30:00	63212	900	900	989001025043666	E:\CCI STUDY\GROUP A\POST-WEEK4	GrAWEEK4PostSx	5901.75	32.8958	182.466	53						228.273		265.542	295.727	100.48	854.28	411.08	45.72	7.68	37.44	84.24	85.24	17.48	14.6	41.84	28.24	0	376.2	76.12	130.92
2020-11-08	05:45:00	64112	900	900	989001025043666	E:\CCI STUDY\GROUP A\POST-WEEK4	GrAWEEK4PostSx	13735	32.9728	139.254	125						196.551		206.099	209.294	189.48	834.6	180.32	65.4	26.28	66.84	124.76	249.12	43.08	66.32	190.56	22.32	14.44	39.2	37.04	20.04
2020-11-08	06:00:00	65012	900	900	989001025043666	E:\CCI STUDY\GROUP A\POST-WEEK4	GrAWEEK4PostSx	10179.7	32.8958	142.48	87						221.192		211.69	201.073	126.76	776.84	140.04	123.16	44.8	35.88	197.24	121.92	20.12	75.48	169.56	103.04	16.8	38.8	73.32	3.04
2020-11-08	06:15:00	65912	900	900	989001025043666	E:\CCI STUDY\GROUP A\POST-WEEK4	GrAWEEK4PostSx	3741.61	32.8958	158.084	31						245.603		225.204	237.749	42.44	759.08	202.88	140.92	4.12	131.48	286.04	123.24	46.12	15.48	15.96	94.8	5.32	115.48	61.96	0
2020-11-08	06:30:00	66812	900	900	989001025043666	E:\CCI STUDY\GROUP A\POST-WEEK4	GrAWEEK4PostSx	8416.34	32.8958	133.563	71						213.127		185.308	248.206	142.56	625	65	275	22.24	22.48	100.2	28.8	25.72	27.04	116.8	249.28	66.32	92.88	14.2	134.04
2020-11-08	06:45:00	67712	900	900	989001025043666	E:\CCI STUDY\GROUP A\POST-WEEK4	GrAWEEK4PostSx	498.427	32.9655	111.649	3						157.35		147.745	149.956	53.76	412.44	0	487.56	0	0	0	0	0	0	0	487.56	0	0	383.24	29.2
2020-11-08	07:00:00	68612	900	900	989001025043666	E:\CCI STUDY\GROUP A\POST-WEEK4	GrAWEEK4PostSx	1613.13	32.9033	124.207	13						147.073		165.61	186.754	96.6	184.52	1.96	715.48	0	0.28	2.28	5.32	1.52	9.68	6	713.96	18.92	0	142.04	0
2020-11-08	07:15:00	69512	900	900	989001025043666	E:\CCI STUDY\GROUP A\POST-WEEK4	GrAWEEK4PostSx	2308.02	32.9213	92.2187	20						113.729		192.499	182.906	224.6	382	30.72	518	7.76	5.88	67.68	0	1.6	3.52	0	516.4	251.88	0	15.96	29.32
2020-11-08	07:30:00	70412	900	900	989001025043666	E:\CCI STUDY\GROUP A\POST-WEEK4	GrAWEEK4PostSx	5469.66	32.8958	126.344	42						145.656		168.105	184.397	122.68	317.88	90.36	582.12	16.88	15.84	79	11.64	14.48	3.88	46.12	567.64	30.04	1.76	57.4	55.32
2020-11-08	07:45:00	71312	900	900	989001025043666	E:\CCI STUDY\GROUP A\POST-WEEK4	GrAWEEK4PostSx	0	32.8958	116.597	0						119.5		149.266	179.296	0	0	0	900	0	0	0	0	0	0	0	900	0	0	0	0
2020-11-08	08:00:00	72212	900	900	989001025043666	E:\CCI STUDY\GROUP A\POST-WEEK4	GrAWEEK4PostSx	119.499	32.9254	45.711	1						74.4724		111.425	137.214	26.28	551.92	0	348.08	0	0	0	0	0	0	0	348.08	339.12	0	0	212.8
2020-11-08	08:15:00	73112	900	900	989001025043666	E:\CCI STUDY\GROUP A\POST-WEEK4	GrAWEEK4PostSx	982.06	33.1384	76.9606	11						122.471		78.8937	154.168	14	894.64	1.92	5.36	1.76	0	0	0.92	2.68	0	0	2.68	18.32	0	0	873.64
2020-11-08	08:30:00	74012	900	900	989001025043666	E:\CCI STUDY\GROUP A\POST-WEEK4	GrAWEEK4PostSx	238.999	33.292	90.8417	1						90.8417		138.835	93.5964	423	490.72	0	409.28	0	0	0	0	0	0	0	409.28	490.72	0	0	0
2020-11-08	08:45:00	74912	900	900	989001025043666	E:\CCI STUDY\GROUP A\POST-WEEK4	GrAWEEK4PostSx	2591.96	32.9696	91.476	23						136.808		175.798	106.524	118.72	357.96	23.36	542.04	8.36	8.88	6.64	0	2.4	16.64	0	539.64	6.56	0	128.64	182.24
2020-11-08	09:00:00	75812	900	900	989001025043666	E:\CCI STUDY\GROUP A\POST-WEEK4	GrAWEEK4PostSx	4134.61	32.9004	116.557	39						203.937		227.751	155.229	144.92	879.48	10.68	20.52	9.04	6.68	58.84	5.88	8.44	19.48	7.84	12.08	8.36	2.28	270.56	490.52
2020-11-08	09:15:00	76712	900	900	989001025043666	E:\CCI STUDY\GROUP A\POST-WEEK4	GrAWEEK4PostSx	114.384	32.8958	112.978	1						122.307		173.687	113.787	144.76	900	0	0	0	0	0	0	0	0	0	0	0	0	830.88	69.12
2020-11-08	09:30:00	77612	900	900	989001025043666	E:\CCI STUDY\GROUP A\POST-WEEK4	GrAWEEK4PostSx	0	32.8958	103.251	0						119.5		166.842	105.148	0	900	0	0	0	0	0	0	0	0	0	0	0	0	900	0
2020-11-08	09:45:00	78512	900	900	989001025043666	E:\CCI STUDY\GROUP A\POST-WEEK4	GrAWEEK4PostSx	6073.94	33.1767	110.935	67						133.633		137.399	140.813	200.96	843.12	0	56.88	0	0	0	0	9.76	374.68	17.96	47.12	35.84	0	381.96	32.68
2020-11-08	10:00:00	79412	900	900	989001025043666	E:\CCI STUDY\GROUP A\POST-WEEK4	GrAWEEK4PostSx	1724.61	33.044	58.1871	19						143.551		59.1156	119.5	14.32	893.36	0	6.64	0	0	0	0	3.36	430.28	3.28	3.28	459.8	0	0	0
2020-11-08	10:15:00	80312	900	900	989001025043666	E:\CCI STUDY\GROUP A\POST-WEEK4	GrAWEEK4PostSx	0	33.0116	0	0						154.37		0	119.5	0	900	0	0	0	0	0	0	0	0	0	0	900	0	0	0
2020-11-08	10:30:00	81212	900	900	989001025043666	E:\CCI STUDY\GROUP A\POST-WEEK4	GrAWEEK4PostSx	5334.88	33.1041	98.3021	50						177.609		115.808	187.551	159.88	827.4	48.76	72.6	9.56	12.16	27.24	5.64	53.04	136.4	13.96	19.56	312.64	0	272.68	37.12
2020-11-08	10:45:00	82112	900	900	989001025043666	E:\CCI STUDY\GROUP A\POST-WEEK4	GrAWEEK4PostSx	736.938	32.8958	103.066	5						145.15		124.09	160.59	166.36	797.52	0	102.48	0	0	0	0	0	0	3.6	102.48	0	0	631.8	162.12
2020-11-08	11:00:00	83012	900	900	989001025043666	E:\CCI STUDY\GROUP A\POST-WEEK4	GrAWEEK4PostSx	318.041	32.8958	118.345	3						134.625		148.296	134.625	37.24	900	0	0	0	0	0	0	0	0	0	0	621.88	0	0	278.12
2020-11-08	11:15:00	83912	900	900	989001025043666	E:\CCI STUDY\GROUP A\POST-WEEK4	GrAWEEK4PostSx	0	32.9203	119.5	0						119.5		168.999	119.5	0	900	0	0	0	0	0	0	0	0	0	0	900	0	0	0
2020-11-08	11:30:00	84812	900	900	989001025043666	E:\CCI STUDY\GROUP A\POST-WEEK4	GrAWEEK4PostSx	168.998	32.9254	119.169	2						120.758		168.433	119.5	3.76	899.96	0	0.04	0	0	0	0	0	0	0	0.04	899.96	0	0	0
2020-11-08	11:45:00	85712	900	900	989001025043666	E:\CCI STUDY\GROUP A\POST-WEEK4	GrAWEEK4PostSx	84.6745	32.8958	99.6244	1						115.559		155.362	161.532	147.88	687.2	0	212.8	0	0	0	0	2.44	0	0	210.36	687.2	0	0	0
2020-11-08	12:00:00	86612	900	687.2	989001025043666	E:\CCI STUDY\GROUP A\POST-WEEK4	GrAWEEK4PostSx	408.5	32.9023	95.2382	3						218.682		118.1	151.321	59.68	593.4	0	93.8	0	0	0	0	0	415.6	0	93.8	73.48	0	104.32	0
2020-11-08	12:15:00	87512	900	212.8	989001025043666	E:\CCI STUDY\GROUP A\POST-WEEK4	GrAWEEK4PostSx	0	32.9007	0	0						120		119.5	0	0	0	0	212.8	0	0	0	0	0	0	0	212.8	0	0	0	0
2020-11-08	12:30:00	88412	900	900	989001025043666	E:\CCI STUDY\GROUP A\POST-WEEK4	GrAWEEK4PostSx	2111.53	33.0642	39.766	19						132.548		140.743	79.2052	63.64	215.2	0	684.8	13.88	47.28	70.48	0	60.88	26.32	0	623.92	29.24	0	28	0
2020-11-08	12:45:00	89312	900	900	989001025043666	E:\CCI STUDY\GROUP A\POST-WEEK4	GrAWEEK4PostSx	719.007	33.8387	91.8358	6						144.715		144.715	83.2692	165.56	1.24	0	898.76	0	0	0	0	475.68	0	1.24	423.08	0	0	0	0
2020-11-08	13:00:00	90212	900	900	989001025043666	E:\CCI STUDY\GROUP A\POST-WEEK4	GrAWEEK4PostSx	0	32.8958	118.224	0						131.287		157.214	120	0	0	0	900	0	0	0	0	212.8	0	0	687.2	0	0	0	0
2020-11-08	13:15:00	91112	900	900	989001025043666	E:\CCI STUDY\GROUP A\POST-WEEK4	GrAWEEK4PostSx	239.5	33.0629	75.0394	2						89.4932		221.393	133.358	2.76	866.48	0	33.52	0	0	0	0	33.52	460.88	0	0	405.6	0	0	0
2020-11-08	13:30:00	92012	900	900	989001025043666	E:\CCI STUDY\GROUP A\POST-WEEK4	GrAWEEK4PostSx	0	32.9039	120	0						120.617		263.921	131.669	0	900	0	0	0	0	0	0	0	900	0	0	0	0	0	0
2020-11-08	13:45:00	92912	900	900	989001025043666	E:\CCI STUDY\GROUP A\POST-WEEK4	GrAWEEK4PostSx	2928.18	32.8958	70.8271	31						72.2572		221.665	149.203	45.68	880.92	0	19.08	0	0	0	0	9.6	481.04	21.24	9.48	378.64	0	0	0
2020-11-08	14:00:00	93812	900	900	989001025043666	E:\CCI STUDY\GROUP A\POST-WEEK4	GrAWEEK4PostSx	10551.6	32.9389	104.77	117						109.962		175.94	65.8997	294.4	822.68	0	77.32	0	0	0	0	50.48	632.88	39.72	26.84	150.08	0	0	0
2020-11-08	14:15:00	94712	900	900	989001025043666	E:\CCI STUDY\GROUP A\POST-WEEK4	GrAWEEK4PostSx	3831.11	33.4503	111.932	36						143.564		176.672	164.06	207.28	387.8	21.72	512.2	0	3.24	26.56	13.84	373.24	20.08	106.72	138.96	143.68	1.56	72.12	0
2020-11-08	14:30:00	95612	900	900	989001025043666	E:\CCI STUDY\GROUP A\POST-WEEK4	GrAWEEK4PostSx	4511.48	33.0226	94.6818	40						125.707		191.601	167.676	305.52	628.32	15.16	271.68	16	21.96	24.56	18.04	46.6	71.72	65.28	225.08	177.56	12.36	27.84	193
2020-11-08	14:45:00	96512	900	900	989001025043666	E:\CCI STUDY\GROUP A\POST-WEEK4	GrAWEEK4PostSx	1966.2	33.0817	122.445	18						234.475		161.095	185.406	26.88	892.2	15.04	7.8	0.04	14.2	0	113.24	7.8	185.24	45.72	0	0	533.76	0	0
2020-11-08	15:00:00	97412	900	900	989001025043666	E:\CCI STUDY\GROUP A\POST-WEEK4	GrAWEEK4PostSx	841.109	33.0983	117.959	8						129.463		157.987	125.531	54.96	59.44	9.28	840.56	0.04	10.92	0	25.96	25.32	0	22.52	815.24	0	0	0	0
2020-11-08	15:15:00	98312	900	900	989001025043666	E:\CCI STUDY\GROUP A\POST-WEEK4	GrAWEEK4PostSx	120.001	33.2457	57.6669	1						103.045		176.921	85.9808	147.48	0	0	900	0	0	0	0	567.48	0	0	332.52	0	0	0	0
2020-11-08	15:30:00	99212	900	900	989001025043666	E:\CCI STUDY\GROUP A\POST-WEEK4	GrAWEEK4PostSx	836.509	33.0368	94.235	7						143.559		122.056	95.9737	97.64	191.8	0	708.2	0	0	0	0	0	0	191.8	708.2	0	0	0	0
2020-11-08	15:45:00	100112	900	900	989001025043666	E:\CCI STUDY\GROUP A\POST-WEEK4	GrAWEEK4PostSx	234.163	33.2689	144.554	2						170.34		189.204	204.358	134.52	702.6	32.76	197.4	0	0	0	0	0	0	643.32	197.4	0	0	59.28	0
2020-11-08	16:00:00	101012	900	900	989001025043666	E:\CCI STUDY\GROUP A\POST-WEEK4	GrAWEEK4PostSx	1891.4	33.0094	123.454	19						161.942		154.391	148.743	105.8	379.64	86.32	520.36	1.36	1.92	235.52	1.24	0	4.64	3.28	520.36	69.28	5.8	33.4	23.2
2020-11-08	16:15:00	101912	900	900	989001025043666	E:\CCI STUDY\GROUP A\POST-WEEK4	GrAWEEK4PostSx	0	32.8958	111.168	0						149.031		131.686	170.411	0	212.8	0	687.2	0	0	0	0	0	0	0	687.2	0	0	212.8	0
2020-11-08	16:30:00	102812	900	900	989001025043666	E:\CCI STUDY\GROUP A\POST-WEEK4	GrAWEEK4PostSx	4805.9	33.0995	137.977	42						165.094		244.978	242.922	179.56	741.12	11.84	158.88	27.8	11.04	8.96	56.32	24.88	3.44	6.96	134	19.76	3.56	603.28	0
2020-11-08	16:45:00	103712	900	900	989001025043666	E:\CCI STUDY\GROUP A\POST-WEEK4	GrAWEEK4PostSx	5516.71	32.8962	125.201	47						147.68		186.717	199.438	99.32	579.04	22.72	320.96	3.64	50.28	37.12	315.08	21.12	20.04	20.64	299.84	96.52	8.48	11.04	16.2
2020-11-08	17:00:00	104612	900	900	989001025043666	E:\CCI STUDY\GROUP A\POST-WEEK4	GrAWEEK4PostSx	597.5	33.1888	76.1517	4						125.638		170.433	103.62	20.36	54.12	0	845.88	0	0	0	0	0	0	0	845.88	54.12	0	0	0
2020-11-08	17:15:00	105512	900	900	989001025043666	E:\CCI STUDY\GROUP A\POST-WEEK4	GrAWEEK4PostSx	0	33.0102	102.799	0						127.771		161.057	147.724	0	212.8	0	687.2	0	0	0	0	0	0	212.8	687.2	0	0	0	0
2020-11-08	17:30:00	106412	900	900	989001025043666	E:\CCI STUDY\GROUP A\POST-WEEK4	GrAWEEK4PostSx	2262.19	33.4239	131.669	20						216.234		154.911	202.739	34.24	742.12	2.12	157.88	1.72	2.68	29.56	2.64	53.64	0	699.96	104.24	0	5.56	0	0
2020-11-08	17:45:00	107312	900	900	989001025043666	E:\CCI STUDY\GROUP A\POST-WEEK4	GrAWEEK4PostSx	1538.31	33.3846	68.8434	13						184.997		139.312	103.971	72.72	284.92	8.56	615.08	8.56	0.04	140.84	2.2	102.92	3.08	0	512.16	0	0	130.2	0
2020-11-08	18:00:00	108212	900	900	989001025043666	E:\CCI STUDY\GROUP A\POST-WEEK4	GrAWEEK4PostSx	9361.43	33.2231	131.348	79						205.321		178.198	185.125	140.6	313.64	58.52	586.36	36.84	54.88	13.72	45.16	57.68	22.68	11.84	528.68	67.88	23.84	15.8	21
2020-11-08	18:15:00	109112	900	900	989001025043666	E:\CCI STUDY\GROUP A\POST-WEEK4	GrAWEEK4PostSx	8886.76	32.8958	126.031	75						229.529		234.707	163.805	156.68	830.08	66.2	69.92	32.48	77.48	91.76	76.56	48.16	26	19.96	21.76	188.2	264.28	34.12	19.24
2020-11-08	18:30:00	110012	900	900	989001025043666	E:\CCI STUDY\GROUP A\POST-WEEK4	GrAWEEK4PostSx	7956.78	32.9027	131.111	63						180.847		254.156	184.407	243.24	851	139.04	49	7.52	40.68	9.2	124.72	19.92	25.44	49	29.08	49.4	304.84	111.4	128.8
2020-11-08	18:45:00	110912	900	900	989001025043666	E:\CCI STUDY\GROUP A\POST-WEEK4	GrAWEEK4PostSx	11386	32.9351	157.477	103						280.541		245.398	220.605	177.96	833.2	267.12	66.8	277.08	90.68	42.88	45.68	56.76	40.16	23.88	10.04	18.24	182.6	108.32	3.68
2020-11-08	19:00:00	111812	900	900	989001025043666	E:\CCI STUDY\GROUP A\POST-WEEK4	GrAWEEK4PostSx	10119	32.8958	124.478	88						234.356		230.961	199.52	204.24	799.12	77.76	100.88	36.4	28.84	24.28	17.44	41.12	6.04	77.64	59.76	6.44	234.32	292	75.72
2020-11-08	19:15:00	112712	900	900	989001025043666	E:\CCI STUDY\GROUP A\POST-WEEK4	GrAWEEK4PostSx	9742.71	32.8958	101.435	87						175.435		184.152	196.193	192.68	829.36	107.4	70.64	32.24	73.52	68.32	38.84	17.52	41.08	15.44	53.12	49.36	79.32	386.44	44.8
2020-11-08	19:30:00	113612	900	900	989001025043666	E:\CCI STUDY\GROUP A\POST-WEEK4	GrAWEEK4PostSx	13334	32.8958	140.308	110						245.926		212.293	203.18	280.76	807.76	147	92.24	76.12	100.72	75.6	172.88	80.64	41.04	43.56	11.6	103.6	13.04	155.68	25.52
2020-11-08	19:45:00	114512	900	900	989001025043666	E:\CCI STUDY\GROUP A\POST-WEEK4	GrAWEEK4PostSx	14191.3	32.8992	123.408	130						197.223		199.417	200.436	227.36	806.6	111.12	93.4	72.88	86.88	82.56	57.08	60.08	64.04	43.72	33.32	22.04	258.6	99.32	19.48
2020-11-08	20:00:00	115412	900	900	989001025043666	E:\CCI STUDY\GROUP A\POST-WEEK4	GrAWEEK4PostSx	12103.2	32.8958	124.842	114						180.994		205.724	185.599	309.96	785.08	120.68	114.92	73.56	100.12	33.64	22.36	64.6	26.52	205.2	50.32	46.44	63.72	140.64	72.88
2020-11-08	20:15:00	116312	900	900	989001025043666	E:\CCI STUDY\GROUP A\POST-WEEK4	GrAWEEK4PostSx	9365.09	32.8958	121.684	79						206.498		214.3	177.936	135.12	711.16	102.52	188.84	30.56	126.64	43.52	26.56	127.64	37.48	5.76	61.2	107.76	134.08	66.64	132.16
2020-11-08	20:30:00	117212	900	900	989001025043666	E:\CCI STUDY\GROUP A\POST-WEEK4	GrAWEEK4PostSx	6108.86	32.9675	148.273	51						201.235		245.05	220.471	309	624.2	239.4	275.8	107.04	87.72	8	52.48	173	107.44	18.72	102.8	16.28	145.2	6.24	75.08
2020-11-08	20:45:00	118112	900	900	989001025043666	E:\CCI STUDY\GROUP A\POST-WEEK4	GrAWEEK4PostSx	6273.22	32.8958	117.999	60						199.732		192.727	179.574	136.32	853.16	191.2	46.84	40.32	65.52	88.24	11.56	25	11.92	5.36	21.84	11.92	508.72	23.72	85.88
2020-11-08	21:00:00	119012	900	900	989001025043666	E:\CCI STUDY\GROUP A\POST-WEEK4	GrAWEEK4PostSx	11123.6	32.8997	115.236	97						220.101		222.758	187.827	282.84	744.96	132.48	155.04	102.96	80.52	63.04	85.8	62.36	18.72	37.68	92.68	57.8	51.08	44.52	202.84
2020-11-08	21:15:00	119912	900	900	989001025043666	E:\CCI STUDY\GROUP A\POST-WEEK4	GrAWEEK4PostSx	11165.9	32.8969	126.935	100						220.809		219.485	189.987	278.4	786.96	133.92	113.04	31.04	92.08	18.92	12.96	33.04	47.52	103.04	80	158.48	90.32	160.64	71.96
2020-11-08	21:30:00	120812	900	900	989001025043666	E:\CCI STUDY\GROUP A\POST-WEEK4	GrAWEEK4PostSx	12544.7	33.0621	100.022	109						175.823		195.474	161.542	259.92	766.56	33.72	133.44	38.48	77.44	13.88	61.04	28.8	83.76	41.76	104.64	112.56	48.12	128.16	161.36
2020-11-08	21:45:00	121712	900	900	989001025043666	E:\CCI STUDY\GROUP A\POST-WEEK4	GrAWEEK4PostSx	7921.46	32.8958	133.1	71						208.992		199.072	171.59	141.24	713.28	51.28	186.72	20.48	21.56	10.24	272.88	26	3.64	244.24	160.72	15.04	64.52	47.44	13.24
2020-11-08	22:00:00	122612	900	900	989001025043666	E:\CCI STUDY\GROUP A\POST-WEEK4	GrAWEEK4PostSx	10706.1	32.8958	124.825	91						184.659		206.081	216.914	195.76	765.92	84.52	134.08	138.8	171.72	46.28	81.52	13.8	26.76	32.76	120.28	112.08	72.12	65.68	18.2
2020-11-08	22:15:00	123512	900	900	989001025043666	E:\CCI STUDY\GROUP A\POST-WEEK4	GrAWEEK4PostSx	16462.9	32.898	139.632	139						200.695		201.246	202.83	265.24	723.88	166.44	176.12	108.84	63.8	38.96	43.8	74.52	23.44	41.8	101.6	64.44	61.04	146.76	131
2020-11-08	22:30:00	124412	900	900	989001025043666	E:\CCI STUDY\GROUP A\POST-WEEK4	GrAWEEK4PostSx	9946.97	32.9033	137.865	82						219.438		229.005	248.872	180.76	813.16	162.32	86.84	92.16	37.12	62.4	128.32	49.24	55.84	36.24	37.6	34.24	99.76	192.12	74.96
2020-11-08	22:45:00	125312	900	900	989001025043666	E:\CCI STUDY\GROUP A\POST-WEEK4	GrAWEEK4PostSx	8947.78	33.1119	91.9354	77						177.236		181.184	142.32	235.72	503.64	33.56	396.36	79.76	48.24	69.68	6.76	170.56	24.44	9.08	225.8	15.52	14.56	93.16	142.44
2020-11-08	23:00:00	126212	900	900	989001025043666	E:\CCI STUDY\GROUP A\POST-WEEK4	GrAWEEK4PostSx	6761.36	33.3672	122.478	58						179.491		179.446	229.63	109.48	654.52	58.12	245.48	5	21.36	35.2	7.64	106.68	50.08	1.64	138.8	96.32	171.48	224.72	41.08
2020-11-08	23:15:00	127112	900	900	989001025043666	E:\CCI STUDY\GROUP A\POST-WEEK4	GrAWEEK4PostSx	11859.9	32.8958	135.643	104						200.302		234.573	244.681	231.52	696.76	137.28	203.24	134.32	209.36	17.28	27.2	27.68	15.36	52.64	175.56	68.72	32.32	62.76	76.8
2020-11-08	23:30:00	128012	900	900	989001025043666	E:\CCI STUDY\GROUP A\POST-WEEK4	GrAWEEK4PostSx	9675.49	32.8976	150.246	91						221.246		238.922	207.707	201.12	619.2	235.52	280.8	201.88	47.44	35.44	11.28	98.28	28.04	9.48	182.52	68.68	98.24	59.76	58.96
2020-11-08	23:45:00	128912	900	900	989001025043666	E:\CCI STUDY\GROUP A\POST-WEEK4	GrAWEEK4PostSx	2315.09	32.9154	117.023	19						195.98		237.869	141.348	31.32	824.16	42.4	75.84	1.16	18.8	0	0	20.04	4.96	0.04	55.8	33.44	714.56	4.2	47
2020-11-09	00:00:00	129812	900	900	989001025043666	E:\CCI STUDY\GROUP A\POST-WEEK4	GrAWEEK4PostSx	2641.5	32.9004	125.52	22						263.255		227.304	140.548	28.96	893.8	120.72	6.2	4.04	1.96	6.52	0	1.96	0	1.12	4.24	123.4	214.88	210.28	331.6
2020-11-09	00:15:00	130712	900	900	989001025043666	E:\CCI STUDY\GROUP A\POST-WEEK4	GrAWEEK4PostSx	5896.35	32.9001	118.766	53						220.367		191.307	177.319	96.96	471.88	15.12	428.12	35.6	28.88	46.28	7.48	6.52	13.68	4.6	421.6	134	0	193	8.36
2020-11-09	00:30:00	131612	900	900	989001025043666	E:\CCI STUDY\GROUP A\POST-WEEK4	GrAWEEK4PostSx	11377.5	32.8958	153.335	99						241.172		236.952	235.423	226.4	771.64	279.96	128.36	221.04	85.24	67.8	179.28	84.24	29.32	20.68	44.12	43.52	7.64	104.76	12.36
2020-11-09	00:45:00	132512	900	900	989001025043666	E:\CCI STUDY\GROUP A\POST-WEEK4	GrAWEEK4PostSx	10178.1	32.8958	182.594	88						300.467		243.31	233.1	232.8	774.64	377.44	125.36	350.48	93.28	67.32	50.48	80.2	38.52	35.72	45.16	70.48	14.72	23.44	30.2
2020-11-09	01:00:00	133412	900	900	989001025043666	E:\CCI STUDY\GROUP A\POST-WEEK4	GrAWEEK4PostSx	9901.38	32.9109	110.763	79						155.849		254.468	165.641	269.68	739.04	93.12	160.96	5.8	61.64	45.8	19.4	120.28	11.32	89.28	40.68	42.32	84.72	104.32	274.44
2020-11-09	01:15:00	134312	900	900	989001025043666	E:\CCI STUDY\GROUP A\POST-WEEK4	GrAWEEK4PostSx	2384.86	33.0502	136.846	21						238.845		232.938	178.797	99.24	896.2	41.16	3.8	3.8	23.32	12.88	1.44	0	0	2.04	3.8	19.6	106.44	304.08	422.6
2020-11-09	01:30:00	135212	900	900	989001025043666	E:\CCI STUDY\GROUP A\POST-WEEK4	GrAWEEK4PostSx	0	32.8958	122.715	0						275.528		154.019	146.08	0	900	0	0	0	0	0	0	0	0	0	0	0	0	900	0
2020-11-09	01:45:00	136112	900	900	989001025043666	E:\CCI STUDY\GROUP A\POST-WEEK4	GrAWEEK4PostSx	1095.88	32.8958	126.389	8						250.467		209.625	187.39	46.28	847.64	77.96	52.36	0	1.16	0	0	2.44	0	0	49.92	1.24	0	843.96	1.28
2020-11-09	02:00:00	137012	900	900	989001025043666	E:\CCI STUDY\GROUP A\POST-WEEK4	GrAWEEK4PostSx	2653.15	32.8958	118.193	24						155.566		182.3	164.476	65.24	169.92	6.64	730.08	20.64	2.76	6.44	2.16	9.92	0	73.76	720.16	2.52	2.56	48.4	10.68
2020-11-09	02:15:00	137912	900	900	989001025043666	E:\CCI STUDY\GROUP A\POST-WEEK4	GrAWEEK4PostSx	8598.41	32.9004	128.425	76						203.753		208.971	177.775	148.16	785.8	90.76	114.2	11.84	39	77.8	27.36	76.12	139.08	312.84	38.08	10.28	76.36	64.12	27.12
2020-11-09	02:30:00	138812	900	900	989001025043666	E:\CCI STUDY\GROUP A\POST-WEEK4	GrAWEEK4PostSx	8328.92	32.9121	133.318	70						202.533		192.973	228.942	165.32	546.32	123	353.68	49.8	41.56	24.04	14.28	246.92	11.6	33.96	106.76	7.88	247	62.48	53.72
2020-11-09	02:45:00	139712	900	900	989001025043666	E:\CCI STUDY\GROUP A\POST-WEEK4	GrAWEEK4PostSx	5429.2	33.2131	84.7875	49						147.834		162.508	144.785	228.96	795.04	142.28	104.96	67.28	70.64	6.44	17.16	41.56	25.72	14.2	63.4	79.04	0	168.72	345.84
2020-11-09	03:00:00	140612	900	900	989001025043666	E:\CCI STUDY\GROUP A\POST-WEEK4	GrAWEEK4PostSx	5864.11	33.1062	84.2085	47						173.116		128.831	164.923	234.04	875.44	167.72	24.56	115.04	31	27.12	44.72	21.68	3.4	1.84	2.88	138.44	24.72	136.96	352.2
2020-11-09	03:15:00	141512	900	900	989001025043666	E:\CCI STUDY\GROUP A\POST-WEEK4	GrAWEEK4PostSx	6707.99	32.8958	138.547	52						234.683		229.196	197.927	147.88	839.84	230.64	60.16	241.48	41.36	4.4	3.8	35.08	17.2	250.96	25.08	32.32	49.08	60.08	139.16
2020-11-09	03:30:00	142412	900	900	989001025043666	E:\CCI STUDY\GROUP A\POST-WEEK4	GrAWEEK4PostSx	3988.37	32.8967	150.806	33						222.678		281.038	179.651	56.48	877.84	166.8	22.16	92.8	85.24	14.04	10.72	6.32	6.52	98.92	15.84	9.92	489.72	0	69.96
2020-11-09	03:45:00	143312	900	900	989001025043666	E:\CCI STUDY\GROUP A\POST-WEEK4	GrAWEEK4PostSx	16092.9	32.8993	149.664	134						198.494		281.166	260.274	300.8	792.72	209.12	107.28	142.84	216.96	99.68	88.12	24.04	75.36	50.88	83.24	30.96	14.52	40.84	32.56
2020-11-09	04:00:00	144212	900	900	989001025043666	E:\CCI STUDY\GROUP A\POST-WEEK4	GrAWEEK4PostSx	2998.06	32.8958	119.234	26						208.191		214.027	165.805	74.76	453.36	123.2	446.64	39.24	181.8	10.4	14.76	0.96	5.6	137.88	445.68	36.84	0	0	26.84
2020-11-09	04:15:00	145112	900	900	989001025043666	E:\CCI STUDY\GROUP A\POST-WEEK4	GrAWEEK4PostSx	1056.13	32.97	86.2199	9						137.507		129.995	158.631	224.92	649.72	13.16	250.28	5.2	1.36	6.8	0	15.88	0	0	234.4	0	0	636.36	0
2020-11-09	04:30:00	146012	900	900	989001025043666	E:\CCI STUDY\GROUP A\POST-WEEK4	GrAWEEK4PostSx	358.504	33.306	94.0045	3						103.307		139.092	314.351	188.12	900	0	0	0	0	0	0	0	0	0	0	91.36	0	258.72	549.92
2020-11-09	04:45:00	146912	900	900	989001025043666	E:\CCI STUDY\GROUP A\POST-WEEK4	GrAWEEK4PostSx	3122.83	32.9433	124.316	25						149.772		163.302	248.823	94.92	799.36	84.92	100.64	3.92	16.36	73.88	0.92	18.92	11.92	0	81.72	15.64	0	1.04	675.68
2020-11-09	05:00:00	147812	900	900	989001025043666	E:\CCI STUDY\GROUP A\POST-WEEK4	GrAWEEK4PostSx	10404.5	32.8958	142.257	87						195.458		271.994	238.903	151.76	819.04	196.28	80.96	137.2	88.96	210.96	93.12	24.8	3.72	2.08	56.16	12.56	20.32	210.68	39.44
2020-11-09	05:15:00	148712	900	900	989001025043666	E:\CCI STUDY\GROUP A\POST-WEEK4	GrAWEEK4PostSx	11321.4	32.8958	125.355	94						200.772		207.573	192.966	190.04	758.48	75	141.52	102.44	127.48	93.36	144.52	128.36	197.92	16.8	13.16	37.24	1.72	13.6	23.4
2020-11-09	05:30:00	149612	900	900	989001025043666	E:\CCI STUDY\GROUP A\POST-WEEK4	GrAWEEK4PostSx	13160.4	32.9807	126.505	118						203.54		189.494	209.85	275.88	820.68	104.64	79.32	80.52	71.8	106.76	99.48	53.48	96.92	76.12	25.84	20.04	118.28	146.56	4.2
2020-11-09	05:45:00	150512	900	900	989001025043666	E:\CCI STUDY\GROUP A\POST-WEEK4	GrAWEEK4PostSx	10724.6	32.9431	123.654	93						172.834		205.422	241.895	189.2	758.88	94	141.12	39.6	52.08	31.44	17.92	26.36	49.68	19.72	114.76	78.2	260.24	195.32	14.68
2020-11-09	06:00:00	151412	900	900	989001025043666	E:\CCI STUDY\GROUP A\POST-WEEK4	GrAWEEK4PostSx	11132.8	32.9379	132.867	107						232.594		224.682	197.694	128.32	757	124.44	143	72.8	252.36	105.16	68.8	67.52	58.44	44.04	75.48	51	45.84	33.72	24.84
2020-11-09	06:15:00	152312	900	900	989001025043666	E:\CCI STUDY\GROUP A\POST-WEEK4	GrAWEEK4PostSx	8552.77	32.8995	150.678	73						216.952		195.072	228.38	106.36	669.2	163	230.8	138.64	61.88	199.92	34.12	209.84	35.44	88.92	20.96	59.12	9.76	27.64	13.76
2020-11-09	06:30:00	153212	900	900	989001025043666	E:\CCI STUDY\GROUP A\POST-WEEK4	GrAWEEK4PostSx	6048.61	32.8958	126.173	54						182.619		181.935	199.69	70.92	572.16	46.32	327.84	0.08	127.56	201.6	72.32	182.72	42.8	32.44	145.12	27.56	17.68	33.68	16.44
2020-11-09	06:45:00	154112	900	900	989001025043666	E:\CCI STUDY\GROUP A\POST-WEEK4	GrAWEEK4PostSx	3074.78	32.8958	115.183	26						128.927		220.379	207.297	83.4	846.6	0	53.4	70.52	127.88	586	10.6	18.96	42.6	9	34.44	0	0	0	0
2020-11-09	07:00:00	155012	900	900	989001025043666	E:\CCI STUDY\GROUP A\POST-WEEK4	GrAWEEK4PostSx	758.282	32.9026	106.468	6						111.187		189.144	217.595	168.88	825.56	0	74.44	0	674.36	151.2	0	74.44	0	0	0	0	0	0	0
2020-11-09	07:15:00	155912	900	900	989001025043666	E:\CCI STUDY\GROUP A\POST-WEEK4	GrAWEEK4PostSx	10545.1	32.8958	122.414	87						170.951		231.282	203.695	150.4	794.56	104.04	105.44	66.8	74.04	239.92	59.16	65	65.72	8.88	40.44	62.36	23.8	70.04	123.84
2020-11-09	07:30:00	156812	900	900	989001025043666	E:\CCI STUDY\GROUP A\POST-WEEK4	GrAWEEK4PostSx	4947.41	32.9154	120.789	42						173.188		181.843	215.614	122.64	763.64	50.6	136.36	170.2	19.24	17.84	4.32	8.44	5.08	435.44	127.92	0.6	56.08	31.12	23.72
2020-11-09	07:45:00	157712	900	900	989001025043666	E:\CCI STUDY\GROUP A\POST-WEEK4	GrAWEEK4PostSx	991.911	33.0327	88.979	10						187.465		90.0597	203.394	56	267.72	0	632.28	0	0	0	0	0	0	16.8	632.28	1.2	248.56	1.16	0
2020-11-09	08:00:00	158612	900	900	989001025043666	E:\CCI STUDY\GROUP A\POST-WEEK4	GrAWEEK4PostSx	270.273	32.9581	137.591	3						172.779		174.69	200.32	61.48	111.84	0	788.16	0	0	0	0	773.12	0	15.12	15.04	0	96.72	0	0
2020-11-09	08:15:00	159512	900	900	989001025043666	E:\CCI STUDY\GROUP A\POST-WEEK4	GrAWEEK4PostSx	1997.42	32.9075	55.0263	15						129.723		124.774	123.852	158.8	521.56	0	378.44	0	8.48	19.8	101.2	134.88	0	389.56	243.56	2.52	0	0	0
2020-11-09	08:30:00	160412	900	687.2	989001025043666	E:\CCI STUDY\GROUP A\POST-WEEK4	GrAWEEK4PostSx	570.995	33.0064	108.161	5						143.101		177.799	137.319	56.92	687.2	0	0	0	0	0	330	0	0	353.64	0	0	3.56	0	0
2020-11-09	08:45:00	161312	900	212.8	989001025043666	E:\CCI STUDY\GROUP A\POST-WEEK4	GrAWEEK4PostSx	0	33.2247	61.0302	0						62.76		124.437	119.5	0	0	0	212.8	0	0	0	0	0	0	0	212.8	0	0	0	0
2020-11-09	09:00:00	162212	900	900	989001025043666	E:\CCI STUDY\GROUP A\POST-WEEK4	GrAWEEK4PostSx	0	32.8958	87.7109	0						96.6688		109.123	120.061	0	0	0	900	0	0	0	0	0	0	0	900	0	0	0	0
2020-11-09	09:15:00	163112	900	900	989001025043666	E:\CCI STUDY\GROUP A\POST-WEEK4	GrAWEEK4PostSx	407.995	33.5407	107.036	3						197.757		158.861	125.921	105.12	800.24	0	99.76	0	0	0	0	0	0	0	99.76	0	796.68	3.56	0
2020-11-09	09:30:00	164012	900	900	989001025043666	E:\CCI STUDY\GROUP A\POST-WEEK4	GrAWEEK4PostSx	2052.26	32.8958	144.862	19						223.383		205.312	157.717	331.88	890.8	281.52	9.2	9	4.96	286.56	5.68	9	6.28	31.6	0.2	0.48	337.52	208.72	0
2020-11-09	09:45:00	164912	900	900	989001025043666	E:\CCI STUDY\GROUP A\POST-WEEK4	GrAWEEK4PostSx	6198.23	33.1977	93.5241	51						153.414		185.8	110.782	114.92	856.92	108.76	43.08	21.08	16.44	87.4	14.32	23.88	8.04	608.36	19.2	7.12	23.84	66.16	4.16
2020-11-09	10:00:00	165812	900	900	989001025043666	E:\CCI STUDY\GROUP A\POST-WEEK4	GrAWEEK4PostSx	9772.96	33.2362	124.409	81						166.278		182.432	191.843	166.36	774.84	151.2	125.16	19.24	50.76	321.92	11.6	101.88	49.48	283.64	23.28	8.72	5.04	16.6	7.84
2020-11-09	10:15:00	166712	900	900	989001025043666	E:\CCI STUDY\GROUP A\POST-WEEK4	GrAWEEK4PostSx	2762.71	32.8995	207.257	24						260.823		251.92	266.949	41.24	870.56	507.64	29.44	0	182.48	626.08	0	13.88	5.88	52.84	15.56	0	0	3.28	0
2020-11-09	10:30:00	167612	900	900	989001025043666	E:\CCI STUDY\GROUP A\POST-WEEK4	GrAWEEK4PostSx	0	32.8958	243.616	0						288.445		257.197	343.559	0	900	631.2	0	0	0	900	0	0	0	0	0	0	0	0	0
2020-11-09	10:45:00	168512	900	900	989001025043666	E:\CCI STUDY\GROUP A\POST-WEEK4	GrAWEEK4PostSx	0	32.9061	260.736	0						261		277.631	333.173	0	900	900	0	0	212.8	687.2	0	0	0	0	0	0	0	0	0
2020-11-09	11:00:00	169412	900	900	989001025043666	E:\CCI STUDY\GROUP A\POST-WEEK4	GrAWEEK4PostSx	3425.17	32.8997	205.227	28						247.208		263.378	208.293	60.4	873.28	626.68	26.72	6.84	754.4	67.88	5.48	18.64	12.16	0	8.08	7.56	0	18.36	0.6
2020-11-09	11:15:00	170312	900	900	989001025043666	E:\CCI STUDY\GROUP A\POST-WEEK4	GrAWEEK4PostSx	358.5	32.8958	166.51	3						317.896		331.694	166.815	10.68	900	0.52	0	0	29.08	857.84	0	0	13.08	0	0	0	0	0	0
2020-11-09	11:30:00	171212	900	900	989001025043666	E:\CCI STUDY\GROUP A\POST-WEEK4	GrAWEEK4PostSx	239	32.8958	182.187	2						269.231		274.059	226.481	2.4	900	236.36	0	0	212.8	685.48	0	0	1.72	0	0	0	0	0	0
2020-11-09	11:45:00	172112	900	900	989001025043666	E:\CCI STUDY\GROUP A\POST-WEEK4	GrAWEEK4PostSx	0	32.8958	154.151	0						273.212		167.262	227.23	0	900	198.48	0	0	900	0	0	0	0	0	0	0	0	0	0
2020-11-09	12:00:00	173012	900	900	989001025043666	E:\CCI STUDY\GROUP A\POST-WEEK4	GrAWEEK4PostSx	358.5	32.8958	160.336	3						365.146		241.362	194.677	3.56	900	0	0	0	613.84	286.16	0	0	0	0	0	0	0	0	0
2020-11-09	12:15:00	173912	900	900	989001025043666	E:\CCI STUDY\GROUP A\POST-WEEK4	GrAWEEK4PostSx	0	32.8958	171.049	0						288.057		338.351	171.047	0	900	19.6	0	0	0	900	0	0	0	0	0	0	0	0	0
2020-11-09	12:30:00	174812	900	900	989001025043666	E:\CCI STUDY\GROUP A\POST-WEEK4	GrAWEEK4PostSx	478.001	32.8958	190.315	4						240.548		302.058	243.992	7.12	900	331.56	0	0	6	894	0	0	0	0	0	0	0	0	0
2020-11-09	12:45:00	175712	900	900	989001025043666	E:\CCI STUDY\GROUP A\POST-WEEK4	GrAWEEK4PostSx	2667.91	33.1582	102.567	22						178.641		117.993	141.506	32.72	797.4	0	102.6	0	17	24.4	36.48	102.32	58.04	642.64	0.28	3.64	5.12	10.08	0
2020-11-09	13:00:00	176612	900	900	989001025043666	E:\CCI STUDY\GROUP A\POST-WEEK4	GrAWEEK4PostSx	458.204	32.9902	109.552	4						296.606		129.79	114.332	19.04	750	0	150	0	0	0	1.2	113.08	0	748.8	36.92	0	0	0	0
2020-11-09	13:15:00	177512	900	900	989001025043666	E:\CCI STUDY\GROUP A\POST-WEEK4	GrAWEEK4PostSx	169.352	32.8992	116.488	2						269.048		130.712	119.448	2.08	900	0	0	0	0	0	0.04	0	0	899.96	0	0	0	0	0
2020-11-09	13:30:00	178412	900	900	989001025043666	E:\CCI STUDY\GROUP A\POST-WEEK4	GrAWEEK4PostSx	236.666	32.9454	115.777	1						203.934		153.46	116.936	128.04	499.52	0	400.48	0	0	0	0	400.48	0	499.52	0	0	0	0	0
2020-11-09	13:45:00	179312	900	900	989001025043666	E:\CCI STUDY\GROUP A\POST-WEEK4	GrAWEEK4PostSx	221.528	33.0413	108.736	3						275.022		149.919	109.826	243.92	833.84	0	66.16	0	0	0	0.04	32.72	0	833.8	33.44	0	0	0	0
2020-11-09	14:00:00	180212	900	900	989001025043666	E:\CCI STUDY\GROUP A\POST-WEEK4	GrAWEEK4PostSx	119.507	33.0029	90.273	1						285.602		130.363	90.3951	210.84	680.8	0	219.2	0	0	0	0	0	0	680.8	219.2	0	0	0	0
2020-11-09	14:15:00	181112	900	900	989001025043666	E:\CCI STUDY\GROUP A\POST-WEEK4	GrAWEEK4PostSx	6557.88	32.9454	139.253	58						229.703		188.879	208.336	81.6	750.92	88.6	149.08	28.52	79.36	311.08	28.72	141.36	18.32	219.2	7.72	11.2	42.2	12.04	0.28
2020-11-09	14:30:00	182012	900	900	989001025043666	E:\CCI STUDY\GROUP A\POST-WEEK4	GrAWEEK4PostSx	2443.15	32.9421	112.184	22						154.27		202.189	172.39	91.96	458.84	78.2	441.16	0	204.88	145.16	11.28	13.72	2.96	9.12	427.44	12.64	60.92	11.88	0
2020-11-09	14:45:00	182912	900	687.2	989001025043666	E:\CCI STUDY\GROUP A\POST-WEEK4	GrAWEEK4PostSx	0	33.2557	90.1258	0						90.1258		133.265	128.647	0	0	0	687.2	0	0	0	0	0	0	0	687.2	0	0	0	0
2020-11-09	15:00:00	183812	900	212.8	989001025043666	E:\CCI STUDY\GROUP A\POST-WEEK4	GrAWEEK4PostSx	0	33.2018	119.5	0						119.5		120	169.352	0	212.8	0	0	0	0	0	0	0	0	212.8	0	0	0	0	0
2020-11-09	15:15:00	184712	900	900	989001025043666	E:\CCI STUDY\GROUP A\POST-WEEK4	GrAWEEK4PostSx	0	33.0944	119.5	0						119.5		120	169.352	0	900	0	0	0	0	0	0	0	0	900	0	0	0	0	0
2020-11-09	15:30:00	185612	900	900	989001025043666	E:\CCI STUDY\GROUP A\POST-WEEK4	GrAWEEK4PostSx	836.99	33.1722	97.9011	7						145.304		136.724	125.754	74.72	782.76	0	117.24	0	0	0	573.32	72.56	0	209.44	44.68	0	0	0	0
2020-11-09	15:45:00	186512	900	900	989001025043666	E:\CCI STUDY\GROUP A\POST-WEEK4	GrAWEEK4PostSx	3295.67	32.8958	99.9125	26						157.6		162.757	139.157	75.88	732.52	0	167.48	0.8	8.76	0	500.56	155.6	103.32	119.08	11.88	0	0	0	0
2020-11-09	16:00:00	187412	900	900	989001025043666	E:\CCI STUDY\GROUP A\POST-WEEK4	GrAWEEK4PostSx	8232.06	32.9111	158.93	64						229.653		176.509	257.131	127.8	778.44	190.08	121.56	239.4	69.28	261.4	42.84	118.92	94	33.72	2.64	12.16	6.72	8.84	10.08
2020-11-09	16:15:00	188312	900	900	989001025043666	E:\CCI STUDY\GROUP A\POST-WEEK4	GrAWEEK4PostSx	2829.82	32.8958	100.299	25						175.326		176.023	118.365	28.88	201.36	36.84	698.64	37.04	97.72	0	3.32	697.76	11.76	24.32	0.88	5.92	0	13.44	7.84
2020-11-09	16:30:00	189212	900	900	989001025043666	E:\CCI STUDY\GROUP A\POST-WEEK4	GrAWEEK4PostSx	238.999	32.8958	115.531	2						174.957		141.023	153.982	5.56	295.08	0	604.92	0	295.08	0	0	604.92	0	0	0	0	0	0	0
2020-11-09	16:45:00	190112	900	900	989001025043666	E:\CCI STUDY\GROUP A\POST-WEEK4	GrAWEEK4PostSx	1343.5	32.9049	111.187	13						123.721		116.67	233.667	91.72	830.52	0	69.48	0	544.88	237.76	0	69.48	47.88	0	0	0	0	0	0
2020-11-09	17:00:00	191012	900	900	989001025043666	E:\CCI STUDY\GROUP A\POST-WEEK4	GrAWEEK4PostSx	734.412	32.8958	114.65	5						118.032		126.058	187.206	35	571.6	0	328.4	0	375.76	0	0	326.56	195.84	0	1.84	0	0	0	0
2020-11-09	17:15:00	191912	900	900	989001025043666	E:\CCI STUDY\GROUP A\POST-WEEK4	GrAWEEK4PostSx	1303.19	32.8958	105.148	11						151.122		258.605	144.12	87.92	832.64	0	67.36	0	503.08	323.12	0	67.36	6.44	0	0	0	0	0	0
2020-11-09	17:30:00	192812	900	900	989001025043666	E:\CCI STUDY\GROUP A\POST-WEEK4	GrAWEEK4PostSx	1927.48	33.0357	94.1738	16						156.042		201.693	105.179	289.64	389.88	12.6	510.12	2.32	58.12	192.12	0.64	510.12	118.2	0.44	0	2.68	12.4	1.72	1.24
2020-11-09	17:45:00	193712	900	900	989001025043666	E:\CCI STUDY\GROUP A\POST-WEEK4	GrAWEEK4PostSx	2931.25	32.8994	86.8221	25						118.602		205.424	139.542	111.28	218.6	2	681.4	0	28.24	3.56	0	658.2	108.64	42.12	23.2	3.56	17.24	14.56	0.68
2020-11-09	18:00:00	194612	900	900	989001025043666	E:\CCI STUDY\GROUP A\POST-WEEK4	GrAWEEK4PostSx	10761.7	32.9033	140.332	93						230.607		202.055	217.912	174.76	794.16	207.64	105.84	178.92	69.72	60.48	34.44	103.28	46.56	146.28	2.56	15.68	211.84	25.36	4.88
2020-11-09	18:15:00	195512	900	900	989001025043666	E:\CCI STUDY\GROUP A\POST-WEEK4	GrAWEEK4PostSx	9776.5	32.8958	136.286	86						254.353		256.041	167.936	132.4	835.68	58.76	64.32	49.92	28.16	20.76	6.04	22.24	14.72	59.92	42.08	31.36	592.92	27.36	4.52
2020-11-09	18:30:00	196412	900	900	989001025043666	E:\CCI STUDY\GROUP A\POST-WEEK4	GrAWEEK4PostSx	8429.45	32.8986	128.245	73						280.66		280.482	173.467	144.52	857.24	30.8	42.76	111.8	57.76	22.92	23.8	32.8	61.16	33.56	9.96	3.36	475.16	22.72	45
2020-11-09	18:45:00	197312	900	900	989001025043666	E:\CCI STUDY\GROUP A\POST-WEEK4	GrAWEEK4PostSx	10230.7	32.9032	108.3	91						151.12		256.435	158.648	199.2	859	36.88	41	110.4	21.24	16.52	20.92	24.44	18.96	111.24	16.56	23.44	211.48	295.88	28.92
2020-11-09	19:00:00	198212	900	900	989001025043666	E:\CCI STUDY\GROUP A\POST-WEEK4	GrAWEEK4PostSx	12790	32.8958	131.232	108						256.216		205.348	164.988	246.56	858.24	138.8	41.76	34.64	152.4	68.44	28.16	21.48	150.32	15.28	20.28	128.92	21.08	141.6	117.4
2020-11-09	19:15:00	199112	900	900	989001025043666	E:\CCI STUDY\GROUP A\POST-WEEK4	GrAWEEK4PostSx	7008.53	32.8993	105.987	61						151.783		189.638	158.687	226.8	848.92	46.32	51.08	10.52	1.8	27.4	2.52	39.36	133.44	11.64	11.72	374.6	9.68	102.6	174.72
2020-11-09	19:30:00	200012	900	900	989001025043666	E:\CCI STUDY\GROUP A\POST-WEEK4	GrAWEEK4PostSx	10911.2	32.8988	116.47	94						167.078		205.207	194.328	215.44	879.2	148.36	20.8	64.68	43.84	73.52	59	7.44	36.48	107.4	13.36	118	110.8	70.72	194.76
2020-11-09	19:45:00	200912	900	900	989001025043666	E:\CCI STUDY\GROUP A\POST-WEEK4	GrAWEEK4PostSx	2856.24	33.0651	113.513	23						212.619		163.198	197.234	87.2	898.04	24.64	1.96	0	0	18.08	0	0	15.68	404.12	1.96	14.08	46.52	138.6	260.96
2020-11-09	20:00:00	201812	900	900	989001025043666	E:\CCI STUDY\GROUP A\POST-WEEK4	GrAWEEK4PostSx	2034.82	33.0615	96.6904	18						162.932		199.667	135.65	173.76	889.04	19.04	10.96	0	0.04	14.88	0	2.72	2.64	430.76	8.24	6.32	232.28	199.84	2.28
2020-11-09	20:15:00	202712	900	900	989001025043666	E:\CCI STUDY\GROUP A\POST-WEEK4	GrAWEEK4PostSx	11946	32.9213	152.283	104						233.497		222.727	220.149	224.44	846.88	204.76	53.12	27.04	34.12	106.84	53.88	18.92	134.36	150.64	34.2	86.44	114.12	73.72	65.72
2020-11-09	20:30:00	203612	900	900	989001025043666	E:\CCI STUDY\GROUP A\POST-WEEK4	GrAWEEK4PostSx	13991.5	32.9005	165.876	124						216.277		222.102	248.69	240.92	848.52	281.04	51.48	101.2	49.8	133.52	26.84	26.16	103.16	86.2	25.32	107.68	14.4	133.8	91.92
2020-11-09	20:45:00	204512	900	900	989001025043666	E:\CCI STUDY\GROUP A\POST-WEEK4	GrAWEEK4PostSx	7758.88	32.9055	164.506	72						206.864		211.522	250.11	181.32	831.08	313.48	68.92	71.8	141.16	47.4	8.84	9	52.4	196.2	59.92	247.64	0	54.28	11.36
2020-11-09	21:00:00	205412	900	900	989001025043666	E:\CCI STUDY\GROUP A\POST-WEEK4	GrAWEEK4PostSx	0	33.1836	99.4805	0						192.385		125.8	135.553	0	900	0	0	0	0	0	0	0	0	900	0	0	0	0	0
2020-11-09	21:15:00	206312	900	900	989001025043666	E:\CCI STUDY\GROUP A\POST-WEEK4	GrAWEEK4PostSx	3917.58	32.8958	138.074	32						247.165		170.725	248.996	66	874.56	146.92	25.44	3.44	5.08	3.56	0.52	6.72	90.08	429.36	18.72	46.76	265.68	12.96	17.12
2020-11-09	21:30:00	207212	900	900	989001025043666	E:\CCI STUDY\GROUP A\POST-WEEK4	GrAWEEK4PostSx	12544.4	33.0468	120.953	120						239.601		209.995	188.024	204.2	803.96	31.08	96.04	236.08	21.92	35.8	7.84	39.12	120.96	138.4	56.92	38.04	120.16	78.48	6.28
2020-11-09	21:45:00	208112	900	900	989001025043666	E:\CCI STUDY\GROUP A\POST-WEEK4	GrAWEEK4PostSx	5799.97	33.0547	80.2275	47						164.203		150.299	152.222	274.6	624.16	56.32	275.84	4.24	6.84	13.84	1.96	167.8	59.32	115.44	108.04	26.92	156.28	211.88	27.44
2020-11-09	22:00:00	209012	900	900	989001025043666	E:\CCI STUDY\GROUP A\POST-WEEK4	GrAWEEK4PostSx	6289.79	32.8958	129.531	58						219.106		207.205	153.161	210.52	807.44	71.72	92.56	117.52	17.24	76.72	47.6	66.76	28.72	1.12	25.8	444.32	31.04	38.36	4.8
2020-11-09	22:15:00	209912	900	900	989001025043666	E:\CCI STUDY\GROUP A\POST-WEEK4	GrAWEEK4PostSx	17748.7	32.8966	125.688	163						204.529		180.838	196.097	292.8	755.56	57.16	144.44	89.84	40.72	96.24	91.08	77.88	55.84	93.56	66.56	66.68	142.72	56.84	22.04
2020-11-09	22:30:00	210812	900	900	989001025043666	E:\CCI STUDY\GROUP A\POST-WEEK4	GrAWEEK4PostSx	11995.6	32.9986	137.708	101						252.356		197.701	199.834	230.32	827.2	181.92	72.8	233.76	28.8	67.28	24.72	33.24	54.16	126.12	39.56	31.64	161.2	71.76	27.76
2020-11-09	22:45:00	211712	900	900	989001025043666	E:\CCI STUDY\GROUP A\POST-WEEK4	GrAWEEK4PostSx	14008.4	32.9316	119.141	121						188.896		199.753	233.249	199.24	819.88	75.12	80.12	28.4	14.08	60.48	34.52	53.04	319.8	108.56	27.08	9.12	33.16	131.64	80.12
2020-11-09	23:00:00	212612	900	900	989001025043666	E:\CCI STUDY\GROUP A\POST-WEEK4	GrAWEEK4PostSx	6709.74	32.9288	133.277	63						210.328		203.932	221.426	223.92	840.28	135.76	59.72	8.44	59.8	14.48	96.32	14.52	175.16	68.28	45.2	14.84	62	139.6	201.36
2020-11-09	23:15:00	213512	900	900	989001025043666	E:\CCI STUDY\GROUP A\POST-WEEK4	GrAWEEK4PostSx	8668.38	33.1042	132.638	73						171.176		221.685	194.582	201.24	823.48	159.12	76.52	17.2	6.36	112.28	37.24	21	38.08	106.28	55.52	7.24	289.68	156.96	52.16
2020-11-09	23:30:00	214412	900	900	989001025043666	E:\CCI STUDY\GROUP A\POST-WEEK4	GrAWEEK4PostSx	3308.91	33.0691	65.2556	28						152.231		85.9895	157.995	316.28	896.08	65.44	3.92	24.24	17.36	18.72	42	0.76	6	51.8	3.16	0.92	255.24	479.36	0.44
2020-11-09	23:45:00	215312	900	900	989001025043666	E:\CCI STUDY\GROUP A\POST-WEEK4	GrAWEEK4PostSx	12276.8	32.9441	142.518	115						212.835		189.834	227.653	172.08	850.28	302.32	49.72	79.96	109.84	25.16	106.96	27	88.12	8.32	22.72	22	27.92	330.56	51.44
2020-11-10	00:00:00	216212	900	900	989001025043666	E:\CCI STUDY\GROUP A\POST-WEEK4	GrAWEEK4PostSx	19439.8	32.9209	118.283	175						175.622		214.19	205	262.6	784.32	130.2	115.68	146.68	40.4	51.64	45.6	38.28	36.48	100.76	77.4	32.24	149.08	151.52	29.92
2020-11-10	00:15:00	217112	900	900	989001025043666	E:\CCI STUDY\GROUP A\POST-WEEK4	GrAWEEK4PostSx	12831.9	32.9038	124.637	113						205.443		189.065	184.368	241.92	819.68	98.96	80.32	78.28	51	69.4	138.24	58	86.76	97.76	22.32	68.44	141.8	61.6	26.4
2020-11-10	00:30:00	218012	900	900	989001025043666	E:\CCI STUDY\GROUP A\POST-WEEK4	GrAWEEK4PostSx	11440.8	33.0023	124.657	103						183.094		217.327	219.425	214.6	747.32	86.24	152.68	99.72	2.88	63.56	54.52	36.68	39.24	113.28	116	36.24	190.96	86.6	60.32
2020-11-10	00:45:00	218912	900	900	989001025043666	E:\CCI STUDY\GROUP A\POST-WEEK4	GrAWEEK4PostSx	2801.02	33.124	152.174	26						233.474		236.19	227.783	28.48	895.8	284.6	4.2	0	0.6	2.68	1.84	3.4	0.72	46.84	0.8	0.36	312.52	10.96	519.28
2020-11-10	01:00:00	219812	900	900	989001025043666	E:\CCI STUDY\GROUP A\POST-WEEK4	GrAWEEK4PostSx	527.499	32.9123	128.243	4						311.19		199.75	140.043	5.76	897.6	75.68	2.4	0	0	0	0	0	0	874.36	2.4	0	0	4.92	18.32
2020-11-10	01:15:00	220712	900	900	989001025043666	E:\CCI STUDY\GROUP A\POST-WEEK4	GrAWEEK4PostSx	168.999	32.8958	122.184	1						358.91		225.415	125.088	1.44	900	0	0	0	0	0	0	0	0	58.52	0	0	0	841.48	0
2020-11-10	01:30:00	221612	900	900	989001025043666	E:\CCI STUDY\GROUP A\POST-WEEK4	GrAWEEK4PostSx	9639.39	32.914	132.005	86						165.399		223.178	159.783	162.64	844.6	145.16	55.4	90.72	18.76	44.76	3.68	37.12	29.48	87.96	18.28	78.64	29.72	346	114.88
2020-11-10	01:45:00	222512	900	900	989001025043666	E:\CCI STUDY\GROUP A\POST-WEEK4	GrAWEEK4PostSx	10328.7	32.8975	144.609	87						190.649		233.039	227.231	193.44	812.24	282.56	87.76	245.68	111	98.92	26.52	47.2	5.12	75.52	40.56	102.76	20.76	59.16	66.8
2020-11-10	02:00:00	223412	900	900	989001025043666	E:\CCI STUDY\GROUP A\POST-WEEK4	GrAWEEK4PostSx	8747.36	32.8958	136.017	72						164.41		250.423	197.661	138.96	846.6	152.52	53.4	117	20.16	86.44	11	50.08	24.24	53.12	3.32	223.48	127.08	151.36	32.72
2020-11-10	02:15:00	224312	900	900	989001025043666	E:\CCI STUDY\GROUP A\POST-WEEK4	GrAWEEK4PostSx	168.999	32.8958	123.934	1						141.945		179.285	196.326	0.92	900	0	0	0	0	0	0	0	0	710.76	0	0	0	189.24	0
2020-11-10	02:30:00	225212	900	900	989001025043666	E:\CCI STUDY\GROUP A\POST-WEEK4	GrAWEEK4PostSx	1464	32.8958	134.932	11						242.638		159.903	187.914	10.84	890.76	0.48	9.24	0.92	6.64	8.2	0.32	1.84	0.6	566.2	7.4	82.72	0	0	225.16
2020-11-10	02:45:00	226112	900	900	989001025043666	E:\CCI STUDY\GROUP A\POST-WEEK4	GrAWEEK4PostSx	7805.08	32.95	96.1348	69						199.094		166.708	161.89	109.8	635.68	35.2	264.32	3	9.24	130.64	5.56	41.96	33.2	5.8	222.36	156.6	2.76	106.96	181.92
2020-11-10	03:00:00	227012	900	900	989001025043666	E:\CCI STUDY\GROUP A\POST-WEEK4	GrAWEEK4PostSx	12280.7	32.8958	172.569	110						245.382		257.971	234.189	134.28	792.84	330.24	107.16	240.32	76.32	33.92	29.8	78.48	66.48	27.84	28.68	113.12	26	117.68	61.36
2020-11-10	03:15:00	227912	900	900	989001025043666	E:\CCI STUDY\GROUP A\POST-WEEK4	GrAWEEK4PostSx	13396.3	32.8958	143.934	123						204.271		268.558	187.258	166.72	845.76	176.68	54.24	247.92	70.64	43.64	62.84	46.92	23.44	35.84	7.32	167.08	23.48	31.72	139.16
2020-11-10	03:30:00	228812	900	900	989001025043666	E:\CCI STUDY\GROUP A\POST-WEEK4	GrAWEEK4PostSx	5087.08	32.9161	120.219	42						222.124		201.639	209.29	94.04	825.6	0.6	74.4	11.8	27.92	113.32	3.28	67.84	284.6	25.08	6.56	64.88	1.4	98.8	194.52
2020-11-10	03:45:00	229712	900	900	989001025043666	E:\CCI STUDY\GROUP A\POST-WEEK4	GrAWEEK4PostSx	9124.03	32.9014	148.354	79						242.046		232.679	193.406	112.64	889.28	173.76	10.72	147.92	13.16	189.92	15.88	7	103.92	43.16	3.72	137.88	38.24	54.52	144.68
2020-11-10	04:00:00	230612	900	900	989001025043666	E:\CCI STUDY\GROUP A\POST-WEEK4	GrAWEEK4PostSx	12229.2	32.8993	125.73	103						187.194		217.276	195.844	224.64	611.56	76.28	288.44	108.08	52.6	96	68.56	175.72	111.84	61.6	112.72	34.12	19.04	31.2	28.52
2020-11-10	04:15:00	231512	900	900	989001025043666	E:\CCI STUDY\GROUP A\POST-WEEK4	GrAWEEK4PostSx	5245.7	32.9435	149.289	45						228.794		252.879	224.522	86.72	886.28	185.8	13.72	2.72	51.64	152.88	5.24	7.6	16.76	21.84	6.12	3.64	593.44	19.48	18.64
2020-11-10	04:30:00	232412	900	900	989001025043666	E:\CCI STUDY\GROUP A\POST-WEEK4	GrAWEEK4PostSx	3143.71	32.9763	147.634	28						250.663		223.433	192.371	72.76	883.76	249.16	16.24	0.04	43.44	85.72	3	6.76	0	82.8	9.48	1.64	663.96	1.04	2.12
2020-11-10	04:45:00	233312	900	900	989001025043666	E:\CCI STUDY\GROUP A\POST-WEEK4	GrAWEEK4PostSx	6900.55	32.8958	163.293	65						208.801		201.426	234.29	111.6	825.68	312.96	74.32	11.56	18.52	7.12	2.36	52.76	141.52	11.2	21.56	566.88	15.68	18.84	32
2020-11-10	05:00:00	234212	900	900	989001025043666	E:\CCI STUDY\GROUP A\POST-WEEK4	GrAWEEK4PostSx	10935.9	32.9399	138.475	96						224.946		240.999	175.915	142.48	821.56	148.44	78.44	9.52	78.84	191.84	26.64	67.56	27.32	68.84	10.88	63.4	333.84	20.64	0.68
2020-11-10	05:15:00	235112	900	900	989001025043666	E:\CCI STUDY\GROUP A\POST-WEEK4	GrAWEEK4PostSx	11230	32.9121	131.068	100						185.726		208.192	223.105	248.84	715.2	54.16	184.8	87.72	29.84	60.12	21	122.2	67.4	28.48	62.6	28.48	263.88	124.12	4.16
2020-11-10	05:30:00	236012	900	900	989001025043666	E:\CCI STUDY\GROUP A\POST-WEEK4	GrAWEEK4PostSx	12366.2	32.9078	119.825	107						243.814		189.726	170.525	173.32	783.28	110.08	116.72	169.64	19.44	93.52	68.76	68.28	45.24	88.72	48.44	162.6	6.96	28.44	99.96
2020-11-10	05:45:00	236912	900	900	989001025043666	E:\CCI STUDY\GROUP A\POST-WEEK4	GrAWEEK4PostSx	7885.37	32.8977	131.482	67						227.716		225.702	173.658	116.48	864.44	101.76	35.56	44.52	84.92	148.2	13.12	22.6	79.32	4.6	12.96	110.88	2.08	4.04	372.76
2020-11-10	06:00:00	237812	900	900	989001025043666	E:\CCI STUDY\GROUP A\POST-WEEK4	GrAWEEK4PostSx	11435.9	32.9016	131.548	103						194.992		177.98	255.712	178.56	800.48	104.44	99.52	104.44	211.08	168.12	24.6	61.04	223.68	18.24	38.48	22.28	20.56	6.08	1.4
2020-11-10	06:15:00	238712	900	900	989001025043666	E:\CCI STUDY\GROUP A\POST-WEEK4	GrAWEEK4PostSx	7910.52	32.9042	138.332	60						209.037		193.926	212.58	109.92	806.96	97.64	93.04	86.96	330.84	115.04	29.4	43.68	162.24	6.4	49.36	23.84	13.4	0.72	38.12
2020-11-10	06:30:00	239612	900	900	989001025043666	E:\CCI STUDY\GROUP A\POST-WEEK4	GrAWEEK4PostSx	5995.07	32.8958	137.395	50						228.904		178.552	207.9	117.16	813.28	58.88	86.72	37.28	431.88	78.4	3.2	43.48	161.4	0.36	43.24	32.24	25.64	41.04	1.84
2020-11-10	06:45:00	240512	900	900	989001025043666	E:\CCI STUDY\GROUP A\POST-WEEK4	GrAWEEK4PostSx	5119.42	32.9021	92.1417	44						111.061		215.119	196.435	127.04	598.24	12.16	301.76	39.6	14.8	0.68	19.16	71.76	10.36	348.96	230	11.48	138.68	14.52	0
2020-11-10	07:00:00	241412	900	900	989001025043666	E:\CCI STUDY\GROUP A\POST-WEEK4	GrAWEEK4PostSx	239.999	33.1659	104.42	2						108.808		159.351	203.563	27.44	212.8	0	687.2	0	0	0	0	13.72	0	0	673.48	0	0	212.8	0
2020-11-10	07:15:00	242312	900	900	989001025043666	E:\CCI STUDY\GROUP A\POST-WEEK4	GrAWEEK4PostSx	129.85	32.9348	115.156	1						139.054		129.428	172.59	88.28	364.64	0	535.36	0	0	0	0	0	0	0	535.36	0	0	364.64	0
2020-11-10	07:30:00	243212	900	900	989001025043666	E:\CCI STUDY\GROUP A\POST-WEEK4	GrAWEEK4PostSx	5621.68	33.0739	90.878	50						165.159		133.508	191.116	389.88	510.96	8.28	389.04	12.76	236.6	0.48	19	264.36	17.72	104.12	124.68	13.48	15.32	1.08	90.4
2020-11-10	07:45:00	244112	900	900	989001025043666	E:\CCI STUDY\GROUP A\POST-WEEK4	GrAWEEK4PostSx	1686.85	33.0248	87.1404	15						153.38		160.307	164.299	306.12	797.24	0	102.76	0	25.2	0	9.24	0	62.48	0	102.76	610.76	9.84	79.72	0
2020-11-10	08:00:00	245012	900	900	989001025043666	E:\CCI STUDY\GROUP A\POST-WEEK4	GrAWEEK4PostSx	369.152	32.9828	104.357	3						160.993		107.518	148.413	136	48.6	0	851.4	0	0	0	3.6	851.4	0	0	0	45	0	0	0
2020-11-10	08:15:00	245912	900	900	989001025043666	E:\CCI STUDY\GROUP A\POST-WEEK4	GrAWEEK4PostSx	0	33.4159	118.287	0						169.352		118.287	150.22	0	0	0	900	0	0	0	0	900	0	0	0	0	0	0	0
2020-11-10	08:30:00	246812	900	900	989001025043666	E:\CCI STUDY\GROUP A\POST-WEEK4	GrAWEEK4PostSx	1065.89	32.9685	48.4715	9						174.053		48.4715	123.909	31.76	44.2	0	855.8	1.76	18.84	2.68	0	855.8	20.92	0	0	0	0	0	0
2020-11-10	08:45:00	247712	900	900	989001025043666	E:\CCI STUDY\GROUP A\POST-WEEK4	GrAWEEK4PostSx	0	32.8958	135.242	0						162.864		161.651	152.792	0	0	0	900	0	0	0	0	900	0	0	0	0	0	0	0
2020-11-10	09:00:00	248612	900	900	989001025043666	E:\CCI STUDY\GROUP A\POST-WEEK4	GrAWEEK4PostSx	0	32.8958	139.154	0						155.858		194.036	163	0	0	0	900	0	0	0	0	900	0	0	0	0	0	0	0
2020-11-10	09:15:00	249512	900	900	989001025043666	E:\CCI STUDY\GROUP A\POST-WEEK4	GrAWEEK4PostSx	238.998	32.9042	116.557	2						168.368		121.967	157.142	13.12	16.08	0	883.92	0	0	0	16.08	883.92	0	0	0	0	0	0	0
2020-11-10	09:30:00	250412	900	900	989001025043666	E:\CCI STUDY\GROUP A\POST-WEEK4	GrAWEEK4PostSx	240	32.8958	102.968	2						123.679		128.444	133.31	6.24	0	0	900	0	0	0	0	857.88	0	0	42.12	0	0	0	0
2020-11-10	09:45:00	251312	900	900	989001025043666	E:\CCI STUDY\GROUP A\POST-WEEK4	GrAWEEK4PostSx	5252.07	33.0885	100.992	45						159.921		150.425	161.114	229.36	596.8	0	303.2	50.68	245.08	8.12	24.12	259.32	119.68	21.28	43.88	60.28	21.96	43.12	2.48
2020-11-10	10:00:00	252212	900	900	989001025043666	E:\CCI STUDY\GROUP A\POST-WEEK4	GrAWEEK4PostSx	1464.12	32.8958	98.3593	12						107.871		123.642	161.618	31.4	780.52	0	119.48	17.88	1.16	3.84	12.6	1.4	0	742.48	118.08	1.32	0	1.04	0.2
2020-11-10	10:15:00	253112	900	900	989001025043666	E:\CCI STUDY\GROUP A\POST-WEEK4	GrAWEEK4PostSx	116.347	32.8958	117.338	2						121.323		119.808	168.392	54	900	0	0	0	0	0	0.04	0	0	899.96	0	0	0	0	0
2020-11-10	10:30:00	254012	900	900	989001025043666	E:\CCI STUDY\GROUP A\POST-WEEK4	GrAWEEK4PostSx	243.653	32.8998	118.474	2						155.756		120.04	220.84	5.56	900	0	0	0	0	0	5.08	0	0	894.92	0	0	0	0	0
2020-11-10	10:45:00	254912	900	900	989001025043666	E:\CCI STUDY\GROUP A\POST-WEEK4	GrAWEEK4PostSx	0	33.2771	81.783	0						95.7962		119.5	179.966	0	900	0	0	0	0	0	0	0	0	900	0	0	0	0	0
2020-11-10	11:00:00	255812	900	900	989001025043666	E:\CCI STUDY\GROUP A\POST-WEEK4	GrAWEEK4PostSx	0	32.8958	119.534	0						120.632		123.534	169.352	0	900	0	0	0	0	0	0	0	0	900	0	0	0	0	0
2020-11-10	11:15:00	256712	900	900	989001025043666	E:\CCI STUDY\GROUP A\POST-WEEK4	GrAWEEK4PostSx	649.351	33.2606	108.117	5						128.391		130.935	149.129	146.44	577.56	0	322.44	0	0	0	0	304.64	0	577.56	17.8	0	0	0	0
2020-11-10	11:30:00	257612	900	900	989001025043666	E:\CCI STUDY\GROUP A\POST-WEEK4	GrAWEEK4PostSx	1657.26	33.5354	114.882	14						146.641		168.057	134.602	31	24.68	0	875.32	1.08	7.44	0	0	869.56	1.52	1.68	5.76	1.44	8.04	2.8	0.68
2020-11-10	11:45:00	258512	900	687.2	989001025043666	E:\CCI STUDY\GROUP A\POST-WEEK4	GrAWEEK4PostSx	218.724	33.3759	109.33	2						166.752		137.498	134.933	43.72	26.2	0	661	0	0	0	26.2	661	0	0	0	0	0	0	0

## Sheet: 985141000928712
2020-11-07	11:45:00	0	900	212.8	985141000928712	E:\CCI STUDY\GROUP A\POST-WEEK4	GrAWEEK4PostSx	8944.56	38.1166	124.418	83							211.25	188.867	195.075	123.2	159.04	15.52	53.76	20.48	22.52	23.4	27.24	35.32	7.8	3.16	18.44	16.64	16.6	7	14.2
2020-11-07	12:00:00	212	900	900	985141000928712	E:\CCI STUDY\GROUP A\POST-WEEK4	GrAWEEK4PostSx	18538.8	38.2091	116.831	164							198.476	174.42	182.866	436.68	749.64	51.48	150.36	28.88	67.8	60.4	165.6	80.72	64.36	81.68	69.64	101.32	76.72	38.52	64.36
2020-11-07	12:15:00	1112	900	900	985141000928712	E:\CCI STUDY\GROUP A\POST-WEEK4	GrAWEEK4PostSx	16707.7	38.2048	135.506	147							212.448	179.119	227.506	322.68	685.4	110.28	214.6	102.52	62.08	114.68	100.4	167.68	132.08	16.84	46.92	49.52	28.84	47.92	30.52
2020-11-07	12:30:00	2012	900	900	985141000928712	E:\CCI STUDY\GROUP A\POST-WEEK4	GrAWEEK4PostSx	14168.1	38.1208	139.953	124							223.483	189.157	248.511	389.44	758.48	188.2	141.52	8.4	76.76	160.12	136.88	90.6	126.76	46.96	50.92	95	12.12	56.28	39.2
2020-11-07	12:45:00	2912	900	900	985141000928712	E:\CCI STUDY\GROUP A\POST-WEEK4	GrAWEEK4PostSx	14489.2	37.9115	141.875	128							231.41	206.205	202.255	327.64	735.16	156.48	164.84	28.4	145.44	72.04	62.92	122	91.2	7.6	42.84	94.84	49.4	116.28	67.04
2020-11-07	13:00:00	3812	900	900	985141000928712	E:\CCI STUDY\GROUP A\POST-WEEK4	GrAWEEK4PostSx	17851.6	37.9225	106.731	161							177.406	207.245	153.541	406.84	483.72	71.64	416.28	18.56	82.04	38.2	39.08	177.76	33.28	49.04	238.52	72.04	59.2	46.84	45.44
2020-11-07	13:15:00	4712	900	900	985141000928712	E:\CCI STUDY\GROUP A\POST-WEEK4	GrAWEEK4PostSx	9307.88	37.3425	103.975	80							171.646	162.8	155.16	178.32	734.76	196.44	165.24	55	47.64	31.56	11.24	74.88	32.88	26.8	90.36	31.8	265.88	196.68	35.28
2020-11-07	13:30:00	5612	900	687.2	985141000928712	E:\CCI STUDY\GROUP A\POST-WEEK4	GrAWEEK4PostSx	2887.4	37.0838	48.7261	24							72.3241	126.314	129.377	66.08	653.16	28.08	34.04	0	1.84	5.36	1.64	8.04	0	394.68	26	32.2	46.24	162.96	8.24
2020-11-07	13:45:00	6512	900	212.8	985141000928712	E:\CCI STUDY\GROUP A\POST-WEEK4	GrAWEEK4PostSx	33.102	36	2.65998	0							117.762	117.762	2.65998	34.16	212.8	0	0	0	0	0	0	0	0	212.8	0	0	0	0	0
2020-11-07	14:00:00	7412	900	900	985141000928712	E:\CCI STUDY\GROUP A\POST-WEEK4	GrAWEEK4PostSx	255.387	36.0704	113.02	2							133.58	115.104	152.115	161.56	900	0	0	0	0	0	0	0	0	53.04	0	0	111.48	735.48	0
2020-11-07	14:15:00	8312	900	900	985141000928712	E:\CCI STUDY\GROUP A\POST-WEEK4	GrAWEEK4PostSx	407.996	35.4981	25.4589	3							161.818	27.4941	164.362	96.24	900	0	0	0	0	0	0	0	0	47.72	0	0	843.36	8.92	0
2020-11-07	14:30:00	9212	900	900	985141000928712	E:\CCI STUDY\GROUP A\POST-WEEK4	GrAWEEK4PostSx	177.532	35.513	16.4746	1							154.279	16.4747	195.166	129.64	900	0	0	0	0	0	0	0	0	0	0	0	798.48	101.52	0
2020-11-07	14:45:00	10112	900	900	985141000928712	E:\CCI STUDY\GROUP A\POST-WEEK4	GrAWEEK4PostSx	4913.45	35.7012	107.05	45							131.717	178.597	193.528	247.12	880.88	77.08	19.12	77.04	18.28	46.08	29.96	18.36	1.2	610.28	0.76	16.4	72.04	8.04	1.56
2020-11-07	15:00:00	11012	900	900	985141000928712	E:\CCI STUDY\GROUP A\POST-WEEK4	GrAWEEK4PostSx	6457.95	36.6907	135.092	58							183.796	202.966	225.39	204	788.16	85.72	111.84	28.6	65.36	85.68	175.24	91.56	39.32	32.84	20.28	25.84	319.28	1.88	14.12
2020-11-07	15:15:00	11912	900	900	985141000928712	E:\CCI STUDY\GROUP A\POST-WEEK4	GrAWEEK4PostSx	11710	37.0582	120.366	101							194	206.865	173.241	313.88	636.08	134.88	263.92	25.44	74.88	82	36.92	86.12	25.76	6.96	177.8	59.4	48.96	189.92	85.84
2020-11-07	15:30:00	12812	900	900	985141000928712	E:\CCI STUDY\GROUP A\POST-WEEK4	GrAWEEK4PostSx	0	36.8228	109.239	0							124.1	153.946	125.33	0	0	0	900	0	0	0	0	0	0	0	900	0	0	0	0
2020-11-07	15:45:00	13712	900	900	985141000928712	E:\CCI STUDY\GROUP A\POST-WEEK4	GrAWEEK4PostSx	0	36.1499	72.3694	0							150.401	159.661	80.3196	0	0	0	900	0	0	0	0	0	0	0	900	0	0	0	0
2020-11-07	16:00:00	14612	900	900	985141000928712	E:\CCI STUDY\GROUP A\POST-WEEK4	GrAWEEK4PostSx	2011	35.6551	115.223	15							170.607	149.231	200.244	103.2	668.92	0	231.08	0	0	0	0	0	0	411.56	231.08	0	251.68	5.68	0
2020-11-07	16:15:00	15512	900	900	985141000928712	E:\CCI STUDY\GROUP A\POST-WEEK4	GrAWEEK4PostSx	239	35.9672	116.053	2							125.935	153.758	216.584	3.68	900	0	0	0	0	0	0	0	0	403.96	0	0	2	494.04	0
2020-11-07	16:30:00	16412	900	687.2	985141000928712	E:\CCI STUDY\GROUP A\POST-WEEK4	GrAWEEK4PostSx	168.999	36.1771	58.9491	1							118.575	119.869	114.449	28.24	687.2	0	0	0	0	0	0	0	0	76.04	0	0	0	611.16	0
2020-11-07	16:45:00	17312	900	212.8	985141000928712	E:\CCI STUDY\GROUP A\POST-WEEK4	GrAWEEK4PostSx	119.5	35.7296	47.9011	1							140.985	47.9011	137.46	7.04	78.24	0	134.56	0	0	0	0	0	0	78.24	134.56	0	0	0	0
2020-11-07	17:00:00	18212	900	900	985141000928712	E:\CCI STUDY\GROUP A\POST-WEEK4	GrAWEEK4PostSx	1488.56	36.0779	116.086	12							155.552	193.098	128.677	24.24	595.68	15.64	304.32	0.48	2.48	16.44	12.28	0.96	3.88	553.2	303.36	2.8	0	0	4.12
2020-11-07	17:15:00	19112	900	900	985141000928712	E:\CCI STUDY\GROUP A\POST-WEEK4	GrAWEEK4PostSx	8229.86	36.7126	127.978	68							186.046	192.576	213.901	255.92	720.24	95.92	179.76	77.52	145.76	22.08	27.72	46.08	114.68	270.16	133.68	13.96	0	41.04	7.32
2020-11-07	17:30:00	20012	900	900	985141000928712	E:\CCI STUDY\GROUP A\POST-WEEK4	GrAWEEK4PostSx	7472.42	37.1727	136.331	67							186.114	203.573	206.294	138.6	779.88	127.28	120.12	4.48	88.08	101	125.4	72.64	54.96	16.96	47.48	23.76	25.44	322.32	17.48
2020-11-07	17:45:00	20912	900	900	985141000928712	E:\CCI STUDY\GROUP A\POST-WEEK4	GrAWEEK4PostSx	1483.49	36.9176	122.268	12							199.601	173.357	168.496	25.88	380.16	20.4	519.84	0	0	0	0	0	0	301.8	519.84	0	0	78.36	0
2020-11-07	18:00:00	21812	900	900	985141000928712	E:\CCI STUDY\GROUP A\POST-WEEK4	GrAWEEK4PostSx	597.5	36.0404	115.28	5							153.055	153.858	156.679	25.08	59.8	0	840.2	0	0	0	0	0	0	19.32	840.2	0	0	40.48	0
2020-11-07	18:15:00	22712	900	900	985141000928712	E:\CCI STUDY\GROUP A\POST-WEEK4	GrAWEEK4PostSx	239	36.1145	40.3034	2							152.257	136.147	40.3034	5.96	596.48	0	303.52	0	0	0	0	0	0	596.48	303.52	0	0	0	0
2020-11-07	18:30:00	23612	900	900	985141000928712	E:\CCI STUDY\GROUP A\POST-WEEK4	GrAWEEK4PostSx	3574.1	36.446	96.916	28							128.039	201.71	137.91	201.76	265.16	3.28	634.84	0	0	0	0	5.6	0	81.48	629.24	2.8	0	177.8	3.08
2020-11-07	18:45:00	24512	900	900	985141000928712	E:\CCI STUDY\GROUP A\POST-WEEK4	GrAWEEK4PostSx	19408.7	37.101	127.369	179							197.25	193.159	202.524	388.36	680.2	123.2	219.8	44.04	114.36	107.24	97.96	167.12	111.88	32.2	52.68	42.56	19.52	65.68	44.76
2020-11-07	19:00:00	25412	900	900	985141000928712	E:\CCI STUDY\GROUP A\POST-WEEK4	GrAWEEK4PostSx	10213.2	37.6424	135.244	89							199.67	219.969	267.084	327.56	789.72	94.92	110.28	54.64	49.52	17.64	130.84	94.72	19.2	7.92	15.56	160.64	7.64	179.36	162.32
2020-11-07	19:15:00	26312	900	900	985141000928712	E:\CCI STUDY\GROUP A\POST-WEEK4	GrAWEEK4PostSx	5725.77	37.3506	91.7143	53							164.287	177.532	152.809	495.8	856.2	69.08	43.8	0.4	54.76	112.52	13.28	9.72	36.56	13.12	34.08	189.28	3.88	152.32	280.08
2020-11-07	19:30:00	27212	900	900	985141000928712	E:\CCI STUDY\GROUP A\POST-WEEK4	GrAWEEK4PostSx	11688.9	37.5069	139.962	102							218.469	208.376	235.277	359.84	728.8	163.52	171.2	61.88	65.04	47.56	161.68	137.84	86.32	8.64	33.36	26.12	16.16	173.76	81.64
2020-11-07	19:45:00	28112	900	900	985141000928712	E:\CCI STUDY\GROUP A\POST-WEEK4	GrAWEEK4PostSx	3146.03	37.8241	98.9489	28							146.353	169.268	121.615	506.64	758.92	29.64	141.08	4.36	3.72	1.28	46.48	8.48	10.88	0	132.6	184.52	0	334.96	172.72
2020-11-07	20:00:00	29012	900	900	985141000928712	E:\CCI STUDY\GROUP A\POST-WEEK4	GrAWEEK4PostSx	8558.67	37.3616	142.358	70							205.201	210.999	226.492	345.16	628.08	240.32	271.92	8.84	109.28	77	148.28	102.12	46.28	20	169.8	83.48	23.88	65.56	45.48
2020-11-07	20:15:00	29912	900	900	985141000928712	E:\CCI STUDY\GROUP A\POST-WEEK4	GrAWEEK4PostSx	5383.42	37.6311	146.471	48							229.45	193.656	222.408	156.32	814.72	186.16	85.28	115.36	70.44	4.68	113.52	31.6	100.44	1.2	53.68	130.52	3.92	6.16	268.48
2020-11-07	20:30:00	30812	900	900	985141000928712	E:\CCI STUDY\GROUP A\POST-WEEK4	GrAWEEK4PostSx	4431.75	37.0679	134.424	40							266.624	199.326	198.483	63	843.88	113.2	56.12	87.56	28.64	5.48	4.4	28.76	5.2	0	27.36	6.56	0	481.16	224.88
2020-11-07	20:45:00	31712	900	900	985141000928712	E:\CCI STUDY\GROUP A\POST-WEEK4	GrAWEEK4PostSx	5793.01	37.2787	122.843	48							171.948	230.807	157.872	284.72	695.92	67.44	204.08	18.4	0	7.32	1.52	2.48	17.44	31.8	201.6	22.72	0.04	226.84	369.84
2020-11-07	21:00:00	32612	900	900	985141000928712	E:\CCI STUDY\GROUP A\POST-WEEK4	GrAWEEK4PostSx	1245	36.8677	119.098	10							184.476	221.88	175.3	26.04	809.16	33.6	90.84	1.12	0.64	0	0.88	0	0	1.52	90.84	0	2.76	792.76	9.48
2020-11-07	21:15:00	33512	900	900	985141000928712	E:\CCI STUDY\GROUP A\POST-WEEK4	GrAWEEK4PostSx	9581.07	37.3039	126.541	75							184.416	216.033	233.306	242.88	754.32	114.4	145.68	2.4	59.2	14.4	83.96	110.72	29.48	4	34.96	33.36	8.36	296.44	222.72
2020-11-07	21:30:00	34412	900	900	985141000928712	E:\CCI STUDY\GROUP A\POST-WEEK4	GrAWEEK4PostSx	8396.12	37.8992	160.609	72							213.394	230.879	249.527	356.64	664.92	258.68	235.08	95.4	124.92	27.16	23.88	179.12	242.12	4.28	55.96	78.48	10.36	37.48	20.84
2020-11-07	21:45:00	35312	900	900	985141000928712	E:\CCI STUDY\GROUP A\POST-WEEK4	GrAWEEK4PostSx	8741.2	38.116	129.046	77							194.839	205.417	213.166	244.68	777.64	133.76	122.36	11	114	0.84	144.32	32.6	28.76	19.12	89.76	85.2	45.36	38.04	291
2020-11-07	22:00:00	36212	900	900	985141000928712	E:\CCI STUDY\GROUP A\POST-WEEK4	GrAWEEK4PostSx	3293.76	37.2807	111.02	26							179.167	213.066	148.333	171.6	826.88	25.96	73.12	67.96	0.44	5	2.8	1.12	12.16	0	72	163.6	0	222.44	352.48
2020-11-07	22:15:00	37112	900	900	985141000928712	E:\CCI STUDY\GROUP A\POST-WEEK4	GrAWEEK4PostSx	2613.37	36.9604	106.395	21							163.808	248.32	156.668	61.64	816.8	20.64	83.2	61.52	1.24	0.72	21.32	5.96	1.08	0	77.24	13.2	0	695.56	22.16
2020-11-07	22:30:00	38012	900	900	985141000928712	E:\CCI STUDY\GROUP A\POST-WEEK4	GrAWEEK4PostSx	477.992	36.7285	106.144	4							118.647	242.042	255.795	140.36	694.84	0	205.16	0	0	0	0	0	0	0	205.16	0	0	604.28	90.56
2020-11-07	22:45:00	38912	900	900	985141000928712	E:\CCI STUDY\GROUP A\POST-WEEK4	GrAWEEK4PostSx	3852.34	36.435	110.148	33							167.984	217.179	176.625	77.48	686.28	67.12	213.72	12.84	10.92	3.28	23.16	8.32	0.48	1.52	205.4	0.36	0	533.2	100.52
2020-11-07	23:00:00	39812	900	900	985141000928712	E:\CCI STUDY\GROUP A\POST-WEEK4	GrAWEEK4PostSx	14444.8	37.3696	115.626	120							203.524	200.288	194.158	321.96	768.48	101	131.52	5.88	36.84	95.56	58.24	65.8	126.24	6.24	65.72	115.8	68.92	129.08	125.68
2020-11-07	23:15:00	40712	900	900	985141000928712	E:\CCI STUDY\GROUP A\POST-WEEK4	GrAWEEK4PostSx	10853.1	37.9335	142.401	93							190.211	254.704	189.075	192.48	746.8	121	153.2	139.2	61.08	17.68	181.4	115.6	196.72	18.16	37.6	73.2	28.68	10.32	20.36
2020-11-07	23:30:00	41612	900	900	985141000928712	E:\CCI STUDY\GROUP A\POST-WEEK4	GrAWEEK4PostSx	9649.99	38.1662	132.557	84							194.355	191.25	211.715	358.72	739.4	135.12	160.6	68.32	134.96	45.16	128.28	103.32	71.2	3.68	57.28	71.52	40.24	162.8	13.24
2020-11-07	23:45:00	42512	900	900	985141000928712	E:\CCI STUDY\GROUP A\POST-WEEK4	GrAWEEK4PostSx	11355.4	38.1177	138.78	101							234.48	192.019	241.897	391.88	672.76	157.88	227.24	76.16	137.32	45.24	42.8	181.16	161.56	27.48	46.08	23.72	87.52	6.72	64.24
2020-11-08	00:00:00	43412	900	900	985141000928712	E:\CCI STUDY\GROUP A\POST-WEEK4	GrAWEEK4PostSx	5438.93	37.9626	150.136	44							210.728	193.645	265.096	118.72	815.32	140.48	84.68	13.84	247.56	105.24	260.08	61.88	105.96	16.12	22.8	10.84	7.56	25.52	22.6
2020-11-08	00:15:00	44312	900	900	985141000928712	E:\CCI STUDY\GROUP A\POST-WEEK4	GrAWEEK4PostSx	8697.26	37.5394	132.065	75							185.353	208.518	236.375	179.36	754.96	113.64	145.04	47.92	138	10.96	39.8	35.72	87.16	40.76	109.32	50.8	118.24	210.64	10.68
2020-11-08	00:30:00	45212	900	900	985141000928712	E:\CCI STUDY\GROUP A\POST-WEEK4	GrAWEEK4PostSx	4216.3	37.2898	96.5922	35							139.602	117.471	253.003	87.96	760.28	6.36	139.72	0	0	6.28	0	9.96	5.16	184.68	129.76	2.96	446.88	104.68	9.64
2020-11-08	00:45:00	46112	900	900	985141000928712	E:\CCI STUDY\GROUP A\POST-WEEK4	GrAWEEK4PostSx	119.5	36.6337	120.484	1							153.042	149.122	311.458	8.04	900	0	0	0	0	0	0	0	0	169.96	0	0	730.04	0	0
2020-11-08	01:00:00	47012	900	900	985141000928712	E:\CCI STUDY\GROUP A\POST-WEEK4	GrAWEEK4PostSx	168.997	36.0818	90.2177	1							177.809	119.364	226.623	145.52	900	0	0	0	0	0	0	0	0	530.44	0	0	0	369.56	0
2020-11-08	01:15:00	47912	900	900	985141000928712	E:\CCI STUDY\GROUP A\POST-WEEK4	GrAWEEK4PostSx	0	35.5947	48.9273	0							77.4609	88.4453	280.04	0	900	0	0	0	0	0	0	0	0	0	0	0	0	900	0
2020-11-08	01:30:00	48812	900	900	985141000928712	E:\CCI STUDY\GROUP A\POST-WEEK4	GrAWEEK4PostSx	1993.4	35.8398	86.5671	16							120.574	124.687	175.255	202.92	263.8	9.4	636.2	0	5.6	22.92	1.28	8.24	0	2.12	627.96	24.4	3.16	204.32	0
2020-11-08	01:45:00	49712	900	900	985141000928712	E:\CCI STUDY\GROUP A\POST-WEEK4	GrAWEEK4PostSx	953.873	35.5692	105.815	7							200.703	144.501	135.848	60.88	237.32	0	662.68	0	0	0	0	0	0	34.36	662.68	0	0	202.96	0
2020-11-08	02:00:00	50612	900	900	985141000928712	E:\CCI STUDY\GROUP A\POST-WEEK4	GrAWEEK4PostSx	956.002	35.9055	117.649	9							156.936	151.624	132.788	25.16	111.44	0	788.56	0	0	0	0	0	0	94.92	788.56	0	0	16.52	0
2020-11-08	02:15:00	51512	900	900	985141000928712	E:\CCI STUDY\GROUP A\POST-WEEK4	GrAWEEK4PostSx	477.998	35.7719	103.662	4							163.444	211.409	122.267	28.48	342.16	0	557.84	0	0	0	0	0	0	15.6	557.84	0	0	326.56	0
2020-11-08	02:30:00	52412	900	900	985141000928712	E:\CCI STUDY\GROUP A\POST-WEEK4	GrAWEEK4PostSx	828.057	35.3884	97.1401	7							197.732	197.6	105.116	351.28	393.64	0	506.36	0	0	0	0	0	0	81.2	506.36	0	182.08	130.36	0
2020-11-08	02:45:00	53312	900	900	985141000928712	E:\CCI STUDY\GROUP A\POST-WEEK4	GrAWEEK4PostSx	1331.57	35.569	128.875	9							169.301	192.906	143.79	86.16	824.28	0	75.72	0	0	0	0	0	0	791.96	75.72	0	0	32.32	0
2020-11-08	03:00:00	54212	900	900	985141000928712	E:\CCI STUDY\GROUP A\POST-WEEK4	GrAWEEK4PostSx	11147.7	36.9067	109.523	94							194.202	155.05	185.14	321.84	779.8	24.16	120.2	98.16	80.12	39.96	65.64	85.48	36.32	136.2	34.72	53.52	117.68	129.12	23.08
2020-11-08	03:15:00	55112	900	900	985141000928712	E:\CCI STUDY\GROUP A\POST-WEEK4	GrAWEEK4PostSx	11092.2	37.0203	118.607	100							169.521	243.793	162.366	210.96	863.04	71.48	36.96	7.96	114.52	82.88	29.44	20.36	22.96	8.68	16.6	16.28	181.04	377.84	21.44
2020-11-08	03:30:00	56012	900	900	985141000928712	E:\CCI STUDY\GROUP A\POST-WEEK4	GrAWEEK4PostSx	0	36.8933	118.608	0							170.681	136.358	119.078	0	900	0	0	0	0	0	0	0	0	0	0	0	0	900	0
2020-11-08	03:45:00	56912	900	900	985141000928712	E:\CCI STUDY\GROUP A\POST-WEEK4	GrAWEEK4PostSx	1177.96	36.028	112.778	9							273.507	143.188	168.823	70.36	851.52	0	48.48	0	24.48	0	11.84	48.08	0	0.96	0.4	0	0	814.24	0
2020-11-08	04:00:00	57812	900	900	985141000928712	E:\CCI STUDY\GROUP A\POST-WEEK4	GrAWEEK4PostSx	478	36.3139	110.919	4							261.36	128.373	140.372	25.84	894.76	0	5.24	0	0	0	0	0	0	0	5.24	0	29.28	865.48	0
2020-11-08	04:15:00	58712	900	900	985141000928712	E:\CCI STUDY\GROUP A\POST-WEEK4	GrAWEEK4PostSx	7171.36	37.2058	140.331	63							213.089	201.6	185.52	260.28	762.48	199.04	137.52	13.72	139.8	28.72	28.88	54.04	53.56	265.12	83.48	17.36	26.8	182.88	5.64
2020-11-08	04:30:00	59612	900	900	985141000928712	E:\CCI STUDY\GROUP A\POST-WEEK4	GrAWEEK4PostSx	7532.65	37.671	208.154	65							266.547	278.866	249.42	240.64	843.8	499.16	56.2	106.4	80.44	348.8	102.8	28.36	117.4	8.92	27.84	33.72	8.84	4.28	32.2
2020-11-08	04:45:00	60512	900	900	985141000928712	E:\CCI STUDY\GROUP A\POST-WEEK4	GrAWEEK4PostSx	12295.8	37.4978	150.295	108							241.902	195.551	250.031	228.6	810	286.44	90	19.52	186.2	166.2	27.16	66.24	124.32	22.4	23.76	48.32	0	146.48	69.4
2020-11-08	05:00:00	61412	900	900	985141000928712	E:\CCI STUDY\GROUP A\POST-WEEK4	GrAWEEK4PostSx	11158.7	37.5328	179.617	103							241.891	251.363	250.541	180.6	751.8	369.88	148.2	55.8	127.64	278.28	77.56	114.32	51.84	24.84	33.88	13.92	38.72	64.4	18.8
2020-11-08	05:15:00	62312	900	900	985141000928712	E:\CCI STUDY\GROUP A\POST-WEEK4	GrAWEEK4PostSx	8601.65	37.5055	131.385	76							195.109	195.188	222.714	203.76	840.04	108.6	59.96	37.44	31.96	111	200.2	33.68	7.2	269.6	26.28	11.56	145.12	25.96	0
2020-11-08	05:30:00	63212	900	900	985141000928712	E:\CCI STUDY\GROUP A\POST-WEEK4	GrAWEEK4PostSx	7741.53	37.4358	126.943	61							228.273	194.293	211.542	167.6	825.64	107.68	74.36	32.16	42.56	27.64	31.44	12.92	12.76	24.2	61.44	246.92	39.72	309.88	58.36
2020-11-08	05:45:00	64112	900	900	985141000928712	E:\CCI STUDY\GROUP A\POST-WEEK4	GrAWEEK4PostSx	13512.2	37.4881	122.273	112							196.551	179.782	166.272	272.08	630.04	73.24	269.96	33.44	105.96	58.36	105.88	220.64	213.16	11.36	49.32	60.16	6.6	21.4	13.72
2020-11-08	06:00:00	65012	900	900	985141000928712	E:\CCI STUDY\GROUP A\POST-WEEK4	GrAWEEK4PostSx	5649.63	37.4973	147.338	49							221.192	212.025	202.475	83.68	676.28	161.84	223.72	102.08	71.4	137.32	83.12	18.48	9.44	20.48	205.24	112.32	0	29.84	110.28
2020-11-08	06:15:00	65912	900	900	985141000928712	E:\CCI STUDY\GROUP A\POST-WEEK4	GrAWEEK4PostSx	7641.54	37.2898	158.167	64							245.603	228.31	224.459	93.56	833.32	226.24	66.68	0.8	2.08	35.8	60.28	11.96	22.84	154.44	54.72	354.8	93.52	86.4	22.36
2020-11-08	06:30:00	66812	900	900	985141000928712	E:\CCI STUDY\GROUP A\POST-WEEK4	GrAWEEK4PostSx	7181.47	37.1272	151.575	64							213.127	209.301	257.136	100.44	757.68	182.72	142.32	8.72	60.88	167.04	8.72	12.2	21.24	188.96	130.12	177.08	32.28	55.68	37.08
2020-11-08	06:45:00	67712	900	900	985141000928712	E:\CCI STUDY\GROUP A\POST-WEEK4	GrAWEEK4PostSx	1273.11	36.5657	114.682	12							157.35	176.184	178.96	163.48	864.8	0	35.2	0	0	0	0	0.96	0	0	34.24	403.6	0	0	461.2
2020-11-08	07:00:00	68612	900	900	985141000928712	E:\CCI STUDY\GROUP A\POST-WEEK4	GrAWEEK4PostSx	1364	35.452	136.73	12							147.073	241.024	254.004	30.2	899.96	0	0.04	0	0	0	0	0	0	0	0.04	304.04	0	33.44	562.48
2020-11-08	07:15:00	69512	900	900	985141000928712	E:\CCI STUDY\GROUP A\POST-WEEK4	GrAWEEK4PostSx	1038.16	35.411	95.4085	9							113.729	196.264	159.596	182.28	631.32	3.96	268.68	0	0	0	0	0	0	0	268.68	630.72	0	0.6	0
2020-11-08	07:30:00	70412	900	900	985141000928712	E:\CCI STUDY\GROUP A\POST-WEEK4	GrAWEEK4PostSx	1934.95	35.4173	115.027	18							145.656	173.145	203.486	47.36	806.44	0	93.56	0	0	0	0	0.96	0	0	92.6	803.48	1.48	1.48	0
2020-11-08	07:45:00	71312	900	900	985141000928712	E:\CCI STUDY\GROUP A\POST-WEEK4	GrAWEEK4PostSx	0	35.5458	117.755	0							119.5	137.073	214.308	0	900	0	0	0	0	0	0	0	0	0	0	900	0	0	0
2020-11-08	08:00:00	72212	900	900	985141000928712	E:\CCI STUDY\GROUP A\POST-WEEK4	GrAWEEK4PostSx	0	34.9625	74.4724	0							74.4724	119.804	169.295	0	900	0	0	0	0	0	0	0	0	0	0	900	0	0	0
2020-11-08	08:15:00	73112	900	900	985141000928712	E:\CCI STUDY\GROUP A\POST-WEEK4	GrAWEEK4PostSx	119.506	35.4754	116.172	1							122.471	143.852	124.327	198.92	791.84	0	108.16	0	0	0	0	0	0	0	108.16	791.84	0	0	0
2020-11-08	08:30:00	74012	900	900	985141000928712	E:\CCI STUDY\GROUP A\POST-WEEK4	GrAWEEK4PostSx	238.997	35.5174	25.685	2							90.8417	157.294	38.8211	32.16	196.72	0	703.28	0	0	0	0	0	0	0	703.28	196.72	0	0	0
2020-11-08	08:45:00	74912	900	900	985141000928712	E:\CCI STUDY\GROUP A\POST-WEEK4	GrAWEEK4PostSx	711.992	35.2017	104.23	6							136.808	130.993	122.378	94.56	844.08	0	55.92	0	0	0	0	0	6.52	35.36	55.92	802.2	0	0	0
2020-11-08	09:00:00	75812	900	900	985141000928712	E:\CCI STUDY\GROUP A\POST-WEEK4	GrAWEEK4PostSx	10626.8	36.2086	130.076	93							203.937	232.215	156.824	200.52	822.4	149.28	77.6	12.2	146.28	77.8	37.72	15.84	39.2	46.36	61.76	334.92	42.08	47.12	38.72
2020-11-08	09:15:00	76712	900	900	985141000928712	E:\CCI STUDY\GROUP A\POST-WEEK4	GrAWEEK4PostSx	716.998	36.2453	10.9234	6							122.307	115.458	24.4539	13.36	138.8	0	761.2	0	0	0	0	0	0	0	761.2	138.8	0	0	0
2020-11-08	09:30:00	77612	900	900	985141000928712	E:\CCI STUDY\GROUP A\POST-WEEK4	GrAWEEK4PostSx	0	35.7092	65.4359	0							119.5	115.462	81.194	0	0	0	900	0	0	0	0	0	0	0	900	0	0	0	0
2020-11-08	09:45:00	78512	900	900	985141000928712	E:\CCI STUDY\GROUP A\POST-WEEK4	GrAWEEK4PostSx	0	35.3909	110.043	0							133.633	116.965	119.271	0	0	0	900	0	0	0	0	0	0	0	900	0	0	0	0
2020-11-08	10:00:00	79412	900	900	985141000928712	E:\CCI STUDY\GROUP A\POST-WEEK4	GrAWEEK4PostSx	50.466	35.4583	96.6341	0							143.551	120.304	24.786	209	0	0	900	0	0	0	0	0	0	0	900	0	0	0	0
2020-11-08	10:15:00	80312	900	900	985141000928712	E:\CCI STUDY\GROUP A\POST-WEEK4	GrAWEEK4PostSx	666.538	35.4252	108.67	6							154.37	154.37	115.951	311.08	861.56	0	38.44	0	0	0	0	0	0	0	38.44	0	0	723.2	138.36
2020-11-08	10:30:00	81212	900	900	985141000928712	E:\CCI STUDY\GROUP A\POST-WEEK4	GrAWEEK4PostSx	1661.58	35.7068	99.9641	13							177.609	130.43	155.821	271.32	781.92	0	118.08	0	0	0	0	118	0	0	0.08	374.88	0	364.32	42.72
2020-11-08	10:45:00	82112	900	900	985141000928712	E:\CCI STUDY\GROUP A\POST-WEEK4	GrAWEEK4PostSx	653.964	35.8467	67.3	7							145.15	90.3369	103.125	110.76	453.32	0	446.68	0	0	0	0	0	0	0	446.68	452.12	0.6	0.6	0
2020-11-08	11:00:00	83012	900	900	985141000928712	E:\CCI STUDY\GROUP A\POST-WEEK4	GrAWEEK4PostSx	0	36.3403	0	0							134.625	116.593	0	0	0	0	900	0	0	0	0	0	0	0	900	0	0	0	0
2020-11-08	11:15:00	83912	900	900	985141000928712	E:\CCI STUDY\GROUP A\POST-WEEK4	GrAWEEK4PostSx	0	35.6418	28.2551	0							119.5	119.5	0	0	0	0	900	0	0	0	0	0	0	0	900	0	0	0	0
2020-11-08	11:30:00	84812	900	900	985141000928712	E:\CCI STUDY\GROUP A\POST-WEEK4	GrAWEEK4PostSx	240.002	35.8747	95.5418	2							120.758	123.811	18.7444	61.68	0	0	900	0	0	0	0	33.28	0	0	866.72	0	0	0	0
2020-11-08	11:45:00	85712	900	900	985141000928712	E:\CCI STUDY\GROUP A\POST-WEEK4	GrAWEEK4PostSx	1373.69	35.7553	81.7464	13							115.559	135.66	135.761	52.88	109.96	18.32	790.04	1.4	8.4	8.72	1.36	1.4	0.12	0.52	788.64	0	47.04	42.4	0
2020-11-08	12:00:00	86612	900	900	985141000928712	E:\CCI STUDY\GROUP A\POST-WEEK4	GrAWEEK4PostSx	6549.91	36.5079	124.423	58							218.682	180.192	156.539	215.84	876.24	46.28	23.76	15.2	39.52	42.36	68.92	18.64	137.56	14.4	5.12	28.92	50.44	457	21.92
2020-11-08	12:15:00	87512	900	900	985141000928712	E:\CCI STUDY\GROUP A\POST-WEEK4	GrAWEEK4PostSx	479.497	36.3271	104.412	4							120	123.729	173.921	22.36	93	0	807	0	0	0	0	651.92	0	0	155.08	0	0	93	0
2020-11-08	12:30:00	88412	900	900	985141000928712	E:\CCI STUDY\GROUP A\POST-WEEK4	GrAWEEK4PostSx	288.852	35.2412	114.504	2							132.548	154.89	143.362	2.84	78.08	0	821.92	0	0	0	0	821.92	0.64	0	0	77.44	0	0	0
2020-11-08	12:45:00	89312	900	900	985141000928712	E:\CCI STUDY\GROUP A\POST-WEEK4	GrAWEEK4PostSx	0	35.0314	0	0							144.715	0	119.5	0	900	0	0	0	0	0	0	0	0	0	0	900	0	0	0
2020-11-08	13:00:00	90212	900	900	985141000928712	E:\CCI STUDY\GROUP A\POST-WEEK4	GrAWEEK4PostSx	0	35.2403	51.9683	0							131.287	52.5135	119.5	0	900	0	0	0	0	0	0	0	0	0	0	900	0	0	0
2020-11-08	13:15:00	91112	900	900	985141000928712	E:\CCI STUDY\GROUP A\POST-WEEK4	GrAWEEK4PostSx	931.684	35.5552	65.3232	9							89.4932	149.701	110.59	130.32	692.76	0	207.24	0	0	0	0	0	0	0	207.24	654.64	19.08	19.04	0
2020-11-08	13:30:00	92012	900	900	985141000928712	E:\CCI STUDY\GROUP A\POST-WEEK4	GrAWEEK4PostSx	80.7212	35.6402	31.1808	1							120.617	165.041	31.1808	65.28	883.04	0	16.96	0	0	0	0	0	0	0	16.96	883.04	0	0	0
2020-11-08	13:45:00	92912	900	900	985141000928712	E:\CCI STUDY\GROUP A\POST-WEEK4	GrAWEEK4PostSx	0	35.7868	70.6931	0							72.2572	168.999	119.5	0	900	0	0	0	0	0	0	0	0	0	0	900	0	0	0
2020-11-08	14:00:00	93812	900	900	985141000928712	E:\CCI STUDY\GROUP A\POST-WEEK4	GrAWEEK4PostSx	338.706	35.7532	90.5073	2							109.962	132.795	0	67.92	864.8	0	35.2	0	0	0	0	35.2	0	0	0	864.8	0	0	0
2020-11-08	14:15:00	94712	900	900	985141000928712	E:\CCI STUDY\GROUP A\POST-WEEK4	GrAWEEK4PostSx	5907.97	36.2508	91.3231	47							143.564	151.899	130.166	322.52	406.36	0	493.64	14.56	2.96	5.56	6.24	283.16	44.72	0	210.48	273.16	0	59.16	0
2020-11-08	14:30:00	95612	900	900	985141000928712	E:\CCI STUDY\GROUP A\POST-WEEK4	GrAWEEK4PostSx	3114.08	36.2143	101.397	25							125.707	184.43	158.308	109.44	693.16	65.8	206.84	42.44	14.2	70	24.52	32.64	0	10.48	174.2	517.76	7.36	6.4	0
2020-11-08	14:45:00	96512	900	900	985141000928712	E:\CCI STUDY\GROUP A\POST-WEEK4	GrAWEEK4PostSx	0	35.7126	119.752	0							234.475	234.574	128.713	0	900	0	0	0	0	0	0	0	0	0	0	900	0	0	0
2020-11-08	15:00:00	97412	900	900	985141000928712	E:\CCI STUDY\GROUP A\POST-WEEK4	GrAWEEK4PostSx	0	35.9346	103.93	0							129.463	199.255	166.008	0	900	0	0	0	0	0	0	0	0	0	0	900	0	0	0
2020-11-08	15:15:00	98312	900	900	985141000928712	E:\CCI STUDY\GROUP A\POST-WEEK4	GrAWEEK4PostSx	867.92	35.8515	41.801	6							103.045	101.25	119.259	264.2	638.84	0	261.16	0	0	0	0	261.16	37.4	0	0	601.44	0	0	0
2020-11-08	15:30:00	99212	900	900	985141000928712	E:\CCI STUDY\GROUP A\POST-WEEK4	GrAWEEK4PostSx	2142.55	35.5167	115.91	24							143.559	148.913	156.862	75.84	885.56	0	14.44	0	0	0	0	0	0	0	14.44	847.52	23.88	14.16	0
2020-11-08	15:45:00	100112	900	900	985141000928712	E:\CCI STUDY\GROUP A\POST-WEEK4	GrAWEEK4PostSx	234.562	35.7142	79.4442	2							170.34	179.256	82.8201	726.8	497.44	0	402.56	0	0	0	0	386.64	0	0	15.92	497.44	0	0	0
2020-11-08	16:00:00	101012	900	900	985141000928712	E:\CCI STUDY\GROUP A\POST-WEEK4	GrAWEEK4PostSx	8099.1	36.1327	98.1166	59							161.942	145.599	128.297	331.68	495.32	7.44	404.68	15.24	49.76	4.8	91.88	231.32	222.44	13.24	173.36	68.8	7.4	13.72	8.04
2020-11-08	16:15:00	101912	900	900	985141000928712	E:\CCI STUDY\GROUP A\POST-WEEK4	GrAWEEK4PostSx	11170.2	36.9492	77.8362	99							149.031	142.142	137.782	241.96	671.72	17.16	228.28	11	61.4	22.96	76.6	213.64	80.56	13.48	14.64	347.2	20.48	32.84	5.2
2020-11-08	16:30:00	102812	900	900	985141000928712	E:\CCI STUDY\GROUP A\POST-WEEK4	GrAWEEK4PostSx	1759.92	36.6248	127.184	15							165.094	211.709	197.399	26.12	700.24	0	199.76	0	0	0	0	58.56	0	0.48	141.2	698.68	0.8	0.28	0
2020-11-08	16:45:00	103712	900	900	985141000928712	E:\CCI STUDY\GROUP A\POST-WEEK4	GrAWEEK4PostSx	1194.98	36.2321	103.066	10							147.68	178.34	143.987	128.8	446.28	7.28	453.72	0	0	0	0	0	0	0	453.72	446.28	0	0	0
2020-11-08	17:00:00	104612	900	900	985141000928712	E:\CCI STUDY\GROUP A\POST-WEEK4	GrAWEEK4PostSx	4470.7	36.6003	108.753	40							125.638	216.091	179.225	119.32	716.16	100.12	183.84	14.28	131.6	14.88	6.16	71.72	22.4	2	112.12	472.56	19.4	32.88	0
2020-11-08	17:15:00	105512	900	900	985141000928712	E:\CCI STUDY\GROUP A\POST-WEEK4	GrAWEEK4PostSx	797.391	36.3658	47.2468	4							127.771	158.164	85.5579	73.96	403.32	0	496.68	0	0	0	0	358.84	0	0	137.84	403.32	0	0	0
2020-11-08	17:30:00	106412	900	900	985141000928712	E:\CCI STUDY\GROUP A\POST-WEEK4	GrAWEEK4PostSx	1501.62	36.3178	77.7605	12							216.234	153.622	119.293	44.24	859.4	0	40.6	0	0	0	0	38.52	30.08	2.08	2.08	827.24	0	0	0
2020-11-08	17:45:00	107312	900	900	985141000928712	E:\CCI STUDY\GROUP A\POST-WEEK4	GrAWEEK4PostSx	7876.13	37.2375	139.539	68							184.997	196.785	157.326	262.4	788.8	188.52	111.2	47.88	110.16	53.84	26.88	84.4	97.36	9.84	26.8	306.56	18.96	105.68	11.64
2020-11-08	18:00:00	108212	900	900	985141000928712	E:\CCI STUDY\GROUP A\POST-WEEK4	GrAWEEK4PostSx	7129.84	37.4844	142.508	61							205.321	208.802	235.013	185.92	803.44	135.28	96.56	48.4	87.24	85.64	37.16	60.76	120.4	21	35.8	20.68	4.04	252.16	126.72
2020-11-08	18:15:00	109112	900	900	985141000928712	E:\CCI STUDY\GROUP A\POST-WEEK4	GrAWEEK4PostSx	2274.82	37.6225	138.059	19							229.529	246.426	198.536	102.44	894.92	175.84	5.08	57.72	0	0	0	5.08	11.12	3.64	0	1.52	1.76	669.44	149.72
2020-11-08	18:30:00	110012	900	900	985141000928712	E:\CCI STUDY\GROUP A\POST-WEEK4	GrAWEEK4PostSx	4848.48	37.5654	109.009	40							180.847	231.184	166.329	353.84	831.84	70.64	68.16	59	9	16.28	6.48	6.32	62.68	21.36	61.84	56.56	60.08	297.76	242.64
2020-11-08	18:45:00	110912	900	900	985141000928712	E:\CCI STUDY\GROUP A\POST-WEEK4	GrAWEEK4PostSx	8367.66	37.6679	126.092	70							280.541	244.364	168.688	115.44	872.08	78.28	27.92	86.52	50.16	58.72	9.76	13.16	33.72	7.64	14.76	3.56	11.44	560.8	49.76
2020-11-08	19:00:00	111812	900	900	985141000928712	E:\CCI STUDY\GROUP A\POST-WEEK4	GrAWEEK4PostSx	15031.6	37.9659	155.096	128							234.356	241.919	220.998	474.56	719.72	253.72	180.28	84.72	153.16	83.64	67.52	165.08	146.24	23.8	15.2	12.36	39.72	88.84	19.72
2020-11-08	19:15:00	112712	900	900	985141000928712	E:\CCI STUDY\GROUP A\POST-WEEK4	GrAWEEK4PostSx	6230.53	37.9417	109.339	58							175.435	174.055	196.5	381.4	767.6	76.6	132.4	53.56	119.72	16.76	12.2	11.84	70.48	8.4	120.56	7.04	34.76	262.56	182.12
2020-11-08	19:30:00	113612	900	900	985141000928712	E:\CCI STUDY\GROUP A\POST-WEEK4	GrAWEEK4PostSx	4877.73	37.2682	160.851	46							245.926	247.258	271.378	93.2	858.68	278.28	41.32	2.84	143.8	112	9.52	30.44	33.8	8.8	10.88	5.48	8.16	136.4	397.88
2020-11-08	19:45:00	114512	900	900	985141000928712	E:\CCI STUDY\GROUP A\POST-WEEK4	GrAWEEK4PostSx	11767.4	38.0186	117.973	111							197.223	196.447	184.491	281.64	738.2	110.48	161.8	12.36	55.72	148.12	71.36	139.4	103.96	14.68	22.4	10.4	25.72	157.04	138.84
2020-11-08	20:00:00	115412	900	900	985141000928712	E:\CCI STUDY\GROUP A\POST-WEEK4	GrAWEEK4PostSx	9061.94	38.2413	115.63	77							180.994	202.313	186.769	513.08	714.4	148.12	185.6	101.92	95.44	37	17.32	83.68	135.8	66.16	101.92	20.04	13.72	189.36	37.64
2020-11-08	20:15:00	116312	900	900	985141000928712	E:\CCI STUDY\GROUP A\POST-WEEK4	GrAWEEK4PostSx	8468.8	37.7421	108.06	73							206.498	223.125	140.773	170.84	831.88	52	68.12	59.92	98.6	39.8	21.8	55.4	30.6	10.52	12.72	12.16	11.88	465	81.6
2020-11-08	20:30:00	117212	900	900	985141000928712	E:\CCI STUDY\GROUP A\POST-WEEK4	GrAWEEK4PostSx	1125.49	37.8257	89.2141	8							201.235	157.091	258.563	93.08	892.28	7.96	7.72	155.72	0	0	0.32	0	0	0.64	7.72	0	26	340.36	369.24
2020-11-08	20:45:00	118112	900	900	985141000928712	E:\CCI STUDY\GROUP A\POST-WEEK4	GrAWEEK4PostSx	1434.45	37.2969	98.2814	12							199.732	148.913	136.35	120.32	900	2.88	0	0.92	0.64	1.08	0	0	34.32	0	0	2.64	0	577.48	282.92
2020-11-08	21:00:00	119012	900	900	985141000928712	E:\CCI STUDY\GROUP A\POST-WEEK4	GrAWEEK4PostSx	1075.5	37.0201	111.893	9							220.101	264.029	170.839	29.36	900	81.84	0	0	0	0	0	0	0	0	0	0	0	262.8	637.2
2020-11-08	21:15:00	119912	900	900	985141000928712	E:\CCI STUDY\GROUP A\POST-WEEK4	GrAWEEK4PostSx	9900.82	37.5281	130.461	89							220.809	212.06	198.933	308.12	810.68	179.6	89.32	43.16	77.84	48.24	60	75.6	123.2	17	13.72	29.12	6.48	142	263.64
2020-11-08	21:30:00	120812	900	900	985141000928712	E:\CCI STUDY\GROUP A\POST-WEEK4	GrAWEEK4PostSx	13818.7	38.2539	104.187	114							175.823	192.113	193.934	384.24	693.28	72.72	206.72	74.8	60.68	88.32	29.88	100.64	187.08	56.12	106.08	49.32	8.04	69.68	69.36
2020-11-08	21:45:00	121712	900	900	985141000928712	E:\CCI STUDY\GROUP A\POST-WEEK4	GrAWEEK4PostSx	6783.98	38.0719	116.304	57							208.992	173.058	169.403	123.88	877.68	65.8	22.32	147.84	42.72	32.36	4.12	7	21.72	7.16	15.32	121.6	0	152.96	347.2
2020-11-08	22:00:00	122612	900	900	985141000928712	E:\CCI STUDY\GROUP A\POST-WEEK4	GrAWEEK4PostSx	9013.32	38.146	124.663	77							184.659	193.494	257.35	294.52	800.64	154.48	99.36	75.8	261.4	82.84	91.48	67.76	128.04	10.4	31.6	51.8	2.76	22.68	73.44
2020-11-08	22:15:00	123512	900	900	985141000928712	E:\CCI STUDY\GROUP A\POST-WEEK4	GrAWEEK4PostSx	10982.6	38.1601	121.633	96							200.695	192.088	166.47	244.12	784.92	103	115.08	106.68	44.28	131.28	141.16	77.16	127.44	9.12	37.92	137.96	34.08	33.24	19.68
2020-11-08	22:30:00	124412	900	900	985141000928712	E:\CCI STUDY\GROUP A\POST-WEEK4	GrAWEEK4PostSx	3059.59	37.667	141.908	26							219.438	236.321	280.584	96.4	858.84	204.48	41.16	0	0	32.4	0.04	3	14.24	1.44	38.16	0.76	2.28	628.84	178.84
2020-11-08	22:45:00	125312	900	900	985141000928712	E:\CCI STUDY\GROUP A\POST-WEEK4	GrAWEEK4PostSx	358.5	37.2186	136.271	3							177.236	195.818	228.907	12.76	549.76	237.8	350.24	0	0	0	0	0	0	0	350.24	0	0	549.76	0
2020-11-08	23:00:00	126212	900	900	985141000928712	E:\CCI STUDY\GROUP A\POST-WEEK4	GrAWEEK4PostSx	4831.03	37.4388	108.235	45							179.491	174.523	230.993	166.52	703.88	74.32	196.12	7.8	68.32	9.36	42.56	8.28	12.76	3.68	187.84	8	0	418.84	132.56
2020-11-08	23:15:00	127112	900	900	985141000928712	E:\CCI STUDY\GROUP A\POST-WEEK4	GrAWEEK4PostSx	13194.1	38.0856	142.537	113							200.302	254.415	196.074	366.76	653.6	159.28	246.4	55	202.68	78	43.08	135.36	104.72	8.88	111.04	38.28	29.8	56.24	36.92
2020-11-08	23:30:00	128012	900	900	985141000928712	E:\CCI STUDY\GROUP A\POST-WEEK4	GrAWEEK4PostSx	7462.77	38.1689	109.602	67							221.246	186.049	178.625	438.04	763.28	107.84	136.72	72.8	71.72	47.28	9.32	42.92	72.2	40.24	93.8	103.88	6.44	168.68	170.72
2020-11-08	23:45:00	128912	900	900	985141000928712	E:\CCI STUDY\GROUP A\POST-WEEK4	GrAWEEK4PostSx	5059.17	38.0277	108.718	42							195.98	200.98	139.505	128.72	864	117.44	36	5.12	12.28	14.92	115.64	18.44	14.76	39.28	17.56	12.08	6.32	226.36	417.24
2020-11-09	00:00:00	129812	900	900	985141000928712	E:\CCI STUDY\GROUP A\POST-WEEK4	GrAWEEK4PostSx	8735.96	37.9789	157.469	79							263.255	188.471	275.873	154.68	669.68	247.92	230.32	26.16	224.36	65.52	66.6	127.76	143.48	15.48	102.56	43.68	76.16	8.24	0
2020-11-09	00:15:00	130712	900	900	985141000928712	E:\CCI STUDY\GROUP A\POST-WEEK4	GrAWEEK4PostSx	7286.23	38.0072	136.461	63							220.367	169.171	316.369	269.44	804.56	135.56	95.44	235.12	198.12	22.84	62.48	74.68	197.96	8.84	20.76	27.48	4.44	33.24	14.04
2020-11-09	00:30:00	131612	900	900	985141000928712	E:\CCI STUDY\GROUP A\POST-WEEK4	GrAWEEK4PostSx	7850.65	38.0521	116.372	70							241.172	194.13	193.01	230.36	783.84	54.36	116.16	4.64	42.44	22.32	27.92	80.8	66.56	114.72	35.36	62	7.76	246.24	189.24
2020-11-09	00:45:00	132512	900	900	985141000928712	E:\CCI STUDY\GROUP A\POST-WEEK4	GrAWEEK4PostSx	1563.66	37.5849	115.466	16							300.467	205.852	154.72	44.24	880.8	33.72	19.2	9	0	0	9	9.12	0	3.44	10.08	0.12	0	260.16	599.08
2020-11-09	01:00:00	133412	900	900	985141000928712	E:\CCI STUDY\GROUP A\POST-WEEK4	GrAWEEK4PostSx	4235.02	37.7003	93.6614	37							155.849	241.751	152.162	329.56	807.64	21.04	92.36	3.52	12.4	17.48	3.84	3.04	11.48	7.12	89.32	46.24	0	473.44	232.12
2020-11-09	01:15:00	134312	900	900	985141000928712	E:\CCI STUDY\GROUP A\POST-WEEK4	GrAWEEK4PostSx	9869.54	37.8378	140.77	83							238.845	200.009	183.945	305.68	847.76	172.88	52.24	34	179.48	25.36	75.48	38.72	98.2	41.16	13.52	58.8	37.24	225.24	72.8
2020-11-09	01:30:00	135212	900	900	985141000928712	E:\CCI STUDY\GROUP A\POST-WEEK4	GrAWEEK4PostSx	12091.7	37.7297	179.697	104							275.528	271.736	193.671	258.32	863.32	409.72	36.68	16.24	299.92	103.12	47.16	27.6	119.48	19.92	9.08	208.72	17.56	1.28	29.92
2020-11-09	01:45:00	136112	900	900	985141000928712	E:\CCI STUDY\GROUP A\POST-WEEK4	GrAWEEK4PostSx	11814	37.6628	131.314	97							250.467	197.131	187.076	182.28	592.36	103.84	307.64	180.48	78.52	81.28	25.12	155.48	35	8.72	152.16	95.88	12.96	20.6	53.8
2020-11-09	02:00:00	137012	900	900	985141000928712	E:\CCI STUDY\GROUP A\POST-WEEK4	GrAWEEK4PostSx	3396.56	37.4594	125.354	31							155.566	258.48	211.068	44.4	861.44	12.2	38.56	3.96	2.76	0	6.16	3.76	1.92	5.08	34.8	5.48	177.72	311.6	346.76
2020-11-09	02:15:00	137912	900	900	985141000928712	E:\CCI STUDY\GROUP A\POST-WEEK4	GrAWEEK4PostSx	1092.98	36.3362	136.983	9							203.753	252.024	209.874	101.64	885.12	203.88	14.88	0	0	0	0	0	0	0	14.88	10.68	0	793.16	81.28
2020-11-09	02:30:00	138812	900	900	985141000928712	E:\CCI STUDY\GROUP A\POST-WEEK4	GrAWEEK4PostSx	1124.99	35.7476	116.707	10							202.533	158.2	224.823	218.08	820.32	79.32	79.68	0	0	0	0	0	0	0	79.68	98.72	0	589.64	131.96
2020-11-09	02:45:00	139712	900	900	985141000928712	E:\CCI STUDY\GROUP A\POST-WEEK4	GrAWEEK4PostSx	358.468	36.3841	86.0697	3							147.834	143.521	140.994	131.08	900	11.56	0	0	0	0	0	0	0	0	0	0	0	628.12	271.88
2020-11-09	03:00:00	140612	900	900	985141000928712	E:\CCI STUDY\GROUP A\POST-WEEK4	GrAWEEK4PostSx	1101.58	36.0379	107.412	12							173.116	116.019	130.382	48.84	895.24	0	4.76	0.76	0	0	0.44	3.64	0	0	1.12	0.4	0	686.08	207.56
2020-11-09	03:15:00	141512	900	900	985141000928712	E:\CCI STUDY\GROUP A\POST-WEEK4	GrAWEEK4PostSx	5200.95	37.1138	109.327	45							234.683	156.195	176.688	86.04	772.56	66.16	127.44	6.92	54.08	7.96	14.2	103.8	6.48	6.72	23.64	13.64	7.88	167.96	486.72
2020-11-09	03:30:00	142412	900	900	985141000928712	E:\CCI STUDY\GROUP A\POST-WEEK4	GrAWEEK4PostSx	4101.19	37.2562	97.4362	38							222.678	188.504	143.278	101.36	871.16	11.92	28.84	1	13.28	11.64	16.8	17.32	16.4	0.68	11.52	12.72	0	328.16	470.48
2020-11-09	03:45:00	143312	900	900	985141000928712	E:\CCI STUDY\GROUP A\POST-WEEK4	GrAWEEK4PostSx	10769.3	37.5764	159.001	93							198.494	292.737	282.556	189.16	842.84	324.2	57.16	210.4	188.16	96.2	60.32	32.44	171.36	6.08	24.72	33.16	17.24	44.24	15.68
2020-11-09	04:00:00	144212	900	900	985141000928712	E:\CCI STUDY\GROUP A\POST-WEEK4	GrAWEEK4PostSx	5878.57	37.4995	134.72	49							208.191	209.778	220.821	83.28	866.68	234.16	33.32	166.08	88.48	7.8	50.6	8.04	61.12	15.76	25.28	4.56	0	16.08	456.2
2020-11-09	04:15:00	145112	900	900	985141000928712	E:\CCI STUDY\GROUP A\POST-WEEK4	GrAWEEK4PostSx	1200.55	37.175	114.816	12							137.507	144.032	227.282	17.92	875.52	0	24.48	0.96	0	0	0.52	1.52	0	0	22.96	0.52	0	0	873.52
2020-11-09	04:30:00	146012	900	900	985141000928712	E:\CCI STUDY\GROUP A\POST-WEEK4	GrAWEEK4PostSx	1305.69	36.8678	98.6225	10							103.307	138.624	314.037	16.6	888.36	0	11.64	0	0	0	0	0	0	0	11.64	9.84	0	409.08	469.44
2020-11-09	04:45:00	146912	900	900	985141000928712	E:\CCI STUDY\GROUP A\POST-WEEK4	GrAWEEK4PostSx	119.5	36.6498	111.497	0							149.772	127.293	213.545	4.76	900	0	0	0	0	0	0	0	0	0	0	0	0	900	0
2020-11-09	05:00:00	147812	900	900	985141000928712	E:\CCI STUDY\GROUP A\POST-WEEK4	GrAWEEK4PostSx	10048	37.0906	121.964	89							195.458	226.592	206.267	232.12	767.8	93.72	132.2	37.76	168.28	75.28	143.6	44.16	40.36	0	88.04	28.12	0	218.48	55.92
2020-11-09	05:15:00	148712	900	900	985141000928712	E:\CCI STUDY\GROUP A\POST-WEEK4	GrAWEEK4PostSx	14156	37.7748	134.24	124							200.772	200.141	231.063	281.88	735.52	111.16	164.48	158.68	100.36	96.44	49.6	145.12	115.24	25.72	19.36	72.48	19.8	47.68	49.52
2020-11-09	05:30:00	149612	900	900	985141000928712	E:\CCI STUDY\GROUP A\POST-WEEK4	GrAWEEK4PostSx	15034.8	38.1053	125.018	134							203.54	224.918	184.677	339.2	774.64	95.8	125.36	105.68	120.16	203.88	53	73.2	62.36	30.84	52.16	45.88	81.24	63.84	7.76
2020-11-09	05:45:00	150512	900	900	985141000928712	E:\CCI STUDY\GROUP A\POST-WEEK4	GrAWEEK4PostSx	11002	38.1747	116.552	96							172.834	205.017	229.173	270.92	760.16	55.64	139.84	8.36	29.4	62.44	4.56	15.96	42.12	79.48	123.88	36.56	95.12	290.4	111.72
2020-11-09	06:00:00	151412	900	900	985141000928712	E:\CCI STUDY\GROUP A\POST-WEEK4	GrAWEEK4PostSx	8855.42	37.9582	143.85	76							232.594	202.673	226.885	159.84	697.36	208.28	202.64	25.12	55.32	142.04	12.44	71.96	41.48	27.4	130.68	73.88	119.88	82.88	116.92
2020-11-09	06:15:00	152312	900	900	985141000928712	E:\CCI STUDY\GROUP A\POST-WEEK4	GrAWEEK4PostSx	7949.65	37.6752	135.692	66							216.952	200.84	193.195	129.16	648.84	126	251.16	7.08	215.92	49.76	4.56	54.76	17.64	41.44	196.4	163.32	3.52	27.92	117.68
2020-11-09	06:30:00	153212	900	900	985141000928712	E:\CCI STUDY\GROUP A\POST-WEEK4	GrAWEEK4PostSx	6819.52	37.6064	121.054	56							182.619	191.417	204.39	146.6	715.96	69.04	184.04	32.68	344.44	104.28	30.08	114.6	55.2	104.64	69.44	37.76	2.44	3.12	1.32
2020-11-09	06:45:00	154112	900	900	985141000928712	E:\CCI STUDY\GROUP A\POST-WEEK4	GrAWEEK4PostSx	2241.3	37.3591	96.2932	17							128.927	189.335	152.894	149.76	612.92	0	287.08	3.12	609.8	0	0	287.08	0	0	0	0	0	0	0
2020-11-09	07:00:00	155012	900	900	985141000928712	E:\CCI STUDY\GROUP A\POST-WEEK4	GrAWEEK4PostSx	297.018	36.8352	96.8882	2							111.187	132.994	167.456	158.2	64.92	0	835.08	0	64.92	0	0	835.08	0	0	0	0	0	0	0
2020-11-09	07:15:00	155912	900	900	985141000928712	E:\CCI STUDY\GROUP A\POST-WEEK4	GrAWEEK4PostSx	11782.8	36.9203	123.76	102							170.951	196.041	224.631	202.32	736.84	88.8	163.16	14.56	169.24	120.4	27.84	96.36	25.68	7.64	66.8	75.08	56.96	129.28	110.16
2020-11-09	07:30:00	156812	900	900	985141000928712	E:\CCI STUDY\GROUP A\POST-WEEK4	GrAWEEK4PostSx	8380.42	37.1509	140.993	76							173.188	225.181	232.495	196.44	746.16	163	153.84	45.04	77.68	42.36	291.32	37.44	1.04	162.88	116.4	0	94.56	31.28	0
2020-11-09	07:45:00	157712	900	900	985141000928712	E:\CCI STUDY\GROUP A\POST-WEEK4	GrAWEEK4PostSx	0	36.731	162.715	0							187.465	190.028	205.163	0	900	0	0	0	0	0	900	0	0	0	0	0	0	0	0
2020-11-09	08:00:00	158612	900	900	985141000928712	E:\CCI STUDY\GROUP A\POST-WEEK4	GrAWEEK4PostSx	120	35.6305	100.252	1							172.779	128.393	158.552	1.2	900	0	0	0	0	0	170.2	0	0	729.8	0	0	0	0	0
2020-11-09	08:15:00	159512	900	900	985141000928712	E:\CCI STUDY\GROUP A\POST-WEEK4	GrAWEEK4PostSx	119.497	35.6898	97.304	1							129.723	121.94	192.926	66.84	448.36	0	451.64	0	0	0	0	0	0	448.36	451.64	0	0	0	0
2020-11-09	08:30:00	160412	900	900	985141000928712	E:\CCI STUDY\GROUP A\POST-WEEK4	GrAWEEK4PostSx	0	35.6037	85.4824	0							143.101	128.147	133.085	0	0	0	900	0	0	0	0	0	0	0	900	0	0	0	0
2020-11-09	08:45:00	161312	900	900	985141000928712	E:\CCI STUDY\GROUP A\POST-WEEK4	GrAWEEK4PostSx	119.499	35.7343	90.1248	1							62.76	175.251	104.661	48.76	111.76	0	788.24	0	0	0	0	0	0	111.76	788.24	0	0	0	0
2020-11-09	09:00:00	162212	900	900	985141000928712	E:\CCI STUDY\GROUP A\POST-WEEK4	GrAWEEK4PostSx	80.0006	35.4004	5.12424	1							96.6688	157.039	23.7902	122	718.12	0	181.88	0	0	0	0	0	0	718.12	181.88	0	0	0	0
2020-11-09	09:15:00	163112	900	900	985141000928712	E:\CCI STUDY\GROUP A\POST-WEEK4	GrAWEEK4PostSx	5570.6	35.8984	82.6674	45							197.757	114.988	136.181	240	477.76	29.36	422.24	0.12	22.08	6.32	314.76	50.36	18.88	79.68	371.88	13.88	0	14.92	7.12
2020-11-09	09:30:00	164012	900	900	985141000928712	E:\CCI STUDY\GROUP A\POST-WEEK4	GrAWEEK4PostSx	1345.61	36.0535	103.461	11							223.383	132.255	123.058	235.04	781.92	0	118.08	0	0	0	179.72	13.24	0	548	104.84	0	0	54.2	0
2020-11-09	09:45:00	164912	900	900	985141000928712	E:\CCI STUDY\GROUP A\POST-WEEK4	GrAWEEK4PostSx	230.492	35.4731	119.56	2							153.414	234.894	144.235	569.56	806.32	0	93.68	0	0	0	557.72	93.68	0	248.6	0	0	0	0	0
2020-11-09	10:00:00	165812	900	900	985141000928712	E:\CCI STUDY\GROUP A\POST-WEEK4	GrAWEEK4PostSx	8881.28	35.4587	88.9492	81							166.278	167.802	132.998	460.92	515	10.4	385	18.92	84.76	49.28	10.16	220.08	92.76	210.36	164.92	12.92	15.04	9.36	11.44
2020-11-09	10:15:00	166712	900	900	985141000928712	E:\CCI STUDY\GROUP A\POST-WEEK4	GrAWEEK4PostSx	4982.08	36.6825	98.246	43							260.823	142.904	120.91	196.48	538.2	40.96	361.8	18.76	25.12	0	87.24	87.36	55.72	351.36	274.44	0	0	0	0
2020-11-09	10:30:00	167612	900	900	985141000928712	E:\CCI STUDY\GROUP A\POST-WEEK4	GrAWEEK4PostSx	478.007	36.1044	79.5792	3							288.445	118.912	99.9947	50.16	276.88	0	623.12	0	0	0	0	0	0	276.88	623.12	0	0	0	0
2020-11-09	10:45:00	168512	900	900	985141000928712	E:\CCI STUDY\GROUP A\POST-WEEK4	GrAWEEK4PostSx	0	35.8176	78.0741	0							261	150.325	78.0741	0	0	0	900	0	0	0	0	0	0	0	900	0	0	0	0
2020-11-09	11:00:00	169412	900	900	985141000928712	E:\CCI STUDY\GROUP A\POST-WEEK4	GrAWEEK4PostSx	119.501	35.6617	9.3144	1							247.208	75.8427	62.4553	70.2	381.6	0	518.4	0	0	0	0	0	0	381.6	518.4	0	0	0	0
2020-11-09	11:15:00	170312	900	900	985141000928712	E:\CCI STUDY\GROUP A\POST-WEEK4	GrAWEEK4PostSx	0	35.4702	28.0543	0							317.896	28.4974	160.311	0	687.2	0	212.8	0	0	0	0	0	0	687.2	212.8	0	0	0	0
2020-11-09	11:30:00	171212	900	900	985141000928712	E:\CCI STUDY\GROUP A\POST-WEEK4	GrAWEEK4PostSx	1056.21	36.0365	113.276	9							269.231	120.759	127.486	21.56	147.64	0	752.36	0	0	0	0.04	43.56	0	108.36	708.8	0	0	39.24	0
2020-11-09	11:45:00	172112	900	900	985141000928712	E:\CCI STUDY\GROUP A\POST-WEEK4	GrAWEEK4PostSx	238.998	35.5662	101.661	2							273.212	141.081	125.885	35	253.88	19.96	646.12	0	0	0	0	0	0	0	646.12	0	0	253.88	0
2020-11-09	12:00:00	173012	900	900	985141000928712	E:\CCI STUDY\GROUP A\POST-WEEK4	GrAWEEK4PostSx	0	35.7807	145.035	0							365.146	217.76	180.036	0	900	0	0	0	0	0	0	0	0	0	0	0	0	900	0
2020-11-09	12:15:00	173912	900	900	985141000928712	E:\CCI STUDY\GROUP A\POST-WEEK4	GrAWEEK4PostSx	288.5	35.878	137.165	2							288.057	137.165	146.932	145.08	183.28	88.4	716.72	0	0	0	0	0	0	0	716.72	0	0	110.76	72.52
2020-11-09	12:30:00	174812	900	900	985141000928712	E:\CCI STUDY\GROUP A\POST-WEEK4	GrAWEEK4PostSx	6240.84	35.9346	110.237	51							240.548	127.6	149.937	102.08	312.84	0	587.16	0	14.4	4.2	101.8	127	100.2	76.28	460.16	1.8	0	14.16	0
2020-11-09	12:45:00	175712	900	900	985141000928712	E:\CCI STUDY\GROUP A\POST-WEEK4	GrAWEEK4PostSx	3701.87	35.7565	122.762	29							178.641	177.797	161.799	82.88	508.8	180.56	391.2	0	212.28	166.84	18.32	194.76	74.64	1.52	196.44	1.8	20.4	12.4	0.6
2020-11-09	13:00:00	176612	900	900	985141000928712	E:\CCI STUDY\GROUP A\POST-WEEK4	GrAWEEK4PostSx	4044.84	35.7381	220.453	34							296.606	235.849	255.209	47	845.76	584.56	54.24	0	6.08	810.84	24.36	54.24	4.48	0	0	0	0	0	0
2020-11-09	13:15:00	177512	900	900	985141000928712	E:\CCI STUDY\GROUP A\POST-WEEK4	GrAWEEK4PostSx	3477.2	35.3888	158.144	40							269.048	158.766	238.625	31.96	882.24	32.2	17.76	0	834.64	46.24	0.2	17.76	1.16	0	0	0	0	0	0
2020-11-09	13:30:00	178412	900	900	985141000928712	E:\CCI STUDY\GROUP A\POST-WEEK4	GrAWEEK4PostSx	5648.97	35.4211	121.838	75							203.934	161.416	237.734	33.6	887.92	0	12.08	0	882.2	2.56	1.76	12.08	1.4	0	0	0	0	0	0
2020-11-09	13:45:00	179312	900	900	985141000928712	E:\CCI STUDY\GROUP A\POST-WEEK4	GrAWEEK4PostSx	2540.27	35.3197	147.634	26							275.022	148.022	246.384	18.96	893.72	14	6.28	0	642.76	250.44	0.16	6.28	0.36	0	0	0	0	0	0
2020-11-09	14:00:00	180212	900	900	985141000928712	E:\CCI STUDY\GROUP A\POST-WEEK4	GrAWEEK4PostSx	9521.77	35.3583	208.713	60							285.602	208.874	246.045	65.4	861.56	384.28	38.44	0	471.88	386.96	0.4	38.44	1.12	1.2	0	0	0	0	0
2020-11-09	14:15:00	181112	900	900	985141000928712	E:\CCI STUDY\GROUP A\POST-WEEK4	GrAWEEK4PostSx	7737.28	36.2534	145.461	65							229.703	197.997	169.94	128.08	461.08	171.4	438.92	41.96	39.84	177.56	14	34.2	50.28	14.2	404.72	40.4	25.32	31.12	26.4
2020-11-09	14:30:00	182012	900	900	985141000928712	E:\CCI STUDY\GROUP A\POST-WEEK4	GrAWEEK4PostSx	1126	36.4884	69.6329	9							154.27	124.274	145.212	16.92	295.72	14.44	604.28	0	0	0	0	38.32	0	231.52	565.96	0	0	64.2	0
2020-11-09	14:45:00	182912	900	900	985141000928712	E:\CCI STUDY\GROUP A\POST-WEEK4	GrAWEEK4PostSx	150.326	35.8183	65.364	1							90.1258	87.5363	139.391	421.08	518.28	0	381.72	0	0	0	0	0	0	518.28	381.72	0	0	0	0
2020-11-09	15:00:00	183812	900	900	985141000928712	E:\CCI STUDY\GROUP A\POST-WEEK4	GrAWEEK4PostSx	208.178	35.6166	121.744	2							119.5	155.55	128.857	279.72	218.08	0	681.92	0	0	0	0	0	0	218.08	681.92	0	0	0	0
2020-11-09	15:15:00	184712	900	900	985141000928712	E:\CCI STUDY\GROUP A\POST-WEEK4	GrAWEEK4PostSx	0	36	119.5	0							119.5	169.352	120	0	0	0	900	0	0	0	0	0	0	0	900	0	0	0	0
2020-11-09	15:30:00	185612	900	900	985141000928712	E:\CCI STUDY\GROUP A\POST-WEEK4	GrAWEEK4PostSx	0	36.08	112.054	0							145.304	153.354	118.122	0	0	0	900	0	0	0	0	0	0	0	900	0	0	0	0
2020-11-09	15:45:00	186512	900	900	985141000928712	E:\CCI STUDY\GROUP A\POST-WEEK4	GrAWEEK4PostSx	5860.14	36.1081	109.007	51							157.6	176.072	168.752	162.64	332.56	8.84	567.44	8.52	67.32	5.4	82.52	128.48	15.52	133.88	438.96	6.56	0	12.84	0
2020-11-09	16:00:00	187412	900	900	985141000928712	E:\CCI STUDY\GROUP A\POST-WEEK4	GrAWEEK4PostSx	1301.19	36.3513	105.424	11							229.653	195.903	121.952	128.12	832.04	0	67.96	0	0	0	82.64	65.04	0	749.4	2.92	0	0	0	0
2020-11-09	16:15:00	188312	900	900	985141000928712	E:\CCI STUDY\GROUP A\POST-WEEK4	GrAWEEK4PostSx	717	35.7785	118.962	6							175.326	331.036	122.422	7.16	807.24	0	92.76	0	0	0	0	0	0	807.24	92.76	0	0	0	0
2020-11-09	16:30:00	189212	900	900	985141000928712	E:\CCI STUDY\GROUP A\POST-WEEK4	GrAWEEK4PostSx	7266.21	36.2748	110.791	60							174.957	254.312	153.546	95.6	699.28	13.72	200.72	5.76	97.28	4.16	102.52	30.4	86.52	329.52	170.32	7.24	7.56	53.16	5.56
2020-11-09	16:45:00	190112	900	900	985141000928712	E:\CCI STUDY\GROUP A\POST-WEEK4	GrAWEEK4PostSx	766.498	36.54	114.68	6							123.721	156.792	128.278	21.2	144.96	0	755.04	0	6.52	0	0	755.04	138.44	0	0	0	0	0	0
2020-11-09	17:00:00	191012	900	900	985141000928712	E:\CCI STUDY\GROUP A\POST-WEEK4	GrAWEEK4PostSx	559.569	36.0783	74.1135	4							118.032	110.376	119.122	27.64	513.4	0	386.6	0	262.48	206.76	0	386.6	44.16	0	0	0	0	0	0
2020-11-09	17:15:00	191912	900	900	985141000928712	E:\CCI STUDY\GROUP A\POST-WEEK4	GrAWEEK4PostSx	3294.64	36.3882	96.308	26							151.122	243.383	122.932	221.84	799.16	7.28	100.84	55.52	121.8	269.52	90.96	85.12	237.36	3.28	15.72	0	17.68	3.04	0
2020-11-09	17:30:00	192812	900	900	985141000928712	E:\CCI STUDY\GROUP A\POST-WEEK4	GrAWEEK4PostSx	1839.24	36.7879	120.312	17							156.042	242.361	138.996	54.2	650.56	45.48	249.44	33	17.92	462.16	46.4	249.44	38.96	0	0	5.32	0	0	46.8
2020-11-09	17:45:00	193712	900	900	985141000928712	E:\CCI STUDY\GROUP A\POST-WEEK4	GrAWEEK4PostSx	2544.57	36.2622	89.471	21							118.602	231.319	153.773	522.8	607.56	34.64	292.44	0	138.56	159.68	22.6	291.4	183.52	103.2	1.04	0	0	0	0
2020-11-09	18:00:00	194612	900	900	985141000928712	E:\CCI STUDY\GROUP A\POST-WEEK4	GrAWEEK4PostSx	8748.05	36.9644	122.625	77							230.607	190.038	179.994	232.24	749.92	94.24	150.08	25.48	261.96	156.68	4.32	111.48	129.32	21.48	38.6	13.08	95.72	31.36	10.52
2020-11-09	18:15:00	195512	900	900	985141000928712	E:\CCI STUDY\GROUP A\POST-WEEK4	GrAWEEK4PostSx	5230.19	37.5516	147.881	46							254.353	263.005	176.858	102.24	874.24	171.96	25.76	33.36	197.52	40.4	47.72	17.88	38.44	36.4	7.88	6.24	71.48	398.4	4.28
2020-11-09	18:30:00	196412	900	900	985141000928712	E:\CCI STUDY\GROUP A\POST-WEEK4	GrAWEEK4PostSx	3457.35	36.9599	136.388	27							280.66	196.7	252.111	123	792.84	194.88	107.16	113.08	350.48	291.24	0	107.16	38.04	0	0	0	0	0	0
2020-11-09	18:45:00	197312	900	900	985141000928712	E:\CCI STUDY\GROUP A\POST-WEEK4	GrAWEEK4PostSx	7704.19	37.3775	93.8797	69							151.12	231.282	158.193	211.48	810.44	1.72	89.56	42.24	4.28	1.52	21.04	59.64	44.28	80.44	29.92	10.8	372.16	226.68	7
2020-11-09	19:00:00	198212	900	900	985141000928712	E:\CCI STUDY\GROUP A\POST-WEEK4	GrAWEEK4PostSx	8346.76	37.3894	155.212	72							256.216	237.495	224.077	124.64	828.2	222.4	71.8	135.96	86.04	8.68	18.28	39.04	61.2	9.32	32.76	19.28	408.96	2.24	78.24
2020-11-09	19:15:00	199112	900	900	985141000928712	E:\CCI STUDY\GROUP A\POST-WEEK4	GrAWEEK4PostSx	2716.21	37.459	98.535	23							151.783	238.083	126.421	126.6	768.8	10.92	131.2	3.64	5.48	0	0	19.52	7.48	0	111.68	179.72	0	27.2	545.28
2020-11-09	19:30:00	200012	900	900	985141000928712	E:\CCI STUDY\GROUP A\POST-WEEK4	GrAWEEK4PostSx	8314.95	37.7665	104.133	74							167.078	174.858	171.708	383.96	737.56	69.56	162.44	1.36	18.88	7.36	20.08	76.44	76.04	33.04	86	156.2	6.88	275.28	142.44
2020-11-09	19:45:00	200912	900	900	985141000928712	E:\CCI STUDY\GROUP A\POST-WEEK4	GrAWEEK4PostSx	8710.47	38.0154	146.764	80							212.619	223.513	173.126	350.92	741.2	257.88	158.8	28.76	60.56	62.2	17.08	108.16	87.52	11.64	50.64	48.84	0	270	154.6
2020-11-09	20:00:00	201812	900	900	985141000928712	E:\CCI STUDY\GROUP A\POST-WEEK4	GrAWEEK4PostSx	3443.29	38.0559	124.358	27							162.932	172.489	206.487	157.96	886.28	79.16	13.72	4.08	4.36	0.92	1.48	7.72	86.76	135.24	6	160.8	246.76	235.92	9.96
2020-11-09	20:15:00	202712	900	900	985141000928712	E:\CCI STUDY\GROUP A\POST-WEEK4	GrAWEEK4PostSx	2393.05	37.7363	115.825	26							233.497	230.786	131.397	39.16	885.08	29.32	14.92	0	1.28	3.44	4.32	8.88	0.4	2.72	6.04	53.52	468.68	349.04	1.68
2020-11-09	20:30:00	203612	900	900	985141000928712	E:\CCI STUDY\GROUP A\POST-WEEK4	GrAWEEK4PostSx	8161.43	37.2828	96.3491	68							216.277	188.723	138.608	262.44	858.12	42.16	41.88	6.96	33.92	25.88	2.84	32.8	23.2	45.8	9.08	30.48	112.92	509.2	66.92
2020-11-09	20:45:00	204512	900	900	985141000928712	E:\CCI STUDY\GROUP A\POST-WEEK4	GrAWEEK4PostSx	1763.77	37.2619	108.343	14							206.864	164.172	129.821	95.2	893.88	55.72	6.12	49.8	1.28	4.64	0.44	0	7.88	719.92	6.12	0.6	0	107.68	1.64
2020-11-09	21:00:00	205412	900	900	985141000928712	E:\CCI STUDY\GROUP A\POST-WEEK4	GrAWEEK4PostSx	8346.3	37.5405	135.624	75							192.385	184.721	209.99	251.52	825.92	271.16	74.08	100.36	115.72	31.2	21.04	23.4	33.44	21.56	50.68	41.56	18.28	432.2	10.56
2020-11-09	21:15:00	206312	900	900	985141000928712	E:\CCI STUDY\GROUP A\POST-WEEK4	GrAWEEK4PostSx	8130.79	37.8661	185.226	77							247.165	247.574	253.339	278.64	805.96	438.52	94.04	35.76	44.84	43.04	139.24	64.6	235.96	47.16	29.44	78.24	120.24	57.04	4.44
2020-11-09	21:30:00	207212	900	900	985141000928712	E:\CCI STUDY\GROUP A\POST-WEEK4	GrAWEEK4PostSx	2081.02	37.3412	187.706	18							239.601	275.624	283.624	90.4	888.08	415.8	11.92	0	0	0	0	0	0	18.48	11.92	0	651.08	218.52	0
2020-11-09	21:45:00	208112	900	900	985141000928712	E:\CCI STUDY\GROUP A\POST-WEEK4	GrAWEEK4PostSx	3198.33	37.0255	111.622	27							164.203	229.66	140.019	104.92	848.28	22.4	51.72	3.04	16.48	183.52	2.52	8.68	13.28	181.76	43.04	41	288.32	112.64	5.72
2020-11-09	22:00:00	209012	900	900	985141000928712	E:\CCI STUDY\GROUP A\POST-WEEK4	GrAWEEK4PostSx	5513.57	37.5585	117.137	49							219.106	199.425	151.702	203.8	801.6	42.68	98.4	0.04	323.16	264.04	11.96	59.24	69.56	12.12	39.16	42	37.64	10.6	30.48
2020-11-09	22:15:00	209912	900	900	985141000928712	E:\CCI STUDY\GROUP A\POST-WEEK4	GrAWEEK4PostSx	9884.01	37.9893	138.02	90							204.529	210.721	190.737	407.68	755.28	169.48	144.72	22.12	110.32	131.44	47.88	97.76	102.72	34.84	46.96	100.48	149.68	34.04	21.76
2020-11-09	22:30:00	210812	900	900	985141000928712	E:\CCI STUDY\GROUP A\POST-WEEK4	GrAWEEK4PostSx	6084.03	38.0389	148.919	54							252.356	223.583	204.733	252.36	781.08	235.4	118.92	0	150.28	159.92	52.16	102.16	38.16	12.04	16.76	51.24	95.32	200.6	21.36
2020-11-09	22:45:00	211712	900	900	985141000928712	E:\CCI STUDY\GROUP A\POST-WEEK4	GrAWEEK4PostSx	9941.62	37.725	128.267	80							188.896	233.379	215.481	288.64	787.72	80.92	112.28	42.36	102.52	193.8	24.64	17.04	73.88	23.72	95.24	74.68	88.52	144.08	19.52
2020-11-09	23:00:00	212612	900	900	985141000928712	E:\CCI STUDY\GROUP A\POST-WEEK4	GrAWEEK4PostSx	1343.49	37.235	130.3	11							210.328	235.347	175.578	83.04	867.6	91.08	32.4	0	0	0	0	0	0	36.96	32.4	0	456.24	374.4	0
2020-11-09	23:15:00	213512	900	900	985141000928712	E:\CCI STUDY\GROUP A\POST-WEEK4	GrAWEEK4PostSx	2363.01	36.6161	100.915	22							171.176	181.986	179.739	81.6	803.92	0	96.08	0	0	0	0	0	0	269.76	96.08	0	145.76	388.4	0
2020-11-09	23:30:00	214412	900	900	985141000928712	E:\CCI STUDY\GROUP A\POST-WEEK4	GrAWEEK4PostSx	798.911	36.9738	106.13	7							152.231	139.795	121.208	125.4	495.52	0	404.48	0	0	0	0	0	0	205.16	404.48	0	290.36	0	0
2020-11-09	23:45:00	215312	900	900	985141000928712	E:\CCI STUDY\GROUP A\POST-WEEK4	GrAWEEK4PostSx	914.994	37.2062	110.258	5							212.835	167.027	122.457	18.36	900	0	0	0	0	0	0	0	0	367.8	0	0	496.88	35.32	0
2020-11-10	00:00:00	216212	900	900	985141000928712	E:\CCI STUDY\GROUP A\POST-WEEK4	GrAWEEK4PostSx	11288.8	37.1981	115.07	98							175.622	175.533	216.352	329.56	732.96	85.32	167.04	30.72	34.96	30.04	86.4	55.52	34.56	222.4	111.52	13	80.84	181.76	18.28
2020-11-10	00:15:00	217112	900	900	985141000928712	E:\CCI STUDY\GROUP A\POST-WEEK4	GrAWEEK4PostSx	13271.7	37.9674	139.993	128							205.443	208.865	195.621	477.56	587.4	180	312.6	108.16	57.84	48.36	77.92	287.08	182.44	26.24	25.52	49.8	20	11.48	5.16
2020-11-10	00:30:00	218012	900	900	985141000928712	E:\CCI STUDY\GROUP A\POST-WEEK4	GrAWEEK4PostSx	10817.4	38.1073	106.932	90							183.094	183.03	229.176	440.84	786.16	78.96	113.84	45.68	112.8	23.36	69.96	81.8	119.8	86.88	32.04	42.2	170.68	25.4	89.4
2020-11-10	00:45:00	218912	900	900	985141000928712	E:\CCI STUDY\GROUP A\POST-WEEK4	GrAWEEK4PostSx	8723.88	37.8725	140.373	78							233.474	208.255	197.392	275.28	807.64	189.68	92.36	19.2	102.64	46.84	187.84	71.16	61.4	22.76	21.2	76.96	191.32	96.08	2.6
2020-11-10	01:00:00	219812	900	900	985141000928712	E:\CCI STUDY\GROUP A\POST-WEEK4	GrAWEEK4PostSx	3573.48	37.4662	194.717	27							311.19	219.52	240.866	47.92	872.76	455.04	27.24	0	66.76	626.88	0	3.32	170.36	0	23.92	0	0	0	8.76
2020-11-10	01:15:00	220712	900	900	985141000928712	E:\CCI STUDY\GROUP A\POST-WEEK4	GrAWEEK4PostSx	2043.91	36.6789	202.471	17							358.91	247.466	259.449	26.88	893.04	577.64	6.96	99.12	1.68	658.28	1.6	4.96	129.72	0	2	1.08	0	0	1.56
2020-11-10	01:30:00	221612	900	900	985141000928712	E:\CCI STUDY\GROUP A\POST-WEEK4	GrAWEEK4PostSx	1223.71	36.9278	68.7552	11							165.399	197.525	106.573	38.44	566.68	9.2	333.32	0	0	0	0	0	5.88	6.56	333.32	528.44	16.64	8.16	1
2020-11-10	01:45:00	222512	900	900	985141000928712	E:\CCI STUDY\GROUP A\POST-WEEK4	GrAWEEK4PostSx	0	36.2704	104.77	0							190.649	168.789	111.827	0	0	0	900	0	0	0	0	0	0	0	900	0	0	0	0
2020-11-10	02:00:00	223412	900	900	985141000928712	E:\CCI STUDY\GROUP A\POST-WEEK4	GrAWEEK4PostSx	239	36.3095	116.987	2							164.41	182.563	120.961	2.4	24.72	0	875.28	0	0	0	0	0	0	0	875.28	0	0	24.72	0
2020-11-10	02:15:00	224312	900	900	985141000928712	E:\CCI STUDY\GROUP A\POST-WEEK4	GrAWEEK4PostSx	3833.3	37.1029	107.235	36							141.945	170.964	130.248	183.48	285.64	56.68	614.36	0.04	37.24	9.64	73.36	6.96	11.88	0	607.4	44.76	2.24	94.64	11.84
2020-11-10	02:30:00	225212	900	900	985141000928712	E:\CCI STUDY\GROUP A\POST-WEEK4	GrAWEEK4PostSx	11076	37.3691	160.085	98							242.638	268.742	175.533	295.4	712.56	222.76	187.44	70.4	103.84	28.76	99.96	170.52	331.2	8.44	16.92	24.92	19.48	6.84	18.72
2020-11-10	02:45:00	226112	900	900	985141000928712	E:\CCI STUDY\GROUP A\POST-WEEK4	GrAWEEK4PostSx	7364.21	37.6463	147.519	64							199.094	223.867	206.844	134.76	728.64	212.84	171.36	84.68	33.16	156.24	11.88	110.32	122.68	4	61.04	85.44	8.36	65.56	156.64
2020-11-10	03:00:00	227012	900	900	985141000928712	E:\CCI STUDY\GROUP A\POST-WEEK4	GrAWEEK4PostSx	8202.49	37.6429	107.609	71							245.382	194.128	175.658	288.56	786.8	6.12	113.2	89.76	43.44	81.84	40.84	80.08	186.2	11.92	33.12	32.44	74.6	45	180.76
2020-11-10	03:15:00	227912	900	900	985141000928712	E:\CCI STUDY\GROUP A\POST-WEEK4	GrAWEEK4PostSx	6157.64	37.4772	136.183	53							204.271	268.583	208.038	91.48	890.64	102	9.36	128.2	203.16	107	2.88	8.64	17.44	5.72	0.72	4.88	198.76	194.8	27.8
2020-11-10	03:30:00	228812	900	900	985141000928712	E:\CCI STUDY\GROUP A\POST-WEEK4	GrAWEEK4PostSx	1195	37.0379	162.941	10							222.124	240.872	294.151	12.6	891.88	277.48	8.12	0	164.52	727.36	0	8.12	0	0	0	0	0	0	0
2020-11-10	03:45:00	229712	900	900	985141000928712	E:\CCI STUDY\GROUP A\POST-WEEK4	GrAWEEK4PostSx	1699.59	37.2006	120.978	12							242.046	223.701	151.442	99.32	896.28	62.2	3.72	0	132.68	55.08	0.84	1.2	0	296.88	2.52	0	3.84	406.96	0
2020-11-10	04:00:00	230612	900	900	985141000928712	E:\CCI STUDY\GROUP A\POST-WEEK4	GrAWEEK4PostSx	10357	37.5989	143.432	93							187.194	229.965	237.609	360.12	795.4	200.72	104.6	103.2	176	181.68	98.92	103.32	84.32	19.36	1.28	89.8	14.68	21.28	6.16
2020-11-10	04:15:00	231512	900	900	985141000928712	E:\CCI STUDY\GROUP A\POST-WEEK4	GrAWEEK4PostSx	8222.93	37.8843	116.365	69							228.794	177.787	166.755	349.44	718.8	113.04	181.2	58.32	45.64	6	133.88	64.16	94.36	259.48	117.04	10.2	61.32	45.76	3.84
2020-11-10	04:30:00	232412	900	900	985141000928712	E:\CCI STUDY\GROUP A\POST-WEEK4	GrAWEEK4PostSx	10973.2	37.6966	141.989	97							250.663	177.319	206.801	263.16	774.4	201	125.6	152.48	78.08	63.96	74	109.52	166.72	99.64	16.08	66.64	0	19.36	53.52
2020-11-10	04:45:00	233312	900	900	985141000928712	E:\CCI STUDY\GROUP A\POST-WEEK4	GrAWEEK4PostSx	6927.7	37.5129	181.295	62							208.801	281.861	286.211	102.16	743.4	369.28	156.6	0.04	17.72	54	111	127.52	47.12	26.84	29.08	7.88	310.96	118.48	49.36
2020-11-10	05:00:00	234212	900	900	985141000928712	E:\CCI STUDY\GROUP A\POST-WEEK4	GrAWEEK4PostSx	5562.22	37.4692	132.003	44							224.946	185.819	202.659	158.44	803.16	122.2	96.84	1.8	37.32	45.16	468.12	64.72	9.04	87.76	32.12	34.08	115.08	4.8	0
2020-11-10	05:15:00	235112	900	900	985141000928712	E:\CCI STUDY\GROUP A\POST-WEEK4	GrAWEEK4PostSx	5451.37	37.3157	112.798	44							185.726	164.089	228.777	157.72	765.8	16.48	134.2	106.6	7.28	12.88	4.48	8.28	2.28	131.56	125.92	3.44	159.4	336.12	1.76
2020-11-10	05:30:00	236012	900	900	985141000928712	E:\CCI STUDY\GROUP A\POST-WEEK4	GrAWEEK4PostSx	8656.96	37.3389	172.282	77							243.814	246.261	250.667	133.84	841	329.16	59	65.28	394	37.24	70.56	29.44	44.44	51.72	29.56	8.68	72.52	89.6	6.96
2020-11-10	05:45:00	236912	900	900	985141000928712	E:\CCI STUDY\GROUP A\POST-WEEK4	GrAWEEK4PostSx	7115.45	37.4584	151.318	62							227.716	206.474	222.267	121.88	732.92	282.04	167.08	97.76	118.4	381.52	26.24	160.32	21.08	13.6	6.76	20.36	0	43	10.96
2020-11-10	06:00:00	237812	900	900	985141000928712	E:\CCI STUDY\GROUP A\POST-WEEK4	GrAWEEK4PostSx	7279.92	37.567	126.612	67							194.992	178.576	242.866	96.56	836.2	84.96	63.8	45.88	238.72	200.28	116.64	22.88	144.4	6.2	40.92	8.2	55.88	7.52	12.48
2020-11-10	06:15:00	238712	900	900	985141000928712	E:\CCI STUDY\GROUP A\POST-WEEK4	GrAWEEK4PostSx	8953.81	37.2802	143.979	78							209.037	188.572	205.436	148.56	629.92	116.8	270.08	12.52	61.36	33.2	117.16	109.72	43.16	252.8	160.36	83.52	0.68	25.52	0
2020-11-10	06:30:00	239612	900	900	985141000928712	E:\CCI STUDY\GROUP A\POST-WEEK4	GrAWEEK4PostSx	7221.15	36.9539	136.97	61							228.904	170.468	211.467	101.16	493.92	95.36	406.08	84.84	118.6	16.16	39.16	17.68	67.04	27.88	388.4	18.04	66	39.76	16.44
2020-11-10	06:45:00	240512	900	900	985141000928712	E:\CCI STUDY\GROUP A\POST-WEEK4	GrAWEEK4PostSx	1364.84	36.2741	88.5104	11							111.061	203.868	183.795	30.92	290.88	4.72	609.12	0	0	0	0	3	0	285.52	606.12	5.36	0	0	0
2020-11-10	07:00:00	241412	900	900	985141000928712	E:\CCI STUDY\GROUP A\POST-WEEK4	GrAWEEK4PostSx	409.355	35.7221	106.231	4							108.808	195.819	186.219	173.6	264.4	0	635.6	0	0	0	0	436.2	0	264.4	199.4	0	0	0	0
2020-11-10	07:15:00	242312	900	900	985141000928712	E:\CCI STUDY\GROUP A\POST-WEEK4	GrAWEEK4PostSx	0	35.2529	119.508	0							139.054	187.947	206.45	0	900	0	0	0	0	0	0	0	0	900	0	0	0	0	0
2020-11-10	07:30:00	243212	900	900	985141000928712	E:\CCI STUDY\GROUP A\POST-WEEK4	GrAWEEK4PostSx	289.352	35.0132	114.99	3							165.159	155.83	180.213	2.44	423.08	13.08	476.92	0	0	0	0.04	4.84	0	423.04	472.08	0	0	0	0
2020-11-10	07:45:00	244112	900	900	985141000928712	E:\CCI STUDY\GROUP A\POST-WEEK4	GrAWEEK4PostSx	597.5	35.7602	118.637	5							153.38	137.672	175.027	6.08	346.12	0	553.88	0	0	0	0	0	0	346.12	553.88	0	0	0	0
2020-11-10	08:00:00	245012	900	900	985141000928712	E:\CCI STUDY\GROUP A\POST-WEEK4	GrAWEEK4PostSx	8132.31	36.3175	110.391	67							160.993	157.698	178.132	277.68	715.96	0	184.04	8.44	71.2	5.96	33.44	7.44	80.96	363.08	176.6	14.84	26.72	104.6	6.72
2020-11-10	08:15:00	245912	900	900	985141000928712	E:\CCI STUDY\GROUP A\POST-WEEK4	GrAWEEK4PostSx	0	36.394	150.357	0							169.352	266.359	192.938	0	900	0	0	0	0	0	0	0	0	900	0	0	0	0	0
2020-11-10	08:30:00	246812	900	900	985141000928712	E:\CCI STUDY\GROUP A\POST-WEEK4	GrAWEEK4PostSx	0	36.3347	119.5	0							174.053	203.714	119.5	0	900	0	0	0	0	0	0	0	0	900	0	0	0	0	0
2020-11-10	08:45:00	247712	900	900	985141000928712	E:\CCI STUDY\GROUP A\POST-WEEK4	GrAWEEK4PostSx	358.502	36.0333	111.968	3							162.864	221.899	167.892	13.16	783.6	0	116.4	0	0	0	0	0	0	783.6	116.4	0	0	0	0
2020-11-10	09:00:00	248612	900	900	985141000928712	E:\CCI STUDY\GROUP A\POST-WEEK4	GrAWEEK4PostSx	358.5	35.6239	132.044	3							155.858	204.789	193.915	3.6	654.48	0	245.52	0	0	0	0	0	0	654.48	245.52	0	0	0	0
2020-11-10	09:15:00	249512	900	900	985141000928712	E:\CCI STUDY\GROUP A\POST-WEEK4	GrAWEEK4PostSx	0	35.6057	123.755	0							168.368	138.81	206.249	0	900	0	0	0	0	0	0	0	0	900	0	0	0	0	0
2020-11-10	09:30:00	250412	900	900	985141000928712	E:\CCI STUDY\GROUP A\POST-WEEK4	GrAWEEK4PostSx	213.712	35.4666	68.4077	2							123.679	162.276	91.4534	633.88	271.56	0	628.44	0	0	0	0	33.24	0	271.56	595.2	0	0	0	0
2020-11-10	09:45:00	251312	900	900	985141000928712	E:\CCI STUDY\GROUP A\POST-WEEK4	GrAWEEK4PostSx	265.288	35.4876	108.62	1							159.921	128.609	130.068	77.72	0	0	900	0	0	0	0	53.76	0	0	846.24	0	0	0	0
2020-11-10	10:00:00	252212	900	900	985141000928712	E:\CCI STUDY\GROUP A\POST-WEEK4	GrAWEEK4PostSx	0	35.5127	75.4933	0							107.871	124.526	120	0	0	0	900	0	0	0	0	0	0	0	900	0	0	0	0
2020-11-10	10:15:00	253112	900	900	985141000928712	E:\CCI STUDY\GROUP A\POST-WEEK4	GrAWEEK4PostSx	1669.35	35.4932	12.5231	13							121.323	20.0006	121.863	42.32	100.52	0	799.48	0	8.16	0	60.6	6.04	11.12	0.88	793.44	1.48	15.96	1.08	1.24
2020-11-10	10:30:00	254012	900	900	985141000928712	E:\CCI STUDY\GROUP A\POST-WEEK4	GrAWEEK4PostSx	6666.25	35.8466	109.941	61							155.756	149.28	145.241	140.28	636.36	80.84	263.64	76.16	25.36	8.44	414.32	169.08	29.68	9.28	94.56	40.56	8.72	18.36	5.48
2020-11-10	10:45:00	254912	900	900	985141000928712	E:\CCI STUDY\GROUP A\POST-WEEK4	GrAWEEK4PostSx	1367.85	36.3891	66.95	11							95.7962	138.263	127.422	110.68	641.6	0	258.4	0	0	0	358.12	255.6	0	283.48	2.8	0	0	0	0
2020-11-10	11:00:00	255812	900	900	985141000928712	E:\CCI STUDY\GROUP A\POST-WEEK4	GrAWEEK4PostSx	239	35.8239	117.923	2							120.632	171.87	117.923	2.48	888.16	0	11.84	0	0	0	888.16	11.84	0	0	0	0	0	0	0
2020-11-10	11:15:00	256712	900	900	985141000928712	E:\CCI STUDY\GROUP A\POST-WEEK4	GrAWEEK4PostSx	119.5	35.258	53.0293	1							128.391	165.916	53.1364	2.4	385.64	0	514.36	0	0	0	385.64	514.36	0	0	0	0	0	0	0
2020-11-10	11:30:00	257612	900	900	985141000928712	E:\CCI STUDY\GROUP A\POST-WEEK4	GrAWEEK4PostSx	628.058	35.3993	109.351	7							146.641	240.91	110.093	360.68	900	0	0	0	0	0	353.6	0	0	546.4	0	0	0	0	0
2020-11-10	11:45:00	258512	900	687.2	985141000928712	E:\CCI STUDY\GROUP A\POST-WEEK4	GrAWEEK4PostSx	338.704	35.3839	116.999	3							166.752	153.135	214.502	3.56	684.24	0	2.96	0	0	0	0.04	2.96	0	684.2	0	0	0	0	0

## Sheet: 989001025043695
2020-11-07	11:45:00	0	900	212.8	989001025043695	E:\CCI STUDY\GROUP A\POST-WEEK4	GrAWEEK4PostSx	7765.26	36.3673	125.448	71						188.867	204.46		185.876	87.2	145.76	23.44	67.04	9.08	6.48	8.44	42.24	37.52	6.72	17.48	29.52	3	11.96	33.2	7.16
2020-11-07	12:00:00	212	900	900	989001025043695	E:\CCI STUDY\GROUP A\POST-WEEK4	GrAWEEK4PostSx	27691	36.4044	121.146	236						174.42	185		200.368	467.68	628.72	84	271.28	66.4	85.96	46.72	113.2	164.6	46.76	42.52	106.68	86.96	25.12	66.64	48.44
2020-11-07	12:15:00	1112	900	900	989001025043695	E:\CCI STUDY\GROUP A\POST-WEEK4	GrAWEEK4PostSx	21718.1	36.3415	131.221	200						179.119	196.266		211.71	382.88	702.36	99.52	197.64	43.96	74.24	22.44	260.64	161.56	26.56	58.8	36.08	115.52	31.48	41.32	27.4
2020-11-07	12:30:00	2012	900	900	989001025043695	E:\CCI STUDY\GROUP A\POST-WEEK4	GrAWEEK4PostSx	18413.2	36.3865	131.249	162						189.157	209.997		216.175	354.68	745.08	138.64	154.92	41.12	146.32	18.84	140	107.4	52.12	84	47.52	138.12	16.08	78.08	30.4
2020-11-07	12:45:00	2912	900	900	989001025043695	E:\CCI STUDY\GROUP A\POST-WEEK4	GrAWEEK4PostSx	17522.9	36.1293	123.503	147						206.205	188.818		176.477	312.76	689.44	88.52	210.56	67.96	33.76	37.12	161.44	142	11	167.8	68.56	20.24	38.92	87.08	64.12
2020-11-07	13:00:00	3812	900	900	989001025043695	E:\CCI STUDY\GROUP A\POST-WEEK4	GrAWEEK4PostSx	6679.13	35.9902	120.204	57						207.245	187.821		171.761	127.04	813.68	71.44	86.32	0	11.48	8.04	66.68	19.44	11.88	55.56	66.88	0.36	578.84	72.72	8.12
2020-11-07	13:15:00	4712	900	900	989001025043695	E:\CCI STUDY\GROUP A\POST-WEEK4	GrAWEEK4PostSx	243.987	35.9213	43.6545	2						162.8	88.8108		144.022	103.72	900	0	0	0	0	0	0	0	0	65.6	0	0	834.4	0	0
2020-11-07	13:30:00	5612	900	900	989001025043695	E:\CCI STUDY\GROUP A\POST-WEEK4	GrAWEEK4PostSx	0	34.837	102.405	0						126.314	119.5		151.464	0	900	0	0	0	0	0	0	0	0	0	0	0	900	0	0
2020-11-07	13:45:00	6512	900	900	989001025043695	E:\CCI STUDY\GROUP A\POST-WEEK4	GrAWEEK4PostSx	0	35.1294	130.569	0						117.762	142.84		157.295	0	900	0	0	0	0	0	0	0	0	0	0	0	900	0	0
2020-11-07	14:00:00	7412	900	900	989001025043695	E:\CCI STUDY\GROUP A\POST-WEEK4	GrAWEEK4PostSx	139.609	35.1041	100.213	1						115.104	150.217		104.165	75.8	900	0	0	0	0	0	0	0	0	121.8	0	0	778.2	0	0
2020-11-07	14:15:00	8312	900	900	989001025043695	E:\CCI STUDY\GROUP A\POST-WEEK4	GrAWEEK4PostSx	218.882	35.286	20.9972	3						27.4941	155.548		149.62	377.16	900	0	0	0	0	0	0	0	0	147.6	0	0	752.4	0	0
2020-11-07	14:30:00	9212	900	900	989001025043695	E:\CCI STUDY\GROUP A\POST-WEEK4	GrAWEEK4PostSx	68.9781	35.3152	16.151	1						16.4747	158.63		193.221	67.8	900	0	0	0	0	0	0	0	0	0	0	0	890.92	9.08	0
2020-11-07	14:45:00	10112	900	900	989001025043695	E:\CCI STUDY\GROUP A\POST-WEEK4	GrAWEEK4PostSx	11256.3	35.3846	114.866	97						178.597	149.868		213.9	417.52	717.6	79.6	182.4	35.56	54.2	34.92	77.16	62.32	13.96	50.12	120.08	37.56	106.2	219.16	88.76
2020-11-07	15:00:00	11012	900	900	989001025043695	E:\CCI STUDY\GROUP A\POST-WEEK4	GrAWEEK4PostSx	13003.6	36.209	128.334	114						202.966	165.271		251.245	301.24	639.28	58.56	260.72	47.88	101.84	14.52	177.64	215.16	44.6	9.2	45.56	76.92	47.44	67.32	51.92
2020-11-07	15:15:00	11912	900	900	989001025043695	E:\CCI STUDY\GROUP A\POST-WEEK4	GrAWEEK4PostSx	20093.4	36.4915	150.303	179						206.865	211.095		232.533	459.16	730.52	203.68	169.48	110.28	147.64	42.88	95.68	139.28	106.6	21.2	30.2	80.28	30.8	34.56	60.6
2020-11-07	15:30:00	12812	900	900	989001025043695	E:\CCI STUDY\GROUP A\POST-WEEK4	GrAWEEK4PostSx	13970.2	35.9064	134.622	121						153.946	215.427		229.882	247.56	796.32	141.8	103.68	82.96	39.56	24.76	123.84	94.32	74.12	4.76	9.36	332.72	51.56	32.44	29.6
2020-11-07	15:45:00	13712	900	900	989001025043695	E:\CCI STUDY\GROUP A\POST-WEEK4	GrAWEEK4PostSx	11987.6	35.8849	141.007	104						159.661	221.569		185.497	250.16	735.64	204.24	164.36	36.6	160.28	10.76	50.24	98.88	33.32	20.88	65.48	37.52	41.88	77.08	267.08
2020-11-07	16:00:00	14612	900	900	989001025043695	E:\CCI STUDY\GROUP A\POST-WEEK4	GrAWEEK4PostSx	4091.38	35.6259	107.186	39						149.231	159.943		171.045	147.96	530.72	16.64	369.28	0.04	2.88	6.6	4.92	9.2	17.4	10.4	360.08	34.4	135.04	319.04	0
2020-11-07	16:15:00	15512	900	900	989001025043695	E:\CCI STUDY\GROUP A\POST-WEEK4	GrAWEEK4PostSx	955.987	35.3128	114.135	8						153.758	130.345		229.585	71.68	631.76	0	268.24	0	0	0	0	0	0	345.44	268.24	0	0	286.32	0
2020-11-07	16:30:00	16412	900	900	989001025043695	E:\CCI STUDY\GROUP A\POST-WEEK4	GrAWEEK4PostSx	119.5	34.9149	117.981	1						119.869	167.991		134.729	1.2	18.16	0	881.84	0	0	0	0	0	0	18.16	881.84	0	0	0	0
2020-11-07	16:45:00	17312	900	900	989001025043695	E:\CCI STUDY\GROUP A\POST-WEEK4	GrAWEEK4PostSx	478	35.0663	102.571	4						47.9011	163.116		123.859	4.64	79.96	0	820.04	0	0	0	0	0	0	79.96	820.04	0	0	0	0
2020-11-07	17:00:00	18212	900	900	989001025043695	E:\CCI STUDY\GROUP A\POST-WEEK4	GrAWEEK4PostSx	14879.3	36.0878	141.532	127						193.098	246.633		175.08	219.2	708.68	186.6	191.32	70.24	130.56	12.44	69.52	122.08	37.72	21.36	69.24	166.68	1.48	74.08	124.6
2020-11-07	17:15:00	19112	900	900	989001025043695	E:\CCI STUDY\GROUP A\POST-WEEK4	GrAWEEK4PostSx	15101.3	36.1235	131.327	130						192.576	231.507		210.343	211.28	765.4	114.72	134.6	32.4	153.32	68.52	113.16	127.28	47.64	37.68	7.32	87.88	51.64	33.84	139.32
2020-11-07	17:30:00	20012	900	900	989001025043695	E:\CCI STUDY\GROUP A\POST-WEEK4	GrAWEEK4PostSx	13788.1	35.9524	133.736	120						203.573	173.335		220.875	271.52	706.6	129.6	193.4	127.68	76.68	14.4	96.36	180.92	74.84	35.08	12.48	129.48	52.56	3.72	95.8
2020-11-07	17:45:00	20912	900	900	989001025043695	E:\CCI STUDY\GROUP A\POST-WEEK4	GrAWEEK4PostSx	14973.8	35.9525	138.045	132						173.357	201.251		243.154	279.68	589.84	155.68	310.16	30.32	175.16	32.68	43.36	277.36	31.32	91.24	32.8	45.32	17.8	97.12	25.52
2020-11-07	18:00:00	21812	900	900	989001025043695	E:\CCI STUDY\GROUP A\POST-WEEK4	GrAWEEK4PostSx	6975.38	35.961	117.039	61						153.858	175.487		189.817	132.24	778.16	11	121.84	2.44	25.28	17.8	11.12	89.08	13.28	101.88	32.76	10.12	466.52	108.64	21.08
2020-11-07	18:15:00	22712	900	900	989001025043695	E:\CCI STUDY\GROUP A\POST-WEEK4	GrAWEEK4PostSx	0	34.892	119.5	0						136.147	119.5		119.5	0	900	0	0	0	0	0	0	0	0	0	0	0	900	0	0
2020-11-07	18:30:00	23612	900	900	989001025043695	E:\CCI STUDY\GROUP A\POST-WEEK4	GrAWEEK4PostSx	7938.07	35.8047	138.384	63						201.71	174.064		218.173	110.6	777.48	164.08	122.52	347.84	26.36	10.68	39.8	75.72	11.32	58.48	46.8	27.2	220.72	9.24	25.84
2020-11-07	18:45:00	24512	900	900	989001025043695	E:\CCI STUDY\GROUP A\POST-WEEK4	GrAWEEK4PostSx	16268.6	36.0681	117.957	143						193.159	197.744		169.328	381.72	626.08	47.76	273.92	85.88	99.48	22.48	106.16	183.72	46.04	19.44	90.2	67.84	22.04	135.76	20.96
2020-11-07	19:00:00	25412	900	900	989001025043695	E:\CCI STUDY\GROUP A\POST-WEEK4	GrAWEEK4PostSx	14649.8	35.9714	141.598	127						219.969	226.123		204.053	296.36	555.84	124.28	344.16	163.28	60.52	21.64	42.72	135.4	63.2	13.2	208.76	92.8	22.12	60.44	15.92
2020-11-07	19:15:00	26312	900	900	989001025043695	E:\CCI STUDY\GROUP A\POST-WEEK4	GrAWEEK4PostSx	11516.5	35.9063	121.363	101						177.532	175.197		202.081	312.6	698.76	143.6	201.24	64.52	28.64	16.92	14.04	186.72	51.48	38.6	14.52	291.28	22.76	19.4	151.12
2020-11-07	19:30:00	27212	900	900	989001025043695	E:\CCI STUDY\GROUP A\POST-WEEK4	GrAWEEK4PostSx	12205.9	35.9321	133.871	111						208.376	211.741		217.904	258.12	802.56	122.2	97.44	113.52	83.64	41.04	36.4	63.28	39.8	52.8	34.16	270.52	46.36	49.84	68.64
2020-11-07	19:45:00	28112	900	900	989001025043695	E:\CCI STUDY\GROUP A\POST-WEEK4	GrAWEEK4PostSx	6617.92	35.7931	117.207	55						169.268	168.201		174.712	139.84	787.24	101.6	112.76	15.2	168.4	16.08	10.16	32.44	55.36	0.84	80.32	400.68	4.44	2.72	113.36
2020-11-07	20:00:00	29012	900	900	989001025043695	E:\CCI STUDY\GROUP A\POST-WEEK4	GrAWEEK4PostSx	1511.71	35.5519	119.376	14						210.999	170.552		215.79	112.8	745.88	83.2	154.12	0	0	0	0	0	0	0	154.12	49.92	0	122.28	573.68
2020-11-07	20:15:00	29912	900	900	989001025043695	E:\CCI STUDY\GROUP A\POST-WEEK4	GrAWEEK4PostSx	2919.5	35.1869	125.569	28						193.656	180.552		142.45	37.4	332.88	11.12	567.12	0	3.76	0	14.08	10.56	5	0	556.56	149.4	0	160.64	0
2020-11-07	20:30:00	30812	900	900	989001025043695	E:\CCI STUDY\GROUP A\POST-WEEK4	GrAWEEK4PostSx	11911.3	35.9325	132.767	104						199.326	217.815		181.928	182.12	618.04	90.28	281.96	29.52	24.28	65.56	89.44	137.52	12.84	16.52	144.44	184.04	22.92	100.6	72.32
2020-11-07	20:45:00	31712	900	900	989001025043695	E:\CCI STUDY\GROUP A\POST-WEEK4	GrAWEEK4PostSx	13955.1	35.7302	136.539	122						230.807	195.408		182.636	289.36	689.96	143.12	210.04	114.96	114.44	31.32	120.24	110.6	49.76	32.16	99.44	173.04	32.84	15.92	5.28
2020-11-07	21:00:00	32612	900	900	989001025043695	E:\CCI STUDY\GROUP A\POST-WEEK4	GrAWEEK4PostSx	14009.1	35.8259	170.983	117						221.88	264.782		243.563	202	711.52	292.32	188.48	80.76	68.84	126.8	66.32	89.92	41.72	12.6	98.56	52.72	30.36	9.48	221.92
2020-11-07	21:15:00	33512	900	900	989001025043695	E:\CCI STUDY\GROUP A\POST-WEEK4	GrAWEEK4PostSx	17918.6	35.9345	136.29	156						216.033	200.316		218.247	260.88	656.48	123.24	243.52	109.44	68.12	74.72	28.16	152.4	61.32	18.76	91.12	126	27.88	28.96	113.12
2020-11-07	21:30:00	34412	900	900	989001025043695	E:\CCI STUDY\GROUP A\POST-WEEK4	GrAWEEK4PostSx	1750.71	35.8946	147.261	14						230.879	241.527		189.505	28.64	873.08	177.52	26.92	0	0	0	0	0	0	0	26.92	276.76	41.24	7.68	547.4
2020-11-07	21:45:00	35312	900	900	989001025043695	E:\CCI STUDY\GROUP A\POST-WEEK4	GrAWEEK4PostSx	9474.17	35.836	121.41	83						205.417	176.451		168.939	190.28	727.92	50.32	172.08	19	41.96	20.76	47.4	85.24	7	5.44	86.84	172.32	10.68	60.72	342.64
2020-11-07	22:00:00	36212	900	900	989001025043695	E:\CCI STUDY\GROUP A\POST-WEEK4	GrAWEEK4PostSx	14261.5	35.9699	142.032	124						213.066	191.573		237.034	287.92	654.88	157.36	245.12	114.36	88.16	23.64	82.6	176.32	30.4	41.6	68.8	62.12	21.4	3.96	186.64
2020-11-07	22:15:00	37112	900	900	989001025043695	E:\CCI STUDY\GROUP A\POST-WEEK4	GrAWEEK4PostSx	12967.6	35.8822	159.774	114						248.32	216.802		225.568	286.48	614.6	260.92	285.4	142.08	103	25.4	17.84	159.92	83.88	21.28	125.48	183.44	9.64	8.56	19.48
2020-11-07	22:30:00	38012	900	900	989001025043695	E:\CCI STUDY\GROUP A\POST-WEEK4	GrAWEEK4PostSx	13242.3	35.8095	157.936	109						242.042	261.805		194.873	230.12	706.56	180.88	193.44	105.36	108.48	102.56	28.56	148.52	70.16	33.08	44.92	226.72	6.84	21.32	3.48
2020-11-07	22:45:00	38912	900	900	989001025043695	E:\CCI STUDY\GROUP A\POST-WEEK4	GrAWEEK4PostSx	13514.7	35.9031	169.813	122						217.179	242.823		231.104	172.8	593.16	269.88	306.84	14.6	26.4	33.68	344.24	286.12	34.12	12.72	20.72	65.52	19.72	25.76	16.4
2020-11-07	23:00:00	39812	900	900	989001025043695	E:\CCI STUDY\GROUP A\POST-WEEK4	GrAWEEK4PostSx	3325.33	36.1393	130.516	27						200.288	217.437		201.228	96.52	761.28	142.36	138.72	0.04	1.24	0	44.8	16.84	5.28	1.76	121.88	8.36	20.12	424.52	255.16
2020-11-07	23:15:00	40712	900	900	989001025043695	E:\CCI STUDY\GROUP A\POST-WEEK4	GrAWEEK4PostSx	3660.17	35.7275	157.37	30						254.704	244.4		237.186	32.92	876.04	172.08	23.96	107.64	25.64	29.44	36.76	10.12	5.2	8.92	13.84	11.2	13.64	631.12	6.48
2020-11-07	23:30:00	41612	900	900	989001025043695	E:\CCI STUDY\GROUP A\POST-WEEK4	GrAWEEK4PostSx	17689.5	35.8886	117.936	147						191.25	186.941		174.121	364.92	594.56	108.76	305.44	65.2	54.04	24.52	30.88	228.64	62.4	42	76.8	103.76	21.56	143.52	46.68
2020-11-07	23:45:00	42512	900	900	989001025043695	E:\CCI STUDY\GROUP A\POST-WEEK4	GrAWEEK4PostSx	14490.9	35.6984	132.283	127						192.019	218.367		243.342	251.04	753.72	111.72	146.28	118.52	52.12	61.6	159.4	111.44	152.04	90.84	34.84	50.12	34.76	17.08	17.24
2020-11-08	00:00:00	43412	900	900	989001025043695	E:\CCI STUDY\GROUP A\POST-WEEK4	GrAWEEK4PostSx	13494.3	35.8107	133.953	116						193.645	188.241		236.848	227.36	634.44	86.76	265.56	37.64	86.08	96	55.28	136.72	191.32	38.68	128.84	59.4	26.28	24.24	19.52
2020-11-08	00:15:00	44312	900	900	989001025043695	E:\CCI STUDY\GROUP A\POST-WEEK4	GrAWEEK4PostSx	9776.27	35.7437	133.575	86						208.518	189.975		250.922	297.6	717.12	154.08	182.88	37.32	87.52	68.72	53.32	174.56	23.36	167.36	8.32	55.64	125.84	92.28	5.76
2020-11-08	00:30:00	45212	900	900	989001025043695	E:\CCI STUDY\GROUP A\POST-WEEK4	GrAWEEK4PostSx	982.661	35.7002	80.9675	10						117.471	101.084		246.736	192.4	663.96	0	236.04	0	0	0	0	0	0	0.04	236.04	1.8	160.72	501.4	0
2020-11-08	00:45:00	46112	900	900	989001025043695	E:\CCI STUDY\GROUP A\POST-WEEK4	GrAWEEK4PostSx	119.5	35.8791	92.5266	1						149.122	105.96		225.47	1.16	190.12	0	709.88	0	0	0	0	0	0	0	709.88	0	0	190.12	0
2020-11-08	01:00:00	47012	900	900	989001025043695	E:\CCI STUDY\GROUP A\POST-WEEK4	GrAWEEK4PostSx	478.001	35.6165	115.664	4						119.364	154.26		173.883	7.92	64.8	0	835.2	0	0	0	0	0	0	5.4	835.2	0	0	59.4	0
2020-11-08	01:15:00	47912	900	900	989001025043695	E:\CCI STUDY\GROUP A\POST-WEEK4	GrAWEEK4PostSx	408.017	35.2204	67.0811	3						88.4453	115.107		240.939	119.2	447.16	0	452.84	0	0	0	0	0	0	2.52	452.84	0	231.84	212.8	0
2020-11-08	01:30:00	48812	900	900	989001025043695	E:\CCI STUDY\GROUP A\POST-WEEK4	GrAWEEK4PostSx	1085.18	34.7525	107.987	8						124.687	187.009		205.49	72.08	842.24	0	57.76	0	0	0	0	0	0	183.36	57.76	0	0	658.88	0
2020-11-08	01:45:00	49712	900	900	989001025043695	E:\CCI STUDY\GROUP A\POST-WEEK4	GrAWEEK4PostSx	10506.4	35.4438	126.1	99						144.501	225.006		173.895	133	685.44	98.68	214.56	10.72	19.4	97.84	15.64	27.92	22.16	387.52	186.64	101.48	18	2.28	10.4
2020-11-08	02:00:00	50612	900	900	989001025043695	E:\CCI STUDY\GROUP A\POST-WEEK4	GrAWEEK4PostSx	5135.11	35.3036	125.178	43						151.624	204.343		176.048	165.16	841.88	49.68	58.12	41.44	14.04	14.4	24.44	46.68	31.72	277.48	11.44	16.56	408.24	7.04	6.52
2020-11-08	02:15:00	51512	900	900	989001025043695	E:\CCI STUDY\GROUP A\POST-WEEK4	GrAWEEK4PostSx	12293.3	36.0718	152.975	108						211.409	180.643		249.289	156.44	808.16	108.84	91.84	55.4	163.04	12.04	458.28	79.44	47.32	14.8	12.4	23.76	19.92	5.04	8.56
2020-11-08	02:30:00	52412	900	900	989001025043695	E:\CCI STUDY\GROUP A\POST-WEEK4	GrAWEEK4PostSx	17250.4	35.8506	120.259	146						197.6	159.344		250.002	307.56	674.76	14.52	225.24	112.72	70.24	19.96	220.4	203.72	76.92	49.28	21.52	33.6	49.64	14.16	27.84
2020-11-08	02:45:00	53312	900	900	989001025043695	E:\CCI STUDY\GROUP A\POST-WEEK4	GrAWEEK4PostSx	16355.8	38.1791	128.559	143						192.906	180.233		228.079	329.8	829.52	94.2	70.48	71.88	121.12	71.44	242.24	51.92	51.72	17.88	18.56	37.72	110.28	49.76	55.48
2020-11-08	03:00:00	54212	900	900	989001025043695	E:\CCI STUDY\GROUP A\POST-WEEK4	GrAWEEK4PostSx	11553.2	37.5917	110.394	105						155.05	174.392		194.97	212.6	586.88	27.72	313.12	55.32	89.24	22	40.08	280.68	38.6	154.8	32.44	15.12	138	32.88	0.84
2020-11-08	03:15:00	55112	900	900	989001025043695	E:\CCI STUDY\GROUP A\POST-WEEK4	GrAWEEK4PostSx	14069.9	37.1958	140.58	125						243.793	201.019		175.712	219.84	816.44	139.84	83.56	0.72	95.36	155	30.32	70.04	182.88	154.36	13.52	31.16	86.12	65.56	14.96
2020-11-08	03:30:00	56012	900	900	989001025043695	E:\CCI STUDY\GROUP A\POST-WEEK4	GrAWEEK4PostSx	1902.26	37.3624	98.3981	17						136.358	190.29		122.221	35.44	896.52	0	3.48	0	0	0	0	0	0	308.08	3.48	7.36	579.32	1.76	0
2020-11-08	03:45:00	56912	900	900	989001025043695	E:\CCI STUDY\GROUP A\POST-WEEK4	GrAWEEK4PostSx	1040.5	36.5562	129.121	8						143.188	309.075		216.904	13.92	897.6	77.6	2.4	0	0	0	0	0	0	132.4	2.4	0	764.12	1.08	0
2020-11-08	04:00:00	57812	900	900	989001025043695	E:\CCI STUDY\GROUP A\POST-WEEK4	GrAWEEK4PostSx	2841.61	36.3854	90.1016	28						128.373	268.725		107.557	205.52	748.68	24.68	151.32	18.8	4.16	9.04	7.76	5.52	18.4	4.88	145.8	0	660.8	24.84	0
2020-11-08	04:15:00	58712	900	900	989001025043695	E:\CCI STUDY\GROUP A\POST-WEEK4	GrAWEEK4PostSx	239	36.2044	112.541	2						201.6	212.512		136.232	2.04	900	0	0	0	0	0	0	0	0	7.32	0	0	892.68	0	0
2020-11-08	04:30:00	59612	900	900	989001025043695	E:\CCI STUDY\GROUP A\POST-WEEK4	GrAWEEK4PostSx	239.001	36.2813	145.245	2						278.866	161.162		148.113	11.72	494.12	0	405.88	0	0	0	0	0	0	0	405.88	0	475.16	18.96	0
2020-11-08	04:45:00	60512	900	900	989001025043695	E:\CCI STUDY\GROUP A\POST-WEEK4	GrAWEEK4PostSx	1005.5	35.7843	121.634	9						195.551	129.266		169.33	12.96	214.48	10.04	685.52	0	0	0	0	0	0	201.52	685.52	0	0	12.96	0
2020-11-08	05:00:00	61412	900	900	989001025043695	E:\CCI STUDY\GROUP A\POST-WEEK4	GrAWEEK4PostSx	6594.67	35.7702	127.371	55						251.363	197.764		147.086	82.28	850.52	44.68	49.48	14.2	22.96	21.12	7.96	5.28	12.8	600.36	44.2	0.48	110.28	59.48	0.88
2020-11-08	05:15:00	62312	900	900	989001025043695	E:\CCI STUDY\GROUP A\POST-WEEK4	GrAWEEK4PostSx	21605.3	37.7739	119.491	187						195.188	196.857		183.633	338.84	634.32	59	265.68	74.84	97.56	61.48	143.96	158.68	47.8	81.12	107	37.36	17.92	68.16	4.12
2020-11-08	05:30:00	63212	900	900	989001025043695	E:\CCI STUDY\GROUP A\POST-WEEK4	GrAWEEK4PostSx	15238.4	38.1654	129.8	133						194.293	265.542		182.284	202.76	780.48	143.92	119.52	31.4	70	49.08	168.64	79.72	25.8	31.08	39.8	13.36	18.56	139	233.56
2020-11-08	05:45:00	64112	900	900	989001025043695	E:\CCI STUDY\GROUP A\POST-WEEK4	GrAWEEK4PostSx	11237.6	37.4239	130.747	98						179.782	206.099		217.565	155.44	750.76	99.72	149.24	3.12	90.12	86.76	82.96	82.96	64.92	22.44	66.28	207.4	22.88	82.88	87.28
2020-11-08	06:00:00	65012	900	900	989001025043695	E:\CCI STUDY\GROUP A\POST-WEEK4	GrAWEEK4PostSx	11912.5	36.7777	128.021	110						212.025	211.69		181.381	195.8	681.16	93.84	218.84	15.04	48.96	31.4	71.44	113.76	47.64	199.08	105.08	30.72	45.96	187.68	3.24
2020-11-08	06:15:00	65912	900	900	989001025043695	E:\CCI STUDY\GROUP A\POST-WEEK4	GrAWEEK4PostSx	10062.2	34.5254	154.481	83						228.31	225.204		214.028	141.12	806.24	227	93.76	83.04	27.88	199.32	109.16	14.16	121.88	19.76	79.6	121.48	38.48	40.76	44.48
2020-11-08	06:30:00	66812	900	900	989001025043695	E:\CCI STUDY\GROUP A\POST-WEEK4	GrAWEEK4PostSx	12701.4	34.2562	134.071	102						209.301	185.308		234.777	166.68	645.12	65.68	254.88	23.12	76.32	21.16	75.16	91	39.76	20.28	163.88	83.92	84.76	47.64	173
2020-11-08	06:45:00	67712	900	900	989001025043695	E:\CCI STUDY\GROUP A\POST-WEEK4	GrAWEEK4PostSx	4755.85	34.2326	103.625	41						176.184	147.745		168.979	143.28	812.2	9.04	87.8	5.68	137.36	37.76	11.28	3.32	20.68	8.12	84.48	140.36	59.88	199.64	191.44
2020-11-08	07:00:00	68612	900	900	989001025043695	E:\CCI STUDY\GROUP A\POST-WEEK4	GrAWEEK4PostSx	11392.7	34.3343	132.35	97						241.024	165.61		219.804	171.2	805.12	76.08	94.88	0.68	160.04	86.24	19	51.44	66.8	98.64	43.44	21.64	159.4	92.56	100.12
2020-11-08	07:15:00	69512	900	900	989001025043695	E:\CCI STUDY\GROUP A\POST-WEEK4	GrAWEEK4PostSx	12429.7	34.2333	159.869	104						196.264	192.499		287.382	150.68	762.12	379.76	137.88	12.72	243.44	174.04	29.36	23.8	43.6	19.48	114.08	5.84	33.28	76.72	123.64
2020-11-08	07:30:00	70412	900	900	989001025043695	E:\CCI STUDY\GROUP A\POST-WEEK4	GrAWEEK4PostSx	5075.24	34.4653	124.91	43						173.145	168.105		243.818	73.28	888.6	19.2	11.4	16.04	1.96	14.88	11.32	9.6	4.32	24.48	1.8	7.2	93.52	607.36	107.52
2020-11-08	07:45:00	71312	900	900	989001025043695	E:\CCI STUDY\GROUP A\POST-WEEK4	GrAWEEK4PostSx	512.283	34.6869	117.894	4						137.073	149.266		260.08	5.56	900	0	0	0	0	0	0	0	0	0	0	9.64	0	344.92	545.44
2020-11-08	08:00:00	72212	900	900	989001025043695	E:\CCI STUDY\GROUP A\POST-WEEK4	GrAWEEK4PostSx	94.859	33.8179	92.1469	1						119.804	111.425		121.187	23.56	900	0	0	0	0	0	0	0	0	0	0	0	0	8.76	891.24
2020-11-08	08:15:00	73112	900	900	989001025043695	E:\CCI STUDY\GROUP A\POST-WEEK4	GrAWEEK4PostSx	144.141	34.8849	41.7755	1						143.852	78.8937		101.738	7.32	900	0	0	0	0	0	0	0	0	0	0	0	0	580.64	319.36
2020-11-08	08:30:00	74012	900	900	989001025043695	E:\CCI STUDY\GROUP A\POST-WEEK4	GrAWEEK4PostSx	119.5	34.5832	127.253	1						157.294	138.835		156.663	1.16	900	0	0	0	0	0	0	0	0	0	0	0	0	11.32	888.68
2020-11-08	08:45:00	74912	900	900	989001025043695	E:\CCI STUDY\GROUP A\POST-WEEK4	GrAWEEK4PostSx	3838.05	34.9378	119.637	36						130.993	175.798		138.877	103.32	824.4	32.16	75.6	6.32	9.16	18.2	10.84	6.32	23.44	8.32	69.28	0.44	0	113.28	634.4
2020-11-08	09:00:00	75812	900	900	989001025043695	E:\CCI STUDY\GROUP A\POST-WEEK4	GrAWEEK4PostSx	18032.3	35.6482	142.231	160						232.215	227.751		178.008	217.12	840.56	147.44	59.44	45.64	92.52	101.84	42.08	40.88	74.16	76.16	18.56	40.64	269.68	64.8	33.04
2020-11-08	09:15:00	76712	900	900	989001025043695	E:\CCI STUDY\GROUP A\POST-WEEK4	GrAWEEK4PostSx	7626.35	36.5653	108.671	70						115.458	173.687		122.587	164.2	803.12	10.16	96.88	0	10.48	0	0.36	88.72	19.24	6.56	8.16	721.08	8.64	21.44	15.32
2020-11-08	09:30:00	77612	900	900	989001025043695	E:\CCI STUDY\GROUP A\POST-WEEK4	GrAWEEK4PostSx	1407.5	35.9472	111.139	14						115.462	166.842		175.708	149.96	838.92	0	61.08	0	0	0	0	47	0	0	14.08	810.96	14.04	13.92	0
2020-11-08	09:45:00	78512	900	900	989001025043695	E:\CCI STUDY\GROUP A\POST-WEEK4	GrAWEEK4PostSx	2160.14	35.2682	32.1404	20						116.965	137.399		9.59065	19.4	857.92	0	42.08	0	0	0	0	23.24	0.08	0.68	18.84	857.16	0	0	0
2020-11-08	10:00:00	79412	900	900	989001025043695	E:\CCI STUDY\GROUP A\POST-WEEK4	GrAWEEK4PostSx	0	35.0298	58.4025	0						120.304	59.1156		119.5	0	900	0	0	0	0	0	0	0	0	0	0	900	0	0	0
2020-11-08	10:15:00	80312	900	900	989001025043695	E:\CCI STUDY\GROUP A\POST-WEEK4	GrAWEEK4PostSx	0	34.5786	0	0						154.37	0		119.5	0	900	0	0	0	0	0	0	0	0	0	0	900	0	0	0
2020-11-08	10:30:00	81212	900	900	989001025043695	E:\CCI STUDY\GROUP A\POST-WEEK4	GrAWEEK4PostSx	842.161	34.5135	87.6572	6						130.43	115.808		130.021	72.88	242.52	0	657.48	0	0	0	0	62.28	0	0	595.2	229.88	0	12.64	0
2020-11-08	10:45:00	82112	900	900	989001025043695	E:\CCI STUDY\GROUP A\POST-WEEK4	GrAWEEK4PostSx	219.176	34.9044	57.5588	2						90.3369	124.09		89.6332	425.28	626.6	0	273.4	0	0	0	0	0	0	0	273.4	597.8	0	28.8	0
2020-11-08	11:00:00	83012	900	900	989001025043695	E:\CCI STUDY\GROUP A\POST-WEEK4	GrAWEEK4PostSx	69.3384	34.3258	116.39	0						116.593	148.296		116.593	131.64	900	0	0	0	0	0	0	0	0	0	0	0	0	900	0
2020-11-08	11:15:00	83912	900	900	989001025043695	E:\CCI STUDY\GROUP A\POST-WEEK4	GrAWEEK4PostSx	0	34.0773	119.5	0						119.5	168.999		119.5	0	900	0	0	0	0	0	0	0	0	0	0	0	0	900	0
2020-11-08	11:30:00	84812	900	900	989001025043695	E:\CCI STUDY\GROUP A\POST-WEEK4	GrAWEEK4PostSx	337.997	33.2585	119.157	3						123.811	168.433		119.5	4.84	899.96	0	0.04	0	0	0	0	0	0	0	0.04	2.4	0	897.56	0
2020-11-08	11:45:00	85712	900	900	989001025043695	E:\CCI STUDY\GROUP A\POST-WEEK4	GrAWEEK4PostSx	4732.97	33.6604	113.941	40						135.66	155.362		192.061	68.6	847.16	39.04	52.84	11.68	13.44	21.48	17.76	3.12	17.92	7.32	49.72	13.2	21.24	631.44	91.68
2020-11-08	12:00:00	86612	900	900	989001025043695	E:\CCI STUDY\GROUP A\POST-WEEK4	GrAWEEK4PostSx	1131.51	34.1603	103.837	9						180.192	118.1		120.822	71.32	836.04	0	63.96	0	0	0	0	46.76	59.08	0	17.2	776.96	0	0	0
2020-11-08	12:15:00	87512	900	900	989001025043695	E:\CCI STUDY\GROUP A\POST-WEEK4	GrAWEEK4PostSx	626.472	34.2913	105.957	6						123.729	119.5		155.409	456.48	672.48	0	227.52	0	0	0	0	85.52	86.24	113.76	142	472.48	0	0	0
2020-11-08	12:30:00	88412	900	900	989001025043695	E:\CCI STUDY\GROUP A\POST-WEEK4	GrAWEEK4PostSx	119.5	35.1574	112.555	0						154.89	140.743		129.225	5.8	900	0	0	0	0	0	0	0	0	0	0	900	0	0	0
2020-11-08	12:45:00	89312	900	900	989001025043695	E:\CCI STUDY\GROUP A\POST-WEEK4	GrAWEEK4PostSx	0	35.574	0	0						0	144.715		119.5	0	900	0	0	0	0	0	0	0	0	0	0	900	0	0	0
2020-11-08	13:00:00	90212	900	900	989001025043695	E:\CCI STUDY\GROUP A\POST-WEEK4	GrAWEEK4PostSx	551.857	35.4384	52.1498	6						52.5135	157.214		167.25	194.2	900	0	0	0	0	0	0	0	0	0	0	518.6	0	7.24	374.16
2020-11-08	13:15:00	91112	900	900	989001025043695	E:\CCI STUDY\GROUP A\POST-WEEK4	GrAWEEK4PostSx	478.02	35.8456	117.52	4						149.701	221.393		130.872	67.96	900	0	0	0	0	0	0	0	0	0	0	0	0	828.48	71.52
2020-11-08	13:30:00	92012	900	900	989001025043695	E:\CCI STUDY\GROUP A\POST-WEEK4	GrAWEEK4PostSx	238.999	35.2158	152.414	2						165.041	263.921		154.178	45.32	866.6	0	33.4	0	0	0	0	0	0	0	33.4	0	0	866.6	0
2020-11-08	13:45:00	92912	900	900	989001025043695	E:\CCI STUDY\GROUP A\POST-WEEK4	GrAWEEK4PostSx	0	34.8875	131.103	0						168.999	221.665		119.5	0	900	0	0	0	0	0	0	0	0	0	0	0	0	900	0
2020-11-08	14:00:00	93812	900	900	989001025043695	E:\CCI STUDY\GROUP A\POST-WEEK4	GrAWEEK4PostSx	904.18	34.9226	129.947	7						132.795	175.94		129.747	51.16	300.08	0	599.92	0	0	0	0	0	0	0	599.92	0	0	289.12	10.96
2020-11-08	14:15:00	94712	900	900	989001025043695	E:\CCI STUDY\GROUP A\POST-WEEK4	GrAWEEK4PostSx	7990.4	35.7502	112.37	68						151.899	176.672		155.636	307.36	531.52	52.32	368.48	27.32	35.52	87.36	23.04	10.08	27.84	13.16	358.4	73.44	98.24	42.24	103.36
2020-11-08	14:30:00	95612	900	900	989001025043695	E:\CCI STUDY\GROUP A\POST-WEEK4	GrAWEEK4PostSx	10244.9	34.3688	132.17	86						184.43	191.601		196.58	211.12	541.72	85.48	358.28	22.28	40.24	66.08	72.32	334.52	89.88	20.6	23.76	157.84	47.12	22.84	2.52
2020-11-08	14:45:00	96512	900	900	989001025043695	E:\CCI STUDY\GROUP A\POST-WEEK4	GrAWEEK4PostSx	3308.03	34.1973	126.328	29						234.574	161.095		154.498	89.28	829	38.76	71	12.52	27.6	0	34.68	71	57.76	496.52	0	0	199.92	0	0
2020-11-08	15:00:00	97412	900	900	989001025043695	E:\CCI STUDY\GROUP A\POST-WEEK4	GrAWEEK4PostSx	8018.75	33.4933	107.959	72						199.255	157.987		170.02	144.68	826.32	35.92	73.68	5.92	15.32	17.52	110	68.88	51.84	65.16	4.8	133.76	365.4	27.72	33.68
2020-11-08	15:15:00	98312	900	900	989001025043695	E:\CCI STUDY\GROUP A\POST-WEEK4	GrAWEEK4PostSx	2168.19	33.1849	77.8345	18						101.25	176.921		137.87	638.44	872.32	15.12	27.68	0	0	15.32	1.96	22.64	27.92	1.08	5.04	557.4	7.16	7.92	253.56
2020-11-08	15:30:00	99212	900	900	989001025043695	E:\CCI STUDY\GROUP A\POST-WEEK4	GrAWEEK4PostSx	154.134	34.6689	114.55	1						148.913	122.056		183.32	324.4	113.04	0	786.96	0	0	0	0	786.96	0	0	0	113.04	0	0	0
2020-11-08	15:45:00	100112	900	900	989001025043695	E:\CCI STUDY\GROUP A\POST-WEEK4	GrAWEEK4PostSx	389.139	34.2659	100.534	3						179.256	189.204		123.687	112.4	717.12	0	182.88	0	0	0	0	42.48	0	0	140.4	33.56	0	212.8	470.76
2020-11-08	16:00:00	101012	900	900	989001025043695	E:\CCI STUDY\GROUP A\POST-WEEK4	GrAWEEK4PostSx	646.997	34.0773	58.5706	5						145.599	154.391		92.485	136.88	538.24	0	361.76	0	0	0	0	0	0	0	361.76	456.28	0	81.96	0
2020-11-08	16:15:00	101912	900	900	989001025043695	E:\CCI STUDY\GROUP A\POST-WEEK4	GrAWEEK4PostSx	5858.48	33.9591	78.6554	52						142.142	131.686		182.632	290.16	783.04	26.36	116.96	9.64	44.12	4.88	30.2	24.32	30.6	17.96	92.64	612.36	9.84	23.44	0
2020-11-08	16:30:00	102812	900	900	989001025043695	E:\CCI STUDY\GROUP A\POST-WEEK4	GrAWEEK4PostSx	17396	33.3815	133.774	151						211.709	244.978		187.203	267.4	761.92	146.24	138.08	107.28	114.52	133.16	181.04	129.92	122.76	23	8.16	22.36	21.28	22.28	14.24
2020-11-08	16:45:00	103712	900	900	989001025043695	E:\CCI STUDY\GROUP A\POST-WEEK4	GrAWEEK4PostSx	12319.8	33.2375	120.814	100						178.34	186.717		167.529	268.96	773.16	5.08	126.84	1.68	68.08	39.08	247.72	63.32	130.2	43.92	63.52	148.92	28.56	53.56	11.44
2020-11-08	17:00:00	104612	900	900	989001025043695	E:\CCI STUDY\GROUP A\POST-WEEK4	GrAWEEK4PostSx	11697.8	33.0912	141.113	103						216.091	170.433		201.736	209.84	846.6	95.92	53.4	61.68	29.36	36.04	285.76	36.52	107.76	12.72	16.88	36.52	126.72	49.76	100.28
2020-11-08	17:15:00	105512	900	900	989001025043695	E:\CCI STUDY\GROUP A\POST-WEEK4	GrAWEEK4PostSx	6244.27	33.6652	130.804	52						158.164	161.057		166.783	161.2	487.4	69.88	412.6	18.56	37.48	105.24	23.6	355.28	217.48	7	57.32	43.92	0	34.12	0
2020-11-08	17:30:00	106412	900	900	989001025043695	E:\CCI STUDY\GROUP A\POST-WEEK4	GrAWEEK4PostSx	1346.07	34.1951	134.05	11						153.622	154.911		163.872	25.96	92.24	0	807.76	0	0	0	0	619.52	83.04	0	188.24	9.2	0	0	0
2020-11-08	17:45:00	107312	900	900	989001025043695	E:\CCI STUDY\GROUP A\POST-WEEK4	GrAWEEK4PostSx	937.072	34.5162	116.195	7						196.785	139.312		153.499	46.6	848.68	3.6	51.32	0	0	0	0	18.24	409.28	0	33.08	272.52	0	166.88	0
2020-11-08	18:00:00	108212	900	900	989001025043695	E:\CCI STUDY\GROUP A\POST-WEEK4	GrAWEEK4PostSx	11883.3	33.7192	126.721	103						208.802	178.198		197.489	178.6	790.52	74.36	109.48	6.2	21.04	40.52	60.24	77.08	339.64	15.36	32.4	89.96	189.48	15.2	12.88
2020-11-08	18:15:00	109112	900	900	989001025043695	E:\CCI STUDY\GROUP A\POST-WEEK4	GrAWEEK4PostSx	17482.5	33.2923	171.601	150						246.426	234.707		227.294	304.36	594.08	270.28	305.92	71.88	71.88	101.16	62.12	249.68	49.64	16.92	56.24	74.08	85.88	11.56	48.96
2020-11-08	18:30:00	110012	900	900	989001025043695	E:\CCI STUDY\GROUP A\POST-WEEK4	GrAWEEK4PostSx	12430.2	33.2935	191.569	109						231.184	254.156		251.319	207.6	752.84	385.32	147.16	28.16	117.16	43.8	162.76	120.76	65.8	38.88	26.4	10.32	131.68	76.44	77.84
2020-11-08	18:45:00	110912	900	900	989001025043695	E:\CCI STUDY\GROUP A\POST-WEEK4	GrAWEEK4PostSx	17609.9	33.6084	152.867	153						244.364	245.398		217.126	282.56	831.8	198.24	68.2	165.72	62.36	67	48.16	63.28	157.32	29.72	4.92	62.52	131.6	59.4	48
2020-11-08	19:00:00	111812	900	900	989001025043695	E:\CCI STUDY\GROUP A\POST-WEEK4	GrAWEEK4PostSx	10951.8	33.2864	130.437	91						241.919	230.961		202.842	179.24	803.4	104	96.6	73.4	109.56	31.04	30.08	36.44	41.76	50.84	60.16	22.36	75.96	256.16	112.24
2020-11-08	19:15:00	112712	900	900	989001025043695	E:\CCI STUDY\GROUP A\POST-WEEK4	GrAWEEK4PostSx	10810.1	33.5306	104.825	93						174.055	184.152		196.497	345.52	809.72	98.88	90.28	25.16	38.76	13.92	83.16	47.44	61.76	57.96	42.84	16.36	38.68	439.84	34.12
2020-11-08	19:30:00	113612	900	900	989001025043695	E:\CCI STUDY\GROUP A\POST-WEEK4	GrAWEEK4PostSx	19195.4	33.8696	134.339	160						247.258	212.293		193.105	288.36	765	133.84	135	90.56	94.24	166.76	79.92	109.24	163	46.04	25.76	15.4	2.2	48.4	58.48
2020-11-08	19:45:00	114512	900	900	989001025043695	E:\CCI STUDY\GROUP A\POST-WEEK4	GrAWEEK4PostSx	15239.5	33.6519	125.787	131						196.447	199.417		196.486	257.72	799.76	144.96	100.24	27.8	65.32	73.64	185.6	83.76	103.08	25.88	16.48	55.6	4.8	101.36	156.68
2020-11-08	20:00:00	115412	900	900	989001025043695	E:\CCI STUDY\GROUP A\POST-WEEK4	GrAWEEK4PostSx	10664.7	33.2527	132.148	92						202.313	205.724		186.851	243.96	761.44	160.16	138.56	47.28	99.2	118.08	165.24	120	43.32	48.6	18.56	19.56	34.48	165.32	20.36
2020-11-08	20:15:00	116312	900	900	989001025043695	E:\CCI STUDY\GROUP A\POST-WEEK4	GrAWEEK4PostSx	8636.73	33.6054	142.784	72						223.125	214.3		183.166	185.76	832.16	169.12	67.84	14.24	18.72	46.72	28.8	30.64	185.12	56.04	37.2	125.72	6.84	178.72	171.24
2020-11-08	20:30:00	117212	900	900	989001025043695	E:\CCI STUDY\GROUP A\POST-WEEK4	GrAWEEK4PostSx	478	34.1597	104.704	4						157.091	245.05		249.199	32.96	833.76	6.88	66.24	0	0	0	0	0	0	0	66.24	0	0	566.24	267.52
2020-11-08	20:45:00	118112	900	900	989001025043695	E:\CCI STUDY\GROUP A\POST-WEEK4	GrAWEEK4PostSx	4538.81	34.3579	79.6146	42						148.913	192.727		155.807	357.08	839.04	78.52	60.96	45.08	49.92	1.4	39.4	25.44	31	16.2	35.52	28.12	270.24	161.16	196.52
2020-11-08	21:00:00	119012	900	900	989001025043695	E:\CCI STUDY\GROUP A\POST-WEEK4	GrAWEEK4PostSx	15275.5	33.1947	150.477	134						264.029	222.758		203.941	313.48	707.08	261.48	192.92	66.92	218.04	47.36	41.48	98.36	85.72	25.92	94.56	34.64	79.84	53.48	53.68
2020-11-08	21:15:00	119912	900	900	989001025043695	E:\CCI STUDY\GROUP A\POST-WEEK4	GrAWEEK4PostSx	14760.7	33.2285	158.234	131						212.06	219.485		232.098	167.28	790.12	237.04	109.88	24.48	83.36	58.56	102.32	58.24	378.76	11.2	51.64	35.28	31.64	53.44	11.08
2020-11-08	21:30:00	120812	900	900	989001025043695	E:\CCI STUDY\GROUP A\POST-WEEK4	GrAWEEK4PostSx	15794.4	33.418	125.969	142						192.113	195.474		195.634	290.32	782.2	138.56	117.8	78.52	54.68	117.32	57.92	46.04	117.52	11.16	71.76	107.96	20.6	121.12	95.4
2020-11-08	21:45:00	121712	900	900	989001025043695	E:\CCI STUDY\GROUP A\POST-WEEK4	GrAWEEK4PostSx	7388.34	34.0312	129.294	63						173.058	199.072		184.313	145.4	736.28	81.12	163.72	66.08	44.2	27.96	1.68	107.2	56.32	0	56.52	9.44	4.8	397.88	127.92
2020-11-08	22:00:00	122612	900	900	989001025043695	E:\CCI STUDY\GROUP A\POST-WEEK4	GrAWEEK4PostSx	12128.3	33.1954	128.698	107						193.494	206.081		217.453	213.12	807.92	147.92	92.08	45.4	92.28	121.92	170.48	47.24	47.84	42.04	44.84	85.72	0.8	100.32	101.12
2020-11-08	22:15:00	123512	900	900	989001025043695	E:\CCI STUDY\GROUP A\POST-WEEK4	GrAWEEK4PostSx	16448.1	33.5874	117.084	151						192.088	201.246		171.355	300.68	756.72	35.84	143.28	58.12	94.04	82.72	28.08	94.64	87.84	102.72	48.64	64.44	18.12	120.84	99.8
2020-11-08	22:30:00	124412	900	900	989001025043695	E:\CCI STUDY\GROUP A\POST-WEEK4	GrAWEEK4PostSx	13165.8	33.6199	140.552	116						236.321	229.005		211.092	182.88	671.24	161.44	228.76	13.96	94.2	175.36	80.48	100.84	152.76	9.8	127.92	36.92	2.68	62.48	42.6
2020-11-08	22:45:00	125312	900	900	989001025043695	E:\CCI STUDY\GROUP A\POST-WEEK4	GrAWEEK4PostSx	5909.38	33.6493	129.188	53						195.818	181.184		180.337	98.48	754.6	82.92	145.4	25.64	25.52	91.8	35.08	27	115.04	0	118.4	131.04	11.04	152.96	166.48
2020-11-08	23:00:00	126212	900	900	989001025043695	E:\CCI STUDY\GROUP A\POST-WEEK4	GrAWEEK4PostSx	239	33.4622	129.459	2						174.523	179.446		234.968	13.92	650.84	47.24	249.16	0	0	0	0	0	0	0	249.16	0	0	6.96	643.88
2020-11-08	23:15:00	127112	900	900	989001025043695	E:\CCI STUDY\GROUP A\POST-WEEK4	GrAWEEK4PostSx	1413.5	33.7597	126.425	11						254.415	234.573		200.206	42.36	861.88	85.36	38.12	0	0	0	0	0	0	0	38.12	2.56	0	654.64	204.68
2020-11-08	23:30:00	128012	900	900	989001025043695	E:\CCI STUDY\GROUP A\POST-WEEK4	GrAWEEK4PostSx	955.999	33.7653	112.051	8						186.049	238.922		207.509	18.96	900	87.12	0	0	0	0	0	0	0	0	0	0	0	458.32	441.68
2020-11-08	23:45:00	128912	900	900	989001025043695	E:\CCI STUDY\GROUP A\POST-WEEK4	GrAWEEK4PostSx	7635.45	34.0264	153.258	67						200.98	237.869		188.166	125.76	682.88	176.36	217.12	84.28	68.12	25.96	1.72	35	18.4	25.76	182.12	176.56	0	10.6	271.48
2020-11-09	00:00:00	129812	900	900	989001025043695	E:\CCI STUDY\GROUP A\POST-WEEK4	GrAWEEK4PostSx	19351.7	33.5876	129.104	176						188.471	227.304		232.641	302.68	701.92	122.76	198.08	78.24	108.92	91.76	48.48	57.16	67.08	9.36	140.92	172.88	23.56	23.44	78.2
2020-11-09	00:15:00	130712	900	900	989001025043695	E:\CCI STUDY\GROUP A\POST-WEEK4	GrAWEEK4PostSx	14107.3	33.5789	131.108	125						169.171	191.307		276.405	273.16	696.16	117.88	203.84	175.44	127.4	73.08	23.12	152.52	61.16	9.24	51.32	186.4	14	21.8	4.52
2020-11-09	00:30:00	131612	900	900	989001025043695	E:\CCI STUDY\GROUP A\POST-WEEK4	GrAWEEK4PostSx	14179.1	33.4876	133.035	127						194.13	236.952		239.182	244.12	763.24	125.2	136.76	163.84	49.96	28.76	30.32	62.48	47.04	17.68	74.28	257.48	11.08	44.32	112.76
2020-11-09	00:45:00	132512	900	900	989001025043695	E:\CCI STUDY\GROUP A\POST-WEEK4	GrAWEEK4PostSx	10002.4	33.595	126.323	85						205.852	243.31		186.965	312.16	678.4	78.64	221.6	122	65.88	14.16	7.56	48.28	40.48	92.56	173.32	87.56	17.68	174.96	55.56
2020-11-09	01:00:00	133412	900	900	989001025043695	E:\CCI STUDY\GROUP A\POST-WEEK4	GrAWEEK4PostSx	12256.9	33.3632	181.442	109						241.751	254.468		240.717	187.24	719.08	356.24	180.92	29.6	102.56	222.2	16.12	90.52	27.72	6.16	90.4	70.76	72.16	39.16	132.64
2020-11-09	01:15:00	134312	900	900	989001025043695	E:\CCI STUDY\GROUP A\POST-WEEK4	GrAWEEK4PostSx	10862.8	33.7097	129.597	99						200.009	232.938		198.469	250.16	850.08	107.36	49.92	48.88	85.36	56.16	66.16	17.12	33	56.24	32.8	116.4	88.56	28.96	270.36
2020-11-09	01:30:00	135212	900	900	989001025043695	E:\CCI STUDY\GROUP A\POST-WEEK4	GrAWEEK4PostSx	3576.27	33.5161	126.756	32						271.736	154.019		195.271	98.28	899.12	89.2	0.88	83.72	11.08	10.44	40.4	0.88	4.52	0.88	0	12.28	0.8	12.52	722.48
2020-11-09	01:45:00	136112	900	900	989001025043695	E:\CCI STUDY\GROUP A\POST-WEEK4	GrAWEEK4PostSx	16981.9	33.5513	123.213	144						197.131	209.625		205.239	251.64	685.64	77.92	214.36	59.76	77.8	35.36	89.2	134.2	72.4	52.44	80.16	98.64	5.28	18.56	176.2
2020-11-09	02:00:00	137012	900	900	989001025043695	E:\CCI STUDY\GROUP A\POST-WEEK4	GrAWEEK4PostSx	14578.5	33.0899	157.392	133						258.48	182.3		258.492	298.36	677.04	233.04	222.96	33.28	168.96	71.08	48.36	181.92	126.28	21.28	41.04	68.92	39.64	5.56	93.68
2020-11-09	02:15:00	137912	900	900	989001025043695	E:\CCI STUDY\GROUP A\POST-WEEK4	GrAWEEK4PostSx	16058	33.6937	151.728	139						252.024	208.971		221.878	209.08	708.48	216.28	191.52	93.36	126.64	141.2	49.16	135.36	45.52	34.6	56.16	10.08	147.12	36.4	24.4
2020-11-09	02:30:00	138812	900	900	989001025043695	E:\CCI STUDY\GROUP A\POST-WEEK4	GrAWEEK4PostSx	12167	33.6811	121.745	104						158.2	192.973		232.669	232.28	813.52	7.96	86.48	5.04	6.6	25.24	38.84	15.08	65.12	33.4	71.4	209.52	19.04	132.16	278.56
2020-11-09	02:45:00	139712	900	900	989001025043695	E:\CCI STUDY\GROUP A\POST-WEEK4	GrAWEEK4PostSx	4397.72	34.3182	93.7916	40						143.521	162.508		160.346	56.6	802.64	65.56	97.36	24.56	20.88	28	6.08	11.56	35.96	5.4	85.8	68.4	25.56	3.16	584.64
2020-11-09	03:00:00	140612	900	900	989001025043695	E:\CCI STUDY\GROUP A\POST-WEEK4	GrAWEEK4PostSx	2826.67	34.0558	58.4252	32						116.019	128.831		157.483	95.36	894	0.6	6	1.96	0	0	1.04	3	0	0	3	1	0	185.96	704.04
2020-11-09	03:15:00	141512	900	900	989001025043695	E:\CCI STUDY\GROUP A\POST-WEEK4	GrAWEEK4PostSx	2893.28	33.3163	113.11	31						156.195	229.196		130.684	29.8	889.16	0	10.84	3.8	0	0	2.68	4.84	0	0	6	1.52	0	658.56	222.6
2020-11-09	03:30:00	142412	900	900	989001025043695	E:\CCI STUDY\GROUP A\POST-WEEK4	GrAWEEK4PostSx	7396.14	33.8372	122.775	66						188.504	281.038		181.229	138.12	829.2	222.96	70.8	13.4	162.52	52.44	39.36	23.24	8.12	48.32	47.56	26.6	20.44	44.2	413.8
2020-11-09	03:45:00	143312	900	900	989001025043695	E:\CCI STUDY\GROUP A\POST-WEEK4	GrAWEEK4PostSx	1879.67	33.9458	108.911	15						292.737	281.166		129.842	57	893.84	2	6.16	0	31.08	15.72	0	0.28	32	0	5.88	12.16	0	39.12	763.76
2020-11-09	04:00:00	144212	900	900	989001025043695	E:\CCI STUDY\GROUP A\POST-WEEK4	GrAWEEK4PostSx	478	34.2264	97.5164	4						209.778	214.027		125.029	6.88	892.84	0	7.16	0	0	0	0	0	0	0	7.16	313.08	0	0	579.76
2020-11-09	04:15:00	145112	900	900	989001025043695	E:\CCI STUDY\GROUP A\POST-WEEK4	GrAWEEK4PostSx	2108.57	34.2263	99.0964	18						144.032	129.995		166.389	175	612.92	43.28	287.08	12.6	22.68	9	2.24	15.36	1.96	0	271.72	338.04	0	212.8	13.6
2020-11-09	04:30:00	146012	900	900	989001025043695	E:\CCI STUDY\GROUP A\POST-WEEK4	GrAWEEK4PostSx	73.3272	33.6081	110.988	1						138.624	139.092		219.447	202.4	37.44	0	862.56	0	0	0	0	0	0	0	862.56	0	0	37.44	0
2020-11-09	04:45:00	146912	900	900	989001025043695	E:\CCI STUDY\GROUP A\POST-WEEK4	GrAWEEK4PostSx	478.006	33.9071	110.591	3						127.293	163.302		163.286	38.12	140.04	0	759.96	0	0	0	0	0	0	0	759.96	140.04	0	0	0
2020-11-09	05:00:00	147812	900	900	989001025043695	E:\CCI STUDY\GROUP A\POST-WEEK4	GrAWEEK4PostSx	12518.4	33.804	165.537	106						226.592	271.994		242.968	170.32	744.96	288.52	155.04	14.92	88.16	88.52	52.36	40	54.12	2.64	115.04	38.56	2.6	122.6	280.48
2020-11-09	05:15:00	148712	900	900	989001025043695	E:\CCI STUDY\GROUP A\POST-WEEK4	GrAWEEK4PostSx	20890.4	33.3559	132.999	188						200.141	207.573		207.77	336.24	793.24	118.44	106.76	21.52	96	89.04	74.88	51.16	100.08	18.96	55.6	115.72	20.84	168.4	87.8
2020-11-09	05:30:00	149612	900	900	989001025043695	E:\CCI STUDY\GROUP A\POST-WEEK4	GrAWEEK4PostSx	17757.1	33.4373	142.857	148						224.918	189.494		226.303	307.32	688.44	156.52	211.56	8.68	51.8	43.04	68.4	113.96	115.48	39.36	97.6	38.96	22.48	243.12	57.12
2020-11-09	05:45:00	150512	900	900	989001025043695	E:\CCI STUDY\GROUP A\POST-WEEK4	GrAWEEK4PostSx	17430.7	33.9715	133.839	159						205.017	205.422		233.31	239.84	743.48	131.4	156.52	53.12	89.04	43.28	9.24	44.4	36.76	27.32	112.12	33.8	188.24	183.88	78.8
2020-11-09	06:00:00	151412	900	900	989001025043695	E:\CCI STUDY\GROUP A\POST-WEEK4	GrAWEEK4PostSx	13644.8	33.4802	144.082	123						202.673	224.682		232.501	169.68	771.88	162.44	128.12	34.44	78.32	55.8	162.04	94.56	136.24	13.08	33.56	21.52	164.8	26.8	78.84
2020-11-09	06:15:00	152312	900	900	989001025043695	E:\CCI STUDY\GROUP A\POST-WEEK4	GrAWEEK4PostSx	12160.5	33.2314	138.394	106						200.84	195.072		213.696	165.48	625.04	92	274.96	94.84	72	68.88	50.08	233.12	144.88	52.28	41.84	25.76	26.8	87.4	2.12
2020-11-09	06:30:00	153212	900	900	989001025043695	E:\CCI STUDY\GROUP A\POST-WEEK4	GrAWEEK4PostSx	12452.9	33.7016	134.469	114						191.417	181.935		207.669	183.28	758.8	60.72	141.2	40.32	69.72	64.32	119.28	118.88	335.4	72.44	22.32	8.12	24.84	23.48	0.88
2020-11-09	06:45:00	154112	900	900	989001025043695	E:\CCI STUDY\GROUP A\POST-WEEK4	GrAWEEK4PostSx	8584.11	33.6351	149.85	83						189.335	220.379		203.268	192.68	591.56	196.84	308.44	9.8	19.76	9.48	162.84	165.72	152.84	41.28	142.72	11.32	17.08	153.4	13.76
2020-11-09	07:00:00	155012	900	900	989001025043695	E:\CCI STUDY\GROUP A\POST-WEEK4	GrAWEEK4PostSx	10950	35.3008	116.557	98						132.994	189.144		194.103	248.12	574.2	66.68	325.8	164.8	9.44	31.36	90.48	85.68	125.52	47.52	240.12	33.92	18.12	41.8	11.24
2020-11-09	07:15:00	155912	900	900	989001025043695	E:\CCI STUDY\GROUP A\POST-WEEK4	GrAWEEK4PostSx	11765.3	34.3835	143.646	106						196.041	231.282		223.738	178.56	801	120.84	99	51.8	9.08	44.4	25.6	28.28	67.08	72.36	70.72	124.84	62.88	265.52	77.44
2020-11-09	07:30:00	156812	900	900	989001025043695	E:\CCI STUDY\GROUP A\POST-WEEK4	GrAWEEK4PostSx	9729.06	36.4247	154.373	82						225.181	181.843		248.276	120.12	625.4	192.12	274.6	11.28	47.28	138.64	23.24	94.24	42.04	14.84	180.36	45	126.72	119.08	57.28
2020-11-09	07:45:00	157712	900	900	989001025043695	E:\CCI STUDY\GROUP A\POST-WEEK4	GrAWEEK4PostSx	1491.94	37.2065	71.901	12						190.028	90.0597		190.258	129.76	245.84	0	654.16	0	0	0	0	0	0	0.08	654.16	0	157.16	88.6	0
2020-11-09	08:00:00	158612	900	900	989001025043695	E:\CCI STUDY\GROUP A\POST-WEEK4	GrAWEEK4PostSx	407.932	36.3876	92.7087	3						128.393	174.69		139.031	409.12	534.84	13.92	365.16	0	0	0	0	0	0	229.6	365.16	0	0	195.68	109.56
2020-11-09	08:15:00	159512	900	900	989001025043695	E:\CCI STUDY\GROUP A\POST-WEEK4	GrAWEEK4PostSx	6717.96	36.7555	76.9119	56						121.94	124.774		178.571	112.04	275.84	73.52	624.16	7.32	83.56	30.16	59.8	38.04	28.92	2.36	586.12	1.76	7.16	32.48	22.32
2020-11-09	08:30:00	160412	900	900	989001025043695	E:\CCI STUDY\GROUP A\POST-WEEK4	GrAWEEK4PostSx	11287.3	37.2793	111.534	106						128.147	177.799		204.592	179.36	570	157.68	330	111.2	5.08	96.6	53.08	89.88	61.56	17.84	240.12	50.16	32.64	131.84	10
2020-11-09	08:45:00	161312	900	900	989001025043695	E:\CCI STUDY\GROUP A\POST-WEEK4	GrAWEEK4PostSx	12565.7	37.3929	157.844	115						175.251	124.437		198.617	169.48	722.12	258.16	177.88	60.16	127.56	75.92	154.36	152.76	79.24	4.48	25.12	49.88	90.84	66.56	13.12
2020-11-09	09:00:00	162212	900	900	989001025043695	E:\CCI STUDY\GROUP A\POST-WEEK4	GrAWEEK4PostSx	10281	37.1926	106.703	92						157.039	109.123		178.221	143.68	709.12	24.4	190.88	0	15.12	10.24	0.08	36.6	39.96	0	154.28	85.44	47.76	452.08	58.44
2020-11-09	09:15:00	163112	900	900	989001025043695	E:\CCI STUDY\GROUP A\POST-WEEK4	GrAWEEK4PostSx	2101.16	36.7619	86.9233	17						114.988	158.861		133.855	147.6	175.04	0	724.96	0	1.28	0	66.84	11.92	1.12	61.92	713.04	0	6.4	30.96	6.52
2020-11-09	09:30:00	164012	900	900	989001025043695	E:\CCI STUDY\GROUP A\POST-WEEK4	GrAWEEK4PostSx	1220.17	36.315	105.655	11						132.255	205.312		141.916	22.88	239.16	2.64	660.84	0	16.68	11.4	4.08	5.4	0.56	6.96	655.44	4.16	0	195.32	0
2020-11-09	09:45:00	164912	900	900	989001025043695	E:\CCI STUDY\GROUP A\POST-WEEK4	GrAWEEK4PostSx	239	36.2448	121.382	2						234.894	185.8		130.052	5.64	893.28	0	6.72	0	0	0	0	0	0	0	6.72	0	0	893.28	0
2020-11-09	10:00:00	165812	900	900	989001025043695	E:\CCI STUDY\GROUP A\POST-WEEK4	GrAWEEK4PostSx	14768.5	36.2138	106.139	132						167.802	182.432		157.37	218.52	743.52	31.48	156.48	40.52	54.76	82.2	56.4	143.76	62.48	77.72	12.72	36.08	18.8	309.12	5.44
2020-11-09	10:15:00	166712	900	900	989001025043695	E:\CCI STUDY\GROUP A\POST-WEEK4	GrAWEEK4PostSx	11208.9	36.6327	110.892	93						142.904	251.92		158.952	185.32	679.4	17.76	220.6	4.8	24.64	9.48	166	103.6	47.24	142.24	117	190.52	19.6	46.52	28.36
2020-11-09	10:30:00	167612	900	900	989001025043695	E:\CCI STUDY\GROUP A\POST-WEEK4	GrAWEEK4PostSx	5254.62	36.1008	118.892	46						118.912	257.197		193.61	88.8	620.52	0	279.48	0	0	0	352.52	278.36	0	268	1.12	0	0	0	0
2020-11-09	10:45:00	168512	900	900	989001025043695	E:\CCI STUDY\GROUP A\POST-WEEK4	GrAWEEK4PostSx	120	35.0993	150.327	1						150.325	277.631		206.948	1.2	900	0	0	0	0	0	556.68	0	0	343.32	0	0	0	0	0
2020-11-09	11:00:00	169412	900	900	989001025043695	E:\CCI STUDY\GROUP A\POST-WEEK4	GrAWEEK4PostSx	240	34.7547	75.2531	2						75.8427	263.378		134.122	9.8	900	0	0	0	0	0	52.6	0	0	847.4	0	0	0	0	0
2020-11-09	11:15:00	170312	900	900	989001025043695	E:\CCI STUDY\GROUP A\POST-WEEK4	GrAWEEK4PostSx	743.247	35.5361	28.04	8						28.4974	331.694		171.454	9.24	898.4	0	1.6	0	0	0	9.32	0	0	863.6	1.6	18.8	0	6.24	0.44
2020-11-09	11:30:00	171212	900	900	989001025043695	E:\CCI STUDY\GROUP A\POST-WEEK4	GrAWEEK4PostSx	1959.6	35.0177	108.017	16						120.759	274.059		156.914	51.36	643.72	0	256.28	0	0	0	189.28	173.28	0	450.04	83	0	4.28	0.12	0
2020-11-09	11:45:00	172112	900	900	989001025043695	E:\CCI STUDY\GROUP A\POST-WEEK4	GrAWEEK4PostSx	2820.38	34.8072	95.3893	25						141.081	167.262		130.544	50.28	352.72	0	547.28	0	0	0	284	393	0	68.72	154.28	0	0	0	0
2020-11-09	12:00:00	173012	900	900	989001025043695	E:\CCI STUDY\GROUP A\POST-WEEK4	GrAWEEK4PostSx	120	35.0493	168.272	1						217.76	241.362		168.611	1.16	900	0	0	0	0	0	444.84	0	0	455.16	0	0	0	0	0
2020-11-09	12:15:00	173912	900	900	989001025043695	E:\CCI STUDY\GROUP A\POST-WEEK4	GrAWEEK4PostSx	0	34.9477	130.159	0						137.165	338.351		168.282	0	900	0	0	0	0	0	0	0	0	900	0	0	0	0	0
2020-11-09	12:30:00	174812	900	900	989001025043695	E:\CCI STUDY\GROUP A\POST-WEEK4	GrAWEEK4PostSx	936.711	34.6497	112.364	6						127.6	302.058		158.687	31.2	494.76	8	405.24	0	0	0	48.84	0	0	445.92	405.24	0	0	0	0
2020-11-09	12:45:00	175712	900	900	989001025043695	E:\CCI STUDY\GROUP A\POST-WEEK4	GrAWEEK4PostSx	478.017	34.8964	68.3875	4						177.797	117.993		93.038	137.16	382.76	0	517.24	0	0	0	212.8	0	0	169.96	517.24	0	0	0	0
2020-11-09	13:00:00	176612	900	900	989001025043695	E:\CCI STUDY\GROUP A\POST-WEEK4	GrAWEEK4PostSx	4693.09	35.2152	111.82	41						235.849	129.79		156.145	141.88	730.92	0.4	169.08	10.96	4.28	5.76	612.56	168.4	5.2	25.92	0.68	25.92	17.6	21.56	1.16
2020-11-09	13:15:00	177512	900	900	989001025043695	E:\CCI STUDY\GROUP A\POST-WEEK4	GrAWEEK4PostSx	1018.11	34.8282	116.212	8						158.766	130.712		153.411	26.52	645.44	0	254.56	0	0	0	624.72	254.56	0	20.72	0	0	0	0	0
2020-11-09	13:30:00	178412	900	900	989001025043695	E:\CCI STUDY\GROUP A\POST-WEEK4	GrAWEEK4PostSx	359.5	34.0535	118.342	3						161.416	153.46		131.392	3.32	400.64	0	499.36	0	0	0	210.2	499.36	0	190.44	0	0	0	0	0
2020-11-09	13:45:00	179312	900	900	989001025043695	E:\CCI STUDY\GROUP A\POST-WEEK4	GrAWEEK4PostSx	479.001	33.9272	113.913	4						148.022	149.919		133.335	5.72	257.04	0	642.96	0	0	0	244.16	642.96	0	12.88	0	0	0	0	0
2020-11-09	14:00:00	180212	900	900	989001025043695	E:\CCI STUDY\GROUP A\POST-WEEK4	GrAWEEK4PostSx	0	34.0342	130.217	0						208.874	130.363		169.352	0	900	0	0	0	0	0	900	0	0	0	0	0	0	0	0
2020-11-09	14:15:00	181112	900	900	989001025043695	E:\CCI STUDY\GROUP A\POST-WEEK4	GrAWEEK4PostSx	6311.43	34.367	125.531	53						197.997	188.879		162.857	88.6	580.72	43.8	319.28	8.72	10	77.12	284	251.12	24.72	155.08	68.16	5.52	2.44	10.56	2.56
2020-11-09	14:30:00	182012	900	900	989001025043695	E:\CCI STUDY\GROUP A\POST-WEEK4	GrAWEEK4PostSx	1969.71	34.2614	101.689	16						124.274	202.189		176.129	35.96	893.08	69.48	6.92	52.64	1.28	78.96	0	6.92	18.8	699.04	0	12.24	19.64	8.64	1.84
2020-11-09	14:45:00	182912	900	900	989001025043695	E:\CCI STUDY\GROUP A\POST-WEEK4	GrAWEEK4PostSx	240.001	34.1122	76.7698	2						87.5363	133.265		139.47	60.8	900	0	0	0	0	0	411.28	0	0	488.72	0	0	0	0	0
2020-11-09	15:00:00	183812	900	900	989001025043695	E:\CCI STUDY\GROUP A\POST-WEEK4	GrAWEEK4PostSx	0	33.4346	119.5	0						155.55	120		119.5	0	900	0	0	0	0	0	900	0	0	0	0	0	0	0	0
2020-11-09	15:15:00	184712	900	900	989001025043695	E:\CCI STUDY\GROUP A\POST-WEEK4	GrAWEEK4PostSx	0	33.4534	119.5	0						169.352	120		119.5	0	900	0	0	0	0	0	900	0	0	0	0	0	0	0	0
2020-11-09	15:30:00	185612	900	900	989001025043695	E:\CCI STUDY\GROUP A\POST-WEEK4	GrAWEEK4PostSx	4643.38	34.6518	107.801	43						153.354	136.724		159.863	280.08	423.52	54.92	476.48	43.92	27.36	57.32	214.44	476.16	24.2	5.12	0.32	16.84	14.48	3.2	16.64
2020-11-09	15:45:00	186512	900	900	989001025043695	E:\CCI STUDY\GROUP A\POST-WEEK4	GrAWEEK4PostSx	11901.6	35.9778	107.872	103						176.072	162.757		159.608	332.36	684.04	118.24	215.96	198.32	114.04	79.08	129.44	84.08	72.52	20.2	131.88	42.04	10.32	11.08	7
2020-11-09	16:00:00	187412	900	900	989001025043695	E:\CCI STUDY\GROUP A\POST-WEEK4	GrAWEEK4PostSx	6602.48	35.2975	135.29	60						195.903	176.509		193.854	115.92	490.56	117.24	409.44	0	30.6	228.12	143.52	403.72	28.64	34.36	5.72	15.72	3.52	0	6.08
2020-11-09	16:15:00	188312	900	900	989001025043695	E:\CCI STUDY\GROUP A\POST-WEEK4	GrAWEEK4PostSx	0	34.3335	171.798	0						331.036	176.023		250.059	0	900	93.6	0	0	0	900	0	0	0	0	0	0	0	0	0
2020-11-09	16:30:00	189212	900	900	989001025043695	E:\CCI STUDY\GROUP A\POST-WEEK4	GrAWEEK4PostSx	0	33.8071	125.698	0						254.312	141.023		258.325	0	900	0	0	0	212.8	687.2	0	0	0	0	0	0	0	0	0
2020-11-09	16:45:00	190112	900	900	989001025043695	E:\CCI STUDY\GROUP A\POST-WEEK4	GrAWEEK4PostSx	119.502	34.0385	114.326	1						156.792	116.67		256.871	76.4	900	0	0	0	332.64	567.36	0	0	0	0	0	0	0	0	0
2020-11-09	17:00:00	191012	900	900	989001025043695	E:\CCI STUDY\GROUP A\POST-WEEK4	GrAWEEK4PostSx	2793.79	34.9619	79.2869	24						110.376	126.058		194.991	79.96	869.6	9.16	30.4	22.4	238.52	554.16	12	21.56	31.24	0	8.84	2.44	0	7.84	1
2020-11-09	17:15:00	191912	900	900	989001025043695	E:\CCI STUDY\GROUP A\POST-WEEK4	GrAWEEK4PostSx	9021.78	35.156	196.521	80						243.383	258.605		227.235	115.04	845.52	395.4	54.48	159	108.12	74.88	32.12	37.44	29.08	14.68	17.04	38.48	367.52	15.48	6.16
2020-11-09	17:30:00	192812	900	900	989001025043695	E:\CCI STUDY\GROUP A\POST-WEEK4	GrAWEEK4PostSx	8919.47	35.1077	165.474	74						242.361	201.693		224.886	152.84	786.6	322.24	113.4	86.72	58.96	0	104.52	93.76	100.28	145.84	19.64	36.88	218.08	26.36	8.96
2020-11-09	17:45:00	193712	900	900	989001025043695	E:\CCI STUDY\GROUP A\POST-WEEK4	GrAWEEK4PostSx	8623.91	34.781	183.222	77						231.319	205.424		271.435	179.72	801.84	424.28	98.16	0	150.28	4.6	23.08	73.8	65.52	85	24.36	24.6	412.08	21.44	15.24
2020-11-09	18:00:00	194612	900	900	989001025043695	E:\CCI STUDY\GROUP A\POST-WEEK4	GrAWEEK4PostSx	16672.3	35.0056	125.108	145						190.038	202.055		208.727	280.32	656.16	102.12	243.84	50.48	164.12	50.48	28.36	221.24	100.28	40.4	22.6	87.56	48.6	40.6	45.28
2020-11-09	18:15:00	195512	900	900	989001025043695	E:\CCI STUDY\GROUP A\POST-WEEK4	GrAWEEK4PostSx	15518.1	34.87	162	137						263.005	256.041		196.315	255.84	809	275.84	91	175.68	138.44	47.36	15.68	76	135.92	75.16	15	71.24	25.36	46.08	78.08
2020-11-09	18:30:00	196412	900	900	989001025043695	E:\CCI STUDY\GROUP A\POST-WEEK4	GrAWEEK4PostSx	10333.9	35.1585	130.785	90						196.7	280.482		204.384	192.16	777.16	53.56	122.84	18.48	25.2	294.2	20.24	114.12	136.36	37.04	8.72	61.72	90.92	26.84	66.16
2020-11-09	18:45:00	197312	900	900	989001025043695	E:\CCI STUDY\GROUP A\POST-WEEK4	GrAWEEK4PostSx	9938.75	35.1618	141.397	82						231.282	256.435		172.966	156.84	691.28	193.16	208.72	18.16	229	15.2	8.28	30.04	174.32	97.92	178.68	50.76	15.96	41.4	40.28
2020-11-09	19:00:00	198212	900	900	989001025043695	E:\CCI STUDY\GROUP A\POST-WEEK4	GrAWEEK4PostSx	10115.2	35.1326	137.555	92						237.495	205.348		182.066	169.56	694.4	119.32	205.6	0	15.24	34.08	8.4	172.04	35.32	22.52	33.56	94.76	227.6	255.04	1.44
2020-11-09	19:15:00	199112	900	900	989001025043695	E:\CCI STUDY\GROUP A\POST-WEEK4	GrAWEEK4PostSx	11855	35.019	150.747	97						238.083	189.638		215.196	288.04	794.08	265.2	105.92	182.84	47.32	37.4	65.04	57.28	85.84	20.08	48.64	190.8	46.56	95.2	23
2020-11-09	19:30:00	200012	900	900	989001025043695	E:\CCI STUDY\GROUP A\POST-WEEK4	GrAWEEK4PostSx	8932.37	35.0248	116.485	75						174.858	205.207		163.741	164.72	836.6	76.08	63.4	0	22.84	35.56	26.08	29.84	81.68	112	33.56	114.8	173	174.88	95.76
2020-11-09	19:45:00	200912	900	900	989001025043695	E:\CCI STUDY\GROUP A\POST-WEEK4	GrAWEEK4PostSx	1186.12	34.8692	111.928	9						223.513	163.198		184.635	122.4	900	0	0	0	0	0	0	0	0	159.04	0	0	614.2	126.76	0
2020-11-09	20:00:00	201812	900	900	989001025043695	E:\CCI STUDY\GROUP A\POST-WEEK4	GrAWEEK4PostSx	8614.79	35.5195	131.369	70						172.489	199.667		191.975	192.24	847.24	122	52.76	9.28	29.84	39.72	3.68	9.72	66.2	163.68	43.04	159.2	15.44	352.68	7.52
2020-11-09	20:15:00	202712	900	900	989001025043695	E:\CCI STUDY\GROUP A\POST-WEEK4	GrAWEEK4PostSx	16116.5	36.8232	158.129	138						230.786	222.727		213.244	296.36	802.68	286.84	97.32	20.28	82.28	46	78.8	52.24	129.52	53.76	45.08	170.96	21.64	81.08	118.36
2020-11-09	20:30:00	203612	900	900	989001025043695	E:\CCI STUDY\GROUP A\POST-WEEK4	GrAWEEK4PostSx	9900.19	37.2111	121.255	89						188.723	222.102		205.116	220.96	850.96	113.84	49.04	0	26.68	110.44	2.84	30.72	96.28	98.64	18.32	40.44	245.48	186.52	43.64
2020-11-09	20:45:00	204512	900	900	989001025043695	E:\CCI STUDY\GROUP A\POST-WEEK4	GrAWEEK4PostSx	420.883	36.8266	105.49	3						164.172	211.522		122.923	177.6	836.8	0	63.2	0	0	0	0	0	0	41.36	63.2	0	0	795.44	0
2020-11-09	21:00:00	205412	900	900	989001025043695	E:\CCI STUDY\GROUP A\POST-WEEK4	GrAWEEK4PostSx	514.591	36.3064	78.8317	4						184.721	125.8		117.94	284.64	900	0	0	0	0	0	0	0	0	121.32	0	0	365.52	413.16	0
2020-11-09	21:15:00	206312	900	900	989001025043695	E:\CCI STUDY\GROUP A\POST-WEEK4	GrAWEEK4PostSx	6776.22	35.3843	122.039	57						247.574	170.725		213.755	104.12	852.52	60.56	47.48	51.32	32.24	10.64	4.4	45.32	34.4	0	2.16	25.16	457.2	207.92	29.24
2020-11-09	21:30:00	207212	900	900	989001025043695	E:\CCI STUDY\GROUP A\POST-WEEK4	GrAWEEK4PostSx	14838.9	34.8797	148.067	125						275.624	209.995		203.512	224.8	794.6	191.04	105.4	18.84	191.28	36.12	80.72	84.2	257.48	53.2	21.2	83.52	25.24	39.16	9.04
2020-11-09	21:45:00	208112	900	900	989001025043695	E:\CCI STUDY\GROUP A\POST-WEEK4	GrAWEEK4PostSx	11754.2	35.27	120.579	97						229.66	150.299		204.307	280.24	693.44	210.48	206.56	22.28	138.12	42.36	48.12	118.44	98.64	17.72	88.12	6.4	18.64	244.84	56.32
2020-11-09	22:00:00	209012	900	900	989001025043695	E:\CCI STUDY\GROUP A\POST-WEEK4	GrAWEEK4PostSx	14399.6	34.9245	134.27	121						199.425	207.205		180.46	338.56	676.44	167	223.56	27.84	129.68	54.72	62.88	189.92	28.84	86.76	33.64	101.2	115.72	35	33.8
2020-11-09	22:15:00	209912	900	900	989001025043695	E:\CCI STUDY\GROUP A\POST-WEEK4	GrAWEEK4PostSx	16932.2	35.2275	131.976	157						210.721	180.838		175.783	272.36	676.72	108.48	223.28	33.12	35.48	42.36	73	159.2	41.08	39	64.08	74.08	94.2	225.88	18.52
2020-11-09	22:30:00	210812	900	900	989001025043695	E:\CCI STUDY\GROUP A\POST-WEEK4	GrAWEEK4PostSx	8533.12	34.6905	119.995	74						223.583	197.701		181.844	167	778.96	81.28	121.04	1.4	30.8	46.08	28.84	82.36	48.56	50.28	38.68	5.44	137.2	427.96	2.4
2020-11-09	22:45:00	211712	900	900	989001025043695	E:\CCI STUDY\GROUP A\POST-WEEK4	GrAWEEK4PostSx	9788.78	34.7991	141.458	85						233.379	199.753		241.778	180.72	790.96	200.84	109.04	5.92	29.36	31.8	134.52	38.88	12.32	80.56	70.16	28.68	264.8	194.44	8.56
2020-11-09	23:00:00	212612	900	900	989001025043695	E:\CCI STUDY\GROUP A\POST-WEEK4	GrAWEEK4PostSx	17917.6	34.8807	160.013	161						235.347	203.932		240.334	310.16	714.56	245.44	185.44	40.24	68.92	75.72	71.12	157.64	62.12	29.72	27.8	272.76	23.56	67.44	2.96
2020-11-09	23:15:00	213512	900	900	989001025043695	E:\CCI STUDY\GROUP A\POST-WEEK4	GrAWEEK4PostSx	8380.62	35.0356	142.383	71						181.986	221.685		207.762	160.2	808.76	196.88	91.24	21.92	44.68	113.96	25.6	15.92	18.56	38.96	75.32	3.24	120.92	346.72	74.2
2020-11-09	23:30:00	214412	900	900	989001025043695	E:\CCI STUDY\GROUP A\POST-WEEK4	GrAWEEK4PostSx	327.122	35.0437	56.6817	3						139.795	85.9895		132.523	82.08	891.76	62.6	8.24	0	0	0	0	0	0	0	8.24	0.76	0	815.4	75.6
2020-11-09	23:45:00	215312	900	900	989001025043695	E:\CCI STUDY\GROUP A\POST-WEEK4	GrAWEEK4PostSx	105.194	34.6761	99.2539	1						167.027	189.834		183.037	550.8	900	20.68	0	0	0	0	0	0	0	0	0	0	0	662.04	237.96
2020-11-10	00:00:00	216212	900	900	989001025043695	E:\CCI STUDY\GROUP A\POST-WEEK4	GrAWEEK4PostSx	14596.5	34.8812	125.09	134						175.533	214.19		230.256	230.2	825.68	65.76	74.32	20.72	104.88	50.08	61.72	20.24	49.28	38.8	54.08	37.6	204.56	227.28	30.76
2020-11-10	00:15:00	217112	900	900	989001025043695	E:\CCI STUDY\GROUP A\POST-WEEK4	GrAWEEK4PostSx	12874.4	34.9218	137.197	117						208.865	189.065		193.466	190.08	767.2	96.84	132.8	18.04	58.4	66.64	111	27.48	53.28	60.04	105.32	76	21.8	266.48	35.52
2020-11-10	00:30:00	218012	900	900	989001025043695	E:\CCI STUDY\GROUP A\POST-WEEK4	GrAWEEK4PostSx	17507.8	35.1757	143.68	148						183.03	217.327		265.654	335.84	735.4	156.52	164.6	81.76	166.84	33.6	71.84	120.76	64.12	70.2	43.84	50.16	40.16	147.64	9.08
2020-11-10	00:45:00	218912	900	900	989001025043695	E:\CCI STUDY\GROUP A\POST-WEEK4	GrAWEEK4PostSx	13768.7	35.0557	128.052	126						208.255	236.19		171.12	306.16	764.4	126.68	135.6	29.8	75.16	41.88	29.52	72.96	65.2	104.8	62.64	55.72	174.68	178.96	8.68
2020-11-10	01:00:00	219812	900	900	989001025043695	E:\CCI STUDY\GROUP A\POST-WEEK4	GrAWEEK4PostSx	13614.8	34.8224	147.754	114						219.52	199.75		187.225	323.92	711.12	232.08	188.88	214.28	31.48	22.84	127.04	160.48	36.88	22.92	28.4	124.88	53.04	27.8	49.96
2020-11-10	01:15:00	220712	900	900	989001025043695	E:\CCI STUDY\GROUP A\POST-WEEK4	GrAWEEK4PostSx	8823.84	34.6381	121.587	76						247.466	225.415		177.418	185.36	809.28	111.96	90.72	114.44	27.4	73.36	51.48	73.68	125.48	51	17.04	85.72	214.6	19.16	46.64
2020-11-10	01:30:00	221612	900	900	989001025043695	E:\CCI STUDY\GROUP A\POST-WEEK4	GrAWEEK4PostSx	7786.85	34.4926	144.208	68						197.525	223.178		169.941	77.72	877.56	132.64	22.44	26.08	13.48	115.24	95.4	19.56	6.24	60.76	2.88	73.28	303	66.88	117.2
2020-11-10	01:45:00	222512	900	900	989001025043695	E:\CCI STUDY\GROUP A\POST-WEEK4	GrAWEEK4PostSx	14537.4	34.6449	124.341	129						168.789	233.039		185.337	219.6	847.28	147.52	52.72	113.64	88.88	75.6	65.12	32.52	53.4	63.32	20.2	202	28.28	99.88	57.16
2020-11-10	02:00:00	223412	900	900	989001025043695	E:\CCI STUDY\GROUP A\POST-WEEK4	GrAWEEK4PostSx	9571.57	34.7587	149.977	82						182.563	250.423		200.652	137.52	858.48	192.72	41.52	158.96	8.44	62.72	215.2	34.64	53.08	30	6.88	79.2	43.36	40.52	167
2020-11-10	02:15:00	224312	900	900	989001025043695	E:\CCI STUDY\GROUP A\POST-WEEK4	GrAWEEK4PostSx	5597.39	34.6267	124.752	49						170.964	179.285		208.236	50.24	887.2	29.68	12.8	12.36	28.04	4.08	23.52	10.12	36.52	5.2	2.68	168.08	86.6	476.04	46.76
2020-11-10	02:30:00	225212	900	900	989001025043695	E:\CCI STUDY\GROUP A\POST-WEEK4	GrAWEEK4PostSx	0	34.1633	135.25	0						268.742	159.903		207.871	0	900	0	0	0	0	0	0	0	0	0	0	0	0	900	0
2020-11-10	02:45:00	226112	900	900	989001025043695	E:\CCI STUDY\GROUP A\POST-WEEK4	GrAWEEK4PostSx	3566.63	34.705	104.28	30						223.867	166.708		156.681	87.52	886.72	41.4	13.28	0	7.72	1.8	8.04	2.88	42.8	2.12	10.4	28.2	0.04	680.64	115.36
2020-11-10	03:00:00	227012	900	900	989001025043695	E:\CCI STUDY\GROUP A\POST-WEEK4	GrAWEEK4PostSx	5939.64	34.9872	116.021	52						194.128	257.971		156.181	120.08	845.48	39.44	54.52	0.04	36.36	20.24	27.84	41.64	28.28	1.12	12.88	112.6	14.32	448.32	156.36
2020-11-10	03:15:00	227912	900	900	989001025043695	E:\CCI STUDY\GROUP A\POST-WEEK4	GrAWEEK4PostSx	5287.07	35.1531	138.195	48						268.583	268.558		164.823	92.84	869.2	122.28	30.8	81.68	3.24	2.96	33.4	26.72	203.48	15.76	4.08	28.28	0	461.04	39.36
2020-11-10	03:30:00	228812	900	900	989001025043695	E:\CCI STUDY\GROUP A\POST-WEEK4	GrAWEEK4PostSx	14880.2	34.7701	147.808	132						240.872	201.639		184.913	302.24	751	194.24	149	173.72	45.4	14.92	75.08	120.24	105.96	10.48	28.76	127.32	26.6	141.24	30.28
2020-11-10	03:45:00	229712	900	900	989001025043695	E:\CCI STUDY\GROUP A\POST-WEEK4	GrAWEEK4PostSx	11758.7	34.523	136.133	99						223.701	232.679		170.102	151.36	848.2	70.76	51.8	2.68	53.04	43.56	134.72	41.2	71.48	38.64	10.6	80.04	64.16	30.72	329.16
2020-11-10	04:00:00	230612	900	900	989001025043695	E:\CCI STUDY\GROUP A\POST-WEEK4	GrAWEEK4PostSx	11572.4	34.5848	141.666	102						229.965	217.276		210.85	149.16	853.6	143.56	46.4	77.28	118.16	18.44	45.56	31.8	165.08	24.08	14.6	80.12	25.84	85	214.04
2020-11-10	04:15:00	231512	900	900	989001025043695	E:\CCI STUDY\GROUP A\POST-WEEK4	GrAWEEK4PostSx	9658.04	34.7577	129.093	79						177.787	252.879		177.267	164.24	664.16	92.36	235.84	75.68	108.04	16.52	85.56	193.68	81.84	45.72	42.16	31.64	40.16	144.4	34.6
2020-11-10	04:30:00	232412	900	900	989001025043695	E:\CCI STUDY\GROUP A\POST-WEEK4	GrAWEEK4PostSx	12912.9	34.9505	122.729	112						177.319	223.433		168.751	241.56	745.72	54.4	154.28	33.44	47.36	66.56	29.72	113.68	180.8	219.36	40.6	62.24	12.12	36.76	57.36
2020-11-10	04:45:00	233312	900	900	989001025043695	E:\CCI STUDY\GROUP A\POST-WEEK4	GrAWEEK4PostSx	12225.2	34.5499	118.484	105						281.861	201.426		165.126	214.72	802.68	58.12	97.32	3	32.12	395.68	29.72	83.92	157.76	49.56	13.4	70.8	16.24	26.72	21.08
2020-11-10	05:00:00	234212	900	900	989001025043695	E:\CCI STUDY\GROUP A\POST-WEEK4	GrAWEEK4PostSx	13306.8	34.8466	139.275	116						185.819	240.999		210.329	212.2	778.28	147.96	121.72	125.32	84.96	133.12	19.84	98.24	88.16	170.4	23.48	43.24	69.84	16.64	26.76
2020-11-10	05:15:00	235112	900	900	989001025043695	E:\CCI STUDY\GROUP A\POST-WEEK4	GrAWEEK4PostSx	8426.79	35.0758	119.613	72						164.089	208.192		216.353	127.4	846.72	51.76	53.28	0.72	29.52	51.04	53.64	27.84	32.08	474.36	25.44	7.04	119.52	52.48	26.32
2020-11-10	05:30:00	236012	900	900	989001025043695	E:\CCI STUDY\GROUP A\POST-WEEK4	GrAWEEK4PostSx	16432.2	35.1272	139.639	145						246.261	189.726		210.3	274.92	735.12	185.24	164.88	39.68	42.6	89.68	63.4	78.12	28.64	21.96	86.76	121.72	122.68	189.68	15.08
2020-11-10	05:45:00	236912	900	900	989001025043695	E:\CCI STUDY\GROUP A\POST-WEEK4	GrAWEEK4PostSx	8923.65	34.9527	140.561	74						206.474	225.702		190.613	168.44	728.6	230.72	171.4	76.8	66	41.12	14.88	112.36	41.88	281.88	59.04	22.92	55.88	102.12	25.12
2020-11-10	06:00:00	237812	900	900	989001025043695	E:\CCI STUDY\GROUP A\POST-WEEK4	GrAWEEK4PostSx	12259.9	34.7366	125.509	115						178.576	177.98		222.937	181.8	590.44	62.16	309.56	105.6	94.68	60.6	80.68	238.2	119.36	4.16	71.36	19.4	42.44	16.96	46.56
2020-11-10	06:15:00	238712	900	900	989001025043695	E:\CCI STUDY\GROUP A\POST-WEEK4	GrAWEEK4PostSx	10163.4	34.5781	131.853	90						188.572	193.926		211.769	164.04	762.84	78.64	137.16	182.96	136.68	44.68	32.04	98.48	136.88	51.4	38.68	68.2	71.64	27.6	10.76
2020-11-10	06:30:00	239612	900	900	989001025043695	E:\CCI STUDY\GROUP A\POST-WEEK4	GrAWEEK4PostSx	10869.6	34.5189	127.769	91						170.468	178.552		192.13	160.96	540.68	58.96	359.32	3.64	112.44	32.6	41.96	304.56	138.04	38.32	54.76	81.28	33.96	38.84	19.6
2020-11-10	06:45:00	240512	900	900	989001025043695	E:\CCI STUDY\GROUP A\POST-WEEK4	GrAWEEK4PostSx	6134.95	34.7837	157.531	54						203.868	215.119		222.839	79	678.72	318.16	221.28	52.8	332.6	68.12	37.12	163.32	150.64	19.28	57.96	6.8	0	10.76	0.6
2020-11-10	07:00:00	241412	900	900	989001025043695	E:\CCI STUDY\GROUP A\POST-WEEK4	GrAWEEK4PostSx	3723.21	34.9344	126.11	31						195.819	159.351		188.082	46.52	873.12	8.84	26.88	0.04	198.24	11.76	8.52	21.16	5.08	3.24	5.72	612.36	13.68	18.96	1.24
2020-11-10	07:15:00	242312	900	900	989001025043695	E:\CCI STUDY\GROUP A\POST-WEEK4	GrAWEEK4PostSx	478.496	34.8696	126.73	4						187.947	129.428		184.349	251.4	318.88	0	581.12	0	0	0	0	460.12	20.2	0	121	298.68	0	0	0
2020-11-10	07:30:00	243212	900	900	989001025043695	E:\CCI STUDY\GROUP A\POST-WEEK4	GrAWEEK4PostSx	338.704	34.6369	105.21	2						155.83	133.508		164.474	13.08	393.88	20.8	506.12	0	0	0	0	506.12	0	0	0	393.88	0	0	0
2020-11-10	07:45:00	244112	900	900	989001025043695	E:\CCI STUDY\GROUP A\POST-WEEK4	GrAWEEK4PostSx	577.706	34.112	124.934	4						137.672	160.307		147.241	38.08	22.64	0	877.36	0	0	0	8.36	877.36	0	0	0	14.28	0	0	0
2020-11-10	08:00:00	245012	900	900	989001025043695	E:\CCI STUDY\GROUP A\POST-WEEK4	GrAWEEK4PostSx	120.003	34.7876	87.538	1						157.698	107.518		122.069	96.84	212.8	0	687.2	0	0	0	0	162.92	212.8	0	524.28	0	0	0	0
2020-11-10	08:15:00	245912	900	900	989001025043695	E:\CCI STUDY\GROUP A\POST-WEEK4	GrAWEEK4PostSx	26.8789	35.047	118.287	0						266.359	118.287		138.092	81.2	900	0	0	0	0	0	0	0	900	0	0	0	0	0	0
2020-11-10	08:30:00	246812	900	900	989001025043695	E:\CCI STUDY\GROUP A\POST-WEEK4	GrAWEEK4PostSx	92.6278	34.6595	48.4098	1						203.714	48.4715		135.097	279.8	312.08	0	587.92	0	0	0	0	587.92	312.08	0	0	0	0	0	0
2020-11-10	08:45:00	247712	900	900	989001025043695	E:\CCI STUDY\GROUP A\POST-WEEK4	GrAWEEK4PostSx	9253.81	34.8088	114.047	77						221.899	161.651		187.601	174.96	883.44	0	16.56	7.16	62.6	146.36	34.6	13.52	265.08	103.24	3.04	110.36	121.88	11.76	20.4
2020-11-10	09:00:00	248612	900	900	989001025043695	E:\CCI STUDY\GROUP A\POST-WEEK4	GrAWEEK4PostSx	15991	34.9082	117.902	135						204.789	194.036		185.015	152.48	892	0	8	9.6	70.2	71.44	55.2	5.92	145.16	22.36	2.08	121.16	310.28	35.04	51.56
2020-11-10	09:15:00	249512	900	900	989001025043695	E:\CCI STUDY\GROUP A\POST-WEEK4	GrAWEEK4PostSx	5350.17	34.9335	90.7184	48						138.81	121.967		206.128	103.56	764.44	0	135.56	20.92	64.68	1.84	468.72	129	11.24	87	6.56	47.28	23.64	39.12	0
2020-11-10	09:30:00	250412	900	900	989001025043695	E:\CCI STUDY\GROUP A\POST-WEEK4	GrAWEEK4PostSx	9676.44	34.4137	99.5278	78						162.276	128.444		159.94	202.04	802.28	0	97.72	20.68	103.04	49.88	157.28	66.96	252.68	13.16	30.76	198.36	2	2.48	2.72
2020-11-10	09:45:00	251312	900	900	989001025043695	E:\CCI STUDY\GROUP A\POST-WEEK4	GrAWEEK4PostSx	1006.36	34.6938	106.723	8						128.609	150.425		173.395	128.64	483.92	0	416.08	0	0	0	0	416.08	261.08	212.8	0	10.04	0	0	0
2020-11-10	10:00:00	252212	900	900	989001025043695	E:\CCI STUDY\GROUP A\POST-WEEK4	GrAWEEK4PostSx	120	34.2923	84.9109	1						124.526	123.642		124.388	0.92	687.2	0	212.8	0	0	0	600.96	0	0	86.24	212.8	0	0	0	0
2020-11-10	10:15:00	253112	900	900	989001025043695	E:\CCI STUDY\GROUP A\POST-WEEK4	GrAWEEK4PostSx	0	34.4173	14.5871	0						20.0006	119.808		120.093	0	0	0	900	0	0	0	0	0	0	0	900	0	0	0	0
2020-11-10	10:30:00	254012	900	900	989001025043695	E:\CCI STUDY\GROUP A\POST-WEEK4	GrAWEEK4PostSx	239.999	34.6619	107.157	2						149.28	120.04		138.735	10.72	0	0	900	0	0	0	0	6.6	0	0	893.4	0	0	0	0
2020-11-10	10:45:00	254912	900	900	989001025043695	E:\CCI STUDY\GROUP A\POST-WEEK4	GrAWEEK4PostSx	0	34.8785	118.103	0						138.263	119.5		118.824	0	0	0	900	0	0	0	0	0	0	0	900	0	0	0	0
2020-11-10	11:00:00	255812	900	900	989001025043695	E:\CCI STUDY\GROUP A\POST-WEEK4	GrAWEEK4PostSx	238.997	34.4999	120.722	2						171.87	123.534		121.188	60.76	30.36	0	869.64	0	0	0	0	0	0	0	869.64	30.36	0	0	0
2020-11-10	11:15:00	256712	900	900	989001025043695	E:\CCI STUDY\GROUP A\POST-WEEK4	GrAWEEK4PostSx	892.92	35.252	128.473	9						165.916	130.935		149.997	9.6	245.08	0	654.92	0	0	0	0	0	0	0	654.92	242.72	1.2	1.16	0
2020-11-10	11:30:00	257612	900	900	989001025043695	E:\CCI STUDY\GROUP A\POST-WEEK4	GrAWEEK4PostSx	358.502	34.94	145.019	2						240.91	168.057		176.543	44.12	856.48	0.88	43.52	0	0	0	0	0	0	0	43.52	856.48	0	0	0
2020-11-10	11:45:00	258512	900	687.2	989001025043695	E:\CCI STUDY\GROUP A\POST-WEEK4	GrAWEEK4PostSx	119.5	34.3725	131.646	1						153.135	137.498		159.767	4.64	195.44	1.52	491.76	0	0	0	0	0	0	0	491.76	195.44	0	0	0

## Sheet: 985141000928707
2020-11-07	11:45:00	0	900	5040.37	38.2925	131.214	43
2020-11-07	12:00:00	212	900	13025.9	38.1584	129.568	112
2020-11-07	12:15:00	1112	900	9638.85	37.6784	145.935	78
2020-11-07	12:30:00	2012	900	5724.44	37.3605	125.45	47
2020-11-07	12:45:00	2912	900	1194.99	36.5495	116.185	10
2020-11-07	13:00:00	3812	900	6274.66	36.5448	102.766	55
2020-11-07	13:15:00	4712	900	1248.37	36.3526	106.349	10
2020-11-07	13:30:00	5612	900	675.995	35.9163	105.926	7
2020-11-07	13:45:00	6512	900	0	36.1805	64.3251	0
2020-11-07	14:00:00	7412	900	0	36.0913	70.6867	0
2020-11-07	14:15:00	8312	900	7058.19	36.2595	118.378	60
2020-11-07	14:30:00	9212	900	6727.52	37.0594	134.119	57
2020-11-07	14:45:00	10112	900	3520.28	36.98	120.797	30
2020-11-07	15:00:00	11012	900	239.001	35.7943	129.457	2
2020-11-07	15:15:00	11912	900	576.996	35.641	98.9634	4
2020-11-07	15:30:00	12812	900	2981.47	35.7139	86.7532	27
2020-11-07	15:45:00	13712	900	534.386	35.4498	75.2117	4
2020-11-07	16:00:00	14612	900	11329.8	36.2831	120.447	95
2020-11-07	16:15:00	15512	900	13021.4	37.2988	179.412	116
2020-11-07	16:30:00	16412	900	2393.42	37.4942	89.0107	18
2020-11-07	16:45:00	17312	900	0	37.0513	114.12	0
2020-11-07	17:00:00	18212	900	816.024	36.3841	111.842	5
2020-11-07	17:15:00	19112	900	5581.92	36.7901	112.547	41
2020-11-07	17:30:00	20012	900	2700.01	36.5413	123.263	22
2020-11-07	17:45:00	20912	900	12013.3	37.158	129.799	100
2020-11-07	18:00:00	21812	900	6464.66	37.2595	134.841	56
2020-11-07	18:15:00	22712	900	0	36.3932	40.3034	0
2020-11-07	18:30:00	23612	900	4573.56	36.6059	114.624	37
2020-11-07	18:45:00	24512	900	11548.6	37.4041	117.654	102
2020-11-07	19:00:00	25412	900	7066.79	37.7674	128.678	62
2020-11-07	19:15:00	26312	900	4466.81	37.0575	115.215	42
2020-11-07	19:30:00	27212	900	6254.41	37.63	126.064	55
2020-11-07	19:45:00	28112	900	1005.46	37.2715	79.2365	9
2020-11-07	20:00:00	29012	900	8395.31	37.596	135.538	78
2020-11-07	20:15:00	29912	900	477.997	37.3822	113.583	4
2020-11-07	20:30:00	30812	900	8641.98	37.3748	129.197	77
2020-11-07	20:45:00	31712	900	7409.17	37.9702	98.2497	63
2020-11-07	21:00:00	32612	900	6299.61	37.8899	115.598	56
2020-11-07	21:15:00	33512	900	10552.3	38.0071	163.698	95
2020-11-07	21:30:00	34412	900	2687.03	37.3192	143.477	22
2020-11-07	21:45:00	35312	900	4453.47	36.852	113.064	40
2020-11-07	22:00:00	36212	900	1203.49	37.1305	107.506	9
2020-11-07	22:15:00	37112	900	1539.59	36.9384	114.801	15
2020-11-07	22:30:00	38012	900	12241.1	37.2405	159.283	108
2020-11-07	22:45:00	38912	900	9869.12	37.7671	105.037	87
2020-11-07	23:00:00	39812	900	11640.4	37.6766	127.553	102
2020-11-07	23:15:00	40712	900	11428	37.8039	143.504	106
2020-11-07	23:30:00	41612	900	10207.6	37.6764	124.379	86
2020-11-07	23:45:00	42512	900	1483.48	36.7013	130.885	12
2020-11-08	00:00:00	43412	900	984.996	36.2507	151.625	7
2020-11-08	00:15:00	44312	900	7036.23	36.8375	130.492	69
2020-11-08	00:30:00	45212	900	14668	37.763	175.618	126
2020-11-08	00:45:00	46112	900	10780.9	38.0173	213.663	97
2020-11-08	01:00:00	47012	900	13582.3	37.6919	156.141	110
2020-11-08	01:15:00	47912	900	16362.5	37.7754	192.953	144
2020-11-08	01:30:00	48812	900	9739.86	37.576	137.732	85
2020-11-08	01:45:00	49712	900	956.01	36.8132	116.416	8
2020-11-08	02:00:00	50612	900	597.499	35.6459	126.28	5
2020-11-08	02:15:00	51512	900	407.997	35.8025	115.266	4
2020-11-08	02:30:00	52412	900	239	35.761	99.2076	2
2020-11-08	02:45:00	53312	900	478	35.7309	131.704	4
2020-11-08	03:00:00	54212	900	4438.1	35.9812	130.025	39
2020-11-08	03:15:00	55112	900	720.997	35.9907	93.5709	5
2020-11-08	03:30:00	56012	900	168.998	35.6838	58.1252	2
2020-11-08	03:45:00	56912	900	4436.44	36.6014	123.853	35
2020-11-08	04:00:00	57812	900	2187.46	36.4463	85.1907	19
2020-11-08	04:15:00	58712	900	1602.98	35.8508	100.725	13
2020-11-08	04:30:00	59612	900	239	35.9363	60.7827	2
2020-11-08	04:45:00	60512	900	5476.48	36.3879	134.518	45
2020-11-08	05:00:00	61412	900	5988.38	36.8713	108.026	52
2020-11-08	05:15:00	62312	900	11446.1	37.7866	128.03	97
2020-11-08	05:30:00	63212	900	9108.7	37.7668	136.351	81
2020-11-08	05:45:00	64112	900	10560.4	37.7727	123.87	86
2020-11-08	06:00:00	65012	900	7808.49	37.769	122.198	71
2020-11-08	06:15:00	65912	900	9832.41	37.7687	155.181	84
2020-11-08	06:30:00	66812	900	10732.9	37.7346	168.903	98
2020-11-08	06:45:00	67712	900	6842.98	37.5157	119.957	59
2020-11-08	07:00:00	68612	900	9618.58	37.3721	153.763	88
2020-11-08	07:15:00	69512	900	9069.73	37.3174	139.839	83
2020-11-08	07:30:00	70412	900	13194.7	37.1619	154.968	116
2020-11-08	07:45:00	71312	900	16076.1	37.1358	172.282	148
2020-11-08	08:00:00	72212	900	576.997	36.7754	118.297	4
2020-11-08	08:15:00	73112	900	239.002	36.3827	80.7023	2
2020-11-08	08:30:00	74012	900	0	35.9287	28.2551	0
2020-11-08	08:45:00	74912	900	1599.61	35.5726	73.7594	12
2020-11-08	09:00:00	75812	900	1911.69	35.5312	116.082	16
2020-11-08	09:15:00	76712	900	129.22	35.3751	11.0729	1
2020-11-08	09:30:00	77612	900	252.28	35.5918	62.4412	2
2020-11-08	09:45:00	78512	900	26.516	35.5	7.87774	0
2020-11-08	10:00:00	79412	900	0	36	24.786	0
2020-11-08	10:15:00	80312	900	0	35.8538	108.536	0
2020-11-08	10:30:00	81212	900	5245.75	35.9539	116.293	43
2020-11-08	10:45:00	82112	900	1606.88	36.478	59.1659	13
2020-11-08	11:00:00	83012	900	0	36.2468	0	0
2020-11-08	11:15:00	83912	900	0	36	0	0
2020-11-08	11:30:00	84812	900	0	35.8403	18.7384	0
2020-11-08	11:45:00	85712	900	4261.18	36.2131	99.3534	37
2020-11-08	12:00:00	86612	900	697.352	36.176	118.021	6
2020-11-08	12:15:00	87512	900	239	36.058	121.042	2
2020-11-08	12:30:00	88412	900	119.5	35.6014	47.552	1
2020-11-08	12:45:00	89312	900	0	35.2395	82.9822	0
2020-11-08	13:00:00	90212	900	0	35.7981	119.5	0
2020-11-08	13:15:00	91112	900	0	35.8064	110.174	0
2020-11-08	13:30:00	92012	900	0	35.3867	29.4069	0
2020-11-08	13:45:00	92912	900	0	35.6645	119.5	0
2020-11-08	14:00:00	93812	900	0	35.5	0	0
2020-11-08	14:15:00	94712	900	3092.7	35.8754	92.051	30
2020-11-08	14:30:00	95612	900	4757.18	36.4987	125.141	37
2020-11-08	14:45:00	96512	900	239	36.1653	126.879	1
2020-11-08	15:00:00	97412	900	119.5	35.8268	118.239	1
2020-11-08	15:15:00	98312	900	119.5	35.8239	78.2729	1
2020-11-08	15:30:00	99212	900	697.006	36.1457	92.0113	5
2020-11-08	15:45:00	100112	900	169.352	36.0481	64.5645	1
2020-11-08	16:00:00	101012	900	477.985	35.6711	58.6395	4
2020-11-08	16:15:00	101912	900	5645.81	36.198	106.812	53
2020-11-08	16:30:00	102812	900	2899.59	36.2643	135.431	23
2020-11-08	16:45:00	103712	900	4642.17	36.4671	111.464	40
2020-11-08	17:00:00	104612	900	3574.49	36.4433	90.022	31
2020-11-08	17:15:00	105512	900	193.334	36.1465	62.1877	1
2020-11-08	17:30:00	106412	900	5806.88	36.526	78.9933	50
2020-11-08	17:45:00	107312	900	477.964	36.584	73.3556	4
2020-11-08	18:00:00	108212	900	5638.46	36.9032	138.922	48
2020-11-08	18:15:00	109112	900	3955.76	37.1645	109.197	32
2020-11-08	18:30:00	110012	900	1854.86	36.4086	112.171	16
2020-11-08	18:45:00	110912	900	4726.18	37.1958	125.035	40
2020-11-08	19:00:00	111812	900	5548.42	37.0563	126.281	45
2020-11-08	19:15:00	112712	900	4568.09	37.0545	118.011	40
2020-11-08	19:30:00	113612	900	11166.6	37.8615	134.8	95
2020-11-08	19:45:00	114512	900	8698.01	37.9019	115.71	71
2020-11-08	20:00:00	115412	900	6686.09	37.7737	104.815	56
2020-11-08	20:15:00	116312	900	4336.53	37.3226	102.845	37
2020-11-08	20:30:00	117212	900	5150.26	37.5619	160.192	39
2020-11-08	20:45:00	118112	900	239	37.0248	118.098	0
2020-11-08	21:00:00	119012	900	2330.91	37.1763	114.663	18
2020-11-08	21:15:00	119912	900	7457.18	37.3326	123.071	63
2020-11-08	21:30:00	120812	900	6070.83	37.5942	113.959	51
2020-11-08	21:45:00	121712	900	5285.27	37.5073	114.387	45
2020-11-08	22:00:00	122612	900	9730.28	37.6161	155.369	85
2020-11-08	22:15:00	123512	900	10682.6	37.8408	117.893	95
2020-11-08	22:30:00	124412	900	6844.76	37.81	151.876	59
2020-11-08	22:45:00	125312	900	5597.88	37.709	117.654	54
2020-11-08	23:00:00	126212	900	5802.53	37.6323	160.377	50
2020-11-08	23:15:00	127112	900	6884.5	37.7477	122.882	59
2020-11-08	23:30:00	128012	900	6362.69	37.7982	117.507	56
2020-11-08	23:45:00	128912	900	158.984	36.804	101.781	1
2020-11-09	00:00:00	129812	900	536.196	36.5976	122.109	4
2020-11-09	00:15:00	130712	900	713.015	36.8763	147.068	6
2020-11-09	00:30:00	131612	900	4111.48	37.0082	133.277	31
2020-11-09	00:45:00	132512	900	4690.29	37.2455	116.138	39
2020-11-09	01:00:00	133412	900	7302.39	36.9433	97.8381	63
2020-11-09	01:15:00	134312	900	2190.13	37.1735	131.371	21
2020-11-09	01:30:00	135212	900	5721.38	37.012	130.844	45
2020-11-09	01:45:00	136112	900	7757.81	37.4385	120.152	67
2020-11-09	02:00:00	137012	900	3197.94	37.1928	144.385	28
2020-11-09	02:15:00	137912	900	6790.92	37.2833	122.843	53
2020-11-09	02:30:00	138812	900	6053.71	37.2959	152.764	48
2020-11-09	02:45:00	139712	900	2253.71	36.9322	109.531	18
2020-11-09	03:00:00	140612	900	0	36.4431	115.114	0
2020-11-09	03:15:00	141512	900	1582.5	36.413	114.85	12
2020-11-09	03:30:00	142412	900	597.5	36.316	127.125	5
2020-11-09	03:45:00	143312	900	766.5	36.3756	113.435	6
2020-11-09	04:00:00	144212	900	478	35.8698	87.5083	4
2020-11-09	04:15:00	145112	900	4855.51	36.7955	126.864	43
2020-11-09	04:30:00	146012	900	11090.3	37.9754	212.517	100
2020-11-09	04:45:00	146912	900	10083	38.2633	145.937	89
2020-11-09	05:00:00	147812	900	11582.1	38.2759	145.118	93
2020-11-09	05:15:00	148712	900	12266.7	38.1877	130.91	107
2020-11-09	05:30:00	149612	900	20748.8	38.4206	130.827	190
2020-11-09	05:45:00	150512	900	16749	38.946	157.405	145
2020-11-09	06:00:00	151412	900	15516.1	38.8895	133.219	136
2020-11-09	06:15:00	152312	900	15742.8	38.8011	140.267	135
2020-11-09	06:30:00	153212	900	9291.56	38.6486	138.179	78
2020-11-09	06:45:00	154112	900	11943.7	38.5891	111.49	97
2020-11-09	07:00:00	155012	900	7154.34	38.4582	129.732	61
2020-11-09	07:15:00	155912	900	9056.02	38.4214	145.496	75
2020-11-09	07:30:00	156812	900	9203.19	38.2911	164.281	83
2020-11-09	07:45:00	157712	900	7369.64	38.2031	132.896	62
2020-11-09	08:00:00	158612	900	9042.16	37.8253	104.007	73
2020-11-09	08:15:00	159512	900	10956.8	37.7347	103.361	83
2020-11-09	08:30:00	160412	900	3300.95	37.2687	115.3	28
2020-11-09	08:45:00	161312	900	0	36.3567	103.676	0
2020-11-09	09:00:00	162212	900	119.5	35.7239	23.7902	1
2020-11-09	09:15:00	163112	900	1125.83	35.6761	84.4541	8
2020-11-09	09:30:00	164012	900	717.001	36.1703	99.2409	5
2020-11-09	09:45:00	164912	900	56.4498	36.2617	88.0028	0
2020-11-09	10:00:00	165812	900	9197.42	36.484	108.183	78
2020-11-09	10:15:00	166712	900	2114.81	36.4081	100.54	16
2020-11-09	10:30:00	167612	900	261.418	35.9573	99.9949	2
2020-11-09	10:45:00	168512	900	97.0831	35.6632	78.0741	1
2020-11-09	11:00:00	169412	900	0	35.6897	50.1742	0
2020-11-09	11:15:00	170312	900	597.999	35.7387	156.322	4
2020-11-09	11:30:00	171212	900	2207.03	36.1435	114.878	22
2020-11-09	11:45:00	172112	900	2001.95	36.1835	105.46	16
2020-11-09	12:00:00	173012	900	120.001	36.1038	135.898	1
2020-11-09	12:15:00	173912	900	358.5	35.5574	130.526	3
2020-11-09	12:30:00	174812	900	8808.17	36.3887	117.553	73
2020-11-09	12:45:00	175712	900	802.925	36.1142	69.8755	7
2020-11-09	13:00:00	176612	900	239	35.8265	113.016	2
2020-11-09	13:15:00	177512	900	0	35.7266	119.175	0
2020-11-09	13:30:00	178412	900	0	35.5735	116.891	0
2020-11-09	13:45:00	179312	900	0	35.435	109.826	0
2020-11-09	14:00:00	180212	900	0	35.6053	90.3489	0
2020-11-09	14:15:00	181112	900	7651.73	35.9802	113.973	64
2020-11-09	14:30:00	182012	900	6918.99	36.6293	126.815	63
2020-11-09	14:45:00	182912	900	119.5	36.2702	119.793	1
2020-11-09	15:00:00	183812	900	0	35.8164	119.5	0
2020-11-09	15:15:00	184712	900	0	35.7929	119.5	0
2020-11-09	15:30:00	185612	900	508.058	35.671	102.95	5
2020-11-09	15:45:00	186512	900	2368.73	35.8666	107.075	20
2020-11-09	16:00:00	187412	900	1813.95	36.1755	114.697	15
2020-11-09	16:15:00	188312	900	289.353	35.7761	96.1451	2
2020-11-09	16:30:00	189212	900	6482.88	36.635	120.85	53
2020-11-09	16:45:00	190112	900	0	36.7076	125.713	0
2020-11-09	17:00:00	191012	900	964.158	36.5413	108.418	9
2020-11-09	17:15:00	191912	900	1726.36	36.4005	104.135	13
2020-11-09	17:30:00	192812	900	1382.46	36.3169	97.4288	12
2020-11-09	17:45:00	193712	900	1596.59	36.6362	103.455	15
2020-11-09	18:00:00	194612	900	10822.8	37.5994	125.289	86
2020-11-09	18:15:00	195512	900	5708.65	37.052	125.744	48
2020-11-09	18:30:00	196412	900	766.858	36.8379	146.094	7
2020-11-09	18:45:00	197312	900	1986.23	36.833	113.984	20
2020-11-09	19:00:00	198212	900	5881.31	37.4936	113.604	49
2020-11-09	19:15:00	199112	900	1611.49	37.0715	99.3482	13
2020-11-09	19:30:00	200012	900	7078.75	37.5767	109.072	62
2020-11-09	19:45:00	200912	900	6184.88	37.6375	121.773	53
2020-11-09	20:00:00	201812	900	4833.53	37.6661	113.741	41
2020-11-09	20:15:00	202712	900	605.198	36.8501	112.429	5
2020-11-09	20:30:00	203612	900	5175.92	37.26	107.789	46
2020-11-09	20:45:00	204512	900	478	37.018	111.181	4
2020-11-09	21:00:00	205412	900	2645.51	37.0904	103.577	22
2020-11-09	21:15:00	206312	900	1952.82	36.9797	160.912	16
2020-11-09	21:30:00	207212	900	7555	37.6269	140.354	64
2020-11-09	21:45:00	208112	900	4698.88	37.4036	108.594	41
2020-11-09	22:00:00	209012	900	3167.77	36.8615	120.848	30
2020-11-09	22:15:00	209912	900	13575.5	37.3591	117.712	128
2020-11-09	22:30:00	210812	900	4216.92	37.1171	118.265	39
2020-11-09	22:45:00	211712	900	9997.02	37.4969	155.079	88
2020-11-09	23:00:00	212612	900	1992.51	37.1622	127.121	17
2020-11-09	23:15:00	213512	900	5349.21	37.3756	114.325	45
2020-11-09	23:30:00	214412	900	1447.86	37.1162	98.2437	13
2020-11-09	23:45:00	215312	900	1545.07	37.018	121.448	14
2020-11-10	00:00:00	216212	900	12568.5	37.6449	143.525	111
2020-11-10	00:15:00	217112	900	9844.57	37.9245	119.168	86
2020-11-10	00:30:00	218012	900	7100.09	37.8071	163.237	66
2020-11-10	00:45:00	218912	900	6916.22	37.8103	117.078	58
2020-11-10	01:00:00	219812	900	1199.35	37.4277	129.295	11
2020-11-10	01:15:00	220712	900	239	36.9797	119.457	2
2020-11-10	01:30:00	221612	900	239	36.7005	75.6387	2
2020-11-10	01:45:00	222512	900	1133.52	36.3792	90.206	8
2020-11-10	02:00:00	223412	900	0	36.3121	99.9491	0
2020-11-10	02:15:00	224312	900	2115.25	36.5986	115.005	17
2020-11-10	02:30:00	225212	900	7975.48	37.4689	131.73	71
2020-11-10	02:45:00	226112	900	8189.13	37.4219	105.94	71
2020-11-10	03:00:00	227012	900	3582.56	37.0592	122.344	29
2020-11-10	03:15:00	227912	900	119.5	36.3923	133.913	1
2020-11-10	03:30:00	228812	900	597.499	36.2173	159.672	5
2020-11-10	03:45:00	229712	900	647.85	36.2694	124.05	5
2020-11-10	04:00:00	230612	900	8310.24	37.086	136.051	67
2020-11-10	04:15:00	231512	900	6915.45	37.4711	121.248	59
2020-11-10	04:30:00	232412	900	7131.23	37.4439	109.33	64
2020-11-10	04:45:00	233312	900	2243.5	36.966	126.65	20
2020-11-10	05:00:00	234212	900	13509.4	37.5849	124.651	124
2020-11-10	05:15:00	235112	900	11416.6	38.004	163.319	100
2020-11-10	05:30:00	236012	900	9325.21	38.2502	125.643	81
2020-11-10	05:45:00	236912	900	9136.64	38.2004	125.279	83
2020-11-10	06:00:00	237812	900	6576.14	38.1722	172.868	59
2020-11-10	06:15:00	238712	900	7671.37	38.1956	145.206	65
2020-11-10	06:30:00	239612	900	4374.03	38.169	132.994	39
2020-11-10	06:45:00	240512	900	8676.42	38.1425	135.883	70
2020-11-10	07:00:00	241412	900	8296.74	38.1331	135.558	66
2020-11-10	07:15:00	242312	900	9402.51	38.1217	126.922	85
2020-11-10	07:30:00	243212	900	8433.7	37.8653	114.14	70
2020-11-10	07:45:00	244112	900	6895.66	37.3913	94.5927	65
2020-11-10	08:00:00	245012	900	8886.76	36.9638	106.211	89
2020-11-10	08:15:00	245912	900	1075.5	36.1595	119.886	9
2020-11-10	08:30:00	246812	900	0	36.1763	119.5	0
2020-11-10	08:45:00	247712	900	1039.85	36.0524	123.727	10
2020-11-10	09:00:00	248612	900	765.944	35.8196	115.536	6
2020-11-10	09:15:00	249512	900	683.242	36.1072	145.99	7
2020-11-10	09:30:00	250412	900	2726.76	36.1066	66.4881	22
2020-11-10	09:45:00	251312	900	4216.77	36.7468	111.444	37
2020-11-10	10:00:00	252212	900	0	35.7394	119.486	0
2020-11-10	10:15:00	253112	900	239	35.2854	118.801	2
2020-11-10	10:30:00	254012	900	1294.39	35.2496	121.473	10
2020-11-10	10:45:00	254912	900	169.352	35.4766	103.741	1
2020-11-10	11:00:00	255812	900	0	35.4406	117.923	0
2020-11-10	11:15:00	256712	900	239.004	35.6346	53.109	2
2020-11-10	11:30:00	257612	900	647.361	35.5782	105.74	5
2020-11-10	11:45:00	258512	900	2590.41	36.3029	106.402	20
