# Supplementary material for: Deep learning for behaviour classification in a preclinical brain injury model
Source: PLoS One. 2022 Jun 15;17(6):e0268962. doi: 10.1371/journal.pone.0268962 (PMC9200342; doi:10.1371/journal.pone.0268962)
Supplement: S1 File — (ZIP) [file pone.0268962.s002.zip › Supplementary_data/INJURYGrD.WEEK1.csv]

date	time	time since start (s)	bin duration (s)	distance (mm)	temperature (C)	separation (mm)	transition
23/02/2021	16:00:00	0	900	2072.615234	33.37630081	176.744278	16
23/02/2021	16:15:00	686	900	477.9997253	33.25532913	177.8509674	4
23/02/2021	16:30:00	1586	900	239.0001068	33.18062592	264.6261292	2
23/02/2021	16:45:00	2486	900	0	33.21207428	134.6499329	0
23/02/2021	17:00:00	3386	900	956.0029297	33.44548798	153.0938263	8
23/02/2021	17:15:00	4286	900	0	33.77187347	119.5	0
23/02/2021	17:30:00	5186	900	0	33.87279892	119.5	0
23/02/2021	17:45:00	6086	900	8942.984375	34.05936432	183.0659027	83
23/02/2021	18:00:00	6986	900	9243.118164	34.39350128	206.7813263	62
23/02/2021	18:15:00	7886	900	1466.552246	34.47954559	168.0420074	10
23/02/2021	18:30:00	8786	900	881.3838501	34.13661575	182.3004761	5
23/02/2021	18:45:00	9686	900	2801.275879	34.68970871	176.9696045	21
23/02/2021	19:00:00	10586	900	1611.989136	34.80303955	205.3884888	14
23/02/2021	19:15:00	11486	900	960.2163086	35.26907349	132.9208069	8
23/02/2021	19:30:00	12386	900	4624.709961	34.58917236	208.9309387	43
23/02/2021	19:45:00	13286	900	1244.500122	33.61041641	254.4761505	9
23/02/2021	20:00:00	14186	900	1007.351685	34.76503754	164.5540924	9
23/02/2021	20:15:00	15086	900	288.498291	35.16004181	125.6734695	2
23/02/2021	20:30:00	15986	900	817.7053833	35.57558441	155.72995	6
23/02/2021	20:45:00	16886	900	1295.349487	35.59379196	146.6783752	9
23/02/2021	21:00:00	17786	900	386.7100525	34.53943634	179.5694275	4
23/02/2021	21:15:00	18686	900	885.9991455	34.72539139	187.1601715	6
23/02/2021	21:30:00	19586	900	0	34.59978104	147.4099884	0
23/02/2021	21:45:00	20486	900	1658.397705	35.25313187	157.5037842	16
23/02/2021	22:00:00	21386	900	3699.609619	35.43874741	172.5324707	30
23/02/2021	22:15:00	22286	900	1204.135132	34.63126373	140.5359955	11
23/02/2021	22:30:00	23186	900	1727.796631	35.81031799	142.5898743	13
23/02/2021	22:45:00	24086	900	527.4987793	34.57699585	197.2981567	4
23/02/2021	23:00:00	24986	900	1645.759277	34.67544556	193.7023773	17
23/02/2021	23:15:00	25886	900	1372.50415	36.03951263	215.2788391	11
23/02/2021	23:30:00	26786	900	816.7042236	35.91194153	171.7266083	6
23/02/2021	23:45:00	27686	900	358.5004578	35.08121109	179.911026	3
24/02/2021	00:00:00	28586	900	239.000061	35.55146027	123.8804016	2
24/02/2021	00:15:00	29486	900	3333.843018	35.66170502	151.2603149	27
24/02/2021	00:30:00	30386	900	0	35.65097809	147.0445709	0
24/02/2021	00:45:00	31286	900	0	36.51281738	161.8556061	0
24/02/2021	01:00:00	32186	900	2196.25	35.8224411	178.6596832	19
24/02/2021	01:15:00	33086	900	119.5	35.05587387	240.5438385	1
24/02/2021	01:30:00	33986	900	0	36.18231964	239.5	0
24/02/2021	01:45:00	34886	900	836.4989014	36.25217056	216.5900879	7
24/02/2021	02:00:00	35786	900	696.4986572	35.90174866	176.9172821	5
24/02/2021	02:15:00	36686	900	953.1051025	35.22039795	132.2629547	10
24/02/2021	02:30:00	37586	900	239.0001526	35.76122665	121.6077576	2
24/02/2021	02:45:00	38486	900	119.4999695	35.15617371	211.4283752	1
24/02/2021	03:00:00	39386	900	0	35.90173721	239.5	0
24/02/2021	03:15:00	40286	900	478.0005798	36.1006279	147.6116943	4
24/02/2021	03:30:00	41186	900	239.000061	35.36570358	193.9056854	2
24/02/2021	03:45:00	42086	900	0	35.67832565	239.5	0
24/02/2021	04:00:00	42986	900	1125.00061	35.98215103	173.8304749	9
24/02/2021	04:15:00	43886	900	1421.36853	35.95694351	183.2215729	14
24/02/2021	04:30:00	44786	900	0	35.98166275	163.584137	0
24/02/2021	04:45:00	45686	900	0	35.95363998	148.057373	0
24/02/2021	05:00:00	46586	900	0	36.31097412	228.7650604	0
24/02/2021	05:15:00	47486	900	940.4868164	35.50552368	121.1034775	10
24/02/2021	05:30:00	48386	900	7064.468262	35.38699341	180.4209595	69
24/02/2021	05:45:00	49286	900	682.4266968	35.54198074	153.144928	5
24/02/2021	06:00:00	50186	900	5692.374023	35.58627319	149.151886	50
24/02/2021	06:15:00	51086	900	1495.616699	35.64829636	118.1940765	13
24/02/2021	06:30:00	51986	900	2048.217529	35.21986389	212.6372681	20
24/02/2021	06:45:00	52886	900	4049.818848	35.8791275	176.2256165	37
24/02/2021	07:00:00	53786	900	1939.163208	35.42155075	214.8511963	16
24/02/2021	07:15:00	54686	900	1771.995483	35.41169357	126.4990311	16
24/02/2021	07:30:00	55586	900	844.2071533	35.94714355	119.4445114	8
24/02/2021	07:45:00	56486	900	0	35.36087418	119.5	0
24/02/2021	08:00:00	57386	900	239.4999542	35.67462158	181.9337921	2
24/02/2021	08:15:00	58286	900	4693.858887	35.31663895	185.3553772	35
24/02/2021	08:30:00	59186	900	14790.50586	34.8380661	155.6723633	177
24/02/2021	08:45:00	60086	900	15051.33789	35.00991821	166.4416351	170
24/02/2021	09:00:00	60986	900	12465.86523	35.14151001	148.4942169	136
24/02/2021	09:15:00	61886	900	6430.583496	35.26611328	139.462265	59
24/02/2021	09:30:00	62786	900	1777.207275	35.54289246	133.807251	15
24/02/2021	09:45:00	63686	900	7163.067871	35.50528336	168.7069855	60
24/02/2021	10:00:00	64586	900	4054.140381	35.54784012	172.4345398	35
24/02/2021	10:15:00	65486	900	6314.276855	35.17000961	166.2079926	52
24/02/2021	10:30:00	66386	900	3438.773682	35.51139832	165.2064972	25
24/02/2021	10:45:00	67286	900	3062.656494	35.56209564	129.1892853	22
24/02/2021	11:00:00	68186	900	2245.425293	35.89975739	126.2365341	20
24/02/2021	11:15:00	69086	900	2881.279785	36.111763	148.3472443	26
24/02/2021	11:30:00	69986	900	0	36.02374268	120	0
24/02/2021	11:45:00	70886	900	239.0000458	36.07466507	142.7861176	2
24/02/2021	12:00:00	71786	900	239.0001068	36.04955292	143.5544739	2
24/02/2021	12:15:00	72686	900	0	35.81712341	120	0
24/02/2021	12:30:00	73586	900	0	35.96070099	120	0
24/02/2021	12:45:00	74486	900	0	35.77973557	120	0
24/02/2021	13:00:00	75386	900	119.5000458	35.9521904	120.1579971	0
24/02/2021	13:15:00	76286	900	0	35.73445129	120	0
24/02/2021	13:30:00	77186	900	0	35.40972137	120	0
24/02/2021	13:45:00	78086	900	0	35.68174744	120	0
24/02/2021	14:00:00	78986	900	239.000061	35.70220947	120.0669556	1
24/02/2021	14:15:00	79886	900	0	35.46123505	120	0
24/02/2021	14:30:00	80786	900	478.0003662	35.49069214	166.2030182	4
24/02/2021	14:45:00	81686	900	0	35.40342331	134.9680176	0
24/02/2021	15:00:00	82586	900	7340.622559	35.62788391	149.4916382	70
24/02/2021	15:15:00	83486	900	2035.696045	35.15575027	222.2876892	12
24/02/2021	15:30:00	84386	900	5719.101563	35.31703568	165.8507538	45
24/02/2021	15:45:00	85286	900	4496.980469	35.62507629	213.9378204	41
24/02/2021	16:00:00	86186	900	4179.463867	35.47885895	185.0431061	34
24/02/2021	16:15:00	87086	900	1950.861328	35.45428467	171.4528961	14
24/02/2021	16:30:00	87986	900	9023.942383	35.5176239	156.2767792	79
24/02/2021	16:45:00	88886	900	6483.414551	35.73846817	215.3006287	53
24/02/2021	17:00:00	89786	900	1800.685547	35.80576706	143.3152313	11
24/02/2021	17:15:00	90686	900	1672.761475	35.76397324	254.7449951	16
24/02/2021	17:30:00	91586	900	358.9999084	35.77521133	173.7574463	4
24/02/2021	17:45:00	92486	900	2555.285156	35.74066162	149.8748016	22
24/02/2021	18:00:00	93386	900	6214.763672	35.67343521	186.5448456	53
24/02/2021	18:15:00	94286	900	3655.174805	36.19276428	146.1501923	32
24/02/2021	18:30:00	95186	900	6305.405762	35.98880386	169.2442932	50
24/02/2021	18:45:00	96086	900	6651.19873	35.83851624	189.2407379	54
24/02/2021	19:00:00	96986	900	2250.970947	35.59873581	137.359726	17
24/02/2021	19:15:00	97886	900	239.4999542	35.41753769	94.1537323	1
24/02/2021	19:30:00	98786	900	313.3021545	35.09976196	152.8825378	3
24/02/2021	19:45:00	99686	900	6226.253906	35.80477524	146.4434052	60
24/02/2021	20:00:00	100586	900	7405.20166	35.88526154	138.2391357	65
24/02/2021	20:15:00	101486	900	3274.669922	35.84863663	193.5955963	24
24/02/2021	20:30:00	102386	900	0	35.71634293	204.8860474	0
24/02/2021	20:45:00	103286	900	1588.771729	36.47092056	35.91922379	18
24/02/2021	21:00:00	104186	900	421.6277161	36.51335144	137.5621796	4
24/02/2021	21:15:00	105086	900	0	35.27193069	153.8588409	0
24/02/2021	21:30:00	105986	900	1999.597168	35.76600647	171.0813599	19
24/02/2021	21:45:00	106886	900	9419.548828	35.86515045	189.8410492	76
24/02/2021	22:00:00	107786	900	7353.687988	35.78755569	156.5334625	60
24/02/2021	22:15:00	108686	900	0	36.23130035	141.2704926	0
24/02/2021	22:30:00	109586	900	0	35.97743225	127.8903656	0
24/02/2021	22:45:00	110486	900	0	35.73805237	119.5	0
24/02/2021	23:00:00	111386	900	599.9983521	35.61128998	112.259613	5
24/02/2021	23:15:00	112286	900	773.4205322	35.76948166	109.3435974	8
24/02/2021	23:30:00	113186	900	8883.999023	35.80843735	164.6031647	83
24/02/2021	23:45:00	114086	900	7689.549316	35.74213791	143.6651611	63
25/02/2021	00:00:00	114986	900	682.9263916	36.02544022	149.2120209	5
25/02/2021	00:15:00	115886	900	239.999649	36.23937607	121.5780334	2
25/02/2021	00:30:00	116786	900	3118.488525	35.68880463	127.4946213	33
25/02/2021	00:45:00	117686	900	3584.782959	35.36376572	170.2759857	40
25/02/2021	01:00:00	118586	900	577.7046509	35.37382889	133.7790527	4
25/02/2021	01:15:00	119486	900	358.5003052	35.01194763	127.8663406	3
25/02/2021	01:30:00	120386	900	239.0001068	35.40736389	117.740097	2
25/02/2021	01:45:00	121286	900	477.987915	35.48990631	129.4636536	3
25/02/2021	02:00:00	122186	900	119.4999542	34.9104538	76.57707977	1
25/02/2021	02:15:00	123086	900	0	35.33368301	0	0
25/02/2021	02:30:00	123986	900	0	35.5	0	0
25/02/2021	02:45:00	124886	900	7403.226074	35.38235474	138.769928	62
25/02/2021	03:00:00	125786	900	2975.42041	35.17108536	134.7438354	27
25/02/2021	03:15:00	126686	900	0	35.83252335	124.1664886	0
25/02/2021	03:30:00	127586	900	2660.493652	35.95516205	126.2092667	21
25/02/2021	03:45:00	128486	900	5420.956543	35.82356262	158.7756653	49
25/02/2021	04:00:00	129386	900	119.5000534	35.26026154	198.1561127	1
25/02/2021	04:15:00	130286	900	239.0001984	35.04963684	203.8977814	2
25/02/2021	04:30:00	131186	900	1089.282837	35.68513107	288.0675049	9
25/02/2021	04:45:00	132086	900	119.4999542	35.29837036	201.5338593	1
25/02/2021	05:00:00	132986	900	992.3625488	35.45371628	228.7550659	10
25/02/2021	05:15:00	133886	900	6910.816406	35.95672607	243.4086914	53
25/02/2021	05:30:00	134786	900	4018.685059	35.84236526	128.6452026	35
25/02/2021	05:45:00	135686	900	5395.274414	35.68955994	179.472641	45
25/02/2021	06:00:00	136586	900	2719.194336	35.59009171	137.3124695	22
25/02/2021	06:15:00	137486	900	6436.278809	35.78936768	154.4902802	58
25/02/2021	06:30:00	138386	900	7422.270996	36.07157898	163.2906952	59
25/02/2021	06:45:00	139286	900	0	36.20234299	169.3153076	0
25/02/2021	07:00:00	140186	900	0	35.43099213	169.2786407	0
25/02/2021	07:15:00	141086	900	119.5	35.67386246	169.3652649	1
25/02/2021	07:30:00	141986	900	0	36.05395126	169.2567139	0
25/02/2021	07:45:00	142886	900	0	35.34347153	199.0390015	0
25/02/2021	08:00:00	143786	900	4463.053711	35.63928223	167.4672241	37
25/02/2021	08:15:00	144686	900	2131.929199	35.84291458	249.7941132	20
25/02/2021	08:30:00	145586	900	3264.004883	35.7444191	221.1534882	27
25/02/2021	08:45:00	146486	900	551.8551025	36.04319382	105.5622253	4
25/02/2021	09:00:00	147386	900	358.4993286	35.62097168	173.3476257	3
25/02/2021	09:15:00	148286	900	22152.44141	35.58084106	184.0092926	241
25/02/2021	09:30:00	149186	900	1501.848145	35.17183304	109.2742081	11
25/02/2021	09:45:00	150086	900	0	34.76990509	118.3379364	0
25/02/2021	10:00:00	150986	900	1815.951416	34.90489578	146.0502167	17
25/02/2021	10:15:00	151886	900	4292.206543	34.79885864	139.8583984	40
25/02/2021	10:30:00	152786	900	4828.564941	35.73095322	135.3800964	44
25/02/2021	10:45:00	153686	900	3430.555908	36.17613602	183.4049835	32
25/02/2021	11:00:00	154586	900	3984.574707	35.81483459	170.8336945	34
25/02/2021	11:15:00	155486	900	8016.946289	35.31124115	144.9992828	66
25/02/2021	11:30:00	156386	900	6798.612305	35.44279099	139.2866211	63
25/02/2021	11:45:00	157286	900	6055.355957	35.65389633	161.2722626	58
25/02/2021	12:00:00	158186	900	7459.460938	35.68976212	151.4855194	65
25/02/2021	12:15:00	159086	900	7164.620605	35.80776596	170.1400604	62
25/02/2021	12:30:00	159986	900	3588.660645	35.72013474	156.775177	32
25/02/2021	12:45:00	160886	900	2166.592285	35.88196564	136.8586884	18
25/02/2021	13:00:00	161786	900	5468.200195	35.62251282	168.827713	50
25/02/2021	13:15:00	162686	900	598.0014038	35.03903198	125.1597214	5
25/02/2021	13:30:00	163586	900	836.5021973	35.66865158	116.6560135	7
25/02/2021	13:45:00	164486	900	1821.488037	35.37130737	134.0171509	13
25/02/2021	14:00:00	165386	900	819.064209	35.53992844	40.06475449	7
25/02/2021	14:15:00	166286	900	0	34.93136215	64.60340881	0
25/02/2021	14:30:00	167186	900	1079.354858	35.38800049	119.2799911	9
25/02/2021	14:45:00	168086	900	0	35.74032974	119.5	0
25/02/2021	15:00:00	168986	900	238.9961853	35.90099335	78.78650665	2
25/02/2021	15:15:00	169886	900	527.4987793	35.70820618	113.4275665	4
25/02/2021	15:30:00	170786	900	0	35.52733231	119.6184921	0
25/02/2021	15:45:00	171686	900	13474.22852	35.32079315	145.3640594	127
25/02/2021	16:00:00	172586	900	8452.791016	34.93063736	162.2153931	70
25/02/2021	16:15:00	173486	900	6598.807129	35.00842667	179.2190399	55
25/02/2021	16:30:00	174386	900	3714.427979	34.94958878	185.2777557	36
25/02/2021	16:45:00	175286	900	4353.833008	35.36686707	212.687851	34
25/02/2021	17:00:00	176186	900	1244.49939	35.27951813	124.7562332	10
25/02/2021	17:15:00	177086	900	955.9998779	35.00871658	120.6802216	8
25/02/2021	17:30:00	177986	900	0	35.12971497	221.9193115	0
25/02/2021	17:45:00	178886	900	717.0003662	35.41800308	119.201355	6
25/02/2021	18:00:00	179786	900	4833.866211	35.11261749	151.0547485	47
25/02/2021	18:15:00	180686	900	3421.433105	35.38288498	146.9954224	29
25/02/2021	18:30:00	181586	900	11855.74805	35.51175308	190.9256592	106
25/02/2021	18:45:00	182486	900	1993.586426	35.09817886	158.6275787	16
25/02/2021	19:00:00	183386	900	9711.952148	35.58694839	156.2533112	82
25/02/2021	19:15:00	184286	900	3970.080811	35.32806396	132.3563385	34
25/02/2021	19:30:00	185186	900	2520.642578	35.91466904	121.7205353	19
25/02/2021	19:45:00	186086	900	2900.444824	35.91270447	196.9634705	25
25/02/2021	20:00:00	186986	900	9945.998047	36.02105713	173.2217102	86
25/02/2021	20:15:00	187886	900	795.206543	35.75400925	131.8566742	8
25/02/2021	20:30:00	188786	900	168.998703	35.46709824	141.211319	2
25/02/2021	20:45:00	189686	900	0	34.92141342	151.0635834	0
25/02/2021	21:00:00	190586	900	119.5	35.3147583	105.9334641	1
25/02/2021	21:15:00	191486	900	4552.485352	36.19569016	133.8374176	38
25/02/2021	21:30:00	192386	900	7778.59375	35.96418762	133.2441406	66
25/02/2021	21:45:00	193286	900	929.7072144	35.70177078	97.70074463	9
25/02/2021	22:00:00	194186	900	646.9917603	35.46581268	114.4093857	5
25/02/2021	22:15:00	195086	900	745.9951172	35.75452042	128.2096405	8
25/02/2021	22:30:00	195986	900	0	36.19758224	113.6346664	0
25/02/2021	22:45:00	196886	900	597.4995117	35.68143463	127.5212021	5
25/02/2021	23:00:00	197786	900	562.9987793	35.7501297	112.0912018	5
25/02/2021	23:15:00	198686	900	9544.390625	35.81079865	247.1417389	71
25/02/2021	23:30:00	199586	900	4744.520996	35.97730637	174.1770172	41
25/02/2021	23:45:00	200486	900	5019.114746	35.59910202	168.8295593	40
26/02/2021	00:00:00	201386	900	54.34632111	35.75783157	107.1058197	0
26/02/2021	00:15:00	202286	900	782.1533813	35.40607071	134.4384308	7
26/02/2021	00:30:00	203186	900	0	35.72789764	151.8207397	0
26/02/2021	00:45:00	204086	900	1339.355469	35.46708679	140.274704	10
26/02/2021	01:00:00	204986	900	2060.497803	35.61497879	157.5289154	15
26/02/2021	01:15:00	205886	900	1104.425293	35.94992828	100.6200256	7
26/02/2021	01:30:00	206786	900	213.6678162	35.60253906	45.49488831	2
26/02/2021	01:45:00	207686	900	144.7929535	35.35925674	88.16009521	1
26/02/2021	02:00:00	208586	900	0	34.99720383	96.22840881	0
26/02/2021	02:15:00	209486	900	238.9959869	34.92551041	42.40232849	2
26/02/2021	02:30:00	210386	900	288.4941711	35.29195404	105.3317871	2
26/02/2021	02:45:00	211286	900	1005.499756	35.19334412	116.4572449	8
26/02/2021	03:00:00	212186	900	2163.723145	35.27308655	122.3557892	16
26/02/2021	03:15:00	213086	900	9059.417969	35.70200729	155.0037842	84
26/02/2021	03:30:00	213986	900	6650.806641	35.46483612	153.0628052	58
26/02/2021	03:45:00	214886	900	8920.916016	35.66744995	160.1009827	78
26/02/2021	04:00:00	215786	900	2877.421387	35.54353714	118.1102676	24
26/02/2021	04:15:00	216686	900	815.9990845	35.47698212	98.86961365	8
26/02/2021	04:30:00	217586	900	1024.828857	35.50887299	171.8215179	9
26/02/2021	04:45:00	218486	900	1937.403687	35.52239227	121.7046432	15
26/02/2021	05:00:00	219386	900	252.3527527	35.45688629	117.0032883	2
26/02/2021	05:15:00	220286	900	717.0009766	34.87644577	123.9824982	6
26/02/2021	05:30:00	221186	900	597.5443726	35.26094818	104.209343	6
26/02/2021	05:45:00	222086	900	5572.865234	35.41985703	155.6494293	46
26/02/2021	06:00:00	222986	900	8730.452148	35.41346359	152.5482635	71
26/02/2021	06:15:00	223886	900	3793.208252	35.52795029	148.4653931	30
26/02/2021	06:30:00	224786	900	6822.855469	35.71113205	175.6253815	53
26/02/2021	06:45:00	225686	900	3014.32959	35.95412827	220.2571259	24
26/02/2021	07:00:00	226586	900	6075.228027	35.78505707	143.3942413	59
26/02/2021	07:15:00	227486	900	119.500145	35.72950363	119.5256653	0
26/02/2021	07:30:00	228386	900	2558.407715	35.80731201	143.9432831	18
26/02/2021	07:45:00	229286	900	358.4999084	35.96392059	257.5095215	3
26/02/2021	08:00:00	230186	900	1096.421875	35.31351089	245.840683	10
26/02/2021	08:15:00	231086	900	0	34.8858757	198.3663177	0
26/02/2021	08:30:00	231986	900	1512.929077	35.32644272	195.8074646	13
26/02/2021	08:45:00	232886	900	1603.490601	36.51126099	106.9776688	13
26/02/2021	09:00:00	233786	900	9481.411133	36.07932663	183.6316681	81
26/02/2021	09:15:00	234686	900	5316.035645	36.12912369	148.6531219	44
26/02/2021	09:30:00	235586	900	5429.859863	35.60614014	137.1470337	44
26/02/2021	09:45:00	236486	900	767.8756104	35.54698181	127.2561569	7
26/02/2021	10:00:00	237386	900	119.5000381	35.41287231	56.22607803	1
26/02/2021	10:15:00	238286	900	119.4995346	35.20104218	54.20556259	1
26/02/2021	10:30:00	239186	900	263.3703308	35.45098114	96.96230316	2
26/02/2021	10:45:00	240086	900	25.96092415	35.19475937	91.8099823	0
26/02/2021	11:00:00	240986	900	3792.329102	35.45775223	196.6620941	33
26/02/2021	11:15:00	241886	900	2568.252197	35.98881912	120.6421814	22
26/02/2021	11:30:00	242786	900	0	35.89304352	118.8018188	0
26/02/2021	11:45:00	243686	900	528.8526001	35.26948929	136.0796814	5
26/02/2021	12:00:00	244586	900	408.8518372	35.33737564	118.2043915	4
26/02/2021	12:15:00	245486	900	708.8535767	35.06401825	118.1576691	5
26/02/2021	12:30:00	246386	900	767.8312378	34.71110153	95.22861481	6
26/02/2021	12:45:00	247286	900	119.4996567	34.84569931	92.15569305	1
26/02/2021	13:00:00	248186	900	240.0000305	34.90909576	120.552269	2
26/02/2021	13:15:00	249086	900	3216.093262	35.33578491	142.0578918	27
26/02/2021	13:30:00	249986	900	159.2444916	36.00220108	91.32980347	1
26/02/2021	13:45:00	250886	900	239.0002899	35.87057877	52.61053467	2
26/02/2021	14:00:00	251786	900	0	35.62751007	119.5	0
26/02/2021	14:15:00	252686	900	0	35.07213211	115.3223801	0
26/02/2021	14:30:00	253586	900	119.4999619	34.83396912	105.1812973	1
26/02/2021	14:45:00	254486	900	4427.99707	35.26529694	137.1768494	39
26/02/2021	15:00:00	255386	900	2408.151855	34.91327286	129.8952942	19
26/02/2021	15:15:00	256286	900	120.0000153	35.31173706	103.316803	1
26/02/2021	15:30:00	257186	900	120	34.92789078	131.2884369	1
26/02/2021	15:45:00	258086	900	479.9992065	34.68090057	49.5508461	4
26/02/2021	16:00:00	258986	900	0	34.39008713	0	0
23/02/2021	16:00:00	0	900	3486.602783	32.91384506	166.0799103	28
23/02/2021	16:15:00	686	900	4636.597656	32.91655731	145.2729187	45
23/02/2021	16:30:00	1586	900	2851.628662	32.89582825	119.6715012	25
23/02/2021	16:45:00	2486	900	444.4260864	32.89582825	132.8684387	3
23/02/2021	17:00:00	3386	900	1812.689575	32.91639328	146.3402252	15
23/02/2021	17:15:00	4286	900	0	32.89582825	119.5	0
23/02/2021	17:30:00	5186	900	0	32.89582825	28.32124519	0
23/02/2021	17:45:00	6086	900	3761.839844	32.90386581	153.7827148	33
23/02/2021	18:00:00	6986	900	0	32.89582825	149.5805511	0
23/02/2021	18:15:00	7886	900	478.0003662	32.93206787	125.5767593	4
23/02/2021	18:30:00	8786	900	239.0001068	32.92458725	130.6082306	2
23/02/2021	18:45:00	9686	900	1762.980835	32.90432739	152.3772888	15
23/02/2021	19:00:00	10586	900	1214.493652	33.15517807	196.3156281	10
23/02/2021	19:15:00	11486	900	1005.484314	33.35283661	97.08811188	9
23/02/2021	19:30:00	12386	900	4450.302246	33.64889145	157.9630127	38
23/02/2021	19:45:00	13286	900	671.3553467	32.98866653	162.5493164	5
23/02/2021	20:00:00	14186	900	0	32.89582825	229.7923126	0
23/02/2021	20:15:00	15086	900	358.5002441	33.30337524	125.6734695	3
23/02/2021	20:30:00	15986	900	710.8334961	33.23675537	162.7807159	7
23/02/2021	20:45:00	16886	900	8385.986328	33.36841583	176.7928925	73
23/02/2021	21:00:00	17786	900	0	33.16410065	247.0565796	0
23/02/2021	21:15:00	18686	900	239.0001831	33.66668701	196.595871	2
23/02/2021	21:30:00	19586	900	119.5	33.75174332	195.0353546	1
23/02/2021	21:45:00	20486	900	1111.865112	34.02881241	167.1425018	11
23/02/2021	22:00:00	21386	900	1916.595459	34.11514664	196.1197052	16
23/02/2021	22:15:00	22286	900	1228.833374	33.5395546	134.983963	12
23/02/2021	22:30:00	23186	900	119.4999542	34.00390244	134.5796509	1
23/02/2021	22:45:00	24086	900	6829.151855	34.33592987	164.4528046	52
23/02/2021	23:00:00	24986	900	5476.901367	34.21232605	169.4770966	50
23/02/2021	23:15:00	25886	900	776.9320679	33.69729614	135.2728424	7
23/02/2021	23:30:00	26786	900	4701.09668	34.62770462	158.5337524	42
23/02/2021	23:45:00	27686	900	5417.183105	34.34783936	161.4120941	47
24/02/2021	00:00:00	28586	900	0	33.49034119	123.5392685	0
24/02/2021	00:15:00	29486	900	2018.919067	34.2183876	159.0102081	19
24/02/2021	00:30:00	30386	900	534.420166	35.02578735	180.3622284	6
24/02/2021	00:45:00	31286	900	0	35.20359421	179.8375854	0
24/02/2021	01:00:00	32186	900	4830.066406	34.86975861	150.1381378	44
24/02/2021	01:15:00	33086	900	0	35.09698868	229.8053131	0
24/02/2021	01:30:00	33986	900	3835.13623	35.15266037	237.4902649	35
24/02/2021	01:45:00	34886	900	3201.334229	34.92366791	211.2289276	32
24/02/2021	02:00:00	35786	900	5479.992188	34.57489014	164.5067596	53
24/02/2021	02:15:00	36686	900	0	34.85220718	123.1259537	0
24/02/2021	02:30:00	37586	900	534.4199219	34.97057343	121.2843857	6
24/02/2021	02:45:00	38486	900	534.420166	34.95053101	210.6252594	6
24/02/2021	03:00:00	39386	900	0	34.70523071	239.2037811	0
24/02/2021	03:15:00	40286	900	1068.83667	34.62604904	157.6598053	12
24/02/2021	03:30:00	41186	900	288.4984741	34.81985474	83.7382431	2
24/02/2021	03:45:00	42086	900	0	35.21224594	119.5	0
24/02/2021	04:00:00	42986	900	4599.291016	34.85598373	124.6693573	38
24/02/2021	04:15:00	43886	900	3462.553223	34.74263763	211.3015594	25
24/02/2021	04:30:00	44786	900	3057.407959	34.85041428	144.1752014	30
24/02/2021	04:45:00	45686	900	8573.167969	35.20347977	148.0657806	5
24/02/2021	05:00:00	46586	900	2715.383301	34.83927917	174.2696075	13
24/02/2021	05:15:00	47486	900	358.5002747	35.05752945	122.5747681	3
24/02/2021	05:30:00	48386	900	0	34.88429642	174.1051483	0
24/02/2021	05:45:00	49286	900	3857.328613	34.7587204	174.1276703	30
24/02/2021	06:00:00	50186	900	4751.341797	34.63669205	158.4895172	42
24/02/2021	06:15:00	51086	900	4644.766602	34.55875397	188.3223114	43
24/02/2021	06:30:00	51986	900	1560.783569	34.69670105	152.085907	13
24/02/2021	06:45:00	52886	900	1653.991699	34.79203415	148.0557098	13
24/02/2021	07:00:00	53786	900	6307.116211	35.22263718	156.6949921	54
24/02/2021	07:15:00	54686	900	5527.492676	34.97567368	163.3218689	48
24/02/2021	07:30:00	55586	900	119.4999542	35.06032944	129.6954346	1
24/02/2021	07:45:00	56486	900	0	35.28287888	211.1811523	0
24/02/2021	08:00:00	57386	900	816.4990234	35.5767746	198.6448059	5
24/02/2021	08:15:00	58286	900	1443.205322	36.95266342	205.3592987	12
24/02/2021	08:30:00	59186	900	11877.375	37.21992111	173.1952209	109
24/02/2021	08:45:00	60086	900	5218.286621	34.63905716	129.2349854	42
24/02/2021	09:00:00	60986	900	5576.066406	34.49051666	132.2073975	45
24/02/2021	09:15:00	61886	900	5941.894043	34.18451309	136.242691	54
24/02/2021	09:30:00	62786	900	4154.616699	34.45798492	174.3693542	33
24/02/2021	09:45:00	63686	900	3342.665527	34.49048996	149.5381165	28
24/02/2021	10:00:00	64586	900	1083.395508	34.56410599	144.0348816	8
24/02/2021	10:15:00	65486	900	2976.837646	34.48273468	160.9623566	26
24/02/2021	10:30:00	66386	900	646.9972534	34.62475586	146.8915405	6
24/02/2021	10:45:00	67286	900	407.9989319	34.78407669	124.415535	3
24/02/2021	11:00:00	68186	900	3971.72168	35.02105331	144.8688965	39
24/02/2021	11:15:00	69086	900	1751.249756	34.8269043	149.8651428	15
24/02/2021	11:30:00	69986	900	0	34.57071304	119.5	0
24/02/2021	11:45:00	70886	900	337.9969788	34.53690338	130.9768219	2
24/02/2021	12:00:00	71786	900	2850.588379	35.10974503	114.9441147	24
24/02/2021	12:15:00	72686	900	2407.771484	34.77064896	130.0854492	23
24/02/2021	12:30:00	73586	900	0	34.96601105	119.5	0
24/02/2021	12:45:00	74486	900	0	34.76812744	119.5	0
24/02/2021	13:00:00	75386	900	119.5	34.76108551	119.5160217	1
24/02/2021	13:15:00	76286	900	0	34.58139038	119.5	0
24/02/2021	13:30:00	77186	900	239.0003204	34.47703934	119.5942001	2
24/02/2021	13:45:00	78086	900	0	34.29991913	119.5	0
24/02/2021	14:00:00	78986	900	0	34.92202377	119.5	0
24/02/2021	14:15:00	79886	900	358.5000305	35.1604538	119.788475	2
24/02/2021	14:30:00	80786	900	0	34.62327957	75.97522736	0
24/02/2021	14:45:00	81686	900	0	34.62841797	137.5145721	0
24/02/2021	15:00:00	82586	900	3206.595215	34.74346542	145.0148315	28
24/02/2021	15:15:00	83486	900	119.4999542	34.81480408	212.7066498	1
24/02/2021	15:30:00	84386	900	9834.200195	34.85820389	188.5686951	93
24/02/2021	15:45:00	85286	900	1598.726929	33.84610367	197.2036896	14
24/02/2021	16:00:00	86186	900	119.4999542	34.52693939	229.3238678	1
24/02/2021	16:15:00	87086	900	0	35.27230453	219.701355	0
24/02/2021	16:30:00	87986	900	968.2337036	34.60813904	256.865448	9
24/02/2021	16:45:00	88886	900	358.4996948	34.57373428	246.533905	3
24/02/2021	17:00:00	89786	900	6817.578613	35.62875748	257.3773193	73
24/02/2021	17:15:00	90686	900	1983.067871	35.75406265	160.4152069	21
24/02/2021	17:30:00	91586	900	119.4999542	35.81370926	225.259552	1
24/02/2021	17:45:00	92486	900	1443.623291	35.7159462	210.0871735	13
24/02/2021	18:00:00	93386	900	5984.425293	35.22796249	178.5007019	49
24/02/2021	18:15:00	94286	900	3568.609375	34.58042908	220.1295166	33
24/02/2021	18:30:00	95186	900	8262.381836	35.1434288	158.9540863	74
24/02/2021	18:45:00	96086	900	6679.743652	34.94900894	151.3125916	58
24/02/2021	19:00:00	96986	900	7522.312988	34.9242363	142.6324158	61
24/02/2021	19:15:00	97886	900	1120.547119	34.88298035	62.72707748	11
24/02/2021	19:30:00	98786	900	7.934853077	35.14142227	152.4615173	0
24/02/2021	19:45:00	99686	900	1034.78772	35.20751572	139.4671936	9
24/02/2021	20:00:00	100586	900	9525.75293	34.88380051	135.945816	90
24/02/2021	20:15:00	101486	900	3688.265625	34.91190338	148.7098083	35
24/02/2021	20:30:00	102386	900	646.9996338	34.79681015	133.2855682	5
24/02/2021	20:45:00	103286	900	4521.403809	34.78549576	205.2366028	39
24/02/2021	21:00:00	104186	900	9092.105469	35.03123856	137.265274	81
24/02/2021	21:15:00	105086	900	7401.924805	34.95944977	144.2241058	63
24/02/2021	21:30:00	105986	900	2567.526611	35.32337952	147.7071838	17
24/02/2021	21:45:00	106886	900	2996.19165	35.05590439	124.4247589	32
24/02/2021	22:00:00	107786	900	298.2366333	35.32940674	163.9212036	3
24/02/2021	22:15:00	108686	900	1673.555908	35.26070786	142.0827026	16
24/02/2021	22:30:00	109586	900	719.9993286	35.18647385	126.1158905	6
24/02/2021	22:45:00	110486	900	119.9999847	35.51044846	119.9733353	1
24/02/2021	23:00:00	111386	900	2033.644043	34.90621567	111.3242416	17
24/02/2021	23:15:00	112286	900	6528.095703	35.22938538	117.174614	55
24/02/2021	23:30:00	113186	900	10895.02246	34.70744705	168.8174286	95
24/02/2021	23:45:00	114086	900	3263.825439	34.90753174	192.3665314	25
25/02/2021	00:00:00	114986	900	0	34.82517624	223.9416962	0
25/02/2021	00:15:00	115886	900	0	35.23538589	235.4419556	0
25/02/2021	00:30:00	116786	900	119.4999542	35.0503273	181.7521973	1
25/02/2021	00:45:00	117686	900	168.9985199	34.89259338	172.3634186	2
25/02/2021	01:00:00	118586	900	239.000061	34.68974304	140.1807556	2
25/02/2021	01:15:00	119486	900	0	34.87590408	119.5	0
25/02/2021	01:30:00	120386	900	3970.737305	34.58145142	208.3464203	32
25/02/2021	01:45:00	121286	900	2869.428711	34.85268021	122.4784012	20
25/02/2021	02:00:00	122186	900	1010.872009	35.17596817	59.04088211	8
25/02/2021	02:15:00	123086	900	0	35.25094223	0	0
25/02/2021	02:30:00	123986	900	0	35.14661789	0	0
25/02/2021	02:45:00	124886	900	1130.000366	35.22073746	89.4645462	11
25/02/2021	03:00:00	125786	900	9246.289063	34.9021225	128.1337585	75
25/02/2021	03:15:00	126686	900	2911.662109	34.94948959	135.0010376	24
25/02/2021	03:30:00	127586	900	0	34.48694229	137.6231232	0
25/02/2021	03:45:00	128486	900	1871.492432	34.46009064	210.8321381	16
25/02/2021	04:00:00	129386	900	7290.767578	34.82322311	198.29245	68
25/02/2021	04:15:00	130286	900	4747.859863	35.03193283	180.1881409	41
25/02/2021	04:30:00	131186	900	119.499939	35.38208389	130.039505	0
25/02/2021	04:45:00	132086	900	4860.054688	34.89573288	99.32572174	30
25/02/2021	05:00:00	132986	900	1502.578003	34.83604431	208.0047607	12
25/02/2021	05:15:00	133886	900	1470.702515	35.65203857	128.4165649	10
25/02/2021	05:30:00	134786	900	10691.29688	34.56184006	217.1528625	92
25/02/2021	05:45:00	135686	900	10186.60645	34.46833801	159.5046539	92
25/02/2021	06:00:00	136586	900	6944.402344	34.74023819	140.1166992	56
25/02/2021	06:15:00	137486	900	5798.398926	34.85582352	128.0771637	54
25/02/2021	06:30:00	138386	900	3840.354004	34.8806076	144.6978455	33
25/02/2021	06:45:00	139286	900	119.4999542	35.11935806	128.5556335	1
25/02/2021	07:00:00	140186	900	119.5000381	35.05891418	125.2085037	1
25/02/2021	07:15:00	141086	900	0	35.19407654	119.5	0
25/02/2021	07:30:00	141986	900	0	34.72548676	119.5578232	0
25/02/2021	07:45:00	142886	900	1149.853638	34.51845932	122.2480927	10
25/02/2021	08:00:00	143786	900	6819.054688	35.48186874	156.2841492	55
25/02/2021	08:15:00	144686	900	119.4999542	36.00249863	121.2472458	1
25/02/2021	08:30:00	145586	900	238.9988098	35.427948	117.1846695	2
25/02/2021	08:45:00	146486	900	1194.999146	35.79924011	113.1862106	9
25/02/2021	09:00:00	147386	900	239.0000305	35.58155441	152.1439514	2
25/02/2021	09:15:00	148286	900	1637.013428	35.20151901	127.595314	15
25/02/2021	09:30:00	149186	900	2523.656738	34.81926727	124.3347778	24
25/02/2021	09:45:00	150086	900	1104.494873	35.35017776	140.7615814	8
25/02/2021	10:00:00	150986	900	407.9983521	34.80004501	147.691452	3
25/02/2021	10:15:00	151886	900	119.4999542	34.8868866	167.9776764	1
25/02/2021	10:30:00	152786	900	3224.357178	34.57857132	144.4532318	26
25/02/2021	10:45:00	153686	900	9306.021484	34.50403976	134.439682	80
25/02/2021	11:00:00	154586	900	9825.621094	34.34579086	138.4893188	98
25/02/2021	11:15:00	155486	900	13576.42773	34.20097733	151.8374329	132
25/02/2021	11:30:00	156386	900	7684.487793	34.37014008	144.5586395	71
25/02/2021	11:45:00	157286	900	7399.550293	34.21234894	197.1251068	71
25/02/2021	12:00:00	158186	900	8952.043945	34.18293762	157.1162262	84
25/02/2021	12:15:00	159086	900	6472.88916	34.43444061	149.6786499	54
25/02/2021	12:30:00	159986	900	6515.093262	34.0709877	143.7523346	61
25/02/2021	12:45:00	160886	900	5694.379883	34.50135803	139.7310486	50
25/02/2021	13:00:00	161786	900	4435.724609	34.67201614	178.5593109	44
25/02/2021	13:15:00	162686	900	0	34.44787216	135.4170532	0
25/02/2021	13:30:00	163586	900	816.0119629	34.73746109	126.3068085	5
25/02/2021	13:45:00	164486	900	1701.994385	34.74160004	138.8777924	15
25/02/2021	14:00:00	165386	900	407.9966125	33.98003769	41.01919556	3
25/02/2021	14:15:00	166286	900	0	34.16468811	128.9507294	0
25/02/2021	14:30:00	167186	900	1755.373413	34.59856033	150.5253754	13
25/02/2021	14:45:00	168086	900	0	34.31679535	119.5	0
25/02/2021	15:00:00	168986	900	239.0034943	34.30613708	78.78650665	2
25/02/2021	15:15:00	169886	900	477.9854126	34.99812317	122.0433121	4
25/02/2021	15:30:00	170786	900	0	35.21669006	131.2303772	0
25/02/2021	15:45:00	171686	900	7520.613281	34.86241531	133.7956238	62
25/02/2021	16:00:00	172586	900	8397.563477	34.63814545	160.5281372	68
25/02/2021	16:15:00	173486	900	6203.477539	34.51573944	174.2957306	56
25/02/2021	16:30:00	174386	900	3369.631592	34.54135132	152.007431	27
25/02/2021	16:45:00	175286	900	3616.711182	34.35035706	220.6659088	31
25/02/2021	17:00:00	176186	900	2113.714844	34.5419693	129.1840973	17
25/02/2021	17:15:00	177086	900	691.6743164	34.75721359	138.469696	5
25/02/2021	17:30:00	177986	900	1155.646973	34.68944168	190.1148376	10
25/02/2021	17:45:00	178886	900	1159.998779	34.5143013	125.9895782	10
25/02/2021	18:00:00	179786	900	5431.024414	35.06054306	186.2837219	48
25/02/2021	18:15:00	180686	900	4184.059082	34.59169006	146.8898163	36
25/02/2021	18:30:00	181586	900	8110.536133	35.42928314	158.5288391	69
25/02/2021	18:45:00	182486	900	5867.845215	34.69540405	166.3791504	48
25/02/2021	19:00:00	183386	900	10536.00293	34.87034607	120.9179688	91
25/02/2021	19:15:00	184286	900	4972.01123	35.76470566	128.320694	42
25/02/2021	19:30:00	185186	900	3377.582764	34.69814301	147.5473785	27
25/02/2021	19:45:00	186086	900	9708.056641	34.73646164	141.7898407	80
25/02/2021	20:00:00	186986	900	12122.4541	35.128479	161.5101166	110
25/02/2021	20:15:00	187886	900	3722.597412	34.64031601	140.4065857	34
25/02/2021	20:30:00	188786	900	119.4999542	34.68247223	141.6761627	1
25/02/2021	20:45:00	189686	900	3060.784912	34.75795746	158.0863037	25
25/02/2021	21:00:00	190586	900	116.6962662	35.51520157	105.9334641	1
25/02/2021	21:15:00	191486	900	239.0001068	35.37579727	127.2064209	2
25/02/2021	21:30:00	192386	900	836.5038452	34.65338135	207.8763733	7
25/02/2021	21:45:00	193286	900	6219.173828	35.16606903	115.2645416	56
25/02/2021	22:00:00	194186	900	8164.814941	34.28705978	226.364975	70
25/02/2021	22:15:00	195086	900	5760.072266	33.97021484	215.0404663	45
25/02/2021	22:30:00	195986	900	1838.201172	34.89405441	165.9064178	14
25/02/2021	22:45:00	196886	900	239.000061	34.77152634	130.0562592	2
25/02/2021	23:00:00	197786	900	238.9971924	34.72768784	111.62117	2
25/02/2021	23:15:00	198686	900	457.496521	34.17464828	137.7976379	3
25/02/2021	23:30:00	199586	900	358.4962769	34.28979111	119.779953	3
25/02/2021	23:45:00	200486	900	44.93232346	34.40590668	105.5935211	0
26/02/2021	00:00:00	201386	900	6735.411133	34.58106232	195.1516266	59
26/02/2021	00:15:00	202286	900	6256.722656	34.28332901	259.5267944	56
26/02/2021	00:30:00	203186	900	1448.629761	34.56977081	142.503418	12
26/02/2021	00:45:00	204086	900	2177.648438	34.78842545	141.3898468	18
26/02/2021	01:00:00	204986	900	0	36.05727386	161.7515564	0
26/02/2021	01:15:00	205886	900	0	35.42344284	100.6200256	0
26/02/2021	01:30:00	206786	900	0	34.37257004	45.49488831	0
26/02/2021	01:45:00	207686	900	119.5121307	34.47442245	88.17249298	1
26/02/2021	02:00:00	208586	900	1323.160156	35.20511246	96.22840881	8
26/02/2021	02:15:00	209486	900	439.1106873	35.15677643	42.27455139	4
26/02/2021	02:30:00	210386	900	370.7564697	34.55955887	105.3018646	3
26/02/2021	02:45:00	211286	900	1994.417236	34.87325668	180.4767456	15
26/02/2021	03:00:00	212186	900	2794.243164	34.78700638	156.3083649	22
26/02/2021	03:15:00	213086	900	3082.166748	34.41792679	179.1992493	27
26/02/2021	03:30:00	213986	900	1221.433105	34.68081665	150.6380615	10
26/02/2021	03:45:00	214886	900	3634.601807	34.12405014	167.0734711	29
26/02/2021	04:00:00	215786	900	658.810791	34.98285675	116.0383682	6
26/02/2021	04:15:00	216686	900	2028.354248	35.66568756	127.2271652	17
26/02/2021	04:30:00	217586	900	7080.076172	34.61292267	143.7764587	62
26/02/2021	04:45:00	218486	900	3075.168457	34.43566895	214.3926849	24
26/02/2021	05:00:00	219386	900	9399.490234	33.98693848	243.127533	74
26/02/2021	05:15:00	220286	900	5659.893066	34.26531601	223.2622833	46
26/02/2021	05:30:00	221186	900	2828.504639	34.44658661	192.79216	21
26/02/2021	05:45:00	222086	900	7073.515137	34.25817108	164.8802948	60
26/02/2021	06:00:00	222986	900	5979.056152	34.59403992	140.1831512	51
26/02/2021	06:15:00	223886	900	0	35.55436325	145.4177704	0
26/02/2021	06:30:00	224786	900	2512.046143	34.78927612	169.1412811	22
26/02/2021	06:45:00	225686	900	815.9977417	33.89702988	148.8066406	8
26/02/2021	07:00:00	226586	900	0	34.40834808	208.9944458	0
26/02/2021	07:15:00	227486	900	239.0001068	34.2179184	239.6179504	2
26/02/2021	07:30:00	228386	900	3279.418457	34.82741928	193.9010162	26
26/02/2021	07:45:00	229286	900	358.5003052	35.01881409	36.7632103	3
26/02/2021	08:00:00	230186	900	0	35.25583649	78.44511414	0
26/02/2021	08:15:00	231086	900	168.9984131	35.15251541	139.4011841	1
26/02/2021	08:30:00	231986	900	1293.985962	34.54125977	149.3528595	12
26/02/2021	08:45:00	232886	900	4715.103027	35.40202332	121.4810257	41
26/02/2021	09:00:00	233786	900	11765.58984	34.09108353	185.0696564	103
26/02/2021	09:15:00	234686	900	2156.98999	34.66602325	135.7132568	20
26/02/2021	09:30:00	235586	900	360	34.68255997	145.3799744	3
26/02/2021	09:45:00	236486	900	240	34.97673035	121.0080566	2
26/02/2021	10:00:00	237386	900	0	35.22823334	56.22607803	0
26/02/2021	10:15:00	238286	900	647.352356	35.37952042	54.20556259	4
26/02/2021	10:30:00	239186	900	0	35.19044113	99.99265289	0
26/02/2021	10:45:00	240086	900	238.9944916	34.31707382	121.9917908	2
26/02/2021	11:00:00	240986	900	408.3522644	34.88533401	117.9546967	3
26/02/2021	11:15:00	241886	900	5928.327148	34.20440674	132.4834137	51
26/02/2021	11:30:00	242786	900	597.5010986	35.26676178	118.8386765	5
26/02/2021	11:45:00	243686	900	3484.201416	34.76258469	124.8699112	29
26/02/2021	12:00:00	244586	900	2358.830811	35.16467667	107.9486008	19
26/02/2021	12:15:00	245486	900	986.5452271	35.43152618	96.31839752	8
26/02/2021	12:30:00	246386	900	948.9640503	35.05104065	89.94173431	9
26/02/2021	12:45:00	247286	900	37.10845184	34.82976532	91.73036194	0
26/02/2021	13:00:00	248186	900	1135.608154	34.60026932	112.9033661	11
26/02/2021	13:15:00	249086	900	5353.318359	34.62017059	115.5266571	49
26/02/2021	13:30:00	249986	900	888.4456787	34.6322403	98.62390137	8
26/02/2021	13:45:00	250886	900	239.9904938	34.52431488	52.66112137	2
26/02/2021	14:00:00	251786	900	0	34.33223724	120	0
26/02/2021	14:15:00	252686	900	239.9966431	34.38381958	115.7906647	2
26/02/2021	14:30:00	253586	900	358.9945068	34.53300095	105.3105545	3
26/02/2021	14:45:00	254486	900	1659.282837	34.40445709	133.666626	15
26/02/2021	15:00:00	255386	900	0	35.04660797	46.03903198	0
26/02/2021	15:15:00	256286	900	0	34.84222412	32.36325455	0
26/02/2021	15:30:00	257186	900	0	35.43442535	0	0
26/02/2021	15:45:00	258086	900	0	35.0128746	91.18115234	0
26/02/2021	16:00:00	258986	900	0	34.60634995	119.5	0
23/02/2021	16:00:00	0	900	1115.279785	33.36179733	172.2762146	10
23/02/2021	16:15:00	686	900	238.9993744	33.05628967	140.9651642	2
23/02/2021	16:30:00	1586	900	0	32.97464371	119.6715012	0
23/02/2021	16:45:00	2486	900	0	33.25912476	132.7795715	0
23/02/2021	17:00:00	3386	900	1812.349854	33.51246262	145.3692169	14
23/02/2021	17:15:00	4286	900	0	33.5	119.5	0
23/02/2021	17:30:00	5186	900	13.49193573	34.40129852	0.003143508	0
23/02/2021	17:45:00	6086	900	2577.419434	34.4720192	153.8602753	23
23/02/2021	18:00:00	6986	900	1255.614868	34.52998352	148.9676361	11
23/02/2021	18:15:00	7886	900	1274.907837	34.73387146	125.2630692	10
23/02/2021	18:30:00	8786	900	478.0001221	34.71854019	130.6941376	4
23/02/2021	18:45:00	9686	900	3763.257568	35.16114426	161.5143433	37
23/02/2021	19:00:00	10586	900	358.4998474	34.55219269	212.8904419	3
23/02/2021	19:15:00	11486	900	1333.605835	35.20702362	128.0995331	9
23/02/2021	19:30:00	12386	900	4775.931641	35.62711716	159.6495209	42
23/02/2021	19:45:00	13286	900	3515.63623	35.55284882	130.9560089	27
23/02/2021	20:00:00	14186	900	1542.31311	35.55256271	164.7046509	15
23/02/2021	20:15:00	15086	900	239.5	34.92691803	254.7563782	2
23/02/2021	20:30:00	15986	900	671.3549194	35.78003311	171.6457062	5
23/02/2021	20:45:00	16886	900	9522.49707	35.65382385	153.0013428	83
23/02/2021	21:00:00	17786	900	8902.958008	35.51741409	166.3787842	91
23/02/2021	21:15:00	18686	900	3267.279541	35.93723679	146.1606293	27
23/02/2021	21:30:00	19586	900	3976.796631	36.25150299	136.7402954	29
23/02/2021	21:45:00	20486	900	2590.661621	36.05849838	182.1244049	23
23/02/2021	22:00:00	21386	900	7685.821289	36.32354355	164.3741455	67
23/02/2021	22:15:00	22286	900	4305.95166	36.25615311	166.7171783	36
23/02/2021	22:30:00	23186	900	3566.44873	35.9384346	150.3933258	31
23/02/2021	22:45:00	24086	900	359.9999695	35.41516495	183.3588257	3
23/02/2021	23:00:00	24986	900	120	35.57767868	170.4979553	1
23/02/2021	23:15:00	25886	900	358.5002441	35.99813461	127.4289551	0
23/02/2021	23:30:00	26786	900	1503.003784	35.21027374	206.9194183	12
23/02/2021	23:45:00	27686	900	7904.809082	35.7646637	171.4115753	59
24/02/2021	00:00:00	28586	900	928.5316772	35.60733795	136.3037262	9
24/02/2021	00:15:00	29486	900	4954.07959	35.91202164	148.7904205	47
24/02/2021	00:30:00	30386	900	2770.503174	35.79165649	145.7545624	27
24/02/2021	00:45:00	31286	900	239.0001526	35.40675735	161.8556061	2
24/02/2021	01:00:00	32186	900	12495.46191	35.92372894	148.579071	101
24/02/2021	01:15:00	33086	900	682.4260254	35.11074829	229.8009338	5
24/02/2021	01:30:00	33986	900	0	35.27603531	236.5062256	0
24/02/2021	01:45:00	34886	900	119.5	35.72528839	212.5820618	1
24/02/2021	02:00:00	35786	900	9194.858398	36.21294785	168.97052	85
24/02/2021	02:15:00	36686	900	5351.306641	36.03165436	190.7729187	53
24/02/2021	02:30:00	37586	900	359.0003967	35.35105515	242.4144592	3
24/02/2021	02:45:00	38486	900	0	35.25276566	238.7593384	0
24/02/2021	03:00:00	39386	900	324.4258728	34.84588242	257.9592896	2
24/02/2021	03:15:00	40286	900	1083.670532	35.85967636	145.7407227	9
24/02/2021	03:30:00	41186	900	2230.227295	36.23648453	79.75109863	18
24/02/2021	03:45:00	42086	900	0	35.58390808	119.5	0
24/02/2021	04:00:00	42986	900	4832.467773	35.7890892	136.9077301	40
24/02/2021	04:15:00	43886	900	5104.730957	35.85718536	165.6752014	47
24/02/2021	04:30:00	44786	900	1651.997925	35.63856888	163.5074921	15
24/02/2021	04:45:00	45686	900	0	35.62196732	216.6325378	0
24/02/2021	05:00:00	46586	900	119.9999847	35.74773407	193.3058624	1
24/02/2021	05:15:00	47486	900	1352.631104	35.58726883	228.3596191	13
24/02/2021	05:30:00	48386	900	2368.201172	35.56466293	166.3277588	16
24/02/2021	05:45:00	49286	900	1711.449341	35.64031601	154.6255493	13
24/02/2021	06:00:00	50186	900	0	35.50101471	144.0733032	0
24/02/2021	06:15:00	51086	900	0	35.82310104	120.130722	0
24/02/2021	06:30:00	51986	900	3398.649414	35.69589615	149.8999481	27
24/02/2021	06:45:00	52886	900	3604.6875	36.01138306	139.4815063	32
24/02/2021	07:00:00	53786	900	8287.069336	36.08110428	145.9419403	74
24/02/2021	07:15:00	54686	900	4582.570801	36.3220787	115.6242905	42
24/02/2021	07:30:00	55586	900	0	36.05021667	119.3675232	0
24/02/2021	07:45:00	56486	900	0	36.79958725	119.5	0
24/02/2021	08:00:00	57386	900	0	36.43722534	169.841217	0
24/02/2021	08:15:00	58286	900	120.0000229	38.27362061	188.316925	1
24/02/2021	08:30:00	59186	900	358.5003662	39.05932617	155.0487061	2
24/02/2021	08:45:00	60086	900	0	38.99939346	125.5389557	0
24/02/2021	09:00:00	60986	900	338.7049561	38.9153862	134.4759979	4
24/02/2021	09:15:00	61886	900	6643.642578	38.94203186	123.7529526	57
24/02/2021	09:30:00	62786	900	1226.56189	38.84096146	127.1681519	12
24/02/2021	09:45:00	63686	900	8444.035156	38.87693787	143.3515015	67
24/02/2021	10:00:00	64586	900	3999.760742	38.50141525	147.2016602	30
24/02/2021	10:15:00	65486	900	3721.030029	37.45746994	155.7321167	37
24/02/2021	10:30:00	66386	900	2711.393066	36.28448486	146.4456482	21
24/02/2021	10:45:00	67286	900	8003.217285	35.35350418	202.4645538	123
24/02/2021	11:00:00	68186	900	7809.367188	35.76417542	171.8126831	129
24/02/2021	11:15:00	69086	900	0	35.45149612	146.2155762	0
24/02/2021	11:30:00	69986	900	0	35.64917374	119.5	0
24/02/2021	11:45:00	70886	900	238.9984131	35.85863113	130.9768219	2
24/02/2021	12:00:00	71786	900	1075.494385	35.34008789	117.0034027	10
24/02/2021	12:15:00	72686	900	0	35.63016129	119.5854874	0
24/02/2021	12:30:00	73586	900	0	34.87159348	119.5	0
24/02/2021	12:45:00	74486	900	0	34.99948502	119.5	0
24/02/2021	13:00:00	75386	900	0	35.53359985	119.5001755	0
24/02/2021	13:15:00	76286	900	0	35.57751083	119.5	0
24/02/2021	13:30:00	77186	900	0	35.81147385	119.5025024	0
24/02/2021	13:45:00	78086	900	0	35.89909363	119.5	0
24/02/2021	14:00:00	78986	900	0	35.69346237	119.5	0
24/02/2021	14:15:00	79886	900	0	35.00096893	119.5056229	0
24/02/2021	14:30:00	80786	900	239.0000763	35.29811478	75.97522736	2
24/02/2021	14:45:00	81686	900	1913.639648	35.38450623	137.2897491	15
24/02/2021	15:00:00	82586	900	1091.500488	35.346035	137.039978	8
24/02/2021	15:15:00	83486	900	5254.751953	35.5819931	228.9511108	46
24/02/2021	15:30:00	84386	900	2705.927734	35.75582504	188.2696228	27
24/02/2021	15:45:00	85286	900	3754.776611	35.40600586	174.6566772	33
24/02/2021	16:00:00	86186	900	1533.992065	35.74826813	208.8586731	12
24/02/2021	16:15:00	87086	900	1836.549316	35.89140701	196.5601959	21
24/02/2021	16:30:00	87986	900	5626.277832	35.42676926	148.2097321	53
24/02/2021	16:45:00	88886	900	0	35.69849014	235.9826813	0
24/02/2021	17:00:00	89786	900	928.1894531	35.95526123	128.1519775	8
24/02/2021	17:15:00	90686	900	1069.743774	34.61101532	154.434967	12
24/02/2021	17:30:00	91586	900	5112.737793	35.0592308	132.2055817	70
24/02/2021	17:45:00	92486	900	6415.706055	35.66205978	137.1375885	76
24/02/2021	18:00:00	93386	900	239.9999847	35.00738144	222.7532959	2
24/02/2021	18:15:00	94286	900	2313.924316	35.9341011	143.1035309	18
24/02/2021	18:30:00	95186	900	8107.221191	35.70909882	159.1722717	66
24/02/2021	18:45:00	96086	900	3548.459473	35.52222443	165.2477264	33
24/02/2021	19:00:00	96986	900	1595.154053	35.91458511	193.2365723	14
24/02/2021	19:15:00	97886	900	0	35.14842987	83.742836	0
24/02/2021	19:30:00	98786	900	119.5000687	35.32710266	157.1826477	0
24/02/2021	19:45:00	99686	900	119.5	35.70626831	169.432663	1
24/02/2021	20:00:00	100586	900	4870.996094	35.89996338	189.2404327	45
24/02/2021	20:15:00	101486	900	2587.129883	35.52600479	131.6772614	24
24/02/2021	20:30:00	102386	900	4446.76416	35.685009	129.1476593	40
24/02/2021	20:45:00	103286	900	119.9999771	35.10076523	36.101017	1
24/02/2021	21:00:00	104186	900	359.9997253	35.50346375	153.7344818	3
24/02/2021	21:15:00	105086	900	239.9998016	35.25154495	143.0194855	2
24/02/2021	21:30:00	105986	900	1436.995728	35.26016998	116.4773102	12
24/02/2021	21:45:00	106886	900	766.9978638	35.79714203	120.2695541	6
24/02/2021	22:00:00	107786	900	2241.56543	35.36808395	147.8480072	19
24/02/2021	22:15:00	108686	900	8581.685547	35.3855896	140.9053497	72
24/02/2021	22:30:00	109586	900	2822.953125	35.45037079	109.6742096	23
24/02/2021	22:45:00	110486	900	0	35.65577698	119.4735107	0
24/02/2021	23:00:00	111386	900	673.2171631	35.4156189	138.5503998	6
24/02/2021	23:15:00	112286	900	381.8059692	35.03026581	141.1230621	2
24/02/2021	23:30:00	113186	900	3147.921631	35.88114548	179.2553101	26
24/02/2021	23:45:00	114086	900	3114.134521	35.76256943	156.0847626	28
25/02/2021	00:00:00	114986	900	4963.09082	35.33531189	155.8906708	47
25/02/2021	00:15:00	115886	900	1389.641479	35.76659012	122.7103577	13
25/02/2021	00:30:00	116786	900	2168.059814	35.78147125	147.6225281	18
25/02/2021	00:45:00	117686	900	9408.488281	35.38812637	225.4597168	77
25/02/2021	01:00:00	118586	900	3978.169922	35.50132751	131.4826202	32
25/02/2021	01:15:00	119486	900	0	35.77751541	119.5	0
25/02/2021	01:30:00	120386	900	0	35.28824615	120.064064	0
25/02/2021	01:45:00	121286	900	239.0003052	35.19538498	124.2340012	2
25/02/2021	02:00:00	122186	900	239.000061	34.84615326	102.7189865	2
25/02/2021	02:15:00	123086	900	0	34.66895676	120	0
25/02/2021	02:30:00	123986	900	0	34.7050972	120	0
25/02/2021	02:45:00	124886	900	0	35.06303024	122.0380478	0
25/02/2021	03:00:00	125786	900	9582.932617	35.77029037	148.4302063	80
25/02/2021	03:15:00	126686	900	7488.266602	35.57997894	138.116684	62
25/02/2021	03:30:00	127586	900	5098.020996	35.87787628	130.6634979	42
25/02/2021	03:45:00	128486	900	11538.88965	35.29438782	146.1022491	104
25/02/2021	04:00:00	129386	900	1907.46875	35.00499344	183.0540619	16
25/02/2021	04:15:00	130286	900	479.9998169	35.21900177	164.3350372	3
25/02/2021	04:30:00	131186	900	6339.246094	35.7212677	93.05440521	61
25/02/2021	04:45:00	132086	900	2793.696777	35.68141556	155.9888611	24
25/02/2021	05:00:00	132986	900	11075.76172	35.19792938	214.8583832	99
25/02/2021	05:15:00	133886	900	836.4939575	35.47600937	128.868576	7
25/02/2021	05:30:00	134786	900	0	35.1012001	131.1822357	0
25/02/2021	05:45:00	135686	900	6125.09668	35.2791748	169.9439392	53
25/02/2021	06:00:00	136586	900	8741.175781	35.22477341	122.3925858	80
25/02/2021	06:15:00	137486	900	8194.96582	35.17910004	147.9977112	65
25/02/2021	06:30:00	138386	900	9121.369141	35.36553192	157.7926483	76
25/02/2021	06:45:00	139286	900	0	35.60177612	128.5556335	0
25/02/2021	07:00:00	140186	900	119.5	35.31602859	125.1736526	1
25/02/2021	07:15:00	141086	900	0	35.04143906	119.5	0
25/02/2021	07:30:00	141986	900	119.5	35.03601456	119.5011978	1
25/02/2021	07:45:00	142886	900	432.3354492	35.01007843	123.0953903	3
25/02/2021	08:00:00	143786	900	4325.762207	35.33957291	204.1275482	34
25/02/2021	08:15:00	144686	900	0	35.36897278	121.2177658	0
25/02/2021	08:30:00	145586	900	0	35.33609009	120.0289993	0
25/02/2021	08:45:00	146486	900	119.5000381	34.94470596	124.3326645	1
25/02/2021	09:00:00	147386	900	646.9777832	35.23571777	150.180481	5
25/02/2021	09:15:00	148286	900	288.4983826	34.84008026	120.87397	2
25/02/2021	09:30:00	149186	900	1320.135132	35.31664276	143.782608	12
25/02/2021	09:45:00	150086	900	2499.307373	34.54273987	121.1858444	26
25/02/2021	10:00:00	150986	900	442.9993591	34.60125351	127.6936188	3
25/02/2021	10:15:00	151886	900	1223.993652	34.95992279	135.0644531	9
25/02/2021	10:30:00	152786	900	10924.38672	35.39020157	130.6186218	96
25/02/2021	10:45:00	153686	900	10513.27148	35.89663315	142.0830231	90
25/02/2021	11:00:00	154586	900	3169.775635	35.6842804	153.8852234	30
25/02/2021	11:15:00	155486	900	9481.5625	35.44630814	142.7671204	78
25/02/2021	11:30:00	156386	900	5207.720215	35.52674866	155.5405884	48
25/02/2021	11:45:00	157286	900	8759.676758	35.45749283	151.8233032	80
25/02/2021	12:00:00	158186	900	9139.612305	35.4695015	145.2729797	81
25/02/2021	12:15:00	159086	900	11344.99609	35.16895294	155.2954407	98
25/02/2021	12:30:00	159986	900	6572.558105	35.21825409	217.8854675	64
25/02/2021	12:45:00	160886	900	3884.828369	35.32328033	195.1225739	33
25/02/2021	13:00:00	161786	900	1260.345581	35.00426483	191.3409729	9
25/02/2021	13:15:00	162686	900	7486.222656	35.15926743	172.9369049	68
25/02/2021	13:30:00	163586	900	0	34.91311646	198.8278046	0
25/02/2021	13:45:00	164486	900	1143.2948	35.1998291	138.6560974	12
25/02/2021	14:00:00	165386	900	3449.56543	35.41337967	178.8461151	24
25/02/2021	14:15:00	166286	900	1458.824707	35.62589264	116.5841904	9
25/02/2021	14:30:00	167186	900	203.1062012	35.82301331	148.2106476	2
25/02/2021	14:45:00	168086	900	119.5	35.53126526	239.5003357	1
25/02/2021	15:00:00	168986	900	288.8525085	35.41239929	239.8438263	3
25/02/2021	15:15:00	169886	900	916.4095459	35.04424286	211.4039154	10
25/02/2021	15:30:00	170786	900	0	34.77724457	211.1811523	0
25/02/2021	15:45:00	171686	900	10196.7041	35.14067459	160.4494019	88
25/02/2021	16:00:00	172586	900	10754.13574	35.43981552	152.0269623	99
25/02/2021	16:15:00	173486	900	9257.540039	35.69701004	166.9625702	80
25/02/2021	16:30:00	174386	900	4127.072754	35.05123138	154.914566	37
25/02/2021	16:45:00	175286	900	3061.240723	35.11658478	219.2135925	23
25/02/2021	17:00:00	176186	900	1324.137695	36.03234863	173.7395935	9
25/02/2021	17:15:00	177086	900	1614.69873	35.57955933	177.3841705	14
25/02/2021	17:30:00	177986	900	479.5003052	35.30862045	192.1201782	4
25/02/2021	17:45:00	178886	900	3738.083496	35.34433365	196.4649963	37
25/02/2021	18:00:00	179786	900	2823.718506	35.06572342	161.178833	17
25/02/2021	18:15:00	180686	900	13582.95313	35.79258347	185.1433716	129
25/02/2021	18:30:00	181586	900	2824.581787	35.4282074	162.743515	26
25/02/2021	18:45:00	182486	900	3733.799316	35.48963547	150.2689819	36
25/02/2021	19:00:00	183386	900	12058.32324	35.63864899	129.6956482	108
25/02/2021	19:15:00	184286	900	358.5191345	35.23981094	107.1125336	3
25/02/2021	19:30:00	185186	900	935.4966431	35.52550125	131.3212585	7
25/02/2021	19:45:00	186086	900	12059.87305	35.4883194	167.4253082	109
25/02/2021	20:00:00	186986	900	10666.15137	35.74592972	192.4054718	93
25/02/2021	20:15:00	187886	900	935.4996338	35.43481445	158.0334473	7
25/02/2021	20:30:00	188786	900	407.9983521	35.06361771	141.2175293	3
25/02/2021	20:45:00	189686	900	0	34.76777267	148.4440002	0
25/02/2021	21:00:00	190586	900	0	35.34502792	123.5512924	0
25/02/2021	21:15:00	191486	900	2420.976318	35.28463364	124.3764572	20
25/02/2021	21:30:00	192386	900	7160.843262	35.14830017	149.1574097	62
25/02/2021	21:45:00	193286	900	1160.823853	35.56259537	109.6040573	11
25/02/2021	22:00:00	194186	900	0	34.8191185	118.5897751	0
25/02/2021	22:15:00	195086	900	1552.827637	34.54279327	140.9199524	12
25/02/2021	22:30:00	195986	900	7360.600586	34.97861099	192.8388824	66
25/02/2021	22:45:00	196886	900	9038.803711	35.14097977	197.95784	96
25/02/2021	23:00:00	197786	900	0	35.27700424	121.9046555	0
25/02/2021	23:15:00	198686	900	239.009079	35.80962753	139.8845978	2
25/02/2021	23:30:00	199586	900	119.5000381	35.35288239	108.2592239	1
25/02/2021	23:45:00	200486	900	0	34.97068024	109.877037	0
26/02/2021	00:00:00	201386	900	119.4999542	35.30379868	123.1980667	1
26/02/2021	00:15:00	202286	900	4105.825684	35.19685745	121.8304367	31
26/02/2021	00:30:00	203186	900	5036.642578	35.15307236	177.959137	43
26/02/2021	00:45:00	204086	900	8607.647461	35.28451538	148.5459595	74
26/02/2021	01:00:00	204986	900	8540.360352	35.31872559	143.8822937	70
26/02/2021	01:15:00	205886	900	239.0001831	35.52518463	118.5387802	2
26/02/2021	01:30:00	206786	900	119.4999542	35.28322601	140.7234955	1
26/02/2021	01:45:00	207686	900	3114.954834	35.44816208	148.9219971	26
26/02/2021	02:00:00	208586	900	0	35.628479	125.0008316	0
26/02/2021	02:15:00	209486	900	4652.022949	35.25588226	178.2142029	42
26/02/2021	02:30:00	210386	900	6389.727539	34.88043213	246.127533	53
26/02/2021	02:45:00	211286	900	9271.436523	35.1530571	125.955513	82
26/02/2021	03:00:00	212186	900	6341.311035	35.28001022	116.4146347	56
26/02/2021	03:15:00	213086	900	19255.81055	35.18693161	167.8255615	164
26/02/2021	03:30:00	213986	900	18431.13086	35.2983017	173.1379089	159
26/02/2021	03:45:00	214886	900	13486.60938	35.52537155	177.3059845	124
26/02/2021	04:00:00	215786	900	17934.24023	34.88330841	207.850647	155
26/02/2021	04:15:00	216686	900	9519.929688	35.17844009	132.3955078	85
26/02/2021	04:30:00	217586	900	10447.93066	35.22121811	151.8023987	84
26/02/2021	04:45:00	218486	900	2362.872559	35.38208389	115.2085648	18
26/02/2021	05:00:00	219386	900	0	35.31681061	108.2960434	0
26/02/2021	05:15:00	220286	900	358.4997864	35.32069397	125.5223007	3
26/02/2021	05:30:00	221186	900	358.5000916	34.99844742	104.2006989	3
26/02/2021	05:45:00	222086	900	557.6691284	35.0151329	183.2020721	4
26/02/2021	06:00:00	222986	900	7689.508301	34.92096329	146.5211639	67
26/02/2021	06:15:00	223886	900	10169.79883	35.11519623	147.9167938	82
26/02/2021	06:30:00	224786	900	8972.554688	35.19662857	155.9759064	81
26/02/2021	06:45:00	225686	900	9611.320313	35.28055573	140.1159515	89
26/02/2021	07:00:00	226586	900	3694.968506	35.57569504	123.5781631	28
26/02/2021	07:15:00	227486	900	0	36.15901947	119.5256653	0
26/02/2021	07:30:00	228386	900	1177.40918	35.71058273	142.3571014	10
26/02/2021	07:45:00	229286	900	567.0109863	35.20541763	36.7632103	6
26/02/2021	08:00:00	230186	900	119.5	35.34177399	78.44511414	1
26/02/2021	08:15:00	231086	900	1273.492432	34.81250381	139.4011841	9
26/02/2021	08:30:00	231986	900	4007.621826	35.03466415	132.2980804	27
26/02/2021	08:45:00	232886	900	4092.428223	36.04413223	115.2564774	38
26/02/2021	09:00:00	233786	900	12223.69629	35.64178467	181.6914063	110
26/02/2021	09:15:00	234686	900	10341.08008	35.46893692	159.8607025	94
26/02/2021	09:30:00	235586	900	4113.787598	35.74872589	150.494751	36
26/02/2021	09:45:00	236486	900	1817.227417	35.20635223	117.6591339	16
26/02/2021	10:00:00	237386	900	597.4997559	35.67856979	120.0385666	5
26/02/2021	10:15:00	238286	900	0	35.34032059	119.5642548	0
26/02/2021	10:30:00	239186	900	0	35.32730103	109.6679764	0
26/02/2021	10:45:00	240086	900	0	35.2167511	92.1914978	0
26/02/2021	11:00:00	240986	900	119.5	35.23928452	118.3960571	1
26/02/2021	11:15:00	241886	900	937.2072144	35.16145706	121.5067978	7
26/02/2021	11:30:00	242786	900	508.056427	35.50664902	118.2858887	4
26/02/2021	11:45:00	243686	900	7516.110352	35.09300995	136.5202332	72
26/02/2021	12:00:00	244586	900	0	35.39369583	108.1507645	0
26/02/2021	12:15:00	245486	900	0	35.24325943	99.28411865	0
26/02/2021	12:30:00	246386	900	0	35.04763031	112.1120148	0
26/02/2021	12:45:00	247286	900	0	35.20586395	119.1463089	0
26/02/2021	13:00:00	248186	900	0	34.97333145	112.9534683	0
26/02/2021	13:15:00	249086	900	0	35.14551544	114.3104324	0
26/02/2021	13:30:00	249986	900	0	35.00217056	110.8039551	0
26/02/2021	13:45:00	250886	900	239.9999542	35.02639008	120.5831146	2
26/02/2021	14:00:00	251786	900	0	34.84299469	119.5	0
26/02/2021	14:15:00	252686	900	0	35.2303009	119.5	0
26/02/2021	14:30:00	253586	900	1947.508911	35.0556488	122.7375793	19
26/02/2021	14:45:00	254486	900	8020.239258	35.0575943	139.1380157	67
26/02/2021	15:00:00	255386	900	605.4481201	35.52442932	50.37771225	5
26/02/2021	15:15:00	256286	900	239.0023651	35.30703735	13.53434753	2
26/02/2021	15:30:00	257186	900	0	34.9414711	0	0
26/02/2021	15:45:00	258086	900	0	35.14450073	21.1477108	0
26/02/2021	16:00:00	258986	900	0	35.20183945	0	0
26/02/2021	05:15:00	220062	900	0	37.40402222	0	0
26/02/2021	05:30:00	220962	900	0	37.40389252	0	0
23/02/2021	16:00:00	0	900	2006.249268	33.4754982	186.6881409	18
23/02/2021	16:15:00	462	900	358.5	32.99982834	189.7660065	3
23/02/2021	16:30:00	1362	900	119.5	32.89947891	239.982666	1
23/02/2021	16:45:00	2262	900	0	32.89582825	253.7648621	0
23/02/2021	17:00:00	3162	900	601.3529053	32.89582825	258.0743713	6
23/02/2021	17:15:00	4062	900	0	32.89582825	267.6387329	0
23/02/2021	17:30:00	4962	900	0	32.89582825	267.6387329	0
23/02/2021	17:45:00	5862	900	457.4968567	32.89582825	237.9501953	3
23/02/2021	18:00:00	6762	900	0	32.90063477	239.6733398	0
23/02/2021	18:15:00	7662	900	0	33.34167099	239.507843	0
23/02/2021	18:30:00	8562	900	1005.497314	33.34938431	231.9320221	8
23/02/2021	18:45:00	9462	900	2183.850342	33.89647675	207.8220673	19
23/02/2021	19:00:00	10362	900	119.4999771	34.76924515	169.2717743	0
23/02/2021	19:15:00	11262	900	815.9971313	35.18134308	163.0556488	7
23/02/2021	19:30:00	12162	900	168.9985504	35.26211166	121.2886124	2
23/02/2021	19:45:00	13062	900	7327.238281	35.68088531	150.4133911	70
23/02/2021	20:00:00	13962	900	1489.222412	36.19553375	208.9159088	11
23/02/2021	20:15:00	14862	900	1628.213745	36.56578064	203.4901123	12
23/02/2021	20:30:00	15762	900	815.99823	36.4095726	140.7391815	8
23/02/2021	20:45:00	16662	900	1970.209473	36.73375702	219.8013611	15
23/02/2021	21:00:00	17562	900	10334.57031	36.4638176	198.9366608	87
23/02/2021	21:15:00	18462	900	1985.697021	36.63870621	196.4601746	14
23/02/2021	21:30:00	19362	900	119.4999542	36.7135582	153.3067627	1
23/02/2021	21:45:00	20262	900	478.5001831	36.77766037	143.5278931	3
23/02/2021	22:00:00	21162	900	5819.643555	36.89033508	164.2203369	46
23/02/2021	22:15:00	22062	900	3383.864746	37.02758026	193.4871979	28
23/02/2021	22:30:00	22962	900	4354.99707	37.07102203	151.5490417	35
23/02/2021	22:45:00	23862	900	1436.484009	37.10106659	136.3910522	10
23/02/2021	23:00:00	24762	900	2111.999512	37.06570816	182.5944519	17
23/02/2021	23:15:00	25662	900	3125.767822	36.92959213	152.0569	27
23/02/2021	23:30:00	26562	900	527.4985962	36.69680023	185.1433868	4
23/02/2021	23:45:00	27462	900	601.8532104	36.93040848	173.5434265	5
24/02/2021	00:00:00	28362	900	3212.092041	36.79650116	198.8215485	26
24/02/2021	00:15:00	29262	900	7284.132813	36.99470139	165.5051575	56
24/02/2021	00:30:00	30162	900	4489.342285	37.05874252	182.696991	37
24/02/2021	00:45:00	31062	900	1054.592041	37.09202957	192.4176025	8
24/02/2021	01:00:00	31962	900	4562.072754	37.4524765	193.8070679	42
24/02/2021	01:15:00	32862	900	6546.700195	37.4479599	196.8153839	57
24/02/2021	01:30:00	33762	900	4244.853516	37.26015091	199.7543793	36
24/02/2021	01:45:00	34662	900	119.4999542	37.33716202	205.6669159	1
24/02/2021	02:00:00	35562	900	0	37.05640411	238.630249	0
24/02/2021	02:15:00	36462	900	2288.193604	36.82598495	229.831604	22
24/02/2021	02:30:00	37362	900	2210.794189	36.81271744	304.9659424	21
24/02/2021	02:45:00	38262	900	997.394104	36.98527527	294.3809204	5
24/02/2021	03:00:00	39162	900	477.9999695	36.92035675	188.6369781	4
24/02/2021	03:15:00	40062	900	815.9963989	36.99519348	184.4694366	7
24/02/2021	03:30:00	40962	900	358.5003357	36.87537384	171.7782593	3
24/02/2021	03:45:00	41862	900	0	36.8997879	145.5432739	0
24/02/2021	04:00:00	42762	900	0	37.06908798	198.3435974	0
24/02/2021	04:15:00	43662	900	2148.499756	36.83007813	194.7291565	18
24/02/2021	04:30:00	44562	900	14964.17188	37.16018677	181.5824432	131
24/02/2021	04:45:00	45462	900	120.0000153	36.32065964	150.5404816	1
24/02/2021	05:00:00	46362	900	288.9979553	36.26854706	165.692337	2
24/02/2021	05:15:00	47262	900	10568.6748	37.08226776	155.0174713	93
24/02/2021	05:30:00	48162	900	11499.0293	37.65283203	189.5453186	98
24/02/2021	05:45:00	49062	900	4929.182129	37.43104935	163.338974	40
24/02/2021	06:00:00	49962	900	0	36.87968445	163.462616	0
24/02/2021	06:15:00	50862	900	1130.478516	36.84877777	179.9620056	14
24/02/2021	06:30:00	51762	900	4011.122803	37.12979507	179.239212	40
24/02/2021	06:45:00	52662	900	16266.46875	37.64206314	145.7206879	158
24/02/2021	07:00:00	53562	900	7507.550781	37.70255661	205.3246155	67
24/02/2021	07:15:00	54462	900	7949.936035	37.61791611	160.2181702	65
24/02/2021	07:30:00	55362	900	2627.695557	37.32555389	148.2706757	20
24/02/2021	07:45:00	56262	900	0	37.45750046	162.5610199	0
24/02/2021	08:00:00	57162	900	0	36.88568115	162.2475128	0
24/02/2021	08:15:00	58062	900	119.500061	36.94650269	179.7271423	1
24/02/2021	08:30:00	58962	900	10149.41406	37.32381058	161.1687469	94
24/02/2021	08:45:00	59862	900	1273.207642	37.27409363	140.2719421	11
24/02/2021	09:00:00	60762	900	15879.90332	37.14434814	167.0533905	134
24/02/2021	09:15:00	61662	900	11318.59961	37.36390686	193.1887054	103
24/02/2021	09:30:00	62562	900	14399.43457	37.6026001	158.6673431	118
24/02/2021	09:45:00	63462	900	12699.4834	37.73979187	158.6988831	112
24/02/2021	10:00:00	64362	900	12334.23828	37.64383316	160.4848175	102
24/02/2021	10:15:00	65262	900	7518.28125	37.48331451	163.5346375	66
24/02/2021	10:30:00	66162	900	5427.245117	37.45378876	169.9541779	47
24/02/2021	10:45:00	67062	900	1196	37.34170151	167.9106293	10
24/02/2021	11:00:00	67962	900	0	37.21107864	143.5547791	0
24/02/2021	11:15:00	68862	900	119.5	36.97624969	156.5022583	1
24/02/2021	11:30:00	69762	900	0	36.92712402	168.9999847	0
24/02/2021	11:45:00	70662	900	119.4999924	36.75163269	167.1522217	1
24/02/2021	12:00:00	71562	900	238.9996338	36.7889595	161.0602417	2
24/02/2021	12:15:00	72462	900	0	36.56904984	168.9999847	0
24/02/2021	12:30:00	73362	900	0	36.48121262	143.5547791	0
24/02/2021	12:45:00	74262	900	0	36.43630981	144.9452057	0
24/02/2021	13:00:00	75162	900	4681.76709	36.74035645	183.2277985	41
24/02/2021	13:15:00	76062	900	11895.33594	37.37080002	147.5034485	104
24/02/2021	13:30:00	76962	900	576.9958496	36.6445694	151.9997101	6
24/02/2021	13:45:00	77862	900	119.4999542	36.99479294	161.6282043	1
24/02/2021	14:00:00	78762	900	0	36.55216217	168.9999847	0
24/02/2021	14:15:00	79662	900	0	36.44676971	168.9999847	0
24/02/2021	14:30:00	80562	900	694.5109253	36.43718338	168.0477753	6
24/02/2021	14:45:00	81462	900	12227.84473	37.26605606	136.0943146	106
24/02/2021	15:00:00	82362	900	10290.85645	37.36714554	158.7774353	89
24/02/2021	15:15:00	83262	900	119.5	37.85898972	238.8743591	1
24/02/2021	15:30:00	84162	900	7635.276855	37.97908401	321.8065186	67
24/02/2021	15:45:00	85062	900	6067.671875	37.56047058	259.5413513	47
24/02/2021	16:00:00	85962	900	8113.964844	37.26825714	281.0022278	70
24/02/2021	16:15:00	86862	900	4216.276367	37.52412415	230.6271515	39
24/02/2021	16:30:00	87762	900	562.9263306	37.23595428	199.4126282	4
24/02/2021	16:45:00	88662	900	13155.87891	37.43508911	187.3522949	112
24/02/2021	17:00:00	89562	900	574.4290771	37.22226715	264.0894775	5
24/02/2021	17:15:00	90462	900	0	37.06620407	256.943573	0
24/02/2021	17:30:00	91362	900	8070.185547	37.30026245	171.1750488	69
24/02/2021	17:45:00	92262	900	2195.377441	37.11492157	174.5856628	19
24/02/2021	18:00:00	93162	900	12714.73535	37.23595428	189.6915741	110
24/02/2021	18:15:00	94062	900	1274.356567	37.15995789	297.492218	12
24/02/2021	18:30:00	94962	900	4884.367676	37.03769684	271.5996399	40
24/02/2021	18:45:00	95862	900	17860.19727	37.35397339	155.1458435	157
24/02/2021	19:00:00	96762	900	8257.084961	37.29667664	201.0593262	73
24/02/2021	19:15:00	97662	900	10229.64844	37.34560776	172.9465179	89
24/02/2021	19:30:00	98562	900	0	37.19410706	163.1443176	0
24/02/2021	19:45:00	99462	900	1367.588501	36.93299866	135.9109802	11
24/02/2021	20:00:00	100362	900	15278.40918	37.12958145	138.1619873	129
24/02/2021	20:15:00	101262	900	4880.405273	37.23285675	160.067215	39
24/02/2021	20:30:00	102162	900	239.0006714	36.64930725	170.0187836	2
24/02/2021	20:45:00	103062	900	1723.231201	36.83491135	170.289566	13
24/02/2021	21:00:00	103962	900	12455.93848	37.01124954	178.6949005	110
24/02/2021	21:15:00	104862	900	2450.005615	37.09835434	153.94104	22
24/02/2021	21:30:00	105762	900	885.9988403	36.59217453	124.6853561	7
24/02/2021	21:45:00	106662	900	119.4999542	36.35288239	120.845253	1
24/02/2021	22:00:00	107562	900	239.0001678	36.87454224	118.4997864	2
24/02/2021	22:15:00	108462	900	2839.208496	36.85379028	142.4078827	21
24/02/2021	22:30:00	109362	900	1887.923462	36.84719086	145.1730957	18
24/02/2021	22:45:00	110262	900	0	36.93681717	190.5201721	0
24/02/2021	23:00:00	111162	900	654.8637695	37.01511383	135.5026855	7
24/02/2021	23:15:00	112062	900	10060.61035	36.59317017	188.5736389	83
24/02/2021	23:30:00	112962	900	10907.06445	37.09674454	175.3284149	94
24/02/2021	23:45:00	113862	900	5723.813477	37.15986633	135.7150421	43
25/02/2021	00:00:00	114762	900	239.0002289	37.23839188	125.3490524	2
25/02/2021	00:15:00	115662	900	479.0126648	36.68914795	135.6206512	4
25/02/2021	00:30:00	116562	900	1244.503052	36.69522095	122.4321518	10
25/02/2021	00:45:00	117462	900	935.4963379	36.58267593	144.525116	7
25/02/2021	01:00:00	118362	900	4521.121094	36.83524323	159.6278687	37
25/02/2021	01:15:00	119262	900	1337.477905	37.24629593	214.2559509	10
25/02/2021	01:30:00	120162	900	745.208313	37.03502655	226.4681396	7
25/02/2021	01:45:00	121062	900	358.5007324	36.91413116	117.4400024	3
25/02/2021	02:00:00	121962	900	697.699585	36.55127335	118.7839355	5
25/02/2021	02:15:00	122862	900	3376.212891	36.44724655	120.7729568	29
25/02/2021	02:30:00	123762	900	3774.163086	36.65930176	161.0587006	34
25/02/2021	02:45:00	124662	900	3435.880127	37.13016891	157.193924	31
25/02/2021	03:00:00	125562	900	7540.401855	37.22864532	168.1392059	65
25/02/2021	03:15:00	126462	900	3567.009277	37.19229507	162.0305939	31
25/02/2021	03:30:00	127362	900	528.359375	36.91016388	158.9225769	4
25/02/2021	03:45:00	128262	900	720.0001831	36.70411301	134.3969727	6
25/02/2021	04:00:00	129162	900	1077.501831	36.31580734	138.3527985	10
25/02/2021	04:15:00	130062	900	3219.887207	36.24966431	248.9979095	22
25/02/2021	04:30:00	130962	900	204.4263153	36.55521774	172.0760498	1
25/02/2021	04:45:00	131862	900	837.5130005	36.87461853	165.0471039	7
25/02/2021	05:00:00	132762	900	119.5	36.81190491	176.2641907	1
25/02/2021	05:15:00	133662	900	4146.826172	37.2752037	214.9356842	33
25/02/2021	05:30:00	134562	900	11671.92383	37.40820313	157.4936981	103
25/02/2021	05:45:00	135462	900	6877.849609	37.46366501	144.2519226	57
25/02/2021	06:00:00	136362	900	9990.886719	37.41207123	176.8557739	85
25/02/2021	06:15:00	137262	900	5246.936523	37.27293396	196.095047	44
25/02/2021	06:30:00	138162	900	6888.220215	37.30797958	149.3053131	59
25/02/2021	06:45:00	139062	900	1075.500244	36.58792877	142.0235596	9
25/02/2021	07:00:00	139962	900	239.0001526	36.60055161	194.0162201	2
25/02/2021	07:15:00	140862	900	0	36.26367188	187.1146851	0
25/02/2021	07:30:00	141762	900	922.59552	36.27193069	225.7635956	8
25/02/2021	07:45:00	142662	900	358.9999695	36.30729294	172.609726	3
25/02/2021	08:00:00	143562	900	0	36.30152893	203.1194	0
25/02/2021	08:15:00	144462	900	0	36.29647064	243.2470398	0
25/02/2021	08:30:00	145362	900	119.4999542	36.03841782	147.2135162	1
25/02/2021	08:45:00	146262	900	0	36.15590668	179.0627747	0
25/02/2021	09:00:00	147162	900	0	36.23195648	176.6974945	0
25/02/2021	09:15:00	148062	900	358.5003662	36.09104538	129.1824493	3
25/02/2021	09:30:00	148962	900	3924.669434	36.12796021	129.8381042	30
25/02/2021	09:45:00	149862	900	1696.953247	36.45977402	124.1588211	12
25/02/2021	10:00:00	150762	900	314.8646545	36.262146	153.5921021	3
25/02/2021	10:15:00	151662	900	556.9285278	36.05294037	148.2267151	5
25/02/2021	10:30:00	152562	900	877.1393433	35.87165833	137.9519806	7
25/02/2021	10:45:00	153462	900	6265.12207	36.38964462	167.9592285	58
25/02/2021	11:00:00	154362	900	1967.30249	37.84910965	186.1590118	20
25/02/2021	11:15:00	155262	900	7465.220215	37.73609161	160.4745483	64
25/02/2021	11:30:00	156162	900	6942.368164	37.56634903	178.9279633	54
25/02/2021	11:45:00	157062	900	8980.083984	37.57234573	204.2594604	72
25/02/2021	12:00:00	157962	900	5581.69873	37.47114563	158.4102631	52
25/02/2021	12:15:00	158862	900	9111.654297	37.3707695	161.1032867	78
25/02/2021	12:30:00	159762	900	1075.497192	37.32821655	106.3510132	9
25/02/2021	12:45:00	160662	900	0	36.7976265	99.75618744	0
25/02/2021	13:00:00	161562	900	1842.000977	36.35016251	121.0373306	14
25/02/2021	13:15:00	162462	900	2191.474609	36.48652649	162.3282318	21
25/02/2021	13:30:00	163362	900	119.4999619	36.46389008	146.6667175	1
25/02/2021	13:45:00	164262	900	0	36.44790649	167.7661896	0
25/02/2021	14:00:00	165162	900	647.8525391	36.40400696	159.1897888	5
25/02/2021	14:15:00	166062	900	407.9972229	36.63843536	109.4528656	4
25/02/2021	14:30:00	166962	900	119.4997482	36.39825439	86.34805298	1
25/02/2021	14:45:00	167862	900	0	36.36868668	123.6688004	0
25/02/2021	15:00:00	168762	900	6251.490234	36.82727814	124.3304977	61
25/02/2021	15:15:00	169662	900	2298.952637	37.13913727	120.747879	22
25/02/2021	15:30:00	170562	900	597.5005493	36.73553467	123.1256409	5
25/02/2021	15:45:00	171462	900	10016.19336	36.6701622	138.1895599	83
25/02/2021	16:00:00	172362	900	7298.073242	38.1448288	148.429245	59
25/02/2021	16:15:00	173262	900	12613.66895	37.83297348	141.556015	112
25/02/2021	16:30:00	174162	900	8430.990234	37.64305496	138.6016846	67
25/02/2021	16:45:00	175062	900	6687.689453	37.56877899	153.4087982	59
25/02/2021	17:00:00	175962	900	4761.456055	37.34802246	147.0584259	40
25/02/2021	17:15:00	176862	900	7314.819824	37.4338913	149.2848511	64
25/02/2021	17:30:00	177762	900	4432.029785	37.27758026	124.6768875	36
25/02/2021	17:45:00	178662	900	7818.557617	37.20077896	133.269516	69
25/02/2021	18:00:00	179562	900	2615.000732	36.51784515	113.3681564	21
25/02/2021	18:15:00	180462	900	1919.702515	36.50929642	134.5097809	16
25/02/2021	18:30:00	181362	900	10715.3125	37.17635727	156.592041	100
25/02/2021	18:45:00	182262	900	4526.320801	37.44029999	101.9726791	44
25/02/2021	19:00:00	183162	900	13821.39551	37.51685715	152.3202667	118
25/02/2021	19:15:00	184062	900	4431.581543	37.07099533	123.6507568	35
25/02/2021	19:30:00	184962	900	2116.911377	37.1697998	96.23603058	18
25/02/2021	19:45:00	185862	900	6834.200684	37.28940964	131.087204	61
25/02/2021	20:00:00	186762	900	10469.98926	37.37915039	149.0877838	98
25/02/2021	20:15:00	187662	900	3446.652588	37.13393784	145.7949371	28
25/02/2021	20:30:00	188562	900	3087.082275	37.01360321	136.0726929	25
25/02/2021	20:45:00	189462	900	3465.814941	37.2628212	170.0068359	25
25/02/2021	21:00:00	190362	900	10979.06836	37.03120041	172.6475372	94
25/02/2021	21:15:00	191262	900	3645.685791	36.93709946	139.8118744	34
25/02/2021	21:30:00	192162	900	132.9203644	36.99590683	4.882698059	1
25/02/2021	21:45:00	193062	900	288.5031738	36.98023987	37.82657242	2
25/02/2021	22:00:00	193962	900	288.8512573	36.42222214	100.8332367	2
25/02/2021	22:15:00	194862	900	0	36.04294586	73.28707123	0
25/02/2021	22:30:00	195762	900	0	36.05050278	119.5	0
25/02/2021	22:45:00	196662	900	9106.410156	36.40998459	123.1437302	74
25/02/2021	23:00:00	197562	900	9985.326172	37.08366776	153.5634918	89
25/02/2021	23:15:00	198462	900	6832.320801	37.17247009	176.0249023	64
25/02/2021	23:30:00	199362	900	6103.922363	37.08859253	138.9093628	50
25/02/2021	23:45:00	200262	900	3233.746094	36.86819458	122.052124	26
26/02/2021	00:00:00	201162	900	4762.667969	36.66199493	113.3047791	31
26/02/2021	00:15:00	202062	900	578.2054443	36.62601852	114.6402435	6
26/02/2021	00:30:00	202962	900	239.9994049	36.46961212	133.2036285	2
26/02/2021	00:45:00	203862	900	2221.27417	36.42219543	115.4449081	16
26/02/2021	01:00:00	204762	900	1597.058594	36.21944046	125.6154022	14
26/02/2021	01:15:00	205662	900	717.0001221	36.58922958	120.0377655	6
26/02/2021	01:30:00	206562	900	0	36.74404907	120.4265518	0
26/02/2021	01:45:00	207462	900	2336.236572	36.81389236	128.019577	17
26/02/2021	02:00:00	208362	900	9881.338867	37.29947281	195.0783844	86
26/02/2021	02:15:00	209262	900	1756.136353	37.02953339	124.8232803	16
26/02/2021	02:30:00	210162	900	1367.510254	37.16477966	142.6763153	11
26/02/2021	02:45:00	211062	900	9800.421875	37.40522385	139.1065826	89
26/02/2021	03:00:00	211962	900	7147.143066	37.16683578	140.7798615	64
26/02/2021	03:15:00	212862	900	3943.050781	37.09083176	154.0625916	33
26/02/2021	03:30:00	213762	900	1693.644653	36.81981659	125.9157639	16
26/02/2021	03:45:00	214662	900	0	36.55658722	115.6777115	0
26/02/2021	04:00:00	215562	900	338.7051086	36.44658661	118.1159134	2
26/02/2021	04:15:00	216462	900	766.5302124	36.37522125	95.45790863	6
26/02/2021	04:30:00	217362	900	1471.295898	36.13862228	132.5831604	13
26/02/2021	04:45:00	218262	900	0	36.10167313	120.2997742	0
26/02/2021	05:00:00	219162	900	1392.714478	36.16235733	109.1356201	12
26/02/2021	05:15:00	220062	900	239.000061	36.19898224	119.5111465	2
26/02/2021	05:30:00	220962	900	0	36.18148804	119.5	0
26/02/2021	05:45:00	221862	900	4635.313965	36.62192154	139.4651337	38
26/02/2021	06:00:00	222762	900	13008.85645	37.19018173	135.8183289	114
26/02/2021	06:15:00	223662	900	10576.8877	37.475914	129.7869263	95
26/02/2021	06:30:00	224562	900	6633.625	37.45447922	170.578949	55
26/02/2021	06:45:00	225462	900	9777.339844	37.38327789	183.5689392	86
26/02/2021	07:00:00	226362	900	2497.499512	37.37163162	174.5364227	22
26/02/2021	07:15:00	227262	900	1821.477051	36.30157852	93.84809875	16
26/02/2021	07:30:00	228162	900	0	36.40450668	58.07168961	0
26/02/2021	07:45:00	229062	900	238.9989014	35.91464996	55.71827698	2
26/02/2021	08:00:00	229962	900	95.61634064	35.74405289	16.71045494	1
26/02/2021	08:15:00	230862	900	670.8493652	35.99517441	103.7305984	5
26/02/2021	08:30:00	231762	900	3454.125488	36.37509537	142.1891632	31
26/02/2021	08:45:00	232662	900	3263.182129	36.35977554	125.6334229	26
26/02/2021	09:00:00	233562	900	12431.05762	36.86376572	125.3725815	114
26/02/2021	09:15:00	234462	900	5909.350586	37.45418167	155.6783752	53
26/02/2021	09:30:00	235362	900	1776.611816	37.15367126	120.8032455	14
26/02/2021	09:45:00	236262	900	119.4999542	36.79738235	123.7941208	1
26/02/2021	10:00:00	237162	900	0	36.69001389	118.0360031	0
26/02/2021	10:15:00	238062	900	696.4924316	36.89141083	119.00737	7
26/02/2021	10:30:00	238962	900	3859.166748	36.50419235	91.66963959	29
26/02/2021	10:45:00	239862	900	677.4401245	36.33845139	117.9773102	4
26/02/2021	11:00:00	240762	900	6599.28125	36.12433624	139.042572	58
26/02/2021	11:15:00	241662	900	9167.613281	36.6257515	173.7444153	88
26/02/2021	11:30:00	242562	900	944.5065308	37.22882462	131.0287933	9
26/02/2021	11:45:00	243462	900	1215.145142	36.76969147	117.2902527	10
26/02/2021	12:00:00	244362	900	239.0005951	36.67840958	108.0419083	2
26/02/2021	12:15:00	245262	900	0	36.35823441	115.7008209	0
26/02/2021	12:30:00	246162	900	0	36.20513153	119.4350815	0
26/02/2021	12:45:00	247062	900	717.0072632	36.34207916	125.5027084	6
26/02/2021	13:00:00	247962	900	119.5000992	35.88376617	114.1299591	1
26/02/2021	13:15:00	248862	900	119.5	36.05826569	105.0661316	1
26/02/2021	13:30:00	249762	900	766.4989624	35.80453873	127.8896637	7
26/02/2021	13:45:00	250662	900	477.9995728	35.76881409	114.044014	4
26/02/2021	14:00:00	251562	900	0	35.82508469	119.5	0
26/02/2021	14:15:00	252462	900	477.9981689	35.64086151	119.569931	4
26/02/2021	14:30:00	253362	900	0	35.87524414	119.3719864	0
26/02/2021	14:45:00	254262	900	0	35.94428635	123.439064	0
26/02/2021	15:00:00	255162	900	0	36.00242233	122.5137329	0
26/02/2021	15:15:00	256062	900	0	35.84569931	113.9482422	0
26/02/2021	15:30:00	256962	900	1920.420044	36.05111313	120.4505005	14
26/02/2021	15:45:00	257862	900	4418.882813	36.50260925	130.396286	42
26/02/2021	16:00:00	258762	900	0	36.40845108	119.5	0
23/02/2021	16:00:00	0	900	3131.472412	32.90371704	179.1851196	28
23/02/2021	16:15:00	462	900	4221.982422	32.89582825	178.5797272	36
23/02/2021	16:30:00	1362	900	1801.14502	32.89582825	142.2207184	14
23/02/2021	16:45:00	2262	900	1159.997314	32.90880966	141.4360199	11
23/02/2021	17:00:00	3162	900	716.9952393	32.89582825	123.5540771	6
23/02/2021	17:15:00	4062	900	478.0001221	32.89582825	124.7140198	3
23/02/2021	17:30:00	4962	900	716.9996948	32.89582825	141.0246735	5
23/02/2021	17:45:00	5862	900	802.93927	32.89582825	131.3026123	7
23/02/2021	18:00:00	6762	900	119.4999542	32.89582825	123.1833801	1
23/02/2021	18:15:00	7662	900	0	32.89582825	119.5138245	0
23/02/2021	18:30:00	8562	900	119.5	32.89582825	124.471489	1
23/02/2021	18:45:00	9462	900	119.4999542	32.89582825	158.4498291	1
23/02/2021	19:00:00	10362	900	478.0001831	32.89582825	120.2859802	4
23/02/2021	19:15:00	11262	900	805.3526001	32.89582825	132.6309357	6
23/02/2021	19:30:00	12162	900	119.5	32.89582825	240.5418854	1
23/02/2021	19:45:00	13062	900	1636.887939	32.89582825	201.2919769	16
23/02/2021	20:00:00	13962	900	1577.759155	32.89582825	166.8292389	13
23/02/2021	20:15:00	14862	900	4228.33252	32.89582825	144.665863	32
23/02/2021	20:30:00	15762	900	2926.18335	32.89582825	180.1978455	21
23/02/2021	20:45:00	16662	900	3605.580078	32.89582825	190.3959351	29
23/02/2021	21:00:00	17562	900	4116.491699	32.89582825	178.3228607	40
23/02/2021	21:15:00	18462	900	4600.481445	32.89582825	170.7993622	34
23/02/2021	21:30:00	19362	900	2326.958252	32.89582825	131.3305817	20
23/02/2021	21:45:00	20262	900	4746.20166	32.89582825	133.7788391	42
23/02/2021	22:00:00	21162	900	6356.566895	32.89582825	169.0294189	62
23/02/2021	22:15:00	22062	900	4369.367676	32.89582825	155.8059692	31
23/02/2021	22:30:00	22962	900	6224.387695	32.89582825	178.9712219	57
23/02/2021	22:45:00	23862	900	3148.304932	32.90308762	143.3793335	24
23/02/2021	23:00:00	24762	900	7203.629395	33.02900314	156.0685577	57
23/02/2021	23:15:00	25662	900	7528.213379	33.04457092	154.3774719	53
23/02/2021	23:30:00	26562	900	2745.965332	32.98082352	166.7689667	27
23/02/2021	23:45:00	27462	900	119.5	32.89582825	168.4660187	1
24/02/2021	00:00:00	28362	900	269.4906616	32.94387054	163.4112854	2
24/02/2021	00:15:00	29262	900	89.00584412	32.91593552	143.203537	1
24/02/2021	00:30:00	30162	900	1124.996826	32.95432663	136.8991699	10
24/02/2021	00:45:00	31062	900	9313.058594	32.89917755	198.3088837	82
24/02/2021	01:00:00	31962	900	7306.689453	32.89582825	162.7931061	70
24/02/2021	01:15:00	32862	900	4244.156738	32.8966217	158.6082153	33
24/02/2021	01:30:00	33762	900	5019.271973	33.23107147	151.0363159	50
24/02/2021	01:45:00	34662	900	2202.255371	33.33139801	195.2980499	23
24/02/2021	02:00:00	35562	900	992.6813965	33.23723984	199.908905	11
24/02/2021	02:15:00	36462	900	3411.376709	32.92372131	132.5734406	24
24/02/2021	02:30:00	37362	900	289.3521729	33.85462952	119.4339218	3
24/02/2021	02:45:00	38262	900	766.9983521	33.42277527	142.1342163	6
24/02/2021	03:00:00	39162	900	4438.226563	32.89928436	180.072876	39
24/02/2021	03:15:00	40062	900	6040.005371	33.04027557	195.917511	49
24/02/2021	03:30:00	40962	900	943.2328491	33.0761795	206.3130188	9
24/02/2021	03:45:00	41862	900	7246.516602	32.90284348	161.508728	62
24/02/2021	04:00:00	42762	900	1393.359375	33.27503204	204.4807281	12
24/02/2021	04:15:00	43662	900	239.0001068	33.43742752	222.1189575	2
24/02/2021	04:30:00	44562	900	7121.074219	33.24865723	146.9018555	57
24/02/2021	04:45:00	45462	900	0	32.98849869	130.7870941	0
24/02/2021	05:00:00	46362	900	0	32.90080643	140.7134399	0
24/02/2021	05:15:00	47262	900	3640.429443	33.25685501	139.2624359	32
24/02/2021	05:30:00	48162	900	5454.209961	33.53894806	169.6369934	48
24/02/2021	05:45:00	49062	900	3685.293213	33.01013184	169.6829834	33
24/02/2021	06:00:00	49962	900	1819.568481	33.01825714	140.177063	16
24/02/2021	06:15:00	50862	900	2240.868408	32.94706345	161.0021515	15
24/02/2021	06:30:00	51762	900	2591.540039	33.09693527	163.2059937	23
24/02/2021	06:45:00	52662	900	8089.083496	33.86217499	151.9726715	73
24/02/2021	07:00:00	53562	900	2806.821045	33.3718071	151.5324554	24
24/02/2021	07:15:00	54462	900	5333.930176	34.14703369	165.0917969	43
24/02/2021	07:30:00	55362	900	2546.206055	32.99820709	149.3760529	20
24/02/2021	07:45:00	56262	900	1528.121094	33.07440948	134.6051178	11
24/02/2021	08:00:00	57162	900	2165.501709	33.12184143	133.4425049	17
24/02/2021	08:15:00	58062	900	815.9962158	33.02398682	157.3374939	6
24/02/2021	08:30:00	58962	900	5852.518555	32.90211868	143.9750061	50
24/02/2021	08:45:00	59862	900	1433.999634	33.13097382	124.3644562	11
24/02/2021	09:00:00	60762	900	5728.454102	32.93225861	146.1259613	47
24/02/2021	09:15:00	61662	900	4820.918945	32.89820862	132.5850372	36
24/02/2021	09:30:00	62562	900	3591.320557	32.97718811	132.8394012	26
24/02/2021	09:45:00	63462	900	2834.036133	33.06278229	154.0943756	25
24/02/2021	10:00:00	64362	900	4115.149414	32.91460419	140.8830109	33
24/02/2021	10:15:00	65262	900	2939.640381	33.29143524	175.2092285	25
24/02/2021	10:30:00	66162	900	3594.55835	32.97236252	146.0313416	30
24/02/2021	10:45:00	67062	900	0	32.89582825	129.4163818	0
24/02/2021	11:00:00	67962	900	0	32.89582825	143.5547791	0
24/02/2021	11:15:00	68862	900	479.0001526	33.33874893	147.9583282	4
24/02/2021	11:30:00	69762	900	0	33.32160187	160.6704407	0
24/02/2021	11:45:00	70662	900	0	33.02899551	146.8021851	0
24/02/2021	12:00:00	71562	900	408.3525085	33.25711823	148.7484131	4
24/02/2021	12:15:00	72462	900	0	33.24837112	168.9999847	0
24/02/2021	12:30:00	73362	900	0	33.723526	143.5053101	0
24/02/2021	12:45:00	74262	900	0	33.52371597	144.9452057	0
24/02/2021	13:00:00	75162	900	2573.480957	33.01272964	128.4059448	18
24/02/2021	13:15:00	76062	900	7472.539063	33.91899109	98.60829926	62
24/02/2021	13:30:00	76962	900	316.4041748	33.92639923	110.2354889	2
24/02/2021	13:45:00	77862	900	0	33.83573151	129.1310272	0
24/02/2021	14:00:00	78762	900	0	33.16532898	120	0
24/02/2021	14:15:00	79662	900	0	33.25540924	120	0
24/02/2021	14:30:00	80562	900	0	33.45547104	118.3886032	0
24/02/2021	14:45:00	81462	900	3715.163086	33.83117676	106.5954666	30
24/02/2021	15:00:00	82362	900	2789.671875	33.96716309	157.9365845	24
24/02/2021	15:15:00	83262	900	481.1885071	33.51424026	196.0115967	4
24/02/2021	15:30:00	84162	900	1439.217407	33.68188477	105.3596802	13
24/02/2021	15:45:00	85062	900	2375.886963	33.08337402	134.6707611	20
24/02/2021	16:00:00	85962	900	1514.602539	33.41969681	118.7464523	12
24/02/2021	16:15:00	86862	900	239.000061	33.01956177	135.0339813	2
24/02/2021	16:30:00	87762	900	0	32.89582825	119.5	0
24/02/2021	16:45:00	88662	900	3020.301514	33.83106995	104.8451309	24
24/02/2021	17:00:00	89562	900	1273.490845	33.3387413	110.6396866	9
24/02/2021	17:15:00	90462	900	477.9999084	33.94317627	138.001236	4
24/02/2021	17:30:00	91362	900	1944.058716	33.82597733	138.2531891	17
24/02/2021	17:45:00	92262	900	2345.457031	33.33849716	146.6916656	22
24/02/2021	18:00:00	93162	900	3188.196045	33.30326843	156.434082	28
24/02/2021	18:15:00	94062	900	119.5000687	32.89759827	78.88651276	1
24/02/2021	18:30:00	94962	900	1731.359619	33.27346802	152.0749969	17
24/02/2021	18:45:00	95862	900	6891.236328	33.96252441	131.4490204	55
24/02/2021	19:00:00	96762	900	1175.003662	33.06067657	145.0508423	9
24/02/2021	19:15:00	97662	900	6705.849609	33.6529541	199.4914703	57
24/02/2021	19:30:00	98562	900	1794.361938	33.04592514	166.8776398	16
24/02/2021	19:45:00	99462	900	773.9398193	33.02684784	157.6798096	8
24/02/2021	20:00:00	100362	900	2049.509521	34.07302475	114.3616943	18
24/02/2021	20:15:00	101262	900	3113.361328	33.38998795	162.5117798	27
24/02/2021	20:30:00	102162	900	0	32.8961792	153.6516571	0
24/02/2021	20:45:00	103062	900	16.88586807	33.66659164	58.07694626	0
24/02/2021	21:00:00	103962	900	2495.880615	33.99765396	114.0880432	25
24/02/2021	21:15:00	104862	900	4648.419434	34.04106903	147.9229279	38
24/02/2021	21:30:00	105762	900	836.4998779	33.30152893	137.8138733	7
24/02/2021	21:45:00	106662	900	288.4874878	33.65945816	117.044014	1
24/02/2021	22:00:00	107562	900	239.0002441	33.46373367	120.904892	2
24/02/2021	22:15:00	108462	900	5700.652832	33.22555161	159.5282288	46
24/02/2021	22:30:00	109362	900	119.4999619	33.29462051	107.3878632	1
24/02/2021	22:45:00	110262	900	239.0001068	33.479702	91.89659882	2
24/02/2021	23:00:00	111162	900	1990.498657	33.95969009	110.5484695	17
24/02/2021	23:15:00	112062	900	671.3551636	34.40546036	95.8639679	6
24/02/2021	23:30:00	112962	900	2216.804688	34.03183365	94.24136353	19
24/02/2021	23:45:00	113862	900	1628.356323	33.665905	144.3937683	13
25/02/2021	00:00:00	114762	900	1606.848999	34.14532089	194.5871735	12
25/02/2021	00:15:00	115662	900	836.5002441	33.5895462	171.3635406	6
25/02/2021	00:30:00	116562	900	239.0001831	33.63637924	151.4174042	2
25/02/2021	00:45:00	117462	900	1635.864014	33.09736633	179.4821472	13
25/02/2021	01:00:00	118362	900	2030.928467	34.09699249	145.8884888	16
25/02/2021	01:15:00	119262	900	1357.993408	33.17256546	117.5145798	11
25/02/2021	01:30:00	120162	900	119.5001221	32.96627045	153.6615601	1
25/02/2021	01:45:00	121062	900	3965.215088	33.13031006	167.1520538	36
25/02/2021	02:00:00	121962	900	1125.997925	33.33820724	178.0483398	10
25/02/2021	02:15:00	122862	900	717.0005493	33.93308258	208.1992188	6
25/02/2021	02:30:00	123762	900	1304.246216	33.63220978	183.3065491	12
25/02/2021	02:45:00	124662	900	4291.061035	33.69726944	147.248642	37
25/02/2021	03:00:00	125562	900	889.8527222	33.45381927	127.3311996	8
25/02/2021	03:15:00	126462	900	1593.355103	33.38212967	122.4490814	12
25/02/2021	03:30:00	127362	900	1258.996216	32.98055267	168.6785278	12
25/02/2021	03:45:00	128262	900	1308.498413	32.93621826	156.3509216	10
25/02/2021	04:00:00	129162	900	2408.254883	32.97515106	136.0618591	21
25/02/2021	04:15:00	130062	900	2002.678467	33.71109772	109.9518661	17
25/02/2021	04:30:00	130962	900	363.0545654	33.02796555	25.28348541	3
25/02/2021	04:45:00	131862	900	683.9143677	33.93447113	190.2577057	7
25/02/2021	05:00:00	132762	900	240.0000305	33.47886276	210.8015747	2
25/02/2021	05:15:00	133662	900	240.0003662	32.89582825	175.7757874	2
25/02/2021	05:30:00	134562	900	1876.942017	33.50125885	186.1056671	19
25/02/2021	05:45:00	135462	900	1604.604492	34.05432892	166.6588593	18
25/02/2021	06:00:00	136362	900	3101.214111	33.91172028	175.3782043	30
25/02/2021	06:15:00	137262	900	1893.768433	33.85691071	187.7640381	18
25/02/2021	06:30:00	138162	900	5077.789063	33.57221985	161.4171753	43
25/02/2021	06:45:00	139062	900	648.8519287	34.36769867	161.821579	4
25/02/2021	07:00:00	139962	900	2161.313721	34.30023193	145.7251129	19
25/02/2021	07:15:00	140862	900	458.5692139	33.77802658	84.60634613	4
25/02/2021	07:30:00	141762	900	598.5015869	33.92394638	82.59073639	5
25/02/2021	07:45:00	142662	900	358.5023499	33.69525909	120.9828186	3
25/02/2021	08:00:00	143562	900	477.9986877	33.38418579	109.2976913	4
25/02/2021	08:15:00	144462	900	1691.339722	33.36527634	121.0751801	14
25/02/2021	08:30:00	145362	900	1255.112915	33.47574615	118.4705124	9
25/02/2021	08:45:00	146262	900	238.9839325	33.9662323	84.59532166	1
25/02/2021	09:00:00	147162	900	944.2205811	33.41851807	101.3548431	9
25/02/2021	09:15:00	148062	900	2493.355957	33.18262863	159.8492432	19
25/02/2021	09:30:00	148962	900	3141.074219	33.49536514	151.6121826	22
25/02/2021	09:45:00	149862	900	239.9999847	34.13829041	167.4011383	2
25/02/2021	10:00:00	150762	900	0	34.05775452	120.0682907	0
25/02/2021	10:15:00	151662	900	0	33.92448044	153.3418274	0
25/02/2021	10:30:00	152562	900	507.3491516	33.64060974	181.9812317	4
25/02/2021	10:45:00	153462	900	3579.606445	33.19737625	170.0392151	31
25/02/2021	11:00:00	154362	900	646.9987183	32.89582825	238.5041504	5
25/02/2021	11:15:00	155262	900	1025.692383	32.89582825	169.9942932	13
25/02/2021	11:30:00	156162	900	844.2062378	32.90233612	196.5850677	9
25/02/2021	11:45:00	157062	900	754.5858765	32.89582825	214.8163147	6
25/02/2021	12:00:00	157962	900	3080.079834	32.89700699	178.9631348	23
25/02/2021	12:15:00	158862	900	914.6073608	33.03247833	224.5478058	9
25/02/2021	12:30:00	159762	900	0	33.47658157	182.0312347	0
25/02/2021	12:45:00	160662	900	795.8478394	33.68504715	187.9319153	6
25/02/2021	13:00:00	161562	900	1996.112915	33.27507782	196.2617035	17
25/02/2021	13:15:00	162462	900	239.0001526	33.06533051	230.8111267	2
25/02/2021	13:30:00	163362	900	617.7218018	32.98357391	187.4533997	10
25/02/2021	13:45:00	164262	900	1874.033813	32.89637375	186.8343964	14
25/02/2021	14:00:00	165162	900	239.0000763	33.00340271	185.2249298	2
25/02/2021	14:15:00	166062	900	478.0003967	33.68173218	198.2353821	4
25/02/2021	14:30:00	166962	900	119.4999924	33.33557892	239.0249786	1
25/02/2021	14:45:00	167862	900	1961.352417	32.91539001	184.3137512	16
25/02/2021	15:00:00	168762	900	706.0563965	33.34899902	179.3936615	6
25/02/2021	15:15:00	169662	900	225.3704681	33.65872192	226.6175995	5
25/02/2021	15:30:00	170562	900	527.4985352	33.27503204	170.465271	4
25/02/2021	15:45:00	171462	900	4352.92041	33.10301208	169.458725	39
25/02/2021	16:00:00	172362	900	4832.049316	32.97602463	164.9142456	42
25/02/2021	16:15:00	173262	900	3368.436035	33.3740921	175.5799561	28
25/02/2021	16:30:00	174162	900	3152.378662	33.21631241	190.9571075	27
25/02/2021	16:45:00	175062	900	1491.66687	32.9756279	142.8346863	12
25/02/2021	17:00:00	175962	900	119.4999542	32.89582825	136.5326385	1
25/02/2021	17:15:00	176862	900	1751.506592	33.21889496	117.1585312	13
25/02/2021	17:30:00	177762	900	1673.01709	33.14887619	117.7706146	14
25/02/2021	17:45:00	178662	900	766.4994507	33.33884048	114.6664429	6
25/02/2021	18:00:00	179562	900	885.9998169	33.50054932	141.0146484	7
25/02/2021	18:15:00	180462	900	2087.533447	33.481884	142.2059326	16
25/02/2021	18:30:00	181362	900	1244.460205	33.51072311	117.9232788	10
25/02/2021	18:45:00	182262	900	2188.48584	33.3938179	102.2391129	18
25/02/2021	19:00:00	183162	900	3935.066406	33.54945755	205.6716614	35
25/02/2021	19:15:00	184062	900	4939.458008	33.24734497	179.0228577	43
25/02/2021	19:30:00	184962	900	671.7961426	33.8841095	104.7156219	6
25/02/2021	19:45:00	185862	900	2510.389893	33.64061737	148.7594604	22
25/02/2021	20:00:00	186762	900	3537.40332	33.50137711	146.806839	33
25/02/2021	20:15:00	187662	900	239.0001373	34.23419571	155.9614258	2
25/02/2021	20:30:00	188562	900	597.5006104	34.56635284	133.0592041	5
25/02/2021	20:45:00	189462	900	2116.909424	33.75858307	130.4318237	20
25/02/2021	21:00:00	190362	900	119.5000381	33.60758209	131.1812897	1
25/02/2021	21:15:00	191262	900	0	33.94193649	121.8262329	0
25/02/2021	21:30:00	192162	900	240	33.48738098	119.8932648	2
25/02/2021	21:45:00	193062	900	817.7077026	33.20523453	82.20894623	8
25/02/2021	22:00:00	193962	900	1191.487305	33.67948914	89.10219574	9
25/02/2021	22:15:00	194862	900	1631.728271	33.72353363	95.13530731	13
25/02/2021	22:30:00	195762	900	0	33.83895111	119.5	0
25/02/2021	22:45:00	196662	900	239.0001068	33.48416519	129.5622406	2
25/02/2021	23:00:00	197562	900	432.3510132	33.966362	104.9262009	3
25/02/2021	23:15:00	198462	900	1275.064331	33.31666565	118.6735535	10
25/02/2021	23:30:00	199362	900	3303.894531	33.25211334	120.1205444	27
25/02/2021	23:45:00	200262	900	2914.363525	33.37782669	120.2197418	23
26/02/2021	00:00:00	201162	900	358.506134	33.09350967	125.7692413	3
26/02/2021	00:15:00	202062	900	358.5	33.25172043	144.9373169	3
26/02/2021	00:30:00	202962	900	358.5003662	32.90240479	136.7506409	4
26/02/2021	00:45:00	203862	900	2012.18335	33.37849045	107.3393631	18
26/02/2021	01:00:00	204762	900	1194.976074	33.19095993	103.484787	10
26/02/2021	01:15:00	205662	900	0	33.40222549	119.5	0
26/02/2021	01:30:00	206562	900	119.4994812	33.42024231	117.989357	1
26/02/2021	01:45:00	207462	900	238.9917145	33.4060173	88.53128815	2
26/02/2021	02:00:00	208362	900	2052.937256	33.50554276	97.15904236	17
26/02/2021	02:15:00	209262	900	4196.51709	33.79318619	81.75421906	35
26/02/2021	02:30:00	210162	900	1124.99707	33.25603867	126.5973663	10
26/02/2021	02:45:00	211062	900	2446.949951	33.34893799	109.1346207	18
26/02/2021	03:00:00	211962	900	0	32.99153519	118.663063	0
26/02/2021	03:15:00	212862	900	240.0000305	33.28874969	79.26892853	2
26/02/2021	03:30:00	213762	900	2303.511475	33.53503799	92.19591522	19
26/02/2021	03:45:00	214662	900	5666.288086	33.10911179	112.9817581	49
26/02/2021	04:00:00	215562	900	4422.234863	32.90483475	203.4584503	38
26/02/2021	04:15:00	216462	900	956.4650879	33.32709503	90.71831512	8
26/02/2021	04:30:00	217362	900	2988.037354	33.77865601	101.1001892	27
26/02/2021	04:45:00	218262	900	119.4995499	33.50325394	117.7939987	1
26/02/2021	05:00:00	219162	900	478.9960327	33.27885056	103.6522522	4
26/02/2021	05:15:00	220062	900	0	33.69232559	119.5	0
26/02/2021	05:30:00	220962	900	838.5109863	33.32869339	32.30160141	7
26/02/2021	05:45:00	221862	900	119.5	33.13106155	111.3000107	1
26/02/2021	06:00:00	222762	900	1489.008911	33.34788513	146.530014	12
26/02/2021	06:15:00	223662	900	1373.420044	33.04582214	132.7903748	13
26/02/2021	06:30:00	224562	900	2751.492676	32.94399643	166.1828003	23
26/02/2021	06:45:00	225462	900	4713.950684	33.00802994	115.8939667	42
26/02/2021	07:00:00	226362	900	3359.866699	32.90518188	169.3537598	27
26/02/2021	07:15:00	227262	900	1153.215088	33.60235596	105.6017303	9
26/02/2021	07:30:00	228162	900	0	33.76322937	119.5	0
26/02/2021	07:45:00	229062	900	119.4999542	34.09722519	133.9496765	1
26/02/2021	08:00:00	229962	900	239.0001984	33.78170776	120.4913788	2
26/02/2021	08:15:00	230862	900	745.9949341	33.75826263	110.2417984	7
26/02/2021	08:30:00	231762	900	338.3504944	32.95170975	141.4813385	3
26/02/2021	08:45:00	232662	900	2213.091309	32.9973526	146.3601227	17
26/02/2021	09:00:00	233562	900	6110.598633	33.05408478	141.1537933	53
26/02/2021	09:15:00	234462	900	1190.65686	32.96710968	164.0991821	10
26/02/2021	09:30:00	235362	900	3279.454834	33.14208984	106.9801788	25
26/02/2021	09:45:00	236262	900	190.3195953	34.34595108	104.0523758	2
26/02/2021	10:00:00	237162	900	287.6689453	34.28981781	116.1531525	2
26/02/2021	10:15:00	238062	900	676.9633789	33.88143921	107.0088425	5
26/02/2021	10:30:00	238962	900	617.0257568	33.63403702	109.3212967	5
26/02/2021	10:45:00	239862	900	1532.984375	33.02528763	137.5556488	13
26/02/2021	11:00:00	240762	900	2259.508057	33.48088074	124.0958328	21
26/02/2021	11:15:00	241662	900	477.9999084	32.98323059	115.6766968	4
26/02/2021	11:30:00	242562	900	597.4997559	33.60654068	119.3647766	5
26/02/2021	11:45:00	243462	900	0	33.01022339	118.6830673	0
26/02/2021	12:00:00	244362	900	1223.994873	32.93254089	109.6562119	10
26/02/2021	12:15:00	245262	900	959.8566895	32.91051102	118.7614136	8
26/02/2021	12:30:00	246162	900	6704.253906	33.03487396	124.7520218	57
26/02/2021	12:45:00	247062	900	3764.971924	32.90307236	165.8204498	34
26/02/2021	13:00:00	247962	900	1378.284668	33.5999527	97.9914093	13
26/02/2021	13:15:00	248862	900	1259.297485	33.71147919	102.5735016	10
26/02/2021	13:30:00	249762	900	910.3502808	33.24832535	119.711853	8
26/02/2021	13:45:00	250662	900	238.9948883	32.89582825	115.5562363	2
26/02/2021	14:00:00	251562	900	0	32.89582825	119.5	0
26/02/2021	14:15:00	252462	900	0	32.92721558	119.5	0
26/02/2021	14:30:00	253362	900	626.4959106	32.95861816	117.4501648	6
26/02/2021	14:45:00	254262	900	1483.494873	33.11790466	106.927803	13
26/02/2021	15:00:00	255162	900	0	32.94233704	109.7351532	0
26/02/2021	15:15:00	256062	900	956.0003662	33.0193367	107.9540863	8
26/02/2021	15:30:00	256962	900	1672.993042	33.44062424	111.2703247	14
26/02/2021	15:45:00	257862	900	358.5057068	32.97060013	119.5543976	3
26/02/2021	16:00:00	258762	900	0	32.90356827	119.5	0
23/02/2021	16:00:00	0	900	3723.063232	33.09924698	144.019928	32
23/02/2021	16:15:00	462	900	8243.367188	32.89582825	145.6391296	81
23/02/2021	16:30:00	1362	900	2147.943115	32.89582825	139.2009583	15
23/02/2021	16:45:00	2262	900	393.2862244	32.89582825	141.4360199	6
23/02/2021	17:00:00	3162	900	119.5	32.90127182	123.5540771	1
23/02/2021	17:15:00	4062	900	0	32.89582825	124.7140198	0
23/02/2021	17:30:00	4962	900	0	32.89666748	141.0246735	0
23/02/2021	17:45:00	5862	900	1469.196777	32.89582825	126.1576538	12
23/02/2021	18:00:00	6762	900	239.0001068	33.25408936	123.1833801	2
23/02/2021	18:15:00	7662	900	119.5	33.2181015	119.5138245	1
23/02/2021	18:30:00	8562	900	478.0003052	32.95601273	124.471489	4
23/02/2021	18:45:00	9462	900	358.5002747	32.94811249	154.6635895	3
23/02/2021	19:00:00	10362	900	0	33.07154083	120.2859802	0
23/02/2021	19:15:00	11262	900	2797.154053	33.62926865	124.2439194	26
23/02/2021	19:30:00	12162	900	529.2077637	34.94430542	120.4788132	9
23/02/2021	19:45:00	13062	900	7087.311523	35.28893661	140.3799438	70
23/02/2021	20:00:00	13962	900	4950.677246	36.13226318	142.1439514	41
23/02/2021	20:15:00	14862	900	3400.152344	35.82637787	145.0065613	27
23/02/2021	20:30:00	15762	900	261.9806519	35.86642838	173.5083313	2
23/02/2021	20:45:00	16662	900	2399.207031	35.83707047	213.6259155	19
23/02/2021	21:00:00	17562	900	3291.925293	36.17154312	189.2919312	28
23/02/2021	21:15:00	18462	900	699.0549316	36.14547348	209.1175995	5
23/02/2021	21:30:00	19362	900	0	36.20342255	240.8509521	0
23/02/2021	21:45:00	20262	900	6149.892578	36.19836807	181.3559265	60
23/02/2021	22:00:00	21162	900	6359.080566	36.6025238	159.2804108	52
23/02/2021	22:15:00	22062	900	3907.512451	36.41966248	152.2891083	35
23/02/2021	22:30:00	22962	900	2781.579346	36.61348343	166.8703613	22
23/02/2021	22:45:00	23862	900	4144.689941	36.60232162	140.0603027	33
23/02/2021	23:00:00	24762	900	3113.994629	36.49825668	220.5612183	25
23/02/2021	23:15:00	25662	900	1538.95459	37.00585175	149.230011	13
23/02/2021	23:30:00	26562	900	4047.186035	36.90053558	185.1481934	34
23/02/2021	23:45:00	27462	900	625.710144	36.81602478	168.5448761	6
24/02/2021	00:00:00	28362	900	358.5003357	36.98591232	164.4092255	3
24/02/2021	00:15:00	29262	900	4817.860352	37.24708939	148.1660004	41
24/02/2021	00:30:00	30162	900	5893.951172	37.33337402	168.1442566	50
24/02/2021	00:45:00	31062	900	2837.111572	37.39603806	156.3332214	25
24/02/2021	01:00:00	31962	900	6140.362305	37.53644562	172.2396393	51
24/02/2021	01:15:00	32862	900	3499.490723	37.4956131	152.3200226	37
24/02/2021	01:30:00	33762	900	5445.762207	37.5552063	140.9858704	45
24/02/2021	01:45:00	34662	900	2977.5	37.45916748	139.5522156	27
24/02/2021	02:00:00	35562	900	3961.154541	37.56790161	166.6271515	33
24/02/2021	02:15:00	36462	900	1222.995605	37.44060898	180.7545776	13
24/02/2021	02:30:00	37362	900	1725.115479	37.30844879	119.8983536	22
24/02/2021	02:45:00	38262	900	0	37.40851593	154.8304596	0
24/02/2021	03:00:00	39162	900	620.1212769	37.3608284	248.2366028	4
24/02/2021	03:15:00	40062	900	3299.146973	37.47673416	177.810257	29
24/02/2021	03:30:00	40962	900	3125.21167	37.40885162	169.4106903	26
24/02/2021	03:45:00	41862	900	6032.895508	37.51633072	149.3718109	58
24/02/2021	04:00:00	42762	900	3156.517578	37.3289566	211.9951172	21
24/02/2021	04:15:00	43662	900	1164.749878	37.16097641	211.7532501	9
24/02/2021	04:30:00	44562	900	4926.42334	37.44895172	163.1887512	40
24/02/2021	04:45:00	45462	900	886.4955444	37.3716774	136.2110596	7
24/02/2021	05:00:00	46362	900	2665.026367	37.4970932	124.7312546	21
24/02/2021	05:15:00	47262	900	3541.542725	37.22901154	144.0317841	32
24/02/2021	05:30:00	48162	900	4138.370117	37.53330612	189.1337585	37
24/02/2021	05:45:00	49062	900	6415.231445	37.68039322	133.7911987	58
24/02/2021	06:00:00	49962	900	4380.870117	37.69244385	130.6371002	36
24/02/2021	06:15:00	50862	900	4996.438477	37.46916199	137.8062286	43
24/02/2021	06:30:00	51762	900	9793.512695	37.69223785	161.8976746	87
24/02/2021	06:45:00	52662	900	10035.27344	37.83466339	162.2029877	84
24/02/2021	07:00:00	53562	900	4759.09668	37.57880402	150.9703522	40
24/02/2021	07:15:00	54462	900	3425.260742	37.36025238	180.6757507	30
24/02/2021	07:30:00	55362	900	5673.447266	37.22984695	140.7154694	51
24/02/2021	07:45:00	56262	900	435.1711731	37.31510162	143.2945251	3
24/02/2021	08:00:00	57162	900	2156.810059	37.07516098	150.9885864	18
24/02/2021	08:15:00	58062	900	1424.467041	37.11631012	159.8224487	11
24/02/2021	08:30:00	58962	900	3973.067139	37.56729889	142.2263184	39
24/02/2021	08:45:00	59862	900	7547.019531	37.75643921	137.6242981	71
24/02/2021	09:00:00	60762	900	8650.288086	37.60712433	148.0610199	74
24/02/2021	09:15:00	61662	900	3783.12207	37.68263245	134.7088318	31
24/02/2021	09:30:00	62562	900	2788.729736	37.91267395	127.5415802	22
24/02/2021	09:45:00	63462	900	6709.678711	37.69710159	163.7965546	49
24/02/2021	10:00:00	64362	900	5408.968262	37.84378433	135.5899658	47
24/02/2021	10:15:00	65262	900	7165.924316	37.8866539	152.794632	61
24/02/2021	10:30:00	66162	900	3048.625244	37.61494446	140.8059387	26
24/02/2021	10:45:00	67062	900	767.3539429	37.44804382	129.5483551	6
24/02/2021	11:00:00	67962	900	0	36.76440048	143.9905701	0
24/02/2021	11:15:00	68862	900	3215.916748	37.32859039	154.2341003	30
24/02/2021	11:30:00	69762	900	1669.812378	37.45055771	169.897644	11
24/02/2021	11:45:00	70662	900	3727.424072	37.36141586	148.2426453	35
24/02/2021	12:00:00	71562	900	3043.596924	37.31012344	151.9438477	28
24/02/2021	12:15:00	72462	900	0	36.68988037	169.3153076	0
24/02/2021	12:30:00	73362	900	119.5	36.52634811	143.9407043	1
24/02/2021	12:45:00	74262	900	0	36.35434341	145.3424377	0
24/02/2021	13:00:00	75162	900	886.8526611	36.18444824	127.1588364	8
24/02/2021	13:15:00	76062	900	6278.563965	36.69430923	96.79354095	51
24/02/2021	13:30:00	76962	900	816.9967651	36.82889175	126.6921921	6
24/02/2021	13:45:00	77862	900	239.0061646	36.66356659	129.2891693	2
24/02/2021	14:00:00	78762	900	0	36.68254852	120	0
24/02/2021	14:15:00	79662	900	0	36.59560394	120	0
24/02/2021	14:30:00	80562	900	1555.477173	36.46314621	118.432457	13
24/02/2021	14:45:00	81462	900	1058.709473	36.49271011	102.3889542	9
24/02/2021	15:00:00	82362	900	4121.599609	36.36607361	136.4168549	34
24/02/2021	15:15:00	83262	900	2520.37793	36.97394562	145.7802429	23
24/02/2021	15:30:00	84162	900	1034.495361	36.92032242	105.3948441	9
24/02/2021	15:45:00	85062	900	7752.145996	36.98035431	124.1176529	63
24/02/2021	16:00:00	85962	900	1572.244263	37.01706696	117.9791107	12
24/02/2021	16:15:00	86862	900	555.7084961	36.90769577	131.0137787	5
24/02/2021	16:30:00	87762	900	0	36.98364639	119.5	0
24/02/2021	16:45:00	88662	900	2134.346436	36.81890869	109.6012802	13
24/02/2021	17:00:00	89562	900	1727.152832	37.08498764	110.5616226	15
24/02/2021	17:15:00	90462	900	358.5018005	37.02852631	138.001236	3
24/02/2021	17:30:00	91362	900	1021.27655	36.83479309	141.0269623	8
24/02/2021	17:45:00	92262	900	6900.928711	37.03484344	131.8567352	57
24/02/2021	18:00:00	93162	900	2543.93042	37.04953003	157.6945496	20
24/02/2021	18:15:00	94062	900	478.499939	36.97014618	78.82054138	3
24/02/2021	18:30:00	94962	900	6227.865723	36.94653702	131.8224792	52
24/02/2021	18:45:00	95862	900	4941.891602	37.19207001	136.2672729	45
24/02/2021	19:00:00	96762	900	5606.755859	37.36099625	141.2510376	49
24/02/2021	19:15:00	97662	900	7653.621582	37.45064545	157.3083496	66
24/02/2021	19:30:00	98562	900	3507.11792	37.50463867	136.4744263	30
24/02/2021	19:45:00	99462	900	0	37.32909012	132.3281708	0
24/02/2021	20:00:00	100362	900	2131.561279	36.85467911	112.1790619	16
24/02/2021	20:15:00	101262	900	2189.150879	36.70275116	162.6997375	17
24/02/2021	20:30:00	102162	900	3443.380371	37.18071747	131.6349945	28
24/02/2021	20:45:00	103062	900	0	36.64486694	58.07694626	0
24/02/2021	21:00:00	103962	900	1291.949097	36.26418686	114.2457352	10
24/02/2021	21:15:00	104862	900	4132.84668	36.10886765	110.7336349	36
24/02/2021	21:30:00	105762	900	9793.418945	37.16464233	156.722229	85
24/02/2021	21:45:00	106662	900	7899.512695	37.56809235	162.8575287	65
24/02/2021	22:00:00	107562	900	8535.072266	37.39773178	158.3891296	73
24/02/2021	22:15:00	108462	900	8219.699219	37.22628021	130.2618866	72
24/02/2021	22:30:00	109362	900	288.4978027	36.02654266	106.4922562	2
24/02/2021	22:45:00	110262	900	358.5075684	36.1856308	91.89659882	3
24/02/2021	23:00:00	111162	900	836.5020752	36.22571564	114.4152908	7
24/02/2021	23:15:00	112062	900	358.5072021	36.52931213	96.27707672	3
24/02/2021	23:30:00	112962	900	1331.200439	36.38787079	95.55729675	12
24/02/2021	23:45:00	113862	900	4282.221191	36.42077637	121.9528427	33
25/02/2021	00:00:00	114762	900	5166.361328	37.18212128	122.0946579	46
25/02/2021	00:15:00	115662	900	5009.202148	37.40518951	132.6483002	38
25/02/2021	00:30:00	116562	900	6389.056152	37.32624817	132.7997437	49
25/02/2021	00:45:00	117462	900	4474.479492	37.19828415	124.5877914	37
25/02/2021	01:00:00	118362	900	9352.90625	36.75822067	140.8708038	78
25/02/2021	01:15:00	119262	900	327.183197	36.20837021	117.5145798	3
25/02/2021	01:30:00	120162	900	1158.314941	35.85330963	112.4243088	9
25/02/2021	01:45:00	121062	900	1825.252686	35.72110367	110.1185684	17
25/02/2021	02:00:00	121962	900	1154.787598	36.09070206	114.4790192	9
25/02/2021	02:15:00	122862	900	239.0001068	35.94288635	123.5103226	2
25/02/2021	02:30:00	123762	900	8822.466797	36.57693863	154.401123	71
25/02/2021	02:45:00	124662	900	8217.039063	36.44626617	127.6357422	66
25/02/2021	03:00:00	125562	900	1928.120117	36.01171494	105.6139908	18
25/02/2021	03:15:00	126462	900	527.4989624	35.85058975	123.6176987	4
25/02/2021	03:30:00	127362	900	478.5005798	36.23064804	151.4537964	4
25/02/2021	03:45:00	128262	900	936.2114868	36.33039856	133.6464539	8
25/02/2021	04:00:00	129162	900	1393.660278	36.40824127	120.642746	12
25/02/2021	04:15:00	130062	900	1259.801636	35.92793274	120.6628418	12
25/02/2021	04:30:00	130962	900	599.9969482	35.7422142	96.33899689	4
25/02/2021	04:45:00	131862	900	1056.851074	35.7481308	129.3686829	9
25/02/2021	05:00:00	132762	900	4584.036133	36.60520935	144.903183	38
25/02/2021	05:15:00	133662	900	2583.54541	37.09108734	173.244812	15
25/02/2021	05:30:00	134562	900	10739.98047	37.28484344	157.2523499	97
25/02/2021	05:45:00	135462	900	6226.584473	37.36363602	147.7187042	54
25/02/2021	06:00:00	136362	900	7471.59668	37.51810074	173.663681	59
25/02/2021	06:15:00	137262	900	7026.591309	37.51353455	168.8272858	66
25/02/2021	06:30:00	138162	900	4464.833984	37.44112778	117.5123444	40
25/02/2021	06:45:00	139062	900	5177.79248	37.37887192	129.2079315	44
25/02/2021	07:00:00	139962	900	2703.094727	37.0036087	116.5598526	23
25/02/2021	07:15:00	140862	900	1861.443359	36.26185226	84.60634613	15
25/02/2021	07:30:00	141762	900	839.9995117	35.98225403	85.64837646	7
25/02/2021	07:45:00	142662	900	628.0618896	36.08996964	143.2174072	5
25/02/2021	08:00:00	143562	900	2270.53418	36.0412674	120.7011795	20
25/02/2021	08:15:00	144462	900	120.0000381	36.04038239	124.8149185	1
25/02/2021	08:30:00	145362	900	839.9980469	35.66154861	122.0718918	7
25/02/2021	08:45:00	146262	900	240	36.25380707	102.8903198	2
25/02/2021	09:00:00	147162	900	1582.984131	36.11891937	102.8663025	12
25/02/2021	09:15:00	148062	900	7205.907227	36.46146774	129.8204346	65
25/02/2021	09:30:00	148962	900	4028.843262	36.41401672	133.4683685	34
25/02/2021	09:45:00	149862	900	1632.038574	36.20565414	130.8379669	12
25/02/2021	10:00:00	150762	900	119.5	35.73432159	119.5148544	1
25/02/2021	10:15:00	151662	900	956.0003052	36.04071045	123.8529663	8
25/02/2021	10:30:00	152562	900	1075.500488	36.04058075	126.8096924	9
25/02/2021	10:45:00	153462	900	6272.344238	36.63102722	197.5074005	46
25/02/2021	11:00:00	154362	900	7385.705078	36.97512054	186.4975128	70
25/02/2021	11:15:00	155262	900	13126.09961	37.08564758	200.0359039	121
25/02/2021	11:30:00	156162	900	10627.8916	37.21144485	204.3854065	88
25/02/2021	11:45:00	157062	900	7525.822266	37.48121643	184.7268219	62
25/02/2021	12:00:00	157962	900	10262.61426	37.32117844	176.4358673	92
25/02/2021	12:15:00	158862	900	7625.161133	37.41904831	159.6088867	66
25/02/2021	12:30:00	159762	900	4826.85498	37.58557129	100.6962204	42
25/02/2021	12:45:00	160662	900	288.4985657	36.87948227	99.75618744	2
25/02/2021	13:00:00	161562	900	2283.679688	36.5853157	113.7656784	20
25/02/2021	13:15:00	162462	900	910.7156372	36.73847961	157.2680206	8
25/02/2021	13:30:00	163362	900	697.2042847	36.66893387	131.8191986	6
25/02/2021	13:45:00	164262	900	0	36.45874786	167.2891998	0
25/02/2021	14:00:00	165162	900	1260.631592	36.36980438	155.715744	10
25/02/2021	14:15:00	166062	900	358.4993896	36.59440231	109.4268036	3
25/02/2021	14:30:00	166962	900	119.5000839	36.53145981	86.34805298	1
25/02/2021	14:45:00	167862	900	238.9956207	36.45869827	129.9897614	2
25/02/2021	15:00:00	168762	900	1342.70166	36.28345108	143.5039063	12
25/02/2021	15:15:00	169662	900	0	36.40884781	135.2227936	0
25/02/2021	15:30:00	170562	900	523.7821045	36.5102272	122.7689896	4
25/02/2021	15:45:00	171462	900	7929.609863	36.46375275	124.9649658	64
25/02/2021	16:00:00	172362	900	6951.230957	37.28437042	144.9341278	61
25/02/2021	16:15:00	173262	900	7895.777344	37.43543625	173.4281311	70
25/02/2021	16:30:00	174162	900	6102.942871	37.3429985	213.6595612	59
25/02/2021	16:45:00	175062	900	168.9987793	36.99300385	136.9811707	1
25/02/2021	17:00:00	175962	900	1535.439209	36.5367012	124.2648773	15
25/02/2021	17:15:00	176862	900	2797.996826	36.62607956	118.7196808	23
25/02/2021	17:30:00	177762	900	3527.381104	36.97325134	139.4739075	30
25/02/2021	17:45:00	178662	900	1462.962036	36.82288361	128.388504	13
25/02/2021	18:00:00	179562	900	2292.407471	36.91245651	99.86843109	19
25/02/2021	18:15:00	180462	900	1199.351807	37.21908188	138.6433563	10
25/02/2021	18:30:00	181362	900	5086.692871	37.34283829	127.8320694	44
25/02/2021	18:45:00	182262	900	5836.05127	37.47080231	124.708725	51
25/02/2021	19:00:00	183162	900	12222.56934	37.73219299	163.01828	103
25/02/2021	19:15:00	184062	900	9456.423828	37.94598007	124.9994583	80
25/02/2021	19:30:00	184962	900	3109.157959	37.79026031	157.7206421	28
25/02/2021	19:45:00	185862	900	7087.678711	37.59569168	119.4792252	60
25/02/2021	20:00:00	186762	900	10133.75879	37.53262329	128.8677368	85
25/02/2021	20:15:00	187662	900	8033.755371	37.72991562	161.6737823	70
25/02/2021	20:30:00	188562	900	9704.775391	37.61702728	193.4558868	84
25/02/2021	20:45:00	189462	900	2207.106445	37.24006271	133.3860626	18
25/02/2021	21:00:00	190362	900	795.4940186	36.2238121	122.2522202	7
25/02/2021	21:15:00	191262	900	597.5009155	36.2708931	120.4392242	5
25/02/2021	21:30:00	192162	900	0	36.30750656	4.872944355	0
25/02/2021	21:45:00	193062	900	358.5000305	36.27849579	22.73989677	3
25/02/2021	22:00:00	193962	900	358.5021973	36.42927551	90.26595306	3
25/02/2021	22:15:00	194862	900	238.962265	36.33387375	54.56610107	2
25/02/2021	22:30:00	195762	900	358.5007935	36.73695374	119.5499802	2
25/02/2021	22:45:00	196662	900	6098.823242	36.60131836	133.8970795	53
25/02/2021	23:00:00	197562	900	119.4988174	36.50716019	94.5472641	1
25/02/2021	23:15:00	198462	900	0	36.0366745	119.6262207	0
25/02/2021	23:30:00	199362	900	2341.221436	36.59567642	117.4344482	21
25/02/2021	23:45:00	200262	900	6808.008789	37.17902756	116.7153549	58
26/02/2021	00:00:00	201162	900	1969.555542	37.26887512	140.0222168	15
26/02/2021	00:15:00	202062	900	6514.38623	37.30169296	119.8645782	57
26/02/2021	00:30:00	202962	900	7976.639648	37.36965942	142.2032928	74
26/02/2021	00:45:00	203862	900	4314.046387	36.91614532	109.616745	36
26/02/2021	01:00:00	204762	900	0	36.69755936	103.6236572	0
26/02/2021	01:15:00	205662	900	0	36.23164749	119.5	0
26/02/2021	01:30:00	206562	900	119.5000458	36.13037491	117.989357	1
26/02/2021	01:45:00	207462	900	358.5006714	36.10565186	89.68344879	3
26/02/2021	02:00:00	208362	900	3089.903564	35.8239212	94.47033691	24
26/02/2021	02:15:00	209262	900	1299.5896	36.17255402	69.6681366	10
26/02/2021	02:30:00	210162	900	4656.663086	36.48679352	109.158699	42
26/02/2021	02:45:00	211062	900	119.4999008	36.26051712	115.7420197	1
26/02/2021	03:00:00	211962	900	0	36.35552597	118.027153	0
26/02/2021	03:15:00	212862	900	495.790802	36.09858704	79.41500854	4
26/02/2021	03:30:00	213762	900	939.1930542	35.87526321	90.96527863	8
26/02/2021	03:45:00	214662	900	818.0024414	36.3480835	93.57415771	7
26/02/2021	04:00:00	215562	900	0	36.05792618	119.3716965	0
26/02/2021	04:15:00	216462	900	597.5010376	36.17482376	79.28646088	5
26/02/2021	04:30:00	217362	900	2233.53125	36.10704803	99.94129181	18
26/02/2021	04:45:00	218262	900	119.4989319	35.93851089	117.7939987	1
26/02/2021	05:00:00	219162	900	358.4876099	36.06118393	83.45140076	3
26/02/2021	05:15:00	220062	900	0	36.14879608	58.07168961	0
26/02/2021	05:30:00	220962	900	0	36.35294724	0	0
26/02/2021	05:45:00	221862	900	3041.800537	36.41290665	86.17900848	25
26/02/2021	06:00:00	222762	900	11279.43066	36.74480057	142.0439911	102
26/02/2021	06:15:00	223662	900	5548.018066	37.2706871	164.7167816	54
26/02/2021	06:30:00	224562	900	9131.617188	37.46405029	151.9894409	75
26/02/2021	06:45:00	225462	900	4731.955078	37.58552933	106.1165009	40
26/02/2021	07:00:00	226362	900	8655.507813	37.52078629	143.3636169	77
26/02/2021	07:15:00	227262	900	1938.099487	37.02761841	88.85559082	16
26/02/2021	07:30:00	228162	900	0	36.12907028	58.07168961	0
26/02/2021	07:45:00	229062	900	239.0084381	35.90698242	62.98445129	2
26/02/2021	08:00:00	229962	900	0	35.95859528	16.71045494	0
26/02/2021	08:15:00	230862	900	119.5026627	35.9523735	111.6888123	1
26/02/2021	08:30:00	231762	900	597.4869995	36.03335953	125.2723007	5
26/02/2021	08:45:00	232662	900	3267.797119	36.10971832	119.2891083	32
26/02/2021	09:00:00	233562	900	9232.40332	36.59583664	126.2839813	75
26/02/2021	09:15:00	234462	900	9695.03125	37.1699295	122.8539658	82
26/02/2021	09:30:00	235362	900	3421.398193	36.79115677	92.28185272	29
26/02/2021	09:45:00	236262	900	71.30066681	36.73240662	104.0523758	1
26/02/2021	10:00:00	237162	900	241.551178	36.4134407	114.7120132	2
26/02/2021	10:15:00	238062	900	238.9998169	36.19021606	107.586525	2
26/02/2021	10:30:00	238962	900	0	36.24752426	119.1151886	0
26/02/2021	10:45:00	239862	900	0	36.324543	118.5066223	0
26/02/2021	11:00:00	240762	900	7469.560059	36.43117905	142.0836182	61
26/02/2021	11:15:00	241662	900	1287.296387	36.00045013	119.9727554	9
26/02/2021	11:30:00	242562	900	7.449630737	35.47505188	126.1413574	0
26/02/2021	11:45:00	243462	900	1047.552368	35.61691284	118.3667297	8
26/02/2021	12:00:00	244362	900	169.0008698	35.64400482	101.2424011	1
26/02/2021	12:15:00	245262	900	766.5040283	35.8033371	114.7975922	7
26/02/2021	12:30:00	246162	900	646.9981079	35.78718948	109.6555786	6
26/02/2021	12:45:00	247062	900	2791.514404	36.37220383	111.2095184	22
26/02/2021	13:00:00	247962	900	745.9920654	36.37221527	93.20916748	8
26/02/2021	13:15:00	248862	900	527.4970093	36.0677681	92.12258911	5
26/02/2021	13:30:00	249762	900	4611.037109	36.05139542	219.5283051	37
26/02/2021	13:45:00	250662	900	2742.706055	36.24304581	129.8464813	25
26/02/2021	14:00:00	251562	900	0	35.81658173	119.5	0
26/02/2021	14:15:00	252462	900	358.5001831	35.84873962	119.5192642	3
26/02/2021	14:30:00	253362	900	766.4910278	35.75008392	118.3967896	6
26/02/2021	14:45:00	254262	900	1104.591431	35.90774155	107.0137024	9
26/02/2021	15:00:00	255162	900	407.9578247	35.66910553	109.7351532	3
26/02/2021	15:15:00	256062	900	844.3569946	35.86280823	99.9307785	7
26/02/2021	15:30:00	256962	900	2988.89209	36.04818726	96.29309082	25
26/02/2021	15:45:00	257862	900	836.505127	36.09727097	123.4656677	7
26/02/2021	16:00:00	258762	900	0	35.9284668	119.5	0
