# Supplementary material for: Deep learning for behaviour classification in a preclinical brain injury model
Source: PLoS One. 2022 Jun 15;17(6):e0268962. doi: 10.1371/journal.pone.0268962 (PMC9200342; doi:10.1371/journal.pone.0268962)
Supplement: S1 File — (ZIP) [file pone.0268962.s002.zip › Supplementary_data/CRANIOGrB_W1.xlsx]

## Sheet: 989001025043693
date	time	time since start (s)	bin duration (s)	effective bin duration (s)	subject	folder	study name	distance (mm)	temperature (C)	separation (mm)	transition	separation 985141000928712 (mm)	separation 989001025043666 (mm)	separation 989001025043695 (mm)	separation 985141000928707 (mm)	separation 985141000928723 (mm)	separation 985141000928730 (mm)	separation 989001025043662 (mm)	separation 989001025043693 (mm)	separation 988002550251993 (mm)	mobile (s)	static (s)	thigmotactic (s)	isolated (s)	in centre zones (s)	antenna1.0 (s)	antenna2.0 (s)	antenna3.0 (s)	antenna4.0 (s)	antenna5.0 (s)	antenna6.0 (s)	antenna7.0 (s)	antenna8.0 (s)	antenna9.0 (s)	antenna10.0 (s)	antenna11.0 (s)	antenna12.0 (s)
2020-10-20	09:15:00	0	900	876.48	989001025043693	E:\CCI STUDY\GROUP B\GrBWEEK1	CRANIOGrB3dayspostSx	10928.7	38.4494	198.408	92					231.922	262.098	298.325			114.76	770.12	851.76	499.92	24.72	0	132.92	94.16	0	15.4	581.24	13.64	9.32	4.4	0.48	19.76	5.16
2020-10-20	09:30:00	876	900	900	989001025043693	E:\CCI STUDY\GROUP B\GrBWEEK1	CRANIOGrB3dayspostSx	7556.21	37.3638	205.376	62					244.586	249.407	267.01			73.16	828.08	887.68	561.72	12.32	0	35.52	64.92	0.4	9.52	770.84	0.68	2.8	9.72	0	0.8	4.8
2020-10-20	09:45:00	1776	900	900	989001025043693	E:\CCI STUDY\GROUP B\GrBWEEK1	CRANIOGrB3dayspostSx	5393.68	37.2963	150.84	47					173.55	288.094	278.545			54.16	847.08	825.88	195.52	74.12	0	149.8	225.92	0	69.16	436.08	0.04	4.96	3.92	1.24	8.88	0
2020-10-20	10:00:00	2676	900	900	989001025043693	E:\CCI STUDY\GROUP B\GrBWEEK1	CRANIOGrB3dayspostSx	11387.1	37.3735	135.691	99					177.899	325.183	205.96			120.08	801.8	888	97.36	12	23.36	118.44	544.6	19.28	6.8	142.96	3.76	5.2	0.32	26.72	5.56	3
2020-10-20	10:15:00	3576	900	900	989001025043693	E:\CCI STUDY\GROUP B\GrBWEEK1	CRANIOGrB3dayspostSx	4897.58	37.3241	171.469	42					204.252	269.674	237.741			72.4	844	871.6	297.28	28.4	29.4	24.28	216.12	22.6	28.4	574.36	1.64	0	0	3.2	0	0
2020-10-20	10:30:00	4476	900	900	989001025043693	E:\CCI STUDY\GROUP B\GrBWEEK1	CRANIOGrB3dayspostSx	3833.74	37.4602	157.52	33					215.041	255.835	212.296			49.68	858.76	892.84	159.12	7.16	0	20.2	259.08	0	6.4	592.64	0	0.76	1.84	8.96	7.84	2.28
2020-10-20	10:45:00	5376	900	900	989001025043693	E:\CCI STUDY\GROUP B\GrBWEEK1	CRANIOGrB3dayspostSx	1298.65	37.456	178.321	12					245.829	236.589	200.898			12.96	887.04	897.48	390.12	2.52	0	0	30.88	1.2	2.16	857.52	1.36	0.36	1.96	0	0	4.56
2020-10-20	11:00:00	6276	900	900	989001025043693	E:\CCI STUDY\GROUP B\GrBWEEK1	CRANIOGrB3dayspostSx	2459.44	37.4041	218.229	21					240.367	293.154	237.762			22.84	878.4	896.28	729.6	3.72	30.28	32	317.36	2.08	3.72	514.56	0	0	0	0	0	0
2020-10-20	11:15:00	7176	900	900	989001025043693	E:\CCI STUDY\GROUP B\GrBWEEK1	CRANIOGrB3dayspostSx	3992.27	37.6233	223.752	24					235.898	310.194	239.851			115.24	865.92	807.64	757.64	92.36	0.04	7.8	429.04	0	92.36	370.76	0	0	0	0	0	0
2020-10-20	11:30:00	8076	900	900	989001025043693	E:\CCI STUDY\GROUP B\GrBWEEK1	CRANIOGrB3dayspostSx	239	37.3897	203.372	2					203.394	355.949	230.596			1.84	898.16	900	631.52	0	0	268.16	631.84	0	0	0	0	0	0	0	0	0
2020-10-20	11:45:00	8976	900	900	989001025043693	E:\CCI STUDY\GROUP B\GrBWEEK1	CRANIOGrB3dayspostSx	11787.5	37.6738	179.969	81					198.29	314.191	202.616			295.44	793.16	826.68	385.2	73.32	1.36	341.64	342.12	26.96	65.28	22.24	40	8.04	1.12	37.88	10.92	2.44
2020-10-20	12:00:00	9876	900	900	989001025043693	E:\CCI STUDY\GROUP B\GrBWEEK1	CRANIOGrB3dayspostSx	7666.91	37.8827	165.313	67					229.056	257.864	181.016			94	818.36	874.08	207.32	25.92	4.76	58.96	409.32	56.64	21.36	252.04	38.68	4.56	11.56	30.8	11.32	0
2020-10-20	12:15:00	10776	900	900	989001025043693	E:\CCI STUDY\GROUP B\GrBWEEK1	CRANIOGrB3dayspostSx	2740.13	37.5625	162.012	23					181.332	345.207	252.867			42.8	868.04	866.32	40.6	33.68	7.12	4.04	736.36	29.88	33.68	62.84	7.48	0	0	18.6	0	0
2020-10-20	12:30:00	11676	900	900	989001025043693	E:\CCI STUDY\GROUP B\GrBWEEK1	CRANIOGrB3dayspostSx	816.352	36.8411	254.097	6					261.915	344.757	353.086			6.04	893.96	898.96	851.8	1.04	0	0	837.84	0	1.04	61.12	0	0	0	0	0	0
2020-10-20	12:45:00	12576	900	900	989001025043693	E:\CCI STUDY\GROUP B\GrBWEEK1	CRANIOGrB3dayspostSx	5207.48	37.695	190.912	45					203.674	282.257	259.614			70	859.52	895.72	484.44	4.28	9.04	36.2	190.2	7.56	2.36	576.28	14.88	1.92	16.32	16	29.24	0
2020-10-20	13:00:00	13476	900	900	989001025043693	E:\CCI STUDY\GROUP B\GrBWEEK1	CRANIOGrB3dayspostSx	239	37.2478	203.616	2					239.109	224.178	242.58			4.44	895.56	900	478.2	0	0	0	4.96	0	0	895.04	0	0	0	0	0	0
2020-10-20	13:15:00	14376	900	900	989001025043693	E:\CCI STUDY\GROUP B\GrBWEEK1	CRANIOGrB3dayspostSx	239	37.2029	222.352	2					239.428	250.88	237.118			3.4	896.6	900	695.92	0	0	0	16	0	0	884	0	0	0	0	0	0
2020-10-20	13:30:00	15276	900	900	989001025043693	E:\CCI STUDY\GROUP B\GrBWEEK1	CRANIOGrB3dayspostSx	10712	37.9221	152.539	94					210.58	230.953	212.487			132.8	803.08	861.4	138.44	38.6	14.24	82.88	287.96	20.44	11.24	218.88	23.56	27.36	24.16	140.92	5.48	42.88
2020-10-20	13:45:00	16176	900	900	989001025043693	E:\CCI STUDY\GROUP B\GrBWEEK1	CRANIOGrB3dayspostSx	2142.8	37.2154	163.691	17					252.033	343.599	181.349			28.04	875.4	893.36	99	6.64	14	3.36	641.92	0.68	4.04	219.44	5.72	2.6	0.44	0	0	7.8
2020-10-20	14:00:00	17076	900	900	989001025043693	E:\CCI STUDY\GROUP B\GrBWEEK1	CRANIOGrB3dayspostSx	9713.31	37.8073	124.435	89					193.149	248.167	152.398			361.2	789.2	734.8	18.8	165.2	12.44	23.08	201.8	26.2	97.64	311.72	80.8	67.56	40.24	8.76	20.2	9.56
2020-10-20	14:15:00	17976	900	900	989001025043693	E:\CCI STUDY\GROUP B\GrBWEEK1	CRANIOGrB3dayspostSx	6920.02	39.0047	121.876	63					257.936	166.658	136.706			83.44	821.2	836.48	21	63.52	12.12	762	2.36	11.12	58.68	12.8	11.56	4.84	5.72	5.4	11.48	1.92
2020-10-20	14:30:00	18876	900	900	989001025043693	E:\CCI STUDY\GROUP B\GrBWEEK1	CRANIOGrB3dayspostSx	8477.96	38.5951	98.6026	74					299.679	134.598	144.03			136.44	819.72	788.32	15.64	111.68	2	294.52	1.52	28.2	101.68	398.68	16.6	10	34.2	6.32	5.4	0.88
2020-10-20	14:45:00	19776	900	900	989001025043693	E:\CCI STUDY\GROUP B\GrBWEEK1	CRANIOGrB3dayspostSx	5349.47	38.1855	112.447	44					324.225	139.164	128.911			114.96	840.12	756.12	17.48	143.88	8.24	82.2	25.44	13.24	142.76	576.96	1.12	1.12	48.92	0	0	0
2020-10-20	15:00:00	20676	900	900	989001025043693	E:\CCI STUDY\GROUP B\GrBWEEK1	CRANIOGrB3dayspostSx	6164.23	38.3927	109.293	50					306.853	137.067	127.796			100.4	825.44	724.92	28.64	175.08	0	21.64	0	8.48	168.44	642.72	16.16	6.64	10.6	23.6	1.72	0
2020-10-20	15:15:00	21576	900	900	989001025043693	E:\CCI STUDY\GROUP B\GrBWEEK1	CRANIOGrB3dayspostSx	2140	38.0071	86.984	17					325.186	117.211	96.8638			37.52	879.32	892	0.64	8	0.04	84.84	4.76	6.76	8	789	5.48	0	1.12	0	0	0
2020-10-20	15:30:00	22476	900	900	989001025043693	E:\CCI STUDY\GROUP B\GrBWEEK1	CRANIOGrB3dayspostSx	2126.13	37.7382	111.713	20					300.881	132.058	132.308			19.04	880.96	891.24	7.4	8.76	0	6.72	0.84	68.48	8.2	805.08	0.6	0.56	9.52	0	0	0
2020-10-20	15:45:00	23376	900	900	989001025043693	E:\CCI STUDY\GROUP B\GrBWEEK1	CRANIOGrB3dayspostSx	2183.18	37.4559	97.757	19					336.837	97.8409	160.439			19.84	880.16	894.4	0	5.6	4.24	75.12	0	5.32	2.68	768.6	1.32	2.92	39.8	0	0	0
2020-10-20	16:00:00	24276	900	900	989001025043693	E:\CCI STUDY\GROUP B\GrBWEEK1	CRANIOGrB3dayspostSx	0	36.6569	75.4931	0					269.853	119.5	91.3053			0	900	900	0	0	0	0	0	0	0	900	0	0	0	0	0	0
2020-10-20	16:15:00	25176	900	900	989001025043693	E:\CCI STUDY\GROUP B\GrBWEEK1	CRANIOGrB3dayspostSx	2479.78	37.6298	116.517	22					337.68	124.384	132.738			28.68	871.32	897.36	9.56	2.64	1.12	85.2	0	2.8	2.6	784.92	3.76	0.04	5.24	0	7.2	7.12
2020-10-20	16:30:00	26076	900	900	989001025043693	E:\CCI STUDY\GROUP B\GrBWEEK1	CRANIOGrB3dayspostSx	3782.13	37.9107	98.6533	30					352.406	136.473	111.156			59.84	866.52	853.2	1.96	46.8	11.84	72.96	210.92	2.44	45.6	531.36	3.84	1.2	1.56	0.6	16.4	1.28
2020-10-20	16:45:00	26976	900	900	989001025043693	E:\CCI STUDY\GROUP B\GrBWEEK1	CRANIOGrB3dayspostSx	1201.81	37.108	118.148	12					333.621	133.108	126.025			19.8	880.2	883	1.2	17	2.32	1.4	0	1.92	7.76	875.76	1.6	9.24	0	0	0	0
2020-10-20	17:00:00	27876	900	900	989001025043693	E:\CCI STUDY\GROUP B\GrBWEEK1	CRANIOGrB3dayspostSx	1480.24	36.6894	123.641	14					259.482	130.49	158.384			18.6	881.4	896.96	4.08	3.04	0	0	0	0	1.52	809.76	1.48	1.52	2.96	0	80.4	2.36
2020-10-20	17:15:00	28776	900	900	989001025043693	E:\CCI STUDY\GROUP B\GrBWEEK1	CRANIOGrB3dayspostSx	3790.82	37.5151	140.018	35					310.264	188.109	157.919			45.84	854.16	835.8	151.04	64.2	1.8	3.12	111.4	18.44	55.68	488.12	0.88	8.52	21.08	0	39.72	151.24
2020-10-20	17:30:00	29676	900	900	989001025043693	E:\CCI STUDY\GROUP B\GrBWEEK1	CRANIOGrB3dayspostSx	11868.1	38.4227	126.588	100					252.722	163.684	175.336			313.44	771.28	641.76	137.92	258.24	17.92	55.64	17.48	10.28	170.4	310.96	37.88	87.84	26.48	121.04	42.52	1.56
2020-10-20	17:45:00	30576	900	900	989001025043693	E:\CCI STUDY\GROUP B\GrBWEEK1	CRANIOGrB3dayspostSx	9923	38.4661	125.496	92					253.864	228.627	142.42			195.04	799.96	645.32	126.56	254.68	6.08	54.88	107.92	21.04	210.92	64.32	136.68	43.76	127.16	10.72	112.08	4.44
2020-10-20	18:00:00	31476	900	900	989001025043693	E:\CCI STUDY\GROUP B\GrBWEEK1	CRANIOGrB3dayspostSx	8195.15	38.1342	130.443	69					253.78	170.442	142.153			172.2	812.32	839.32	68.32	60.68	38.88	47.64	10.28	85.96	34.4	498.4	18.32	26.28	71.6	32.04	35.44	0.76
2020-10-20	18:15:00	32376	900	900	989001025043693	E:\CCI STUDY\GROUP B\GrBWEEK1	CRANIOGrB3dayspostSx	14978.9	38.5167	151.643	129					273.867	191.305	199.485			244.84	745.36	808.72	200.4	91.28	44.2	83.48	35.64	114.12	38.44	153.72	72.88	52.84	134.24	106.24	32.72	31.48
2020-10-20	18:30:00	33276	900	900	989001025043693	E:\CCI STUDY\GROUP B\GrBWEEK1	CRANIOGrB3dayspostSx	6228.21	37.8027	141.653	50					320.347	158.158	190.944			90.4	832.6	858.64	86.92	41.36	19.12	2.84	0	8.8	6.52	475.76	19.44	34.84	218.4	17.92	59.68	36.68
2020-10-20	18:45:00	34176	900	900	989001025043693	E:\CCI STUDY\GROUP B\GrBWEEK1	CRANIOGrB3dayspostSx	120	37.3179	133.614	1					309.393	172.052	158.177			0.88	899.12	900	5.84	0	0	0	0	0	0	166.08	0	0	733.92	0	0	0
2020-10-20	19:00:00	35076	900	900	989001025043693	E:\CCI STUDY\GROUP B\GrBWEEK1	CRANIOGrB3dayspostSx	239	37.1046	119.105	2					253.657	123.041	145.589			2.08	897.92	900	0	0	0	0	7.36	0	0	892.64	0	0	0	0	0	0
2020-10-20	19:15:00	35976	900	900	989001025043693	E:\CCI STUDY\GROUP B\GrBWEEK1	CRANIOGrB3dayspostSx	965.553	37.0014	117.605	8					256.946	124.889	168.582			22.64	896.44	898.96	1.32	1.04	0	0	0	0	0	868.68	0	1.04	29.32	0.68	0.28	0
2020-10-20	19:30:00	36876	900	900	989001025043693	E:\CCI STUDY\GROUP B\GrBWEEK1	CRANIOGrB3dayspostSx	480	37.108	117.436	4					267.559	136.691	122.952			9.52	895.52	900	0	0	0	0	0	0	0	895.28	0	0	4.72	0	0	0
2020-10-20	19:45:00	37776	900	900	989001025043693	E:\CCI STUDY\GROUP B\GrBWEEK1	CRANIOGrB3dayspostSx	0	37.0086	119.836	0					266.199	126.831	143.622			0	900	900	0	0	0	0	0	0	0	900	0	0	0	0	0	0
2020-10-20	20:00:00	38676	900	900	989001025043693	E:\CCI STUDY\GROUP B\GrBWEEK1	CRANIOGrB3dayspostSx	6166.84	37.2522	118.947	56					224.773	139.933	210.809			89.4	828.68	840	26.2	60	1.24	48.92	12.2	44	47.48	606.12	10.8	12.52	34.76	4.44	61.28	16.24
2020-10-20	20:15:00	39576	900	900	989001025043693	E:\CCI STUDY\GROUP B\GrBWEEK1	CRANIOGrB3dayspostSx	2151.7	37.4363	124.237	16					177.259	127.607	258.747			41.04	879.4	769.32	16.28	130.68	0	0	0	0	68.6	701.32	58.92	62.08	7.36	1.72	0	0
2020-10-20	20:30:00	40476	900	900	989001025043693	E:\CCI STUDY\GROUP B\GrBWEEK1	CRANIOGrB3dayspostSx	0	36.9183	120.694	0					264.513	125.598	237.857			0	900	900	30.08	0	0	0	0	0	0	900	0	0	0	0	0	0
2020-10-20	20:45:00	41376	900	900	989001025043693	E:\CCI STUDY\GROUP B\GrBWEEK1	CRANIOGrB3dayspostSx	0	37.1058	119.466	0					267.21	119.466	267.21			0	900	900	0	0	0	0	0	0	0	900	0	0	0	0	0	0
2020-10-20	21:00:00	42276	900	900	989001025043693	E:\CCI STUDY\GROUP B\GrBWEEK1	CRANIOGrB3dayspostSx	8081.02	37.4032	120.31	72					250.348	124.868	213.006			130.36	800.6	847.4	35.16	52.6	6	26.68	4.96	75.96	14	668.92	11.4	38.6	16.84	32.28	1.28	3.08
2020-10-20	21:15:00	43176	900	900	989001025043693	E:\CCI STUDY\GROUP B\GrBWEEK1	CRANIOGrB3dayspostSx	239.003	37.235	108.296	2					257.883	116.159	186.746			123.96	900	828.48	0	71.52	0	0	0	0	71.52	828.48	0	0	0	0	0	0
2020-10-20	21:30:00	44076	900	900	989001025043693	E:\CCI STUDY\GROUP B\GrBWEEK1	CRANIOGrB3dayspostSx	6753.46	37.49	138.869	58					233.942	164.988	210.547			99.28	818.64	857.04	61.2	42.96	5.44	162.6	4.2	48.68	28.04	490.12	35.6	14.92	35.68	45.36	15.52	13.84
2020-10-20	21:45:00	44976	900	900	989001025043693	E:\CCI STUDY\GROUP B\GrBWEEK1	CRANIOGrB3dayspostSx	10814.2	38.2283	163.552	97					274.873	202.564	222.641			282.48	763.28	801.48	212.08	98.52	1.08	14.04	50.6	48.48	39.2	140.96	203.24	59.32	139.84	147.44	31.56	24.24
2020-10-20	22:00:00	45876	900	900	989001025043693	E:\CCI STUDY\GROUP B\GrBWEEK1	CRANIOGrB3dayspostSx	9564.5	38.1448	151.506	83					273.85	166.898	212.534			212.84	793.6	825.28	231.88	74.72	11.08	102.96	16.8	4.44	41.08	201.04	33.68	33.64	320.44	8.56	91.72	34.56
2020-10-20	22:15:00	46776	900	900	989001025043693	E:\CCI STUDY\GROUP B\GrBWEEK1	CRANIOGrB3dayspostSx	8457.6	38.0203	170.154	70					239.59	208.297	260.025			86.2	816.32	798.8	261.24	101.2	9.04	10	130.96	60.68	17.8	182.04	80.52	83.4	172.64	19.96	47.16	85.8
2020-10-20	22:30:00	47676	900	900	989001025043693	E:\CCI STUDY\GROUP B\GrBWEEK1	CRANIOGrB3dayspostSx	458.351	37.3901	127.776	5					127.776	256.482	267.208			2.68	897.32	898.76	0	1.24	0	0	0	0	0.08	898.48	0	1.16	0.28	0	0	0
2020-10-20	22:45:00	48576	900	900	989001025043693	E:\CCI STUDY\GROUP B\GrBWEEK1	CRANIOGrB3dayspostSx	0	36.8132	134.386	0					142.374	179.207	266.382			0	900	900	0	0	0	0	0	0	0	900	0	0	0	0	0	0
2020-10-20	23:00:00	49476	900	900	989001025043693	E:\CCI STUDY\GROUP B\GrBWEEK1	CRANIOGrB3dayspostSx	120	36.7043	124.844	1					124.844	169.077	267.266			0.28	899.72	900	0	0	0	0	0	0	0	899.28	0	0	0.72	0	0	0
2020-10-20	23:15:00	50376	900	900	989001025043693	E:\CCI STUDY\GROUP B\GrBWEEK1	CRANIOGrB3dayspostSx	0	36.1247	119.5	0					119.5	168.999	267.21			0	900	900	0	0	0	0	0	0	0	900	0	0	0	0	0	0
2020-10-20	23:30:00	51276	900	900	989001025043693	E:\CCI STUDY\GROUP B\GrBWEEK1	CRANIOGrB3dayspostSx	0	36.0859	119.5	0					119.5	167.398	267.21			0	900	900	0	0	0	0	0	0	0	900	0	0	0	0	0	0
2020-10-20	23:45:00	52176	900	900	989001025043693	E:\CCI STUDY\GROUP B\GrBWEEK1	CRANIOGrB3dayspostSx	0	36.5815	116.753	0					119.683	168.761	180.525			0	900	900	0	0	0	0	0	0	0	900	0	0	0	0	0	0
2020-10-21	00:00:00	53076	900	900	989001025043693	E:\CCI STUDY\GROUP B\GrBWEEK1	CRANIOGrB3dayspostSx	6030.36	36.9988	117.802	48					205.402	134.1	181.886			103.48	827.88	874.88	47.72	25.12	0	59.2	20.4	55.48	11.44	581.2	45.72	13.68	33.12	22.48	49.28	8
2020-10-21	00:15:00	53976	900	900	989001025043693	E:\CCI STUDY\GROUP B\GrBWEEK1	CRANIOGrB3dayspostSx	9971.97	38.0621	112.521	84					174.112	163.667	174.894			236.8	795	839.2	30.32	60.8	61.52	79.72	34.08	119.52	31.6	339.36	154.48	29.2	31.4	5.2	13.92	0
2020-10-21	00:30:00	54876	900	900	989001025043693	E:\CCI STUDY\GROUP B\GrBWEEK1	CRANIOGrB3dayspostSx	157.771	37.5305	117.482	1					122.548	203.041	117.484			5.92	897.92	900	0	0	0	0	0	0	0	892.76	0	0	7.24	0	0	0
2020-10-21	00:45:00	55776	900	900	989001025043693	E:\CCI STUDY\GROUP B\GrBWEEK1	CRANIOGrB3dayspostSx	120	37.1387	119.547	1					119.555	230.247	119.717			0.28	899.72	900	0	0	0	0	0	0	0	898.96	0	0	1.04	0	0	0
2020-10-21	01:00:00	56676	900	900	989001025043693	E:\CCI STUDY\GROUP B\GrBWEEK1	CRANIOGrB3dayspostSx	0	37.1338	119.351	0					119.495	191.175	142.194			0	900	900	0	0	0	0	0	0	0	900	0	0	0	0	0	0
2020-10-21	01:15:00	57576	900	900	989001025043693	E:\CCI STUDY\GROUP B\GrBWEEK1	CRANIOGrB3dayspostSx	3674.78	37.3145	99.8064	31					134.623	154.354	116.01			75.4	859.92	884.32	18.08	15.68	20.76	145.72	5.12	13.68	6.96	646.72	23.36	8.72	21.84	0.52	6.6	0
2020-10-21	01:30:00	58476	900	900	989001025043693	E:\CCI STUDY\GROUP B\GrBWEEK1	CRANIOGrB3dayspostSx	0	37.0949	119.253	0					134.652	119.5	147.292			0	900	900	0	0	0	0	0	0	0	900	0	0	0	0	0	0
2020-10-21	01:45:00	59376	900	900	989001025043693	E:\CCI STUDY\GROUP B\GrBWEEK1	CRANIOGrB3dayspostSx	240	36.7038	115.218	2					140.212	140.999	119.461			1.16	898.84	900	0	0	0	0	0	0	0	893.48	0	0	6.52	0	0	0
2020-10-21	02:00:00	60276	900	900	989001025043693	E:\CCI STUDY\GROUP B\GrBWEEK1	CRANIOGrB3dayspostSx	0	36.7217	117.868	0					152.857	122.282	126.899			0	900	900	0	0	0	0	0	0	0	900	0	0	0	0	0	0
2020-10-21	02:15:00	61176	900	900	989001025043693	E:\CCI STUDY\GROUP B\GrBWEEK1	CRANIOGrB3dayspostSx	2770.12	36.8519	102.706	27					164.087	126.863	149.484			48.64	870.56	802.72	6.44	97.28	0	1.16	6.72	2.24	94.92	696.48	3.28	2.36	83.56	5.16	3.52	0.6
2020-10-21	02:30:00	62076	900	900	989001025043693	E:\CCI STUDY\GROUP B\GrBWEEK1	CRANIOGrB3dayspostSx	2362.32	36.6132	126.389	23					228.464	131.44	157.691			36.28	867.36	372.88	0	527.12	0	0	0	0	371.12	367.28	0	156	5.6	0	0	0
2020-10-21	02:45:00	62976	900	900	989001025043693	E:\CCI STUDY\GROUP B\GrBWEEK1	CRANIOGrB3dayspostSx	358.5	36.522	164.952	3					241.838	228.99	197.413			3.48	896.52	667.56	158.88	232.44	0	0	0	0	232.44	667.56	0	0	0	0	0	0
2020-10-21	03:00:00	63876	900	900	989001025043693	E:\CCI STUDY\GROUP B\GrBWEEK1	CRANIOGrB3dayspostSx	358.5	36.6137	126.73	3					195.718	218.441	135.763			3.56	896.44	244.88	0	655.12	0	0	0	0	655.12	244.88	0	0	0	0	0	0
2020-10-21	03:15:00	64776	900	900	989001025043693	E:\CCI STUDY\GROUP B\GrBWEEK1	CRANIOGrB3dayspostSx	1175.21	36.6029	167.351	9					209.427	245.37	168.058			14.32	885.68	367.88	363.16	532.12	0	0	0	0	532.12	364.32	0	0	3.56	0	0	0
2020-10-21	03:30:00	65676	900	900	989001025043693	E:\CCI STUDY\GROUP B\GrBWEEK1	CRANIOGrB3dayspostSx	508.057	36.4576	132.483	4					264.599	243.723	138.476			5.76	894.24	831.64	10.52	68.36	0	0	0	0	23.64	831.64	0	44.72	0	0	0	0
2020-10-21	03:45:00	66576	900	900	989001025043693	E:\CCI STUDY\GROUP B\GrBWEEK1	CRANIOGrB3dayspostSx	4793.08	36.697	102.247	44					216.949	195.032	106.874			116.04	842.44	741.76	19.44	158.24	0	190.2	26.32	11.16	154.56	429.2	63.92	3.68	0.72	0	10.04	10.2
2020-10-21	04:00:00	67476	900	900	989001025043693	E:\CCI STUDY\GROUP B\GrBWEEK1	CRANIOGrB3dayspostSx	1842.85	37.3763	141.692	15					210.231	168.505	152.474			27.72	872.28	398.72	129	501.28	0	12	14.44	0	498.84	372.28	0	2.44	0	0	0	0
2020-10-21	04:15:00	68376	900	900	989001025043693	E:\CCI STUDY\GROUP B\GrBWEEK1	CRANIOGrB3dayspostSx	0	36.7763	125.112	0					157.585	169.111	127.433			0	900	23.6	23.6	876.4	0	0	0	0	876.4	23.6	0	0	0	0	0	0
2020-10-21	04:30:00	69276	900	900	989001025043693	E:\CCI STUDY\GROUP B\GrBWEEK1	CRANIOGrB3dayspostSx	3480.79	36.6015	116.432	31					162.822	156.204	128.795			59.64	864	263.04	10.72	636.96	0	24.48	8.88	5.2	617.32	139.56	8.48	19.64	65.76	0	10.68	0
2020-10-21	04:45:00	70176	900	900	989001025043693	E:\CCI STUDY\GROUP B\GrBWEEK1	CRANIOGrB3dayspostSx	12090.2	37.7766	114.696	103					177.285	170.197	172.269			275.52	773.72	591.6	33.68	308.4	71.04	147.44	44	17.28	111.64	84.52	61.6	196.76	66.64	2.2	85.8	11.08
2020-10-21	05:00:00	71076	900	900	989001025043693	E:\CCI STUDY\GROUP B\GrBWEEK1	CRANIOGrB3dayspostSx	9003.79	38.0545	117.541	80					168.642	170.97	195.125			182.92	800.56	664.4	26.16	235.6	165.88	225.2	31.08	18.12	137.44	94.04	31.04	98.16	25.48	21.52	47.8	4.24
2020-10-21	05:15:00	71976	900	900	989001025043693	E:\CCI STUDY\GROUP B\GrBWEEK1	CRANIOGrB3dayspostSx	5510.09	37.5963	126.861	44					219.503	204.253	159.843			161.24	840.36	684.68	49.52	215.32	23.6	370.4	38.72	24.4	115.28	70.68	26.32	100.04	76.76	0	27.24	26.56
2020-10-21	05:30:00	72876	900	900	989001025043693	E:\CCI STUDY\GROUP B\GrBWEEK1	CRANIOGrB3dayspostSx	3333.46	37.2431	118.393	30					159.847	152.31	159.071			85	864.76	384.96	25.6	515.04	10.32	257.76	0	18.88	511.72	49.84	34.36	3.32	0	5.76	4.08	3.96
2020-10-21	05:45:00	73776	900	900	989001025043693	E:\CCI STUDY\GROUP B\GrBWEEK1	CRANIOGrB3dayspostSx	840.354	36.7991	138.603	6					166.922	160.908	201.771			9.04	890.96	693.44	25.16	206.56	0	147.32	10.52	0	206.56	535.6	0	0	0	0	0	0
2020-10-21	06:00:00	74676	900	900	989001025043693	E:\CCI STUDY\GROUP B\GrBWEEK1	CRANIOGrB3dayspostSx	0	36.7062	133.339	0					197.574	166.297	197.398			0	900	900	23.6	0	0	0	0	0	0	900	0	0	0	0	0	0
2020-10-21	06:15:00	75576	900	900	989001025043693	E:\CCI STUDY\GROUP B\GrBWEEK1	CRANIOGrB3dayspostSx	0	36.7531	124.342	0					177.323	198.741	140.442			0	900	900	0.12	0	0	0	0	0	0	900	0	0	0	0	0	0
2020-10-21	06:30:00	76476	900	900	989001025043693	E:\CCI STUDY\GROUP B\GrBWEEK1	CRANIOGrB3dayspostSx	0	36.2682	139.28	0					169.26	251.835	151.938			0	900	900	95.24	0	0	0	0	0	0	900	0	0	0	0	0	0
2020-10-21	06:45:00	77376	900	900	989001025043693	E:\CCI STUDY\GROUP B\GrBWEEK1	CRANIOGrB3dayspostSx	0	36.4671	129.173	0					149.983	175.387	251.836			0	900	900	0.2	0	0	0	0	0	0	900	0	0	0	0	0	0
2020-10-21	07:00:00	78276	900	900	989001025043693	E:\CCI STUDY\GROUP B\GrBWEEK1	CRANIOGrB3dayspostSx	737.441	36.4503	140.002	7					229.981	142.851	251.023			10.56	890.68	896.36	161.92	3.64	0	0	0	0	0.04	871.28	12.16	3.6	0	0	6.92	6
2020-10-21	07:15:00	79176	900	900	989001025043693	E:\CCI STUDY\GROUP B\GrBWEEK1	CRANIOGrB3dayspostSx	1209.21	36.8087	172.494	10					276.536	178.518	239.336			17.28	883.96	885.8	29.64	14.2	0	4.68	3.4	0	1.2	2.08	0	13	868.96	0	6.68	0
2020-10-21	07:30:00	80076	900	900	989001025043693	E:\CCI STUDY\GROUP B\GrBWEEK1	CRANIOGrB3dayspostSx	277.978	36.6056	159.235	1					323.932	159.35	229.133			5.76	895.48	721.2	0	178.8	0	0	0	0	0	0	0	178.8	721.2	0	0	0
2020-10-21	07:45:00	80976	900	900	989001025043693	E:\CCI STUDY\GROUP B\GrBWEEK1	CRANIOGrB3dayspostSx	5716.85	36.6075	129.677	54					216.061	184.522	160.469			77.04	836.84	274.08	70.8	625.92	26.8	21.28	17.88	0.04	70.68	7	8.88	555.24	167.8	0	18.64	5.76
2020-10-21	08:00:00	81876	900	900	989001025043693	E:\CCI STUDY\GROUP B\GrBWEEK1	CRANIOGrB3dayspostSx	471.401	37.2086	178.196	3					226.805	283.576	223.929			4.76	895.24	697.48	172.88	202.52	0	0	0	0	0	0	0	202.52	697.48	0	0	0
2020-10-21	08:15:00	82776	900	900	989001025043693	E:\CCI STUDY\GROUP B\GrBWEEK1	CRANIOGrB3dayspostSx	654.421	36.9399	105.851	7					261.338	106.86	212.645			9.28	890.72	874.28	0	25.72	0	0	0	0	0	18.44	0	25.72	848.08	5.68	2.08	0
2020-10-21	08:30:00	83676	900	900	989001025043693	E:\CCI STUDY\GROUP B\GrBWEEK1	CRANIOGrB3dayspostSx	2247.63	36.519	134.155	23					232.627	144.729	222.416			30.88	872.8	843.68	121.16	56.32	0	0	0	0	36.44	701.04	0.04	19.88	142.6	0	0	0
2020-10-21	08:45:00	84576	900	900	989001025043693	E:\CCI STUDY\GROUP B\GrBWEEK1	CRANIOGrB3dayspostSx	5568.96	37.143	133.855	49					201.426	165.154	171.976			121.08	831.96	362.76	131.08	537.24	19.76	55.8	1.96	45.8	197.2	20.32	72.2	340.04	136.88	0.76	9.28	0
2020-10-21	09:00:00	85476	900	900	989001025043693	E:\CCI STUDY\GROUP B\GrBWEEK1	CRANIOGrB3dayspostSx	3414.19	37.4964	137.599	32					209.828	202.109	172.258			75.48	867.04	852.44	66.6	47.56	47	14.92	14.84	7.76	43.76	499.84	0.32	3.8	267.76	0	0	0
2020-10-21	09:15:00	86376	900	900	989001025043693	E:\CCI STUDY\GROUP B\GrBWEEK1	CRANIOGrB3dayspostSx	119.5	36.8198	118.518	1					156.406	139.032	194.996			1.2	898.8	630.64	0	269.36	0	0	0	0	269.36	630.64	0	0	0	0	0	0
2020-10-21	09:30:00	87276	900	900	989001025043693	E:\CCI STUDY\GROUP B\GrBWEEK1	CRANIOGrB3dayspostSx	534.868	36.4993	118.814	6					144.338	118.872	223.303			2.4	897.6	898.8	0	1.2	0	0	0	0	0.64	898.2	0.6	0.56	0	0	0	0
2020-10-21	09:45:00	88176	900	900	989001025043693	E:\CCI STUDY\GROUP B\GrBWEEK1	CRANIOGrB3dayspostSx	0	36.6166	114.47	0					127.629	117.34	227.117			0	900	900	0	0	0	0	0	0	0	900	0	0	0	0	0	0
2020-10-21	10:00:00	89076	900	900	989001025043693	E:\CCI STUDY\GROUP B\GrBWEEK1	CRANIOGrB3dayspostSx	1069.74	36.7673	118.091	12					167.21	120.341	204.869			30.96	885.68	884.52	0	15.48	0	0	0	0	7.8	876.76	7.76	7.68	0	0	0	0
2020-10-21	10:15:00	89976	900	900	989001025043693	E:\CCI STUDY\GROUP B\GrBWEEK1	CRANIOGrB3dayspostSx	0	36.7395	119.5	0					120.846	125.631	219.001			0	900	900	0	0	0	0	0	0	0	900	0	0	0	0	0	0
2020-10-21	10:30:00	90876	900	900	989001025043693	E:\CCI STUDY\GROUP B\GrBWEEK1	CRANIOGrB3dayspostSx	0	36.588	121.603	0					121.603	161.062	239			0	900	900	0	0	0	0	0	0	0	900	0	0	0	0	0	0
2020-10-21	10:45:00	91776	900	900	989001025043693	E:\CCI STUDY\GROUP B\GrBWEEK1	CRANIOGrB3dayspostSx	0	36.5497	90.5385	0					153.807	133.893	117.079			0	900	900	0	0	0	0	0	0	0	900	0	0	0	0	0	0
2020-10-21	11:00:00	92676	900	900	989001025043693	E:\CCI STUDY\GROUP B\GrBWEEK1	CRANIOGrB3dayspostSx	3951.48	36.8962	109.573	34					136.729	190.167	123.966			43.84	858.68	888.52	15.88	11.48	7.84	36.24	1.24	8.92	2.4	758.24	3.88	9.08	68.88	0.72	2.56	0
2020-10-21	11:15:00	93576	900	900	989001025043693	E:\CCI STUDY\GROUP B\GrBWEEK1	CRANIOGrB3dayspostSx	4511.63	37.3991	111.428	36					213.47	127.214	159.881			48.92	851.08	864.4	20.6	35.6	9.68	157.24	24.48	46.48	9.76	569.84	33.6	25.84	1.64	13.48	1	6.96
2020-10-21	11:30:00	94476	900	900	989001025043693	E:\CCI STUDY\GROUP B\GrBWEEK1	CRANIOGrB3dayspostSx	648.998	37.1815	112.027	4					240.88	152.643	172.756			7.32	892.68	900	4.84	0	0	0.04	0	0	0	897.04	0	0	2.92	0	0	0
2020-10-21	11:45:00	95376	900	900	989001025043693	E:\CCI STUDY\GROUP B\GrBWEEK1	CRANIOGrB3dayspostSx	4628.71	37.2209	134.379	45					216.903	209.395	159.933			51.92	848.08	619.04	79.52	280.96	0	107.76	7.84	0	16.88	213.28	7.12	264.08	255.28	1.2	20.28	6.28
2020-10-21	12:00:00	96276	900	900	989001025043693	E:\CCI STUDY\GROUP B\GrBWEEK1	CRANIOGrB3dayspostSx	0	37.2849	119.5	0					119.5	245.34	239			0	900	900	0	0	0	0	0	0	0	900	0	0	0	0	0	0
2020-10-21	12:15:00	97176	900	900	989001025043693	E:\CCI STUDY\GROUP B\GrBWEEK1	CRANIOGrB3dayspostSx	240	37.0654	145.402	2					145.401	248.378	239.446			2.28	897.72	900	0	0	0	0	0	0	0	885.96	0	0	14.04	0	0	0
2020-10-21	12:30:00	98076	900	900	989001025043693	E:\CCI STUDY\GROUP B\GrBWEEK1	CRANIOGrB3dayspostSx	119.5	37.0019	112.715	1					129.875	197.214	232.2			1.2	898.8	824.12	0	75.88	0	0	0	0	75.88	824.12	0	0	0	0	0	0
2020-10-21	12:45:00	98976	900	900	989001025043693	E:\CCI STUDY\GROUP B\GrBWEEK1	CRANIOGrB3dayspostSx	4777.75	36.9056	132.33	41					160.712	196.319	205.364			68.48	842.16	852.28	39.16	47.72	11.4	269.32	28.48	5.92	4.28	438.84	57.8	43.44	0.04	19.08	12.56	8.84
2020-10-21	13:00:00	99876	900	900	989001025043693	E:\CCI STUDY\GROUP B\GrBWEEK1	CRANIOGrB3dayspostSx	8327.92	37.9906	100.746	78					171.654	107.563	191.762			415	817.48	801.6	0.96	98.4	86.64	86.92	4.92	13.68	90.92	524.16	11.32	7.48	22.24	4.48	43.96	3.28
2020-10-21	13:15:00	100776	900	900.04	989001025043693	E:\CCI STUDY\GROUP B\GrBWEEK1	CRANIOGrB3dayspostSx	29721.7	39.431	117.838	271					219.93	207.037	155.1			368.12	576.84	794.92	33.72	105.12	123.04	147.4	52.12	59.4	78.12	176.96	40.32	27	69.64	11.32	88.8	25.92
2020-10-21	13:30:00	101676	900	900	989001025043693	E:\CCI STUDY\GROUP B\GrBWEEK1	CRANIOGrB3dayspostSx	24289.7	39.0132	188.157	227					293.297	230.945	221.645			261.52	659.16	799.72	418.16	100.28	201	120.52	133.88	13.8	93.8	249.24	23.32	6.48	20	21.6	11.64	4.72
2020-10-21	13:45:00	102576	900	900	989001025043693	E:\CCI STUDY\GROUP B\GrBWEEK1	CRANIOGrB3dayspostSx	17052.1	38.3237	175.257	149					257.498	219.827	242.934			206.48	725.92	860.76	283.72	39.24	346.96	53.88	66.56	34.72	32.48	184	70.08	6.76	44.6	13.32	11.24	35.4
2020-10-21	14:00:00	103476	900	900	989001025043693	E:\CCI STUDY\GROUP B\GrBWEEK1	CRANIOGrB3dayspostSx	15627.7	38.0696	175.116	135					262.259	214.244	241.729			168.96	736.88	820.92	349.04	79.08	248.2	112.76	44.2	51.52	74.44	149.04	75.8	4.64	22.32	13.76	80.92	22.4
2020-10-21	14:15:00	104376	900	900	989001025043693	E:\CCI STUDY\GROUP B\GrBWEEK1	CRANIOGrB3dayspostSx	11750.8	38.1714	151.011	103					235.486	183.418	194.947			176.88	776.8	841.72	204.32	58.28	75.8	27.68	73.56	9.68	51.2	143.52	138.36	7.08	69.88	102.36	154.44	46.44
2020-10-21	14:30:00	105276	900	900	989001025043693	E:\CCI STUDY\GROUP B\GrBWEEK1	CRANIOGrB3dayspostSx	13820.6	37.9862	193.791	112					302.102	231.266	243.11			143.32	759.12	669.16	447.28	230.84	25.4	284.92	128	75.24	223.72	34.4	96.36	7.12	19.8	4.72	0.32	0
2020-10-21	14:45:00	106176	900	900	989001025043693	E:\CCI STUDY\GROUP B\GrBWEEK1	CRANIOGrB3dayspostSx	11667.7	37.9973	177.213	102					291.052	200.923	219.322			125.88	788.96	701.08	395.44	198.92	237.72	127.04	23.96	18.92	195.44	45.92	10.32	3.48	38	10.04	92.52	96.64
2020-10-21	15:00:00	107076	900	900	989001025043693	E:\CCI STUDY\GROUP B\GrBWEEK1	CRANIOGrB3dayspostSx	13561.3	38.0317	154.014	122					209.597	178.182	222.623			141.28	774.32	842.12	238.4	57.88	100.36	78.96	62.28	10.76	55.44	62.36	48.6	2.44	84.96	49.48	93.52	250.84
2020-10-21	15:15:00	107976	900	900	989001025043693	E:\CCI STUDY\GROUP B\GrBWEEK1	CRANIOGrB3dayspostSx	8462.72	37.7876	136.63	74					169.945	220.79	188.976			81.68	818.32	830.96	102.68	69.04	7.48	95.36	0	13.08	64.96	3.64	20.52	4.08	83.68	6.52	54.6	546.08
2020-10-21	15:30:00	108876	900	900	989001025043693	E:\CCI STUDY\GROUP B\GrBWEEK1	CRANIOGrB3dayspostSx	14562.6	37.977	186.006	121					250.37	321.428	197.016			179.24	754.8	797.24	398.76	102.76	116.12	255.96	38.2	42.2	100.52	154	2.12	2.24	70.52	1.48	0.24	116.4
2020-10-21	15:45:00	109776	900	900	989001025043693	E:\CCI STUDY\GROUP B\GrBWEEK1	CRANIOGrB3dayspostSx	2786.29	37.6586	203.384	24					287.431	298.438	236.293			43.08	871.32	866.08	568.88	33.92	564.44	2.64	3.12	5.16	32.8	189.44	9.76	1.12	28.2	54.88	8.44	0
2020-10-21	16:00:00	110676	900	900	989001025043693	E:\CCI STUDY\GROUP B\GrBWEEK1	CRANIOGrB3dayspostSx	6261.56	37.2626	218.858	57					242.956	304.543	292.425			60.64	839.36	810.52	591.4	89.48	623.64	65	18.72	35.48	88.44	48.16	2.84	1.04	0.88	4.96	3.92	6.92
2020-10-21	16:15:00	111576	900	900	989001025043693	E:\CCI STUDY\GROUP B\GrBWEEK1	CRANIOGrB3dayspostSx	8721.72	37.7443	115.327	82					157.141	153.956	255.694			84.4	820.44	876.8	92.48	23.2	78.92	2.68	8.92	58.28	19.24	45.76	16.56	3.96	157.6	79.36	29.68	399.04
2020-10-21	16:30:00	112476	900	900	989001025043693	E:\CCI STUDY\GROUP B\GrBWEEK1	CRANIOGrB3dayspostSx	12375.8	37.7565	167.326	115					236.797	209.779	203.29			123.4	787.4	719.36	254.16	180.64	12.84	59.36	109.4	21	168.28	255.48	10.64	12.36	36.52	113.24	45.6	55.28
2020-10-21	16:45:00	113376	900	900	989001025043693	E:\CCI STUDY\GROUP B\GrBWEEK1	CRANIOGrB3dayspostSx	4676.42	37.4977	144.172	43					241.732	173.721	188.338			65.32	850.04	876.72	157.52	23.28	138.2	3.24	1.4	0	6.88	62.6	52.32	16.4	16.56	4.52	7.64	590.24
2020-10-21	17:00:00	114276	900	900	989001025043693	E:\CCI STUDY\GROUP B\GrBWEEK1	CRANIOGrB3dayspostSx	13527.8	37.863	172.814	122					218.611	249.523	241.784			222.08	766.36	666.64	325.68	233.36	124.6	72.32	213.6	48.4	215.8	81.12	24.36	17.56	53.36	7.88	10.32	30.68
2020-10-21	17:15:00	115176	900	900	989001025043693	E:\CCI STUDY\GROUP B\GrBWEEK1	CRANIOGrB3dayspostSx	7533.67	37.7136	137.795	74					179.017	189.894	197.332			94.76	816.12	689.84	121.6	210.16	27.84	2	27.52	0.52	202.4	273.44	0	7.76	48.6	18.84	269.2	21.88
2020-10-21	17:30:00	116076	900	900	989001025043693	E:\CCI STUDY\GROUP B\GrBWEEK1	CRANIOGrB3dayspostSx	15340	37.7939	147.966	145					186.944	218.94	230.124			189.12	740.68	641.12	169.6	258.88	31.28	55.44	174.52	34.8	253.16	131.76	17	5.72	106.76	22.64	54.68	12.24
2020-10-21	17:45:00	116976	900	900	989001025043693	E:\CCI STUDY\GROUP B\GrBWEEK1	CRANIOGrB3dayspostSx	8000.72	37.6833	169.312	71					190.886	246.454	218.658			90	816.16	762.56	242.52	137.44	147.96	21.8	77.32	36.24	135.12	132.48	262.24	2.32	20	58.12	4.96	1.44
2020-10-21	18:00:00	117876	900	900	989001025043693	E:\CCI STUDY\GROUP B\GrBWEEK1	CRANIOGrB3dayspostSx	13208.8	37.5088	151.747	119					243.611	210.083	192.514			162.48	784.96	821.84	198.28	78.16	28.28	137.56	179	11.52	77.48	171	3.28	0.68	148.96	0.04	60.24	81.96
2020-10-21	18:15:00	118776	900	900	989001025043693	E:\CCI STUDY\GROUP B\GrBWEEK1	CRANIOGrB3dayspostSx	14688.5	37.5982	141.288	137					206.51	181.87	238.87			159.24	747.8	635.64	98.56	264.36	23.28	18.52	52.92	7.12	247.56	326.96	10.44	16.8	153.92	11.88	24.4	6.2
2020-10-21	18:30:00	119676	900	900	989001025043693	E:\CCI STUDY\GROUP B\GrBWEEK1	CRANIOGrB3dayspostSx	4823.52	37.4056	135.587	46					139.041	235.017	224.742			56.76	845.72	881.48	0	18.52	0	0	2.76	0	9.4	24.96	4.52	9.12	489.88	0	0	359.36
2020-10-21	18:45:00	120576	900	900	989001025043693	E:\CCI STUDY\GROUP B\GrBWEEK1	CRANIOGrB3dayspostSx	0	36.7971	163.319	0					168.999	239.703	248.992			0	900	900	0	0	0	0	0	0	0	0	0	0	0	0	0	900
2020-10-21	19:00:00	121476	900	900	989001025043693	E:\CCI STUDY\GROUP B\GrBWEEK1	CRANIOGrB3dayspostSx	0	36.5495	168.512	0					168.999	237.736	267.134			0	900	900	0	0	0	0	0	0	0	0	0	0	0	0	0	900
2020-10-21	19:15:00	122376	900	900	989001025043693	E:\CCI STUDY\GROUP B\GrBWEEK1	CRANIOGrB3dayspostSx	0	36.3712	177.207	0					194.011	245.177	255.993			0	900	900	142.2	0	0	0	0	0	0	0	0	0	0	0	0	900
2020-10-21	19:30:00	123276	900	900	989001025043693	E:\CCI STUDY\GROUP B\GrBWEEK1	CRANIOGrB3dayspostSx	0	36.4713	211.784	0					242.307	238.911	271.705			0	900	900	647.52	0	0	0	0	0	0	0	0	0	0	0	0	900
2020-10-21	19:45:00	124176	900	900	989001025043693	E:\CCI STUDY\GROUP B\GrBWEEK1	CRANIOGrB3dayspostSx	239	36.5764	158.262	2					237.041	177.254	225.311			2.36	897.64	900	52.08	0	0	0	0	0	0	0	0	0	15.8	0	0	884.2
2020-10-21	20:00:00	125076	900	900	989001025043693	E:\CCI STUDY\GROUP B\GrBWEEK1	CRANIOGrB3dayspostSx	4602.95	36.7439	160.159	41					228.944	194.458	216.505			45.32	860.92	864.4	230.6	35.6	18.08	27.08	8.64	1.68	35.24	101.44	6.28	0.36	337.84	0	2.52	360.84
2020-10-21	20:15:00	125976	900	900	989001025043693	E:\CCI STUDY\GROUP B\GrBWEEK1	CRANIOGrB3dayspostSx	298.737	36.6975	121.494	3					147.526	190.386	201.005			4.08	897.04	900	0	0	0	0	0	0	0	11.64	0	0	888.36	0	0	0
2020-10-21	20:30:00	126876	900	900	989001025043693	E:\CCI STUDY\GROUP B\GrBWEEK1	CRANIOGrB3dayspostSx	6673.83	37.0951	109.186	62					128.886	263.254	173.139			98.76	822.12	815.84	1.16	84.16	0.04	0.08	1.16	5.88	59.72	203.2	15.32	24.44	426.24	0	26.36	137.56
2020-10-21	20:45:00	127776	900	900	989001025043693	E:\CCI STUDY\GROUP B\GrBWEEK1	CRANIOGrB3dayspostSx	15284.4	37.8455	116.922	134					157.984	177.066	204.298			273.24	711.56	649.72	35.84	250.28	23.44	142	41.72	56.68	222.52	153.12	44.28	27.76	111.88	33.84	34.92	7.84
2020-10-21	21:00:00	128676	900	900	989001025043693	E:\CCI STUDY\GROUP B\GrBWEEK1	CRANIOGrB3dayspostSx	15401.7	37.8229	110.148	133					198.145	169.967	164.65			182.56	734.44	640.6	19.08	259.4	8.6	223.04	132.96	15.84	247.28	124.84	72.04	12.12	22.56	19.32	19.64	1.76
2020-10-21	21:15:00	129576	900	900	989001025043693	E:\CCI STUDY\GROUP B\GrBWEEK1	CRANIOGrB3dayspostSx	14432.4	37.8795	125.554	129					166.141	180.977	169.728			244.56	722.48	627.72	68.4	272.28	0	5.8	56.44	70.28	83.24	251.56	101.24	189.04	74.32	24.08	39.92	4.08
2020-10-21	21:30:00	130476	900	900	989001025043693	E:\CCI STUDY\GROUP B\GrBWEEK1	CRANIOGrB3dayspostSx	4278.67	37.6282	122.656	41					145.245	214.4	193.179			139.88	850.4	820.48	19.24	79.52	0	0	0	2.04	10.48	20.28	6.44	69.04	633.48	0	4.76	153.48
2020-10-21	21:45:00	131376	900	900	989001025043693	E:\CCI STUDY\GROUP B\GrBWEEK1	CRANIOGrB3dayspostSx	0	36.9403	121.988	0					148.762	126.877	169.906			0	900	900	0	0	0	0	0	0	0	0	0	0	900	0	0	0
2020-10-21	22:00:00	132276	900	900	989001025043693	E:\CCI STUDY\GROUP B\GrBWEEK1	CRANIOGrB3dayspostSx	0	36.6603	111.445	0					133.063	150.689	140.976			0	900	900	0	0	0	0	0	0	0	0	0	0	900	0	0	0
2020-10-21	22:15:00	133176	900	900	989001025043693	E:\CCI STUDY\GROUP B\GrBWEEK1	CRANIOGrB3dayspostSx	0	36.2666	127.494	0					153.631	180.648	133.193			0	900	900	0	0	0	0	0	0	0	0	0	0	900	0	0	0
2020-10-21	22:30:00	134076	900	900	989001025043693	E:\CCI STUDY\GROUP B\GrBWEEK1	CRANIOGrB3dayspostSx	119.5	36.5139	118.62	1					180.106	177.909	122.28			1.16	898.84	679.16	0	220.84	0	0	0	0	0	0	0	220.84	679.16	0	0	0
2020-10-21	22:45:00	134976	900	900	989001025043693	E:\CCI STUDY\GROUP B\GrBWEEK1	CRANIOGrB3dayspostSx	239	36.4559	109.849	2					166.355	176.037	142.034			2.32	897.68	778.32	0	121.68	0	0	0	0	0	0	0	121.68	778.32	0	0	0
2020-10-21	23:00:00	135876	900	900	989001025043693	E:\CCI STUDY\GROUP B\GrBWEEK1	CRANIOGrB3dayspostSx	2888.55	36.2192	108.341	26					152.062	121.26	163.459			33.16	866.84	845.4	0	54.6	5.16	1.96	26.84	2.36	54.56	0	12.28	0.04	748.96	12	15.96	19.88
2020-10-21	23:15:00	136776	900	900	989001025043693	E:\CCI STUDY\GROUP B\GrBWEEK1	CRANIOGrB3dayspostSx	11184.7	36.995	105.706	107					165.535	179.002	148.502			261.24	775.04	542.56	0.96	357.44	32.72	62.24	187.56	128.72	297.16	5.16	15.04	60.28	14.68	9.16	42.6	44.68
2020-10-21	23:30:00	137676	900	900	989001025043693	E:\CCI STUDY\GROUP B\GrBWEEK1	CRANIOGrB3dayspostSx	8662.57	37.3131	150.556	73					185.127	213.481	183.037			140.84	805.64	845.28	174.24	54.72	77.32	128.56	76.2	83.2	48.24	31.24	12	6.48	108.08	89.48	221.64	17.56
2020-10-21	23:45:00	138576	900	900	989001025043693	E:\CCI STUDY\GROUP B\GrBWEEK1	CRANIOGrB3dayspostSx	4913.79	37.2179	110.459	40					165.182	137.455	163.314			78.32	841.52	876.32	38.44	23.68	5.92	2.64	127.48	0	22.44	86.32	107.2	1.24	485.76	15.44	38.84	6.72
2020-10-22	00:00:00	139476	900	900	989001025043693	E:\CCI STUDY\GROUP B\GrBWEEK1	CRANIOGrB3dayspostSx	0	36.8442	116.066	0					119.5	149.088	128.51			0	900	900	0	0	0	0	0	0	0	0	0	0	900	0	0	0
2020-10-22	00:15:00	140376	900	900	989001025043693	E:\CCI STUDY\GROUP B\GrBWEEK1	CRANIOGrB3dayspostSx	0	36.2524	119.539	0					120.424	226.28	144.76			0	900	900	0	0	0	0	0	0	0	0	0	0	900	0	0	0
2020-10-22	00:30:00	141276	900	900	989001025043693	E:\CCI STUDY\GROUP B\GrBWEEK1	CRANIOGrB3dayspostSx	0	36.0792	116.241	0					131.084	208.656	125.265			0	900	900	0	0	0	0	0	0	0	0	0	0	900	0	0	0
2020-10-22	00:45:00	142176	900	900	989001025043693	E:\CCI STUDY\GROUP B\GrBWEEK1	CRANIOGrB3dayspostSx	0	36.2941	37.4407	0					120.208	183.756	37.4537			0	900	900	0	0	0	0	0	0	0	0	0	0	900	0	0	0
2020-10-22	01:00:00	143076	900	900	989001025043693	E:\CCI STUDY\GROUP B\GrBWEEK1	CRANIOGrB3dayspostSx	0	36.481	115.218	0					131.442	131.887	137.917			0	900	900	0	0	0	0	0	0	0	0	0	0	900	0	0	0
2020-10-22	01:15:00	143976	900	900	989001025043693	E:\CCI STUDY\GROUP B\GrBWEEK1	CRANIOGrB3dayspostSx	0	36.439	118.473	0					118.951	175.952	119.5			0	900	900	0	0	0	0	0	0	0	0	0	0	900	0	0	0
2020-10-22	01:30:00	144876	900	900	989001025043693	E:\CCI STUDY\GROUP B\GrBWEEK1	CRANIOGrB3dayspostSx	0	36.3754	108.35	0					154.639	160.561	109.381			0	900	900	0	0	0	0	0	0	0	0	0	0	900	0	0	0
2020-10-22	01:45:00	145776	900	900	989001025043693	E:\CCI STUDY\GROUP B\GrBWEEK1	CRANIOGrB3dayspostSx	119.498	36.3084	110.164	1					215.489	124.175	189.097			39.24	900	837.32	0	62.68	0	0	0	0	0	0	0	62.68	837.32	0	0	0
2020-10-22	02:00:00	146676	900	900	989001025043693	E:\CCI STUDY\GROUP B\GrBWEEK1	CRANIOGrB3dayspostSx	3580.74	36.5513	114.717	30					184.859	156.981	150.417			51.76	853	834.16	1.52	65.84	0	1.72	1.92	0.12	15.44	0	14.96	50.4	799.08	4.92	5.72	5.72
2020-10-22	02:15:00	147576	900	900	989001025043693	E:\CCI STUDY\GROUP B\GrBWEEK1	CRANIOGrB3dayspostSx	0	36.469	113.68	0					123.985	208.064	135.047			0	900	900	0	0	0	0	0	0	0	0	0	0	900	0	0	0
2020-10-22	02:30:00	148476	900	900	989001025043693	E:\CCI STUDY\GROUP B\GrBWEEK1	CRANIOGrB3dayspostSx	0	36.3858	118.191	0					119.573	190.075	141.025			0	900	900	0	0	0	0	0	0	0	0	0	0	900	0	0	0
2020-10-22	02:45:00	149376	900	900	989001025043693	E:\CCI STUDY\GROUP B\GrBWEEK1	CRANIOGrB3dayspostSx	0	36.3954	117.497	0					119.934	195.631	133.227			0	900	900	0	0	0	0	0	0	0	0	0	0	900	0	0	0
2020-10-22	03:00:00	150276	900	900	989001025043693	E:\CCI STUDY\GROUP B\GrBWEEK1	CRANIOGrB3dayspostSx	0	36.2557	115.677	0					116.988	200.649	153.705			0	900	900	0	0	0	0	0	0	0	0	0	0	900	0	0	0
2020-10-22	03:15:00	151176	900	900	989001025043693	E:\CCI STUDY\GROUP B\GrBWEEK1	CRANIOGrB3dayspostSx	0	36.3276	117.412	0					132.945	132.275	179.781			0	900	900	0	0	0	0	0	0	0	0	0	0	900	0	0	0
2020-10-22	03:30:00	152076	900	900	989001025043693	E:\CCI STUDY\GROUP B\GrBWEEK1	CRANIOGrB3dayspostSx	0	36.1911	113.097	0					145.573	116.353	158.715			0	900	900	0	0	0	0	0	0	0	0	0	0	900	0	0	0
2020-10-22	03:45:00	152976	900	900	989001025043693	E:\CCI STUDY\GROUP B\GrBWEEK1	CRANIOGrB3dayspostSx	4656.61	36.6561	134.203	41					155.81	187.642	182.672			71.64	850.84	834.96	129.8	65.04	12.72	100.32	0	37.24	60.16	30.72	12.76	4.88	540.64	51.76	48.8	0
2020-10-22	04:00:00	153876	900	900	989001025043693	E:\CCI STUDY\GROUP B\GrBWEEK1	CRANIOGrB3dayspostSx	4443.5	37.1271	132.07	45					183.906	203.665	201.009			132.36	848.08	870.36	133.68	29.64	63.56	181.68	8.16	51.24	20.48	24.64	36.92	9.16	428.36	3.92	10.08	61.8
2020-10-22	04:15:00	154776	900	900	989001025043693	E:\CCI STUDY\GROUP B\GrBWEEK1	CRANIOGrB3dayspostSx	1101.56	36.9135	137.439	14					206.008	202.372	162.673			12.68	887.32	894.6	126.4	5.4	0	0	0	0	0.08	0	0	5.32	574.16	0	0	320.44
2020-10-22	04:30:00	155676	900	900	989001025043693	E:\CCI STUDY\GROUP B\GrBWEEK1	CRANIOGrB3dayspostSx	0	36.1979	115.107	0					176.212	174.261	119.682			0	900	900	0	0	0	0	0	0	0	0	0	0	900	0	0	0
2020-10-22	04:45:00	156576	900	900	989001025043693	E:\CCI STUDY\GROUP B\GrBWEEK1	CRANIOGrB3dayspostSx	0	36.4692	110.98	0					266.974	171.644	114.699			0	900	900	0	0	0	0	0	0	0	0	0	0	900	0	0	0
2020-10-22	05:00:00	157476	900	900	989001025043693	E:\CCI STUDY\GROUP B\GrBWEEK1	CRANIOGrB3dayspostSx	0	36.4376	122.967	0					229.902	175.281	152.669			0	900	900	2.72	0	0	0	0	0	0	0	0	0	900	0	0	0
2020-10-22	05:15:00	158376	900	900	989001025043693	E:\CCI STUDY\GROUP B\GrBWEEK1	CRANIOGrB3dayspostSx	773.42	36.3549	116.168	8					175.229	123.24	200.863			4.72	895.28	899.4	0	0.6	0	0	0	0	0	0	0	0.6	873.52	0.6	0.56	24.72
2020-10-22	05:30:00	159276	900	900	989001025043693	E:\CCI STUDY\GROUP B\GrBWEEK1	CRANIOGrB3dayspostSx	1847.93	36.4941	116.446	17					167.4	132.246	179.291			24.16	875.84	881.52	0	18.48	0	0	0	3.56	3.08	9.84	13.04	15.4	855.08	0	0	0
2020-10-22	05:45:00	160176	900	900	989001025043693	E:\CCI STUDY\GROUP B\GrBWEEK1	CRANIOGrB3dayspostSx	6049.85	36.9982	103.976	60					160.305	145.634	159.774			173.24	839.88	630.88	14.8	269.12	2	6.72	24.52	52.16	260.6	57.72	4.32	8.52	428.64	8.04	32.56	14.2
2020-10-22	06:00:00	161076	900	900	989001025043693	E:\CCI STUDY\GROUP B\GrBWEEK1	CRANIOGrB3dayspostSx	0	37.4565	109.014	0					139.305	135.385	233.855			0	900	900	0	0	0	0	0	0	0	0	0	0	900	0	0	0
2020-10-22	06:15:00	161976	900	900	989001025043693	E:\CCI STUDY\GROUP B\GrBWEEK1	CRANIOGrB3dayspostSx	0	36.7978	120.187	0					146.875	126.412	239			0	900	900	0	0	0	0	0	0	0	0	0	0	900	0	0	0
2020-10-22	06:30:00	162876	900	900	989001025043693	E:\CCI STUDY\GROUP B\GrBWEEK1	CRANIOGrB3dayspostSx	239	36.5207	119.315	2					151.998	119.406	238.466			2.08	897.92	898.96	0	1.04	0	0	0	0	0	0	0	1.04	898.96	0	0	0
2020-10-22	06:45:00	163776	900	900	989001025043693	E:\CCI STUDY\GROUP B\GrBWEEK1	CRANIOGrB3dayspostSx	0	36.2458	116.089	0					120.641	121.431	238.722			0	900	900	0	0	0	0	0	0	0	0	0	0	900	0	0	0
2020-10-22	07:00:00	164676	900	900	989001025043693	E:\CCI STUDY\GROUP B\GrBWEEK1	CRANIOGrB3dayspostSx	0	36.3228	119.551	0					120	159.403	138.393			0	900	900	0	0	0	0	0	0	0	0	0	0	900	0	0	0
2020-10-22	07:15:00	165576	900	900	989001025043693	E:\CCI STUDY\GROUP B\GrBWEEK1	CRANIOGrB3dayspostSx	0	36.4735	119.5	0					120	124.74	131.421			0	900	900	0	0	0	0	0	0	0	0	0	0	900	0	0	0
2020-10-22	07:30:00	166476	900	900	989001025043693	E:\CCI STUDY\GROUP B\GrBWEEK1	CRANIOGrB3dayspostSx	12225	36.6639	112.943	106					141.827	141.997	155.936			196.68	755.08	845.12	16.6	54.88	33.12	130.32	36.28	39.84	39.68	86.64	21.76	15.2	473.48	1.52	7	15.16
2020-10-22	07:45:00	167376	900	900	989001025043693	E:\CCI STUDY\GROUP B\GrBWEEK1	CRANIOGrB3dayspostSx	8896.54	37.4898	114.98	79					173.578	170.635	194.85			217.2	778.28	772.56	27.44	127.44	25.8	35.52	16	107.04	90.92	116.52	18.96	36.52	342	6.72	96.08	7.92
2020-10-22	08:00:00	168276	900	900	989001025043693	E:\CCI STUDY\GROUP B\GrBWEEK1	CRANIOGrB3dayspostSx	0	36.7587	38.8274	0					90.7969	86.7969	231.591			0	900	900	0	0	0	0	0	0	0	0	0	0	900	0	0	0
2020-10-22	08:15:00	169176	900	900	989001025043693	E:\CCI STUDY\GROUP B\GrBWEEK1	CRANIOGrB3dayspostSx	1183.71	36.6783	98.6919	9					127.572	152.244	217.782			255.44	891.24	507.92	0	392.08	0	0	0	0	0.08	259.16	0	392	23.52	0	0	225.24
2020-10-22	08:30:00	170076	900	900	989001025043693	E:\CCI STUDY\GROUP B\GrBWEEK1	CRANIOGrB3dayspostSx	9603.3	36.8681	115.511	84					195.078	189.863	170.097			219.08	775.24	756.24	42.2	143.76	120.44	107	6.6	17.32	110.52	76.2	15.72	33.24	237.6	18.96	22.32	134.08
2020-10-22	08:45:00	170976	900	900	989001025043693	E:\CCI STUDY\GROUP B\GrBWEEK1	CRANIOGrB3dayspostSx	3815.33	37.4423	65.2015	32					150.007	81.2734	217.507			88.64	860.08	596.24	4.48	303.76	23.96	4.4	14.28	5.72	240.44	409.44	0	63.32	138.44	0	0	0
2020-10-22	09:00:00	171876	900	900	989001025043693	E:\CCI STUDY\GROUP B\GrBWEEK1	CRANIOGrB3dayspostSx	506.434	36.5289	56.0357	5					143.673	58.1417	245.352			3.28	896.72	898.4	0	1.6	0	0	0	0	0.28	367.92	0.84	1.32	529.64	0	0	0
2020-10-22	09:15:00	172776	900	900.04	989001025043693	E:\CCI STUDY\GROUP B\GrBWEEK1	CRANIOGrB3dayspostSx	12258.3	38.6358	114.059	117					230.785	139.051	178.493			175.52	773.48	774.4	84.44	125.64	44.92	12.16	17.6	497.08	73.08	111.76	11.48	52.56	23.4	30.36	22.64	3
2020-10-22	09:30:00	173676	900	900	989001025043693	E:\CCI STUDY\GROUP B\GrBWEEK1	CRANIOGrB3dayspostSx	10953.5	38.2504	151.968	104					210.856	227.038	212.849			174.16	767.88	734.24	169.4	165.76	9	47.44	164.16	5.76	44.08	137.92	17.6	121.68	142.84	57.56	45.72	106.24
2020-10-22	09:45:00	174576	900	900	989001025043693	E:\CCI STUDY\GROUP B\GrBWEEK1	CRANIOGrB3dayspostSx	1107.12	37.4678	63.2837	10					143.385	158.461	81.2286			86.32	889.64	410.96	3.48	489.04	0	0	0	0	0.04	59.32	50.44	489	81.44	0	219.76	0
2020-10-22	10:00:00	175476	900	900	989001025043693	E:\CCI STUDY\GROUP B\GrBWEEK1	CRANIOGrB3dayspostSx	169.353	37.3896	71.0564	1					152.035	86.964	151.371			9.72	900	72.04	0	827.96	0	0	0	0	804.44	0	72.04	23.52	0	0	0	0
2020-10-22	10:15:00	176376	900	900	989001025043693	E:\CCI STUDY\GROUP B\GrBWEEK1	CRANIOGrB3dayspostSx	358.5	37.2633	4.64815	3					39.5566	131.676	85.7559			8.32	891.68	254.2	0	645.8	0	0	0	0	0	0	254.2	645.8	0	0	0	0
2020-10-22	10:30:00	177276	900	900	989001025043693	E:\CCI STUDY\GROUP B\GrBWEEK1	CRANIOGrB3dayspostSx	2052.48	37.1662	73.5252	18					115.682	157.639	118.829			140.8	876.88	195.72	0	704.28	0	0	0	42.88	680.76	0	152.84	23.52	0	0	0	0
2020-10-22	10:45:00	178176	900	900	989001025043693	E:\CCI STUDY\GROUP B\GrBWEEK1	CRANIOGrB3dayspostSx	3180.47	37.0832	115.605	28					129.489	198.129	186.23			212.32	874.8	393.16	40.56	506.84	32.8	2.4	5.48	306.92	505.76	1.36	16.36	1.08	5.44	0	22.4	0
2020-10-22	11:00:00	179076	900	23.52	989001025043693	E:\CCI STUDY\GROUP B\GrBWEEK1	CRANIOGrB3dayspostSx	0	37.0998	120	0					120	239.5	267.657			0	23.52	0	0	23.52	0	0	0	0	23.52	0	0	0	0	0	0	0
2020-10-22	11:15:00	179976	900	876.48	989001025043693	E:\CCI STUDY\GROUP B\GrBWEEK1	CRANIOGrB3dayspostSx	477.999	36.3159	39.1206	4					44.8047	132.121	113.629			236.04	873.2	218.08	0	658.4	0	0	0	0	0	0	124	658.4	0	0	94.08	0
2020-10-22	11:30:00	180876	900	900	989001025043693	E:\CCI STUDY\GROUP B\GrBWEEK1	CRANIOGrB3dayspostSx	600.003	36.1786	110.087	5					110.087	240.768	120.493			59	897	0	0	900	0	0	0	0	714.04	0	0	185.96	0	0	0	0
2020-10-22	11:45:00	181776	900	900	989001025043693	E:\CCI STUDY\GROUP B\GrBWEEK1	CRANIOGrB3dayspostSx	648.356	36.5933	108.772	6					111.685	197.748	142.108			27.4	892.6	7.16	0	892.84	0	0	0	7.16	367.12	0	0	525.72	0	0	0	0
2020-10-22	12:00:00	182676	900	900	989001025043693	E:\CCI STUDY\GROUP B\GrBWEEK1	CRANIOGrB3dayspostSx	4962.33	37.0033	115.766	41					160.495	153.857	138.57			65.6	843.64	151.52	88.52	748.48	0	86.16	2.44	12.4	94.24	4.84	1.52	654.24	25.2	1.32	15.28	2.36
2020-10-22	12:15:00	183576	900	900	989001025043693	E:\CCI STUDY\GROUP B\GrBWEEK1	CRANIOGrB3dayspostSx	0	37.1888	61.9789	0					77.2394	119.212	162.061			0	900	0	0	900	0	0	0	0	0	0	0	900	0	0	0	0
2020-10-22	12:30:00	184476	900	900	989001025043693	E:\CCI STUDY\GROUP B\GrBWEEK1	CRANIOGrB3dayspostSx	748.059	36.3859	76.5209	5					78.6656	125.258	172.674			39.6	896.76	46.28	0	853.72	0	0	0	46.28	78.68	0	0	775.04	0	0	0	0
2020-10-22	12:45:00	185376	900	900	989001025043693	E:\CCI STUDY\GROUP B\GrBWEEK1	CRANIOGrB3dayspostSx	120	36.4811	95.4216	1					125.398	141.276	122.957			0.92	899.08	0	0	900	0	0	0	0	130.92	0	0	769.08	0	0	0	0
2020-10-22	13:00:00	186276	900	900	989001025043693	E:\CCI STUDY\GROUP B\GrBWEEK1	CRANIOGrB3dayspostSx	663.131	36.8177	78.0042	6					131.456	175.605	93.9896			8.64	891.36	26.52	0	873.48	0	0	0	26.52	229.84	0	0	643.64	0	0	0	0
2020-10-22	13:15:00	187176	900	900	989001025043693	E:\CCI STUDY\GROUP B\GrBWEEK1	CRANIOGrB3dayspostSx	4948.5	37.1585	80.6287	44					158.228	215.842	92.4405			160.08	852.32	202.52	95.92	697.48	3.92	50.56	34.16	1.52	264.48	45.2	1.08	433	11.32	10.12	44.64	0
2020-10-22	13:30:00	188076	900	900	989001025043693	E:\CCI STUDY\GROUP B\GrBWEEK1	CRANIOGrB3dayspostSx	7863.17	37.2173	107.684	70					184.155	145.328	170.367			149.96	798.4	721.68	79.72	178.32	70.88	6.48	3.96	326.32	69.88	4.12	41.32	108.44	0.72	36.6	217.28	14
2020-10-22	13:45:00	188976	900	900	989001025043693	E:\CCI STUDY\GROUP B\GrBWEEK1	CRANIOGrB3dayspostSx	395.139	36.6674	103.866	5					126.27	127.563	144.945			8.04	891.96	153.48	0	746.52	0	0	0	0	0.04	0	0.96	746.48	0	2.44	150.08	0
2020-10-22	14:00:00	189876	900	900	989001025043693	E:\CCI STUDY\GROUP B\GrBWEEK1	CRANIOGrB3dayspostSx	240	36.5509	112.279	2					119.622	140.694	139.317			1.92	898.08	0	0	900	0	0	0	0	2.52	0	0	897.48	0	0	0	0
2020-10-22	14:15:00	190776	900	900	989001025043693	E:\CCI STUDY\GROUP B\GrBWEEK1	CRANIOGrB3dayspostSx	0	36.4918	121.732	0					141.972	138.783	123.728			0	900	0	0	900	0	0	0	0	0	0	0	900	0	0	0	0
2020-10-22	14:30:00	191676	900	900	989001025043693	E:\CCI STUDY\GROUP B\GrBWEEK1	CRANIOGrB3dayspostSx	6478.41	37.3954	139.647	64					170.419	212.642	173.317			125.08	805.44	527.24	44.92	372.76	13.76	64.16	10	15.88	111	44.6	8.88	261.76	331.04	13.24	12.92	12.76
2020-10-22	14:45:00	192576	900	900	989001025043693	E:\CCI STUDY\GROUP B\GrBWEEK1	CRANIOGrB3dayspostSx	2956.72	37.0694	129.534	28					157.789	177.774	226.667			69.36	868.68	631.68	72.48	268.32	11.24	59.48	0	9.36	75.04	3.64	1.2	193.28	0.72	252.24	293.8	0
2020-10-22	15:00:00	193476	900	900	989001025043693	E:\CCI STUDY\GROUP B\GrBWEEK1	CRANIOGrB3dayspostSx	10597.3	37.3832	173.274	97					268.042	221.606	198.738			173.6	775.64	724.08	367.4	175.92	45.16	284.56	71.52	48.08	50.12	73.44	4.56	125.8	152.6	4.32	33.08	6.76
2020-10-22	15:15:00	194376	900	900	989001025043693	E:\CCI STUDY\GROUP B\GrBWEEK1	CRANIOGrB3dayspostSx	8111.19	37.6418	163.67	76					229.173	179.491	276.096			148.2	813.2	825	251.56	75	92.08	85.64	20.88	39.88	55.92	63.56	5.52	19.08	292.04	1.4	37.2	186.8
2020-10-22	15:30:00	195276	900	900	989001025043693	E:\CCI STUDY\GROUP B\GrBWEEK1	CRANIOGrB3dayspostSx	4639.22	37.5258	176.312	37					207.164	199.818	247.537			219.76	861.44	802.4	227.52	97.6	0	0	1.24	0	3.88	16.96	0	93.72	784.2	0	0	0
2020-10-22	15:45:00	196176	900	900	989001025043693	E:\CCI STUDY\GROUP B\GrBWEEK1	CRANIOGrB3dayspostSx	358.5	36.655	129.661	3					146.615	217.878	207.361			3.48	896.52	739.24	32.96	160.76	0	0	0	0	0	0	0	160.76	733.32	0	5.92	0
2020-10-22	16:00:00	197076	900	900	989001025043693	E:\CCI STUDY\GROUP B\GrBWEEK1	CRANIOGrB3dayspostSx	937.184	36.8538	114.016	9					198.997	227.791	128.161			82.84	894.12	763.4	0	136.6	0	0	0	0	0.08	116.32	0	136.52	647.08	0	0	0
2020-10-22	16:15:00	197976	900	900	989001025043693	E:\CCI STUDY\GROUP B\GrBWEEK1	CRANIOGrB3dayspostSx	1809.09	36.5407	144.897	21					187.844	246.143	184.059			12.68	888.48	894.8	114.68	5.2	0.04	7.08	14.56	33	0.6	2.52	0	4.6	836.48	0.64	0.48	0
2020-10-22	16:30:00	198876	900	900	989001025043693	E:\CCI STUDY\GROUP B\GrBWEEK1	CRANIOGrB3dayspostSx	6457.55	37.5726	116.977	57					137.702	222.635	182.594			159.36	834.36	818.64	45.76	81.36	6.68	50	13.16	184.76	61.84	47.28	284.04	19.52	5.88	173.04	53.2	0.6
2020-10-22	16:45:00	199776	900	900	989001025043693	E:\CCI STUDY\GROUP B\GrBWEEK1	CRANIOGrB3dayspostSx	9686.53	37.8007	147.02	84					193.214	286.629	219.525			209.28	795.12	803.64	178.52	96.36	36.92	359.84	39.6	43.4	73.32	129.36	19.96	23.04	26.16	56.72	70.24	21.44
2020-10-22	17:00:00	200676	900	900	989001025043693	E:\CCI STUDY\GROUP B\GrBWEEK1	CRANIOGrB3dayspostSx	9542.87	37.7294	142.92	80					192.238	210.238	204.85			222.52	798.8	803.72	268.24	96.28	7.04	122.4	48.12	36.6	17.12	192.56	23.76	79.16	105.36	139.64	79.36	48.88
2020-10-22	17:15:00	201576	900	900	989001025043693	E:\CCI STUDY\GROUP B\GrBWEEK1	CRANIOGrB3dayspostSx	2275.8	37.4425	82.2355	19					139.679	87.4302	190.752			116.2	877.76	892.88	4.48	7.12	0	0	0	0	0	3.96	0	7.12	14.6	521.52	345.44	7.36
2020-10-22	17:30:00	202476	900	900	989001025043693	E:\CCI STUDY\GROUP B\GrBWEEK1	CRANIOGrB3dayspostSx	8309.21	37.356	154.76	72					242.732	222.02	195.157			123.48	801.64	747.92	258.16	152.08	14.4	213.8	62.16	31.36	106.56	133.12	1.52	45.52	25.92	184.84	75.12	5.68
2020-10-22	17:45:00	203376	900	900	989001025043693	E:\CCI STUDY\GROUP B\GrBWEEK1	CRANIOGrB3dayspostSx	17329.8	37.8755	130.826	158					204.351	180.954	182.172			306.68	687.48	654.68	106.72	245.32	44.8	97.96	31.88	183.04	160.16	73.24	95.52	85.16	34.56	35.04	44.72	13.92
2020-10-22	18:00:00	204276	900	900	989001025043693	E:\CCI STUDY\GROUP B\GrBWEEK1	CRANIOGrB3dayspostSx	13308	37.5725	112.675	107					178.665	179.066	209.216			230.08	750.48	692.96	8	207.04	124.72	61.32	5.12	140	81.2	42.52	153.48	125.84	38.6	68	39.4	19.8
2020-10-22	18:15:00	205176	900	900	989001025043693	E:\CCI STUDY\GROUP B\GrBWEEK1	CRANIOGrB3dayspostSx	1564.91	37.0315	147.19	12					181.153	217.455	221.387			16.24	886.28	859.32	141.44	40.68	0	0	0	11.16	0	100.72	0	40.68	746.12	1.08	0.24	0
2020-10-22	18:30:00	206076	900	900	989001025043693	E:\CCI STUDY\GROUP B\GrBWEEK1	CRANIOGrB3dayspostSx	887.002	36.5465	144.083	7					203.346	183.937	220.815			16.24	890.6	890.28	72.72	9.72	0	0	0	0	0	9.64	0	9.72	843.04	0	0	37.6
2020-10-22	18:45:00	206976	900	900	989001025043693	E:\CCI STUDY\GROUP B\GrBWEEK1	CRANIOGrB3dayspostSx	239	36.3198	141.041	2					216.764	234.546	157.358			2.08	897.92	898.92	80.56	1.08	0	0	0	0	0	0	0	1.08	898.92	0	0	0
2020-10-22	19:00:00	207876	900	900	989001025043693	E:\CCI STUDY\GROUP B\GrBWEEK1	CRANIOGrB3dayspostSx	912.218	35.5517	139.163	8					226.296	230.445	142.103			15	892.4	897.68	114.88	2.32	0	0	0	0	0	23.96	0	2.32	873.72	0	0	0
2020-10-22	19:15:00	208776	900	900	989001025043693	E:\CCI STUDY\GROUP B\GrBWEEK1	CRANIOGrB3dayspostSx	1541.42	35.9818	122.866	14					224.237	175.23	135.892			20.56	879.44	886.36	0	13.64	0	0	0	245.4	13	0	291.6	0.64	329.88	3.4	16.08	0
2020-10-22	19:30:00	209676	900	900	989001025043693	E:\CCI STUDY\GROUP B\GrBWEEK1	CRANIOGrB3dayspostSx	120	36.9024	98.2734	1					149.976	101.88	116.326			1.16	898.84	900	0	0	0	0	0	18.32	0	0	881.68	0	0	0	0	0
2020-10-22	19:45:00	210576	900	900	989001025043693	E:\CCI STUDY\GROUP B\GrBWEEK1	CRANIOGrB3dayspostSx	0	36.5469	112.451	0					166.089	123.004	117.929			0	900	900	0	0	0	0	0	0	0	0	900	0	0	0	0	0
2020-10-22	20:00:00	211476	900	900	989001025043693	E:\CCI STUDY\GROUP B\GrBWEEK1	CRANIOGrB3dayspostSx	527.846	36.4947	105.659	4					139.804	155.322	110.2			72.36	898.92	829.28	0	70.72	0	0	0	6.44	52.28	0	822.84	18.44	0	0	0	0
2020-10-22	20:15:00	212376	900	900	989001025043693	E:\CCI STUDY\GROUP B\GrBWEEK1	CRANIOGrB3dayspostSx	3579.33	36.638	119.64	29					132.085	221.208	198.7			64.96	861.08	709.92	0	190.08	5.12	0	0	96.48	1.76	0	232.28	188.32	0	254.36	121.68	0
2020-10-22	20:30:00	213276	900	900	989001025043693	E:\CCI STUDY\GROUP B\GrBWEEK1	CRANIOGrB3dayspostSx	8251.35	37.2072	128.65	71					173.401	168.149	191.887			165.92	792.92	567.6	55.36	332.4	13.52	217.48	32.52	148.84	321.36	29.24	59.52	11.04	7.68	22.32	28.64	7.84
2020-10-22	20:45:00	214176	900	900	989001025043693	E:\CCI STUDY\GROUP B\GrBWEEK1	CRANIOGrB3dayspostSx	12610.6	37.549	127.658	110					198.852	190.961	176.954			201.56	738.8	583.68	84.16	316.32	24.84	89.32	45.08	30.04	63.8	92.44	76.2	252.52	42.76	35.72	134.76	12.52
2020-10-22	21:00:00	215076	900	900	989001025043693	E:\CCI STUDY\GROUP B\GrBWEEK1	CRANIOGrB3dayspostSx	8248.42	37.5875	137.897	66					210.206	194.785	202.796			150.76	795.4	608.64	99.52	291.36	18.88	2.24	0	60.64	257.44	310.76	58.4	33.92	13.28	34.44	86.24	23.76
2020-10-22	21:15:00	215976	900	900	989001025043693	E:\CCI STUDY\GROUP B\GrBWEEK1	CRANIOGrB3dayspostSx	8306.79	37.6847	133.534	74					207.71	169.691	193.925			144.76	808.8	714.6	42.04	185.4	7.36	24.04	28.16	45.4	90.04	305.68	255.64	95.36	13.32	22.88	12.12	0
2020-10-22	21:30:00	216876	900	900	989001025043693	E:\CCI STUDY\GROUP B\GrBWEEK1	CRANIOGrB3dayspostSx	842.028	37.374	121.223	7					122.428	131.441	143.68			11.32	891.08	900	4.8	0	0.04	2.36	0	1.04	0	0	2.52	0	832.08	6.12	46.56	9.28
2020-10-22	21:45:00	217776	900	900	989001025043693	E:\CCI STUDY\GROUP B\GrBWEEK1	CRANIOGrB3dayspostSx	239	36.6133	90.2394	2					91.1645	158.093	174.296			4.76	895.24	900	0	0	0	0	0	0	0	0	0	0	891.68	0	0	8.32
2020-10-22	22:00:00	218676	900	900	989001025043693	E:\CCI STUDY\GROUP B\GrBWEEK1	CRANIOGrB3dayspostSx	600	36.2847	54.7481	5					64.2523	129.175	250.303			11.6	893.04	900	0	0	0	0	0	0	0	457.64	0	0	442.36	0	0	0
2020-10-22	22:15:00	219576	900	900	989001025043693	E:\CCI STUDY\GROUP B\GrBWEEK1	CRANIOGrB3dayspostSx	119.5	35.971	114.885	1					116.202	180.879	166.712			19	900	596.64	0	303.36	0	0	0	0	303.36	596.64	0	0	0	0	0	0
2020-10-22	22:30:00	220476	900	900	989001025043693	E:\CCI STUDY\GROUP B\GrBWEEK1	CRANIOGrB3dayspostSx	358.5	36.4956	81.3212	3					162.893	165.949	101.012			7.08	892.92	279.68	0	620.32	0	0	0	0	620.32	279.68	0	0	0	0	0	0
2020-10-22	22:45:00	221376	900	900	989001025043693	E:\CCI STUDY\GROUP B\GrBWEEK1	CRANIOGrB3dayspostSx	478.505	36.0993	106.517	3					147.796	200.869	129.441			71.84	894.76	879.68	0	20.32	0	0	0	0	3.36	356.48	0	16.96	523.2	0	0	0
2020-10-22	23:00:00	222276	900	900	989001025043693	E:\CCI STUDY\GROUP B\GrBWEEK1	CRANIOGrB3dayspostSx	1585.06	36.2667	114.493	12					152.031	176.428	140.281			42.64	879.92	353.36	0	546.64	0	0	0	0	34.72	199.16	0	511.92	154.2	0	0	0
2020-10-22	23:15:00	223176	900	900	989001025043693	E:\CCI STUDY\GROUP B\GrBWEEK1	CRANIOGrB3dayspostSx	2494.23	36.6577	136.061	24					213.385	191.277	158.579			47.04	858.84	520	110.52	380	0.04	1.04	0.28	16.12	9.52	41	155.52	370.48	289.84	7.24	7.68	1.24
2020-10-22	23:30:00	224076	900	900	989001025043693	E:\CCI STUDY\GROUP B\GrBWEEK1	CRANIOGrB3dayspostSx	2121.63	36.9673	126.902	18					175.36	174.858	157.134			31	874.84	363.12	20.8	536.88	0.04	21.68	0	16.12	40.12	1.76	323.52	496.76	0	0	0	0
2020-10-22	23:45:00	224976	900	900	989001025043693	E:\CCI STUDY\GROUP B\GrBWEEK1	CRANIOGrB3dayspostSx	9684.17	36.9916	154.368	84					253.84	227.571	196.533			193.8	796.56	627.8	208.4	272.2	13.52	163.32	30.64	182.12	243.92	43.48	22.12	28.28	105.04	12.16	42.04	13.36
2020-10-23	00:00:00	225876	900	900	989001025043693	E:\CCI STUDY\GROUP B\GrBWEEK1	CRANIOGrB3dayspostSx	8214.32	37.1127	137.768	77					173.584	191.389	224.437			129.6	816.96	550	110.6	350	0	9.72	79.08	87	87.12	41.64	11.56	262.88	167.08	0	144	9.92
2020-10-23	00:15:00	226776	900	900	989001025043693	E:\CCI STUDY\GROUP B\GrBWEEK1	CRANIOGrB3dayspostSx	2963.66	36.7748	91.6512	26					156.556	172.873	125.522			601.44	877.12	643.2	100.44	256.8	3.52	37.96	53.72	35.32	1.48	4	196.92	255.32	0	40.72	271.04	0
2020-10-23	00:30:00	227676	900	900	989001025043693	E:\CCI STUDY\GROUP B\GrBWEEK1	CRANIOGrB3dayspostSx	239	36.4107	94.7009	2					141.54	237.331	135.643			2.48	897.52	900	0	0	0	0	0	0	0	0	0	0	0	606.92	293.08	0
2020-10-23	00:45:00	228576	900	900	989001025043693	E:\CCI STUDY\GROUP B\GrBWEEK1	CRANIOGrB3dayspostSx	696.501	36.2087	112.418	6					125.005	193.188	152.005			17.96	896.52	358.68	0	541.32	0	0	0	0	0	0	49.04	541.32	0	308.96	0.68	0
2020-10-23	01:00:00	229476	900	900	989001025043693	E:\CCI STUDY\GROUP B\GrBWEEK1	CRANIOGrB3dayspostSx	1871.85	36.0349	110.665	16					130.685	152.014	161.694			50.48	868.8	177.28	0	722.72	0	0	0	6.04	0	0	2.24	722.72	2.2	107.16	57.96	1.68
2020-10-23	01:15:00	230376	900	900	989001025043693	E:\CCI STUDY\GROUP B\GrBWEEK1	CRANIOGrB3dayspostSx	4525.62	36.296	120.176	41					247.121	185.818	155.496			105.04	840.32	616.28	7.76	283.72	0	0.04	4.76	13.76	3.64	5.96	112.24	280.08	2.64	445.28	31.6	0
2020-10-23	01:30:00	231276	900	900	989001025043693	E:\CCI STUDY\GROUP B\GrBWEEK1	CRANIOGrB3dayspostSx	1743.1	36.3195	133.699	14					221.329	145.401	178.225			148.92	875.8	719.56	48.8	180.44	0.04	72.32	0	91.72	0	0	428.2	180.44	0	127.28	0	0
2020-10-23	01:45:00	232176	900	900	989001025043693	E:\CCI STUDY\GROUP B\GrBWEEK1	CRANIOGrB3dayspostSx	2643.83	36.7644	123.264	20					154.753	171.992	168.798			74.92	862.64	202.84	26.48	697.16	13.52	72.12	0	19.32	7.44	0	78	689.72	11.68	0	0	8.2
2020-10-23	02:00:00	233076	900	900	989001025043693	E:\CCI STUDY\GROUP B\GrBWEEK1	CRANIOGrB3dayspostSx	478.001	36.7172	94.4366	4					175.778	163.611	114.666			26.28	895.28	149.16	0	750.84	0	0	0	0	0	0	149.16	750.84	0	0	0	0
2020-10-23	02:15:00	233976	900	900	989001025043693	E:\CCI STUDY\GROUP B\GrBWEEK1	CRANIOGrB3dayspostSx	119.5	36.3104	116.172	1					195.317	131.886	136.291			1.2	898.8	308.68	0	591.32	0	0	0	0	0	0	308.68	591.32	0	0	0	0
2020-10-23	02:30:00	234876	900	900	989001025043693	E:\CCI STUDY\GROUP B\GrBWEEK1	CRANIOGrB3dayspostSx	1104.49	36.477	112.481	9					147.675	162.859	165.197			23.72	884.52	68.04	20.52	831.96	0	0	0	0	0	0	40.84	831.96	0	0	27.2	0
2020-10-23	02:45:00	235776	900	900	989001025043693	E:\CCI STUDY\GROUP B\GrBWEEK1	CRANIOGrB3dayspostSx	758.35	36.2175	113.958	4					125.402	121.94	175.505			14.52	885.48	0	0	900	0	0	0	0	0.08	0	0	899.92	0	0	0	0
2020-10-23	03:00:00	236676	900	900	989001025043693	E:\CCI STUDY\GROUP B\GrBWEEK1	CRANIOGrB3dayspostSx	119.5	36.0838	118.371	1					123.121	138.643	181.267			1.2	898.8	22.64	0	877.36	0	0	0	0	0	0	22.64	877.36	0	0	0	0
2020-10-23	03:15:00	237576	900	900	989001025043693	E:\CCI STUDY\GROUP B\GrBWEEK1	CRANIOGrB3dayspostSx	0	36.233	118.161	0					132.031	149.254	146.23			0	900	0	0	900	0	0	0	0	0	0	0	900	0	0	0	0
2020-10-23	03:30:00	238476	900	900	989001025043693	E:\CCI STUDY\GROUP B\GrBWEEK1	CRANIOGrB3dayspostSx	10591.6	36.8102	126.655	90					210.829	162.751	200.556			190.52	761.2	712.44	142.56	187.56	53.28	62.96	134.64	77.88	29.8	129.56	25.28	157.76	169.8	6.36	32.96	19.72
2020-10-23	03:45:00	239376	900	900	989001025043693	E:\CCI STUDY\GROUP B\GrBWEEK1	CRANIOGrB3dayspostSx	15275.2	37.4533	140.855	143					219.857	201.322	198.506			263	711.16	764.72	108.08	135.28	6	53.24	147.68	65.28	63.16	142.68	40.08	72.12	56.68	54.8	158.88	39.4
2020-10-23	04:00:00	240276	900	900	989001025043693	E:\CCI STUDY\GROUP B\GrBWEEK1	CRANIOGrB3dayspostSx	10492.1	37.6025	132.343	88					235.445	193.065	183.619			148.84	783.32	753.88	78.64	146.12	0	9.96	2	17.36	51.16	84.76	317.72	94.96	96.92	60.4	94.72	70.04
2020-10-23	04:15:00	241176	900	900	989001025043693	E:\CCI STUDY\GROUP B\GrBWEEK1	CRANIOGrB3dayspostSx	6699.42	37.4879	120.382	53					184.112	206.248	193.236			121.48	810.24	761.16	25.6	138.84	20.16	97.48	3.36	122.24	106.88	8.96	48.28	31.96	17.44	273.56	169.68	0
2020-10-23	04:30:00	242076	900	900	989001025043693	E:\CCI STUDY\GROUP B\GrBWEEK1	CRANIOGrB3dayspostSx	6293.3	37.553	117.033	58					191.059	144.725	184.179			78.84	838.04	502.24	14.2	397.76	0.04	10.24	6.76	77.92	17.48	1.48	118.76	380.28	2.96	51.24	232.24	0.6
2020-10-23	04:45:00	242976	900	900	989001025043693	E:\CCI STUDY\GROUP B\GrBWEEK1	CRANIOGrB3dayspostSx	3868.7	37.106	115.477	34					141.783	147.309	152.566			98.76	856.48	75.04	24.32	824.96	0	0	5.04	0	49.56	6.32	8.56	775.4	24.12	5.48	5.48	20.04
2020-10-23	05:00:00	243876	900	900	989001025043693	E:\CCI STUDY\GROUP B\GrBWEEK1	CRANIOGrB3dayspostSx	0	36.7705	116.843	0					165.998	137.714	134.603			0	900	0	0	900	0	0	0	0	0	0	0	900	0	0	0	0
2020-10-23	05:15:00	244776	900	900	989001025043693	E:\CCI STUDY\GROUP B\GrBWEEK1	CRANIOGrB3dayspostSx	0	36.1704	117.562	0					158.375	142.606	120.624			0	900	0	0	900	0	0	0	0	0	0	0	900	0	0	0	0
2020-10-23	05:30:00	245676	900	900	989001025043693	E:\CCI STUDY\GROUP B\GrBWEEK1	CRANIOGrB3dayspostSx	0	36.3645	114.87	0					139.203	161.643	116.464			0	900	0	0	900	0	0	0	0	0	0	0	900	0	0	0	0
2020-10-23	05:45:00	246576	900	900	989001025043693	E:\CCI STUDY\GROUP B\GrBWEEK1	CRANIOGrB3dayspostSx	0	36.2452	119.363	0					122.23	144.007	119.551			0	900	0	0	900	0	0	0	0	0	0	0	900	0	0	0	0
2020-10-23	06:00:00	247476	900	900	989001025043693	E:\CCI STUDY\GROUP B\GrBWEEK1	CRANIOGrB3dayspostSx	0	36.1798	119.288	0					119.5	163.933	119.5			0	900	0	0	900	0	0	0	0	0	0	0	900	0	0	0	0
2020-10-23	06:15:00	248376	900	900	989001025043693	E:\CCI STUDY\GROUP B\GrBWEEK1	CRANIOGrB3dayspostSx	288.853	36.0976	117.845	2					120.197	166.26	135.274			3.28	896.72	0	0	900	0	0	0	0	0.04	0	0	899.96	0	0	0	0
2020-10-23	06:30:00	249276	900	900	989001025043693	E:\CCI STUDY\GROUP B\GrBWEEK1	CRANIOGrB3dayspostSx	1572.65	36.2555	125.749	13					126.358	166.996	156.135			16.44	883.56	29.24	25.04	870.76	0	6.88	11.24	5.64	38.48	5.48	0	832.28	0	0	0	0
2020-10-23	06:45:00	250176	900	900	989001025043693	E:\CCI STUDY\GROUP B\GrBWEEK1	CRANIOGrB3dayspostSx	2673.69	36.7222	93.3862	20					167.684	134.911	141.636			39.52	861.76	394.32	0	505.68	0	0	0	0	0	0	0.04	505.68	282.76	40.28	6.24	65
2020-10-23	07:00:00	251076	900	900	989001025043693	E:\CCI STUDY\GROUP B\GrBWEEK1	CRANIOGrB3dayspostSx	607.162	36.7287	100.305	4					172.607	189.004	118.461			59.88	897.08	421.72	0	478.28	0	0	0	0	0	0	0	478.28	102.68	0	118.4	200.64
2020-10-23	07:15:00	251976	900	900	989001025043693	E:\CCI STUDY\GROUP B\GrBWEEK1	CRANIOGrB3dayspostSx	239	36.4651	117.904	2					182.533	211.06	151.428			2.52	897.48	480.2	0	419.8	0	0	0	0	0	0	0	419.8	480.2	0	0	0
2020-10-23	07:30:00	252876	900	900	989001025043693	E:\CCI STUDY\GROUP B\GrBWEEK1	CRANIOGrB3dayspostSx	0	36.3869	95.1459	0					97.8488	168.999	152.431			0	900	0	0	900	0	0	0	0	0	0	0	900	0	0	0	0
2020-10-23	07:45:00	253776	900	23.52	989001025043693	E:\CCI STUDY\GROUP B\GrBWEEK1	CRANIOGrB3dayspostSx	0	36.3001	0	0					0		168.999			0	23.52	0	0	23.52	0	0	0	0	0	0	0	23.52	0	0	0	0
2020-10-23	08:15:00	255576	900	876.48	989001025043693	E:\CCI STUDY\GROUP B\GrBWEEK1	CRANIOGrB3dayspostSx	597.5	36.6272	20.5721	5					33.6628	162.579	104.879			38.24	866.96	64.16	0	812.32	0	0	0	0	0	0	0	812.32	64.16	0	0	0
2020-10-23	08:30:00	256476	900	900	989001025043693	E:\CCI STUDY\GROUP B\GrBWEEK1	CRANIOGrB3dayspostSx	478.003	36.0917	85.0662	4					148.227	124.694	136.295			10.88	896.56	815.52	0	84.48	0	0	0	0	0	0	0	84.48	284.36	0	0	531.16
2020-10-23	08:45:00	257376	900	900	989001025043693	E:\CCI STUDY\GROUP B\GrBWEEK1	CRANIOGrB3dayspostSx	0	36.4022	55.6403	0					168.999	73.7526	119.5			0	900	900	0	0	0	0	0	0	0	0	0	0	0	0	0	900
2020-10-23	09:00:00	258276	900	900	989001025043693	E:\CCI STUDY\GROUP B\GrBWEEK1	CRANIOGrB3dayspostSx	5322.5	36.4037	117.948	47					142.069	222.731	165.47			144.24	837.68	784.6	32.08	115.4	0	8.2	15.8	3	30.56	34.64	26.04	84.84	136.32	21.72	0.96	537.92
2020-10-23	09:15:00	259176	900	23.44	989001025043693	E:\CCI STUDY\GROUP B\GrBWEEK1	CRANIOGrB3dayspostSx	0	36.4903	156.458	0					167.255	267.21	205.992			0	23.44	23.44	0	0	0	0	0	0	0	0	0	0	23.44	0	0	0

## Sheet: 985141000928723
date	time	time since start (s)	bin duration (s)	effective bin duration (s)	subject	folder	study name	distance (mm)	temperature (C)	separation (mm)	transition	separation 985141000928712 (mm)	separation 989001025043666 (mm)	separation 989001025043695 (mm)	separation 985141000928707 (mm)	separation 985141000928723 (mm)	separation 985141000928730 (mm)	separation 989001025043662 (mm)	separation 989001025043693 (mm)	separation 988002550251993 (mm)	mobile (s)	static (s)	thigmotactic (s)	isolated (s)	in centre zones (s)	antenna1.0 (s)	antenna2.0 (s)	antenna3.0 (s)	antenna4.0 (s)	antenna5.0 (s)	antenna6.0 (s)	antenna7.0 (s)	antenna8.0 (s)	antenna9.0 (s)	antenna10.0 (s)	antenna11.0 (s)	antenna12.0 (s)
2020-10-20	09:15:00	0	900	876.48	985141000928723	E:\CCI STUDY\GROUP B\GrBWEEK1	CRANIOGrB3dayspostSx	2098.6	36.8839	213.423	17						406.498	296.646	231.922		35.84	854	872.84	551.92	3.64	725.68	107.52	0	37.8	3.64	1.84	0	0	0	0	0	0
2020-10-20	09:30:00	876	900	900	985141000928723	E:\CCI STUDY\GROUP B\GrBWEEK1	CRANIOGrB3dayspostSx	1722.48	36.3456	211.599	14						400.644	287.623	244.586		24.68	881.2	879.2	582.56	20.8	774.32	104.88	0	0	20.8	0	0	0	0	0	0	0
2020-10-20	09:45:00	1776	900	900	985141000928723	E:\CCI STUDY\GROUP B\GrBWEEK1	CRANIOGrB3dayspostSx	2748.48	36.3679	154.499	23						367.137	334.522	173.55		51.28	874.92	900	218.52	0	382.44	517.56	0	0	0	0	0	0	0	0	0	0
2020-10-20	10:00:00	2676	900	900	985141000928723	E:\CCI STUDY\GROUP B\GrBWEEK1	CRANIOGrB3dayspostSx	2509.49	36.5532	128.398	21						385.141	181.778	177.899		35.56	876.52	900	50.08	0	520.2	379.8	0	0	0	0	0	0	0	0	0	0
2020-10-20	10:15:00	3576	900	900	985141000928723	E:\CCI STUDY\GROUP B\GrBWEEK1	CRANIOGrB3dayspostSx	8745.03	36.5918	176.855	77						340.032	306.599	204.252		150.12	790.36	859.32	303.24	40.68	446.88	321.92	1.16	41	25.16	1.48	25.28	15.52	0	21.6	0	0
2020-10-20	10:30:00	4476	900	900	985141000928723	E:\CCI STUDY\GROUP B\GrBWEEK1	CRANIOGrB3dayspostSx	3424.47	36.5108	172.277	26						362.613	255.015	215.041		67.36	861.04	877.16	284.56	22.84	538.2	334.16	0	4.8	22.84	0	0	0	0	0	0	0
2020-10-20	10:45:00	5376	900	900	985141000928723	E:\CCI STUDY\GROUP B\GrBWEEK1	CRANIOGrB3dayspostSx	3638.37	36.565	142.375	29						409.519	143.018	245.829		57.88	861.28	890.04	0	9.96	719.08	170.96	0	0	9.96	0	0	0	0	0	0	0
2020-10-20	11:00:00	6276	900	900	985141000928723	E:\CCI STUDY\GROUP B\GrBWEEK1	CRANIOGrB3dayspostSx	2764.94	36.7964	116.495	25						411.216	117.526	240.367		55.36	869.16	886.2	17.92	13.8	724.24	95.96	0	3.08	13.8	0	62.92	0	0	0	0	0
2020-10-20	11:15:00	7176	900	900	985141000928723	E:\CCI STUDY\GROUP B\GrBWEEK1	CRANIOGrB3dayspostSx	1703.7	36.7599	120.052	14						386.075	121.558	235.898		22.6	877.4	891.08	0	8.92	823.12	49.8	0	2.96	8.92	0	15.2	0	0	0	0	0
2020-10-20	11:30:00	8076	900	900	985141000928723	E:\CCI STUDY\GROUP B\GrBWEEK1	CRANIOGrB3dayspostSx	0	36.2501	88.4008	0						416.911	88.4008	203.394		0	900	900	0	0	900	0	0	0	0	0	0	0	0	0	0	0
2020-10-20	11:45:00	8976	900	900	985141000928723	E:\CCI STUDY\GROUP B\GrBWEEK1	CRANIOGrB3dayspostSx	1378.79	36.59	122.616	10						389.426	125.048	198.29		51.2	885.76	888	0	12	857.24	17.72	0	0.88	12	3.84	8.32	0	0	0	0	0
2020-10-20	12:00:00	9876	900	900	985141000928723	E:\CCI STUDY\GROUP B\GrBWEEK1	CRANIOGrB3dayspostSx	3866.3	37.107	145.74	35						325.948	157.527	229.056		47.72	852.28	892.84	20.44	7.16	731.12	29	0	93.2	1.64	0	3.36	5.52	1.32	0	34.2	0.64
2020-10-20	12:15:00	10776	900	900	985141000928723	E:\CCI STUDY\GROUP B\GrBWEEK1	CRANIOGrB3dayspostSx	2159.48	36.8129	156.322	16						292.37	185.895	181.332		47.84	866.72	226.04	0	673.96	160.04	32.12	0.56	33.32	673.96	0	0	0	0	0	0	0
2020-10-20	12:30:00	11676	900	900	985141000928723	E:\CCI STUDY\GROUP B\GrBWEEK1	CRANIOGrB3dayspostSx	407.998	36.5785	247.862	3						263.976	311.448	261.915		8.08	891.92	874.72	798.4	25.28	10.96	0	0	863.76	25.28	0	0	0	0	0	0	0
2020-10-20	12:45:00	12576	900	900	985141000928723	E:\CCI STUDY\GROUP B\GrBWEEK1	CRANIOGrB3dayspostSx	1392.2	36.8384	198.463	13						258.057	301.85	203.674		12.48	887.52	591.84	523.12	308.16	3.76	0	0	588.08	308.16	0	0	0	0	0	0	0
2020-10-20	13:00:00	13476	900	900	985141000928723	E:\CCI STUDY\GROUP B\GrBWEEK1	CRANIOGrB3dayspostSx	119.5	36.6186	209.324	1						229.005	323.786	239.109		0.08	899.92	899.84	529.68	0.16	0	0	0	899.84	0.16	0	0	0	0	0	0	0
2020-10-20	13:15:00	14376	900	900	985141000928723	E:\CCI STUDY\GROUP B\GrBWEEK1	CRANIOGrB3dayspostSx	119.5	36.5058	224.151	1						248.903	329.137	239.428		0.08	899.92	899.6	708.72	0.4	0	0	0	899.6	0.4	0	0	0	0	0	0	0
2020-10-20	13:30:00	15276	900	900	985141000928723	E:\CCI STUDY\GROUP B\GrBWEEK1	CRANIOGrB3dayspostSx	2738.16	36.7753	167.397	21						222.445	232.678	210.58		32.68	878.44	591.16	163.96	308.84	19.08	6.16	2.36	540.36	308.84	0	23.2	0	0	0	0	0
2020-10-20	13:45:00	16176	900	900	985141000928723	E:\CCI STUDY\GROUP B\GrBWEEK1	CRANIOGrB3dayspostSx	766.5	36.179	130.156	7						264.098	131.952	252.033		10.6	889.4	836	74	64	3.76	1.6	0	830.64	64	0	0	0	0	0	0	0
2020-10-20	14:00:00	17076	900	900	985141000928723	E:\CCI STUDY\GROUP B\GrBWEEK1	CRANIOGrB3dayspostSx	3655.08	36.3163	117.318	33						243.57	144.76	193.149		231.52	866.24	772.72	53.2	127.28	0	0	0	636.36	100	6.6	24.16	27.28	3.8	49.6	51.12	1.08
2020-10-20	14:15:00	17976	900	900	985141000928723	E:\CCI STUDY\GROUP B\GrBWEEK1	CRANIOGrB3dayspostSx	3328.88	37.333	233.513	30						248.114	312.631	257.936		31.88	870.6	545.4	496.2	354.6	1.08	0	0	38.48	342.2	0	10.88	12.4	1.36	445.6	40.24	7.76
2020-10-20	14:30:00	18876	900	900	985141000928723	E:\CCI STUDY\GROUP B\GrBWEEK1	CRANIOGrB3dayspostSx	6336.67	37.4051	261.671	61						355.345	322.223	299.679		72.24	833.84	793.08	660.4	106.92	0.84	0.04	0	3.28	19.88	1.84	71.84	87.04	20.16	672.32	13.44	9.32
2020-10-20	14:45:00	19776	900	900	985141000928723	E:\CCI STUDY\GROUP B\GrBWEEK1	CRANIOGrB3dayspostSx	239	36.9543	276.224	2						349.72	353.359	324.225		2.4	897.6	900	835.36	0	0	0	0	0	0	0	25.36	0	0	874.64	0	0
2020-10-20	15:00:00	20676	900	900	985141000928723	E:\CCI STUDY\GROUP B\GrBWEEK1	CRANIOGrB3dayspostSx	3584.82	36.9934	261.195	35						344.198	321.149	306.853		42.08	868.48	893.64	736.56	6.36	96.48	27.44	0	1.08	4.12	0	20.72	2.24	5.52	734.68	6.64	1.08
2020-10-20	15:15:00	21576	900	900	985141000928723	E:\CCI STUDY\GROUP B\GrBWEEK1	CRANIOGrB3dayspostSx	1476.71	36.878	268.37	13						293.807	378.51	325.186		28.2	887.32	899.96	788.76	0.04	0	0	0	0	0	0	116.56	0.04	3.68	736.28	43	0.44
2020-10-20	15:30:00	22476	900	900	985141000928723	E:\CCI STUDY\GROUP B\GrBWEEK1	CRANIOGrB3dayspostSx	2461.92	36.542	236.446	21						262.99	351.733	300.881		34	877.88	898.52	599.12	1.48	0	0	0	5.8	0	0	299.52	1.48	0.56	548.2	17.84	26.6
2020-10-20	15:45:00	23376	900	900	985141000928723	E:\CCI STUDY\GROUP B\GrBWEEK1	CRANIOGrB3dayspostSx	0	35.9117	262.625	0						283.097	368.475	336.837		0	900	900	798.8	0	0	0	0	0	0	0	0	0	0	900	0	0
2020-10-20	16:00:00	24276	900	900	985141000928723	E:\CCI STUDY\GROUP B\GrBWEEK1	CRANIOGrB3dayspostSx	119.5	36.0293	172.671	1						172.708	285.53	269.853		1.2	898.8	900	30.92	0	0	0	0	0	0	0	869.28	0	0	30.72	0	0
2020-10-20	16:15:00	25176	900	900	985141000928723	E:\CCI STUDY\GROUP B\GrBWEEK1	CRANIOGrB3dayspostSx	0	37.199	282.851	0						334.674	366.531	337.68		0	900	900	888	0	0	0	0	0	0	0	0	0	0	900	0	0
2020-10-20	16:30:00	26076	900	900	985141000928723	E:\CCI STUDY\GROUP B\GrBWEEK1	CRANIOGrB3dayspostSx	299.251	37.0218	268.988	3						335.412	364.781	352.406		4.92	897.6	900	858.56	0	0	0	0	0.04	0	0	20.04	0	0	879.92	0	0
2020-10-20	16:45:00	26976	900	900	985141000928723	E:\CCI STUDY\GROUP B\GrBWEEK1	CRANIOGrB3dayspostSx	911.447	37.1578	270.771	8						281.091	411.434	333.621		8.24	891.76	900	859.52	0	0	0	0	0.88	0	0	19.72	0	0	879.4	0	0
2020-10-20	17:00:00	27876	900	900	985141000928723	E:\CCI STUDY\GROUP B\GrBWEEK1	CRANIOGrB3dayspostSx	0	37.1963	171.479	0						171.93	319.617	259.482		0	900	900	23.6	0	0	0	0	0	0	0	876.4	0	0	23.6	0	0
2020-10-20	17:15:00	28776	900	900	985141000928723	E:\CCI STUDY\GROUP B\GrBWEEK1	CRANIOGrB3dayspostSx	717.002	37.198	239.343	6						363.68	299.386	310.264		9.36	890.64	900	744.56	0	0	0	0	0	0	0	52.08	0	0	832.88	15.04	0
2020-10-20	17:30:00	29676	900	900	985141000928723	E:\CCI STUDY\GROUP B\GrBWEEK1	CRANIOGrB3dayspostSx	10472.1	37.4595	190.925	91						252.173	274.12	252.722		161.88	797.76	879.48	429.28	20.52	134.24	66.64	0	5.08	11.44	4.28	24.32	9.08	126.84	256.16	233.68	28.24
2020-10-20	17:45:00	30576	900	900	985141000928723	E:\CCI STUDY\GROUP B\GrBWEEK1	CRANIOGrB3dayspostSx	5444.17	37.5995	177.906	48						280.556	225.051	253.864		62.32	853.68	889.36	342.92	10.64	68.92	76.2	0	59.88	8.16	103.44	3.36	2.48	9.48	237.12	313.92	17.04
2020-10-20	18:00:00	31476	900	900	985141000928723	E:\CCI STUDY\GROUP B\GrBWEEK1	CRANIOGrB3dayspostSx	5148.14	37.2069	160.279	47						214.572	189.911	253.78		64.56	856.44	886.68	193.28	13.32	348.6	233.36	0	6.4	7.72	37.6	42.52	5.6	26.84	97.88	93.48	0
2020-10-20	18:15:00	32376	900	900	985141000928723	E:\CCI STUDY\GROUP B\GrBWEEK1	CRANIOGrB3dayspostSx	5307.06	37.9156	173.565	46						202.488	272.53	273.867		195.64	843.12	874.52	309.64	25.48	286.36	8.96	0	7.08	15.24	34.72	39.8	10.24	56.44	0	295.56	145.6
2020-10-20	18:30:00	33276	900	900	985141000928723	E:\CCI STUDY\GROUP B\GrBWEEK1	CRANIOGrB3dayspostSx	2490.7	37.4413	233.809	22						307.717	283.732	320.347		18.12	881.88	896.04	500.4	3.96	307.92	6.4	0.68	0.2	1.96	0.88	0	2	44.36	451.8	81.8	2
2020-10-20	18:45:00	34176	900	900	985141000928723	E:\CCI STUDY\GROUP B\GrBWEEK1	CRANIOGrB3dayspostSx	1198.24	37.64	183.008	11						224.617	241.491	309.393		36.96	888.44	896.4	169.72	3.6	777.76	0	0	1.48	1.8	0	13.16	1.8	0.6	68.84	17.52	17.04
2020-10-20	19:00:00	35076	900	900	985141000928723	E:\CCI STUDY\GROUP B\GrBWEEK1	CRANIOGrB3dayspostSx	1075.5	37.2207	141.665	9						178.847	160.828	253.657		14.52	885.48	900	6.28	0	779.92	117.48	2.6	0	0	0	0	0	0	0	0	0
2020-10-20	19:15:00	35976	900	900	985141000928723	E:\CCI STUDY\GROUP B\GrBWEEK1	CRANIOGrB3dayspostSx	1926.61	36.9367	173.407	15						193.724	233.009	256.946		33.12	882.64	890.48	284.24	9.52	755.76	96.76	0	8.44	9.52	0	28.64	0	0	0.88	0	0
2020-10-20	19:30:00	36876	900	900	985141000928723	E:\CCI STUDY\GROUP B\GrBWEEK1	CRANIOGrB3dayspostSx	0	36.9879	160.827	0						195.177	183.709	267.559		0	900	900	177.92	0	900	0	0	0	0	0	0	0	0	0	0	0
2020-10-20	19:45:00	37776	900	900	985141000928723	E:\CCI STUDY\GROUP B\GrBWEEK1	CRANIOGrB3dayspostSx	239.001	36.9338	161.655	2						217.081	181.184	266.199		17.88	898.84	900	116.44	0	891.08	8.92	0	0	0	0	0	0	0	0	0	0
2020-10-20	20:00:00	38676	900	900	985141000928723	E:\CCI STUDY\GROUP B\GrBWEEK1	CRANIOGrB3dayspostSx	1391.45	36.8602	80.2069	12						147.283	117.082	224.773		434.16	885.08	763.72	0	136.28	587.36	7.28	0	139.8	68.88	29.28	0	67.4	0	0	0	0
2020-10-20	20:15:00	39576	900	900	985141000928723	E:\CCI STUDY\GROUP B\GrBWEEK1	CRANIOGrB3dayspostSx	170.484	36.6095	110.704	2						119.063	119.444	177.259		4.52	897.84	900	0	0	0.04	879.88	0	20.08	0	0	0	0	0	0	0	0
2020-10-20	20:30:00	40476	900	900	985141000928723	E:\CCI STUDY\GROUP B\GrBWEEK1	CRANIOGrB3dayspostSx	119.5	36.8913	92.0899	0						203.071	95.0422	264.513		9.56	898.96	900	0.16	0	876.4	23.6	0	0	0	0	0	0	0	0	0	0
2020-10-20	20:45:00	41376	900	900	985141000928723	E:\CCI STUDY\GROUP B\GrBWEEK1	CRANIOGrB3dayspostSx	0	36.5783	0	0						197.252	0	267.21		0	900	900	0	0	900	0	0	0	0	0	0	0	0	0	0	0
2020-10-20	21:00:00	42276	900	900	985141000928723	E:\CCI STUDY\GROUP B\GrBWEEK1	CRANIOGrB3dayspostSx	705.436	36.657	101.403	6						167.407	102.236	250.348		25.32	892.84	900	0	0	867.56	14.72	0	17.72	0	0	0	0	0	0	0	0
2020-10-20	21:15:00	43176	900	900	985141000928723	E:\CCI STUDY\GROUP B\GrBWEEK1	CRANIOGrB3dayspostSx	300.056	36.7477	128.324	1						162.271	198.636	257.883		45.56	896.48	900	1.28	0	877.72	0	0	22.28	0	0	0	0	0	0	0	0
2020-10-20	21:30:00	44076	900	900	985141000928723	E:\CCI STUDY\GROUP B\GrBWEEK1	CRANIOGrB3dayspostSx	534.42	36.6019	126.305	6						163.098	204.721	233.942		9.52	890.48	897.6	21.72	2.4	876.16	2.4	0	0	2.4	19.04	0	0	0	0	0	0
2020-10-20	21:45:00	44976	900	900	985141000928723	E:\CCI STUDY\GROUP B\GrBWEEK1	CRANIOGrB3dayspostSx	1396.91	36.7977	130.279	12						182.456	167.043	274.873		40.56	882.08	895.28	27.16	4.72	839.88	20.6	0	1.64	4.72	1.24	0	0	31.92	0	0	0
2020-10-20	22:00:00	45876	900	900	985141000928723	E:\CCI STUDY\GROUP B\GrBWEEK1	CRANIOGrB3dayspostSx	2466.78	37.3593	133.997	20						184.125	170.041	273.85		103.36	875.12	900	43.24	0	678.36	68.32	12.64	90.68	0	0	50	0	0	0	0	0
2020-10-20	22:15:00	46776	900	900	985141000928723	E:\CCI STUDY\GROUP B\GrBWEEK1	CRANIOGrB3dayspostSx	7417.32	37.3263	114.397	62						142.306	175.185	239.59		258.92	825.32	675.8	31.36	224.2	308.84	176.2	24.32	45.8	221.76	32.88	65.28	2.44	3.6	1.88	4.92	12.08
2020-10-20	22:30:00	47676	900	900	985141000928723	E:\CCI STUDY\GROUP B\GrBWEEK1	CRANIOGrB3dayspostSx	239	36.8744	119.043	2						161.665	160.639	127.776		2.36	897.64	151.68	0	748.32	0	151.68	0	0	748.32	0	0	0	0	0	0	0
2020-10-20	22:45:00	48576	900	900	985141000928723	E:\CCI STUDY\GROUP B\GrBWEEK1	CRANIOGrB3dayspostSx	1434	35.9801	106.903	12						132.479	145.142	142.374		100.84	883.2	430.44	0	469.56	0	430.44	0	0	469.56	0	0	0	0	0	0	0
2020-10-20	23:00:00	49476	900	900	985141000928723	E:\CCI STUDY\GROUP B\GrBWEEK1	CRANIOGrB3dayspostSx	1195	35.5765	106.36	10						106.36	163.419	124.844		17.36	882.64	99.04	0	800.96	0	99.04	0	0	800.96	0	0	0	0	0	0	0
2020-10-20	23:15:00	50376	900	900	985141000928723	E:\CCI STUDY\GROUP B\GrBWEEK1	CRANIOGrB3dayspostSx	0	35.525	119.5	0						119.5	168.999	119.5		0	900	0	0	900	0	0	0	0	900	0	0	0	0	0	0	0
2020-10-20	23:30:00	51276	900	900	985141000928723	E:\CCI STUDY\GROUP B\GrBWEEK1	CRANIOGrB3dayspostSx	0	35.6632	115.721	0						115.721	168.999	119.5		0	900	0	0	900	0	0	0	0	900	0	0	0	0	0	0	0
2020-10-20	23:45:00	52176	900	900	985141000928723	E:\CCI STUDY\GROUP B\GrBWEEK1	CRANIOGrB3dayspostSx	795.494	36.1253	112.039	6						115.627	153.946	119.683		10.52	889.48	36.44	0	863.56	0	7.8	28.64	0	863.56	0	0	0	0	0	0	0
2020-10-21	00:00:00	53076	900	900	985141000928723	E:\CCI STUDY\GROUP B\GrBWEEK1	CRANIOGrB3dayspostSx	7226.83	36.2841	126.831	58						146.684	217.46	205.402		135.24	812.44	856.64	23.68	43.36	329.16	290.88	71.2	54.32	18.76	0	89.64	24.6	0	14.56	6.88	0
2020-10-21	00:15:00	53976	900	900	985141000928723	E:\CCI STUDY\GROUP B\GrBWEEK1	CRANIOGrB3dayspostSx	3481.8	37.0839	112.381	31						131.603	165.722	174.112		59.8	867.56	540.72	2.76	359.28	30.2	193.52	132.84	24	358.96	150.36	9.8	0.32	0	0	0	0
2020-10-21	00:30:00	54876	900	900	985141000928723	E:\CCI STUDY\GROUP B\GrBWEEK1	CRANIOGrB3dayspostSx	119.5	35.8181	120.67	1						143.305	170.435	122.548		1.2	898.8	49.56	0	850.44	0	49.56	0	0	850.44	0	0	0	0	0	0	0
2020-10-21	00:45:00	55776	900	900	985141000928723	E:\CCI STUDY\GROUP B\GrBWEEK1	CRANIOGrB3dayspostSx	0	35.3462	119.338	0						168.64	168.793	119.555		0	900	0	0	900	0	0	0	0	900	0	0	0	0	0	0	0
2020-10-21	01:00:00	56676	900	900	985141000928723	E:\CCI STUDY\GROUP B\GrBWEEK1	CRANIOGrB3dayspostSx	288.495	35.46	86.9702	3						143.41	130.216	119.495		122.48	898.88	128.4	0	771.6	0	55.32	73.08	0	771.6	0	0	0	0	0	0	0
2020-10-21	01:15:00	57576	900	900	985141000928723	E:\CCI STUDY\GROUP B\GrBWEEK1	CRANIOGrB3dayspostSx	358.495	35.483	114.432	3						195.776	142.343	134.623		38.24	899.92	900	0	0	0	22.84	856.88	0	0	20.28	0	0	0	0	0	0
2020-10-21	01:30:00	58476	900	900	985141000928723	E:\CCI STUDY\GROUP B\GrBWEEK1	CRANIOGrB3dayspostSx	239	35.3323	113.477	2						153.809	145.457	134.652		2.4	897.6	900	0	0	0	275.88	624.12	0	0	0	0	0	0	0	0	0
2020-10-21	01:45:00	59376	900	900	985141000928723	E:\CCI STUDY\GROUP B\GrBWEEK1	CRANIOGrB3dayspostSx	886	35.9172	88.3285	8						167.315	108.346	140.212		10.92	889.08	895.32	0	4.68	0	366.44	528.88	0	4.68	0	0	0	0	0	0	0
2020-10-21	02:00:00	60276	900	900	985141000928723	E:\CCI STUDY\GROUP B\GrBWEEK1	CRANIOGrB3dayspostSx	7561.8	35.7683	124.793	62						209.059	153.981	152.857		163.96	807.44	632.08	60.44	267.92	7.04	136.08	47.08	15.72	187.48	5.32	61.2	80.44	302.96	15.2	4.64	36.84
2020-10-21	02:15:00	61176	900	900	985141000928723	E:\CCI STUDY\GROUP B\GrBWEEK1	CRANIOGrB3dayspostSx	5523.5	35.9994	87.6969	44						153.696	113.007	164.087		165.8	843.2	321.28	13.96	578.72	106.6	46.2	0	72.6	434.88	9.6	61.24	143.84	19.16	4.2	1.68	0
2020-10-21	02:30:00	62076	900	900	985141000928723	E:\CCI STUDY\GROUP B\GrBWEEK1	CRANIOGrB3dayspostSx	478	35.9977	131.102	4						180.325	179.724	228.464		6.12	893.88	900	9.44	0	883.96	16.04	0	0	0	0	0	0	0	0	0	0
2020-10-21	02:45:00	62976	900	900	985141000928723	E:\CCI STUDY\GROUP B\GrBWEEK1	CRANIOGrB3dayspostSx	0	35.9683	178.777	0						319.334	258.494	241.838		0	900	900	298.8	0	900	0	0	0	0	0	0	0	0	0	0	0
2020-10-21	03:00:00	63876	900	900	985141000928723	E:\CCI STUDY\GROUP B\GrBWEEK1	CRANIOGrB3dayspostSx	0	35.8606	119.837	0						324.545	121.824	195.718		0	900	900	0	0	900	0	0	0	0	0	0	0	0	0	0	0
2020-10-21	03:15:00	64776	900	900	985141000928723	E:\CCI STUDY\GROUP B\GrBWEEK1	CRANIOGrB3dayspostSx	0	35.939	119.374	0						371.69	119.617	209.427		0	900	900	0	0	900	0	0	0	0	0	0	0	0	0	0	0
2020-10-21	03:30:00	65676	900	900	985141000928723	E:\CCI STUDY\GROUP B\GrBWEEK1	CRANIOGrB3dayspostSx	0	35.831	143.729	0						178.881	155.684	264.599		0	900	900	1.72	0	900	0	0	0	0	0	0	0	0	0	0	0
2020-10-21	03:45:00	66576	900	900	985141000928723	E:\CCI STUDY\GROUP B\GrBWEEK1	CRANIOGrB3dayspostSx	0	35.8926	119.981	0						121.974	168.999	216.949		0	900	900	0	0	900	0	0	0	0	0	0	0	0	0	0	0
2020-10-21	04:00:00	67476	900	900	985141000928723	E:\CCI STUDY\GROUP B\GrBWEEK1	CRANIOGrB3dayspostSx	0	36.0398	117.496	0						150.122	122.573	210.231		0	900	900	0	0	900	0	0	0	0	0	0	0	0	0	0	0
2020-10-21	04:15:00	68376	900	900	985141000928723	E:\CCI STUDY\GROUP B\GrBWEEK1	CRANIOGrB3dayspostSx	2482	36.2402	122.33	21						232.217	149.909	157.585		45.76	860.28	871.76	1.04	28.24	608.16	203	4.96	0	8.16	9	18.36	20.08	24.28	2.16	1.84	0
2020-10-21	04:30:00	69276	900	900	985141000928723	E:\CCI STUDY\GROUP B\GrBWEEK1	CRANIOGrB3dayspostSx	6130.61	36.0031	113.306	54						209.167	157.454	162.822		143.44	849.36	823.56	11.28	76.44	45.48	258.32	58.8	241.4	12.68	72.32	135.56	63.76	0	11.68	0	0
2020-10-21	04:45:00	70176	900	900	985141000928723	E:\CCI STUDY\GROUP B\GrBWEEK1	CRANIOGrB3dayspostSx	3349.98	36.8471	133.419	30						206.096	194.438	177.285		39.52	870.16	506.76	98.36	393.24	25.32	0	0.04	23.6	122.04	96.32	109.12	271.2	15.44	4.08	223.04	9.8
2020-10-21	05:00:00	71076	900	900	985141000928723	E:\CCI STUDY\GROUP B\GrBWEEK1	CRANIOGrB3dayspostSx	1045.28	36.7951	125.657	6						186.886	173.342	168.642		13.56	886.44	874.88	19.08	25.12	137.12	0	0	680.84	23.48	0	49.2	1.64	0	7.72	0	0
2020-10-21	05:15:00	71976	900	900	985141000928723	E:\CCI STUDY\GROUP B\GrBWEEK1	CRANIOGrB3dayspostSx	1226.46	36.6079	131.987	12						188.824	163.784	219.503		61.88	891.76	895.24	53.16	4.76	0	0	0	427.52	0	0	467.72	4.76	0	0	0	0
2020-10-21	05:30:00	72876	900	900	985141000928723	E:\CCI STUDY\GROUP B\GrBWEEK1	CRANIOGrB3dayspostSx	2853.91	36.3455	123.476	21						179.257	191.618	159.847		34.88	868.76	880.96	18.28	19.04	0	0	0	660.16	6.88	8.12	196.56	12.16	0	8.96	1.4	5.76
2020-10-21	05:45:00	73776	900	900	985141000928723	E:\CCI STUDY\GROUP B\GrBWEEK1	CRANIOGrB3dayspostSx	2956.71	36.3693	111.15	25						180.216	119.358	166.922		67.56	871.84	697.24	14.96	202.76	0	279.48	4.4	200.96	172.8	0	179.84	29.96	0	15.28	3.72	13.56
2020-10-21	06:00:00	74676	900	900	985141000928723	E:\CCI STUDY\GROUP B\GrBWEEK1	CRANIOGrB3dayspostSx	6717.3	36.3604	131.006	58						209.315	205.713	197.574		144.76	831.24	734.6	4.04	165.4	48.12	228.32	96.4	27.88	96.84	0	139.2	68.56	33	23.04	123	15.64
2020-10-21	06:15:00	75576	900	900	985141000928723	E:\CCI STUDY\GROUP B\GrBWEEK1	CRANIOGrB3dayspostSx	7484.66	36.1195	128.697	57						162.811	166.636	177.323		169.92	819	487.92	32.88	412.08	48.08	38.36	26.76	32.2	401.2	3.12	45.16	10.88	46.8	26.92	42	178.52
2020-10-21	06:30:00	76476	900	900	985141000928723	E:\CCI STUDY\GROUP B\GrBWEEK1	CRANIOGrB3dayspostSx	1125	36.6955	114.127	9						194.603	143.647	169.26		7.88	892.12	589.68	0	310.32	159.32	430.36	0	0	310.32	0	0	0	0	0	0	0
2020-10-21	06:45:00	77376	900	900	985141000928723	E:\CCI STUDY\GROUP B\GrBWEEK1	CRANIOGrB3dayspostSx	1690.63	36.3459	101.952	13						144.413	143.8	149.983		16.44	886.88	193.36	13.16	706.64	172.76	4.96	0	15.64	706.64	0	0	0	0	0	0	0
2020-10-21	07:00:00	78276	900	900	985141000928723	E:\CCI STUDY\GROUP B\GrBWEEK1	CRANIOGrB3dayspostSx	1013.98	36.2071	79.8239	6						116.523	136.132	229.981		203.56	894.28	667.96	0	232.04	667.96	0	0	0	232.04	0	0	0	0	0	0	0
2020-10-21	07:15:00	79176	900	900	985141000928723	E:\CCI STUDY\GROUP B\GrBWEEK1	CRANIOGrB3dayspostSx	362.339	35.9542	111.757	3						113.604	213.083	276.536		158.92	897.36	562.44	0	337.56	561.72	0.72	0	0	337.56	0	0	0	0	0	0	0
2020-10-21	07:30:00	80076	900	900	985141000928723	E:\CCI STUDY\GROUP B\GrBWEEK1	CRANIOGrB3dayspostSx	119.5	36.0557	144.717	0						168.823	180.523	323.932		8.32	900	900	0	0	900	0	0	0	0	0	0	0	0	0	0	0
2020-10-21	07:45:00	80976	900	900	985141000928723	E:\CCI STUDY\GROUP B\GrBWEEK1	CRANIOGrB3dayspostSx	4306.54	36.0742	117.545	37						172.435	166.781	216.061		73.64	850.32	848.16	18	51.84	388.84	81.24	4.28	191	42.56	11.12	159.88	9.28	11.8	0	0	0
2020-10-21	08:00:00	81876	900	900	985141000928723	E:\CCI STUDY\GROUP B\GrBWEEK1	CRANIOGrB3dayspostSx	1061.77	35.5775	131.607	8						184.299	141.831	226.805		33.12	886.84	894.76	0	5.24	0	0	0	368.4	0	0	526.36	5.24	0	0	0	0
2020-10-21	08:15:00	82776	900	900	985141000928723	E:\CCI STUDY\GROUP B\GrBWEEK1	CRANIOGrB3dayspostSx	683.424	35.8163	118.217	4						179.935	122.508	261.338		17.88	888.08	891.08	0	8.92	0	0	0	864.84	0	0	26.24	8.92	0	0	0	0
2020-10-21	08:30:00	83676	900	900	985141000928723	E:\CCI STUDY\GROUP B\GrBWEEK1	CRANIOGrB3dayspostSx	767.807	35.2489	115.509	7						222.586	119.287	232.627		210.36	898.48	790.84	6.16	109.16	8.72	0	0	160.84	109.16	0	621.28	0	0	0	0	0
2020-10-21	08:45:00	84576	900	900	985141000928723	E:\CCI STUDY\GROUP B\GrBWEEK1	CRANIOGrB3dayspostSx	4894.23	35.6169	126.841	42						158.377	207.029	201.426		58	842	815.44	14.4	84.56	74.88	492.2	20.44	12.52	41.64	19.96	90.24	42.92	92.88	9.4	2.48	0.44
2020-10-21	09:00:00	85476	900	900	985141000928723	E:\CCI STUDY\GROUP B\GrBWEEK1	CRANIOGrB3dayspostSx	3762.43	36.1412	122.406	36						153.805	173.997	209.828		83.32	854.72	455.44	59.6	444.56	151.08	85.76	11.2	77.4	126.2	27.76	66.2	318.36	17.36	4.24	8.52	5.92
2020-10-21	09:15:00	86376	900	900	985141000928723	E:\CCI STUDY\GROUP B\GrBWEEK1	CRANIOGrB3dayspostSx	238.999	36.2229	127.418	2						172.282	200.918	156.406		8.24	898.8	236.48	0	663.52	0	0	0	0	0	0	0	663.52	236.48	0	0	0
2020-10-21	09:30:00	87276	900	900	985141000928723	E:\CCI STUDY\GROUP B\GrBWEEK1	CRANIOGrB3dayspostSx	239	35.9888	117.764	2						144.777	243.796	144.338		1.28	898.72	457.36	0	442.64	0	0	0	0	0	0	0	442.64	457.36	0	0	0
2020-10-21	09:45:00	88176	900	900	985141000928723	E:\CCI STUDY\GROUP B\GrBWEEK1	CRANIOGrB3dayspostSx	119.5	35.7434	120.006	1						176.356	249.124	127.629		1.2	898.8	760.68	0	139.32	0	0	0	0	0	0	0	139.32	760.68	0	0	0
2020-10-21	10:00:00	89076	900	900	985141000928723	E:\CCI STUDY\GROUP B\GrBWEEK1	CRANIOGrB3dayspostSx	3841.75	35.6441	113.11	35						134.072	193.38	167.21		49.48	850.52	573.8	15.4	326.2	14.96	237	14.28	55.24	50.96	0	39.84	275.24	195.12	8.36	9	0
2020-10-21	10:15:00	89976	900	900	985141000928723	E:\CCI STUDY\GROUP B\GrBWEEK1	CRANIOGrB3dayspostSx	239	35.8816	15.5894	2						16.7433	118.008	120.846		5.8	894.2	10.16	0	889.84	0	0	0	10.16	889.84	0	0	0	0	0	0	0
2020-10-21	10:30:00	90876	900	900	985141000928723	E:\CCI STUDY\GROUP B\GrBWEEK1	CRANIOGrB3dayspostSx	597.501	36.046	114.117	5						121.059	121.603	121.603		16.08	896.72	40.6	0	859.4	0	40.6	0	0	859.4	0	0	0	0	0	0	0
2020-10-21	10:45:00	91776	900	900	985141000928723	E:\CCI STUDY\GROUP B\GrBWEEK1	CRANIOGrB3dayspostSx	1801.01	36.1106	100.955	15						158.642	102.213	153.807		108.08	887.44	367.44	33.12	532.56	0.08	184.84	0	182.52	532.56	0	0	0	0	0	0	0
2020-10-21	11:00:00	92676	900	900	985141000928723	E:\CCI STUDY\GROUP B\GrBWEEK1	CRANIOGrB3dayspostSx	955.991	36.0816	113.129	8						116.288	151.484	136.729		29.08	891.2	119.88	0	780.12	0	10.16	0	109.72	780.12	0	0	0	0	0	0	0
2020-10-21	11:15:00	93576	900	900	985141000928723	E:\CCI STUDY\GROUP B\GrBWEEK1	CRANIOGrB3dayspostSx	3095.03	35.7311	108.668	25						130.944	154.75	213.47		62.96	864.56	795.28	0	104.72	10.16	50.64	62.32	535.12	88.52	105.8	31.24	16.2	0	0	0	0
2020-10-21	11:30:00	94476	900	900	985141000928723	E:\CCI STUDY\GROUP B\GrBWEEK1	CRANIOGrB3dayspostSx	1584.65	35.9184	118.616	14						140.147	156.666	240.88		38.68	881	898.68	54.8	1.32	18.64	3.08	12.2	753.28	1.32	0	111.48	0	0	0	0	0
2020-10-21	11:45:00	95376	900	900	985141000928723	E:\CCI STUDY\GROUP B\GrBWEEK1	CRANIOGrB3dayspostSx	648.352	35.7052	120.974	5						137.73	175.889	216.903		7.52	895.04	891.6	0	8.4	0	15.6	0	736.56	8.4	0	139.44	0	0	0	0	0
2020-10-21	12:00:00	96276	900	900	985141000928723	E:\CCI STUDY\GROUP B\GrBWEEK1	CRANIOGrB3dayspostSx	0	35.522	108.498	0						144.26	119.5	119.5		0	900	0	0	900	0	0	0	0	900	0	0	0	0	0	0	0
2020-10-21	12:15:00	97176	900	900	985141000928723	E:\CCI STUDY\GROUP B\GrBWEEK1	CRANIOGrB3dayspostSx	1969.99	35.5396	142.728	19						168.826	159.789	145.401		90	887.44	570.8	0	329.2	0	485.64	85.16	0	329.2	0	0	0	0	0	0	0
2020-10-21	12:30:00	98076	900	900	985141000928723	E:\CCI STUDY\GROUP B\GrBWEEK1	CRANIOGrB3dayspostSx	457.497	35.4643	110.358	3						136.417	154.039	129.875		11.96	894.16	335.8	0	564.2	0	266.68	69.12	0	564.2	0	0	0	0	0	0	0
2020-10-21	12:45:00	98976	900	900	985141000928723	E:\CCI STUDY\GROUP B\GrBWEEK1	CRANIOGrB3dayspostSx	1209.98	35.4575	128.957	8						147.197	192.638	160.712		95.12	888.96	611.24	6.44	288.76	0	141.96	90.28	0	282.8	372.36	0	5.96	0	0	6.64	0
2020-10-21	13:00:00	99876	900	900	985141000928723	E:\CCI STUDY\GROUP B\GrBWEEK1	CRANIOGrB3dayspostSx	5700.59	36.7522	103.456	52						121.598	148.997	171.654		417.24	846.68	378.4	29	521.6	119.04	0	0	41.48	203.24	20.64	2.4	318.36	141.6	7.24	9.2	36.8
2020-10-21	13:15:00	100776	900	900.04	985141000928723	E:\CCI STUDY\GROUP B\GrBWEEK1	CRANIOGrB3dayspostSx	8513.46	36.6729	121.32	78						144.796	174.027	219.93		146.24	799.2	654.08	7.6	245.96	28.4	2.28	3	36.6	87.64	51.36	11.28	158.32	380.04	16.4	27.84	96.88
2020-10-21	13:30:00	101676	900	900	985141000928723	E:\CCI STUDY\GROUP B\GrBWEEK1	CRANIOGrB3dayspostSx	5190.01	35.113	118.693	49						143.285	142.832	293.297		93.6	840.92	860.16	2.16	39.84	0	0	0	6.16	10.08	0.04	13.76	29.76	122.76	4.92	4.28	708.24
2020-10-21	13:45:00	102576	900	900	985141000928723	E:\CCI STUDY\GROUP B\GrBWEEK1	CRANIOGrB3dayspostSx	10038.3	34.418	123.39	91						142.003	174.52	257.498		96.2	803.8	631.92	11.56	268.08	0	0	0	65.68	258.84	4.52	27.96	9.24	145.8	17.8	70.4	299.76
2020-10-21	14:00:00	103476	900	900	985141000928723	E:\CCI STUDY\GROUP B\GrBWEEK1	CRANIOGrB3dayspostSx	6535.05	34.2886	116.796	60						153.405	162.685	262.259		81.8	834.6	833.32	5.6	66.68	0	0	0	11.32	64.32	0	49.76	2.36	263.6	66.88	60.92	380.84
2020-10-21	14:15:00	104376	900	900	985141000928723	E:\CCI STUDY\GROUP B\GrBWEEK1	CRANIOGrB3dayspostSx	7967.06	34.5367	117.284	72						162.573	159.707	235.486		117.56	810.24	870.8	1.6	29.2	2.68	0	0	34.84	8.72	7.04	3.24	20.48	87.28	45.28	58.8	631.64
2020-10-21	14:30:00	105276	900	900	985141000928723	E:\CCI STUDY\GROUP B\GrBWEEK1	CRANIOGrB3dayspostSx	2429.59	34.0194	131.477	24						165.765	176.013	302.102		30.68	872.84	882.44	20.96	17.56	0	0	0	0	0.76	0.44	0.72	16.8	154.92	6.56	8.84	710.96
2020-10-21	14:45:00	106176	900	900	985141000928723	E:\CCI STUDY\GROUP B\GrBWEEK1	CRANIOGrB3dayspostSx	2851.23	34.2121	123.348	26						140.403	172.396	291.052		63.8	860.24	829.52	0	70.48	0	0	0	0	0.04	0.04	37.6	70.44	122.88	0	6	663
2020-10-21	15:00:00	107076	900	900	985141000928723	E:\CCI STUDY\GROUP B\GrBWEEK1	CRANIOGrB3dayspostSx	3908.37	35.4261	93.6717	33						115.254	133.487	209.597		145.72	871.68	626.24	0.6	273.76	0.92	0	0	1.32	0.48	0	199.64	273.28	191.92	10.84	221.6	0
2020-10-21	15:15:00	107976	900	900	985141000928723	E:\CCI STUDY\GROUP B\GrBWEEK1	CRANIOGrB3dayspostSx	2779.1	35.9647	98.4259	21						159.972	130.862	169.945		196.04	874.44	398.96	27.72	501.04	0	0	0	0	3	0	111.52	498.04	207.8	0	63.68	15.96
2020-10-21	15:30:00	108876	900	900	985141000928723	E:\CCI STUDY\GROUP B\GrBWEEK1	CRANIOGrB3dayspostSx	1962.4	36.3763	109.761	17						129.191	116.704	250.37		131.6	887.2	832.44	2.12	67.56	0	0	0	0	0	0	333.48	67.56	36.92	1.4	418.76	41.88
2020-10-21	15:45:00	109776	900	900	985141000928723	E:\CCI STUDY\GROUP B\GrBWEEK1	CRANIOGrB3dayspostSx	3099.25	36.0464	107.662	26						148.037	149.757	287.431		79.6	869	784.08	62.36	115.92	0	0	0	0	0	0	304.08	115.92	97.2	176.96	135.8	70.04
2020-10-21	16:00:00	110676	900	900	985141000928723	E:\CCI STUDY\GROUP B\GrBWEEK1	CRANIOGrB3dayspostSx	865.496	36.1076	124.018	6						170.373	136.741	242.956		14	895.64	424.36	5.8	475.64	0	0	0	0	0	0	220.68	475.64	143.84	30.96	28.88	0
2020-10-21	16:15:00	111576	900	900	985141000928723	E:\CCI STUDY\GROUP B\GrBWEEK1	CRANIOGrB3dayspostSx	2037.78	36.4007	77.8936	19						158.026	149.529	157.141		127.88	880.68	630.64	0	269.36	0	0	0	0	0	42.16	91	269.36	442.8	0	22.08	32.6
2020-10-21	16:30:00	112476	900	900	985141000928723	E:\CCI STUDY\GROUP B\GrBWEEK1	CRANIOGrB3dayspostSx	2756.77	36.5097	88.5534	21						99.3812	146.538	236.797		278.88	883.52	824.4	0	75.6	0	0	0	0	0	0	428.68	75.6	57.16	37.6	300.96	0
2020-10-21	16:45:00	113376	900	900	985141000928723	E:\CCI STUDY\GROUP B\GrBWEEK1	CRANIOGrB3dayspostSx	1830.3	36.3148	106.353	12						144.061	135.159	241.732		149.96	872.92	629.76	0	270.24	0	0	0	0	0	0	521.64	270.24	0	2.32	105.8	0
2020-10-21	17:00:00	114276	900	900	985141000928723	E:\CCI STUDY\GROUP B\GrBWEEK1	CRANIOGrB3dayspostSx	2727.98	36.1221	118.841	22						153.56	139.975	218.611		89.92	865.72	344.48	2.88	555.52	0	0	0	0	0	0	228.6	555.52	7.16	0	108.72	0
2020-10-21	17:15:00	115176	900	900	985141000928723	E:\CCI STUDY\GROUP B\GrBWEEK1	CRANIOGrB3dayspostSx	4063.1	36.1254	89.7421	33						120.783	138.467	179.017		215.84	845.68	519.76	1.56	380.24	0	2.36	0	0	17.6	4.08	272.12	362.64	119	0	71.72	50.48
2020-10-21	17:30:00	116076	900	900	985141000928723	E:\CCI STUDY\GROUP B\GrBWEEK1	CRANIOGrB3dayspostSx	1323	36.0986	96.0342	9						146.717	116.393	186.944		30.28	886.48	267.56	0	632.44	0	0	0	0	0	0	124.16	632.44	0	0	143.4	0
2020-10-21	17:45:00	116976	900	900	985141000928723	E:\CCI STUDY\GROUP B\GrBWEEK1	CRANIOGrB3dayspostSx	3696.33	36.4441	72.7459	28						135.62	98.2771	190.886		75.4	855.44	453.48	6.16	446.52	0	0	0	0	0	0	144.76	446.52	1.2	0	307.52	0
2020-10-21	18:00:00	117876	900	900	985141000928723	E:\CCI STUDY\GROUP B\GrBWEEK1	CRANIOGrB3dayspostSx	11248.5	36.3306	111.957	101						186.991	157.598	243.611		204.88	770.08	750.84	6.24	149.16	0.88	19.52	1.6	22.2	69.48	56.6	371.52	79.68	75.2	21.72	111.4	70.2
2020-10-21	18:15:00	118776	900	900	985141000928723	E:\CCI STUDY\GROUP B\GrBWEEK1	CRANIOGrB3dayspostSx	5868.56	35.7007	124.04	46						180.851	164.402	206.51		95.84	826.84	575.76	20.08	324.24	0	0	0	0	0	0	227.68	324.24	52.04	148.16	140.72	7.16
2020-10-21	18:30:00	119676	900	900	985141000928723	E:\CCI STUDY\GROUP B\GrBWEEK1	CRANIOGrB3dayspostSx	169.352	35.5227	117.11	2						140.363	152.922	139.041		2.32	897.68	0	0	900	0	0	0	0	0.04	0	0	899.96	0	0	0	0
2020-10-21	18:45:00	120576	900	900	985141000928723	E:\CCI STUDY\GROUP B\GrBWEEK1	CRANIOGrB3dayspostSx	0	35.163	119.28	0						167.745	120.511	168.999		0	900	0	0	900	0	0	0	0	0	0	0	900	0	0	0	0
2020-10-21	19:00:00	121476	900	900	985141000928723	E:\CCI STUDY\GROUP B\GrBWEEK1	CRANIOGrB3dayspostSx	0	35.3855	119.532	0						168.457	119.532	168.999		0	900	0	0	900	0	0	0	0	0	0	0	900	0	0	0	0
2020-10-21	19:15:00	122376	900	900	985141000928723	E:\CCI STUDY\GROUP B\GrBWEEK1	CRANIOGrB3dayspostSx	2470.29	35.3773	110.551	19						162.111	141.785	194.011		68.2	877.48	279.44	4.16	620.56	0	0	0	1.12	13.64	0	131.16	606.92	0	131.04	16.12	0
2020-10-21	19:30:00	123276	900	900	985141000928723	E:\CCI STUDY\GROUP B\GrBWEEK1	CRANIOGrB3dayspostSx	1860.41	35.4975	83.9948	16						97.9243	242.56	242.307		56.96	874.08	895.36	0	4.64	0	0	0	21.44	0	0	140.96	4.64	3.4	712.96	13.72	2.88
2020-10-21	19:45:00	124176	900	900	985141000928723	E:\CCI STUDY\GROUP B\GrBWEEK1	CRANIOGrB3dayspostSx	8125.51	35.7247	134.635	68						153.608	217.316	237.041		143	788	772.6	23.08	127.4	9.44	6.88	12.76	2.88	78.04	16.24	178.92	49.36	15.84	465.2	64.44	0
2020-10-21	20:00:00	125076	900	900	985141000928723	E:\CCI STUDY\GROUP B\GrBWEEK1	CRANIOGrB3dayspostSx	717.001	35.4572	137.025	6						173.772	191.233	228.944		80.72	894	735.28	104.24	164.72	0	0	0	0	0	0	312.32	164.72	0	422.96	0	0
2020-10-21	20:15:00	125976	900	900	985141000928723	E:\CCI STUDY\GROUP B\GrBWEEK1	CRANIOGrB3dayspostSx	917.032	35.1992	99.4964	10						112.18	135.119	147.526		363.48	884.32	181.96	0	718.04	0	0	0	0.16	73.2	0	181.8	644.84	0	0	0	0
2020-10-21	20:30:00	126876	900	900	985141000928723	E:\CCI STUDY\GROUP B\GrBWEEK1	CRANIOGrB3dayspostSx	479.001	35.3171	108.508	4						165.436	135.668	128.886		9.2	896.44	7.04	0	892.96	0	0	0	0	116.96	0	0	776	7.04	0	0	0
2020-10-21	20:45:00	127776	900	900	985141000928723	E:\CCI STUDY\GROUP B\GrBWEEK1	CRANIOGrB3dayspostSx	2233.16	34.9815	104.347	19						141.802	134.678	157.984		50.72	873.92	290.36	9.6	609.64	4.92	13	3.04	2.6	9.52	142.48	107.4	600.12	9.16	0	7.76	0
2020-10-21	21:00:00	128676	900	900	985141000928723	E:\CCI STUDY\GROUP B\GrBWEEK1	CRANIOGrB3dayspostSx	5413.69	35.7522	132.657	52						161.446	179.502	198.145		110.68	842.6	428.52	116.16	471.48	8.92	3.72	0	1.36	19.68	52.8	57.8	451.8	175.88	106.48	12.6	8.96
2020-10-21	21:15:00	129576	900	900	985141000928723	E:\CCI STUDY\GROUP B\GrBWEEK1	CRANIOGrB3dayspostSx	7162.19	35.8538	108.409	64						169.502	137.473	166.141		177.12	813.24	680.6	11.56	219.4	0	0	0	0.04	29.64	74.96	42.52	189.76	292.12	254.52	15.2	1.24
2020-10-21	21:30:00	130476	900	900	985141000928723	E:\CCI STUDY\GROUP B\GrBWEEK1	CRANIOGrB3dayspostSx	6096.49	35.6503	116.783	46						179.532	211.513	145.245		155.32	831.84	410.08	17.56	489.92	0	0	0	0	349.36	340.24	0	140.56	69.84	0	0	0
2020-10-21	21:45:00	131376	900	900	985141000928723	E:\CCI STUDY\GROUP B\GrBWEEK1	CRANIOGrB3dayspostSx	528.861	35.5596	85.0674	4						96.8634	188.761	148.762		46.76	896.64	197.36	0	702.64	0	0	0	0	542.68	197.36	0	159.96	0	0	0	0
2020-10-21	22:00:00	132276	900	900	985141000928723	E:\CCI STUDY\GROUP B\GrBWEEK1	CRANIOGrB3dayspostSx	1006.86	35.4819	105.418	7						181.477	131.068	133.063		220.32	890.68	388.44	0	511.56	0	0	0	0	337.96	388.44	0	173.6	0	0	0	0
2020-10-21	22:15:00	133176	900	900	985141000928723	E:\CCI STUDY\GROUP B\GrBWEEK1	CRANIOGrB3dayspostSx	5742.97	35.5794	120.112	46						231.461	156.328	153.631		97.44	832.64	746.64	7.76	153.36	41.2	62	0	3.88	141.8	580.52	0.28	11.56	3.68	29.68	25.4	0
2020-10-21	22:30:00	134076	900	900	985141000928723	E:\CCI STUDY\GROUP B\GrBWEEK1	CRANIOGrB3dayspostSx	9157.15	35.5354	123.606	87						239.087	134.704	180.106		301.84	808.2	479.28	35.16	420.72	39.2	13.68	50.64	86.88	393.84	77.92	146.68	26.88	1	15.04	39.96	8.28
2020-10-21	22:45:00	134976	900	900	985141000928723	E:\CCI STUDY\GROUP B\GrBWEEK1	CRANIOGrB3dayspostSx	7008.35	35.6437	135.735	61						223.867	187.771	166.355		149.12	831.84	619.8	69.08	280.2	5	0.24	6.76	62.08	245.24	71.68	39.24	34.96	2.2	77.24	195.44	159.92
2020-10-21	23:00:00	135876	900	900	985141000928723	E:\CCI STUDY\GROUP B\GrBWEEK1	CRANIOGrB3dayspostSx	5351.9	35.9308	111.739	49						146.283	141.467	152.062		76.36	847.72	868.8	0	31.2	6.76	0.72	11.76	20.52	5.6	614.44	58.8	25.6	42.84	13.28	47.88	51.8
2020-10-21	23:15:00	136776	900	900	985141000928723	E:\CCI STUDY\GROUP B\GrBWEEK1	CRANIOGrB3dayspostSx	360	36.0819	120.122	3						157.4	131.42	165.535		5.96	896.56	900	0	0	0	0	0	0	0	862.24	0	0	37.76	0	0	0
2020-10-21	23:30:00	137676	900	900	985141000928723	E:\CCI STUDY\GROUP B\GrBWEEK1	CRANIOGrB3dayspostSx	119.481	35.5517	46.4036	1						92.87	79.582	185.127		600.56	900	420.04	0	479.96	0	0	0	0	479.96	420.04	0	0	0	0	0	0
2020-10-21	23:45:00	138576	900	900	985141000928723	E:\CCI STUDY\GROUP B\GrBWEEK1	CRANIOGrB3dayspostSx	600	36.0763	102.267	5						136.758	127.898	165.182		7.12	892.88	0	0	900	0	0	0	0	503.84	0	0	396.16	0	0	0	0
2020-10-22	00:00:00	139476	900	900	985141000928723	E:\CCI STUDY\GROUP B\GrBWEEK1	CRANIOGrB3dayspostSx	0	35.0147	88.1176	0						101.612	161.254	119.5		0	900	0	0	900	0	0	0	0	0	0	0	900	0	0	0	0
2020-10-22	00:15:00	140376	900	900	985141000928723	E:\CCI STUDY\GROUP B\GrBWEEK1	CRANIOGrB3dayspostSx	288.853	34.8707	118.265	2						165.129	143.37	120.424		2.16	897.84	440.76	0	459.24	0	0	0	0	12.88	440.76	0	446.36	0	0	0	0
2020-10-22	00:30:00	141276	900	900	985141000928723	E:\CCI STUDY\GROUP B\GrBWEEK1	CRANIOGrB3dayspostSx	1465.56	34.865	108.935	13						172.715	137.558	131.084		113.44	889.12	633.68	0	266.32	0	0	0	0	256.88	621.76	0	9.44	11.92	0	0	0
2020-10-22	00:45:00	142176	900	900	985141000928723	E:\CCI STUDY\GROUP B\GrBWEEK1	CRANIOGrB3dayspostSx	119.5	35.0407	116.607	1						214.248	131.105	120.208		1.16	898.84	896.04	0	3.96	0	0	0	0	3.96	896.04	0	0	0	0	0	0
2020-10-22	01:00:00	143076	900	900	985141000928723	E:\CCI STUDY\GROUP B\GrBWEEK1	CRANIOGrB3dayspostSx	1848.38	35.3552	99.2577	16						158.445	120.345	131.442		29.6	875.28	808.16	5.4	91.84	5.68	0	0	2.96	87.88	723.32	11.44	3.96	0	4.8	52.08	7.88
2020-10-22	01:15:00	143976	900	900	985141000928723	E:\CCI STUDY\GROUP B\GrBWEEK1	CRANIOGrB3dayspostSx	882.83	36.155	117.297	7						129.628	165.681	118.951		32.12	890.64	880	0	20	0	0	0	0	2.4	878.72	0	17.6	1.28	0	0	0
2020-10-22	01:30:00	144876	900	900	985141000928723	E:\CCI STUDY\GROUP B\GrBWEEK1	CRANIOGrB3dayspostSx	5472.34	35.3211	114.576	48						124.458	158.065	154.639		210.68	845.88	687	4.08	213	60.44	12.32	0	47.36	152.6	513.28	15.16	60.4	11.32	4.44	22.68	0
2020-10-22	01:45:00	145776	900	900	985141000928723	E:\CCI STUDY\GROUP B\GrBWEEK1	CRANIOGrB3dayspostSx	8298.71	35.6108	131.394	68						171.748	178.086	215.489		151.68	790.24	742.16	35.2	157.84	106.76	19.28	0	229.48	105.64	96.68	95.88	52.2	4.52	45.96	126.72	16.88
2020-10-22	02:00:00	146676	900	900	985141000928723	E:\CCI STUDY\GROUP B\GrBWEEK1	CRANIOGrB3dayspostSx	8105.49	35.4984	114.803	66						172.802	176.253	184.859		245.52	828.8	616.52	7.12	283.48	13.72	137.28	0	43.56	145.16	138.92	50.6	138.32	3.08	62.76	152.6	14
2020-10-22	02:15:00	147576	900	900	985141000928723	E:\CCI STUDY\GROUP B\GrBWEEK1	CRANIOGrB3dayspostSx	1441.33	35.0108	108.064	14						166.056	132.889	123.985		57.36	883	59.28	3.76	840.72	0	0	0	0	82.28	42.96	2.88	758.44	4.48	2	4.12	2.84
2020-10-22	02:30:00	148476	900	900	985141000928723	E:\CCI STUDY\GROUP B\GrBWEEK1	CRANIOGrB3dayspostSx	1016.12	35.408	112.625	10						209.999	150.136	119.573		16.48	883.52	874.92	0	25.08	0	0	0	0	0.16	874.92	0	24.92	0	0	0	0
2020-10-22	02:45:00	149376	900	900	985141000928723	E:\CCI STUDY\GROUP B\GrBWEEK1	CRANIOGrB3dayspostSx	169.352	35.3359	117.826	1						187.91	153.086	119.934		1.4	898.6	843.44	0	56.56	0	0	0	0	0	843.44	0	56.56	0	0	0	0
2020-10-22	03:00:00	150276	900	900	985141000928723	E:\CCI STUDY\GROUP B\GrBWEEK1	CRANIOGrB3dayspostSx	2551.58	35.4363	115.548	26						219.213	153.697	116.988		42.96	867.8	550.8	0	349.2	0	0	0	0	45.6	550.8	0	303.6	0	0	0	0
2020-10-22	03:15:00	151176	900	900	985141000928723	E:\CCI STUDY\GROUP B\GrBWEEK1	CRANIOGrB3dayspostSx	1119.63	35.1855	117.363	10						156.839	205.059	132.945		36.4	888.72	552.88	0	347.12	0	0	0	0	261.04	552.88	0	86.08	0	0	0	0
2020-10-22	03:30:00	152076	900	900	985141000928723	E:\CCI STUDY\GROUP B\GrBWEEK1	CRANIOGrB3dayspostSx	3850.87	35.1015	75.9922	28						213.737	92.5422	145.573		46.08	856.36	737.44	8.76	162.56	0	0	0	27.6	23.08	0	24.48	139.48	0.4	19.36	259.88	405.72
2020-10-22	03:45:00	152976	900	900	985141000928723	E:\CCI STUDY\GROUP B\GrBWEEK1	CRANIOGrB3dayspostSx	1936.73	35.2536	105.162	15						119.878	190.047	155.81		158.6	879.56	483.2	32.44	416.8	0	0	0	0	59.56	0	0	357.24	34.88	0	99.32	349
2020-10-22	04:00:00	153876	900	900	985141000928723	E:\CCI STUDY\GROUP B\GrBWEEK1	CRANIOGrB3dayspostSx	3315.35	35.4548	115.406	19						178.804	162.143	183.906		236.4	878.8	764.04	0.88	135.96	0.04	10.36	0	5.36	105.76	241.68	0	30.2	281.8	0	224.8	0
2020-10-22	04:15:00	154776	900	900	985141000928723	E:\CCI STUDY\GROUP B\GrBWEEK1	CRANIOGrB3dayspostSx	3673.31	35.3117	168.213	33						225.409	273.69	206.008		93.28	859.12	892.44	233.2	7.56	10.76	20.64	14.88	52.72	7.36	2.72	104.32	0.2	0	265.92	269.72	150.76
2020-10-22	04:30:00	155676	900	900	985141000928723	E:\CCI STUDY\GROUP B\GrBWEEK1	CRANIOGrB3dayspostSx	5667.44	35.4821	116.423	50						176.551	176.078	176.212		308.04	845.48	592.68	61.6	307.32	0	0	0	136.36	150.12	21.08	33.6	157.2	0.08	139.96	40.12	221.48
2020-10-22	04:45:00	156576	900	900	985141000928723	E:\CCI STUDY\GROUP B\GrBWEEK1	CRANIOGrB3dayspostSx	239	35.5362	180.766	2						194.957	245.027	266.974		11.92	896.28	900	323.72	0	0	0	0	0	0	0	4.2	0	0	895.8	0	0
2020-10-22	05:00:00	157476	900	900	985141000928723	E:\CCI STUDY\GROUP B\GrBWEEK1	CRANIOGrB3dayspostSx	4538.79	35.8163	148.956	43						187.066	243.41	229.902		64.16	849.76	804.24	177.44	95.76	0	0	0	2.8	41.16	88.76	50.56	54.6	0.12	598.68	63.32	0
2020-10-22	05:15:00	158376	900	900	985141000928723	E:\CCI STUDY\GROUP B\GrBWEEK1	CRANIOGrB3dayspostSx	5135.06	35.4842	98.3656	43						133.441	161.605	175.229		486.2	862.04	472.24	14.52	427.76	17.12	18.52	0	216.64	259.04	168.52	15.92	168.72	5.04	2.24	7	21.24
2020-10-22	05:30:00	159276	900	900	985141000928723	E:\CCI STUDY\GROUP B\GrBWEEK1	CRANIOGrB3dayspostSx	7329.2	35.5311	116.831	61						163.498	174.476	167.4		183.16	830.72	638.72	5.04	261.28	26.48	0.68	1.72	19.36	220.2	122.52	71.88	41.08	12.8	50.56	227.84	104.88
2020-10-22	05:45:00	160176	900	900	985141000928723	E:\CCI STUDY\GROUP B\GrBWEEK1	CRANIOGrB3dayspostSx	7796.66	35.8643	111.979	61						140.44	173.651	160.305		214.52	801.88	387.72	13.04	512.28	13.36	0	0	66.68	182.16	198.04	9.96	330.12	97.68	1.68	0.32	0
2020-10-22	06:00:00	161076	900	900	985141000928723	E:\CCI STUDY\GROUP B\GrBWEEK1	CRANIOGrB3dayspostSx	4254.13	35.3457	115.671	34						151.95	215.844	139.305		149.72	856.04	600	24.04	300	24.52	0	0	47.08	194.76	429.48	10.48	105.24	46.72	3.72	6.04	31.96
2020-10-22	06:15:00	161976	900	900	985141000928723	E:\CCI STUDY\GROUP B\GrBWEEK1	CRANIOGrB3dayspostSx	3607.78	35.8989	103.77	33						116.318	187.876	146.875		98.32	870.64	265.2	0	634.8	0	0	0	0	494.96	256.84	8.36	139.84	0	0	0	0
2020-10-22	06:30:00	162876	900	900	985141000928723	E:\CCI STUDY\GROUP B\GrBWEEK1	CRANIOGrB3dayspostSx	341.752	35.5277	119.931	2						136.76	202.927	151.998		17.08	894.04	312.92	0	587.08	0	0	0	0	587.08	312.92	0	0	0	0	0	0
2020-10-22	06:45:00	163776	900	900	985141000928723	E:\CCI STUDY\GROUP B\GrBWEEK1	CRANIOGrB3dayspostSx	527.852	34.8696	116.548	4						154.874	251.49	120.641		5.04	894.96	739.68	0	160.32	0	0	0	0	160.32	739.68	0	0	0	0	0	0
2020-10-22	07:00:00	164676	900	900	985141000928723	E:\CCI STUDY\GROUP B\GrBWEEK1	CRANIOGrB3dayspostSx	0	34.7826	112.446	0						117.529	183.017	120		0	900	900	0	0	0	0	0	0	0	900	0	0	0	0	0	0
2020-10-22	07:15:00	165576	900	900	985141000928723	E:\CCI STUDY\GROUP B\GrBWEEK1	CRANIOGrB3dayspostSx	0	34.8568	87.5228	0						116.558	149.598	120		0	900	900	0	0	0	0	0	0	0	900	0	0	0	0	0	0
2020-10-22	07:30:00	166476	900	900	985141000928723	E:\CCI STUDY\GROUP B\GrBWEEK1	CRANIOGrB3dayspostSx	7877.31	35.2905	91.5499	61						165.037	120.742	141.827		198.24	805.96	723.16	11.08	176.84	47.64	55.4	1.8	24.44	110.88	529.56	21.12	65.96	27.76	7.56	4.96	2.92
2020-10-22	07:45:00	167376	900	900	985141000928723	E:\CCI STUDY\GROUP B\GrBWEEK1	CRANIOGrB3dayspostSx	13364.1	36.546	108.007	118						160.071	179.156	173.578		256.92	722.92	544.8	61.84	355.2	99	79.36	55.44	111.36	230.92	97.44	14.64	124.28	38.28	3.28	34.4	11.6
2020-10-22	08:00:00	168276	900	900	985141000928723	E:\CCI STUDY\GROUP B\GrBWEEK1	CRANIOGrB3dayspostSx	2023.28	35.8481	87.7859	17						147.408	245.991	90.7969		49.8	878.04	864.2	0	35.8	0	0	0	0	4.04	613.32	1.6	31.76	227.32	5.8	8.56	7.6
2020-10-22	08:15:00	169176	900	900	985141000928723	E:\CCI STUDY\GROUP B\GrBWEEK1	CRANIOGrB3dayspostSx	1063.72	35.3055	98.0524	10						150.271	224.539	127.572		244.36	896.72	752.64	0	147.36	0	0	0	0	57.16	435.96	47.4	90.2	269.28	0	0	0
2020-10-22	08:30:00	170076	900	900	985141000928723	E:\CCI STUDY\GROUP B\GrBWEEK1	CRANIOGrB3dayspostSx	7426.16	35.9853	130.83	64						210.435	177.203	195.078		101.8	803.16	827.72	63.48	72.28	44.68	30.68	10.2	14.24	26.88	18	0	45.4	557.36	1.56	86.84	64.16
2020-10-22	08:45:00	170976	900	900	985141000928723	E:\CCI STUDY\GROUP B\GrBWEEK1	CRANIOGrB3dayspostSx	1175.22	35.8749	120.654	10						148.657	160.429	150.007		52.36	883.52	357.28	4.96	542.72	0	0	0	0.04	10.72	3.6	73.56	532	280.08	0	0	0
2020-10-22	09:00:00	171876	900	900	985141000928723	E:\CCI STUDY\GROUP B\GrBWEEK1	CRANIOGrB3dayspostSx	239	35.577	119.304	2						120.469	177.459	143.673		2.48	897.52	32.24	1.6	867.76	0	0	0	0	0	0	32.24	867.76	0	0	0	0
2020-10-22	09:15:00	172776	900	900.04	985141000928723	E:\CCI STUDY\GROUP B\GrBWEEK1	CRANIOGrB3dayspostSx	5147.77	35.7786	131.2	39						141.626	275.28	230.785		100.68	830.12	828.96	8.68	71.08	3.6	0	0	5.36	2.64	0	76.68	68.44	6.32	581.6	151.92	3.48
2020-10-22	09:30:00	173676	900	900	985141000928723	E:\CCI STUDY\GROUP B\GrBWEEK1	CRANIOGrB3dayspostSx	12232.5	35.8167	117.375	98						189.836	155.427	210.856		235.64	746.64	643.52	54.8	256.48	8.88	63.56	12.64	44.52	61.48	63.36	283.28	195	7.6	81.32	46.68	31.68
2020-10-22	09:45:00	174576	900	900	985141000928723	E:\CCI STUDY\GROUP B\GrBWEEK1	CRANIOGrB3dayspostSx	1918.14	36.0469	109.241	18						170.716	130.255	143.385		128.36	886.08	493.68	0	406.32	2.16	1	1.24	0.92	201.84	0.6	35.4	204.48	27.4	5.48	419.48	0
2020-10-22	10:00:00	175476	900	900	985141000928723	E:\CCI STUDY\GROUP B\GrBWEEK1	CRANIOGrB3dayspostSx	288.507	36.148	97.3415	2						166.469	97.5822	152.035		474.04	899.2	434.24	0	465.76	0	0	0	0	0	0	237.04	465.76	0	0	197.2	0
2020-10-22	10:15:00	176376	900	900	985141000928723	E:\CCI STUDY\GROUP B\GrBWEEK1	CRANIOGrB3dayspostSx	1728.21	36.4997	38.0419	15						136.707	123.809	39.5566		35.48	883.24	49.08	2.68	850.92	2.48	5.44	1.4	2.4	1.12	5.04	6.36	849.8	16.84	1.4	7.72	0
2020-10-22	10:30:00	177276	900	900	985141000928723	E:\CCI STUDY\GROUP B\GrBWEEK1	CRANIOGrB3dayspostSx	0	36.1777	44.6731	0						140.69	47.9567	115.682		0	900	0	0	900	0	0	0	0	0	0	0	900	0	0	0	0
2020-10-22	10:45:00	178176	900	900	985141000928723	E:\CCI STUDY\GROUP B\GrBWEEK1	CRANIOGrB3dayspostSx	239.999	35.473	40.7017	2						148.203	74.4872	129.489		8.64	898.8	0	0	900	0	0	0	0	130.68	0	0	769.32	0	0	0	0
2020-10-22	11:00:00	179076	900	900	985141000928723	E:\CCI STUDY\GROUP B\GrBWEEK1	CRANIOGrB3dayspostSx	0	35.7304	119.5	0						119.5	151.846	120		0	900	0	0	900	0	0	0	0	0	0	0	900	0	0	0	0
2020-10-22	11:15:00	179976	900	900	985141000928723	E:\CCI STUDY\GROUP B\GrBWEEK1	CRANIOGrB3dayspostSx	119.497	35.6859	24.1198	1						125.926	93.8533	44.8047		118.16	900	110.64	0	789.36	0	0	0	0	0	0	110.64	789.36	0	0	0	0
2020-10-22	11:30:00	180876	900	900	985141000928723	E:\CCI STUDY\GROUP B\GrBWEEK1	CRANIOGrB3dayspostSx	119.5	36.2758	106.748	1						154.443	0	110.087		4.88	900	115.4	0	784.6	0	0	0	0	0	0	115.4	784.6	0	0	0	0
2020-10-22	11:45:00	181776	900	900	985141000928723	E:\CCI STUDY\GROUP B\GrBWEEK1	CRANIOGrB3dayspostSx	2567.54	35.3558	65.5976	21						146.579	78.9305	111.685		104.12	868.76	444.92	1.32	455.08	0.48	1.44	0	32.68	4.8	2.48	354.68	450.28	2.12	24.24	23.16	3.64
2020-10-22	12:00:00	182676	900	900	985141000928723	E:\CCI STUDY\GROUP B\GrBWEEK1	CRANIOGrB3dayspostSx	716.995	35.4603	118.548	6						137.943	153.932	160.495		25.88	895.56	900	0	0	0	0	0	0	0	0	593.32	0	0	306.68	0	0
2020-10-22	12:15:00	183576	900	900	985141000928723	E:\CCI STUDY\GROUP B\GrBWEEK1	CRANIOGrB3dayspostSx	1394.51	35.2949	63.0105	12						131.288	171.982	77.2394		28.36	881.28	463.68	0	436.32	0	0	0	12.28	17.56	0	196.88	418.76	0	235.28	19.24	0
2020-10-22	12:30:00	184476	900	900	985141000928723	E:\CCI STUDY\GROUP B\GrBWEEK1	CRANIOGrB3dayspostSx	598.382	35.2985	65.9458	5						148.12	180.042	78.6656		633.92	898.72	152.72	0	747.28	0	0	0	5.4	310.44	0	147.32	436.84	0	0	0	0
2020-10-22	12:45:00	185376	900	900	985141000928723	E:\CCI STUDY\GROUP B\GrBWEEK1	CRANIOGrB3dayspostSx	238.999	35.6356	45.7316	2						50.0733	155.082	125.398		20.28	900	889.88	0	10.12	0	0	0	0	0	0	889.88	10.12	0	0	0	0
2020-10-22	13:00:00	186276	900	900	985141000928723	E:\CCI STUDY\GROUP B\GrBWEEK1	CRANIOGrB3dayspostSx	240	35.612	103.345	2						131.57	127.033	131.456		11.92	896.72	900	0	0	0	0	0	6	0	0	894	0	0	0	0	0
2020-10-22	13:15:00	187176	900	900	985141000928723	E:\CCI STUDY\GROUP B\GrBWEEK1	CRANIOGrB3dayspostSx	1153.99	35.608	105.995	11						125.321	114.351	158.228		66.12	888.68	822.2	0	77.8	0	0	0	0	0	0	807.12	77.8	0	15.08	0	0
2020-10-22	13:30:00	188076	900	900	985141000928723	E:\CCI STUDY\GROUP B\GrBWEEK1	CRANIOGrB3dayspostSx	1283.89	36.0457	92.1881	13						126.203	108.358	184.155		283.44	887.16	637.8	0	262.2	0	0	0	0	0	0	25.72	262.2	4.76	431.72	175.6	0
2020-10-22	13:45:00	188976	900	900	985141000928723	E:\CCI STUDY\GROUP B\GrBWEEK1	CRANIOGrB3dayspostSx	0	32.9794	3.12293	0						3.12293	124.108	126.27		0	900	900	0	0	0	0	0	0	0	0	876.48	0	0	23.52	0	0
2020-10-22	14:00:00	189876	900	900	985141000928723	E:\CCI STUDY\GROUP B\GrBWEEK1	CRANIOGrB3dayspostSx	0	35.774	82.1927	0						105.377	126.057	119.622		0	900	900	0	0	0	0	0	0	0	0	900	0	0	0	0	0
2020-10-22	14:15:00	190776	900	900	985141000928723	E:\CCI STUDY\GROUP B\GrBWEEK1	CRANIOGrB3dayspostSx	1005.49	35.3091	37.9885	8						113.718	71.2082	141.972		23.84	882.16	900	0	0	0	0	0	0	0	0	482.24	0	0	412.6	5.16	0
2020-10-22	14:30:00	191676	900	900	985141000928723	E:\CCI STUDY\GROUP B\GrBWEEK1	CRANIOGrB3dayspostSx	8691.75	35.2202	102.309	78						165.21	147.764	170.419		252.96	802.6	571.96	37.68	328.04	19.44	21.64	32.32	80.6	182.08	19.04	320.04	145.96	20.04	21.4	25.12	12.32
2020-10-22	14:45:00	192576	900	900	985141000928723	E:\CCI STUDY\GROUP B\GrBWEEK1	CRANIOGrB3dayspostSx	2742.59	35.5591	97.5916	22						129.72	183.632	157.789		296.68	875.08	552.48	9.64	347.52	11.64	1.64	1.6	9.76	4.72	7.32	493.4	342.8	0	9.28	17.84	0
2020-10-22	15:00:00	193476	900	900	985141000928723	E:\CCI STUDY\GROUP B\GrBWEEK1	CRANIOGrB3dayspostSx	1586.35	35.5071	115.165	16						140.933	155.317	268.042		55.28	885.6	812.96	0	87.04	0	0	0	0	0	0	157.48	87.04	0	198.8	456.68	0
2020-10-22	15:15:00	194376	900	900	985141000928723	E:\CCI STUDY\GROUP B\GrBWEEK1	CRANIOGrB3dayspostSx	1835.63	35.0612	113.142	17						146.319	140.613	229.173		27.28	879.76	833.48	0.76	66.52	0	10.4	3.56	0	62.4	29.68	209.12	4.12	0	1.2	579.52	0
2020-10-22	15:30:00	195276	900	900	985141000928723	E:\CCI STUDY\GROUP B\GrBWEEK1	CRANIOGrB3dayspostSx	747.586	35.3459	96.0152	5						137.711	120.775	207.164		214.52	898	785.2	0	114.8	0	0	0	103.08	0	0	682.12	114.8	0	0	0	0
2020-10-22	15:45:00	196176	900	900	985141000928723	E:\CCI STUDY\GROUP B\GrBWEEK1	CRANIOGrB3dayspostSx	1964.26	36.0756	92.5142	16						139.644	179.559	146.615		173.76	877.96	535.32	0	364.68	0	0	0	4.08	48.32	34.36	207.52	316.36	213.96	0	49.36	26.04
2020-10-22	16:00:00	197076	900	900	985141000928723	E:\CCI STUDY\GROUP B\GrBWEEK1	CRANIOGrB3dayspostSx	3991.17	35.2546	113.069	35						181.958	154.064	198.997		233.92	862.08	809.28	48.68	90.72	0	50.64	0	7.16	65.32	81.08	111.36	25.4	177.28	257.32	111.52	12.92
2020-10-22	16:15:00	197976	900	900	985141000928723	E:\CCI STUDY\GROUP B\GrBWEEK1	CRANIOGrB3dayspostSx	2087.57	35.5591	119.439	16						158.653	121.442	187.844		56.44	879.36	778.04	35.88	121.96	0	35.96	0	30.48	3.08	0	277.48	118.88	0	3.6	430.52	0
2020-10-22	16:30:00	198876	900	900	985141000928723	E:\CCI STUDY\GROUP B\GrBWEEK1	CRANIOGrB3dayspostSx	6214.36	35.7375	109.044	54						194.821	187.532	137.702		320.48	823.6	764.04	4.48	135.96	7.4	49.8	6.72	209.24	58.36	2.92	382.28	77.6	29.12	44	32.56	0
2020-10-22	16:45:00	199776	900	900	985141000928723	E:\CCI STUDY\GROUP B\GrBWEEK1	CRANIOGrB3dayspostSx	11140.1	35.5607	119.047	92						217.966	175.553	193.214		303.4	761.88	719.12	46.2	180.88	22.76	136.24	1.4	181.48	124.32	39.28	34.56	56.56	121.24	72.52	69.68	39.96
2020-10-22	17:00:00	200676	900	900	985141000928723	E:\CCI STUDY\GROUP B\GrBWEEK1	CRANIOGrB3dayspostSx	1696.31	35.6311	111.893	14						150.766	165.565	192.238		20.16	879.84	859.64	49.04	40.36	13.56	0	0	6.32	0	0	0	40.36	241.88	339.04	258.84	0
2020-10-22	17:15:00	201576	900	900	985141000928723	E:\CCI STUDY\GROUP B\GrBWEEK1	CRANIOGrB3dayspostSx	528.352	35.227	107.043	4						126.598	121.295	139.679		92.24	893.28	895.96	0	4.04	0	0	0	25.8	4.04	0	790.68	0	0	79.48	0	0
2020-10-22	17:30:00	202476	900	900	985141000928723	E:\CCI STUDY\GROUP B\GrBWEEK1	CRANIOGrB3dayspostSx	2159.39	36.0352	106.431	20						162.358	138.419	242.732		75.88	884.6	841.28	3.08	58.72	0	0	0	16.36	1.6	0.6	225.36	57.12	1.6	425.8	171.56	0
2020-10-22	17:45:00	203376	900	900	985141000928723	E:\CCI STUDY\GROUP B\GrBWEEK1	CRANIOGrB3dayspostSx	9701.79	35.7566	110.236	85						164.75	162.717	204.351		381.56	788.68	803.8	8.76	96.2	18.08	118.64	4.96	60.2	46.64	24.8	97.52	49.56	111.36	125.04	229.96	13.24
2020-10-22	18:00:00	204276	900	900	985141000928723	E:\CCI STUDY\GROUP B\GrBWEEK1	CRANIOGrB3dayspostSx	11615.2	35.3637	126.47	98						190.555	220.815	178.665		319.72	767.96	596.72	97.6	303.28	77.92	207.48	39.64	39.36	261.16	43.52	32.28	42.12	61.56	27.52	43.48	23.96
2020-10-22	18:15:00	205176	900	900	985141000928723	E:\CCI STUDY\GROUP B\GrBWEEK1	CRANIOGrB3dayspostSx	12914.2	35.2247	117.718	111						164.484	195.565	181.153		399.84	756.88	618.44	70.6	281.56	25.12	29.2	40.52	98.08	140.32	67.84	113.72	141.24	39.28	47.8	88.92	67.96
2020-10-22	18:30:00	206076	900	900	985141000928723	E:\CCI STUDY\GROUP B\GrBWEEK1	CRANIOGrB3dayspostSx	5703.11	35.2551	143.281	48						186.254	198.835	203.346		92.44	833.28	841	192.88	59	0	2.52	3	125.76	3.92	4.4	160.52	55.08	0	131.12	412.44	1.24
2020-10-22	18:45:00	206976	900	900	985141000928723	E:\CCI STUDY\GROUP B\GrBWEEK1	CRANIOGrB3dayspostSx	2559.8	35.7925	133.784	22						156.548	199.929	216.764		39.52	865.36	799.28	63.4	100.72	0	0	0	12.68	1	0	1.8	99.72	0.32	478.36	306.12	0
2020-10-22	19:00:00	207876	900	900	985141000928723	E:\CCI STUDY\GROUP B\GrBWEEK1	CRANIOGrB3dayspostSx	358.5	35.1619	119.408	3						145.394	156.998	226.296		4.48	895.52	900	0	0	0	0	0	0	0	0	173.8	0	0	386.68	339.52	0
2020-10-22	19:15:00	208776	900	900	985141000928723	E:\CCI STUDY\GROUP B\GrBWEEK1	CRANIOGrB3dayspostSx	478	35.3033	141.629	4						169.318	147.897	224.237		4.68	895.32	900	0	0	0	0	0	0	0	0	20.04	0	0	547.16	332.8	0
2020-10-22	19:30:00	209676	900	900	985141000928723	E:\CCI STUDY\GROUP B\GrBWEEK1	CRANIOGrB3dayspostSx	479.299	34.9004	98.0682	4						192.369	105.542	149.976		6	894	900	0	0	0	0	0	0	0	0	0	0	0	381.56	518.44	0
2020-10-22	19:45:00	210576	900	900	985141000928723	E:\CCI STUDY\GROUP B\GrBWEEK1	CRANIOGrB3dayspostSx	695.198	34.8529	120.182	6						229.549	137.265	166.089		16.36	889.56	898.16	0	1.84	0	0	0	0	0	0	0.04	1.84	0	47.68	850.44	0
2020-10-22	20:00:00	211476	900	900	985141000928723	E:\CCI STUDY\GROUP B\GrBWEEK1	CRANIOGrB3dayspostSx	2695.22	35.1671	109.679	25						216.812	188.128	139.804		57.36	875.76	730.44	58.68	169.56	0	0	0	0	0	0	0.12	169.56	15.04	526.08	189.2	0
2020-10-22	20:15:00	212376	900	900	985141000928723	E:\CCI STUDY\GROUP B\GrBWEEK1	CRANIOGrB3dayspostSx	3161.23	35.079	116.175	28						186.804	185.539	132.085		77.6	861.64	598.64	1.92	301.36	0.04	11.6	0	3.32	1.56	5	478.44	299.8	6.16	38.4	55.68	0
2020-10-22	20:30:00	213276	900	900	985141000928723	E:\CCI STUDY\GROUP B\GrBWEEK1	CRANIOGrB3dayspostSx	10696.8	35.4982	114.866	99						169.51	191.759	173.401		300.16	776.64	733.48	36.52	166.52	69.04	85.44	58.32	151.28	53.64	45.8	155.88	112.88	21.04	16.48	87.44	42.76
2020-10-22	20:45:00	214176	900	900	985141000928723	E:\CCI STUDY\GROUP B\GrBWEEK1	CRANIOGrB3dayspostSx	13385.7	35.3854	131.581	123						211.158	199.082	198.852		263.48	740.96	773.84	105.68	126.16	21.36	26.56	33.76	285.56	54.04	45.24	106.04	72.12	62.6	105.84	56.2	30.68
2020-10-22	21:00:00	215076	900	900	985141000928723	E:\CCI STUDY\GROUP B\GrBWEEK1	CRANIOGrB3dayspostSx	9970.31	35.2387	141.907	83						213.836	213.695	210.206		172.88	794.4	820.24	93.72	79.76	118.92	5.32	48.44	361.04	62.8	67.92	15	16.96	85.16	70.76	33.36	14.32
2020-10-22	21:15:00	215976	900	900	985141000928723	E:\CCI STUDY\GROUP B\GrBWEEK1	CRANIOGrB3dayspostSx	6428.16	35.4941	132.919	55						183.857	173.089	207.71		142.36	832.16	812.72	18.64	87.28	2	7.2	42.4	11.28	27.4	55.28	40.64	59.88	426.96	1.32	145.44	80.2
2020-10-22	21:30:00	216876	900	900	985141000928723	E:\CCI STUDY\GROUP B\GrBWEEK1	CRANIOGrB3dayspostSx	239	34.9784	24.5249	2						166.817	33.5805	122.428		2.08	897.92	74.96	10.36	825.04	0	0	0	0	0	0	0	825.04	52.2	0	0	22.76
2020-10-22	21:45:00	217776	900	900	985141000928723	E:\CCI STUDY\GROUP B\GrBWEEK1	CRANIOGrB3dayspostSx	359.503	35.265	15.405	3						105.091	120.694	91.1645		22.84	897.72	359.08	0	540.92	0	0	0	0	320.08	4.72	0	220.84	354.36	0	0	0
2020-10-22	22:00:00	218676	900	900	985141000928723	E:\CCI STUDY\GROUP B\GrBWEEK1	CRANIOGrB3dayspostSx	0	35.4147	58.3101	0						138.779	232.754	64.2523		0	900	876.48	0	23.52	0	0	0	0	0	0	0	23.52	876.48	0	0	0
2020-10-22	22:15:00	219576	900	900	985141000928723	E:\CCI STUDY\GROUP B\GrBWEEK1	CRANIOGrB3dayspostSx	1811.97	35.7087	113.614	19						146.438	151.648	116.202		21.64	878.36	811.48	0	88.52	0	1.88	0	0.04	88.48	310.64	4.92	0.04	491.84	0	2.16	0
2020-10-22	22:30:00	220476	900	900	985141000928723	E:\CCI STUDY\GROUP B\GrBWEEK1	CRANIOGrB3dayspostSx	119.5	35.8567	106.811	1						199.98	109.887	162.893		2.48	897.52	712.92	0	187.08	0	0	0	0	0	23.52	0	187.08	689.4	0	0	0
2020-10-22	22:45:00	221376	900	900	985141000928723	E:\CCI STUDY\GROUP B\GrBWEEK1	CRANIOGrB3dayspostSx	2575.2	34.857	109.097	22						161.34	140.817	147.796		71.04	873.16	280.96	9.32	619.04	0	4.36	0	1.44	614.44	103.2	87.28	4.6	14.4	6.84	29.88	33.56
2020-10-22	23:00:00	222276	900	900	985141000928723	E:\CCI STUDY\GROUP B\GrBWEEK1	CRANIOGrB3dayspostSx	10599.5	35.3348	117.233	90						188.64	204.938	152.031		286.8	773.72	729.84	30.88	170.16	16	57.36	5.72	19.4	107.64	22.12	405.04	62.52	14.12	8.28	104.08	77.72
2020-10-22	23:15:00	223176	900	900	985141000928723	E:\CCI STUDY\GROUP B\GrBWEEK1	CRANIOGrB3dayspostSx	10786.4	35.2683	130.88	98						226.003	157.548	213.385		138	789.72	875.72	157.12	24.28	102.44	149.48	84.04	54.52	16.16	44.92	77.6	8.12	34	48.12	234	46.6
2020-10-22	23:30:00	224076	900	900	985141000928723	E:\CCI STUDY\GROUP B\GrBWEEK1	CRANIOGrB3dayspostSx	3658.56	35.6471	114.963	33						129.956	212.059	175.36		161.2	863.24	893.12	26.76	6.88	0	0	32.56	5.28	2.8	86	2.8	4.08	613.96	0	84.08	68.44
2020-10-22	23:45:00	224976	900	900	985141000928723	E:\CCI STUDY\GROUP B\GrBWEEK1	CRANIOGrB3dayspostSx	1175.34	36.1369	139.548	9						190.293	174.868	253.84		33.04	884.24	890.56	0.36	9.44	0	0	0	0	9.44	4.96	10.04	0	130.84	742.88	1.84	0
2020-10-23	00:00:00	225876	900	900	985141000928723	E:\CCI STUDY\GROUP B\GrBWEEK1	CRANIOGrB3dayspostSx	1268.83	35.7572	103.288	12						148.63	138.93	173.584		83.68	888.28	602.88	0	297.12	0	0	0	0	0	0	334.28	297.12	0	258.36	10.24	0
2020-10-23	00:15:00	226776	900	900	985141000928723	E:\CCI STUDY\GROUP B\GrBWEEK1	CRANIOGrB3dayspostSx	1690.51	35.1259	105.149	16						170.68	136.811	156.556		136.64	878.64	841.72	0	58.28	0	0	0	0	0	5.36	473.88	58.28	7.68	157.92	196.88	0
2020-10-23	00:30:00	227676	900	900	985141000928723	E:\CCI STUDY\GROUP B\GrBWEEK1	CRANIOGrB3dayspostSx	478	35.3706	110.066	4						193.769	132.803	141.54		4.84	895.16	696.36	0	203.64	0	0	0	0	0	0	696.36	203.64	0	0	0	0
2020-10-23	00:45:00	228576	900	900	985141000928723	E:\CCI STUDY\GROUP B\GrBWEEK1	CRANIOGrB3dayspostSx	804.963	35.3183	110.946	8						153.32	201.134	125.005		28.84	891.6	875.4	0	24.6	0	0	0	0	0	0	755.72	24.6	0	98.76	20.92	0
2020-10-23	01:00:00	229476	900	900	985141000928723	E:\CCI STUDY\GROUP B\GrBWEEK1	CRANIOGrB3dayspostSx	1075.97	35.2668	108.399	9						139.19	207.568	130.685		122.12	894.48	756.64	0	143.36	0	0	0	9.72	0	0	592.6	143.36	0	154.32	0	0
2020-10-23	01:15:00	230376	900	900	985141000928723	E:\CCI STUDY\GROUP B\GrBWEEK1	CRANIOGrB3dayspostSx	12115.1	35.3341	136.155	109						195.122	225.81	247.121		244.52	760.16	751.84	133.28	148.16	43.24	26.96	255.4	164.76	107.2	69.04	66.68	40.96	50.08	56.16	12.96	6.56
2020-10-23	01:30:00	231276	900	900	985141000928723	E:\CCI STUDY\GROUP B\GrBWEEK1	CRANIOGrB3dayspostSx	8517.57	35.6088	186.933	75						225.921	271.374	221.329		456.12	813.76	660.32	419.72	239.68	56.76	366.88	15.04	15.84	170.52	20.32	56.92	69.16	73.32	17.08	10.84	27.32
2020-10-23	01:45:00	232176	900	900	985141000928723	E:\CCI STUDY\GROUP B\GrBWEEK1	CRANIOGrB3dayspostSx	6252.3	35.2051	98.8643	53						218.304	136.716	154.753		141.44	829.24	862.64	12.52	37.36	3.6	8.52	10.24	13.44	4.44	11.84	138.04	32.92	105.56	37.12	295.52	238.76
2020-10-23	02:00:00	233076	900	900	985141000928723	E:\CCI STUDY\GROUP B\GrBWEEK1	CRANIOGrB3dayspostSx	3929.91	35.7419	141.043	33						270.035	189.495	175.778		159.08	853.88	828.4	194.44	71.6	175.56	8.2	1.8	36.36	50.08	15.32	19.08	21.52	284.48	236.92	35.84	14.84
2020-10-23	02:15:00	233976	900	900	985141000928723	E:\CCI STUDY\GROUP B\GrBWEEK1	CRANIOGrB3dayspostSx	12756.3	35.2314	174.996	123						263.334	215.005	195.317		273.12	761.96	819.24	314.4	80.76	27.2	33.32	132.84	159.12	66.76	242.6	37.04	14	124.88	14.56	30.48	17.2
2020-10-23	02:30:00	234876	900	900	985141000928723	E:\CCI STUDY\GROUP B\GrBWEEK1	CRANIOGrB3dayspostSx	13081.6	35.2497	103.001	104						145.683	175.137	147.675		259.84	736	559.88	17.76	340.12	34.16	90.28	36.08	13.72	335	40.36	51.04	5.12	90.76	69.4	76.84	57.24
2020-10-23	02:45:00	235776	900	900	985141000928723	E:\CCI STUDY\GROUP B\GrBWEEK1	CRANIOGrB3dayspostSx	6038.74	35.1705	106.55	57						162.068	164.232	125.402		124.36	845.04	879.52	4.76	20.48	0	0.68	4.92	24.6	1.52	42.68	6.16	18.96	618.84	20.96	87.68	73
2020-10-23	03:00:00	236676	900	900	985141000928723	E:\CCI STUDY\GROUP B\GrBWEEK1	CRANIOGrB3dayspostSx	2250.67	35.7727	115.492	18						200.675	233.629	123.121		56.6	866.8	872.4	0	27.6	0	0	0	4.56	20.52	0	745.2	7.08	0	61	52.72	8.92
2020-10-23	03:15:00	237576	900	900	985141000928723	E:\CCI STUDY\GROUP B\GrBWEEK1	CRANIOGrB3dayspostSx	3340.05	35.4526	119.091	28						199.203	197.816	132.031		114.2	862.92	895.12	0	4.88	0	0	0	5.12	0	5	604.28	4.88	10.2	230.2	18.12	22.2
2020-10-23	03:30:00	238476	900	900	985141000928723	E:\CCI STUDY\GROUP B\GrBWEEK1	CRANIOGrB3dayspostSx	7697.94	35.5939	134.473	68						196.557	171.629	210.829		111.6	823.36	590.32	85.56	309.68	0	0	1.52	14.52	3.24	16.8	197.44	306.44	21.76	145.88	119.76	72.64
2020-10-23	03:45:00	239376	900	900	985141000928723	E:\CCI STUDY\GROUP B\GrBWEEK1	CRANIOGrB3dayspostSx	14099.8	35.5754	134.787	128						191.489	190.035	219.857		235.6	710.12	614.16	86.24	285.84	17.56	46.48	116.68	14.36	65.56	92.4	191.44	220.28	39.24	29.28	47.8	18.92
2020-10-23	04:00:00	240276	900	900	985141000928723	E:\CCI STUDY\GROUP B\GrBWEEK1	CRANIOGrB3dayspostSx	26994.9	35.2575	140.541	245						187.533	232.099	235.445		307.6	645.56	784.2	157.48	115.8	48.48	258.24	122.24	144.88	50.08	105.24	19.68	65.72	39.8	11.76	8.84	25.04
2020-10-23	04:15:00	241176	900	900	985141000928723	E:\CCI STUDY\GROUP B\GrBWEEK1	CRANIOGrB3dayspostSx	14955.9	35.2845	114.496	127						181.849	185.458	184.112		270.56	743.72	812.76	57.48	87.24	66.12	56.4	16.88	217.32	35.28	12.4	231.56	51.96	15.32	36.44	148.2	12.12
2020-10-23	04:30:00	242076	900	900	985141000928723	E:\CCI STUDY\GROUP B\GrBWEEK1	CRANIOGrB3dayspostSx	9516.5	35.4655	155.053	82						223.27	224.215	191.059		212.2	803.6	798.96	252.92	101.04	14.36	32.6	272.68	45.36	57.52	71.56	179.6	43.52	4.12	27.72	82.6	68.36
2020-10-23	04:45:00	242976	900	900	985141000928723	E:\CCI STUDY\GROUP B\GrBWEEK1	CRANIOGrB3dayspostSx	14141.1	35.5178	107.504	132						185.038	176.721	141.783		236.52	732.96	820.32	11.2	79.68	0.48	11.92	10.36	46.92	40.56	48.32	164.92	39.12	62.68	122.08	253.52	99.12
2020-10-23	05:00:00	243876	900	900	985141000928723	E:\CCI STUDY\GROUP B\GrBWEEK1	CRANIOGrB3dayspostSx	9446.21	35.3181	144.262	83						225.555	215.224	165.998		200	779.72	865.04	154.48	34.96	30.6	12.08	141	86.8	30.96	33.16	51.24	4	37.6	40.56	239.44	192.56
2020-10-23	05:15:00	244776	900	900	985141000928723	E:\CCI STUDY\GROUP B\GrBWEEK1	CRANIOGrB3dayspostSx	12721.9	35.02	143.302	115						238.589	235.842	158.375		192.64	764.48	723.76	112.96	176.24	13.36	33.32	92	41.32	173.08	249.6	93.96	3.16	109.2	54.04	28.16	8.8
2020-10-23	05:30:00	245676	900	900	985141000928723	E:\CCI STUDY\GROUP B\GrBWEEK1	CRANIOGrB3dayspostSx	7362.63	35.5848	117.717	66						228.197	177.05	139.203		110.16	824.76	859.28	29.28	40.72	7.72	21	36.6	8.32	31.4	58.52	528.72	9.32	28.36	68.32	18.08	83.64
2020-10-23	05:45:00	246576	900	900	985141000928723	E:\CCI STUDY\GROUP B\GrBWEEK1	CRANIOGrB3dayspostSx	1670.29	35.7457	82.6372	13						157.014	130.321	122.23		26.08	880.76	899.28	7.08	0.72	0	7.56	0	2.16	0.72	2.32	639.28	0	1.52	8.48	214	23.96
2020-10-23	06:00:00	247476	900	900	985141000928723	E:\CCI STUDY\GROUP B\GrBWEEK1	CRANIOGrB3dayspostSx	0	35.4936	95.802	0						132.067	168.999	119.5		0	900	900	0	0	0	0	0	0	0	0	900	0	0	0	0	0
2020-10-23	06:15:00	248376	900	900	985141000928723	E:\CCI STUDY\GROUP B\GrBWEEK1	CRANIOGrB3dayspostSx	646.998	34.6796	114.904	5						180.1	196.544	120.197		17.92	890.4	894.08	0	5.92	0	0	0	0	0	0	865.52	5.92	0	26.64	1.92	0
2020-10-23	06:30:00	249276	900	900	985141000928723	E:\CCI STUDY\GROUP B\GrBWEEK1	CRANIOGrB3dayspostSx	770.351	34.9098	100.135	6						102.509	173.35	126.358		19.08	888.4	900	0	0	0	0	0	0	0	0	847.6	0	0	8.92	43.48	0
2020-10-23	06:45:00	250176	900	900	985141000928723	E:\CCI STUDY\GROUP B\GrBWEEK1	CRANIOGrB3dayspostSx	0	34.5848	114.982	0						115.823	195.065	167.684		0	900	900	0	0	0	0	0	0	0	0	900	0	0	0	0	0
2020-10-23	07:00:00	251076	900	900	985141000928723	E:\CCI STUDY\GROUP B\GrBWEEK1	CRANIOGrB3dayspostSx	0	34.5969	119.5	0						119.5	222.01	172.607		0	900	900	0	0	0	0	0	0	0	0	900	0	0	0	0	0
2020-10-23	07:15:00	251976	900	900	985141000928723	E:\CCI STUDY\GROUP B\GrBWEEK1	CRANIOGrB3dayspostSx	7849.8	35.3269	152.221	66						189.401	261.127	182.533		154.16	819	823.84	214.24	76.16	163.28	26.04	14.96	16.16	15.92	15.96	353.32	60.24	5.16	70.92	2.2	155.84
2020-10-23	07:30:00	252876	900	900	985141000928723	E:\CCI STUDY\GROUP B\GrBWEEK1	CRANIOGrB3dayspostSx	239	35.723	95.2017	2						239	137.157	97.8488		11.64	898.8	716.56	0	183.44	0	0	0	0	0	0	0	183.44	665.92	0	0	50.64
2020-10-23	07:45:00	253776	900	900	985141000928723	E:\CCI STUDY\GROUP B\GrBWEEK1	CRANIOGrB3dayspostSx	0	35.4429	122.414	0						160.799	134.504	0		0	900	0	0	900	0	0	0	0	0	0	0	900	0	0	0	0
2020-10-23	08:00:00	254676	900	900	985141000928723	E:\CCI STUDY\GROUP B\GrBWEEK1	CRANIOGrB3dayspostSx	0	34.419	119.5	0						168.999	119.5			0	900	0	0	900	0	0	0	0	0	0	0	900	0	0	0	0
2020-10-23	08:15:00	255576	900	900	985141000928723	E:\CCI STUDY\GROUP B\GrBWEEK1	CRANIOGrB3dayspostSx	1223.21	34.6829	17.7625	11						165.539	98.1028	33.6628		54.44	883.6	257.12	3.56	642.88	0	0	0	0	0	0	31.72	642.88	215.6	7.44	2.36	0
2020-10-23	08:30:00	256476	900	900	985141000928723	E:\CCI STUDY\GROUP B\GrBWEEK1	CRANIOGrB3dayspostSx	1295	35.1764	92.1651	10						128.783	135.53	148.227		46.76	887.24	133.48	4.56	766.52	0	7.88	0	1.04	2.96	1.56	1.04	763.56	6.24	2.8	112.92	0
2020-10-23	08:45:00	257376	900	900	985141000928723	E:\CCI STUDY\GROUP B\GrBWEEK1	CRANIOGrB3dayspostSx	0	35.5702	75.8271	0						100.438	119.5	168.999		0	900	0	0	900	0	0	0	0	0	0	0	900	0	0	0	0
2020-10-23	09:00:00	258276	900	900	985141000928723	E:\CCI STUDY\GROUP B\GrBWEEK1	CRANIOGrB3dayspostSx	2955.37	35.2814	110.665	23						141.935	146.904	142.069		135.76	874.48	747.04	2.32	152.96	0	12.2	2.48	0	0	16.48	27.68	152.96	54.12	35.56	526.6	71.92
2020-10-23	09:15:00	259176	900	23.44	985141000928723	E:\CCI STUDY\GROUP B\GrBWEEK1	CRANIOGrB3dayspostSx	119.5	35.6999	119.681	1						120.713	334.021	167.255		0.88	22.56	22.72	0	0.72	0	0	0	0	0	0	0	0.72	0	0	22.72	0

## Sheet: 985141000928730
date	time	time since start (s)	bin duration (s)	effective bin duration (s)	subject	folder	study name	distance (mm)	temperature (C)	separation (mm)	transition	separation 985141000928712 (mm)	separation 989001025043666 (mm)	separation 989001025043695 (mm)	separation 985141000928707 (mm)	separation 985141000928723 (mm)	separation 985141000928730 (mm)	separation 989001025043662 (mm)	separation 989001025043693 (mm)	separation 988002550251993 (mm)	mobile (s)	static (s)	thigmotactic (s)	isolated (s)	in centre zones (s)	antenna1.0 (s)	antenna2.0 (s)	antenna3.0 (s)	antenna4.0 (s)	antenna5.0 (s)	antenna6.0 (s)	antenna7.0 (s)	antenna8.0 (s)	antenna9.0 (s)	antenna10.0 (s)	antenna11.0 (s)	antenna12.0 (s)
2020-10-20	09:15:00	0	900	876.48	985141000928730	E:\CCI STUDY\GROUP B\GrBWEEK1	CRANIOGrB3dayspostSx	2686.98	37.4134	213.022	21					406.498		232.807	262.098		29.4	847.08	870.28	667.32	6.2	0	0	0	0	0	0	0	6.2	59.92	0	97.68	712.68
2020-10-20	09:30:00	876	900	900	985141000928730	E:\CCI STUDY\GROUP B\GrBWEEK1	CRANIOGrB3dayspostSx	4332.05	37.4229	205.989	43					400.644		240.943	249.407		53.52	850.12	896.68	619.64	3.32	0	0	0	0	0	0	37.44	3.32	49.8	23.6	82.4	703.44
2020-10-20	09:45:00	1776	900	900	985141000928730	E:\CCI STUDY\GROUP B\GrBWEEK1	CRANIOGrB3dayspostSx	6532.86	37.3971	159.113	57					367.137		180.214	288.094		84.48	833.32	879.48	285	20.52	0	0	0	4.56	0	0	28.32	20.52	72.52	82.44	422.56	269.08
2020-10-20	10:00:00	2676	900	900	985141000928730	E:\CCI STUDY\GROUP B\GrBWEEK1	CRANIOGrB3dayspostSx	2518.41	37.6642	242.944	21					385.141		259.559	325.183		70.2	864.36	850.36	685.88	49.64	0	0	0	0	0	0	0	49.64	35.24	1	247.04	567.08
2020-10-20	10:15:00	3576	900	900	985141000928730	E:\CCI STUDY\GROUP B\GrBWEEK1	CRANIOGrB3dayspostSx	5820.72	37.7508	160.114	51					340.032		174.245	269.674		71.64	832.08	819.16	218.48	80.84	0	0	0	0.04	3.6	2.4	5.04	77.24	116.12	7.6	391.4	296.56
2020-10-20	10:30:00	4476	900	900	985141000928730	E:\CCI STUDY\GROUP B\GrBWEEK1	CRANIOGrB3dayspostSx	3808.31	37.7898	188.199	33					362.613		221.512	255.835		95.4	848.84	865.12	401.88	34.88	0	0	0	0	0	0	0	34.88	187.16	0	332.68	345.28
2020-10-20	10:45:00	5376	900	900	985141000928730	E:\CCI STUDY\GROUP B\GrBWEEK1	CRANIOGrB3dayspostSx	1195	37.5308	235.845	9					409.519		307.885	236.589		11.96	890.48	900	836.2	0	0	0	0	0	0	0	0	0	55	0	63.04	781.96
2020-10-20	11:00:00	6276	900	900	985141000928730	E:\CCI STUDY\GROUP B\GrBWEEK1	CRANIOGrB3dayspostSx	0	37.069	279.227	0					411.216		350.989	293.154		0	900	900	900	0	0	0	0	0	0	0	0	0	0	0	0	900
2020-10-20	11:15:00	7176	900	900	985141000928730	E:\CCI STUDY\GROUP B\GrBWEEK1	CRANIOGrB3dayspostSx	1298.03	37.0401	281.385	11					386.075		288.017	310.194		26.2	886.96	896.48	876.64	3.52	1.6	0	0	2.64	0.56	0	0	2.96	0.2	0	602.76	289.28
2020-10-20	11:30:00	8076	900	900	985141000928730	E:\CCI STUDY\GROUP B\GrBWEEK1	CRANIOGrB3dayspostSx	1305.92	37.2335	327.734	14					416.911		348.195	355.949		13.88	886.12	896.36	900	3.64	0	0	0	0	0.04	0	0	3.6	78.32	0	93.56	724.48
2020-10-20	11:45:00	8976	900	900	985141000928730	E:\CCI STUDY\GROUP B\GrBWEEK1	CRANIOGrB3dayspostSx	1589.42	37.1119	278.362	13					389.426		292.603	314.191		13.96	886.04	789.16	721.84	110.84	0	0	0	0	0	0	0	110.84	91.88	0	110.8	586.48
2020-10-20	12:00:00	9876	900	900	985141000928730	E:\CCI STUDY\GROUP B\GrBWEEK1	CRANIOGrB3dayspostSx	2719.55	37.0485	195.446	21					325.948		232.808	257.864		45.08	878.72	601.68	485.44	298.32	0	0	0	0	0	0	0	298.32	152.16	0	197.56	251.96
2020-10-20	12:15:00	10776	900	900	985141000928730	E:\CCI STUDY\GROUP B\GrBWEEK1	CRANIOGrB3dayspostSx	1272.93	37.1022	218.895	12					292.37		292.752	345.207		14.4	885.6	899.96	605.76	0.04	0	0	0	0	0	0	0	0.04	30.44	0	233.64	635.88
2020-10-20	12:30:00	11676	900	900	985141000928730	E:\CCI STUDY\GROUP B\GrBWEEK1	CRANIOGrB3dayspostSx	3931.09	36.8134	129.975	30					263.976		134.379	344.757		59.12	867.16	846.28	59.92	53.72	0	0	0	0	0	0	0	53.72	136.36	19.68	676.92	13.32
2020-10-20	12:45:00	12576	900	900	985141000928730	E:\CCI STUDY\GROUP B\GrBWEEK1	CRANIOGrB3dayspostSx	527.499	36.733	125.92	4					258.057		135.418	282.257		4.6	895.4	886.8	60.08	13.2	0	0	0	0	0	0	0	13.2	6.12	0	862.96	17.72
2020-10-20	13:00:00	13476	900	900	985141000928730	E:\CCI STUDY\GROUP B\GrBWEEK1	CRANIOGrB3dayspostSx	1125	36.6504	139.932	10					229.005		141.907	224.178		40.24	889.16	527	0	373	0	0	0	0	0	0	0	373	11.88	0	483.56	31.56
2020-10-20	13:15:00	14376	900	900	985141000928730	E:\CCI STUDY\GROUP B\GrBWEEK1	CRANIOGrB3dayspostSx	836.499	36.5589	132.556	7					248.903		134.083	250.88		35.04	892.36	729	17.52	171	0	0	0	0	0	0	0	171	0	0	729	0
2020-10-20	13:30:00	15276	900	900	985141000928730	E:\CCI STUDY\GROUP B\GrBWEEK1	CRANIOGrB3dayspostSx	358.5	36.1171	101.548	3					222.445		109.979	230.953		4.72	895.28	570.2	73.84	329.8	0	0	0	0	0	0	0	329.8	0	0	570.2	0
2020-10-20	13:45:00	16176	900	900	985141000928730	E:\CCI STUDY\GROUP B\GrBWEEK1	CRANIOGrB3dayspostSx	988.403	36.3037	226.054	5					264.098		233.745	343.599		32.16	886.96	874.56	791.24	25.44	0	0	0	0	0	0	0	25.44	0	0	871	3.56
2020-10-20	14:00:00	17076	900	900	985141000928730	E:\CCI STUDY\GROUP B\GrBWEEK1	CRANIOGrB3dayspostSx	3049.93	36.5032	182.292	29					243.57		211.663	248.167		220.2	871	827.8	493.64	72.2	36.08	8.32	122.6	72.28	7.2	0.44	6.64	65	2.64	0	578.2	0.6
2020-10-20	14:15:00	17976	900	900	985141000928730	E:\CCI STUDY\GROUP B\GrBWEEK1	CRANIOGrB3dayspostSx	696.852	37.3269	112.71	5					248.114		115.807	166.658		6.32	893.68	898.32	0	1.68	0	0	66.32	0	1.68	832	0	0	0	0	0	0
2020-10-20	14:30:00	18876	900	900	985141000928730	E:\CCI STUDY\GROUP B\GrBWEEK1	CRANIOGrB3dayspostSx	2010.99	37.7318	76.2278	16					355.345		108.383	134.598		72.2	877.44	866.68	3.16	33.32	0	6.56	539.68	4.2	33.32	316.24	0	0	0	0	0	0
2020-10-20	14:45:00	19776	900	900	985141000928730	E:\CCI STUDY\GROUP B\GrBWEEK1	CRANIOGrB3dayspostSx	7058.17	37.7318	114.563	59					349.72		154.75	139.164		179.32	820.64	626.6	46	273.4	42.88	71	371.4	44.12	269.92	93.8	3.4	3.48	0	0	0	0
2020-10-20	15:00:00	20676	900	900	985141000928730	E:\CCI STUDY\GROUP B\GrBWEEK1	CRANIOGrB3dayspostSx	2740.41	37.6154	110.781	22					344.198		143.672	137.067		105.88	870.48	632.6	8.96	267.4	0	19.12	534.48	0	267.4	79	0	0	0	0	0	0
2020-10-20	15:15:00	21576	900	900	985141000928730	E:\CCI STUDY\GROUP B\GrBWEEK1	CRANIOGrB3dayspostSx	3390.5	37.1248	103.047	31					293.807		134.045	117.211		142.16	868.28	267.8	0.12	632.2	0	5.28	192.04	0.92	632.2	69.56	0	0	0	0	0	0
2020-10-20	15:30:00	22476	900	900	985141000928730	E:\CCI STUDY\GROUP B\GrBWEEK1	CRANIOGrB3dayspostSx	506.995	37.1388	122.961	4					262.99		144.161	132.058		4.48	895.52	165.44	0	734.56	0	0.04	165.4	0	734.56	0	0	0	0	0	0	0
2020-10-20	15:45:00	23376	900	900	985141000928730	E:\CCI STUDY\GROUP B\GrBWEEK1	CRANIOGrB3dayspostSx	492.498	37.0235	95.6661	5					283.097		148.2	97.8409		14.24	896.56	186.52	0	713.48	0	1.96	7.16	0	713.48	177.4	0	0	0	0	0	0
2020-10-20	16:00:00	24276	900	900	985141000928730	E:\CCI STUDY\GROUP B\GrBWEEK1	CRANIOGrB3dayspostSx	0	36.7284	115.7	0					172.708		127.076	119.5		0	900	0	0	900	0	0	0	0	900	0	0	0	0	0	0	0
2020-10-20	16:15:00	25176	900	900	985141000928730	E:\CCI STUDY\GROUP B\GrBWEEK1	CRANIOGrB3dayspostSx	1027.94	36.6434	106.927	9					334.674		132.885	124.384		218.04	886.88	444.4	0	455.6	0	33.84	297.52	0	455.6	113.04	0	0	0	0	0	0
2020-10-20	16:30:00	26076	900	900	985141000928730	E:\CCI STUDY\GROUP B\GrBWEEK1	CRANIOGrB3dayspostSx	1379.11	36.8283	114.971	13					335.412		143.347	136.473		124.84	895.2	410.16	0	489.84	0	45.6	346.8	0	489.84	17.76	0	0	0	0	0	0
2020-10-20	16:45:00	26976	900	900	985141000928730	E:\CCI STUDY\GROUP B\GrBWEEK1	CRANIOGrB3dayspostSx	3004.52	36.7046	120.958	27					281.091		157.987	133.108		148.04	871.44	204.52	30.48	695.48	2.84	117	31.08	28.4	692.12	0	3.12	3.36	0.04	0	13.72	8.32
2020-10-20	17:00:00	27876	900	900	985141000928730	E:\CCI STUDY\GROUP B\GrBWEEK1	CRANIOGrB3dayspostSx	0	36.2277	124.024	0					171.93		154.147	130.49		0	900	0	0	900	0	0	0	0	900	0	0	0	0	0	0	0
2020-10-20	17:15:00	28776	900	900	985141000928730	E:\CCI STUDY\GROUP B\GrBWEEK1	CRANIOGrB3dayspostSx	2719.91	37.0123	121.269	25					363.68		163.004	188.109		39.52	864	754.64	8.48	145.36	8.52	32.44	579.92	0	144.48	48	0	0.88	1.24	18.88	58.16	7.48
2020-10-20	17:30:00	29676	900	900	985141000928730	E:\CCI STUDY\GROUP B\GrBWEEK1	CRANIOGrB3dayspostSx	6638.97	37.3761	104.593	57					252.173		127.951	163.684		153.16	832.24	521	2.76	379	0	108.96	152.04	3.2	376.36	244.76	2.16	2.64	0	0	9.88	0
2020-10-20	17:45:00	30576	900	900	985141000928730	E:\CCI STUDY\GROUP B\GrBWEEK1	CRANIOGrB3dayspostSx	3152.64	37.4863	141.404	28					280.556		178.993	228.627		69.36	863.96	731.16	41.84	168.84	0	14.32	639.52	0	166.64	47.2	1.64	2.2	28.48	0	0	0
2020-10-20	18:00:00	31476	900	900	985141000928730	E:\CCI STUDY\GROUP B\GrBWEEK1	CRANIOGrB3dayspostSx	1005.5	37.386	120.21	8					214.572		153.167	170.442		45.08	886.92	619.64	0	280.36	0	94.24	507.12	0	280.36	18.28	0	0	0	0	0	0
2020-10-20	18:15:00	32376	900	900	985141000928730	E:\CCI STUDY\GROUP B\GrBWEEK1	CRANIOGrB3dayspostSx	4604.59	37.4827	114.004	43					202.488		150.249	191.305		133.56	842.64	387.84	11.36	512.16	0	13.76	86.04	18.04	505.24	193.44	0.04	6.92	1.44	0.04	7.64	67.4
2020-10-20	18:30:00	33276	900	900	985141000928730	E:\CCI STUDY\GROUP B\GrBWEEK1	CRANIOGrB3dayspostSx	1318.35	37.304	126.391	12					307.717		151.331	158.158		26.76	888.92	480.68	0	419.32	0	34.92	445.16	0	419.32	0.6	0	0	0	0	0	0
2020-10-20	18:45:00	34176	900	900	985141000928730	E:\CCI STUDY\GROUP B\GrBWEEK1	CRANIOGrB3dayspostSx	4877.97	37.1398	140.941	47					224.617		159.362	172.052		62.84	839.68	344	51.24	556	5.32	48.2	159.2	4.52	543.04	0	24.04	12.96	12.08	12.76	12.76	65.12
2020-10-20	19:00:00	35076	900	900	985141000928730	E:\CCI STUDY\GROUP B\GrBWEEK1	CRANIOGrB3dayspostSx	2410.84	36.7829	111.262	22					178.847		145.627	123.041		35.76	878.96	338.28	0	561.72	0	72.4	265.88	0	561.72	0	0	0	0	0	0	0
2020-10-20	19:15:00	35976	900	900	985141000928730	E:\CCI STUDY\GROUP B\GrBWEEK1	CRANIOGrB3dayspostSx	2243.43	36.9289	116.909	19					193.724		215.53	124.889		45.52	877.4	485.68	0	414.32	11.56	34.04	429.76	1.56	414.32	8.76	0	0	0	0	0	0
2020-10-20	19:30:00	36876	900	900	985141000928730	E:\CCI STUDY\GROUP B\GrBWEEK1	CRANIOGrB3dayspostSx	2022.56	36.4235	101.29	18					195.177		130.122	136.691		33.28	872.36	863.52	1.96	36.48	0	304	556.92	2.6	36.48	0	0	0	0	0	0	0
2020-10-20	19:45:00	37776	900	900	985141000928730	E:\CCI STUDY\GROUP B\GrBWEEK1	CRANIOGrB3dayspostSx	119.505	36.6083	118.492	1					217.081		174.628	126.831		159.6	900	900	0	0	0	156.16	743.84	0	0	0	0	0	0	0	0	0
2020-10-20	20:00:00	38676	900	900	985141000928730	E:\CCI STUDY\GROUP B\GrBWEEK1	CRANIOGrB3dayspostSx	2301.22	36.4794	108.692	19					147.283		160.601	139.933		80.88	879.88	355.36	0	544.64	0	176.6	166.88	0	544.64	11.88	0	0	0	0	0	0
2020-10-20	20:15:00	39576	900	900	985141000928730	E:\CCI STUDY\GROUP B\GrBWEEK1	CRANIOGrB3dayspostSx	3997.9	36.7031	111.312	37					119.063		179.14	127.607		135.36	855.8	205.6	19.36	694.4	0.04	69.4	53.4	7.04	692.76	55.88	2.36	1.64	0.04	7.72	1.76	7.96
2020-10-20	20:30:00	40476	900	900	985141000928730	E:\CCI STUDY\GROUP B\GrBWEEK1	CRANIOGrB3dayspostSx	4674.41	36.9202	117.107	49					203.071		166.384	125.598		65.52	849.8	295.52	41	604.48	0	32.16	130.72	1.2	600.28	20.96	13.32	4.2	64.44	25.72	0.36	6.64
2020-10-20	20:45:00	41376	900	900	985141000928730	E:\CCI STUDY\GROUP B\GrBWEEK1	CRANIOGrB3dayspostSx	337.997	36.8329	119.466	4					197.252		197.252	119.466		1.36	898.64	363.48	0	536.52	0	0.08	363.4	0	536.52	0	0	0	0	0	0	0
2020-10-20	21:00:00	42276	900	900	985141000928730	E:\CCI STUDY\GROUP B\GrBWEEK1	CRANIOGrB3dayspostSx	506.211	36.8227	116.797	6					167.407		127.898	124.868		14.64	896.12	12.04	0	887.96	0	0	0.04	0	887.96	12	0	0	0	0	0	0
2020-10-20	21:15:00	43176	900	900	985141000928730	E:\CCI STUDY\GROUP B\GrBWEEK1	CRANIOGrB3dayspostSx	886.004	36.8059	109.759	8					162.271		170.01	116.159		21.96	889.48	133.2	0	766.8	0	114.48	4.88	0	766.8	13.84	0	0	0	0	0	0
2020-10-20	21:30:00	44076	900	900	985141000928730	E:\CCI STUDY\GROUP B\GrBWEEK1	CRANIOGrB3dayspostSx	5207.32	36.8709	116.216	47					163.098		163.63	164.988		90.84	819.16	620.88	1.76	279.12	0	427.16	70.8	11.2	251.92	99.4	3.56	27.2	2.84	1.56	4.36	0
2020-10-20	21:45:00	44976	900	900	985141000928730	E:\CCI STUDY\GROUP B\GrBWEEK1	CRANIOGrB3dayspostSx	6950.88	36.9875	129.619	58					182.456		163.103	202.564		90.6	822.56	527.88	82.6	372.12	0	162.52	109.92	74.6	354.4	159.52	10.04	17.72	9.48	0	0	1.8
2020-10-20	22:00:00	45876	900	900	985141000928730	E:\CCI STUDY\GROUP B\GrBWEEK1	CRANIOGrB3dayspostSx	1519.66	37.0191	122.324	11					184.125		148.612	166.898		70	882.28	294.12	29.6	605.88	0	12.28	277.16	0	605.88	4.68	0	0	0	0	0	0
2020-10-20	22:15:00	46776	900	900	985141000928730	E:\CCI STUDY\GROUP B\GrBWEEK1	CRANIOGrB3dayspostSx	5200.89	36.7775	111.606	43					142.306		155.08	208.297		156.72	825.04	520.76	51.28	379.24	31.76	78.8	106.32	245.68	371.04	45.16	8.04	8.2	0	5	0	0
2020-10-20	22:30:00	47676	900	900	985141000928730	E:\CCI STUDY\GROUP B\GrBWEEK1	CRANIOGrB3dayspostSx	485.941	36.7532	154.157	4					161.665		197.19	256.482		27.08	896.56	900	30.88	0	0.04	11.88	0	305.76	0	0	582.32	0	0	0	0	0
2020-10-20	22:45:00	48576	900	900	985141000928730	E:\CCI STUDY\GROUP B\GrBWEEK1	CRANIOGrB3dayspostSx	5116.89	36.4067	111.743	39					132.479		144.33	179.207		142.4	849.32	743.44	55.4	156.56	0.04	442.28	10.68	207.24	154.2	0	33.64	2.36	27.4	0	16.32	5.84
2020-10-20	23:00:00	49476	900	900	985141000928730	E:\CCI STUDY\GROUP B\GrBWEEK1	CRANIOGrB3dayspostSx	0	36.8002	106.36	0					106.36		119.5	169.077		0	900	900	0	0	0	900	0	0	0	0	0	0	0	0	0	0
2020-10-20	23:15:00	50376	900	900	985141000928730	E:\CCI STUDY\GROUP B\GrBWEEK1	CRANIOGrB3dayspostSx	0	36.3419	119.5	0					119.5		119.5	168.999		0	900	900	0	0	0	900	0	0	0	0	0	0	0	0	0	0
2020-10-20	23:30:00	51276	900	900	985141000928730	E:\CCI STUDY\GROUP B\GrBWEEK1	CRANIOGrB3dayspostSx	478	36.0757	115.721	4					115.721		121.03	167.398		4.52	895.48	871.56	0	28.44	0	871.56	0	0	28.44	0	0	0	0	0	0	0
2020-10-20	23:45:00	52176	900	900	985141000928730	E:\CCI STUDY\GROUP B\GrBWEEK1	CRANIOGrB3dayspostSx	838.234	35.8745	107.173	6					115.627		122.256	168.761		32.2	894.68	868.72	0	31.28	0	847.12	0	21.6	31.28	0	0	0	0	0	0	0
2020-10-21	00:00:00	53076	900	900	985141000928730	E:\CCI STUDY\GROUP B\GrBWEEK1	CRANIOGrB3dayspostSx	266.27	36.3112	113.129	2					146.684		141.582	134.1		13.56	898.8	7.08	0	892.92	0	0	0	0	892.92	7.08	0	0	0	0	0	0
2020-10-21	00:15:00	53976	900	900	985141000928730	E:\CCI STUDY\GROUP B\GrBWEEK1	CRANIOGrB3dayspostSx	3355.56	35.9204	108.46	31					131.603		174.392	163.667		174.92	866.4	598.44	0.2	301.56	31.6	336.44	55.76	87.6	267.6	56.64	30.4	33.96	0	0	0	0
2020-10-21	00:30:00	54876	900	900	985141000928730	E:\CCI STUDY\GROUP B\GrBWEEK1	CRANIOGrB3dayspostSx	3394.03	36.2996	127.757	26					143.305		226.854	203.041		64.36	869.44	803.56	19.16	96.44	25.08	232.36	24.4	275	0	0	129.96	96.44	96.72	0	14.24	5.8
2020-10-21	00:45:00	55776	900	900	985141000928730	E:\CCI STUDY\GROUP B\GrBWEEK1	CRANIOGrB3dayspostSx	2025.16	36.389	168.329	14					168.64		265.253	230.247		28	872	900	329.16	0	8.28	298.64	0	191.76	0	0	73.72	0	0	23.72	293.44	10.44
2020-10-21	01:00:00	56676	900	900	985141000928730	E:\CCI STUDY\GROUP B\GrBWEEK1	CRANIOGrB3dayspostSx	5885.19	36.6056	124.561	53					143.41		207.977	191.175		246.52	846.64	595.48	195.8	304.52	50.24	67.56	79.32	122.08	231.96	0	60.92	72.56	14.88	0.48	132.48	67.52
2020-10-21	01:15:00	57576	900	900	985141000928730	E:\CCI STUDY\GROUP B\GrBWEEK1	CRANIOGrB3dayspostSx	767.238	36.5109	78.9224	6					195.776		79.5841	154.354		290.84	891.44	257.16	0	642.84	0	0	0	257.16	614.92	0	0	27.92	0	0	0	0
2020-10-21	01:30:00	58476	900	900	985141000928730	E:\CCI STUDY\GROUP B\GrBWEEK1	CRANIOGrB3dayspostSx	0	36.4475	56.7344	0					153.809		66.7899	119.5		0	900	0	0	900	0	0	0	0	900	0	0	0	0	0	0	0
2020-10-21	01:45:00	59376	900	900	985141000928730	E:\CCI STUDY\GROUP B\GrBWEEK1	CRANIOGrB3dayspostSx	718.018	36.4584	97.6145	6					167.315		122.747	140.999		151.28	891.92	280.72	0	619.28	0	13.16	139.36	128.2	551.4	0	0	67.88	0	0	0	0
2020-10-21	02:00:00	60276	900	900	985141000928730	E:\CCI STUDY\GROUP B\GrBWEEK1	CRANIOGrB3dayspostSx	1825.97	35.792	100.486	17					209.059		156.12	122.282		45.28	883.72	734.68	0.04	165.32	3.04	39.32	355.96	3.28	163.84	4.64	0.44	1.48	328	0	0	0
2020-10-21	02:15:00	61176	900	900	985141000928730	E:\CCI STUDY\GROUP B\GrBWEEK1	CRANIOGrB3dayspostSx	1922.82	35.8521	103.894	16					153.696		193.118	126.863		51.16	883.64	776.8	11.28	123.2	0.04	79.56	7.84	72	96.6	7.56	39.48	26.6	558.8	11.52	0	0
2020-10-21	02:30:00	62076	900	900	985141000928730	E:\CCI STUDY\GROUP B\GrBWEEK1	CRANIOGrB3dayspostSx	1779.7	36.1565	98.1196	17					180.325		147.953	131.44		38.88	883.16	600.48	0	299.52	0.04	315.52	10.12	4.92	299.52	269.88	0	0	0	0	0	0
2020-10-21	02:45:00	62976	900	900	985141000928730	E:\CCI STUDY\GROUP B\GrBWEEK1	CRANIOGrB3dayspostSx	6293.28	35.8537	153.51	56					319.334		205.446	228.99		131.2	841.4	823.48	237.84	76.52	12.44	91.76	43.28	29.12	3.64	3.08	41.84	72.88	56.32	42.92	363.08	139.64
2020-10-21	03:00:00	63876	900	900	985141000928730	E:\CCI STUDY\GROUP B\GrBWEEK1	CRANIOGrB3dayspostSx	1740.77	36.3198	203.634	15					324.545		247.394	218.441		30.16	884.88	889.6	671.12	10.4	0	143.88	51	5.88	7.08	0	1.88	3.32	17.88	0	660.76	8.32
2020-10-21	03:15:00	64776	900	900	985141000928730	E:\CCI STUDY\GROUP B\GrBWEEK1	CRANIOGrB3dayspostSx	935.994	36.4117	244.922	8					371.69		263.94	245.37		13.44	886.56	897.04	860.24	2.96	0.04	3.56	0	7.2	2.96	19.4	2.04	0	0	0	864.8	0
2020-10-21	03:30:00	65676	900	900	985141000928730	E:\CCI STUDY\GROUP B\GrBWEEK1	CRANIOGrB3dayspostSx	647.999	36.3441	143.499	5					178.881		156.622	243.723		4.84	895.16	899.44	9.12	0.56	0	146.56	0	307.96	0	0	444.92	0.56	0	0	0	0
2020-10-21	03:45:00	66576	900	900	985141000928730	E:\CCI STUDY\GROUP B\GrBWEEK1	CRANIOGrB3dayspostSx	1382.13	36.5382	118.322	8					121.974		120.147	195.032		19.96	888.52	898.36	0	1.64	0	0	0	884.28	0	0	14.08	1.64	0	0	0	0
2020-10-21	04:00:00	67476	900	900	985141000928730	E:\CCI STUDY\GROUP B\GrBWEEK1	CRANIOGrB3dayspostSx	2181.79	36.4052	124.161	17					150.122		166.867	168.505		115.8	885.96	871.72	75.04	28.28	22.76	26.6	16.6	605.4	19.2	8.44	173.72	9.08	6.8	0	9.6	1.8
2020-10-21	04:15:00	68376	900	900	985141000928730	E:\CCI STUDY\GROUP B\GrBWEEK1	CRANIOGrB3dayspostSx	719	36.2826	104.746	6					232.217		107.192	169.111		62.24	893.76	900	0	0	1.56	0	0	41.88	0	0	856.56	0	0	0	0	0
2020-10-21	04:30:00	69276	900	900	985141000928730	E:\CCI STUDY\GROUP B\GrBWEEK1	CRANIOGrB3dayspostSx	6145.28	36.4576	126.778	53					209.167		181.282	156.204		192.4	826.24	823.36	112.36	76.64	26.8	242.84	56.88	42.28	18.32	140.64	139.44	58.32	67.88	18.4	65.4	22.8
2020-10-21	04:45:00	70176	900	900	985141000928730	E:\CCI STUDY\GROUP B\GrBWEEK1	CRANIOGrB3dayspostSx	10963.8	36.9507	119.077	96					206.096		177.393	170.197		268.84	768.8	738.32	64.92	161.68	108.44	136.2	140.96	43.08	98.76	70.44	88.36	62.92	53.72	15.6	68.6	12.92
2020-10-21	05:00:00	71076	900	900	985141000928730	E:\CCI STUDY\GROUP B\GrBWEEK1	CRANIOGrB3dayspostSx	8912.67	37.0353	111.886	79					186.886		158.141	170.97		154.32	795.32	585.32	70.56	314.68	8.12	116.24	127	1.8	273.16	77.2	87.6	41.52	39.12	65	50.16	13.08
2020-10-21	05:15:00	71976	900	900	985141000928730	E:\CCI STUDY\GROUP B\GrBWEEK1	CRANIOGrB3dayspostSx	7400.27	36.7076	129.602	65					188.824		172.819	204.253		154.88	812.08	613.04	73.24	286.96	105.08	18.24	39.08	28.08	209.6	120.44	41.36	77.36	136.32	35.96	88.48	0
2020-10-21	05:30:00	72876	900	900	985141000928730	E:\CCI STUDY\GROUP B\GrBWEEK1	CRANIOGrB3dayspostSx	3412.86	36.3471	115.693	27					179.257		178.142	152.31		56.64	862.68	493.4	19.64	406.6	60.12	22.68	1.24	151.84	36.96	192.84	29.8	369.64	0	0	33.16	1.72
2020-10-21	05:45:00	73776	900	900	985141000928730	E:\CCI STUDY\GROUP B\GrBWEEK1	CRANIOGrB3dayspostSx	407.999	35.9613	133.601	3					180.216		202.718	160.908		6	894	258.32	24.08	641.68	0	0	0	0	0	0	0	641.68	224.68	0	0	33.64
2020-10-21	06:00:00	74676	900	900	985141000928730	E:\CCI STUDY\GROUP B\GrBWEEK1	CRANIOGrB3dayspostSx	646.901	35.8283	126.891	5					209.315		198.527	166.297		176.88	896.44	462.04	23.6	437.96	0	0	0	0	0	0	0	437.96	314.88	0	104.68	42.48
2020-10-21	06:15:00	75576	900	900	985141000928730	E:\CCI STUDY\GROUP B\GrBWEEK1	CRANIOGrB3dayspostSx	482.569	35.6982	124.152	4					162.811		143.004	198.741		4.32	895.68	377.52	10.64	522.48	0	0	0	370.84	0.64	0	6.68	521.84	0	0	0	0
2020-10-21	06:30:00	76476	900	900	985141000928730	E:\CCI STUDY\GROUP B\GrBWEEK1	CRANIOGrB3dayspostSx	757.143	35.5998	169.36	7					194.603		213.982	251.835		10.2	892.32	888.92	160.64	11.08	0	2.8	0	365.88	9.32	0	508.84	1.76	11.4	0	0	0
2020-10-21	06:45:00	77376	900	900	985141000928730	E:\CCI STUDY\GROUP B\GrBWEEK1	CRANIOGrB3dayspostSx	1407.75	35.6625	112.767	9					144.413		200.468	175.387		146.04	891.44	196.6	40.48	703.4	124.52	0	0	0	154.88	0	0	548.52	31.44	0	0.32	40.32
2020-10-21	07:00:00	78276	900	900	985141000928730	E:\CCI STUDY\GROUP B\GrBWEEK1	CRANIOGrB3dayspostSx	457.498	36.0294	93.2083	3					116.523		141.223	142.851		8.44	896.44	156.88	0	743.12	1.8	0	0	155.08	743.12	0	0	0	0	0	0	0
2020-10-21	07:15:00	79176	900	900	985141000928730	E:\CCI STUDY\GROUP B\GrBWEEK1	CRANIOGrB3dayspostSx	338	35.97	111.14	2					113.604		169.361	178.518		199.84	897.8	2.84	0	897.16	2.84	0	0	0	897.16	0	0	0	0	0	0	0
2020-10-21	07:30:00	80076	900	900	985141000928730	E:\CCI STUDY\GROUP B\GrBWEEK1	CRANIOGrB3dayspostSx	0	35.6647	134.714	0					168.823		144.823	159.35		0	900	0	0	900	0	0	0	0	900	0	0	0	0	0	0	0
2020-10-21	07:45:00	80976	900	900	985141000928730	E:\CCI STUDY\GROUP B\GrBWEEK1	CRANIOGrB3dayspostSx	5040.85	35.5309	125.128	42					172.435		168.449	184.522		78.48	837.2	517.92	31.28	382.08	207.04	74.48	97.44	51.84	370.16	31.72	24.4	11.92	7.48	0	6.2	17.32
2020-10-21	08:00:00	81876	900	900	985141000928730	E:\CCI STUDY\GROUP B\GrBWEEK1	CRANIOGrB3dayspostSx	700.813	35.9238	127.207	5					184.299		139.607	283.576		285.6	890.88	702.8	0	197.2	687.68	0	0	0	195.84	0	0	1.36	15.12	0	0	0
2020-10-21	08:15:00	82776	900	900	985141000928730	E:\CCI STUDY\GROUP B\GrBWEEK1	CRANIOGrB3dayspostSx	239.009	36.1381	104.276	2					179.935		166.297	106.86		132.28	900	130.24	0	769.76	0	0	0	0	0	0	0	769.76	130.24	0	0	0
2020-10-21	08:30:00	83676	900	900	985141000928730	E:\CCI STUDY\GROUP B\GrBWEEK1	CRANIOGrB3dayspostSx	855.92	36.0867	116.581	7					222.586		228.804	144.729		126.4	895.6	853.28	0	46.72	65	0	0	54.12	23.6	0	0	23.12	733	0	1.16	0
2020-10-21	08:45:00	84576	900	900	985141000928730	E:\CCI STUDY\GROUP B\GrBWEEK1	CRANIOGrB3dayspostSx	1409	35.546	107.271	10					158.377		118.221	165.154		252.12	883.12	650.12	0	249.88	92.32	23.68	0	534.12	249.88	0	0	0	0	0	0	0
2020-10-21	09:00:00	85476	900	900	985141000928730	E:\CCI STUDY\GROUP B\GrBWEEK1	CRANIOGrB3dayspostSx	4874.91	35.4123	99.0029	41					153.805		140.411	202.109		137.52	850.96	775.92	4.52	124.08	22.36	39.28	19.68	482.88	119.04	5.52	72.72	5.04	125.96	2.76	1.12	3.64
2020-10-21	09:15:00	86376	900	900	985141000928730	E:\CCI STUDY\GROUP B\GrBWEEK1	CRANIOGrB3dayspostSx	766.499	35.5188	126.655	6					172.282		152.376	139.032		12.8	890.6	409.56	41.76	490.44	41.84	3.08	1.96	362.68	490.44	0	0	0	0	0	0	0
2020-10-21	09:30:00	87276	900	900	985141000928730	E:\CCI STUDY\GROUP B\GrBWEEK1	CRANIOGrB3dayspostSx	238.999	35.9689	118.378	2					144.777		127.701	118.872		8.36	898.76	4.16	0	895.84	0	0	0	0	895.84	4.16	0	0	0	0	0	0
2020-10-21	09:45:00	88176	900	900	985141000928730	E:\CCI STUDY\GROUP B\GrBWEEK1	CRANIOGrB3dayspostSx	984.985	35.873	111.449	8					176.356		139.055	117.34		211.56	889.64	185.96	0	714.04	0	54.16	131.8	0	714.04	0	0	0	0	0	0	0
2020-10-21	10:00:00	89076	900	900	985141000928730	E:\CCI STUDY\GROUP B\GrBWEEK1	CRANIOGrB3dayspostSx	119.5	35.8332	114.804	1					134.072		120.367	120.341		1.16	898.84	32.52	0	867.48	0	32.52	0	0	867.48	0	0	0	0	0	0	0
2020-10-21	10:15:00	89976	900	900	985141000928730	E:\CCI STUDY\GROUP B\GrBWEEK1	CRANIOGrB3dayspostSx	478.002	35.6739	16.7433	4					16.7433		125.485	125.631		31.28	896.44	116	0	784	0	116	0	0	784	0	0	0	0	0	0	0
2020-10-21	10:30:00	90876	900	900	985141000928730	E:\CCI STUDY\GROUP B\GrBWEEK1	CRANIOGrB3dayspostSx	238.998	36.0305	114.455	2					121.059		183.632	161.062		63.16	898.92	900	0	0	0	764.76	135.24	0	0	0	0	0	0	0	0	0
2020-10-21	10:45:00	91776	900	900	985141000928730	E:\CCI STUDY\GROUP B\GrBWEEK1	CRANIOGrB3dayspostSx	239.011	35.7808	121.145	2					158.642		161.271	133.893		308.68	900	900	0	0	0	305.92	594.08	0	0	0	0	0	0	0	0	0
2020-10-21	11:00:00	92676	900	900	985141000928730	E:\CCI STUDY\GROUP B\GrBWEEK1	CRANIOGrB3dayspostSx	1259.86	35.7037	106.164	8					116.288		207.451	190.167		178.84	891	432.12	0	467.88	0	109.48	0	272.72	85.48	45.52	4.4	382.4	0	0	0	0
2020-10-21	11:15:00	93576	900	900	985141000928730	E:\CCI STUDY\GROUP B\GrBWEEK1	CRANIOGrB3dayspostSx	1421.32	35.5656	103.491	14					130.944		116.713	127.214		26.28	882.84	156.36	0	743.64	0	50.32	85.72	0.04	741	20.28	0	2.64	0	0	0	0
2020-10-21	11:30:00	94476	900	900	985141000928730	E:\CCI STUDY\GROUP B\GrBWEEK1	CRANIOGrB3dayspostSx	3373.85	35.5271	114.342	27					140.147		153.946	152.643		64.36	864.72	349.52	26.52	550.48	9.24	180.56	6.64	14.36	544.88	11.12	98.36	5.6	4.52	12.96	11.76	0
2020-10-21	11:45:00	95376	900	900	985141000928730	E:\CCI STUDY\GROUP B\GrBWEEK1	CRANIOGrB3dayspostSx	2948.72	35.7921	114.959	22					137.73		145.088	209.395		254	869.16	494.36	0	405.64	357.96	132.84	3.56	0	405.64	0	0	0	0	0	0	0
2020-10-21	12:00:00	96276	900	900	985141000928730	E:\CCI STUDY\GROUP B\GrBWEEK1	CRANIOGrB3dayspostSx	958.002	36.342	91.6266	8					144.26		104.643	245.34		15.32	886.96	817.16	0	82.84	651.4	38.56	0	127.2	82.84	0	0	0	0	0	0	0
2020-10-21	12:15:00	97176	900	900	985141000928730	E:\CCI STUDY\GROUP B\GrBWEEK1	CRANIOGrB3dayspostSx	527.475	36.3199	43.5923	4					168.826		44.0586	248.378		119.44	896.04	890.04	0	9.96	323.96	0	0	566.08	9.96	0	0	0	0	0	0	0
2020-10-21	12:30:00	98076	900	900	985141000928730	E:\CCI STUDY\GROUP B\GrBWEEK1	CRANIOGrB3dayspostSx	169.014	36.2233	100.815	1					136.417		116.08	197.214		445.32	900	548.52	30.04	351.48	524.92	0	0	23.6	351.48	0	0	0	0	0	0	0
2020-10-21	12:45:00	98976	900	900	985141000928730	E:\CCI STUDY\GROUP B\GrBWEEK1	CRANIOGrB3dayspostSx	717.999	36.1644	124.474	6					147.197		143.686	196.319		13.48	891.4	331.6	0	568.4	247.2	5.84	0	0	324.4	78.56	0	244	0	0	0	0
2020-10-21	13:00:00	99876	900	900	985141000928730	E:\CCI STUDY\GROUP B\GrBWEEK1	CRANIOGrB3dayspostSx	2027.32	35.9636	96.4366	21					121.598		109.802	107.563		339.72	881.92	44.96	0	855.04	1.12	16.76	0	5.84	745.2	0	4.96	109.84	13	2.28	1	0
2020-10-21	13:15:00	100776	900	900.04	985141000928730	E:\CCI STUDY\GROUP B\GrBWEEK1	CRANIOGrB3dayspostSx	4328.86	36.615	123.24	39					144.796		186.249	207.037		80.16	850.76	381.08	22.36	518.96	0	0	0	0	0	0	4.44	518.96	60.08	1.36	266.88	48.32
2020-10-21	13:30:00	101676	900	900	985141000928730	E:\CCI STUDY\GROUP B\GrBWEEK1	CRANIOGrB3dayspostSx	6045.47	37.1562	101.55	52					143.285		113.181	230.945		135.96	838.96	425.8	5.16	474.2	0	0	0	0	0.04	1.32	24.44	474.16	181.36	0	218.68	0
2020-10-21	13:45:00	102576	900	900	985141000928730	E:\CCI STUDY\GROUP B\GrBWEEK1	CRANIOGrB3dayspostSx	3853.49	37.238	106.324	31					142.003		120.662	219.827		86.36	854.6	154	3.2	746	0	0	0	0	0	0.04	6.04	746	82.28	11.84	50.12	3.68
2020-10-21	14:00:00	103476	900	900	985141000928730	E:\CCI STUDY\GROUP B\GrBWEEK1	CRANIOGrB3dayspostSx	6206.84	37.3084	111.754	49					153.405		123.454	214.244		117.08	825.72	252.96	18.04	647.04	3.32	6.28	3.6	3.28	20.24	2.2	73.68	626.8	42.12	12.44	99.08	6.96
2020-10-21	14:15:00	104376	900	900	985141000928730	E:\CCI STUDY\GROUP B\GrBWEEK1	CRANIOGrB3dayspostSx	4978.99	37.4198	98.2015	40					162.573		124.707	183.418		113.52	842.96	377.56	11.96	522.44	0	0	0	0	0	0	94.92	522.44	66.52	95.8	67.76	52.56
2020-10-21	14:30:00	105276	900	900	985141000928730	E:\CCI STUDY\GROUP B\GrBWEEK1	CRANIOGrB3dayspostSx	7239.92	37.3416	116.383	58					165.765		135.853	231.266		145.16	816.36	524.88	1.12	375.12	2.96	1.76	0.92	5.16	3.72	0.64	121.8	371.4	31.92	40.16	282.68	36.88
2020-10-21	14:45:00	106176	900	900	985141000928730	E:\CCI STUDY\GROUP B\GrBWEEK1	CRANIOGrB3dayspostSx	4092.05	37.318	103.864	34					140.403		120.581	200.923		173.76	856.56	236.2	0.2	663.8	0	0	0	0	0	0	4.32	663.8	117.96	8.64	93.88	11.4
2020-10-21	15:00:00	107076	900	900	985141000928730	E:\CCI STUDY\GROUP B\GrBWEEK1	CRANIOGrB3dayspostSx	2299.51	36.7739	89.3849	19					115.254		142.826	178.182		258.44	879.56	402.84	0	497.16	0	0	0	0	0	0	28.92	497.16	267.56	0	106.36	0
2020-10-21	15:15:00	107976	900	900	985141000928730	E:\CCI STUDY\GROUP B\GrBWEEK1	CRANIOGrB3dayspostSx	4373.02	36.871	126.5	36					159.972		155.01	220.79		87.64	858.56	680.96	87.44	219.04	2.28	81.68	0	0.56	76.4	15.64	2.24	142.64	21.52	297.52	259.52	0
2020-10-21	15:30:00	108876	900	900	985141000928730	E:\CCI STUDY\GROUP B\GrBWEEK1	CRANIOGrB3dayspostSx	477.998	36.7164	121.158	3					129.191		164.38	321.428		17.52	894.44	900	0	0	0	0	0	0	0	0	27.8	0	0	862.76	9.44	0
2020-10-21	15:45:00	109776	900	900	985141000928730	E:\CCI STUDY\GROUP B\GrBWEEK1	CRANIOGrB3dayspostSx	527.531	36.6722	82.7147	4					148.037		131.678	298.438		266.88	898.96	737.32	6	162.68	0	0	0	0	0	0	23.52	162.68	250.28	301.04	162.48	0
2020-10-21	16:00:00	110676	900	900	985141000928730	E:\CCI STUDY\GROUP B\GrBWEEK1	CRANIOGrB3dayspostSx	885.994	36.5265	138.799	6					170.373		188.615	304.543		89.56	895.36	757.84	20.44	142.16	0	0	0	0	0	0	96.6	142.16	327.28	298.16	35.8	0
2020-10-21	16:15:00	111576	900	900	985141000928730	E:\CCI STUDY\GROUP B\GrBWEEK1	CRANIOGrB3dayspostSx	2123.91	36.5165	127.15	20					158.026		174.19	153.956		180.96	873.84	807.68	10.24	92.32	0	0.04	5	0	7.32	77.6	20.32	85	3	9.68	684.52	7.52
2020-10-21	16:30:00	112476	900	900	985141000928730	E:\CCI STUDY\GROUP B\GrBWEEK1	CRANIOGrB3dayspostSx	1870.97	36.6693	79.9013	15					99.3812		103.541	209.779		313	880.4	438.44	1.84	461.56	0	0	0	0	0	0	242.48	461.56	18.48	6.68	170.8	0
2020-10-21	16:45:00	113376	900	900	985141000928730	E:\CCI STUDY\GROUP B\GrBWEEK1	CRANIOGrB3dayspostSx	5962.48	36.5382	103.051	51					144.061		140.185	173.721		132.44	831.8	768.48	20.6	131.52	6.16	4.56	35.36	0.68	36.68	7.64	115.28	94.84	63.76	176.32	358.72	0
2020-10-21	17:00:00	114276	900	900	985141000928730	E:\CCI STUDY\GROUP B\GrBWEEK1	CRANIOGrB3dayspostSx	4980.15	36.5479	133.948	43					153.56		202.032	249.523		86.4	844.52	832.24	89.12	67.76	77.92	3.32	32.56	25.64	42.84	26.6	10.52	24.92	116.2	130.88	404.92	3.68
2020-10-21	17:15:00	115176	900	900	985141000928730	E:\CCI STUDY\GROUP B\GrBWEEK1	CRANIOGrB3dayspostSx	2039.88	37.0054	93.449	18					120.783		153.218	189.894		175.08	880.68	630.2	0.8	269.8	0	0	0	0	0	0	4.84	269.8	128.48	278	218.88	0
2020-10-21	17:30:00	116076	900	900	985141000928730	E:\CCI STUDY\GROUP B\GrBWEEK1	CRANIOGrB3dayspostSx	10523	36.9185	104.801	92					146.717		173.631	218.94		227.4	786.48	597.04	108.44	302.96	21	65.56	82.68	13.36	148.24	61.44	34.48	154.72	87.2	129.64	97.44	4.24
2020-10-21	17:45:00	116976	900	900	985141000928730	E:\CCI STUDY\GROUP B\GrBWEEK1	CRANIOGrB3dayspostSx	4159.03	37.1746	95.9242	39					135.62		134.011	246.454		97.72	861.24	765.24	21.88	134.76	0	13.24	21.88	22.36	0.76	5.6	7.64	134	368.8	214	102.64	9.08
2020-10-21	18:00:00	117876	900	900	985141000928730	E:\CCI STUDY\GROUP B\GrBWEEK1	CRANIOGrB3dayspostSx	7639.81	37.1212	126.45	68					186.991		171.943	210.083		195.48	822.84	571.6	74.96	328.4	18.4	34.32	39.88	2.68	37.88	32.2	70.48	290.52	81.76	4.52	88.36	199
2020-10-21	18:15:00	118776	900	900	985141000928730	E:\CCI STUDY\GROUP B\GrBWEEK1	CRANIOGrB3dayspostSx	9218.57	37.26	124.49	86					180.851		218.469	181.87		217.56	796.24	602.04	32.6	297.96	23.72	62.96	74.16	0.36	121.04	52.2	56.96	176.92	94.32	126.76	76.04	34.56
2020-10-21	18:30:00	119676	900	900	985141000928730	E:\CCI STUDY\GROUP B\GrBWEEK1	CRANIOGrB3dayspostSx	5717.64	37.2012	119.368	50					140.363		161.1	235.017		135.8	833.68	850.44	26.64	49.56	26.12	1.28	1.4	39.84	45.36	13.16	307.64	4.2	0	262.32	198.68	0
2020-10-21	18:45:00	120576	900	900	985141000928730	E:\CCI STUDY\GROUP B\GrBWEEK1	CRANIOGrB3dayspostSx	119.5	37.2289	119.235	1					167.745		119.235	239.703		1.2	898.8	900	0	0	0	0	0	0	0	0	22.64	0	0	877.36	0	0
2020-10-21	19:00:00	121476	900	900	985141000928730	E:\CCI STUDY\GROUP B\GrBWEEK1	CRANIOGrB3dayspostSx	239	37.0491	119.314	2					168.457		119.808	237.736		2.24	897.76	900	0	0	0	0	0	0	0	0	0	0	0	890.52	9.48	0
2020-10-21	19:15:00	122376	900	900	985141000928730	E:\CCI STUDY\GROUP B\GrBWEEK1	CRANIOGrB3dayspostSx	2080.44	36.5951	120.137	18					162.111		154.087	245.177		96.68	880.56	861.12	44.88	38.88	36.52	0	0	9.88	2.6	5.36	46.76	36.28	1.16	757.32	4.12	0
2020-10-21	19:30:00	123276	900	900	985141000928730	E:\CCI STUDY\GROUP B\GrBWEEK1	CRANIOGrB3dayspostSx	1723.43	36.6984	91.7973	13					97.9243		212.427	238.911		174.64	888.2	781.8	0	118.2	0	0	0	0	2.48	0	453.24	115.72	0	294.24	34.32	0
2020-10-21	19:45:00	124176	900	900	985141000928730	E:\CCI STUDY\GROUP B\GrBWEEK1	CRANIOGrB3dayspostSx	1958.94	36.7935	124.258	16					153.608		149.722	177.254		24.24	875.76	52.04	23.48	847.96	0	3.52	9.68	0	64.2	4.8	6.12	783.76	27.92	0	0	0
2020-10-21	20:00:00	125076	900	900	985141000928730	E:\CCI STUDY\GROUP B\GrBWEEK1	CRANIOGrB3dayspostSx	4820.85	36.6863	121.908	35					173.772		159.738	194.458		91.56	835.52	239.2	19.24	660.8	0	16.64	9	0	503.44	40.32	115.32	157.36	1.04	32.48	24.4	0
2020-10-21	20:15:00	125976	900	900	985141000928730	E:\CCI STUDY\GROUP B\GrBWEEK1	CRANIOGrB3dayspostSx	358.5	36.7262	84.5139	3					112.18		132.028	190.386		4.76	895.24	556.36	0	343.64	0	0	0	0	0	0	391.56	343.64	0	87.92	76.88	0
2020-10-21	20:30:00	126876	900	900	985141000928730	E:\CCI STUDY\GROUP B\GrBWEEK1	CRANIOGrB3dayspostSx	702.103	36.5522	127.735	6					165.436		173.259	263.254		9.52	890.48	900	6.64	0	0	0	0	0	0	0	284.32	0	0	607.92	7.76	0
2020-10-21	20:45:00	127776	900	900	985141000928730	E:\CCI STUDY\GROUP B\GrBWEEK1	CRANIOGrB3dayspostSx	6669.83	36.6522	106.025	58					141.802		168.604	177.066		172.72	808.56	591.04	23.28	308.96	15.6	65.8	0	12.28	217.08	36.44	319.44	91.88	21.4	15.44	92.76	11.88
2020-10-21	21:00:00	128676	900	900	985141000928730	E:\CCI STUDY\GROUP B\GrBWEEK1	CRANIOGrB3dayspostSx	5649.35	36.8622	102.488	50					161.446		172.226	169.967		208.36	837.6	468.92	38.52	431.08	6.16	18.56	20.32	20.84	353.32	117.4	44.88	77.76	40.52	25.2	168	7.04
2020-10-21	21:15:00	129576	900	900	985141000928730	E:\CCI STUDY\GROUP B\GrBWEEK1	CRANIOGrB3dayspostSx	9360.61	36.9553	104.115	79					169.502		131.825	180.977		231.96	784.88	670.92	38.88	229.08	91.4	6.96	22.16	18.16	125.88	109.08	131.8	103.2	98.48	13.64	173.24	6
2020-10-21	21:30:00	130476	900	900	985141000928730	E:\CCI STUDY\GROUP B\GrBWEEK1	CRANIOGrB3dayspostSx	7194.42	36.8484	139.273	58					179.532		221.378	214.4		215.32	814.32	776.2	124.08	123.8	128.84	84.08	19.92	42.92	56.88	176.08	137.2	66.92	0.88	71.88	109.84	4.56
2020-10-21	21:45:00	131376	900	900	985141000928730	E:\CCI STUDY\GROUP B\GrBWEEK1	CRANIOGrB3dayspostSx	1948.11	37.2158	70.0549	16					96.8634		147.37	126.877		58.2	877.92	487.56	0	412.44	0	0	0	0	143.64	486.44	0	268.8	1.12	0	0	0
2020-10-21	22:00:00	132276	900	900	985141000928730	E:\CCI STUDY\GROUP B\GrBWEEK1	CRANIOGrB3dayspostSx	1075.5	36.7047	126.527	9					181.477		168.863	150.689		9.2	890.8	457.16	39.08	442.84	0	0	0	0	23.52	0	0	419.32	0	44.08	412.48	0.6
2020-10-21	22:15:00	133176	900	900	985141000928730	E:\CCI STUDY\GROUP B\GrBWEEK1	CRANIOGrB3dayspostSx	2213.46	36.335	104.63	19					231.461		108.273	180.648		158.2	871.88	751.8	0	148.2	0	46.36	7.24	4.04	101.12	0	108.4	47.08	0	3.2	582.56	0
2020-10-21	22:30:00	134076	900	900	985141000928730	E:\CCI STUDY\GROUP B\GrBWEEK1	CRANIOGrB3dayspostSx	629.364	36.1971	133.869	5					239.087		175.292	177.909		26.84	887.76	879.64	0	20.36	0	0	0	0	17.48	0	27.48	2.88	0	200.36	651.8	0
2020-10-21	22:45:00	134976	900	900	985141000928730	E:\CCI STUDY\GROUP B\GrBWEEK1	CRANIOGrB3dayspostSx	7709.06	36.2161	117.806	77					223.867		124.469	176.037		97.28	809.72	551.56	10	348.44	0	12.52	19.92	0	269.84	152.56	2.28	78.6	0	346.2	18.08	0
2020-10-21	23:00:00	135876	900	900	985141000928730	E:\CCI STUDY\GROUP B\GrBWEEK1	CRANIOGrB3dayspostSx	1354.68	36.5907	106.418	14					146.283		114.363	121.26		220.48	886.88	114.28	0	785.72	0	0	0	0	1.44	114.28	0	784.28	0	0	0	0
2020-10-21	23:15:00	136776	900	900	985141000928730	E:\CCI STUDY\GROUP B\GrBWEEK1	CRANIOGrB3dayspostSx	2552.63	36.5549	111.862	23					157.4		128.617	179.002		53.04	869.32	222.16	19.24	677.84	7.2	1.32	6.52	4.96	150.36	0	12.16	527.48	154.88	11.72	17.84	5.56
2020-10-21	23:30:00	137676	900	900	985141000928730	E:\CCI STUDY\GROUP B\GrBWEEK1	CRANIOGrB3dayspostSx	289.353	36.5341	79.442	3					92.87		128.846	213.481		3.28	896.72	876.44	0	23.56	0	0	0	0	0.04	465.44	0	23.52	411	0	0	0
2020-10-21	23:45:00	138576	900	900	985141000928730	E:\CCI STUDY\GROUP B\GrBWEEK1	CRANIOGrB3dayspostSx	4632.17	36.0475	84.0122	50					136.758		144.144	137.455		334.84	874.28	780.4	0	119.6	0	0	0	0	80	665.04	35.84	39.6	79.52	0	0	0
2020-10-22	00:00:00	139476	900	900	985141000928730	E:\CCI STUDY\GROUP B\GrBWEEK1	CRANIOGrB3dayspostSx	2300.45	36.5648	82.0992	22					101.612		144.801	149.088		488.48	880.76	279.2	5.88	620.8	5.48	5.36	0	7.72	392.52	178.24	66.88	228.28	3.44	0	0.2	11.88
2020-10-22	00:15:00	140376	900	900	985141000928730	E:\CCI STUDY\GROUP B\GrBWEEK1	CRANIOGrB3dayspostSx	4799.25	35.6848	133.821	41					165.129		183.938	226.28		85.2	856.68	794.32	17.68	105.68	5.4	61.2	15.88	47.48	84.68	19.4	540.52	21	0	37.12	62.68	4.64
2020-10-22	00:30:00	141276	900	900	985141000928730	E:\CCI STUDY\GROUP B\GrBWEEK1	CRANIOGrB3dayspostSx	6116.98	36.4208	130.277	53					172.715		171.84	208.656		245.16	837.24	711.68	15.56	188.32	16.72	273.92	19.56	88.04	147.6	79.52	109.32	40.72	1.48	5.8	18.56	98.76
2020-10-22	00:45:00	142176	900	900	985141000928730	E:\CCI STUDY\GROUP B\GrBWEEK1	CRANIOGrB3dayspostSx	3534.11	36.9762	142.096	32					214.248		156.637	183.756		37.08	866.64	348.32	50.96	551.68	0	0	0	8.4	237.2	0.68	26.52	314.48	0	267.68	45.04	0
2020-10-22	01:00:00	143076	900	900	985141000928730	E:\CCI STUDY\GROUP B\GrBWEEK1	CRANIOGrB3dayspostSx	1754.52	36.3688	105.608	15					158.445		120.05	131.887		34.72	874.68	51.8	0	848.2	0	0	0	0	147.32	0	5.36	700.88	4.4	21.88	13.2	6.96
2020-10-22	01:15:00	143976	900	900	985141000928730	E:\CCI STUDY\GROUP B\GrBWEEK1	CRANIOGrB3dayspostSx	119.5	35.8674	119.53	1					129.628		120.832	175.952		1.28	898.72	72.56	0	827.44	0	0	0	72.56	803.92	0	0	23.52	0	0	0	0
2020-10-22	01:30:00	144876	900	900	985141000928730	E:\CCI STUDY\GROUP B\GrBWEEK1	CRANIOGrB3dayspostSx	600	36.3169	112.323	5					124.458		129.272	160.561		13.4	893.44	0	0	900	0	0	0	0	743.24	0	0	156.76	0	0	0	0
2020-10-22	01:45:00	145776	900	900	985141000928730	E:\CCI STUDY\GROUP B\GrBWEEK1	CRANIOGrB3dayspostSx	4548.04	36.1628	110.936	43					171.748		168.628	124.175		75.08	847.44	139.44	0	760.56	0	0	0	0	120.32	139.44	0	640.24	0	0	0	0
2020-10-22	02:00:00	146676	900	900	985141000928730	E:\CCI STUDY\GROUP B\GrBWEEK1	CRANIOGrB3dayspostSx	4146.22	36.4644	123.1	31					172.802		180.718	156.981		173.32	850.76	565.48	9.44	334.52	15.92	92.68	0	1.04	240.24	394	0.04	94.28	22	3.76	36.04	0
2020-10-22	02:15:00	147576	900	900	985141000928730	E:\CCI STUDY\GROUP B\GrBWEEK1	CRANIOGrB3dayspostSx	4560.98	36.6905	124.968	41					166.056		140.494	208.064		553.24	848.44	733.68	6.76	166.32	6.52	287.6	29.96	169.48	122	148.32	44.6	44.32	12.64	7.96	11.8	14.8
2020-10-22	02:30:00	148476	900	900	985141000928730	E:\CCI STUDY\GROUP B\GrBWEEK1	CRANIOGrB3dayspostSx	3515.61	37.0166	127.731	32					209.999		164.706	190.075		371.44	866.24	696.12	22.16	203.88	0.04	23.8	58.76	90.56	131.88	35.04	143.48	72	0	36.92	273.44	34.08
2020-10-22	02:45:00	149376	900	900	985141000928730	E:\CCI STUDY\GROUP B\GrBWEEK1	CRANIOGrB3dayspostSx	7811.17	36.8468	113.303	65					187.91		129.026	195.631		339.48	815.56	539.52	11.56	360.48	44.32	96.2	0	76.2	250.52	8.4	171.28	109.96	13.16	0	75.8	54.16
2020-10-22	03:00:00	150276	900	900	985141000928730	E:\CCI STUDY\GROUP B\GrBWEEK1	CRANIOGrB3dayspostSx	4526.86	36.7563	135.596	40					219.213		166.524	200.649		130.36	846.48	761.52	73.08	138.48	35.16	24.68	0	29.24	38.76	23.36	205.92	99.72	4.48	130.6	257.76	50.32
2020-10-22	03:15:00	151176	900	900	985141000928730	E:\CCI STUDY\GROUP B\GrBWEEK1	CRANIOGrB3dayspostSx	3929.43	36.5797	104.719	34					156.839		155.618	132.275		85.08	860.04	208.92	4.48	691.08	0	0	0	5.36	84.68	110.04	24.36	606.4	0.56	16.2	50.6	1.8
2020-10-22	03:30:00	152076	900	900	985141000928730	E:\CCI STUDY\GROUP B\GrBWEEK1	CRANIOGrB3dayspostSx	3829.34	36.3909	116.046	25					213.737		213.779	116.353		72.68	857.2	491.48	0	408.52	0	0	0	0	242.24	491.48	0	166.28	0	0	0	0
2020-10-22	03:45:00	152976	900	900	985141000928730	E:\CCI STUDY\GROUP B\GrBWEEK1	CRANIOGrB3dayspostSx	519.738	36.0407	80.617	4					119.878		190.42	187.642		386.8	894.68	883.68	0.32	16.32	0	0	0	0	14.88	0	0	1.44	0	0	377.8	505.88
2020-10-22	04:00:00	153876	900	900	985141000928730	E:\CCI STUDY\GROUP B\GrBWEEK1	CRANIOGrB3dayspostSx	2307.79	35.8702	101.643	20					178.804		133.843	203.665		100.96	881.4	605.44	31.48	294.56	6.44	45.52	0	8.76	129.84	4.92	0	164.72	150.32	0	229.92	159.56
2020-10-22	04:15:00	154776	900	900	985141000928730	E:\CCI STUDY\GROUP B\GrBWEEK1	CRANIOGrB3dayspostSx	120	36.3743	118.443	1					225.409		120.989	202.372		1.16	898.84	0	0	900	0	0	0	0	872.96	0	0	27.04	0	0	0	0
2020-10-22	04:30:00	155676	900	900	985141000928730	E:\CCI STUDY\GROUP B\GrBWEEK1	CRANIOGrB3dayspostSx	2833.41	36.4464	104.238	24					176.551		123.334	174.261		197.76	874.08	194.24	25.2	705.76	0	0.04	0	53.2	690.24	61.8	0	15.52	0	27.48	24.56	27.16
2020-10-22	04:45:00	156576	900	900	985141000928730	E:\CCI STUDY\GROUP B\GrBWEEK1	CRANIOGrB3dayspostSx	7373.02	36.2719	110.528	60					194.957		128.563	171.644		88.64	819.96	421.24	18	478.76	15.84	0	0	35.4	306.28	31.08	97.72	172.48	0	9.24	223.68	8.28
2020-10-22	05:00:00	157476	900	900	985141000928730	E:\CCI STUDY\GROUP B\GrBWEEK1	CRANIOGrB3dayspostSx	8525.92	36.4124	128.263	74					187.066		197.1	175.281		107.52	811.32	492.88	38.2	407.12	19.96	63.2	12.64	34.72	225.44	36.32	102.28	181.68	9.64	0	203.12	11
2020-10-22	05:15:00	158376	900	900	985141000928730	E:\CCI STUDY\GROUP B\GrBWEEK1	CRANIOGrB3dayspostSx	6402.04	36.6655	97.7447	60					133.441		186.567	123.24		117.2	833.08	468	0	432	0	0	0	0.04	69.72	465.64	2.32	362.28	0	0	0	0
2020-10-22	05:30:00	159276	900	900	985141000928730	E:\CCI STUDY\GROUP B\GrBWEEK1	CRANIOGrB3dayspostSx	3317.92	36.1755	110.729	29					163.498		138.06	132.246		76.84	858.32	102.68	0.48	797.32	0	0.6	2.84	12.16	204.48	49.44	1.96	592.84	0	7.36	5.4	22.92
2020-10-22	05:45:00	160176	900	900	985141000928730	E:\CCI STUDY\GROUP B\GrBWEEK1	CRANIOGrB3dayspostSx	2076.76	35.4127	108.719	18					140.44		150.751	145.634		105.64	875.48	380.88	0	519.12	0	0	0	6.08	45.92	0	343.84	473.2	30.96	0	0	0
2020-10-22	06:00:00	161076	900	900	985141000928730	E:\CCI STUDY\GROUP B\GrBWEEK1	CRANIOGrB3dayspostSx	2255.18	35.5993	114.256	18					151.95		131.093	135.385		94.64	874.88	137.6	0	762.4	0	0	0	91.4	102.92	16.52	0	659.48	29.68	0	0	0
2020-10-22	06:15:00	161976	900	900	985141000928730	E:\CCI STUDY\GROUP B\GrBWEEK1	CRANIOGrB3dayspostSx	1296.7	35.7388	102.626	10					116.318		125.472	126.412		23.52	883.96	34.76	0	865.24	0	0	0	23.52	83.72	0	0	781.52	11.24	0	0	0
2020-10-22	06:30:00	162876	900	900	985141000928730	E:\CCI STUDY\GROUP B\GrBWEEK1	CRANIOGrB3dayspostSx	240	35.8753	118.846	2					136.76		119.149	119.406		2.24	897.76	0	0	900	0	0	0	0	1.12	0	0	898.88	0	0	0	0
2020-10-22	06:45:00	163776	900	900	985141000928730	E:\CCI STUDY\GROUP B\GrBWEEK1	CRANIOGrB3dayspostSx	769.352	35.7347	116.127	7					154.874		121.399	121.431		8.16	891.84	0	0	900	0	0	0	0	36.88	0	0	863.12	0	0	0	0
2020-10-22	07:00:00	164676	900	900	985141000928730	E:\CCI STUDY\GROUP B\GrBWEEK1	CRANIOGrB3dayspostSx	768.782	35.9455	100.282	6					117.529		115.853	159.403		110.64	896.2	52.8	0	847.2	0	0	0	0	739.32	52.8	0	107.88	0	0	0	0
2020-10-22	07:15:00	165576	900	900	985141000928730	E:\CCI STUDY\GROUP B\GrBWEEK1	CRANIOGrB3dayspostSx	239.497	35.543	55.1208	2					116.558		98.9077	124.74		254.04	898.48	242.76	0	657.24	0	0	0	0	128.24	242.76	0	529	0	0	0	0
2020-10-22	07:30:00	166476	900	900	985141000928730	E:\CCI STUDY\GROUP B\GrBWEEK1	CRANIOGrB3dayspostSx	8143.98	35.4511	107.722	73					165.037		155.102	141.997		155.24	819.36	373.92	25.96	526.08	151.76	78.28	25	12.52	45.24	32.68	30.04	480.84	29.84	3.16	5.84	4.8
2020-10-22	07:45:00	167376	900	900	985141000928730	E:\CCI STUDY\GROUP B\GrBWEEK1	CRANIOGrB3dayspostSx	7414.83	36.048	109.519	62					160.071		175.171	170.635		142.88	805.4	596.84	42.88	303.16	45.72	46.08	26.08	0.08	263.32	237.76	119.36	39.84	99.36	0	18.6	3.8
2020-10-22	08:00:00	168276	900	900	985141000928730	E:\CCI STUDY\GROUP B\GrBWEEK1	CRANIOGrB3dayspostSx	1929.23	35.9486	75.1097	17					147.408		191.745	86.7969		76.48	878.32	463.56	0	436.44	0	0	0	0.08	292.36	26.04	16.12	144.08	383.52	0	0.88	36.92
2020-10-22	08:15:00	169176	900	900	985141000928730	E:\CCI STUDY\GROUP B\GrBWEEK1	CRANIOGrB3dayspostSx	2932.63	35.6585	110.271	28					150.271		216.321	152.244		60.52	867.56	810.2	27.28	89.8	29.32	71.88	4.88	0.08	72.68	16.16	21.88	17.12	642.84	0	10.8	12.36
2020-10-22	08:30:00	170076	900	900	985141000928730	E:\CCI STUDY\GROUP B\GrBWEEK1	CRANIOGrB3dayspostSx	3689.36	35.5447	144.874	34					210.435		181.487	189.863		56.56	861.48	672.24	128.44	227.76	0	0	0	96.6	108.64	0	575.64	119.12	0	0	0	0
2020-10-22	08:45:00	170976	900	900	985141000928730	E:\CCI STUDY\GROUP B\GrBWEEK1	CRANIOGrB3dayspostSx	1206.48	35.7717	76.0379	9					148.657		211.376	81.2734		458.24	886.2	577.4	3.12	322.6	0	0	0	0	276.44	223.48	0	46.16	353.92	0	0	0
2020-10-22	09:00:00	171876	900	900	985141000928730	E:\CCI STUDY\GROUP B\GrBWEEK1	CRANIOGrB3dayspostSx	1176.71	35.4014	54.6738	8					120.469		268.831	58.1417		24.88	890.12	847.52	0	52.48	0	0	0	0	38.44	2.96	0	14.04	844.56	0	0	0
2020-10-22	09:15:00	172776	900	900.04	985141000928730	E:\CCI STUDY\GROUP B\GrBWEEK1	CRANIOGrB3dayspostSx	4846.15	36.3398	92.1886	42					141.626		191.896	139.051		164.8	829.2	842.12	0.44	57.92	0	1.56	1.08	12.16	3.64	5.84	641.8	54.28	24.64	32.56	121.32	1.16
2020-10-22	09:30:00	173676	900	900	985141000928730	E:\CCI STUDY\GROUP B\GrBWEEK1	CRANIOGrB3dayspostSx	11640.3	36.5822	131.289	99					189.836		188.079	227.038		277.04	764.8	791.56	86.64	108.44	48.2	26.2	119.36	36.4	36.32	18.64	238.68	72.12	59.32	62.56	162.48	19.72
2020-10-22	09:45:00	174576	900	900	985141000928730	E:\CCI STUDY\GROUP B\GrBWEEK1	CRANIOGrB3dayspostSx	6627.42	36.4248	111.049	54					170.716		124.755	158.461		414.2	821.92	524.6	3.84	375.4	4.04	5.32	0.08	271.76	357.32	40.84	163.96	18.08	7.4	11.88	14.72	4.6
2020-10-22	10:00:00	175476	900	900	985141000928730	E:\CCI STUDY\GROUP B\GrBWEEK1	CRANIOGrB3dayspostSx	1594.33	36.268	82.6855	7					166.469		136.351	86.964		55.64	884.96	562.56	0	337.44	0	0	0	547.08	337.44	0	15.48	0	0	0	0	0
2020-10-22	10:15:00	176376	900	900	985141000928730	E:\CCI STUDY\GROUP B\GrBWEEK1	CRANIOGrB3dayspostSx	358.5	36.0319	119.505	3					136.707		154.39	131.676		6.04	893.96	272	0	628	0	0	0	272	628	0	0	0	0	0	0	0
2020-10-22	10:30:00	177276	900	900	985141000928730	E:\CCI STUDY\GROUP B\GrBWEEK1	CRANIOGrB3dayspostSx	1463.66	36.1017	103.541	13					140.69		152.485	157.639		42.88	888.76	494.6	0	405.4	0	0	0	53.16	401.12	0	20.44	4.28	0	344.48	76.52	0
2020-10-22	10:45:00	178176	900	900	985141000928730	E:\CCI STUDY\GROUP B\GrBWEEK1	CRANIOGrB3dayspostSx	527.499	35.814	136.329	4					148.203		145.182	198.129		5.16	894.84	900	0	0	0	0	0	0	0	0	419.16	0	0	353.08	127.76	0
2020-10-22	11:00:00	179076	900	900	985141000928730	E:\CCI STUDY\GROUP B\GrBWEEK1	CRANIOGrB3dayspostSx	0	35.6379	119.5	0					119.5		130.007	239.5		0	900	900	0	0	0	0	0	0	0	0	0	0	0	0	900	0
2020-10-22	11:15:00	179976	900	900	985141000928730	E:\CCI STUDY\GROUP B\GrBWEEK1	CRANIOGrB3dayspostSx	119.5	35.4633	85.7202	1					125.926		89.3366	132.121		3.6	896.4	900	0	0	0	0	0	0	0	0	0	0	0	244.92	655.08	0
2020-10-22	11:30:00	180876	900	900	985141000928730	E:\CCI STUDY\GROUP B\GrBWEEK1	CRANIOGrB3dayspostSx	239	34.953	154.443	2					154.443		121.208	240.768		3.76	898.68	900	0	0	0	0	0	0	0	0	0	0	0	750.08	149.92	0
2020-10-22	11:45:00	181776	900	900	985141000928730	E:\CCI STUDY\GROUP B\GrBWEEK1	CRANIOGrB3dayspostSx	1195	35.0399	114.416	10					146.579		130.612	197.748		14.2	885.8	900	0	0	0	0	0	0	0	0	0	0	0	616.44	283.56	0
2020-10-22	12:00:00	182676	900	900	985141000928730	E:\CCI STUDY\GROUP B\GrBWEEK1	CRANIOGrB3dayspostSx	766.5	35.3888	94.4547	6					137.943		133.709	153.857		13.32	886.68	816.52	0	83.48	0	0	0	0	0	0	0	83.48	0	167.84	648.68	0
2020-10-22	12:15:00	183576	900	900	985141000928730	E:\CCI STUDY\GROUP B\GrBWEEK1	CRANIOGrB3dayspostSx	168.999	35.4009	116.7	1					131.288		178.802	119.212		11.52	900	900	0	0	0	0	0	0	0	0	478.88	0	0	0	421.12	0
2020-10-22	12:30:00	184476	900	900	985141000928730	E:\CCI STUDY\GROUP B\GrBWEEK1	CRANIOGrB3dayspostSx	168.999	35.3709	119.362	1					148.12		132.574	125.258		3.96	896.04	900	0	0	0	0	0	0	0	0	448.96	0	0	0	451.04	0
2020-10-22	12:45:00	185376	900	900	985141000928730	E:\CCI STUDY\GROUP B\GrBWEEK1	CRANIOGrB3dayspostSx	238.995	35.3633	48.6568	2					50.0733		184.09	141.276		525.56	900	900	0	0	0	0	0	0	0	0	537.44	0	0	339.04	23.52	0
2020-10-22	13:00:00	186276	900	900	985141000928730	E:\CCI STUDY\GROUP B\GrBWEEK1	CRANIOGrB3dayspostSx	238.994	35.5813	99.0416	2					131.57		167.233	175.605		169.24	898.72	900	0	0	0	0	0	0	0	0	23.52	0	0	590.48	286	0
2020-10-22	13:15:00	187176	900	900	985141000928730	E:\CCI STUDY\GROUP B\GrBWEEK1	CRANIOGrB3dayspostSx	2135.35	35.5277	118.224	19					125.321		174.778	215.842		47.52	880.6	889.84	0	10.16	0	0.04	3.92	7.64	5.12	5.08	5.68	5.04	5.28	780.36	81.84	0
2020-10-22	13:30:00	188076	900	900	985141000928730	E:\CCI STUDY\GROUP B\GrBWEEK1	CRANIOGrB3dayspostSx	2479.45	35.5046	106.465	21					126.203		146.045	145.328		172.32	864.6	806.76	17.4	93.24	23.36	5.52	3.32	2.68	7.36	0	714	85.88	39.96	2.6	11.32	4
2020-10-22	13:45:00	188976	900	900	985141000928730	E:\CCI STUDY\GROUP B\GrBWEEK1	CRANIOGrB3dayspostSx	0	35.746	3.12293	0					3.12293		125.402	127.563		0	900	900	0	0	0	0	0	0	0	0	900	0	0	0	0	0
2020-10-22	14:00:00	189876	900	900	985141000928730	E:\CCI STUDY\GROUP B\GrBWEEK1	CRANIOGrB3dayspostSx	312.855	35.7542	88.6503	2					105.377		209.468	140.694		11	897.68	900	0	0	0	0	0	0	0	0	226	0	0	386.36	287.64	0
2020-10-22	14:15:00	190776	900	900	985141000928730	E:\CCI STUDY\GROUP B\GrBWEEK1	CRANIOGrB3dayspostSx	717	35.5096	98.8667	6					113.718		163.402	138.783		40.6	894.16	900	0	0	0	0	0	0	0	0	0	0	0	356.48	543.52	0
2020-10-22	14:30:00	191676	900	900	985141000928730	E:\CCI STUDY\GROUP B\GrBWEEK1	CRANIOGrB3dayspostSx	1175.52	35.502	95.8821	9					165.21		112.862	212.642		302.52	887.72	711.24	0	188.76	0	0	0	2.88	2.6	0	81.96	186.16	0	602.88	23.52	0
2020-10-22	14:45:00	192576	900	900	985141000928730	E:\CCI STUDY\GROUP B\GrBWEEK1	CRANIOGrB3dayspostSx	5204.83	35.4151	108.041	47					129.72		191.663	177.774		74.96	830.04	714.48	69.04	185.52	13.04	66.44	1.64	80.4	82.68	16.16	357.56	102.84	33	5.04	141.2	0
2020-10-22	15:00:00	193476	900	900	985141000928730	E:\CCI STUDY\GROUP B\GrBWEEK1	CRANIOGrB3dayspostSx	1595.01	35.641	112.506	10					140.933		139.818	221.606		51.92	884.56	851.36	0	48.64	0	0	0	0	0	0	708.96	48.64	0	85.64	56.76	0
2020-10-22	15:15:00	194376	900	900	985141000928730	E:\CCI STUDY\GROUP B\GrBWEEK1	CRANIOGrB3dayspostSx	2076.05	35.5924	107.711	19					146.319		149.9	179.491		66.88	888.4	397.28	8.24	502.72	0	8.24	0	11.88	33.48	71.4	150.64	469.24	0	7.52	147.6	0
2020-10-22	15:30:00	195276	900	900	985141000928730	E:\CCI STUDY\GROUP B\GrBWEEK1	CRANIOGrB3dayspostSx	891.148	36.0019	106.298	6					137.711		114.305	199.818		84.92	891.52	875.32	0	24.68	0	0	0	5.4	0	0	230.52	24.68	0	185.44	453.96	0
2020-10-22	15:45:00	196176	900	900	985141000928730	E:\CCI STUDY\GROUP B\GrBWEEK1	CRANIOGrB3dayspostSx	246.686	35.8661	96.4773	2					139.644		142.841	217.878		9.2	898.52	897.48	0	2.52	0	0	0	35.72	0	0	861.76	2.52	0	0	0	0
2020-10-22	16:00:00	197076	900	900	985141000928730	E:\CCI STUDY\GROUP B\GrBWEEK1	CRANIOGrB3dayspostSx	288.5	35.7813	120.972	2					181.958		137.407	227.791		46.92	898.8	900	0	0	0	0	0	0	0	0	559.76	0	0	237.08	103.16	0
2020-10-22	16:15:00	197976	900	900	985141000928730	E:\CCI STUDY\GROUP B\GrBWEEK1	CRANIOGrB3dayspostSx	671.355	36.132	103.906	6					158.653		114.082	246.143		10.44	889.56	837.2	0	62.8	0	0	0	0	0	0	380.36	62.8	0	397.2	59.64	0
2020-10-22	16:30:00	198876	900	900	985141000928730	E:\CCI STUDY\GROUP B\GrBWEEK1	CRANIOGrB3dayspostSx	6986.12	36.4757	137.747	57					194.821		178.6	222.635		199.52	810.76	710.68	141.52	189.32	0	22.68	16.72	67	52.64	27.28	45.04	136.68	74.08	189.76	251.32	16.8
2020-10-22	16:45:00	199776	900	900	985141000928730	E:\CCI STUDY\GROUP B\GrBWEEK1	CRANIOGrB3dayspostSx	3125.14	36.43	130.381	28					217.966		170.722	286.629		90.44	863.12	735.96	126.96	164.04	60.48	13.72	8.28	0	16.44	9.12	63.96	147.6	4.08	518.44	35.4	22.48
2020-10-22	17:00:00	200676	900	900	985141000928730	E:\CCI STUDY\GROUP B\GrBWEEK1	CRANIOGrB3dayspostSx	1875.59	36.5046	105.201	16					150.766		138.368	210.238		287.28	878.36	689.36	5.48	210.64	0.04	3.68	0	12.08	8.24	0	316	202.4	0	139.96	200.36	17.24
2020-10-22	17:15:00	201576	900	900	985141000928730	E:\CCI STUDY\GROUP B\GrBWEEK1	CRANIOGrB3dayspostSx	2019.36	36.4808	79.6303	20					126.598		160.782	87.4302		407.52	879.64	650.6	0	249.4	0	0	0	0	0	0	0.24	249.4	0	412.28	238.08	0
2020-10-22	17:30:00	202476	900	900	985141000928730	E:\CCI STUDY\GROUP B\GrBWEEK1	CRANIOGrB3dayspostSx	4329.28	36.6181	117.501	35					162.358		149.614	222.02		192.56	856.88	612.64	50.92	287.36	0	56.36	21.64	3.04	106.56	21.72	0.88	180.8	2.56	72.88	406.56	27
2020-10-22	17:45:00	203376	900	900	985141000928730	E:\CCI STUDY\GROUP B\GrBWEEK1	CRANIOGrB3dayspostSx	9716.46	37.5818	115.958	81					164.75		171.973	180.954		423.92	774	567.44	67.36	332.56	12.92	121.8	14.44	120.28	172.64	33.12	47.12	159.92	22.72	50.68	112.92	31.44
2020-10-22	18:00:00	204276	900	900	985141000928730	E:\CCI STUDY\GROUP B\GrBWEEK1	CRANIOGrB3dayspostSx	10167	37.6576	114.187	83					190.555		198.165	179.066		410.04	772.72	655.08	61	244.92	85.6	77.76	53.36	106.4	93	21.28	98.92	151.92	46.2	82.64	53.96	28.96
2020-10-22	18:15:00	205176	900	900	985141000928730	E:\CCI STUDY\GROUP B\GrBWEEK1	CRANIOGrB3dayspostSx	6897.8	37.261	121.347	59					164.484		165.451	217.455		214.76	814.8	664.72	42.72	235.28	21.72	4.48	15.6	132.4	145.8	2.52	388.28	89.48	0.4	0	94.72	4.6
2020-10-22	18:30:00	206076	900	900	985141000928730	E:\CCI STUDY\GROUP B\GrBWEEK1	CRANIOGrB3dayspostSx	8494.9	37.0811	99.9843	73					186.254		144.3	183.937		306.96	796.44	686.16	49.12	213.84	17.88	33.12	42.2	13.44	65.72	48.32	85.56	148.12	11.72	133.52	185.56	114.84
2020-10-22	18:45:00	206976	900	900	985141000928730	E:\CCI STUDY\GROUP B\GrBWEEK1	CRANIOGrB3dayspostSx	1781.78	36.934	139.06	15					156.548		201.317	234.546		33	877.8	866.08	112.72	33.92	0	0	0	157.96	0	0	648.16	33.92	0	0	59.96	0
2020-10-22	19:00:00	207876	900	900	985141000928730	E:\CCI STUDY\GROUP B\GrBWEEK1	CRANIOGrB3dayspostSx	1386.81	36.4906	118.035	12					145.394		128.763	230.445		25.64	880.2	783.08	2.32	116.92	0	2.92	0	49.72	113.08	0	715.52	3.84	0	0	14.92	0
2020-10-22	19:15:00	208776	900	900	985141000928730	E:\CCI STUDY\GROUP B\GrBWEEK1	CRANIOGrB3dayspostSx	1305.08	36.5643	106.631	14					169.318		123.371	175.23		421.16	891.52	444	0	456	0	0	0	355.12	0	0	7.48	456	0	64.92	16.48	0
2020-10-22	19:30:00	209676	900	900	985141000928730	E:\CCI STUDY\GROUP B\GrBWEEK1	CRANIOGrB3dayspostSx	435.254	36.5398	82.8664	3					192.369		151.2	101.88		672.88	900	413.2	0	486.8	0	0	0	407.56	0	0	5.64	486.8	0	0	0	0
2020-10-22	19:45:00	210576	900	900	985141000928730	E:\CCI STUDY\GROUP B\GrBWEEK1	CRANIOGrB3dayspostSx	3264.08	36.2766	111.253	30					229.549		162.267	123.004		92.48	858.64	793	0	107	0	5.6	0	620.2	42.28	0	1.44	64.72	5.92	151.16	8.68	0
2020-10-22	20:00:00	211476	900	900	985141000928730	E:\CCI STUDY\GROUP B\GrBWEEK1	CRANIOGrB3dayspostSx	3261.28	36.4737	105.693	28					216.812		161.873	155.322		335.44	877.28	713.2	33.92	186.8	15	145.28	19.44	290.56	91.44	25.48	20.28	95.36	15.04	71.28	102.4	8.44
2020-10-22	20:15:00	212376	900	900	985141000928730	E:\CCI STUDY\GROUP B\GrBWEEK1	CRANIOGrB3dayspostSx	8298.91	36.8194	126.056	71					186.804		192.589	221.208		297.04	805.24	589.52	48.84	310.48	16.24	105.68	66.16	49.4	225.44	181.4	23.48	85.04	38.64	16.12	81.56	10.84
2020-10-22	20:30:00	213276	900	900	985141000928730	E:\CCI STUDY\GROUP B\GrBWEEK1	CRANIOGrB3dayspostSx	5931.95	37.2588	120.499	55					169.51		188.233	168.149		180.92	826.12	561.52	51.56	338.48	75.6	1.04	15.84	36.12	251.64	92.16	157.92	86.84	144.84	3.64	27.32	7.04
2020-10-22	20:45:00	214176	900	900	985141000928730	E:\CCI STUDY\GROUP B\GrBWEEK1	CRANIOGrB3dayspostSx	9686.19	37.0089	134.268	84					211.158		191.038	190.961		131.52	801.68	729.52	88.32	170.48	21	4.44	6.08	16.48	50.6	6.24	119.64	119.88	20.72	76.92	326.08	131.92
2020-10-22	21:00:00	215076	900	900	985141000928730	E:\CCI STUDY\GROUP B\GrBWEEK1	CRANIOGrB3dayspostSx	2398.48	36.8365	143.964	18					213.836		186.174	194.785		27.8	872.2	726.04	165.2	173.96	0	0	0	0	0	0	436.16	173.96	0	42.72	247.16	0
2020-10-22	21:15:00	215976	900	900	985141000928730	E:\CCI STUDY\GROUP B\GrBWEEK1	CRANIOGrB3dayspostSx	5593.03	36.3227	134.846	49					183.857		195.649	169.691		105.96	825.12	393.2	10.28	506.8	0	7.96	0	8.2	456.68	40.2	42.32	50.12	120.4	14.32	159.8	0
2020-10-22	21:30:00	216876	900	900	985141000928730	E:\CCI STUDY\GROUP B\GrBWEEK1	CRANIOGrB3dayspostSx	837.499	36.4264	120.006	7					166.817		176.521	131.441		10.52	889.48	810.16	0	89.84	0	0	0	0	88.12	810.16	0	1.72	0	0	0	0
2020-10-22	21:45:00	217776	900	900	985141000928730	E:\CCI STUDY\GROUP B\GrBWEEK1	CRANIOGrB3dayspostSx	1927.72	36.4328	86.4492	18					105.091		163.16	158.093		100.08	878.44	452.68	48.04	447.32	0	48.84	0	0	445	361	42.84	2.32	0	0	0	0
2020-10-22	22:00:00	218676	900	900	985141000928730	E:\CCI STUDY\GROUP B\GrBWEEK1	CRANIOGrB3dayspostSx	506.667	36.257	116.413	5					138.779		207.827	129.175		696.52	900	502.04	0	397.96	0	0	0	0	378.4	389.4	0	19.56	19.44	0	93.2	0
2020-10-22	22:15:00	219576	900	900	985141000928730	E:\CCI STUDY\GROUP B\GrBWEEK1	CRANIOGrB3dayspostSx	837.504	35.9353	117.513	6					146.438		132.303	180.879		112.88	895.32	583.92	0	316.08	0	0	0	0	269.12	0	0	46.96	321.52	0	256.52	5.88
2020-10-22	22:30:00	220476	900	900	985141000928730	E:\CCI STUDY\GROUP B\GrBWEEK1	CRANIOGrB3dayspostSx	2115.71	36.246	158.275	17					199.98		206.692	165.949		57.08	877.36	844.2	62.64	55.8	0	0.04	0	3.44	10.8	6.36	578.96	45	208.08	0	47.32	0
2020-10-22	22:45:00	221376	900	900	985141000928730	E:\CCI STUDY\GROUP B\GrBWEEK1	CRANIOGrB3dayspostSx	8666.96	36.5217	116.544	73					161.34		169.329	200.869		288.48	783.24	735.04	9.68	164.96	34.68	229.24	8.84	37.88	87.04	4.28	118.16	77.92	38.28	32.88	206.16	24.64
2020-10-22	23:00:00	222276	900	900	985141000928730	E:\CCI STUDY\GROUP B\GrBWEEK1	CRANIOGrB3dayspostSx	6991.43	36.9446	130.854	56					188.64		176.727	176.428		190.16	825.44	482.36	53.28	417.64	8.36	162.56	28.72	55.76	207.4	9.52	64.28	210.24	6.84	34	82	30.32
2020-10-22	23:15:00	223176	900	900	985141000928730	E:\CCI STUDY\GROUP B\GrBWEEK1	CRANIOGrB3dayspostSx	8021.37	36.8379	124.425	71					226.003		162.348	191.277		147.08	815.4	770.76	116.12	129.24	117.16	8.28	12.4	11.96	62.36	53.68	257.88	66.88	73.04	85.28	144.6	6.48
2020-10-22	23:30:00	224076	900	900	985141000928730	E:\CCI STUDY\GROUP B\GrBWEEK1	CRANIOGrB3dayspostSx	4882.51	36.5294	103.875	43					129.956		171.686	174.858		134.64	831.8	735.04	0	164.96	0	0	13.04	0	44.32	68.88	0	120.64	247	18.64	87.56	299.92
2020-10-22	23:45:00	224976	900	900	985141000928730	E:\CCI STUDY\GROUP B\GrBWEEK1	CRANIOGrB3dayspostSx	3292.86	36.4137	130.693	29					190.293		156.654	227.571		196.44	866.96	694.8	0	205.2	1.52	0	0	4.12	19.84	12.36	157	185.36	70.6	0	0	449.2
2020-10-23	00:00:00	225876	900	900	985141000928730	E:\CCI STUDY\GROUP B\GrBWEEK1	CRANIOGrB3dayspostSx	3719.07	36.7969	121.458	33					148.63		162.299	191.389		133.24	861.12	777.8	62.16	122.2	0.04	14.76	6.68	0.76	27.76	53.08	11.6	94.44	21.48	0	652.2	17.2
2020-10-23	00:15:00	226776	900	900	985141000928730	E:\CCI STUDY\GROUP B\GrBWEEK1	CRANIOGrB3dayspostSx	5415.04	36.7872	109.589	43					170.68		181.081	172.873		437.88	862.44	795.36	171.52	104.64	4.52	86.08	21.64	116	54.6	59.44	60.64	50.04	12.52	40.56	371.04	22.92
2020-10-23	00:30:00	227676	900	900	985141000928730	E:\CCI STUDY\GROUP B\GrBWEEK1	CRANIOGrB3dayspostSx	5486	36.9427	168.11	48					193.769		234.565	237.331		225.24	836.68	759.08	284.88	140.92	118.76	88.8	16.2	75.2	126.48	107.04	13.36	14.44	28	0	269.96	41.76
2020-10-23	00:45:00	228576	900	900	985141000928730	E:\CCI STUDY\GROUP B\GrBWEEK1	CRANIOGrB3dayspostSx	3169.08	36.5226	140.601	27					153.32		281.373	193.188		115.68	864.12	860.48	169.52	39.52	32.92	88.16	31.68	14.52	6.8	21.2	2.68	32.72	4.72	367.92	296.68	0
2020-10-23	01:00:00	229476	900	900	985141000928730	E:\CCI STUDY\GROUP B\GrBWEEK1	CRANIOGrB3dayspostSx	1392.66	36.5191	113.273	12					139.19		220.754	152.014		36.36	887.2	890.72	0	9.28	0	0	0	222.48	8.88	0	49.4	0.4	0	190.68	428.16	0
2020-10-23	01:15:00	230376	900	900	985141000928730	E:\CCI STUDY\GROUP B\GrBWEEK1	CRANIOGrB3dayspostSx	5945.02	36.5007	124.424	53					195.122		203.506	185.818		102.68	833.56	838.76	31.24	61.24	0	44.68	26.12	13.2	48.92	144.08	239.88	12.32	148.12	31.68	176.24	14.76
2020-10-23	01:30:00	231276	900	900	985141000928730	E:\CCI STUDY\GROUP B\GrBWEEK1	CRANIOGrB3dayspostSx	2861.68	36.9553	66.2916	22					225.921		89.5806	145.401		281.88	872.04	663.44	6.2	236.56	0	2.36	4.16	21.08	5.68	9.24	205.44	230.88	3.68	19.92	375.08	22.48
2020-10-23	01:45:00	232176	900	900	985141000928730	E:\CCI STUDY\GROUP B\GrBWEEK1	CRANIOGrB3dayspostSx	7947.19	36.9015	142.149	69					218.304		266.483	171.992		274	813.4	645.52	226.44	254.48	20.48	157.6	86.64	56	225.92	92.48	13.88	28.56	116.8	8.12	37.84	55.68
2020-10-23	02:00:00	233076	900	900	985141000928730	E:\CCI STUDY\GROUP B\GrBWEEK1	CRANIOGrB3dayspostSx	7388.16	37.2071	141.617	63					270.035		217.746	163.611		298.2	822.88	790.88	191.92	109.12	149.44	9.76	52.04	52.12	35.08	57.96	164.16	74.04	113.4	54.88	10.68	126.44
2020-10-23	02:15:00	233976	900	900	985141000928730	E:\CCI STUDY\GROUP B\GrBWEEK1	CRANIOGrB3dayspostSx	2370.96	36.8059	122.657	21					263.334		160.551	131.886		111.64	874.08	852.48	29.68	47.52	29.08	11.8	0	36.32	22.68	2.92	2.32	24.84	2.48	444.32	323.24	0
2020-10-23	02:30:00	234876	900	900	985141000928730	E:\CCI STUDY\GROUP B\GrBWEEK1	CRANIOGrB3dayspostSx	6600.33	36.7775	105.615	54					145.683		197.448	162.859		207.92	835.52	825.04	20.44	74.96	7.4	118.52	131.4	20.84	73.24	138.32	261.72	1.72	10.04	13.32	105.72	17.76
2020-10-23	02:45:00	235776	900	900	985141000928730	E:\CCI STUDY\GROUP B\GrBWEEK1	CRANIOGrB3dayspostSx	1759.55	37.0866	109.21	15					162.068		169.294	121.94		154.12	881.64	898	0	2	0	0	0	10.4	0	0	110.44	2	134.96	66.16	576.04	0
2020-10-23	03:00:00	236676	900	900	985141000928730	E:\CCI STUDY\GROUP B\GrBWEEK1	CRANIOGrB3dayspostSx	3853.83	36.5244	121.37	32					200.675		225.877	138.643		70.2	860.88	869.72	0	30.28	11.92	3.6	0	33.52	26.68	0	16.96	3.6	94.08	35.88	392.36	281.4
2020-10-23	03:15:00	237576	900	900	985141000928730	E:\CCI STUDY\GROUP B\GrBWEEK1	CRANIOGrB3dayspostSx	8272.84	37.0601	109.352	75					199.203		166.227	149.254		227.08	818.32	808.2	18.68	91.8	0	11.76	28.44	50.64	87.04	138.16	14.24	4.76	79	104.12	198.48	183.36
2020-10-23	03:30:00	238476	900	900	985141000928730	E:\CCI STUDY\GROUP B\GrBWEEK1	CRANIOGrB3dayspostSx	12265.4	37.4477	102.561	110					196.557		163.422	162.751		306.16	781.76	762.68	73.72	137.32	33.56	20.72	87.28	144	74.96	149.4	37.68	62.36	111.68	19.36	127.64	31.36
2020-10-23	03:45:00	239376	900	900	985141000928730	E:\CCI STUDY\GROUP B\GrBWEEK1	CRANIOGrB3dayspostSx	10357.9	37.084	121.92	84					191.489		169.439	201.322		227.28	771.12	600.24	85.8	299.76	0	63.52	46.48	9.04	142.16	116.76	23.92	157.6	62.48	37.92	184.08	56.04
2020-10-23	04:00:00	240276	900	900	985141000928730	E:\CCI STUDY\GROUP B\GrBWEEK1	CRANIOGrB3dayspostSx	8719.47	36.9863	122.469	71					187.533		188.516	193.065		126.96	792.84	522.48	69.36	377.52	1.72	84.12	22.56	63.8	246.16	169.8	74.76	131.36	10.88	37.44	54	3.4
2020-10-23	04:15:00	241176	900	900	985141000928730	E:\CCI STUDY\GROUP B\GrBWEEK1	CRANIOGrB3dayspostSx	10733.6	36.9711	125.452	89					181.849		180.553	206.248		195.28	800.48	679.36	106.2	220.64	13.4	12.76	57.76	110.32	64.6	8.64	229.44	156.04	116.6	59.52	55.76	15.16
2020-10-23	04:30:00	242076	900	900	985141000928730	E:\CCI STUDY\GROUP B\GrBWEEK1	CRANIOGrB3dayspostSx	7772.62	36.6199	115.665	62					223.27		180.317	144.725		171.88	817.08	709.8	41.16	190.2	0.04	27.64	0	55.2	5.68	13.4	203.36	184.52	87.2	156.8	124.68	41.48
2020-10-23	04:45:00	242976	900	900	985141000928730	E:\CCI STUDY\GROUP B\GrBWEEK1	CRANIOGrB3dayspostSx	4391.61	36.7065	123.721	35					185.038		220.319	147.309		124.8	849.84	875.04	33.88	24.96	1.08	1.28	21.36	77.84	11.24	40.88	448.36	13.72	0	148.4	134.44	1.4
2020-10-23	05:00:00	243876	900	900	985141000928730	E:\CCI STUDY\GROUP B\GrBWEEK1	CRANIOGrB3dayspostSx	2130.51	36.4995	112.082	18					225.555		190.684	137.714		50.72	879.52	892.84	0	7.16	0	0	0	0	0	0	499.92	7.16	0	353.12	39.8	0
2020-10-23	05:15:00	244776	900	900	985141000928730	E:\CCI STUDY\GROUP B\GrBWEEK1	CRANIOGrB3dayspostSx	4977.5	36.2133	127.755	39					238.589		197.606	142.606		103.16	845.96	880.52	78.52	19.48	8.08	64.88	35.48	6.36	19.48	29.2	609.48	0	2.16	101.4	6.68	16.8
2020-10-23	05:30:00	245676	900	900	985141000928730	E:\CCI STUDY\GROUP B\GrBWEEK1	CRANIOGrB3dayspostSx	6651.68	36.1203	120.276	62					228.197		163.851	161.643		125.28	832.28	894.64	101.52	5.36	8.84	81.76	55.24	0.24	3.6	34.52	30.4	1.76	157.36	8.28	152.32	365.68
2020-10-23	05:45:00	246576	900	900	985141000928730	E:\CCI STUDY\GROUP B\GrBWEEK1	CRANIOGrB3dayspostSx	1130.75	36.2817	109.091	10					157.014		143.714	144.007		61.04	889.84	899.44	0	0.56	0	0	0	0	0	0	93.28	0.56	349.44	246.84	0.52	209.36
2020-10-23	06:00:00	247476	900	900	985141000928730	E:\CCI STUDY\GROUP B\GrBWEEK1	CRANIOGrB3dayspostSx	5327.32	36.3992	111.932	46					132.067		174.836	163.933		97.44	828.44	842.12	97	57.88	21.04	41.72	35.6	22.64	56.56	44.4	177.68	1.32	7.4	447.28	1.32	43.04
2020-10-23	06:15:00	248376	900	900	985141000928730	E:\CCI STUDY\GROUP B\GrBWEEK1	CRANIOGrB3dayspostSx	9174.82	36.1825	136.012	83					180.1		220.188	166.26		109	803.92	860.76	95.4	39.24	0.36	56.96	40.48	18.56	38.84	154	59.48	0.4	51.12	385.52	40.84	53.44
2020-10-23	06:30:00	249276	900	900	985141000928730	E:\CCI STUDY\GROUP B\GrBWEEK1	CRANIOGrB3dayspostSx	358.484	36.5405	96.1708	3					102.509		137.469	166.996		239.52	896.16	900	0	0	0	0	0	0	0	0	133.52	0	0	704	62.48	0
2020-10-23	06:45:00	250176	900	900	985141000928730	E:\CCI STUDY\GROUP B\GrBWEEK1	CRANIOGrB3dayspostSx	915.021	36.9378	78.012	8					115.823		127.268	134.911		219.68	892.88	551.72	0	348.28	0	0	0	0	0	0	0.08	348.28	0	531.28	20.36	0
2020-10-23	07:00:00	251076	900	900	985141000928730	E:\CCI STUDY\GROUP B\GrBWEEK1	CRANIOGrB3dayspostSx	0	36.8934	119.5	0					119.5		185.127	189.004		0	900	900	0	0	0	0	0	0	0	0	0	0	0	900	0	0
2020-10-23	07:15:00	251976	900	900	985141000928730	E:\CCI STUDY\GROUP B\GrBWEEK1	CRANIOGrB3dayspostSx	478.016	36.2475	134.957	4					189.401		217.288	211.06		92.08	895.24	900	198.64	0	0	0	0	0	0	0	174.8	0	0	725.2	0	0
2020-10-23	07:30:00	252876	900	23.52	985141000928730	E:\CCI STUDY\GROUP B\GrBWEEK1	CRANIOGrB3dayspostSx	0	36.1999	119.5	0					239		119.5	168.999		0	23.52	23.52	0	0	0	0	0	0	0	0	0	0	0	23.52	0	0
2020-10-23	07:45:00	253776	900	876.48	985141000928730	E:\CCI STUDY\GROUP B\GrBWEEK1	CRANIOGrB3dayspostSx	119.5	35.9452	97.8151	1					160.799		98.8897			1.2	875.28	876.48	0	0	0	0	0	0	0	0	0	0	0	0	145.04	731.44
2020-10-23	08:00:00	254676	900	900	985141000928730	E:\CCI STUDY\GROUP B\GrBWEEK1	CRANIOGrB3dayspostSx	0	35.9608	119.5	0					168.999		119.5			0	900	900	0	0	0	0	0	0	0	0	0	0	0	0	0	900
2020-10-23	08:15:00	255576	900	900	985141000928730	E:\CCI STUDY\GROUP B\GrBWEEK1	CRANIOGrB3dayspostSx	239	35.7421	120.907	2					165.539		125.657	162.579		7.04	898.8	900	0	0	0	0	0	0	0	0	0	0	0	0	91.76	808.24
2020-10-23	08:30:00	256476	900	900	985141000928730	E:\CCI STUDY\GROUP B\GrBWEEK1	CRANIOGrB3dayspostSx	2535.71	35.3187	72.1273	23					128.783		154.094	124.694		101.64	872.04	748.52	33.44	151.48	0	15.04	18.96	0	4.68	0.76	25.32	146.8	129.64	3.68	43.04	512.08
2020-10-23	08:45:00	257376	900	900	985141000928730	E:\CCI STUDY\GROUP B\GrBWEEK1	CRANIOGrB3dayspostSx	600.244	35.5312	13.2238	7					100.438		120.19	73.7526		197	898.24	545.04	0	354.96	0	0	0	0	0.04	0	0	354.92	49.2	0	0	495.84
2020-10-23	09:00:00	258276	900	900	985141000928730	E:\CCI STUDY\GROUP B\GrBWEEK1	CRANIOGrB3dayspostSx	3139.07	35.2168	124.502	25					141.935		192.917	222.731		176.08	861.56	806.16	42.72	93.84	0	4.48	71.96	0.24	0.24	3.04	242.6	93.6	4.44	382.64	65.28	31.48
2020-10-23	09:15:00	259176	900	23.44	985141000928730	E:\CCI STUDY\GROUP B\GrBWEEK1	CRANIOGrB3dayspostSx	0	35.3001	120.713	0					120.713		389.113	267.21		0	23.44	23.44	0	0	0	0	0	0	0	0	0	0	0	23.44	0	0

## Sheet: 989001025043662
date	time	time since start (s)	bin duration (s)	distance (mm)	temperature (C)	separation (mm)	transition
2020-10-20	09:15:00	0	900	9236.92	37.6791	204.602	76
2020-10-20	09:30:00	876	900	10581.9	37.8194	181.124	92
2020-10-20	09:45:00	1776	900	4131.47	37.8121	136.562	36
2020-10-20	10:00:00	2676	900	8188.46	37.6077	128.035	74
2020-10-20	10:15:00	3576	900	5541.43	37.3063	125.863	43
2020-10-20	10:30:00	4476	900	9622.04	37.3198	120.728	85
2020-10-20	10:45:00	5376	900	1064.66	36.9613	127.581	9
2020-10-20	11:00:00	6276	900	956	36.7287	116.853	8
2020-10-20	11:15:00	7176	900	0	36.1619	120.233	0
2020-10-20	11:30:00	8076	900	119.5	36.1041	88.4008	1
2020-10-20	11:45:00	8976	900	956.001	36.2098	120.435	8
2020-10-20	12:00:00	9876	900	5563.07	37.1982	133.333	47
2020-10-20	12:15:00	10776	900	3531.95	37.2687	137.071	28
2020-10-20	12:30:00	11676	900	4011.28	36.8498	120.423	35
2020-10-20	12:45:00	12576	900	3130.71	37.2155	120.121	27
2020-10-20	13:00:00	13476	900	1435	36.9141	139.179	12
2020-10-20	13:15:00	14376	900	1975.48	37.1778	129.715	18
2020-10-20	13:30:00	15276	900	4108.66	36.8724	90.9707	34
2020-10-20	13:45:00	16176	900	1660.65	36.9922	119.132	15
2020-10-20	14:00:00	17076	900	4363.06	36.9144	120.908	37
2020-10-20	14:15:00	17976	900	1846.97	37.8866	113.935	15
2020-10-20	14:30:00	18876	900	4526.12	38.2112	68.7648	38
2020-10-20	14:45:00	19776	900	7362.84	38.2413	103.962	63
2020-10-20	15:00:00	20676	900	7194.48	38.0846	94.7402	61
2020-10-20	15:15:00	21576	900	1104.5	37.4775	81.2203	9
2020-10-20	15:30:00	22476	900	478.002	37.4142	110.834	4
2020-10-20	15:45:00	23376	900	5005.01	37.7542	120.658	39
2020-10-20	16:00:00	24276	900	985.086	37.5419	74.1482	7
2020-10-20	16:15:00	25176	900	984.997	36.7234	108.72	8
2020-10-20	16:30:00	26076	900	1631.84	36.8272	95.9206	14
2020-10-20	16:45:00	26976	900	1940.98	37.3011	115.662	19
2020-10-20	17:00:00	27876	900	478	37.3568	124.106	4
2020-10-20	17:15:00	28776	900	1610.73	37.0662	118.036	15
2020-10-20	17:30:00	29676	900	7468.78	37.5174	103.145	64
2020-10-20	17:45:00	30576	900	3622.7	37.6758	98.3807	33
2020-10-20	18:00:00	31476	900	1417.36	37.4677	113.738	12
2020-10-20	18:15:00	32376	900	6542.5	37.7889	118.548	54
2020-10-20	18:30:00	33276	900	2483.41	37.568	134.969	20
2020-10-20	18:45:00	34176	900	2887.71	37.3779	127.655	27
2020-10-20	19:00:00	35076	900	6489.2	37.9213	111.638	62
2020-10-20	19:15:00	35976	900	6522.78	38.0851	153.603	54
2020-10-20	19:30:00	36876	900	2142.93	38.0981	97.0679	17
2020-10-20	19:45:00	37776	900	4834.07	37.8058	131.636	41
2020-10-20	20:00:00	38676	900	1701.99	37.4078	87.9548	13
2020-10-20	20:15:00	39576	900	0	37.2123	119.3	0
2020-10-20	20:30:00	40476	900	2046.14	37.1131	88.8965	20
2020-10-20	20:45:00	41376	900	0	37.3913	0	0
2020-10-20	21:00:00	42276	900	1129.21	37.3965	99.5613	9
2020-10-20	21:15:00	43176	900	10079.1	37.6623	126.497	80
2020-10-20	21:30:00	44076	900	11402	38.0991	134.963	93
2020-10-20	21:45:00	44976	900	9463.92	38.1381	112.802	79
2020-10-20	22:00:00	45876	900	10546.5	37.8785	115.039	91
2020-10-20	22:15:00	46776	900	9014.46	37.685	127.64	78
2020-10-20	22:30:00	47676	900	0	37.3978	149.444	0
2020-10-20	22:45:00	48576	900	478.001	37.1336	118.63	4
2020-10-20	23:00:00	49476	900	0	36.7155	119.5	0
2020-10-20	23:15:00	50376	900	0	36.8784	119.5	0
2020-10-20	23:30:00	51276	900	0	36.5076	121.03	0
2020-10-20	23:45:00	52176	900	3554.09	36.8014	109.334	32
2020-10-21	00:00:00	53076	900	12543.7	37.2989	116.336	109
2020-10-21	00:15:00	53976	900	10143.8	37.17	117.531	93
2020-10-21	00:30:00	54876	900	359.5	37.315	114.224	3
2020-10-21	00:45:00	55776	900	534.42	37.0355	119.47	6
2020-10-21	01:00:00	56676	900	358.506	36.7144	102.581	3
2020-10-21	01:15:00	57576	900	288.499	36.5946	50.8427	2
2020-10-21	01:30:00	58476	900	2906.85	36.4936	58.7769	24
2020-10-21	01:45:00	59376	900	1224.7	36.2664	76.6953	11
2020-10-21	02:00:00	60276	900	3098.9	36.1269	96.5739	25
2020-10-21	02:15:00	61176	900	3635.95	36.709	92.9607	33
2020-10-21	02:30:00	62076	900	6507.09	37.2091	115.529	54
2020-10-21	02:45:00	62976	900	9627.45	37.1933	140.026	80
2020-10-21	03:00:00	63876	900	1839.84	37.0295	113.189	17
2020-10-21	03:15:00	64776	900	239	36.3936	118.692	2
2020-10-21	03:30:00	65676	900	766.496	36.2303	118.29	6
2020-10-21	03:45:00	66576	900	0	36.457	99.6462	0
2020-10-21	04:00:00	67476	900	885.998	36.4889	113.987	8
2020-10-21	04:15:00	68376	900	240	36.4323	106.752	2
2020-10-21	04:30:00	69276	900	1319.75	36.3808	111.978	11
2020-10-21	04:45:00	70176	900	2749.29	36.5987	125.797	21
2020-10-21	05:00:00	71076	900	12227.3	37.2983	122.807	105
2020-10-21	05:15:00	71976	900	7840.91	37.6735	107.745	65
2020-10-21	05:30:00	72876	900	6629.56	37.5092	118.003	60
2020-10-21	05:45:00	73776	900	0	36.8047	117.301	0
2020-10-21	06:00:00	74676	900	2442.17	36.4236	139.491	23
2020-10-21	06:15:00	75576	900	1021.8	36.1639	122.345	11
2020-10-21	06:30:00	76476	900	1182.72	36.1627	104.956	10
2020-10-21	06:45:00	77376	900	1657.36	36.43	136.074	15
2020-10-21	07:00:00	78276	900	887.852	36.4058	119.363	6
2020-10-21	07:15:00	79176	900	240	36.3274	168.596	2
2020-10-21	07:30:00	80076	900	120	35.9114	134.938	1
2020-10-21	07:45:00	80976	900	5849.81	36.5626	119.381	49
2020-10-21	08:00:00	81876	900	407.983	36.4832	126.874	3
2020-10-21	08:15:00	82776	900	984.996	35.9889	122.344	8
2020-10-21	08:30:00	83676	900	1130.36	36.4713	112.584	9
2020-10-21	08:45:00	84576	900	1145.74	36.3276	108.394	9
2020-10-21	09:00:00	85476	900	7718.7	36.4788	99.6325	66
2020-10-21	09:15:00	86376	900	6513.9	37.0934	122.48	52
2020-10-21	09:30:00	87276	900	1083.76	36.6612	125.348	9
2020-10-21	09:45:00	88176	900	1273.5	36.2142	137.027	11
2020-10-21	10:00:00	89076	900	935.493	36.3418	111.309	9
2020-10-21	10:15:00	89976	900	1083.99	36.6046	118.008	7
2020-10-21	10:30:00	90876	900	0	36.3865	121.603	0
2020-10-21	10:45:00	91776	900	479.026	36.564	65.7429	4
2020-10-21	11:00:00	92676	900	2111.73	36.4617	94.5239	18
2020-10-21	11:15:00	93576	900	3014.89	36.3582	94.1372	22
2020-10-21	11:30:00	94476	900	5456.95	36.7567	95.9747	49
2020-10-21	11:45:00	95376	900	4480.18	36.7882	106.784	36
2020-10-21	12:00:00	96276	900	0	36.6155	102.604	0
2020-10-21	12:15:00	97176	900	120	36.2874	44.0586	0
2020-10-21	12:30:00	98076	900	360.022	36.2297	115.345	3
2020-10-21	12:45:00	98976	900	0	36.3259	136.423	0
2020-10-21	13:00:00	99876	900	2040.2	36.6415	102.576	18
2020-10-21	13:15:00	100776	900	7876.1	37.9753	117.436	61
2020-10-21	13:30:00	101676	900	8559.15	37.9936	100.099	73
2020-10-21	13:45:00	102576	900	14061.4	37.8309	106.265	121
2020-10-21	14:00:00	103476	900	9737.09	37.7628	98.2537	83
2020-10-21	14:15:00	104376	900	8556.69	37.8583	102.609	67
2020-10-21	14:30:00	105276	900	5834.98	37.8252	116.99	48
2020-10-21	14:45:00	106176	900	6099.47	37.4941	111.996	46
2020-10-21	15:00:00	107076	900	6621.17	37.0644	103.464	47
2020-10-21	15:15:00	107976	900	4547.39	37.2269	97.2527	36
2020-10-21	15:30:00	108876	900	119.5	36.7072	111.41	1
2020-10-21	15:45:00	109776	900	1562.01	36.9159	112.657	12
2020-10-21	16:00:00	110676	900	3582.86	36.7672	116.905	31
2020-10-21	16:15:00	111576	900	408.001	36.4855	119.129	3
2020-10-21	16:30:00	112476	900	3180.71	36.837	96.6183	26
2020-10-21	16:45:00	113376	900	8531.84	37.1893	106.148	74
2020-10-21	17:00:00	114276	900	7973.12	37.0575	123.189	65
2020-10-21	17:15:00	115176	900	1392.99	36.7785	100.663	9
2020-10-21	17:30:00	116076	900	746.011	36.3068	98.6082	6
2020-10-21	17:45:00	116976	900	2636.98	36.8248	83.5768	21
2020-10-21	18:00:00	117876	900	9350.32	37.3941	113.204	82
2020-10-21	18:15:00	118776	900	9656.07	37.3616	131.066	83
2020-10-21	18:30:00	119676	900	4683.28	37.6754	115.441	38
2020-10-21	18:45:00	120576	900	288.499	37.0052	119.235	2
2020-10-21	19:00:00	121476	900	119.5	36.7014	119.302	0
2020-10-21	19:15:00	122376	900	4974.48	37.155	129.292	41
2020-10-21	19:30:00	123276	900	10287.7	37.8185	180.316	92
2020-10-21	19:45:00	124176	900	12978.7	37.9118	129.528	116
2020-10-21	20:00:00	125076	900	11819.6	38.0906	117.863	104
2020-10-21	20:15:00	125976	900	9591.4	37.948	99.1826	80
2020-10-21	20:30:00	126876	900	8572.29	37.8419	98.3028	72
2020-10-21	20:45:00	127776	900	11409.7	37.7842	102.891	102
2020-10-21	21:00:00	128676	900	12557.4	37.6976	112.81	113
2020-10-21	21:15:00	129576	900	10126.6	37.7195	90.7232	83
2020-10-21	21:30:00	130476	900	13726.8	37.5537	138.642	120
2020-10-21	21:45:00	131376	900	13291.1	37.5059	119.514	109
2020-10-21	22:00:00	132276	900	5236.27	37.3298	111.086	49
2020-10-21	22:15:00	133176	900	697.708	36.7514	101.629	5
2020-10-21	22:30:00	134076	900	1106.56	36.2574	114.124	10
2020-10-21	22:45:00	134976	900	767.85	36.1233	98.141	7
2020-10-21	23:00:00	135876	900	0	36.0224	106.041	0
2020-10-21	23:15:00	136776	900	887.349	36.4338	90.5317	7
2020-10-21	23:30:00	137676	900	120.009	36.4457	74.1471	1
2020-10-21	23:45:00	138576	900	8550.09	36.604	91.3102	73
2020-10-22	00:00:00	139476	900	3401.13	36.8622	109.669	31
2020-10-22	00:15:00	140376	900	599	36.8795	119.475	5
2020-10-22	00:30:00	141276	900	1953.81	36.5849	110.383	18
2020-10-22	00:45:00	142176	900	119.5	36.4681	33.8134	1
2020-10-22	01:00:00	143076	900	943.769	36.5975	92.0013	10
2020-10-22	01:15:00	143976	900	0	36.3225	114.525	0
2020-10-22	01:30:00	144876	900	2560.55	36.6648	103.373	24
2020-10-22	01:45:00	145776	900	8596.41	37.1208	120.521	80
2020-10-22	02:00:00	146676	900	5275.76	36.6114	104.235	48
2020-10-22	02:15:00	147576	900	3570.38	36.3024	100.503	33
2020-10-22	02:30:00	148476	900	2015.84	36.7232	109.212	16
2020-10-22	02:45:00	149376	900	937.704	36.9153	102.241	9
2020-10-22	03:00:00	150276	900	2428.97	37.1505	115.398	20
2020-10-22	03:15:00	151176	900	7404.65	37.082	121.479	67
2020-10-22	03:30:00	152076	900	3384.41	36.9309	81.3763	31
2020-10-22	03:45:00	152976	900	4351.35	36.6115	104.733	29
2020-10-22	04:00:00	153876	900	1367.35	36.399	87.2057	12
2020-10-22	04:15:00	154776	900	0	36.8952	119.06	0
2020-10-22	04:30:00	155676	900	3200.3	36.6534	105.825	31
2020-10-22	04:45:00	156576	900	3726.96	36.5664	106.396	38
2020-10-22	05:00:00	157476	900	5998.37	36.8336	118.407	52
2020-10-22	05:15:00	158376	900	9669.51	37.4306	139.426	83
2020-10-22	05:30:00	159276	900	8826.39	37.5965	107.798	80
2020-10-22	05:45:00	160176	900	7846.21	37.2485	99.2253	71
2020-10-22	06:00:00	161076	900	2224.08	36.5477	126.183	20
2020-10-22	06:15:00	161976	900	0	36.1537	122.072	0
2020-10-22	06:30:00	162876	900	238.999	36.1241	119.149	2
2020-10-22	06:45:00	163776	900	119.5	36.2473	121.399	0
2020-10-22	07:00:00	164676	900	458.256	36.3532	112.714	4
2020-10-22	07:15:00	165576	900	120.009	36.2235	87.354	1
2020-10-22	07:30:00	166476	900	11604.5	36.3466	92.936	100
2020-10-22	07:45:00	167376	900	6546.66	36.913	130.473	52
2020-10-22	08:00:00	168276	900	119.5	36.3939	187.645	1
2020-10-22	08:15:00	169176	900	2651.58	36.3247	145.088	24
2020-10-22	08:30:00	170076	900	6001.76	36.6665	126.512	49
2020-10-22	08:45:00	170976	900	985.714	36.5406	130.529	8
2020-10-22	09:00:00	171876	900	1257.7	36.4853	173.414	13
2020-10-22	09:15:00	172776	900	8727.75	37.5216	144.478	73
2020-10-22	09:30:00	173676	900	12897.4	37.5283	113.753	116
2020-10-22	09:45:00	174576	900	1239.81	37.1478	53.7032	12
2020-10-22	10:00:00	175476	900	0	36.7098	81.4089	0
2020-10-22	10:15:00	176376	900	0	36.8278	85.5894	0
2020-10-22	10:30:00	177276	900	597.495	37.0393	46.6009	5
2020-10-22	10:45:00	178176	900	2266.17	36.3608	50.1117	22
2020-10-22	11:00:00	179076	900	238.985	36.6116	121.753	2
2020-10-22	11:15:00	179976	900	457.509	36.6549	57.248	5
2020-10-22	11:30:00	180876	900	0	36.5998	0	0
2020-10-22	11:45:00	181776	900	119.503	36.4056	75.9008	1
2020-10-22	12:00:00	182676	900	766.815	36.5322	89.1113	6
2020-10-22	12:15:00	183576	900	626.144	36.5049	124.006	6
2020-10-22	12:30:00	184476	900	717.543	36.4681	108.8	6
2020-10-22	12:45:00	185376	900	8622.84	36.5681	110.439	72
2020-10-22	13:00:00	186276	900	1844.64	36.6418	49.4708	14
2020-10-22	13:15:00	187176	900	886.815	36.3263	54.8528	7
2020-10-22	13:30:00	188076	900	841.327	36.4912	85.89	7
2020-10-22	13:45:00	188976	900	238.999	36.5535	103.967	2
2020-10-22	14:00:00	189876	900	267.664	36.2105	109.3	3
2020-10-22	14:15:00	190776	900	60	36.0255	61.5763	1
2020-10-22	14:30:00	191676	900	1041	36.2202	96.1743	7
2020-10-22	14:45:00	192576	900	9130.73	37.0592	134.991	78
2020-10-22	15:00:00	193476	900	7508.7	37.2632	117.505	60
2020-10-22	15:15:00	194376	900	1773.85	36.6811	112.542	15
2020-10-22	15:30:00	195276	900	926.798	36.6303	97.9186	9
2020-10-22	15:45:00	196176	900	1532.99	36.1827	126.185	14
2020-10-22	16:00:00	197076	900	696.497	36.5254	108.932	5
2020-10-22	16:15:00	197976	900	1462.97	36.4548	93.9227	14
2020-10-22	16:30:00	198876	900	8556.93	36.9929	122.476	72
2020-10-22	16:45:00	199776	900	5659.31	37.1113	113.038	46
2020-10-22	17:00:00	200676	900	597.488	36.7559	111.176	5
2020-10-22	17:15:00	201576	900	4535.85	36.8481	112.429	33
2020-10-22	17:30:00	202476	900	1125	36.9583	115.53	9
2020-10-22	17:45:00	203376	900	8672.28	37.2531	115.695	78
2020-10-22	18:00:00	204276	900	10909.5	37.8865	132.354	91
2020-10-22	18:15:00	205176	900	2180.96	37.2472	132.335	19
2020-10-22	18:30:00	206076	900	8788.04	37.7053	114.002	74
2020-10-22	18:45:00	206976	900	8422.72	38.0629	115.805	75
2020-10-22	19:00:00	207876	900	2731.27	37.4589	119.66	22
2020-10-22	19:15:00	208776	900	746.722	36.9641	94.5207	5
2020-10-22	19:30:00	209676	900	337.996	37.5534	79.7605	3
2020-10-22	19:45:00	210576	900	2940.73	37.2845	108.17	24
2020-10-22	20:00:00	211476	900	2311.94	37.4198	99.3879	21
2020-10-22	20:15:00	212376	900	9402.87	37.605	123.855	78
2020-10-22	20:30:00	213276	900	10963.8	38.0664	118.893	93
2020-10-22	20:45:00	214176	900	11935.7	37.9517	124.883	100
2020-10-22	21:00:00	215076	900	14621.2	37.8662	124.153	124
2020-10-22	21:15:00	215976	900	5641.71	37.3708	122.342	52
2020-10-22	21:30:00	216876	900	3866.29	37.1671	26.4395	32
2020-10-22	21:45:00	217776	900	716.997	36.3922	110.263	6
2020-10-22	22:00:00	218676	900	0	36.4709	199.436	0
2020-10-22	22:15:00	219576	900	836.499	36.4177	121.539	7
2020-10-22	22:30:00	220476	900	1464.69	36.6647	60.91	10
2020-10-22	22:45:00	221376	900	3145.71	36.6257	105.725	25
2020-10-22	23:00:00	222276	900	2242.54	36.3947	127.759	16
2020-10-22	23:15:00	223176	900	6885.53	36.5996	92.4875	59
2020-10-22	23:30:00	224076	900	1077	36.6828	136.721	9
2020-10-22	23:45:00	224976	900	716.999	36.3779	136.144	6
2020-10-23	00:00:00	225876	900	3290.73	36.181	109.374	29
2020-10-23	00:15:00	226776	900	2110.03	36.545	75.5078	19
2020-10-23	00:30:00	227676	900	2045.4	36.4624	91.805	14
2020-10-23	00:45:00	228576	900	6097.63	37.0459	138.408	57
2020-10-23	01:00:00	229476	900	13222.8	37.5628	130.764	119
2020-10-23	01:15:00	230376	900	10635	37.4473	122.906	86
2020-10-23	01:30:00	231276	900	840.353	37.0224	72.7665	8
2020-10-23	01:45:00	232176	900	950.298	36.4825	113.448	8
2020-10-23	02:00:00	233076	900	2955.74	36.5115	99.701	25
2020-10-23	02:15:00	233976	900	1077.87	36.7138	116.933	9
2020-10-23	02:30:00	234876	900	13759.3	37.1562	118.22	119
2020-10-23	02:45:00	235776	900	4343.88	37.3829	135.513	43
2020-10-23	03:00:00	236676	900	8805.2	37.5095	158.298	77
2020-10-23	03:15:00	237576	900	11138	37.6167	105.918	97
2020-10-23	03:30:00	238476	900	12542.8	37.5845	105.945	106
2020-10-23	03:45:00	239376	900	13564	37.91	118.163	120
2020-10-23	04:00:00	240276	900	14767.9	37.7833	118.822	133
2020-10-23	04:15:00	241176	900	12562.8	37.8535	123.193	108
2020-10-23	04:30:00	242076	900	12841.9	37.6547	119.488	109
2020-10-23	04:45:00	242976	900	8650.83	37.421	121.394	77
2020-10-23	05:00:00	243876	900	13915.1	37.2627	111.429	119
2020-10-23	05:15:00	244776	900	2208.35	36.9842	117.987	18
2020-10-23	05:30:00	245676	900	168.995	36.0757	104.909	2
2020-10-23	05:45:00	246576	900	119.5	36.6618	91.8748	0
2020-10-23	06:00:00	247476	900	0	36.4224	119.311	0
2020-10-23	06:15:00	248376	900	2416.12	36.5096	131.215	22
2020-10-23	06:30:00	249276	900	3390.11	36.8724	119.782	27
2020-10-23	06:45:00	250176	900	836.497	35.4424	122.978	7
2020-10-23	07:00:00	251076	900	358.498	35.8372	113.463	3
2020-10-23	07:15:00	251976	900	119.5	35.9287	140.909	1
2020-10-23	07:30:00	252876	900	119.494	36.3327	131.654	1
2020-10-23	07:45:00	253776	900	1196.64	36.3091	100.011	11
2020-10-23	08:00:00	254676	900	0	36.3115	119.5	0
2020-10-23	08:15:00	255576	900	1000.6	36.4356	91.2875	9
2020-10-23	08:30:00	256476	900	2273.42	36.266	115.515	21
2020-10-23	08:45:00	257376	900	0	36.1496	117.043	0
2020-10-23	09:00:00	258276	900	1582.15	36.4383	122.805	14
2020-10-23	09:15:00	259176	900	432.355	36.5578	205.992	4
