# Supplementary material for: Deep learning for behaviour classification in a preclinical brain injury model
Source: PLoS One. 2022 Jun 15;17(6):e0268962. doi: 10.1371/journal.pone.0268962 (PMC9200342; doi:10.1371/journal.pone.0268962)
Supplement: S1 File — (ZIP) [file pone.0268962.s002.zip › Supplementary_data/INJURY.CCI.GrD.WEEK2.csv]

date	time	time since start (s)	bin duration (s)	distance (mm)	temperature (C)	separation (mm)	transition
01/03/2021	11:00:00	0	900	119.5000458	36.00129318	123.9314346	1
01/03/2021	11:15:00	126	900	0	35.28122711	153.0876617	0
01/03/2021	11:30:00	1026	900	168.9968567	34.84154892	124.9070587	1
01/03/2021	11:45:00	1926	900	358.5001526	34.72031784	155.5667267	3
01/03/2021	12:00:00	2826	900	358.5	34.86976242	119.2842789	3
01/03/2021	12:15:00	3726	900	337.9967651	34.72410202	119.414978	3
01/03/2021	12:30:00	4626	900	527.4981689	35.19742203	91.31513214	4
01/03/2021	12:45:00	5526	900	3070.016602	35.33618164	90.11598206	24
01/03/2021	13:00:00	6426	900	766.458374	35.4917717	135.3976288	6
01/03/2021	13:15:00	7326	900	238.9990082	35.13489532	117.2591324	2
01/03/2021	13:30:00	8226	900	407.9946594	34.83098984	106.6524353	3
01/03/2021	13:45:00	9126	900	358.5003662	35.32135391	114.1352997	3
01/03/2021	14:00:00	10026	900	5476.92627	35.47354889	89.80997467	44
01/03/2021	14:15:00	10926	900	5880.746582	35.07514954	116.9710312	45
01/03/2021	14:30:00	11826	900	2546.770752	35.50393295	104.1387482	23
01/03/2021	14:45:00	12726	900	478.0041199	35.79774857	134.5825195	4
01/03/2021	15:00:00	13626	900	0	35.04512024	145.5898438	0
01/03/2021	15:15:00	14526	900	119.4999542	35.07858276	128.6040497	1
01/03/2021	15:30:00	15426	900	527.4994507	34.92364883	159.5092926	3
01/03/2021	15:45:00	16326	900	885.9501953	34.9709053	136.3071594	7
01/03/2021	16:00:00	17226	900	1174.540649	35.05673981	126.6623535	9
01/03/2021	16:15:00	18126	900	119.4978943	35.0303154	84.91152954	1
01/03/2021	16:30:00	19026	900	1033.684448	35.31888962	84.70681763	11
01/03/2021	16:45:00	19926	900	527.5089722	35.00527191	105.2732239	4
01/03/2021	17:00:00	20826	900	239.0006561	34.47267914	111.2743759	2
01/03/2021	17:15:00	21726	900	527.4985962	34.8307457	115.2694473	4
01/03/2021	17:30:00	22626	900	7634.992676	35.33005524	149.5024414	69
01/03/2021	17:45:00	23526	900	956.0089111	35.30426025	138.6085968	8
01/03/2021	18:00:00	24426	900	576.9975586	35.46793747	132.3912354	4
01/03/2021	18:15:00	25326	900	13889.58301	35.50404739	139.4577332	120
01/03/2021	18:30:00	26226	900	8986.787109	35.10653687	169.8855591	77
01/03/2021	18:45:00	27126	900	12113.68555	35.24555969	147.8983154	112
01/03/2021	19:00:00	28026	900	13623.24609	35.26265335	129.0296631	111
01/03/2021	19:15:00	28926	900	10926.45996	35.14218903	138.9420166	89
01/03/2021	19:30:00	29826	900	2415.070801	34.99108887	112.4092407	23
01/03/2021	19:45:00	30726	900	2256.351074	34.97694016	133.6768188	18
01/03/2021	20:00:00	31626	900	17233.14648	35.35054398	138.4817505	158
01/03/2021	20:15:00	32526	900	10865.94629	35.30202103	146.4018707	89
01/03/2021	20:30:00	33426	900	4689.822266	35.40736771	160.6844025	46
01/03/2021	20:45:00	34326	900	3364.376465	35.10979462	146.3835297	26
01/03/2021	21:00:00	35226	900	239	35.06846237	116.2656021	2
01/03/2021	21:15:00	36126	900	3476.018311	35.26273346	121.7000885	32
01/03/2021	21:30:00	37026	900	9464.408203	35.300354	141.3074493	79
01/03/2021	21:45:00	37926	900	4961.92041	35.02345276	160.9267731	41
01/03/2021	22:00:00	38826	900	9319.310547	35.02664566	128.2029114	78
01/03/2021	22:15:00	39726	900	6612.066406	35.30876541	160.4488068	53
01/03/2021	22:30:00	40626	900	2344.332275	35.21831512	112.4489212	22
01/03/2021	22:45:00	41526	900	1664.463745	34.69781113	141.9745483	17
01/03/2021	23:00:00	42426	900	1314.497803	35.18527985	158.446991	11
01/03/2021	23:15:00	43326	900	1323.41748	34.7028656	148.2219543	12
01/03/2021	23:30:00	44226	900	10310.55273	35.22301483	128.0762177	90
01/03/2021	23:45:00	45126	900	5534.59668	35.29011536	149.6266479	44
02/03/2021	00:00:00	46026	900	5510.25	35.21930313	199.7099152	47
02/03/2021	00:15:00	46926	900	4156.244629	35.25055695	117.3551407	30
02/03/2021	00:30:00	47826	900	646.9979858	35.67121887	154.1575165	6
02/03/2021	00:45:00	48726	900	388.3750916	35.18138123	154.7003479	3
02/03/2021	01:00:00	49626	900	378.1235046	34.79423523	154.2015381	3
02/03/2021	01:15:00	50526	900	0	34.30173874	119.4025116	0
02/03/2021	01:30:00	51426	900	457.4970398	34.76185989	117.4735641	4
02/03/2021	01:45:00	52326	900	1804.857056	34.77229309	130.2949524	16
02/03/2021	02:00:00	53226	900	1093.461426	34.71802902	128.7300873	10
02/03/2021	02:15:00	54126	900	1870.943848	35.38438797	134.784317	15
02/03/2021	02:30:00	55026	900	1483.489502	35.00790787	146.6589355	12
02/03/2021	02:45:00	55926	900	8788.675781	35.40638351	163.5594177	73
02/03/2021	03:00:00	56826	900	7574.772949	34.85703659	164.6406555	66
02/03/2021	03:15:00	57726	900	5198.862793	34.87582779	130.9371185	42
02/03/2021	03:30:00	58626	900	3173.169922	35.04296875	154.4745789	25
02/03/2021	03:45:00	59526	900	5968.055176	35.10200119	180.6353149	54
02/03/2021	04:00:00	60426	900	8992.036133	35.15169144	164.0771637	77
02/03/2021	04:15:00	61326	900	4104.135254	35.23103714	174.5125732	34
02/03/2021	04:30:00	62226	900	10300.93164	35.30994415	165.3411713	87
02/03/2021	04:45:00	63126	900	8889.855469	35.00215912	184.2307892	74
02/03/2021	05:00:00	64026	900	11067.34766	35.2020607	139.9357452	102
02/03/2021	05:15:00	64926	900	11830.18652	35.33033752	135.806778	103
02/03/2021	05:30:00	65826	900	18056.14063	35.26446152	152.1567993	169
02/03/2021	05:45:00	66726	900	8352.043945	35.23488235	149.4842834	70
02/03/2021	06:00:00	67626	900	8008.986816	35.25496292	153.3499451	70
02/03/2021	06:15:00	68526	900	9446.461914	35.21762848	179.085022	83
02/03/2021	06:30:00	69426	900	9864.327148	35.54103851	152.2993317	89
02/03/2021	06:45:00	70326	900	5898.341797	35.40857315	146.1488037	49
02/03/2021	07:00:00	71226	900	6886.22998	35.29899979	154.2513275	59
02/03/2021	07:15:00	72126	900	4513.280273	35.34755707	131.0380554	40
02/03/2021	07:30:00	73026	900	356.5792542	34.95649719	133.7669525	4
02/03/2021	07:45:00	73926	900	2352.151855	34.78344727	120.1446915	18
02/03/2021	08:00:00	74826	900	1124.991333	35.03778458	62.55786514	9
02/03/2021	08:15:00	75726	900	2328.49292	35.46199417	127.8127441	19
02/03/2021	08:30:00	76626	900	4097.535156	35.04206085	113.4854126	37
02/03/2021	08:45:00	77526	900	1821.48877	35.50465012	107.7645416	14
02/03/2021	09:00:00	78426	900	479.8144226	34.73332214	105.8875656	4
02/03/2021	09:15:00	79326	900	715.184021	34.34782791	98.90097046	5
02/03/2021	09:30:00	80226	900	576.9972534	34.33816147	128.5662384	4
02/03/2021	09:45:00	81126	900	914.9974365	34.08727646	110.850853	6
02/03/2021	10:00:00	82026	900	5193.848145	34.78248978	147.4662628	42
02/03/2021	10:15:00	82926	900	478.0000916	35.28999329	123.2797318	4
02/03/2021	10:30:00	83826	900	1462.877441	34.97903442	117.4442215	11
02/03/2021	10:45:00	84726	900	477.9997253	35.05798721	125.8827744	4
02/03/2021	11:00:00	85626	900	119.5	35.15822983	133.2648163	1
02/03/2021	11:15:00	86526	900	0	33.97129059	119.5	0
02/03/2021	11:30:00	87426	900	239.0005951	34.3353653	119.5772018	2
02/03/2021	11:45:00	88326	900	2830.866943	35.50298309	136.9361267	23
02/03/2021	12:00:00	89226	900	4028.749512	35.41888428	138.930069	32
02/03/2021	12:15:00	90126	900	1892.501099	35.48620605	135.0779266	15
02/03/2021	12:30:00	91026	900	239.0000916	35.46926117	117.157402	2
02/03/2021	12:45:00	91926	900	935.9967041	34.89070129	123.5599747	7
02/03/2021	13:00:00	92826	900	6188.599609	34.74895096	205.9230499	52
02/03/2021	13:15:00	93726	900	4295.606934	35.00792313	131.2728271	36
02/03/2021	13:30:00	94626	900	3351.037598	35.3924675	99.47947693	36
02/03/2021	13:45:00	95526	900	119.5009995	34.60453415	117.2370148	1
02/03/2021	14:00:00	96426	900	0	34.85805511	119.0911255	0
02/03/2021	14:15:00	97326	900	1652.560059	34.90961838	122.7439194	13
02/03/2021	14:30:00	98226	900	478.0001526	34.9249115	125.0525742	4
02/03/2021	14:45:00	99126	900	119.4999542	34.08427429	123.6369629	1
02/03/2021	15:00:00	100026	900	935.4992065	35.07723236	83.02664185	7
02/03/2021	15:15:00	100926	900	457.4891663	34.76218033	122.502388	3
02/03/2021	15:30:00	101826	900	3340.998779	35.10310364	80.91925049	28
02/03/2021	15:45:00	102726	900	337.9976501	34.65733719	118.7237778	3
02/03/2021	16:00:00	103626	900	0	35.18792725	113.6961365	0
02/03/2021	16:15:00	104526	900	696.4974365	34.34725189	124.1979904	5
02/03/2021	16:30:00	105426	900	865.4938965	35.24004745	129.3336029	8
02/03/2021	16:45:00	106326	900	4187.772461	35.3081398	128.8029022	34
02/03/2021	17:00:00	107226	900	3885.577148	35.07262039	144.9389954	35
02/03/2021	17:15:00	108126	900	478.000885	35.4562149	119.8184586	4
02/03/2021	17:30:00	109026	900	239.0001068	35.26002502	123.4022751	2
02/03/2021	17:45:00	109926	900	815.9974976	35.46323776	101.8165741	6
02/03/2021	18:00:00	110826	900	10182.15625	35.26636124	149.1330719	86
02/03/2021	18:15:00	111726	900	5023.06543	35.41858673	134.742691	40
02/03/2021	18:30:00	112626	900	8906.447266	35.1574707	132.1166382	74
02/03/2021	18:45:00	113526	900	10603.18359	35.25704193	166.254303	95
02/03/2021	19:00:00	114426	900	10708.01563	35.58098984	139.515274	92
02/03/2021	19:15:00	115326	900	1075.505249	35.22753143	137.2149506	9
02/03/2021	19:30:00	116226	900	11925.71289	35.49795532	136.6867065	96
02/03/2021	19:45:00	117126	900	16426.00391	34.97732925	153.5727692	139
02/03/2021	20:00:00	118026	900	6211.347168	35.19335175	140.0297699	52
02/03/2021	20:15:00	118926	900	6200.655762	35.02755356	166.105072	49
02/03/2021	20:30:00	119826	900	1632.044678	35.05355453	98.93255615	12
02/03/2021	20:45:00	120726	900	1293.99939	34.74966812	186.2822723	10
02/03/2021	21:00:00	121626	900	6039.178711	35.58834076	173.9251709	53
02/03/2021	21:15:00	122526	900	10400.48535	35.19556046	171.8883209	87
02/03/2021	21:30:00	123426	900	9472.978516	35.01599884	152.1304626	80
02/03/2021	21:45:00	124326	900	9469.702148	35.2359848	147.6794739	79
02/03/2021	22:00:00	125226	900	1457.065308	36.0069313	155.1966705	11
02/03/2021	22:15:00	126126	900	1876.241211	35.37100983	151.5757599	15
02/03/2021	22:30:00	127026	900	239.0001221	34.88800812	122.7176208	2
02/03/2021	22:45:00	127926	900	0	34.70421219	102.1164703	0
02/03/2021	23:00:00	128826	900	9575.708984	35.33818817	251.2498016	80
02/03/2021	23:15:00	129726	900	9948.417969	35.27545166	146.8742828	82
02/03/2021	23:30:00	130626	900	7981.114746	35.23165512	147.4463959	69
02/03/2021	23:45:00	131526	900	885.9987793	35.37008286	197.0437927	7
03/03/2021	00:00:00	132426	900	1660.99292	35.04003143	150.0625153	13
03/03/2021	00:15:00	133326	900	0	34.95201111	207.1954498	0
03/03/2021	00:30:00	134226	900	2579.342773	35.46194839	152.0979614	22
03/03/2021	00:45:00	135126	900	440.6689453	35.76408386	91.30606842	3
03/03/2021	01:00:00	136026	900	1148.740967	35.52395248	112.4233475	11
03/03/2021	01:15:00	136926	900	1726.85144	35.4564209	120.6498566	15
03/03/2021	01:30:00	137826	900	6813.660156	35.17568588	167.3930511	59
03/03/2021	01:45:00	138726	900	5046.009277	35.01192093	170.6563873	44
03/03/2021	02:00:00	139626	900	7258.216797	35.15393066	189.0075989	59
03/03/2021	02:15:00	140526	900	2758.691895	35.35354996	175.5988617	21
03/03/2021	02:30:00	141426	900	5617.583496	35.38776779	223.7315826	51
03/03/2021	02:45:00	142326	900	7344.553223	35.33488464	202.6511078	69
03/03/2021	03:00:00	143226	900	790.8475952	35.35871506	145.2627716	7
03/03/2021	03:15:00	144126	900	3764.304932	35.46445084	134.6901093	36
03/03/2021	03:30:00	145026	900	11047.11426	35.41655731	143.048996	100
03/03/2021	03:45:00	145926	900	6901.262207	35.49916458	154.1165161	60
03/03/2021	04:00:00	146826	900	9246.46875	35.7061348	144.6505127	75
03/03/2021	04:15:00	147726	900	9625.557617	35.35466766	149.1938324	83
03/03/2021	04:30:00	148626	900	7411.415039	35.402668	136.5249176	59
03/03/2021	04:45:00	149526	900	12796.66016	35.64715958	121.6015091	107
03/03/2021	05:00:00	150426	900	9459.665039	35.63123703	155.2437744	88
03/03/2021	05:15:00	151326	900	15961.45508	35.55923462	144.4093018	136
03/03/2021	05:30:00	152226	900	10854.31836	35.60785675	126.415947	100
03/03/2021	05:45:00	153126	900	7326.367676	35.3620491	132.9532318	61
03/03/2021	06:00:00	154026	900	4610.960938	35.34175491	162.0012207	36
03/03/2021	06:15:00	154926	900	7143.057129	35.21621323	169.2514954	58
03/03/2021	06:30:00	155826	900	8392.479492	35.35874557	164.8498077	73
03/03/2021	06:45:00	156726	900	2870.850586	35.82520294	90.02761841	22
03/03/2021	07:00:00	157626	900	815.9957275	35.26407242	135.8995667	6
03/03/2021	07:15:00	158526	900	0	34.25487518	136.1727295	0
03/03/2021	07:30:00	159426	900	0	34.27304077	119.5	0
03/03/2021	07:45:00	160326	900	5768.496094	35.43175125	136.4923706	58
03/03/2021	08:00:00	161226	900	238.9610138	35.33282471	116.1927643	2
03/03/2021	08:15:00	162126	900	238.9850464	34.61977768	107.5891876	2
03/03/2021	08:30:00	163026	900	1012.421509	34.86169052	117.8125	10
03/03/2021	08:45:00	163926	900	1762.364502	34.47978973	112.3550415	14
03/03/2021	09:00:00	164826	900	2551.39502	34.78611755	148.1032867	23
03/03/2021	09:15:00	165726	900	477.9988708	34.55817032	131.3588104	4
03/03/2021	09:30:00	166626	900	119.4984436	34.53077316	128.5264282	1
03/03/2021	09:45:00	167526	900	239.0000763	34.49731064	141.010437	2
03/03/2021	10:00:00	168426	900	478.0000305	34.38717651	145.3370209	4
03/03/2021	10:15:00	169326	900	631.9451294	34.4777565	192.0882874	6
03/03/2021	10:30:00	170226	900	2050.831543	34.52629089	134.3684845	16
03/03/2021	10:45:00	171126	900	5391.283203	34.89912796	178.1031036	48
03/03/2021	11:00:00	172026	900	1110.770996	35.14559555	120.2508774	10
03/03/2021	11:15:00	172926	900	407.99823	34.9447937	119.65242	3
03/03/2021	11:30:00	173826	900	8356.989258	34.53582382	155.1365356	69
03/03/2021	11:45:00	174726	900	6255.909668	35.23106766	150.5317078	54
03/03/2021	12:00:00	175626	900	6435.705566	35.5283432	157.9719849	51
03/03/2021	12:15:00	176526	900	1996.01062	35.46873093	195.3405151	19
03/03/2021	12:30:00	177426	900	2154.407227	35.3318367	160.6486664	19
03/03/2021	12:45:00	178326	900	1967.948242	35.27393723	189.7271729	17
03/03/2021	13:00:00	179226	900	2633.978027	35.07169342	217.7375946	23
03/03/2021	13:15:00	180126	900	119.5000076	35.59592056	224.7280884	2
03/03/2021	13:30:00	181026	900	0	35.65338898	222.8493805	0
03/03/2021	13:45:00	181926	900	457.4964905	34.91819382	120.4842529	3
03/03/2021	14:00:00	182826	900	696.4940796	35.03013611	103.8441086	5
03/03/2021	14:15:00	183726	900	239.0062103	35.0201683	76.62228394	2
03/03/2021	14:30:00	184626	900	119.4929581	34.96602631	58.23510742	1
03/03/2021	14:45:00	185526	900	2762.563232	35.28980255	133.6802063	27
03/03/2021	15:00:00	186426	900	9037.104492	35.54492188	146.2506256	84
03/03/2021	15:15:00	187326	900	3185.219727	35.21710968	155.6959686	28
03/03/2021	15:30:00	188226	900	733.2793579	35.73437119	145.779007	7
03/03/2021	15:45:00	189126	900	0	35.16033173	162.4315186	0
03/03/2021	16:00:00	190026	900	119.9999847	34.78413773	128.2265625	1
03/03/2021	16:15:00	190926	900	952.4847412	35.72100449	145.2261047	6
03/03/2021	16:30:00	191826	900	0	34.66376495	158.0210724	0
03/03/2021	16:45:00	192726	900	0	34.69659042	156.7982178	0
03/03/2021	17:00:00	193626	900	240	35.27939606	164.6632843	2
03/03/2021	17:15:00	194526	900	1520.497314	34.86359406	170.4179077	12
03/03/2021	17:30:00	195426	900	1368.784668	34.95503616	121.4224243	11
03/03/2021	17:45:00	196326	900	0	34.81628799	149.7190247	0
03/03/2021	18:00:00	197226	900	5128.776855	35.56723785	162.0222321	44
03/03/2021	18:15:00	198126	900	9274.491211	35.5443573	163.2805023	69
03/03/2021	18:30:00	199026	900	10519.34375	35.78686523	174.27565	96
03/03/2021	18:45:00	199926	900	8808.599609	34.99753952	169.3920441	75
03/03/2021	19:00:00	200826	900	388.368927	35.06537628	216.0789795	3
03/03/2021	19:15:00	201726	900	7064.963867	35.13909149	150.2750092	65
03/03/2021	19:30:00	202626	900	0	34.51251984	110.8613358	0
03/03/2021	19:45:00	203526	900	3597.95166	34.48497391	159.6927185	33
03/03/2021	20:00:00	204426	900	528.852356	34.92187119	118.0948105	4
03/03/2021	20:15:00	205326	900	599.9994507	34.66051865	73.76971436	5
03/03/2021	20:30:00	206226	900	3948.302979	35.19278336	181.6218567	32
03/03/2021	20:45:00	207126	900	10612.52832	35.42383957	192.7071075	84
03/03/2021	21:00:00	208026	900	3131.718994	35.3787117	241.7881775	27
03/03/2021	21:15:00	208926	900	905.5708008	35.63464355	146.2943268	9
03/03/2021	21:30:00	209826	900	358.499939	35.89196396	147.8024597	3
03/03/2021	21:45:00	210726	900	338.6193237	35.54890823	124.4852905	2
03/03/2021	22:00:00	211626	900	427.8745728	34.9408493	263.3394775	4
03/03/2021	22:15:00	212526	900	3158.986572	35.26862335	284.6104736	30
03/03/2021	22:30:00	213426	900	4650.961914	34.6662674	170.8500824	36
03/03/2021	22:45:00	214326	900	5787.602051	35.07187271	208.6764832	49
03/03/2021	23:00:00	215226	900	4021.980957	34.98832703	239.7814484	30
03/03/2021	23:15:00	216126	900	1821.980957	35.54683685	181.6341705	14
03/03/2021	23:30:00	217026	900	358.4892883	35.25996017	120.9938431	3
03/03/2021	23:45:00	217926	900	527.4988403	35.12104416	221.8008881	5
04/03/2021	00:00:00	218826	900	358.5021667	34.67975616	251.7481384	3
04/03/2021	00:15:00	219726	900	239.0005035	35.57133865	116.3748245	2
04/03/2021	00:30:00	220626	900	119.5001831	35.88199615	132.2263336	2
04/03/2021	00:45:00	221526	900	1350.644043	34.71941757	124.390976	14
04/03/2021	01:00:00	222426	900	478.000061	34.72625351	128.8913727	4
04/03/2021	01:15:00	223326	900	6529.263672	35.61978912	214.3941803	61
04/03/2021	01:30:00	224226	900	5567.37207	35.24416733	262.0409546	48
04/03/2021	01:45:00	225126	900	5223.186035	34.93387222	275.1368103	47
04/03/2021	02:00:00	226026	900	358.4978943	35.58325958	136.3905945	3
04/03/2021	02:15:00	226926	900	646.9935303	34.9057312	193.3274231	5
04/03/2021	02:30:00	227826	900	646.9980469	34.73085785	282.098175	5
04/03/2021	02:45:00	228726	900	7781.953125	35.12644577	220.4503632	60
04/03/2021	03:00:00	229626	900	8682.09668	34.71255112	244.1970825	66
04/03/2021	03:15:00	230526	900	4263.529297	34.92822647	238.3297577	34
04/03/2021	03:30:00	231426	900	4705.216309	35.42546082	240.8668671	38
04/03/2021	03:45:00	232326	900	3030.215332	35.32743835	293.0352783	25
04/03/2021	04:00:00	233226	900	5972.444824	34.98326874	200.2249603	52
04/03/2021	04:15:00	234126	900	6048.162598	35.18524551	226.8736267	50
04/03/2021	04:30:00	235026	900	7293.251953	35.09476471	223.6735382	63
04/03/2021	04:45:00	235926	900	10410.15625	35.32408524	273.5794373	93
04/03/2021	05:00:00	236826	900	5665.246582	35.31626511	219.8256378	49
04/03/2021	05:15:00	237726	900	8749.095703	35.27396011	210.5143738	67
04/03/2021	05:30:00	238626	900	6738.121094	35.29853821	214.2534485	56
04/03/2021	05:45:00	239526	900	6304.037109	35.17811966	237.162262	52
04/03/2021	06:00:00	240426	900	6286.04248	35.40811539	169.4343414	53
04/03/2021	06:15:00	241326	900	4209.991699	35.38542175	198.9349518	36
04/03/2021	06:30:00	242226	900	119.5	35.57076263	161.8565369	1
04/03/2021	06:45:00	243126	900	119.5000381	34.63011932	119.6248093	1
04/03/2021	07:00:00	244026	900	0	35.11793518	119.5	0
04/03/2021	07:15:00	244926	900	848.2243652	35.26428986	119.4309769	10
04/03/2021	07:30:00	245826	900	239.0001068	34.84573746	104.2135773	2
04/03/2021	07:45:00	246726	900	1906.831543	35.26332092	119.1303329	16
04/03/2021	08:00:00	247626	900	2872.623047	35.42604446	174.7733612	21
04/03/2021	08:15:00	248526	900	358.4977417	35.22172928	118.4436874	3
04/03/2021	08:30:00	249426	900	0	35.20196152	119.5	0
04/03/2021	08:45:00	250326	900	119.4996567	35.02243042	119.0327148	1
04/03/2021	09:00:00	251226	900	795.494873	35.04590988	135.8844757	5
04/03/2021	09:15:00	252126	900	6148.480957	35.27994537	168.2619171	55
04/03/2021	09:30:00	253026	900	1955.641968	35.46785736	186.4478607	19
04/03/2021	09:45:00	253926	900	358.499054	35.43964005	182.2255859	2
04/03/2021	10:00:00	254826	900	0	35.07201767	129.5311279	0
04/03/2021	10:15:00	255726	900	0	34.65052032	119.5	0
04/03/2021	10:30:00	256626	900	1603.500122	34.73175812	113.6394653	13
04/03/2021	10:45:00	257526	900	2561.559082	35.41048431	120.7883987	26
04/03/2021	11:00:00	258426	900	0	35.15357208	119.5	0
01/03/2021	11:00:00	0	900	0	34.63926697	115.3426361	0
01/03/2021	11:15:00	126	900	1209.999878	35.04868698	138.0338898	10
01/03/2021	11:30:00	1026	900	0	33.88058472	125.7209015	0
01/03/2021	11:45:00	1926	900	168.9984741	34.69841766	119.4750214	1
01/03/2021	12:00:00	2826	900	527.4941406	34.70658493	104.3154526	4
01/03/2021	12:15:00	3726	900	119.4999542	33.61862564	88.39016724	1
01/03/2021	12:30:00	4626	900	407.9942932	34.10488892	108.5133209	4
01/03/2021	12:45:00	5526	900	4520.819824	34.61701202	128.5358124	39
01/03/2021	13:00:00	6426	900	239.000061	34.98620224	46.92340088	2
01/03/2021	13:15:00	7326	900	0	34.41094971	47.77396774	0
01/03/2021	13:30:00	8226	900	0	34.06617355	119.4754333	0
01/03/2021	13:45:00	9126	900	239.0005646	34.14309311	94.91905212	2
01/03/2021	14:00:00	10026	900	238.9999542	34.82814789	117.148674	2
01/03/2021	14:15:00	10926	900	358.5003967	33.88031006	132.9900055	3
01/03/2021	14:30:00	11826	900	597.4937134	34.11969757	127.0838852	5
01/03/2021	14:45:00	12726	900	1843.17041	34.44021606	114.780014	17
01/03/2021	15:00:00	13626	900	477.9957581	36.08961868	119.6446533	3
01/03/2021	15:15:00	14526	900	0	35.21966553	119.5	0
01/03/2021	15:30:00	15426	900	4208.612305	34.73933029	96.97665405	36
01/03/2021	15:45:00	16326	900	1653.200317	34.3927536	122.6943359	15
01/03/2021	16:00:00	17226	900	238.999939	34.63539505	131.1365509	2
01/03/2021	16:15:00	18126	900	0	34.71939468	72.7074585	0
01/03/2021	16:30:00	19026	900	766.4962769	34.39379501	110.5464096	6
01/03/2021	16:45:00	19926	900	2758.572266	34.33724976	115.6042328	25
01/03/2021	17:00:00	20826	900	477.9994812	33.73631287	159.0707397	3
01/03/2021	17:15:00	21726	900	239.0005951	33.72415161	121.4315338	2
01/03/2021	17:30:00	22626	900	3398.855225	34.2560463	115.7625656	33
01/03/2021	17:45:00	23526	900	8831.057617	34.09844589	147.4355927	76
01/03/2021	18:00:00	24426	900	2553.891846	34.61222076	133.1487274	20
01/03/2021	18:15:00	25326	900	12526.25098	34.19797897	134.5449371	105
01/03/2021	18:30:00	26226	900	14759.66406	34.16260147	134.7488403	133
01/03/2021	18:45:00	27126	900	17150.63086	34.11836243	139.9539032	155
01/03/2021	19:00:00	28026	900	12602.95996	34.12272644	145.3027649	106
01/03/2021	19:15:00	28926	900	14711.96191	34.24316025	146.8825684	133
01/03/2021	19:30:00	29826	900	2276.658936	34.68896484	68.59894562	21
01/03/2021	19:45:00	30726	900	3515.235596	34.74391937	135.5445862	31
01/03/2021	20:00:00	31626	900	13902.22754	34.11618423	144.5279388	118
01/03/2021	20:15:00	32526	900	11478.82129	33.7345314	159.8016052	99
01/03/2021	20:30:00	33426	900	6504.955078	34.23424911	157.7199707	55
01/03/2021	20:45:00	34326	900	358.500061	35.02491379	147.8974457	3
01/03/2021	21:00:00	35226	900	169.0046844	34.4129982	140.9161835	1
01/03/2021	21:15:00	36126	900	6868.571289	34.63237381	133.6665497	58
01/03/2021	21:30:00	37026	900	15033.24121	33.92161179	133.5543518	136
01/03/2021	21:45:00	37926	900	10248.90332	33.77125549	141.4961243	88
01/03/2021	22:00:00	38826	900	7364.493652	34.09040451	129.0905457	66
01/03/2021	22:15:00	39726	900	3904.116699	34.66444778	184.1773987	32
01/03/2021	22:30:00	40626	900	2168.115967	34.51921844	120.9462585	21
01/03/2021	22:45:00	41526	900	6091.711914	34.52781296	135.9078674	55
01/03/2021	23:00:00	42426	900	12456.44434	34.05848312	172.747406	103
01/03/2021	23:15:00	43326	900	11959.97754	34.0655899	147.326004	104
01/03/2021	23:30:00	44226	900	8572.631836	34.18490601	135.066452	80
01/03/2021	23:45:00	45126	900	4509.793945	34.08501053	177.1927032	40
02/03/2021	00:00:00	46026	900	193.3551025	34.63582611	163.0775757	1
02/03/2021	00:15:00	46926	900	597.5021362	34.47259521	129.1343842	5
02/03/2021	00:30:00	47826	900	1652.487183	34.50912094	151.948288	13
02/03/2021	00:45:00	48726	900	1681.980469	35.200634	144.7380219	15
02/03/2021	01:00:00	49626	900	8956.514648	34.17983246	150.8058472	80
02/03/2021	01:15:00	50526	900	0	33.91259384	119.5	0
02/03/2021	01:30:00	51426	900	717.0031738	34.47422409	115.0746536	6
02/03/2021	01:45:00	52326	900	4036.033447	34.88471985	131.5865631	32
02/03/2021	02:00:00	53226	900	6618.826172	34.35655975	143.337738	57
02/03/2021	02:15:00	54126	900	4080.561523	34.97515106	111.4367142	38
02/03/2021	02:30:00	55026	900	1463.564941	34.73265457	146.8158875	14
02/03/2021	02:45:00	55926	900	8006.819336	34.20896149	142.4671021	67
02/03/2021	03:00:00	56826	900	10384.88477	33.67667389	174.7829285	88
02/03/2021	03:15:00	57726	900	7080.17334	33.71723557	160.6681519	60
02/03/2021	03:30:00	58626	900	12888.74121	33.58472824	222.5714264	117
02/03/2021	03:45:00	59526	900	2747.094971	33.79085922	154.4022369	24
02/03/2021	04:00:00	60426	900	4478.481445	33.90975189	145.7427979	35
02/03/2021	04:15:00	61326	900	11214.76074	33.98669052	158.9705505	102
02/03/2021	04:30:00	62226	900	9242.537109	33.97294617	170.3029175	76
02/03/2021	04:45:00	63126	900	8365.509766	33.92536545	154.4929657	72
02/03/2021	05:00:00	64026	900	9172.875	34.1709938	129.6323853	80
02/03/2021	05:15:00	64926	900	13149.20508	34.04141235	137.2312012	103
02/03/2021	05:30:00	65826	900	14125.05176	33.88024521	134.2213745	126
02/03/2021	05:45:00	66726	900	8833.460938	34.02580643	140.3624725	66
02/03/2021	06:00:00	67626	900	7397.058594	34.0100708	169.2166748	61
02/03/2021	06:15:00	68526	900	6959.657227	34.08996201	179.9827271	63
02/03/2021	06:30:00	69426	900	1726.349731	34.32946777	170.8423157	15
02/03/2021	06:45:00	70326	900	1603.002808	34.03229904	162.9739685	13
02/03/2021	07:00:00	71226	900	1576.141602	34.36535645	130.4018555	14
02/03/2021	07:15:00	72126	900	1098.269775	34.7436409	128.8562927	10
02/03/2021	07:30:00	73026	900	1876.509888	34.73109055	129.2487946	15
02/03/2021	07:45:00	73926	900	935.4940796	34.09245682	123.0242691	7
02/03/2021	08:00:00	74826	900	1566.372192	34.04782486	132.5942993	15
02/03/2021	08:15:00	75726	900	418.2867737	35.19003296	116.6056671	4
02/03/2021	08:30:00	76626	900	1414.7146	34.89582825	107.0411224	12
02/03/2021	08:45:00	77526	900	526.2489014	34.7231102	105.3974075	4
02/03/2021	09:00:00	78426	900	696.4976807	34.52555084	100.8202362	5
02/03/2021	09:15:00	79326	900	1527.041626	34.73604584	94.41841888	16
02/03/2021	09:30:00	80226	900	1400.679565	34.3264389	137.1956329	12
02/03/2021	09:45:00	81126	900	8363.640625	33.51415253	193.5738068	72
02/03/2021	10:00:00	82026	900	8025.938965	33.87393188	168.8419037	65
02/03/2021	10:15:00	82926	900	5146.205078	33.9262619	130.822403	46
02/03/2021	10:30:00	83826	900	3509.356934	34.32933426	110.2825546	29
02/03/2021	10:45:00	84726	900	0	34.53218842	136.4753723	0
02/03/2021	11:00:00	85626	900	119.4999924	34.16395187	138.5202942	1
02/03/2021	11:15:00	86526	900	119.4999924	34.24637222	126.5158463	1
02/03/2021	11:30:00	87426	900	0	33.8643074	156.6874847	0
02/03/2021	11:45:00	88326	900	239.000061	33.98278046	129.5995178	2
02/03/2021	12:00:00	89226	900	1176.675537	34.27225494	134.8209839	10
02/03/2021	12:15:00	90126	900	717.0020142	34.89728546	77.6307373	6
02/03/2021	12:30:00	91026	900	576.9849854	35.08776093	117.3999329	6
02/03/2021	12:45:00	91926	900	0	34.79656219	119.5	0
02/03/2021	13:00:00	92826	900	1708.922363	34.63741684	117.5694427	15
02/03/2021	13:15:00	93726	900	984.9922485	34.61423111	110.0429535	9
02/03/2021	13:30:00	94626	900	1244.496704	34.77605438	103.3582001	10
02/03/2021	13:45:00	95526	900	6092.808105	34.12424469	131.0921631	54
02/03/2021	14:00:00	96426	900	1894.102417	34.57936478	119.2842789	16
02/03/2021	14:15:00	97326	900	119.5	34.52974319	124.7836304	1
02/03/2021	14:30:00	98226	900	597.5003052	34.24962616	119.4032211	5
02/03/2021	14:45:00	99126	900	1012.404053	34.51000595	85.73950958	9
02/03/2021	15:00:00	100026	900	4247.170898	34.81680679	126.4592438	47
02/03/2021	15:15:00	100926	900	653.9204102	34.36445999	131.1380463	7
02/03/2021	15:30:00	101826	900	119.4999542	34.64897156	125.749176	1
02/03/2021	15:45:00	102726	900	1008.427979	34.57244492	118.521347	9
02/03/2021	16:00:00	103626	900	475.0465698	34.88161087	96.11017609	4
02/03/2021	16:15:00	104526	900	1005.499512	34.36117935	85.79314423	8
02/03/2021	16:30:00	105426	900	646.9984131	33.92797089	131.8641968	6
02/03/2021	16:45:00	106326	900	6284.692383	34.12220001	141.6172943	61
02/03/2021	17:00:00	107226	900	9012.368164	34.0508461	138.0613403	81
02/03/2021	17:15:00	108126	900	1417.35083	34.75740433	139.2475128	15
02/03/2021	17:30:00	109026	900	358.5003052	34.32651901	167.140625	3
02/03/2021	17:45:00	109926	900	4264.817871	34.98531342	118.5690918	36
02/03/2021	18:00:00	110826	900	8054.214844	34.24266815	141.1122437	65
02/03/2021	18:15:00	111726	900	3801.351563	34.75951385	106.3263245	34
02/03/2021	18:30:00	112626	900	16195.60938	34.2063942	141.728302	140
02/03/2021	18:45:00	113526	900	13249.78906	33.90730667	148.8766937	117
02/03/2021	19:00:00	114426	900	11500.73535	34.09480667	133.129303	103
02/03/2021	19:15:00	115326	900	5352.961426	34.4978981	126.2908325	43
02/03/2021	19:30:00	116226	900	8272.745117	34.13669968	138.3108826	68
02/03/2021	19:45:00	117126	900	15637.10645	33.91563797	163.212204	138
02/03/2021	20:00:00	118026	900	12200.64355	34.04501343	141.9525452	103
02/03/2021	20:15:00	118926	900	1611.491333	34.71127319	192.871582	14
02/03/2021	20:30:00	119826	900	6459.912598	34.13004303	147.6309509	53
02/03/2021	20:45:00	120726	900	13264.07129	33.84078217	178.8000793	106
02/03/2021	21:00:00	121626	900	3410.268066	34.43402863	151.7689819	27
02/03/2021	21:15:00	122526	900	3841.197998	34.74834824	170.3649597	35
02/03/2021	21:30:00	123426	900	12180.1582	33.81833267	146.085907	103
02/03/2021	21:45:00	124326	900	14195.7627	34.02386856	142.1202545	123
02/03/2021	22:00:00	125226	900	886.0027466	35.09221268	143.1292572	7
02/03/2021	22:15:00	126126	900	4542.879395	33.99987411	177.7694702	36
02/03/2021	22:30:00	127026	900	2512.897217	34.44062424	153.77388	24
02/03/2021	22:45:00	127926	900	16110.79102	34.13049316	231.128418	138
02/03/2021	23:00:00	128826	900	1425.111084	34.90722656	126.3791428	12
02/03/2021	23:15:00	129726	900	498.8460693	34.49627686	149.3872375	4
02/03/2021	23:30:00	130626	900	9371.463867	34.29828262	141.9791718	79
02/03/2021	23:45:00	131526	900	8411.683594	34.21837234	165.9066925	67
03/03/2021	00:00:00	132426	900	7050.068359	34.49102402	191.465683	61
03/03/2021	00:15:00	133326	900	12292.49023	33.81625366	160.7960052	99
03/03/2021	00:30:00	134226	900	7489.569336	33.8082428	136.0399323	67
03/03/2021	00:45:00	135126	900	226.2219696	34.86421585	82.26005554	2
03/03/2021	01:00:00	136026	900	288.508728	35.37995148	104.760376	2
03/03/2021	01:15:00	136926	900	0	34.44538498	124.7587433	0
03/03/2021	01:30:00	137826	900	0	34.94449997	114.6944122	0
03/03/2021	01:45:00	138726	900	872.7902832	34.26324463	136.2550201	7
03/03/2021	02:00:00	139626	900	815.9970703	34.64659119	171.8574371	6
03/03/2021	02:15:00	140526	900	8614.624023	34.3235321	137.4059296	79
03/03/2021	02:30:00	141426	900	8983.481445	33.79474258	176.5576324	75
03/03/2021	02:45:00	142326	900	3379.677734	34.51076508	139.151123	30
03/03/2021	03:00:00	143226	900	2976.815186	34.52175522	189.6876373	24
03/03/2021	03:15:00	144126	900	5943.532715	34.54883575	146.2095795	50
03/03/2021	03:30:00	145026	900	12583.69336	33.6811409	156.2324219	111
03/03/2021	03:45:00	145926	900	5521.954102	33.75767517	148.4075165	52
03/03/2021	04:00:00	146826	900	4374.635742	34.2633934	170.7076721	37
03/03/2021	04:15:00	147726	900	12976.4082	33.77119827	146.7086182	109
03/03/2021	04:30:00	148626	900	9218.818359	33.85878372	135.5218964	79
03/03/2021	04:45:00	149526	900	9192.045898	33.90148163	134.348938	75
03/03/2021	05:00:00	150426	900	12478.38477	34.25933075	160.1776276	101
03/03/2021	05:15:00	151326	900	17122.30273	33.93049622	151.9450226	149
03/03/2021	05:30:00	152226	900	10239.98145	34.20146561	119.2556763	93
03/03/2021	05:45:00	153126	900	9110.956055	33.76301193	134.5916595	78
03/03/2021	06:00:00	154026	900	6133.035156	33.86569595	189.391449	57
03/03/2021	06:15:00	154926	900	7036.001953	34.19961166	157.0779266	64
03/03/2021	06:30:00	155826	900	3365.50708	34.60073471	164.9169159	24
03/03/2021	06:45:00	156726	900	1195.080322	35.47406769	97.16146851	10
03/03/2021	07:00:00	157626	900	3731.638428	34.93789291	154.4670258	33
03/03/2021	07:15:00	158526	900	1189.362671	34.719841	136.6257782	11
03/03/2021	07:30:00	159426	900	770.3525391	34.73664093	120.6595688	6
03/03/2021	07:45:00	160326	900	6462.277832	34.59978485	149.3287506	55
03/03/2021	08:00:00	161226	900	865.7068481	34.93455505	101.2230759	8
03/03/2021	08:15:00	162126	900	1675.023315	34.44370651	118.2527008	14
03/03/2021	08:30:00	163026	900	119.4999542	34.99794769	89.29587555	1
03/03/2021	08:45:00	163926	900	1005.985596	35.05322647	120.7088776	8
03/03/2021	09:00:00	164826	900	7494.280762	34.13824844	146.9129333	75
03/03/2021	09:15:00	165726	900	4099.439941	34.35381317	134.322937	45
03/03/2021	09:30:00	166626	900	407.9738464	34.09465408	100.9264221	2
03/03/2021	09:45:00	167526	900	1575.050659	34.84132385	126.1483078	17
03/03/2021	10:00:00	168426	900	1785.73645	33.75159836	124.0429077	18
03/03/2021	10:15:00	169326	900	1195.009888	33.78957367	116.5450363	10
03/03/2021	10:30:00	170226	900	0	33.96462631	143.4784851	0
03/03/2021	10:45:00	171126	900	1512.513306	33.64385223	117.8631668	13
03/03/2021	11:00:00	172026	900	408.0092163	34.40901947	121.3246307	3
03/03/2021	11:15:00	172926	900	239.0000763	33.66480637	142.499649	2
03/03/2021	11:30:00	173826	900	10577.53125	33.97422791	148.1199036	92
03/03/2021	11:45:00	174726	900	22022.46094	34.4162941	153.1746826	187
03/03/2021	12:00:00	175626	900	22833.64453	34.41408157	146.8202515	196
03/03/2021	12:15:00	176526	900	13343.07129	34.14995956	173.6215515	121
03/03/2021	12:30:00	177426	900	12095.77832	33.71871948	166.2899628	104
03/03/2021	12:45:00	178326	900	5973.054199	34.27952194	163.4415894	53
03/03/2021	13:00:00	179226	900	2470.842041	34.45133209	146.504425	19
03/03/2021	13:15:00	180126	900	0	33.98774338	155.1235199	0
03/03/2021	13:30:00	181026	900	1365.996216	33.59401703	159.7971802	11
03/03/2021	13:45:00	181926	900	514.5898438	34.62659836	120.0982666	5
03/03/2021	14:00:00	182826	900	0	35.29264832	102.3953094	0
03/03/2021	14:15:00	183726	900	597.5008545	36.65712738	109.2554092	5
03/03/2021	14:30:00	184626	900	238.996521	34.8450737	107.2829971	2
03/03/2021	14:45:00	185526	900	2934.347412	34.09699631	120.808754	23
03/03/2021	15:00:00	186426	900	15323.96387	33.87438202	153.6766052	129
03/03/2021	15:15:00	187326	900	9626.615234	34.04434586	155.6959686	76
03/03/2021	15:30:00	188226	900	2148.481934	34.22378159	145.779007	19
03/03/2021	15:45:00	189126	900	534.420166	35.03473663	162.4315186	6
03/03/2021	16:00:00	190026	900	119.4999542	34.62188721	128.2265625	1
03/03/2021	16:15:00	190926	900	478.0003357	34.87802887	145.2261047	4
03/03/2021	16:30:00	191826	900	119.4999542	34.98299789	158.0210724	1
03/03/2021	16:45:00	192726	900	3364.069824	34.62900543	156.7982178	29
03/03/2021	17:00:00	193626	900	119.4999542	34.72699356	164.6632843	1
03/03/2021	17:15:00	194526	900	4288.132813	34.55936813	170.4179077	41
03/03/2021	17:30:00	195426	900	0	34.70782089	121.4224243	0
03/03/2021	17:45:00	196326	900	1295.496826	35.39915466	149.7190247	11
03/03/2021	18:00:00	197226	900	8353.331055	34.34247208	162.0222321	69
03/03/2021	18:15:00	198126	900	12091.11523	34.08443832	163.2805023	101
03/03/2021	18:30:00	199026	900	15967.09766	34.21640778	174.27565	129
03/03/2021	18:45:00	199926	900	12655.83594	33.96495438	169.3920441	108
03/03/2021	19:00:00	200826	900	13449.75293	33.75066757	216.0789795	117
03/03/2021	19:15:00	201726	900	2142.376221	34.38283539	150.2750092	18
03/03/2021	19:30:00	202626	900	240.0095215	33.9840126	110.8613358	2
03/03/2021	19:45:00	203526	900	11376.04883	34.03662109	159.6927185	93
03/03/2021	20:00:00	204426	900	119.9955292	34.36178207	118.0948105	1
03/03/2021	20:15:00	205326	900	697.2059326	34.27531815	73.76971436	5
03/03/2021	20:30:00	206226	900	11572.91504	33.99552917	181.6218567	90
03/03/2021	20:45:00	207126	900	9844.613281	33.69999313	192.7071075	80
03/03/2021	21:00:00	208026	900	2324.334961	33.79281235	241.7881775	20
03/03/2021	21:15:00	208926	900	358.499939	34.75172424	146.2943268	3
03/03/2021	21:30:00	209826	900	408.0137329	34.8331337	147.8024597	3
03/03/2021	21:45:00	210726	900	214.666748	35.03542328	124.4852905	2
03/03/2021	22:00:00	211626	900	11304.31543	33.82193756	263.3394775	96
03/03/2021	22:15:00	212526	900	6315.349609	33.92181778	284.6104736	49
03/03/2021	22:30:00	213426	900	7427.98584	33.90134811	170.8500824	63
03/03/2021	22:45:00	214326	900	9703.638672	33.74925232	208.6764832	81
03/03/2021	23:00:00	215226	900	527.4987793	34.35967636	239.7814484	3
03/03/2021	23:15:00	216126	900	358.500824	34.66429901	181.6341705	3
03/03/2021	23:30:00	217026	900	2916.240234	34.87149048	120.9938431	24
03/03/2021	23:45:00	217926	900	9480.664063	34.56499863	221.8008881	81
04/03/2021	00:00:00	218826	900	7827.434082	33.97258377	251.7481384	70
04/03/2021	00:15:00	219726	900	2120.855957	34.0534935	116.3748245	16
04/03/2021	00:30:00	220626	900	288.4838257	34.07193756	132.2263336	2
04/03/2021	00:45:00	221526	900	597.5036011	34.29101563	124.390976	5
04/03/2021	01:00:00	222426	900	0	34.4993782	128.8913727	0
04/03/2021	01:15:00	223326	900	238.9992523	33.78496552	214.3941803	1
04/03/2021	01:30:00	224226	900	1582.49231	33.95728683	262.0409546	12
04/03/2021	01:45:00	225126	900	2852.797852	33.54066467	275.1368103	22
04/03/2021	02:00:00	226026	900	3568.293945	35.07181549	136.3905945	26
04/03/2021	02:15:00	226926	900	4370.757813	34.51448059	193.3274231	41
04/03/2021	02:30:00	227826	900	12092.33984	33.67206573	282.098175	99
04/03/2021	02:45:00	228726	900	8818.424805	33.59304428	220.4503632	77
04/03/2021	03:00:00	229626	900	11950.15137	33.66518402	244.1970825	91
04/03/2021	03:15:00	230526	900	10005.88574	34.37002945	238.3297577	85
04/03/2021	03:30:00	231426	900	4703.314453	33.79761505	240.8668671	40
04/03/2021	03:45:00	232326	900	0	33.75774002	293.0352783	0
04/03/2021	04:00:00	233226	900	2833.624756	33.77959824	200.2249603	24
04/03/2021	04:15:00	234126	900	11702.09082	33.84476852	226.8736267	104
04/03/2021	04:30:00	235026	900	4068.270508	33.88259125	223.6735382	35
04/03/2021	04:45:00	235926	900	7228.105469	33.90964508	273.5794373	57
04/03/2021	05:00:00	236826	900	6237.431641	33.78836441	219.8256378	53
04/03/2021	05:15:00	237726	900	6050.837402	34.2659111	210.5143738	50
04/03/2021	05:30:00	238626	900	7268.708984	34.14741135	214.2534485	60
04/03/2021	05:45:00	239526	900	10960.36328	34.33287048	237.162262	96
04/03/2021	06:00:00	240426	900	2814.590088	34.23036575	169.4343414	27
04/03/2021	06:15:00	241326	900	11128.66895	34.05010605	198.9349518	99
04/03/2021	06:30:00	242226	900	14412.49805	33.67991257	161.8565369	136
04/03/2021	06:45:00	243126	900	289.3523254	34.55768585	119.6248093	3
04/03/2021	07:00:00	244026	900	0	34.73749542	119.5	0
04/03/2021	07:15:00	244926	900	0	34.4568634	119.4309769	0
04/03/2021	07:30:00	245826	900	646.9986572	34.14841461	104.2135773	5
04/03/2021	07:45:00	246726	900	0	33.74297333	119.1303329	0
04/03/2021	08:00:00	247626	900	4432.597168	34.0314064	174.7733612	37
04/03/2021	08:15:00	248526	900	949.6826172	34.54051971	118.4436874	9
04/03/2021	08:30:00	249426	900	0	34.37111664	119.5	0
04/03/2021	08:45:00	250326	900	119.5000381	34.50490189	119.0327148	1
04/03/2021	09:00:00	251226	900	1196.500244	34.47313309	135.8844757	10
04/03/2021	09:15:00	252126	900	477.9986572	34.08937073	168.2619171	4
04/03/2021	09:30:00	253026	900	6136.941895	33.93935394	186.4478607	52
04/03/2021	09:45:00	253926	900	4014.37085	33.83298492	182.2255859	38
04/03/2021	10:00:00	254826	900	240.0027771	34.97311783	129.5311279	2
04/03/2021	10:15:00	255726	900	0	34.48981094	119.5	0
04/03/2021	10:30:00	256626	900	716.9971313	34.19054031	113.6394653	6
04/03/2021	10:45:00	257526	900	238.9999695	34.36255646	120.7883987	1
04/03/2021	11:00:00	258426	900	0	34.03856277	119.5	0
01/03/2021	11:00:00	0	900	2271.267578	34.84664917	123.5311203	18
01/03/2021	11:15:00	126	900	527.4990234	35.26279831	157.2400818	4
01/03/2021	11:30:00	1026	900	915.0039063	35.06424332	135.2046051	7
01/03/2021	11:45:00	1926	900	0	34.44467545	120.3134766	0
01/03/2021	12:00:00	2826	900	168.9985199	34.62312698	104.3586655	1
01/03/2021	12:15:00	3726	900	0	34.66711044	88.30516815	0
01/03/2021	12:30:00	4626	900	696.4851685	34.73274231	94.86094666	5
01/03/2021	12:45:00	5526	900	5654.757813	34.53747559	105.8792572	46
01/03/2021	13:00:00	6426	900	2189.607666	35.52235031	44.45674133	16
01/03/2021	13:15:00	7326	900	696.4887085	36.20794296	40.12546539	6
01/03/2021	13:30:00	8226	900	477.9997559	34.47732544	106.6193771	4
01/03/2021	13:45:00	9126	900	836.5014038	34.18663788	86.92164612	7
01/03/2021	14:00:00	10026	900	238.9996643	34.38304901	103.0990906	2
01/03/2021	14:15:00	10926	900	239.000061	34.55319214	119.0580444	2
01/03/2021	14:30:00	11826	900	1013.181885	34.8596344	103.9571762	8
01/03/2021	14:45:00	12726	900	280.7898254	34.86777115	123.1975327	2
01/03/2021	15:00:00	13626	900	0	34.28562927	142.483551	0
01/03/2021	15:15:00	14526	900	0	34.66582108	119.5	0
01/03/2021	15:30:00	15426	900	2613.089844	35.00549316	86.2042923	23
01/03/2021	15:45:00	16326	900	23369.64453	34.70289612	139.6233063	213
01/03/2021	16:00:00	17226	900	11220.83008	34.8346405	157.9732971	102
01/03/2021	16:15:00	18126	900	734.4959106	35.1739502	115.131546	6
01/03/2021	16:30:00	19026	900	1005.54071	34.70205307	88.8309021	9
01/03/2021	16:45:00	19926	900	527.4986572	34.72784424	97.811203	4
01/03/2021	17:00:00	20826	900	358.4994507	35.19787979	112.2287903	3
01/03/2021	17:15:00	21726	900	2395.400635	35.10671234	132.274826	28
01/03/2021	17:30:00	22626	900	1985.859863	34.87762451	128.7432098	18
01/03/2021	17:45:00	23526	900	12147.36133	34.80905151	137.6975403	109
01/03/2021	18:00:00	24426	900	16550.16797	34.74143219	150.5176849	142
01/03/2021	18:15:00	25326	900	964.425354	34.8682251	152.4658203	8
01/03/2021	18:30:00	26226	900	717.0004883	34.94763184	188.3429718	6
01/03/2021	18:45:00	27126	900	16837.72266	34.98603439	155.7631073	139
01/03/2021	19:00:00	28026	900	13908.58789	34.75292969	137.1697998	131
01/03/2021	19:15:00	28926	900	23953.70117	34.84431458	139.8937073	217
01/03/2021	19:30:00	29826	900	10698.89551	35.0076561	94.4665451	92
01/03/2021	19:45:00	30726	900	2911.970947	35.74665833	132.9505157	26
01/03/2021	20:00:00	31626	900	25868.23242	34.6574707	140.5813599	226
01/03/2021	20:15:00	32526	900	17340.59961	34.65130615	154.45784	152
01/03/2021	20:30:00	33426	900	13343.92188	34.50942612	149.2215271	120
01/03/2021	20:45:00	34326	900	17341.69727	34.8143425	175.2002869	151
01/03/2021	21:00:00	35226	900	18469.07227	34.80612946	139.7539825	158
01/03/2021	21:15:00	36126	900	1055.851563	35.07798767	133.3108521	9
01/03/2021	21:30:00	37026	900	1299.936035	35.16477203	142.9123383	12
01/03/2021	21:45:00	37926	900	442.999115	35.38692474	152.4589691	2
01/03/2021	22:00:00	38826	900	3236.604736	34.5472374	142.3302917	29
01/03/2021	22:15:00	39726	900	11980.9043	34.62646866	155.187561	106
01/03/2021	22:30:00	40626	900	7712.29541	34.59630585	137.5728607	69
01/03/2021	22:45:00	41526	900	17114.64453	34.83538437	125.1044769	160
01/03/2021	23:00:00	42426	900	16080.54004	34.91016006	150.0564423	143
01/03/2021	23:15:00	43326	900	19416.50391	34.69392014	150.3328857	177
01/03/2021	23:30:00	44226	900	18947.69727	34.83701706	163.9210205	178
01/03/2021	23:45:00	45126	900	6057.202637	34.90472794	142.1201172	53
02/03/2021	00:00:00	46026	900	120	35.56074905	148.0814362	1
02/03/2021	00:15:00	46926	900	120	34.91558075	126.3418655	1
02/03/2021	00:30:00	47826	900	120	34.70675659	229.8798828	1
02/03/2021	00:45:00	48726	900	0	34.7762413	148.3981171	0
02/03/2021	01:00:00	49626	900	0	34.42670441	162.8276825	0
02/03/2021	01:15:00	50526	900	338.7049866	34.27129364	169.1197052	2
02/03/2021	01:30:00	51426	900	3706.496338	34.82077789	149.1376038	31
02/03/2021	01:45:00	52326	900	10524.38281	34.88093567	171.8557892	87
02/03/2021	02:00:00	53226	900	11432.46289	34.96760178	152.0968781	98
02/03/2021	02:15:00	54126	900	10377.67578	35.06330872	132.1938171	87
02/03/2021	02:30:00	55026	900	3415.628906	34.91809845	180.9935455	29
02/03/2021	02:45:00	55926	900	1819.687134	35.42327881	193.2401123	10
02/03/2021	03:00:00	56826	900	1939.166626	34.87358093	195.2730713	20
02/03/2021	03:15:00	57726	900	5901.503906	34.70607376	224.3446503	52
02/03/2021	03:30:00	58626	900	597.499939	35.30225372	156.6455078	5
02/03/2021	03:45:00	59526	900	13720.73438	34.66706848	144.158844	116
02/03/2021	04:00:00	60426	900	17208.60156	35.09157181	129.5995178	143
02/03/2021	04:15:00	61326	900	15009.75391	34.53866577	160.3773651	131
02/03/2021	04:30:00	62226	900	14367.7959	34.70882797	143.6294708	135
02/03/2021	04:45:00	63126	900	13357.54492	34.78126526	144.2185974	121
02/03/2021	05:00:00	64026	900	9543.419922	34.84279633	153.1861725	94
02/03/2021	05:15:00	64926	900	17113.31445	34.76807404	147.7225189	159
02/03/2021	05:30:00	65826	900	17621.32422	34.70690918	128.408905	155
02/03/2021	05:45:00	66726	900	12797.16895	34.59571075	163.9853058	123
02/03/2021	06:00:00	67626	900	8383.798828	34.74305725	144.6493378	67
02/03/2021	06:15:00	68526	900	14053.76563	34.6663208	168.2549591	128
02/03/2021	06:30:00	69426	900	9369.515625	34.96656036	142.141861	77
02/03/2021	06:45:00	70326	900	7277.99707	34.79614258	131.3957672	67
02/03/2021	07:00:00	71226	900	1294.045532	34.84018326	123.0362244	10
02/03/2021	07:15:00	72126	900	696.5341797	34.53164291	124.1532898	5
02/03/2021	07:30:00	73026	900	597.494873	35.11495972	129.2489166	5
02/03/2021	07:45:00	73926	900	707.5644531	34.89428711	117.9054871	5
02/03/2021	08:00:00	74826	900	4135.429199	34.85103607	70.18869781	33
02/03/2021	08:15:00	75726	900	239.0001068	35.00991821	143.8795471	2
02/03/2021	08:30:00	76626	900	1012.421631	34.50333786	130.9587402	10
02/03/2021	08:45:00	77526	900	735.350708	34.39586639	132.7360535	9
02/03/2021	09:00:00	78426	900	478.0001526	34.43349838	162.1122131	4
02/03/2021	09:15:00	79326	900	288.4977722	34.64396286	129.3830109	2
02/03/2021	09:30:00	80226	900	3493.510986	34.60422897	124.1187668	30
02/03/2021	09:45:00	81126	900	519.7317505	33.75960159	111.5621338	4
02/03/2021	10:00:00	82026	900	7622.657715	34.74475861	145.9849701	67
02/03/2021	10:15:00	82926	900	6530.470703	34.54359818	136.5178528	55
02/03/2021	10:30:00	83826	900	8075.71582	34.79057693	166.1313934	70
02/03/2021	10:45:00	84726	900	1005.466248	35.79694366	119.6053772	8
02/03/2021	11:00:00	85626	900	358.5001831	35.25944901	168.3690186	3
02/03/2021	11:15:00	86526	900	0	34.1810379	119.5	0
02/03/2021	11:30:00	87426	900	168.9985504	34.42193604	122.234436	1
02/03/2021	11:45:00	88326	900	597.5018311	34.63986206	127.6345673	5
02/03/2021	12:00:00	89226	900	6053.794434	34.86357498	130.1552887	50
02/03/2021	12:15:00	90126	900	2736.318848	35.36254501	82.38524628	23
02/03/2021	12:30:00	91026	900	168.9983673	35.29898453	119.6946411	2
02/03/2021	12:45:00	91926	900	0	34.48487854	119.5	0
02/03/2021	13:00:00	92826	900	358.5005188	34.64064789	117.5392761	3
02/03/2021	13:15:00	93726	900	1532.985474	34.70251846	111.3953781	12
02/03/2021	13:30:00	94626	900	407.9981995	35.27469635	133.1302643	2
02/03/2021	13:45:00	95526	900	0	34.65542603	116.4893341	0
02/03/2021	14:00:00	96426	900	0	34.9043541	119.4725647	0
02/03/2021	14:15:00	97326	900	407.9995728	35.16948318	126.4517899	4
02/03/2021	14:30:00	98226	900	239.0027771	34.78079987	110.9820328	2
02/03/2021	14:45:00	99126	900	168.9872589	34.74619293	83.86489105	1
02/03/2021	15:00:00	100026	900	956.013916	34.90829849	84.79840851	8
02/03/2021	15:15:00	100926	900	239.0001068	34.36381149	122.3694763	2
02/03/2021	15:30:00	101826	900	766.4873047	35.12659836	74.7749176	7
02/03/2021	15:45:00	102726	900	696.487915	34.99211502	118.3296356	7
02/03/2021	16:00:00	103626	900	646.9968872	34.61844254	108.2046967	6
02/03/2021	16:15:00	104526	900	407.978363	35.18787003	80.34933472	3
02/03/2021	16:30:00	105426	900	4801.495605	35.33116913	140.5215149	42
02/03/2021	16:45:00	106326	900	11667.28027	34.44967651	143.84021	94
02/03/2021	17:00:00	107226	900	15605.74609	34.50346756	168.5596008	137
02/03/2021	17:15:00	108126	900	1451.836914	34.56978989	121.5228806	12
02/03/2021	17:30:00	109026	900	358.5001526	34.5927124	123.8176804	3
02/03/2021	17:45:00	109926	900	239.0001678	34.46500015	126.4535217	2
02/03/2021	18:00:00	110826	900	2704.626953	35.09930038	117.9240646	20
02/03/2021	18:15:00	111726	900	5289.625977	35.27754593	120.0392914	43
02/03/2021	18:30:00	112626	900	11041.49414	35.0622406	147.5255737	93
02/03/2021	18:45:00	113526	900	6744.089844	34.92308426	176.5469666	61
02/03/2021	19:00:00	114426	900	16470.66797	34.66646957	124.5304871	149
02/03/2021	19:15:00	115326	900	17909.48633	34.99185181	139.069458	169
02/03/2021	19:30:00	116226	900	25920.12305	34.71969223	152.240036	234
02/03/2021	19:45:00	117126	900	24440.9375	34.64463806	161.4282837	225
02/03/2021	20:00:00	118026	900	18757.05078	34.49729538	132.5532837	161
02/03/2021	20:15:00	118926	900	18050.0293	34.67687225	145.1218109	152
02/03/2021	20:30:00	119826	900	1582.488892	35.28398514	105.7650986	12
02/03/2021	20:45:00	120726	900	13084.25391	35.09144592	164.138855	109
02/03/2021	21:00:00	121626	900	15930.88281	34.79857254	189.3849182	129
02/03/2021	21:15:00	122526	900	14289.0459	34.81676102	146.6672821	135
02/03/2021	21:30:00	123426	900	13779.64551	34.9014473	146.6931763	114
02/03/2021	21:45:00	124326	900	13914.43164	34.85734558	149.9445648	114
02/03/2021	22:00:00	125226	900	10844.05371	34.90576553	239.6329041	99
02/03/2021	22:15:00	126126	900	5308.302734	34.99152374	151.2472534	44
02/03/2021	22:30:00	127026	900	836.50177	35.84036255	118.1023102	7
02/03/2021	22:45:00	127926	900	1034.496094	35.38709259	104.2651978	10
02/03/2021	23:00:00	128826	900	4889.163086	35.11923218	128.1636353	42
02/03/2021	23:15:00	129726	900	11718.67676	34.43017197	134.5018311	103
02/03/2021	23:30:00	130626	900	12696.97852	34.67065811	165.9367065	107
02/03/2021	23:45:00	131526	900	16750.72266	34.60865402	178.7171173	146
03/03/2021	00:00:00	132426	900	13921.45996	34.76237869	170.6596069	132
03/03/2021	00:15:00	133326	900	12147.18262	34.72527695	158.356842	107
03/03/2021	00:30:00	134226	900	15430.27832	34.75821304	182.5034485	139
03/03/2021	00:45:00	135126	900	7984.567871	34.82477951	173.4401703	73
03/03/2021	01:00:00	136026	900	1508.812134	35.64305115	122.9364243	12
03/03/2021	01:15:00	136926	900	120.0007629	35.54621506	121.3950424	1
03/03/2021	01:30:00	137826	900	1056.201782	35.26836014	125.4435196	11
03/03/2021	01:45:00	138726	900	3914.393799	35.05216217	119.9524002	34
03/03/2021	02:00:00	139626	900	9738.339844	35.03137207	140.8481293	76
03/03/2021	02:15:00	140526	900	8787.447266	34.92511368	136.5998688	75
03/03/2021	02:30:00	141426	900	15108.71582	34.49536514	160.9615021	133
03/03/2021	02:45:00	142326	900	4819.666504	34.89205933	140.8428955	41
03/03/2021	03:00:00	143226	900	2858.651367	35.19187546	180.3792267	26
03/03/2021	03:15:00	144126	900	11871.9873	34.51914597	191.4884949	102
03/03/2021	03:30:00	145026	900	14456.38281	34.54632568	166.2991943	122
03/03/2021	03:45:00	145926	900	11110.67578	34.68549347	148.0030518	93
03/03/2021	04:00:00	146826	900	11777.2832	34.61625671	157.6592407	98
03/03/2021	04:15:00	147726	900	19412.79102	34.64284897	179.9181976	169
03/03/2021	04:30:00	148626	900	18097.87695	34.70150757	140.7767792	156
03/03/2021	04:45:00	149526	900	12498.08691	34.68879318	131.6051941	103
03/03/2021	05:00:00	150426	900	14175.71191	34.38120651	156.5623474	118
03/03/2021	05:15:00	151326	900	15072.01172	34.72948837	160.8022156	141
03/03/2021	05:30:00	152226	900	11253.60254	34.67877579	128.3891602	103
03/03/2021	05:45:00	153126	900	11256.74023	34.52837372	163.9174652	91
03/03/2021	06:00:00	154026	900	10699.84082	34.96959305	151.9922485	94
03/03/2021	06:15:00	154926	900	10282.3418	34.66556549	147.5784607	91
03/03/2021	06:30:00	155826	900	10372.93555	34.6838913	163.7469177	88
03/03/2021	06:45:00	156726	900	3676.340088	35.30335999	105.8367538	37
03/03/2021	07:00:00	157626	900	935.4963989	35.12437057	127.2120667	7
03/03/2021	07:15:00	158526	900	119.4999924	34.61135101	135.0774078	1
03/03/2021	07:30:00	159426	900	0	34.90214157	119.4146118	0
03/03/2021	07:45:00	160326	900	766.5012817	34.65166855	139.2421722	6
03/03/2021	08:00:00	161226	900	119.5069809	35.43930435	98.5502243	1
03/03/2021	08:15:00	162126	900	119.5	34.78440094	122.4352188	1
03/03/2021	08:30:00	163026	900	313.7076416	34.78802109	75.48974609	2
03/03/2021	08:45:00	163926	900	382.7404785	34.68875504	92.06240845	3
03/03/2021	09:00:00	164826	900	7705.404785	34.54232407	152.2870789	64
03/03/2021	09:15:00	165726	900	6381.936035	34.87295151	131.088028	62
03/03/2021	09:30:00	166626	900	716.9995117	34.66797638	102.2253342	6
03/03/2021	09:45:00	167526	900	119.5	34.2048378	126.2320557	1
03/03/2021	10:00:00	168426	900	358.5003052	34.29407883	123.573143	3
03/03/2021	10:15:00	169326	900	2413.799072	34.60197067	110.9689255	17
03/03/2021	10:30:00	170226	900	362.7351685	35.05656815	118.9618301	3
03/03/2021	10:45:00	171126	900	2762.50415	35.03822708	127.6706238	24
03/03/2021	11:00:00	172026	900	1029.856812	34.93647385	121.1609802	10
03/03/2021	11:15:00	172926	900	40.78730774	35.16120148	119.8213654	0
03/03/2021	11:30:00	173826	900	4242.705566	34.62973785	144.1148987	41
03/03/2021	11:45:00	174726	900	30893.5625	34.39567947	168.5140839	277
03/03/2021	12:00:00	175626	900	28329.02148	34.26952362	175.4388885	253
03/03/2021	12:15:00	176526	900	15099.41504	34.47144699	185.7626648	120
03/03/2021	12:30:00	177426	900	8742.895508	34.75125122	163.661377	72
03/03/2021	12:45:00	178326	900	7203.643555	34.7519989	207.0338898	60
03/03/2021	13:00:00	179226	900	4435.269531	34.79220963	150.9741974	40
03/03/2021	13:15:00	180126	900	3286.981201	35.11739349	142.4707489	29
03/03/2021	13:30:00	181026	900	4413.436035	34.82455444	144.1100006	37
03/03/2021	13:45:00	181926	900	6196.646973	34.47631836	232.8431396	48
03/03/2021	14:00:00	182826	900	9677.938477	35.05079269	185.3801727	67
03/03/2021	14:15:00	183726	900	2623.62793	35.090168	168.9133606	22
03/03/2021	14:30:00	184626	900	1154.007935	35.830513	73.64293671	8
03/03/2021	14:45:00	185526	900	10517.95898	34.97529984	150.6039124	87
03/03/2021	15:00:00	186426	900	20311.28125	34.76090622	134.3015289	178
