# Supplementary material for: Deep learning for behaviour classification in a preclinical brain injury model
Source: PLoS One. 2022 Jun 15;17(6):e0268962. doi: 10.1371/journal.pone.0268962 (PMC9200342; doi:10.1371/journal.pone.0268962)
Supplement: S1 File — (ZIP) [file pone.0268962.s002.zip › Supplementary_data/CRANIO.GrD.WEEK4.csv]

date	time	time since start (s)	bin duration (s)	distance (mm)	temperature (C)	separation (mm)	transition
16/03/2021	20:30:00	120850	900	0	37	68.58755493	0
16/03/2021	20:45:00	121750	900	0	37	63.304142	0
15/03/2021	10:45:00	0	900	239.9999695	36.46445847	118.7124557	2
15/03/2021	11:00:00	250	900	169.3523865	36.59994507	119.8410645	2
15/03/2021	11:15:00	1150	900	598.9953613	36.16648483	117.9570923	5
15/03/2021	11:30:00	2050	900	697.1779175	35.79257584	85.79345703	5
15/03/2021	11:45:00	2950	900	119.5001068	35.46422958	58.11138916	1
15/03/2021	12:00:00	3850	900	119.5000381	35.89690781	77.875	1
15/03/2021	12:15:00	4750	900	841.1515503	35.69007874	106.5454865	6
15/03/2021	12:30:00	5650	900	0	35.64890671	119.5000229	0
15/03/2021	12:45:00	6550	900	358.4998779	35.74010086	118.9742432	3
15/03/2021	13:00:00	7450	900	719.4001465	35.36246872	72.97916412	7
15/03/2021	13:15:00	8350	900	289.3524475	35.51096725	121.2859116	3
15/03/2021	13:30:00	9250	900	239.0000305	35.17097092	123.0055084	2
15/03/2021	13:45:00	10150	900	7782.557129	35.28517914	122.7143631	70
15/03/2021	14:00:00	11050	900	3705.160156	35.91398621	123.8320694	36
15/03/2021	14:15:00	11950	900	478.5056458	36.27662659	122.0749588	4
15/03/2021	14:30:00	12850	900	4225.445313	35.95441818	86.25086975	26
15/03/2021	14:45:00	13750	900	119.9966202	35.49028397	99.14537811	1
15/03/2021	15:00:00	14650	900	483.0691833	35.30797195	119.4283218	4
15/03/2021	15:15:00	15550	900	119.5000458	35.40781021	108.6205521	1
15/03/2021	15:30:00	16450	900	0	35.72250366	114.7329636	0
15/03/2021	15:45:00	17350	900	597.5007935	35.49744797	115.9710236	5
15/03/2021	16:00:00	18250	900	2838.076416	35.77176666	115.4891815	24
15/03/2021	16:15:00	19150	900	9619.374023	36.08532715	126.2537537	84
15/03/2021	16:30:00	20050	900	0	36.18539047	119.5	0
15/03/2021	16:45:00	20950	900	0	35.91656494	119.5	0
15/03/2021	17:00:00	21850	900	240.0017548	35.81103897	69.56687927	2
15/03/2021	17:15:00	22750	900	119.5	35.8895874	119.6874695	1
15/03/2021	17:30:00	23650	900	598.9927979	35.39721298	109.0320892	5
15/03/2021	17:45:00	24550	900	11851.08203	36.1432457	138.4547424	101
15/03/2021	18:00:00	25450	900	10651.12402	36.07027435	156.556427	94
15/03/2021	18:15:00	26350	900	7396.337402	36.50893784	145.038269	67
15/03/2021	18:30:00	27250	900	2797.025391	35.90045166	122.6505432	26
15/03/2021	18:45:00	28150	900	239.4997406	35.74121857	120.0770111	2
15/03/2021	19:00:00	29050	900	12571.68457	36.57665634	121.9893875	108
15/03/2021	19:15:00	29950	900	22744.65039	36.95361328	150.1695251	200
15/03/2021	19:30:00	30850	900	8878.362305	37.13309479	166.3894196	75
15/03/2021	19:45:00	31750	900	6743.919922	36.9977417	145.4868927	62
15/03/2021	20:00:00	32650	900	359.0044861	36.85617065	62.53831482	3
15/03/2021	20:15:00	33550	900	185.6221466	36.42575073	97.79920959	1
15/03/2021	20:30:00	34450	900	2473.268799	36.76567078	95.78264618	22
15/03/2021	20:45:00	35350	900	0	36.4742775	119.5681992	0
15/03/2021	21:00:00	36250	900	6025.146484	36.31826019	122.4305878	56
15/03/2021	21:15:00	37150	900	13961.33594	36.81837845	134.2985992	113
15/03/2021	21:30:00	38050	900	20364.00391	36.84801483	161.3176727	174
15/03/2021	21:45:00	38950	900	13129.84082	37.01778412	136.6522827	114
15/03/2021	22:00:00	39850	900	9324.275391	36.77160263	147.4905243	84
15/03/2021	22:15:00	40750	900	13156.67188	36.50603485	187.9580688	125
15/03/2021	22:30:00	41650	900	8271.970703	36.8138504	148.9930725	66
15/03/2021	22:45:00	42550	900	4319.186035	36.90486526	40.95864868	34
15/03/2021	23:00:00	43450	900	882.3817139	36.72838211	109.2754745	8
15/03/2021	23:15:00	44350	900	1463.138062	36.25219727	134.6210785	14
15/03/2021	23:30:00	45250	900	11482.41309	36.32698441	130.8273926	102
15/03/2021	23:45:00	46150	900	11281.83301	36.95529556	118.4278641	98
16/03/2021	00:00:00	47050	900	24623.75391	37.16194534	148.0825958	219
16/03/2021	00:15:00	47950	900	24058.66992	37.24581146	162.9862518	220
16/03/2021	00:30:00	48850	900	14031.0459	37.13036346	143.6010284	117
16/03/2021	00:45:00	49750	900	14861.1084	37.16962051	129.2672729	132
16/03/2021	01:00:00	50650	900	17189.53711	37.35758209	147.4695129	154
16/03/2021	01:15:00	51550	900	11681.07129	37.36022186	135.3613281	101
16/03/2021	01:30:00	52450	900	15593.1416	37.40271759	139.2915039	142
16/03/2021	01:45:00	53350	900	11620.31445	37.31637192	146.4371185	105
16/03/2021	02:00:00	54250	900	15635.25586	37.4189682	120.8576202	138
16/03/2021	02:15:00	55150	900	15562.39551	37.21711731	127.0323105	136
16/03/2021	02:30:00	56050	900	11293.55371	37.02180099	138.4178925	97
16/03/2021	02:45:00	56950	900	527.9257813	36.45526505	198.6766205	4
16/03/2021	03:00:00	57850	900	3894.131348	35.73690033	216.828537	38
16/03/2021	03:15:00	58750	900	6572.871094	35.83034897	131.3941345	59
16/03/2021	03:30:00	59650	900	2537.573486	36.39207077	137.7402802	24
16/03/2021	03:45:00	60550	900	3634.479736	36.53992081	115.026001	33
16/03/2021	04:00:00	61450	900	8330.572266	36.55064392	130.6567383	77
16/03/2021	04:15:00	62350	900	11257.16992	37.03036499	125.2209702	94
16/03/2021	04:30:00	63250	900	15266.875	36.99848938	157.1611786	137
16/03/2021	04:45:00	64150	900	11689.14746	37.1021843	128.6390076	101
16/03/2021	05:00:00	65050	900	11813.71191	37.11875534	178.403183	107
16/03/2021	05:15:00	65950	900	18008.94336	37.29168701	162.7719269	159
16/03/2021	05:30:00	66850	900	16258.37988	37.17018509	161.6703339	139
16/03/2021	05:45:00	67750	900	14678.87012	37.0896225	149.0390625	130
16/03/2021	06:00:00	68650	900	16001.13184	37.21402359	159.6456146	146
16/03/2021	06:15:00	69550	900	8490.719727	37.20545197	153.2899628	75
16/03/2021	06:30:00	70450	900	15152.02832	36.90713501	141.3127441	135
16/03/2021	06:45:00	71350	900	11764.5957	36.57423782	164.1024933	99
16/03/2021	07:00:00	72250	900	11304.02441	36.71654892	171.1993103	106
16/03/2021	07:15:00	73150	900	4262.6875	35.93278885	142.028183	38
16/03/2021	07:30:00	74050	900	1741.237793	35.69439697	137.5193024	14
16/03/2021	07:45:00	74950	900	120	35.54949188	124.8206329	1
16/03/2021	08:00:00	75850	900	240	35.65535736	119.1659241	2
16/03/2021	08:15:00	76750	900	0	35.74937439	119.4184113	0
16/03/2021	08:30:00	77650	900	5375.643066	36.17672348	127.1665878	44
16/03/2021	08:45:00	78550	900	14787.97363	36.09293747	170.1701508	130
16/03/2021	09:00:00	79450	900	11206.83105	36.28354263	138.4208069	94
16/03/2021	09:15:00	80350	900	4277.481445	36.47127533	121.7638016	34
16/03/2021	09:30:00	81250	900	479.5003357	36.21766281	115.1934891	4
16/03/2021	09:45:00	82150	900	1430.910645	35.36932373	128.1483002	12
16/03/2021	10:00:00	83050	900	239.4913788	35.34751892	119.8349915	2
16/03/2021	10:15:00	83950	900	0	35.394207	119.5	0
16/03/2021	10:30:00	84850	900	2015.032104	35.30937958	95.4701767	17
16/03/2021	10:45:00	85750	900	4694.458984	35.49263763	133.0259094	47
16/03/2021	11:00:00	86650	900	11379.97949	35.76365662	115.6995239	97
16/03/2021	11:15:00	87550	900	3590.961182	36.07627106	94.28915405	30
16/03/2021	11:30:00	88450	900	2491.856445	35.89362717	119.7898407	24
16/03/2021	11:45:00	89350	900	119.9999847	35.72952271	119.5014877	1
16/03/2021	12:00:00	90250	900	240	35.52467346	116.6841888	2
16/03/2021	12:15:00	91150	900	359.0007324	35.44986343	119.7880096	3
16/03/2021	12:30:00	92050	900	3266.872803	35.76400757	113.7542572	27
16/03/2021	12:45:00	92950	900	500.0704346	35.52080154	90.39715576	3
16/03/2021	13:00:00	93850	900	0	34.87453461	119.6390457	0
16/03/2021	13:15:00	94750	900	119.4999542	35.32868195	120.0064011	1
16/03/2021	13:30:00	95650	900	1252.367676	35.36211395	118.9661636	12
16/03/2021	13:45:00	96550	900	1155.281616	35.34608078	112.9977036	10
16/03/2021	14:00:00	97450	900	479.9985962	34.6721344	122.6552582	4
16/03/2021	14:15:00	98350	900	5049.699219	35.33352661	127.2590866	44
16/03/2021	14:30:00	99250	900	5052.090332	35.99930954	104.3349075	43
16/03/2021	14:45:00	100150	900	239.9988098	35.63374329	58.50248718	2
16/03/2021	15:00:00	101050	900	239.5106659	35.51147079	102.8475571	2
16/03/2021	15:15:00	101950	900	57.09204865	35.71197891	94.48942566	0
16/03/2021	15:30:00	102850	900	181.9076691	35.37077332	89.12703705	2
16/03/2021	15:45:00	103750	900	119.5	35.53738403	88.46498108	1
16/03/2021	16:00:00	104650	900	766.8343506	35.58101654	95.63813019	7
16/03/2021	16:15:00	105550	900	1636.409546	35.37559891	130.338974	13
16/03/2021	16:30:00	106450	900	11592.91113	35.68438721	103.211525	98
16/03/2021	16:45:00	107350	900	479.5009766	35.94940948	89.28426361	4
16/03/2021	17:00:00	108250	900	0	36.13903046	123.0458145	0
16/03/2021	17:15:00	109150	900	169.3525696	35.2552948	119.477211	1
16/03/2021	17:30:00	110050	900	4814.77832	35.91438675	109.1350632	39
16/03/2021	17:45:00	110950	900	6658.453613	36.45749664	112.4458008	56
16/03/2021	18:00:00	111850	900	19631.85742	36.64345932	130.9634552	177
16/03/2021	18:15:00	112750	900	15667.69824	36.78330231	177.5789948	137
16/03/2021	18:30:00	113650	900	6868.32373	37.02820969	203.7159576	57
16/03/2021	18:45:00	114550	900	0	36.41881561	101.4069748	0
16/03/2021	19:00:00	115450	900	8887.683594	36.28696823	139.520462	77
16/03/2021	19:15:00	116350	900	19991.17969	36.57190323	129.049408	180
16/03/2021	19:30:00	117250	900	20346.05469	37.04823685	135.2637939	191
16/03/2021	19:45:00	118150	900	16547.80078	37.11478424	146.1038818	146
16/03/2021	20:00:00	119050	900	12799.93164	37.1007843	138.3659058	115
16/03/2021	20:15:00	119950	900	15727.71484	37.19725418	152.7376099	136
16/03/2021	20:30:00	120850	900	11921.40625	37.112854	131.2951355	104
16/03/2021	20:45:00	121750	900	14665.57813	36.94168472	118.070137	141
16/03/2021	21:00:00	122650	900	3645.234863	37.03000641	169.6566467	33
16/03/2021	21:15:00	123550	900	5054.259766	36.37866592	155.0989227	32
16/03/2021	21:30:00	124450	900	5095.951172	36.25427628	128.3261261	46
16/03/2021	21:45:00	125350	900	11021.71582	36.29024887	123.6351242	97
16/03/2021	22:00:00	126250	900	13846.29492	36.49677277	146.690155	130
16/03/2021	22:15:00	127150	900	10269.16699	36.67451859	130.1917877	86
16/03/2021	22:30:00	128050	900	12922.77148	36.75212097	137.9103088	108
16/03/2021	22:45:00	128950	900	18840.50391	36.76837158	150.3712006	160
16/03/2021	23:00:00	129850	900	3212.766357	36.35296631	141.197998	29
16/03/2021	23:15:00	130750	900	4939.111816	35.84234619	123.6481781	20
16/03/2021	23:30:00	131650	900	867.5526733	36.37117386	107.0849762	5
16/03/2021	23:45:00	132550	900	8356.459961	36.00453568	131.1023254	73
17/03/2021	00:00:00	133450	900	5620.15918	36.35277557	140.2161713	53
17/03/2021	00:15:00	134350	900	12274.0752	36.57580185	120.1164246	107
17/03/2021	00:30:00	135250	900	15242.73242	36.70298767	153.3021698	130
17/03/2021	00:45:00	136150	900	14623.40332	36.81810379	134.46492	126
17/03/2021	01:00:00	137050	900	9208.307617	36.6763649	139.8787994	82
17/03/2021	01:15:00	137950	900	2490.633545	36.21442032	122.3740997	21
17/03/2021	01:30:00	138850	900	2458.0625	36.11225128	100.3467026	24
17/03/2021	01:45:00	139750	900	4804.258789	36.1926651	128.0109406	46
17/03/2021	02:00:00	140650	900	782.5336304	36.16544342	109.3952332	5
17/03/2021	02:15:00	141550	900	5224.739746	36.47523499	121.6456757	45
17/03/2021	02:30:00	142450	900	1490.132813	36.48973465	74.70666504	13
17/03/2021	02:45:00	143350	900	8442.52832	36.34197235	144.8400269	79
17/03/2021	03:00:00	144250	900	3419.94165	36.50930023	96.66296387	35
17/03/2021	03:15:00	145150	900	12840.02734	36.48339081	144.2523956	122
17/03/2021	03:30:00	146050	900	3468.827148	36.64950562	109.7389297	35
17/03/2021	03:45:00	146950	900	8661.475586	36.76711273	123.0726013	75
17/03/2021	04:00:00	147850	900	14263.67969	36.57444	153.943924	122
17/03/2021	04:15:00	148750	900	8045.457031	36.75767899	117.5350418	66
17/03/2021	04:30:00	149650	900	16836.20313	36.56092072	127.6955643	151
17/03/2021	04:45:00	150550	900	11293.78613	36.33187866	133.9983978	96
17/03/2021	05:00:00	151450	900	832.8900146	36.41255951	71.98002625	7
17/03/2021	05:15:00	152350	900	2349.114014	36.48806763	96.36205292	23
17/03/2021	05:30:00	153250	900	5548.321777	36.20602036	170.9768066	49
17/03/2021	05:45:00	154150	900	7726.099121	36.11685181	136.5706482	69
17/03/2021	06:00:00	155050	900	14207.68262	36.73748779	147.5074768	122
17/03/2021	06:15:00	155950	900	8056.795898	37.10929871	127.3246994	70
17/03/2021	06:30:00	156850	900	20136.53125	36.91233826	136.3387146	186
17/03/2021	06:45:00	157750	900	13193.84766	36.86384201	144.6263275	115
17/03/2021	07:00:00	158650	900	18548.53516	36.62645721	174.1641541	161
17/03/2021	07:15:00	159550	900	11314.90625	36.78990936	149.469162	104
17/03/2021	07:30:00	160450	900	4404.661133	35.97546387	144.9443512	41
17/03/2021	07:45:00	161350	900	539.1117554	35.01576233	126.0833588	4
17/03/2021	08:00:00	162250	900	0	34.66249466	136.1762238	0
17/03/2021	08:15:00	163150	900	0	35.14291382	121.5278015	0
17/03/2021	08:30:00	164050	900	577.7051392	35.25140762	104.2425308	5
17/03/2021	08:45:00	164950	900	1394.905762	35.16986084	58.43937683	13
17/03/2021	09:00:00	165850	900	0	35.6211586	119.873848	0
17/03/2021	09:15:00	166750	900	603.1560059	35.31603241	118.4322128	6
17/03/2021	09:30:00	167650	900	4460.088867	35.71940231	114.2839355	41
17/03/2021	09:45:00	168550	900	739.5752563	36.10151291	116.7198868	4
17/03/2021	10:00:00	169450	900	19641.41797	35.81349182	150.0763092	175
17/03/2021	10:15:00	170350	900	18710.91992	36.48233032	159.2026367	163
17/03/2021	10:30:00	171250	900	13220.97559	36.542099	132.3135834	118
17/03/2021	10:45:00	172150	900	5682.016602	36.33347321	121.3272095	46
17/03/2021	11:00:00	173050	900	0	35.66552353	119.4863358	0
17/03/2021	11:15:00	173950	900	647.8427124	35.60267258	69.57571411	5
17/03/2021	11:30:00	174850	900	119.5000381	35.43179321	83.75689697	1
17/03/2021	11:45:00	175750	900	767.8521729	35.66934586	119.5492477	6
17/03/2021	12:00:00	176650	900	0	35.50030136	119.6090546	0
17/03/2021	12:15:00	177550	900	0	35.33985138	120	0
17/03/2021	12:30:00	178450	900	0	35.65026855	97.93877411	0
17/03/2021	12:45:00	179350	900	1983.027222	35.27968979	101.0791702	19
17/03/2021	13:00:00	180250	900	0	35.33329773	119.90802	0
17/03/2021	13:15:00	181150	900	0	35.62216568	111.4657745	0
17/03/2021	13:30:00	182050	900	4481.352539	35.92053986	82.20835114	37
17/03/2021	13:45:00	182950	900	5945.600098	35.75052643	101.1723862	55
17/03/2021	14:00:00	183850	900	1070.963745	36.09471512	83.93211365	10
17/03/2021	14:15:00	184750	900	1007.679504	35.62173462	103.6904907	9
17/03/2021	14:30:00	185650	900	237.2582245	35.26625061	46.04579544	1
17/03/2021	14:45:00	186550	900	220.9761963	35.64988708	155.1438599	2
17/03/2021	15:00:00	187450	900	0	35.58950043	89.27790833	0
17/03/2021	15:15:00	188350	900	0	35.29049683	28.45790482	0
17/03/2021	15:30:00	189250	900	527.8496704	35.19232941	113.2333298	4
17/03/2021	15:45:00	190150	900	0	35.38757324	123.0434341	0
17/03/2021	16:00:00	191050	900	717.0045776	35.66711426	105.2171249	6
17/03/2021	16:15:00	191950	900	8589.772461	36.06204987	98.03917694	70
17/03/2021	16:30:00	192850	900	5550.858398	35.85408783	85.37712097	49
17/03/2021	16:45:00	193750	900	527.8554077	35.73481369	114.8180466	4
17/03/2021	17:00:00	194650	900	937.7067871	35.47244644	104.1939926	7
17/03/2021	17:15:00	195550	900	2177.831299	35.52310181	118.7526016	17
17/03/2021	17:30:00	196450	900	1941.88855	35.4900856	100.2766113	14
17/03/2021	17:45:00	197350	900	766.500061	34.92495728	92.75705719	6
17/03/2021	18:00:00	198250	900	6099.29248	35.36668396	125.5070038	53
17/03/2021	18:15:00	199150	900	2897.42041	35.91594696	131.0937958	25
17/03/2021	18:30:00	200050	900	12494.58398	36.26866913	136.1132965	109
17/03/2021	18:45:00	200950	900	6936.165527	36.30454254	174.7918396	63
17/03/2021	19:00:00	201850	900	7675.116699	36.12730408	180.9949036	63
17/03/2021	19:15:00	202750	900	14372.42188	36.59265137	110.7242203	128
17/03/2021	19:30:00	203650	900	17579.92383	37.14170456	121.8377228	153
17/03/2021	19:45:00	204550	900	19165.57227	37.07109833	123.5739746	167
17/03/2021	20:00:00	205450	900	21025.71484	37.13702393	127.0754318	204
17/03/2021	20:15:00	206350	900	5419.628906	36.66336823	121.7526855	48
17/03/2021	20:30:00	207250	900	0	36.45638657	120.7404633	0
17/03/2021	20:45:00	208150	900	262.1506958	36.36039352	119.2693787	2
17/03/2021	21:00:00	209050	900	623.8486328	35.14803696	145.3479004	6
17/03/2021	21:15:00	209950	900	14845.68945	35.97040176	163.0723267	134
17/03/2021	21:30:00	210850	900	20680.28125	36.68872452	141.5100708	193
17/03/2021	21:45:00	211750	900	13646.18652	37.0152359	129.2812805	122
17/03/2021	22:00:00	212650	900	11307.75586	37.04825592	100.1853104	102
17/03/2021	22:15:00	213550	900	2083.703369	36.8221817	129.8374481	19
17/03/2021	22:30:00	214450	900	7683.050781	36.3000679	141.5270233	69
17/03/2021	22:45:00	215350	900	2032.858765	36.1787796	122.7591858	19
17/03/2021	23:00:00	216250	900	5959.946289	35.9553833	126.8837891	51
17/03/2021	23:15:00	217150	900	11686.08984	36.59762192	156.3715515	108
17/03/2021	23:30:00	218050	900	14733.33496	36.88447189	125.7850342	137
17/03/2021	23:45:00	218950	900	15391.99902	37.07205582	123.2012482	144
18/03/2021	00:00:00	219850	900	10480.49219	36.68598175	141.0778198	91
18/03/2021	00:15:00	220750	900	1132.708984	36.2871666	129.8138733	10
18/03/2021	00:30:00	221650	900	2253.333252	35.87256241	125.9811325	20
18/03/2021	00:45:00	222550	900	16391.87109	36.4704895	150.1256714	142
18/03/2021	01:00:00	223450	900	10093.72461	36.88716507	118.0504456	86
18/03/2021	01:15:00	224350	900	15854.86328	36.88785553	141.8311768	145
18/03/2021	01:30:00	225250	900	16174.68359	37.10344696	137.2010498	148
18/03/2021	01:45:00	226150	900	14746.66602	37.12080765	142.551178	134
18/03/2021	02:00:00	227050	900	17060.35742	37.12673569	124.8991089	147
18/03/2021	02:15:00	227950	900	7760.65625	36.93911743	121.4840088	67
18/03/2021	02:30:00	228850	900	1602.994507	36.34890747	122.0990219	13
18/03/2021	02:45:00	229750	900	2898.854492	36.12756729	125.9891129	24
18/03/2021	03:00:00	230650	900	1404.29248	36.04068756	132.4008026	14
18/03/2021	03:15:00	231550	900	2972.200928	36.04790878	103.8856583	27
18/03/2021	03:30:00	232450	900	12370.20605	36.45513153	146.1681671	111
18/03/2021	03:45:00	233350	900	13452.54102	36.87472916	182.0258179	122
18/03/2021	04:00:00	234250	900	11917.0459	36.52709961	172.9694366	109
18/03/2021	04:15:00	235150	900	12506.34277	36.80282974	127.7479553	111
18/03/2021	04:30:00	236050	900	14794.84375	37.08075714	131.5930634	140
18/03/2021	04:45:00	236950	900	14607.59863	36.95428085	135.0739136	132
18/03/2021	05:00:00	237850	900	19537.4375	36.84097672	165.4150238	174
18/03/2021	05:15:00	238750	900	17511.2793	36.79480362	161.045578	152
18/03/2021	05:30:00	239650	900	21480.07813	36.96479034	149.6248932	202
18/03/2021	05:45:00	240550	900	18714.27344	37.04661942	137.7905731	170
18/03/2021	06:00:00	241450	900	15910.88086	37.15002823	173.9819946	148
18/03/2021	06:15:00	242350	900	11256.41992	37.31665421	196.9610291	96
18/03/2021	06:30:00	243250	900	10354.64746	37.02009583	171.0596008	87
18/03/2021	06:45:00	244150	900	12082.34375	36.71797943	145.3426361	105
18/03/2021	07:00:00	245050	900	14537.58789	36.4655571	167.0331421	129
18/03/2021	07:15:00	245950	900	7659.92041	36.4838562	155.4767151	75
18/03/2021	07:30:00	246850	900	2011.347046	36.15133667	119.8569107	20
18/03/2021	07:45:00	247750	900	443.4259338	36.03512955	110.4213562	3
18/03/2021	08:00:00	248650	900	238.9998169	35.7381897	118.3226852	2
18/03/2021	08:15:00	249550	900	119.5000458	36.02764893	119.3867111	1
18/03/2021	08:30:00	250450	900	119.4999542	35.96362686	135.4965363	1
18/03/2021	08:45:00	251350	900	2763.793945	35.58623123	129.1800385	23
18/03/2021	09:00:00	252250	900	5831.94873	35.30143356	134.0901337	53
18/03/2021	09:15:00	253150	900	10389.96387	35.81623459	132.5596313	95
18/03/2021	09:30:00	254050	900	2570.096436	35.5739212	111.859108	23
18/03/2021	09:45:00	254950	900	119.5000381	35.31410217	119.7638855	1
18/03/2021	10:00:00	255850	900	480.0000305	35.60813522	119.5233002	4
18/03/2021	10:15:00	256750	900	120.0000153	35.64397049	119.6398239	1
18/03/2021	10:30:00	257650	900	119.4986191	34.95410919	120.1421356	1
18/03/2021	10:45:00	258550	900	0	34.81658173	119.3414383	0
15/03/2021	10:45:00	0	900	338.7055664	34.11163712	117.7042923	2
15/03/2021	11:00:00	250	900	0	33.81164169	119.4472198	0
15/03/2021	11:15:00	1150	900	359.500885	33.06233215	117.2841415	3
15/03/2021	11:30:00	2050	900	698.3513184	32.93351364	123.1052704	5
15/03/2021	11:45:00	2950	900	0	33.22695923	64.04877472	0
15/03/2021	12:00:00	3850	900	358.5010681	32.97893524	78.01404572	3
15/03/2021	12:15:00	4750	900	119.4981689	33.04270935	101.7383881	1
15/03/2021	12:30:00	5650	900	0	33.04880142	120	0
15/03/2021	12:45:00	6550	900	119.4999542	32.89582825	116.7395096	1
15/03/2021	13:00:00	7450	900	301.6448975	32.90060806	66.370224	3
15/03/2021	13:15:00	8350	900	176.3919525	32.89603043	109.9005814	1
15/03/2021	13:30:00	9250	900	0	32.89582825	122.859642	0
15/03/2021	13:45:00	10150	900	1488.935547	33.10810089	116.7092972	12
15/03/2021	14:00:00	11050	900	4761.989258	33.30906677	122.1796646	41
15/03/2021	14:15:00	11950	900	0	32.94952774	122.7602997	0
15/03/2021	14:30:00	12850	900	408.8489685	32.89582825	121.7086868	3
15/03/2021	14:45:00	13750	900	0	32.89582825	125.7731094	0
15/03/2021	15:00:00	14650	900	0	32.89582825	119.5191879	0
15/03/2021	15:15:00	15550	900	64.90048218	33.03204346	108.6205521	1
15/03/2021	15:30:00	16450	900	129.0293579	33.16714096	114.7329636	0
15/03/2021	15:45:00	17350	900	214.9390869	33.12133789	86.53121948	2
15/03/2021	16:00:00	18250	900	5531.048828	33.85937119	125.1797028	45
15/03/2021	16:15:00	19150	900	1056.704468	33.33123779	126.7603073	8
15/03/2021	16:30:00	20050	900	119.4999542	32.98112106	120.0064087	1
15/03/2021	16:45:00	20950	900	0	32.89582825	120	0
15/03/2021	17:00:00	21850	900	119.5	32.89582825	132.3898621	1
15/03/2021	17:15:00	22750	900	169.3525543	33.01408768	119.4422531	1
15/03/2021	17:30:00	23650	900	2481.008057	33.55805969	115.2698135	23
15/03/2021	17:45:00	24550	900	6661.151367	33.01365662	155.2199707	60
15/03/2021	18:00:00	25450	900	4115.584473	33.40201569	172.080658	35
15/03/2021	18:15:00	26350	900	3482.007324	32.97883606	134.0849152	27
15/03/2021	18:30:00	27250	900	1107.556396	32.97585297	127.1168671	11
15/03/2021	18:45:00	28150	900	5951.407227	33.15262985	122.7852554	53
15/03/2021	19:00:00	29050	900	11975.70215	33.11998367	134.7693939	101
15/03/2021	19:15:00	29950	900	12988.20605	32.89582825	164.9206085	115
15/03/2021	19:30:00	30850	900	8169.8125	33.00628281	146.6154938	73
15/03/2021	19:45:00	31750	900	8841.680664	32.97491455	127.02491	84
15/03/2021	20:00:00	32650	900	138.2274628	33.49820709	20.45570946	1
15/03/2021	20:15:00	33550	900	1073.663208	33.03662872	94.70684814	9
15/03/2021	20:30:00	34450	900	433.7181702	32.89582825	95.30307007	5
15/03/2021	20:45:00	35350	900	120.0000381	32.89582825	119.6502457	1
15/03/2021	21:00:00	36250	900	1571.341919	32.90027618	132.7770844	13
15/03/2021	21:15:00	37150	900	7989.613281	33.00143051	139.0647278	67
15/03/2021	21:30:00	38050	900	14120.07715	32.90276718	153.9718933	123
15/03/2021	21:45:00	38950	900	7046.294922	33.05772018	135.7966156	65
15/03/2021	22:00:00	39850	900	2269.123535	32.89884567	155.7522736	19
15/03/2021	22:15:00	40750	900	13391.82031	32.93173599	169.0331879	124
15/03/2021	22:30:00	41650	900	6741.101074	33.00702286	97.18328857	61
15/03/2021	22:45:00	42550	900	119.4999542	33.12569046	75.36470795	1
15/03/2021	23:00:00	43450	900	528.3533325	32.89582825	150.9421082	5
15/03/2021	23:15:00	44350	900	868.057312	32.8999939	141.8981476	6
15/03/2021	23:30:00	45250	900	5494.559082	32.89833069	149.7551727	45
15/03/2021	23:45:00	46150	900	11284.54004	33.00300598	136.36026	91
16/03/2021	00:00:00	47050	900	18289.15039	32.90379333	145.8318329	168
16/03/2021	00:15:00	47950	900	16134.11719	32.89596558	151.1896515	145
16/03/2021	00:30:00	48850	900	20861.47461	32.94872284	147.6091003	190
16/03/2021	00:45:00	49750	900	9641.106445	32.99575043	151.1922607	88
16/03/2021	01:00:00	50650	900	14611.95605	32.90199661	140.2960663	128
16/03/2021	01:15:00	51550	900	9458.448242	32.90790939	147.0016937	84
16/03/2021	01:30:00	52450	900	6454.220215	33.21060562	131.8228149	58
16/03/2021	01:45:00	53350	900	289.3525391	32.9981041	120.8667145	2
16/03/2021	02:00:00	54250	900	119.4999542	32.89582825	148.7505035	1
16/03/2021	02:15:00	55150	900	5194.225586	32.91418457	138.3876953	48
16/03/2021	02:30:00	56050	900	2115.913086	32.89582825	142.8472595	14
16/03/2021	02:45:00	56950	900	1031.721191	32.89582825	145.3878632	7
16/03/2021	03:00:00	57850	900	2693.120605	32.90480423	243.6254425	22
16/03/2021	03:15:00	58750	900	2751.180176	32.89962006	164.9645538	27
16/03/2021	03:30:00	59650	900	1116.5354	32.99681854	60.43067169	11
16/03/2021	03:45:00	60550	900	4269.122559	33.23386765	168.5968018	42
16/03/2021	04:00:00	61450	900	2663.698486	32.91365433	113.206665	22
16/03/2021	04:15:00	62350	900	4919.69043	32.96266174	111.7589645	42
16/03/2021	04:30:00	63250	900	13450.95703	32.98072052	171.6259766	121
16/03/2021	04:45:00	64150	900	8761.899414	32.9265976	128.1663055	77
16/03/2021	05:00:00	65050	900	15249.27539	32.89899063	142.1044464	133
16/03/2021	05:15:00	65950	900	6266.616211	32.89582825	163.0084839	55
16/03/2021	05:30:00	66850	900	9462.029297	32.94139481	126.4421234	77
16/03/2021	05:45:00	67750	900	12140.6416	32.90507126	162.1105804	103
16/03/2021	06:00:00	68650	900	10428.00488	32.97904587	165.3853302	102
16/03/2021	06:15:00	69550	900	2948.211426	32.9462738	149.2333984	24
16/03/2021	06:30:00	70450	900	13806.07813	32.91704559	153.822937	119
16/03/2021	06:45:00	71350	900	8979.936523	32.89582825	143.3000946	76
16/03/2021	07:00:00	72250	900	9645.883789	32.89582825	174.4535675	86
16/03/2021	07:15:00	73150	900	10322.96973	32.89698792	176.8843689	87
16/03/2021	07:30:00	74050	900	2319.846191	33.29057312	140.3459473	19
16/03/2021	07:45:00	74950	900	478.9974365	32.89677048	123.6573334	4
16/03/2021	08:00:00	75850	900	120	32.9168396	116.2581329	1
16/03/2021	08:15:00	76750	900	0	32.89582825	119.4919815	0
16/03/2021	08:30:00	77650	900	169.3519897	32.89594269	117.293541	1
16/03/2021	08:45:00	78550	900	4835.696777	32.96330643	125.2426987	36
16/03/2021	09:00:00	79450	900	2748.91333	33.07988739	128.7504272	23
16/03/2021	09:15:00	80350	900	119.9999771	32.89582825	124.1364212	1
16/03/2021	09:30:00	81250	900	0	33.28544617	118.5970993	0
16/03/2021	09:45:00	82150	900	1106.962036	33.24743271	130.2633667	9
16/03/2021	10:00:00	83050	900	119.5	32.90939331	122.5558014	1
16/03/2021	10:15:00	83950	900	0	32.92100906	119.5	0
16/03/2021	10:30:00	84850	900	8617.288086	33.07783127	106.3877029	75
16/03/2021	10:45:00	85750	900	5774.763184	33.01786423	65.39546967	47
16/03/2021	11:00:00	86650	900	1589.216919	32.90690994	118.9373474	14
16/03/2021	11:15:00	87550	900	578.7103271	33.59474564	113.8701019	5
16/03/2021	11:30:00	88450	900	0	33.34222031	120.5397873	0
16/03/2021	11:45:00	89350	900	119.4999542	32.95897293	119.8670578	1
16/03/2021	12:00:00	90250	900	120	33.20239258	120.5752335	1
16/03/2021	12:15:00	91150	900	723.0861816	32.91264343	116.4478455	6
16/03/2021	12:30:00	92050	900	2913.332764	33.12080383	109.6639023	23
16/03/2021	12:45:00	92950	900	1758.430054	33.24996567	88.13608551	13
16/03/2021	13:00:00	93850	900	0	32.98832321	119.8609543	0
16/03/2021	13:15:00	94750	900	0	32.97039795	119.5	0
16/03/2021	13:30:00	95650	900	936.703186	33.02345276	115.4253464	7
16/03/2021	13:45:00	96550	900	3146.366211	32.92632675	120.5567322	27
16/03/2021	14:00:00	97450	900	14299.79297	32.91504288	123.0660324	129
16/03/2021	14:15:00	98350	900	2077.865723	33.24259567	95.13960266	19
16/03/2021	14:30:00	99250	900	957.4935913	33.22603989	126.4174118	8
16/03/2021	14:45:00	100150	900	288.8598633	33.44168091	58.23099899	2
16/03/2021	15:00:00	101050	900	477.9996338	32.89582825	106.6761703	4
16/03/2021	15:15:00	101950	900	0	32.90239716	94.12850189	0
16/03/2021	15:30:00	102850	900	0	32.90385056	77.23439026	0
16/03/2021	15:45:00	103750	900	55.95174789	32.90156937	6.559228897	0
16/03/2021	16:00:00	104650	900	472.9375	32.95650101	108.460434	4
16/03/2021	16:15:00	105550	900	2593.143799	32.90328979	136.5559692	22
16/03/2021	16:30:00	106450	900	7082.272461	33.21530533	138.8335114	61
16/03/2021	16:45:00	107350	900	528.3753052	33.94157791	85.88741302	5
16/03/2021	17:00:00	108250	900	0	32.89582825	111.9459076	0
16/03/2021	17:15:00	109150	900	478.4742432	32.89582825	110.2266922	4
16/03/2021	17:30:00	110050	900	3658.015869	33.18816757	99.9745636	32
16/03/2021	17:45:00	110950	900	3368.938721	33.12395096	103.4061356	30
16/03/2021	18:00:00	111850	900	9926.663086	33.07561493	125.0914078	86
16/03/2021	18:15:00	112750	900	3417.36792	32.95121002	118.0821991	23
16/03/2021	18:30:00	113650	900	1117.787476	32.89582825	120.2894592	10
16/03/2021	18:45:00	114550	900	2994.688965	33.27777863	95.57944489	26
16/03/2021	19:00:00	115450	900	10385.78711	32.89907074	142.414917	94
16/03/2021	19:15:00	116350	900	15263.37207	32.89861298	156.5867767	137
16/03/2021	19:30:00	117250	900	14309.40527	32.89679718	148.2545471	142
16/03/2021	19:45:00	118150	900	9888.538086	33.01011658	161.8745728	83
16/03/2021	20:00:00	119050	900	16615.10547	32.95278549	162.6560822	166
16/03/2021	20:15:00	119950	900	1631.809204	33.27228928	137.8687134	12
16/03/2021	20:30:00	120850	900	119.999855	32.89582825	110.2756424	1
16/03/2021	20:45:00	121750	900	543.8968506	33.20562363	71.66780853	4
16/03/2021	21:00:00	122650	900	717.9998169	33.07273865	122.1205139	6
16/03/2021	21:15:00	123550	900	10959.12012	33.06459045	133.8279572	92
16/03/2021	21:30:00	124450	900	10912.39355	32.90504837	123.2350235	96
16/03/2021	21:45:00	125350	900	10062.35059	33.10812378	150.3288269	86
16/03/2021	22:00:00	126250	900	5725.412109	32.97152328	114.3147812	54
16/03/2021	22:15:00	127150	900	3152.215332	32.95932388	127.2332916	27
16/03/2021	22:30:00	128050	900	239.9999695	32.89582825	132.2747955	2
16/03/2021	22:45:00	128950	900	6808.620605	32.966362	125.3438416	60
16/03/2021	23:00:00	129850	900	7169.717773	32.99832916	130.1815948	62
16/03/2021	23:15:00	130750	900	9003.878906	32.90107346	136.6916809	77
16/03/2021	23:30:00	131650	900	7986.328125	32.89646912	161.8586731	72
16/03/2021	23:45:00	132550	900	11428.46387	32.89582825	129.7733002	101
17/03/2021	00:00:00	133450	900	4078.358154	32.8981514	113.3914413	36
17/03/2021	00:15:00	134350	900	6273.879395	32.95337677	129.5185547	53
17/03/2021	00:30:00	135250	900	5127.70459	32.93771744	138.2872925	49
17/03/2021	00:45:00	136150	900	10715.32715	32.89662933	148.7728882	99
17/03/2021	01:00:00	137050	900	4236.401855	32.89582825	99.27228546	36
17/03/2021	01:15:00	137950	900	2908.663818	32.89782333	135.5615387	24
17/03/2021	01:30:00	138850	900	358.5007629	33.18445969	110.3273544	3
17/03/2021	01:45:00	139750	900	2440.751465	32.90056229	121.8226318	24
17/03/2021	02:00:00	140650	900	1462.994873	33.36746216	104.2426147	13
17/03/2021	02:15:00	141550	900	1355.373535	32.89582825	135.686203	13
17/03/2021	02:30:00	142450	900	1378.932129	33.01589584	114.1547318	14
17/03/2021	02:45:00	143350	900	1718.842896	32.89582825	163.8227081	14
17/03/2021	03:00:00	144250	900	6547.667969	33.00187683	125.4932327	61
17/03/2021	03:15:00	145150	900	8637.826172	32.89987564	150.318985	80
17/03/2021	03:30:00	146050	900	955.9993896	33.07317352	117.366188	8
17/03/2021	03:45:00	146950	900	10389.96777	32.9044342	145.8840942	94
17/03/2021	04:00:00	147850	900	9023.989258	32.89820099	140.347702	80
17/03/2021	04:15:00	148750	900	7241.797363	32.89693069	147.6764069	62
17/03/2021	04:30:00	149650	900	14350.11328	32.89582825	134.22612	132
17/03/2021	04:45:00	150550	900	9102.744141	32.89916229	182.6230164	83
17/03/2021	05:00:00	151450	900	560.3395386	32.89972687	104.3142853	5
17/03/2021	05:15:00	152350	900	478.0003967	32.89606476	100.7527924	4
17/03/2021	05:30:00	153250	900	10017.7334	32.90058517	148.4449615	89
17/03/2021	05:45:00	154150	900	10782.95703	32.8968544	139.979126	91
17/03/2021	06:00:00	155050	900	9459.000977	32.89616776	129.5372772	77
17/03/2021	06:15:00	155950	900	5471.944824	32.89726257	137.7414093	47
17/03/2021	06:30:00	156850	900	11289.16602	32.93659592	179.9208832	90
17/03/2021	06:45:00	157750	900	6923.980957	32.89603043	132.8875732	59
17/03/2021	07:00:00	158650	900	10132.99023	32.89582825	163.4609833	87
17/03/2021	07:15:00	159550	900	10427.27637	32.90389633	150.1445313	99
17/03/2021	07:30:00	160450	900	4365.670898	32.97198486	139.1271362	46
17/03/2021	07:45:00	161350	900	911.8009644	32.96342468	110.0570984	9
17/03/2021	08:00:00	162250	900	408.3517151	33.06970978	80.01339722	3
17/03/2021	08:15:00	163150	900	239.9894409	32.94156265	114.0856247	2
17/03/2021	08:30:00	164050	900	528.3563843	33.16561127	104.2505035	4
17/03/2021	08:45:00	164950	900	936.6973267	32.89810944	57.27956009	7
17/03/2021	09:00:00	165850	900	0	33.0028038	119.6321564	0
17/03/2021	09:15:00	166750	900	5890.5	32.92619705	153.065918	51
17/03/2021	09:30:00	167650	900	1514.556152	33.17543793	110.924469	13
17/03/2021	09:45:00	168550	900	120	32.9434166	116.7493896	1
17/03/2021	10:00:00	169450	900	14365.87598	32.90410233	144.6639404	121
17/03/2021	10:15:00	170350	900	12498.28418	32.90333557	157.1127167	103
17/03/2021	10:30:00	171250	900	7714.734863	32.98078156	129.0654907	71
17/03/2021	10:45:00	172150	900	2801.324707	32.93282318	124.0158081	22
17/03/2021	11:00:00	173050	900	0	32.89778519	119.9932632	0
17/03/2021	11:15:00	173950	900	0	32.89582825	124.5015259	0
17/03/2021	11:30:00	174850	900	598.0296021	33.28054047	62.86223984	5
17/03/2021	11:45:00	175750	900	527.498291	33.93945694	119.2172318	4
17/03/2021	12:00:00	176650	900	168.9985504	33.09773254	119.4700089	2
17/03/2021	12:15:00	177550	900	0	33.88455582	86.26837921	0
17/03/2021	12:30:00	178450	900	867.140625	33.7417984	53.01465988	7
17/03/2021	12:45:00	179350	900	2185.602539	33.02207947	108.3707123	20
17/03/2021	13:00:00	180250	900	388.2525024	32.94720459	117.1875687	3
17/03/2021	13:15:00	181150	900	158.2411194	32.94246674	111.8675079	2
17/03/2021	13:30:00	182050	900	1540.354492	33.25177765	76.39851379	12
17/03/2021	13:45:00	182950	900	2062.569336	33.12922287	107.5160522	16
17/03/2021	14:00:00	183850	900	119.5	33.60638809	120.9390335	1
17/03/2021	14:15:00	184750	900	0	33.71760178	110.8505325	0
17/03/2021	14:30:00	185650	900	1274.539795	33.27470398	51.52850723	11
17/03/2021	14:45:00	186550	900	0	33.31365585	0.890068114	0
17/03/2021	15:00:00	187450	900	238.9999695	33.96669388	100.5680695	2
17/03/2021	15:15:00	188350	900	0	33.4394989	119.9146881	0
17/03/2021	15:30:00	189250	900	1220.791992	33.35705185	91.67287445	6
17/03/2021	15:45:00	190150	900	204.1763458	33.1767807	122.7436142	2
17/03/2021	16:00:00	191050	900	718.0339355	33.45569611	101.4689331	6
17/03/2021	16:15:00	191950	900	4062.53125	33.1219902	129.4497528	35
17/03/2021	16:30:00	192850	900	527.8991699	32.90456009	108.3234253	6
17/03/2021	16:45:00	193750	900	478.4986572	32.89582825	74.17922974	4
17/03/2021	17:00:00	194650	900	869.2850342	32.98134995	114.3453522	7
17/03/2021	17:15:00	195550	900	5775.589355	33.11580658	129.6909485	51
17/03/2021	17:30:00	196450	900	3026.59375	32.96752548	131.2520447	24
17/03/2021	17:45:00	197350	900	478.0017395	32.89582825	112.9965439	4
17/03/2021	18:00:00	198250	900	2406.767822	33.0122261	96.0515213	21
17/03/2021	18:15:00	199150	900	4644.896973	32.90202332	185.9334412	39
17/03/2021	18:30:00	200050	900	5461.069336	33.02753448	139.085495	52
17/03/2021	18:45:00	200950	900	8848.894531	32.91207504	160.6012268	73
17/03/2021	19:00:00	201850	900	8851.357422	32.93362045	140.5005493	74
17/03/2021	19:15:00	202750	900	10904.78516	32.89582825	128.1507263	89
17/03/2021	19:30:00	203650	900	10622.10352	32.90985107	133.7212372	92
17/03/2021	19:45:00	204550	900	11695.11621	32.89582825	140.7741547	102
17/03/2021	20:00:00	205450	900	10531.45508	32.99674988	116.7758331	97
17/03/2021	20:15:00	206350	900	1777.195679	33.03318787	122.6896667	14
17/03/2021	20:30:00	207250	900	0	32.89582825	116.4832916	0
17/03/2021	20:45:00	208150	900	288.4984436	32.98355103	119.5277557	3
17/03/2021	21:00:00	209050	900	1005.486938	32.89589691	43.84826279	7
17/03/2021	21:15:00	209950	900	8497.177734	32.9010849	123.0564651	82
17/03/2021	21:30:00	210850	900	14978.7793	32.89892578	141.4430695	135
17/03/2021	21:45:00	211750	900	10206.68945	32.96277618	134.8678741	96
17/03/2021	22:00:00	212650	900	11882.86914	32.89906693	104.4757462	107
17/03/2021	22:15:00	213550	900	7883.345215	33.09632874	150.3626099	71
17/03/2021	22:30:00	214450	900	5967.964355	32.90214539	177.2871094	59
17/03/2021	22:45:00	215350	900	7555.361816	32.89582825	138.0401154	72
17/03/2021	23:00:00	216250	900	8812.507813	32.89966202	158.9453125	77
17/03/2021	23:15:00	217150	900	2199.496582	32.97585297	165.1149292	19
17/03/2021	23:30:00	218050	900	0	32.89582825	107.4740677	0
17/03/2021	23:45:00	218950	900	776.2904663	32.89582825	119.3434753	8
18/03/2021	00:00:00	219850	900	4613.024902	32.89582825	111.2231979	39
18/03/2021	00:15:00	220750	900	10351.01074	32.92361832	160.5932159	83
18/03/2021	00:30:00	221650	900	10130.5332	32.89981461	179.4965515	83
18/03/2021	00:45:00	222550	900	10510.25488	32.89602661	153.3503265	87
18/03/2021	01:00:00	223450	900	4894.747559	32.89582825	127.4835663	46
18/03/2021	01:15:00	224350	900	12950.96973	32.89582825	141.439682	118
18/03/2021	01:30:00	225250	900	12886.94922	32.95670319	124.4920654	111
18/03/2021	01:45:00	226150	900	390.1494751	33.11681366	153.2891388	5
18/03/2021	02:00:00	227050	900	6405.380859	32.89582825	126.8065414	55
18/03/2021	02:15:00	227950	900	5536.244629	32.98620987	125.9047012	47
18/03/2021	02:30:00	228850	900	1133.367798	32.947052	150.9350281	11
18/03/2021	02:45:00	229750	900	2324.022705	33.32009125	61.92280579	21
18/03/2021	03:00:00	230650	900	766.4990845	33.88324356	66.96847534	7
18/03/2021	03:15:00	231550	900	1009.35791	32.89592743	109.9187012	10
18/03/2021	03:30:00	232450	900	6861.258301	32.94976425	122.0845108	63
18/03/2021	03:45:00	233350	900	4055.02417	32.89595795	116.4545441	35
18/03/2021	04:00:00	234250	900	10066.00293	32.91781235	146.4818726	92
18/03/2021	04:15:00	235150	900	11552.56055	32.90094376	159.5843353	110
18/03/2021	04:30:00	236050	900	12781.64063	32.89919281	153.6967163	119
18/03/2021	04:45:00	236950	900	8232.089844	32.89736176	116.9772568	73
18/03/2021	05:00:00	237850	900	13394.33105	32.89688492	193.2239075	128
18/03/2021	05:15:00	238750	900	12511.6748	32.89582825	129.4144745	115
18/03/2021	05:30:00	239650	900	13529.1875	32.89582825	158.3935699	122
18/03/2021	05:45:00	240550	900	12487.17285	32.89822388	189.1812439	111
18/03/2021	06:00:00	241450	900	13764.29492	32.89582825	179.2624817	120
18/03/2021	06:15:00	242350	900	7228.752441	32.89582825	163.6742706	67
18/03/2021	06:30:00	243250	900	9275.9375	32.91472626	154.7888489	73
18/03/2021	06:45:00	244150	900	9784.225586	32.89582825	152.0596008	81
18/03/2021	07:00:00	245050	900	6515.175293	32.93925095	128.8684998	59
18/03/2021	07:15:00	245950	900	478.0003662	32.98314285	124.700798	4
18/03/2021	07:30:00	246850	900	119.5000992	32.914505	120.4470215	1
18/03/2021	07:45:00	247750	900	2312.098877	33.28194427	122.4339981	19
18/03/2021	08:00:00	248650	900	2559.306396	33.38142014	118.3136902	21
18/03/2021	08:15:00	249550	900	254.2820282	34.01633072	32.77348709	2
18/03/2021	08:30:00	250450	900	0	33.61670685	78.50617981	0
18/03/2021	08:45:00	251350	900	1295.200684	33.04500198	76.23657227	10
18/03/2021	09:00:00	252250	900	2547.205078	32.89802551	129.1267395	20
18/03/2021	09:15:00	253150	900	1008.355591	32.90397644	116.5364914	8
18/03/2021	09:30:00	254050	900	1008.855408	33.07643509	114.6447906	9
18/03/2021	09:45:00	254950	900	169.3525543	33.98593521	119.3150253	2
18/03/2021	10:00:00	255850	900	0	33.24673462	119.648941	0
18/03/2021	10:15:00	256750	900	338.7044983	33.19586563	119.6425781	3
18/03/2021	10:30:00	257650	900	508.057312	33.81450272	119.4160919	4
18/03/2021	10:45:00	258550	900	508.0570068	32.9046402	119.3286514	5
15/03/2021	10:45:00	0	900	238.9999237	36.31822968	118.2315979	2
15/03/2021	11:00:00	250	900	239.4997711	35.55787277	119.5640564	2
15/03/2021	11:15:00	1150	900	432.8035583	35.9863739	119.1604767	5
15/03/2021	11:30:00	2050	900	2794.211426	36.22677994	85.20310211	17
15/03/2021	11:45:00	2950	900	1246.013428	35.88395691	132.4360046	6
15/03/2021	12:00:00	3850	900	0	35.66278076	134.2945557	0
15/03/2021	12:15:00	4750	900	575.2331543	35.74827576	115.9991455	5
15/03/2021	12:30:00	5650	900	3.094957352	35.96727753	119.5000229	0
15/03/2021	12:45:00	6550	900	409.3712463	35.88748932	116.8525085	3
15/03/2021	13:00:00	7450	900	662.6314087	35.85907364	118.2344437	3
15/03/2021	13:15:00	8350	900	1107.078857	36.04820633	105.7131729	8
15/03/2021	13:30:00	9250	900	0	36	119.5	0
15/03/2021	13:45:00	10150	900	4536.086914	35.69004822	113.4987106	35
15/03/2021	14:00:00	11050	900	8622.915039	35.79190826	121.5178452	74
15/03/2021	14:15:00	11950	900	2420.125244	36.29906845	135.8866882	24
15/03/2021	14:30:00	12850	900	3239.0979	36.36330414	98.84234619	32
15/03/2021	14:45:00	13750	900	119.5	36.03867722	99.26986694	1
15/03/2021	15:00:00	14650	900	0	35.50984955	119.8901901	0
15/03/2021	15:15:00	15550	900	119.5	35.43597412	122.5610123	1
15/03/2021	15:30:00	16450	900	0	35.24073029	118.1053543	0
15/03/2021	15:45:00	17350	900	478.9987183	35.31242371	93.40474701	4
15/03/2021	16:00:00	18250	900	1939.249878	35.14296341	115.8731232	16
15/03/2021	16:15:00	19150	900	5694.299805	36.14060211	124.5310669	51
15/03/2021	16:30:00	20050	900	0	36.2135849	119.5	0
15/03/2021	16:45:00	20950	900	0	35.61805725	119.5	0
15/03/2021	17:00:00	21850	900	119.5	35.44862366	69.56690979	1
15/03/2021	17:15:00	22750	900	359.4997864	35.38659286	119.5084229	2
15/03/2021	17:30:00	23650	900	3181.365479	36.25251007	112.1016083	25
15/03/2021	17:45:00	24550	900	14042.03125	37.02902603	136.6656799	109
15/03/2021	18:00:00	25450	900	9186.755859	37.05377579	139.5155792	82
15/03/2021	18:15:00	26350	900	10817.60254	36.80223465	148.030777	98
15/03/2021	18:30:00	27250	900	1226.702637	37.13227844	120.8705673	9
15/03/2021	18:45:00	28150	900	479.4970703	37.02890015	124.7862244	4
15/03/2021	19:00:00	29050	900	6973.029297	36.87984848	119.2864685	62
15/03/2021	19:15:00	29950	900	17517.58594	37.5510025	142.1700287	167
15/03/2021	19:30:00	30850	900	7833.673828	36.89617157	139.9210815	63
15/03/2021	19:45:00	31750	900	3670.611816	36.88825989	109.5143814	29
15/03/2021	20:00:00	32650	900	359.0038147	36.49906921	69.21958923	3
15/03/2021	20:15:00	33550	900	119.5034637	36.89134216	91.21601105	1
15/03/2021	20:30:00	34450	900	578.7098389	36.87816238	90.87063599	5
15/03/2021	20:45:00	35350	900	0	36.26470566	119.7937546	0
15/03/2021	21:00:00	36250	900	686.4968262	36.27443314	122.2271805	5
15/03/2021	21:15:00	37150	900	11846.91504	36.61172104	138.8895721	110
15/03/2021	21:30:00	38050	900	15710.56836	37.21889114	164.5874481	144
15/03/2021	21:45:00	38950	900	9875.34375	37.26774979	132.1890259	94
15/03/2021	22:00:00	39850	900	6058.807129	36.92076874	124.7830429	58
15/03/2021	22:15:00	40750	900	818.7055664	36.59595108	172.3681488	6
15/03/2021	22:30:00	41650	900	4621.455078	36.62690735	86.76992035	37
15/03/2021	22:45:00	42550	900	458.2062073	36.90613174	79.72212982	3
15/03/2021	23:00:00	43450	900	3774.908691	36.95460892	100.9245682	34
15/03/2021	23:15:00	44350	900	14337.88574	37.21981812	146.7836304	131
15/03/2021	23:30:00	45250	900	10144.29102	37.4498291	146.5915375	86
15/03/2021	23:45:00	46150	900	11334.38184	37.26470947	116.5344467	101
16/03/2021	00:00:00	47050	900	15406.66309	37.41970062	152.0870209	138
16/03/2021	00:15:00	47950	900	15590.90234	37.40548706	137.216568	145
16/03/2021	00:30:00	48850	900	14659.71289	37.25237656	163.0164185	136
16/03/2021	00:45:00	49750	900	12333.96484	36.85743713	141.5266266	114
16/03/2021	01:00:00	50650	900	16484.21094	36.97830582	149.6376953	151
16/03/2021	01:15:00	51550	900	4555.64502	36.83165359	149.2555847	43
16/03/2021	01:30:00	52450	900	2960.950928	36.23088837	132.5756226	27
16/03/2021	01:45:00	53350	900	2776.885986	35.62585831	113.2850876	9
16/03/2021	02:00:00	54250	900	120.0000153	35.96465683	126.1455231	1
16/03/2021	02:15:00	55150	900	7874.977051	36.47851563	133.7055664	69
16/03/2021	02:30:00	56050	900	13345.25781	36.68504333	142.8055267	129
16/03/2021	02:45:00	56950	900	7760.073242	37.13368988	133.5864868	71
16/03/2021	03:00:00	57850	900	3032.157471	37.02332306	219.9006653	26
16/03/2021	03:15:00	58750	900	3008.014648	36.33507919	124.3253632	22
16/03/2021	03:30:00	59650	900	238.995636	36.36117935	76.79951477	2
16/03/2021	03:45:00	60550	900	646.9992065	35.58910751	121.6933517	5
16/03/2021	04:00:00	61450	900	1985.773071	36.02904892	114.4831543	17
16/03/2021	04:15:00	62350	900	2073.713867	36.33447266	96.12987518	14
16/03/2021	04:30:00	63250	900	14920.47266	37.17722321	142.833252	134
16/03/2021	04:45:00	64150	900	10897.0127	37.39153671	131.1273041	96
16/03/2021	05:00:00	65050	900	13080.99609	37.45223999	146.977829	121
16/03/2021	05:15:00	65950	900	15240.8584	37.50657654	161.8666382	136
16/03/2021	05:30:00	66850	900	7906.99707	37.4290657	130.8194733	67
16/03/2021	05:45:00	67750	900	7200.243652	37.41060638	140.2758179	55
16/03/2021	06:00:00	68650	900	7078.059082	37.39391327	170.2305145	62
16/03/2021	06:15:00	69550	900	10345.87695	37.42952347	152.1011963	92
16/03/2021	06:30:00	70450	900	11286.47461	37.4877243	142.5965729	99
16/03/2021	06:45:00	71350	900	9776.874023	37.37842941	142.3001709	89
16/03/2021	07:00:00	72250	900	11881.52441	37.36491013	163.557663	107
16/03/2021	07:15:00	73150	900	7970.515137	37.21549988	140.3396149	70
16/03/2021	07:30:00	74050	900	9396.731445	37.03146744	178.682373	80
16/03/2021	07:45:00	74950	900	11706.95508	36.76819229	158.6816406	107
16/03/2021	08:00:00	75850	900	3112.239746	36.49583435	124.3620682	28
16/03/2021	08:15:00	76750	900	534.8682251	36.20534515	119.9123535	6
16/03/2021	08:30:00	77650	900	479.9990845	35.4408493	118.6889572	4
16/03/2021	08:45:00	78550	900	2283.409668	35.40426254	127.748909	19
16/03/2021	09:00:00	79450	900	0	35.39102173	131.0334473	0
16/03/2021	09:15:00	80350	900	239.9999695	35.52472305	121.9040222	2
16/03/2021	09:30:00	81250	900	169.3516235	35.83320236	114.9321213	2
16/03/2021	09:45:00	82150	900	6425.051758	36.22400665	135.1279449	60
16/03/2021	10:00:00	83050	900	1559.610596	35.70840836	123.6963348	13
16/03/2021	10:15:00	83950	900	0	35.45985413	120	0
16/03/2021	10:30:00	84850	900	239.9998169	35.42711258	118.9928741	2
16/03/2021	10:45:00	85750	900	1808.922974	35.57972336	62.20726776	18
16/03/2021	11:00:00	86650	900	7293.53125	36.05931091	129.0356598	70
16/03/2021	11:15:00	87550	900	2110.432373	36.10002899	92.80204773	16
16/03/2021	11:30:00	88450	900	0	35.65623474	122.5815353	0
16/03/2021	11:45:00	89350	900	0	35.47403717	119.6394882	0
16/03/2021	12:00:00	90250	900	119.4984818	35.43691254	117.344986	1
16/03/2021	12:15:00	91150	900	119.500885	35.81138229	117.1205521	1
16/03/2021	12:30:00	92050	900	628.0561523	35.62867355	122.1075363	4
16/03/2021	12:45:00	92950	900	239.5235748	35.55082321	99.53703308	2
16/03/2021	13:00:00	93850	900	0	35.57459259	119.5	0
16/03/2021	13:15:00	94750	900	0	35.46722794	119.5	0
16/03/2021	13:30:00	95650	900	1307.834961	35.48542023	115.3522873	14
16/03/2021	13:45:00	96550	900	7830.959473	36.20362854	118.6741028	68
16/03/2021	14:00:00	97450	900	10103.48633	36.22148514	127.8500519	78
16/03/2021	14:15:00	98350	900	2086.250244	36.16675186	95.6689682	19
16/03/2021	14:30:00	99250	900	1243.615967	35.63173676	90.64796448	10
16/03/2021	14:45:00	100150	900	887.3465576	35.65082932	135.5603943	6
16/03/2021	15:00:00	101050	900	119.9966431	35.47586823	121.6987076	1
16/03/2021	15:15:00	101950	900	0	35.64401245	119.6390457	0
16/03/2021	15:30:00	102850	900	288.8525085	35.51935196	119.9983673	2
16/03/2021	15:45:00	103750	900	0	35.45746994	120.0115967	0
16/03/2021	16:00:00	104650	900	1091.220947	36.41363144	93.87786865	10
16/03/2021	16:15:00	105550	900	16859.49023	36.65776825	147.0917816	146
16/03/2021	16:30:00	106450	900	5008.410156	36.46331024	106.5652008	42
16/03/2021	16:45:00	107350	900	239.999588	36.28325653	108.1767426	2
16/03/2021	17:00:00	108250	900	239.9999847	35.91536713	111.8405304	2
16/03/2021	17:15:00	109150	900	239.9999695	35.8151741	108.7165527	2
16/03/2021	17:30:00	110050	900	1646.717529	36.17173004	97.26950836	13
16/03/2021	17:45:00	110950	900	5188.589844	36.91221237	106.0779572	46
16/03/2021	18:00:00	111850	900	11664.90625	37.31945419	117.4933014	105
16/03/2021	18:15:00	112750	900	7173.255859	37.07672119	126.3347321	61
16/03/2021	18:30:00	113650	900	527.4975586	36.21403503	116.8045654	5
16/03/2021	18:45:00	114550	900	1081.200562	36.85017014	124.4942474	10
16/03/2021	19:00:00	115450	900	8936.640625	37.37259293	127.7838745	76
16/03/2021	19:15:00	116350	900	16398.14063	37.66119766	135.4497681	148
16/03/2021	19:30:00	117250	900	16639.13086	37.68212128	140.2588196	147
16/03/2021	19:45:00	118150	900	12592.74707	37.66994858	141.3171234	115
16/03/2021	20:00:00	119050	900	16381.54395	37.57989502	138.6210938	162
16/03/2021	20:15:00	119950	900	4517.733398	36.68698502	140.4367523	37
16/03/2021	20:30:00	120850	900	1175.854492	36.53708267	111.0699005	8
16/03/2021	20:45:00	121750	900	120	36.84936523	135.3453064	1
16/03/2021	21:00:00	122650	900	2471.932617	36.7550354	121.519043	20
16/03/2021	21:15:00	123550	900	12173.10645	36.82888794	140.1031036	106
16/03/2021	21:30:00	124450	900	11969.16406	37.43273163	126.1852875	108
16/03/2021	21:45:00	125350	900	8164.078613	37.15524292	137.7880249	70
16/03/2021	22:00:00	126250	900	4419.111816	37.24968719	126.9827881	47
16/03/2021	22:15:00	127150	900	1285.029419	37.12038422	120.0954208	11
16/03/2021	22:30:00	128050	900	8758.754883	36.4896965	142.1928864	82
16/03/2021	22:45:00	128950	900	13315.375	37.24782944	134.0618286	116
16/03/2021	23:00:00	129850	900	2142.967041	37.46468735	128.7473297	17
16/03/2021	23:15:00	130750	900	471.2974548	36.37633896	103.7220306	4
16/03/2021	23:30:00	131650	900	466.0275574	36.09505463	102.0522308	3
16/03/2021	23:45:00	132550	900	5346.166992	36.19430161	130.6353149	49
17/03/2021	00:00:00	133450	900	5159.597168	36.885746	109.1131134	49
17/03/2021	00:15:00	134350	900	10419.19336	37.1040802	171.8131714	95
17/03/2021	00:30:00	135250	900	18117.67383	37.49120712	151.8288727	160
17/03/2021	00:45:00	136150	900	12123.82813	37.40380859	156.2660065	106
17/03/2021	01:00:00	137050	900	3066.697998	36.93033981	101.1263123	29
17/03/2021	01:15:00	137950	900	10731.87402	37.22999573	192.1769409	96
17/03/2021	01:30:00	138850	900	6128.5	37.046772	126.4784317	54
17/03/2021	01:45:00	139750	900	15319.79688	36.53363419	151.1309357	141
17/03/2021	02:00:00	140650	900	4240.710449	36.2942276	115.9968414	41
17/03/2021	02:15:00	141550	900	119.4998093	36.15319824	131.3181	1
17/03/2021	02:30:00	142450	900	766.4954834	35.70402908	96.01249695	7
17/03/2021	02:45:00	143350	900	238.9985046	36.00650787	124.6187897	2
17/03/2021	03:00:00	144250	900	2894.598389	36.40706635	119.2258453	25
17/03/2021	03:15:00	145150	900	4476.859375	36.45891571	149.6871185	35
17/03/2021	03:30:00	146050	900	477.9996643	36.49782944	111.8548431	4
17/03/2021	03:45:00	146950	900	4695.805176	36.52059937	123.5496521	43
17/03/2021	04:00:00	147850	900	1174.637573	36.06777573	139.6012421	10
17/03/2021	04:15:00	148750	900	5189.16748	36.52594376	157.4813385	45
17/03/2021	04:30:00	149650	900	10208.49707	36.91637039	153.8171234	97
17/03/2021	04:45:00	150550	900	2477.529053	36.75497818	143.9185028	20
17/03/2021	05:00:00	151450	900	349.440918	36.67674637	97.4865036	3
17/03/2021	05:15:00	152350	900	407.9998169	36.40966797	114.9953003	4
17/03/2021	05:30:00	153250	900	13467.51367	36.82798767	174.5437927	125
17/03/2021	05:45:00	154150	900	12055.22461	37.38527679	162.0052338	109
17/03/2021	06:00:00	155050	900	10072.78418	37.43653488	149.4512177	87
17/03/2021	06:15:00	155950	900	9313.907227	37.5031662	151.4444733	76
17/03/2021	06:30:00	156850	900	15646.0791	37.53259277	160.7446442	138
17/03/2021	06:45:00	157750	900	12517.27344	37.60189819	175.7444458	108
17/03/2021	07:00:00	158650	900	11414.7793	37.33940887	147.548111	101
17/03/2021	07:15:00	159550	900	10170.24414	37.16216278	145.957962	84
17/03/2021	07:30:00	160450	900	7575.118164	36.64742661	151.2410736	68
17/03/2021	07:45:00	161350	900	4013.953857	36.47558975	113.1933441	37
17/03/2021	08:00:00	162250	900	0	35.68991852	80.04395294	0
17/03/2021	08:15:00	163150	900	478.0012817	35.08081055	114.0769806	4
17/03/2021	08:30:00	164050	900	119.4999542	35.0689888	120.0562973	1
17/03/2021	08:45:00	164950	900	528.352417	35.39987946	117.2554855	4
17/03/2021	09:00:00	165850	900	1079.999268	35.48849106	119.5664902	9
17/03/2021	09:15:00	166750	900	878.6035156	35.29507446	121.1394424	8
17/03/2021	09:30:00	167650	900	1167.149048	35.1884613	94.74837494	10
17/03/2021	09:45:00	168550	900	0	35.19951248	116.5425797	0
17/03/2021	10:00:00	169450	900	17110.76367	36.07256317	142.2482147	150
17/03/2021	10:15:00	170350	900	18725.02148	37.20980453	168.03479	169
17/03/2021	10:30:00	171250	900	11001.99414	37.12547684	133.7587128	101
17/03/2021	10:45:00	172150	900	6045.567871	37.02006149	127.1353683	53
17/03/2021	11:00:00	173050	900	1264.195557	36.35572815	131.9247437	13
17/03/2021	11:15:00	173950	900	1084.496826	35.72081757	69.64685059	9
17/03/2021	11:30:00	174850	900	91.73846436	35.72557449	55.6882782	1
17/03/2021	11:45:00	175750	900	0	35.68276215	120.0516891	0
17/03/2021	12:00:00	176650	900	0	35.52061844	119.8609543	0
17/03/2021	12:15:00	177550	900	0	35.67429352	86.26837921	0
17/03/2021	12:30:00	178450	900	387.4374695	35.61153793	59.48015976	4
17/03/2021	12:45:00	179350	900	6216.347656	36.28662109	109.0800781	49
17/03/2021	13:00:00	180250	900	1228.280151	36.20070267	122.5796204	10
17/03/2021	13:15:00	181150	900	239.0002289	35.89946365	119.9921341	2
17/03/2021	13:30:00	182050	900	239.0077972	35.57599258	112.5118561	2
17/03/2021	13:45:00	182950	900	120.0006256	35.47806549	125.2393112	1
17/03/2021	14:00:00	183850	900	238.9897156	35.66879272	83.95050812	2
17/03/2021	14:15:00	184750	900	0	35.59907913	106.0973663	0
17/03/2021	14:30:00	185650	900	98.97018433	35.53159714	105.9470139	1
17/03/2021	14:45:00	186550	900	39.13563919	35.57098389	0.890068114	0
17/03/2021	15:00:00	187450	900	101.3966064	35.691185	68.23313141	1
17/03/2021	15:15:00	188350	900	599.500061	36.23622894	28.40593147	5
17/03/2021	15:30:00	189250	900	3533.359863	36.35652161	93.65119934	29
17/03/2021	15:45:00	190150	900	837.2998047	35.5518074	144.3794861	11
17/03/2021	16:00:00	191050	900	471.3904114	35.53454208	127.6195755	3
17/03/2021	16:15:00	191950	900	1163.596924	35.54361343	94.83404541	10
17/03/2021	16:30:00	192850	900	201.4282379	35.89218903	79.30475616	2
17/03/2021	16:45:00	193750	900	2010.623291	36.4793129	69.11462402	19
17/03/2021	17:00:00	194650	900	16861.61328	36.82825089	117.0572586	152
17/03/2021	17:15:00	195550	900	7627.098145	36.75403976	143.1153717	73
17/03/2021	17:30:00	196450	900	727.8589478	35.45687103	112.3130569	5
17/03/2021	17:45:00	197350	900	324.7368774	35.64911652	96.82859802	3
17/03/2021	18:00:00	198250	900	1483.514648	35.76000977	93.99656677	12
17/03/2021	18:15:00	199150	900	3149.047852	36.17335129	130.7411499	28
17/03/2021	18:30:00	200050	900	8215.295898	37.03421021	130.8524933	73
17/03/2021	18:45:00	200950	900	11075.31445	37.52984619	142.2674103	102
17/03/2021	19:00:00	201850	900	10952.05859	37.77119446	118.7653809	92
17/03/2021	19:15:00	202750	900	15864.48828	37.58540726	129.3325653	141
17/03/2021	19:30:00	203650	900	14618.80469	37.5332222	157.8458862	139
17/03/2021	19:45:00	204550	900	16255.56836	37.5374527	119.4512787	146
17/03/2021	20:00:00	205450	900	12401.74121	37.62881851	118.1718369	110
17/03/2021	20:15:00	206350	900	3988.75	36.74917221	115.8505554	34
17/03/2021	20:30:00	207250	900	119.5	36.21823502	116.4832916	1
17/03/2021	20:45:00	208150	900	116.5852432	36.22788239	119.256752	1
17/03/2021	21:00:00	209050	900	122.4210892	36.31019592	48.18716812	1
17/03/2021	21:15:00	209950	900	7568.142578	36.40866852	129.0561676	62
17/03/2021	21:30:00	210850	900	12651.05273	37.15191269	139.5752869	112
17/03/2021	21:45:00	211750	900	16012.14648	37.40629578	128.2728882	141
17/03/2021	22:00:00	212650	900	13512.97949	37.36575699	127.2888412	122
17/03/2021	22:15:00	213550	900	766.4955444	36.60010529	141.066803	6
17/03/2021	22:30:00	214450	900	1582.500244	36.20252609	139.8927917	12
17/03/2021	22:45:00	215350	900	119.4999542	36.51305389	125.5795975	1
17/03/2021	23:00:00	216250	900	1125.884399	36.19620895	138.6739807	10
17/03/2021	23:15:00	217150	900	11570.70508	36.82130051	143.6034241	103
17/03/2021	23:30:00	218050	900	12726.66113	37.51415634	107.3654251	111
17/03/2021	23:45:00	218950	900	9448.744141	37.51826477	115.1151962	85
18/03/2021	00:00:00	219850	900	5597.071777	37.37244034	118.4139481	46
18/03/2021	00:15:00	220750	900	524.5102539	36.57223892	136.1418762	4
18/03/2021	00:30:00	221650	900	1054.998413	36.27813721	121.0860672	9
18/03/2021	00:45:00	222550	900	12719.1377	36.12916946	156.3926086	110
18/03/2021	01:00:00	223450	900	6102.029785	36.94526672	140.0815735	57
18/03/2021	01:15:00	224350	900	16679.06836	37.23829269	140.3269501	150
18/03/2021	01:30:00	225250	900	12199.34668	37.33794403	118.4862976	114
18/03/2021	01:45:00	226150	900	7962.595703	37.07068634	165.5144501	73
18/03/2021	02:00:00	227050	900	13300.91699	37.20809555	151.9118958	123
18/03/2021	02:15:00	227950	900	6432.505859	36.98043442	116.4985886	53
18/03/2021	02:30:00	228850	900	10131.47852	36.63703537	157.1938629	92
18/03/2021	02:45:00	229750	900	0	36.89779282	56.82551193	0
18/03/2021	03:00:00	230650	900	331.2825012	36.58567047	66.65110779	2
18/03/2021	03:15:00	231550	900	484.7140808	35.68981552	118.4351654	5
18/03/2021	03:30:00	232450	900	1104.481567	36.06612015	119.5592651	9
18/03/2021	03:45:00	233350	900	1248.353027	36.49484634	113.261322	11
18/03/2021	04:00:00	234250	900	7310.211426	36.61064529	145.9336395	63
18/03/2021	04:15:00	235150	900	10604.05762	36.74360657	141.0874634	87
18/03/2021	04:30:00	236050	900	18278.5918	37.1528511	131.8014526	159
18/03/2021	04:45:00	236950	900	8298.188477	37.24934006	134.9611053	77
18/03/2021	05:00:00	237850	900	6238.001465	37.25294876	182.5574493	55
18/03/2021	05:15:00	238750	900	15243.98633	37.46021652	123.4089355	130
18/03/2021	05:30:00	239650	900	18121.86719	37.47973251	149.7058411	163
18/03/2021	05:45:00	240550	900	15184.16211	37.43959045	145.3233185	131
18/03/2021	06:00:00	241450	900	8455.967773	37.36029053	159.3353119	70
18/03/2021	06:15:00	242350	900	5517.863281	37.4082756	164.5027008	47
18/03/2021	06:30:00	243250	900	9595.802734	37.14326859	159.1069489	76
18/03/2021	06:45:00	244150	900	7970.830078	36.64199066	145.6119232	66
18/03/2021	07:00:00	245050	900	3563.884766	35.97491837	137.5177155	28
18/03/2021	07:15:00	245950	900	0	35.14920044	124.0101013	0
18/03/2021	07:30:00	246850	900	0	35.39634323	120.7345352	0
18/03/2021	07:45:00	247750	900	995.4432373	35.25060272	117.5743866	9
18/03/2021	08:00:00	248650	900	313.3027954	34.94326782	118.4487076	3
18/03/2021	08:15:00	249550	900	0	35.45597839	38.3224678	0
18/03/2021	08:30:00	250450	900	119.4943008	35.38950729	78.50617981	1
18/03/2021	08:45:00	251350	900	4677.561035	35.66117096	76.45067596	41
18/03/2021	09:00:00	252250	900	7536.357422	35.84326553	149.8079529	62
18/03/2021	09:15:00	253150	900	2682.099365	36.01170731	122.1378555	26
18/03/2021	09:30:00	254050	900	0	35.61478424	113.5808563	0
18/03/2021	09:45:00	254950	900	239.0001678	35.49911499	119.4746552	2
18/03/2021	10:00:00	255850	900	0	35.47423935	119.8531647	0
18/03/2021	10:15:00	256750	900	0	35.34766769	119.4392242	0
18/03/2021	10:30:00	257650	900	0	35.48835754	119.5881348	0
18/03/2021	10:45:00	258550	900	0	35.32329941	119.8142395	0
15/03/2021	10:45:00	0	900	3033.133057	34.66571808	164.7476654	27
15/03/2021	11:00:00	481	900	418.5613098	35.00995255	153.8601685	4
15/03/2021	11:15:00	1381	900	398.2193909	34.84049225	105.3367081	4
15/03/2021	11:30:00	2281	900	535.2074585	34.74454117	73.64971924	6
15/03/2021	11:45:00	3181	900	690.9943237	34.36360168	124.9933777	6
15/03/2021	12:00:00	4081	900	119.5001526	34.67863846	140.2941895	1
15/03/2021	12:15:00	4981	900	0	34.61048889	115.050087	0
15/03/2021	12:30:00	5881	900	120	34.08232117	150.500351	1
15/03/2021	12:45:00	6781	900	2370.0625	34.41701508	158.7053833	17
15/03/2021	13:00:00	7681	900	337.8836975	35.0625267	78.3572464	5
15/03/2021	13:15:00	8581	900	0	35.02047348	53.03047943	0
15/03/2021	13:30:00	9481	900	0	34.23356247	93.53333282	0
15/03/2021	13:45:00	10381	900	836.5145264	34.26358795	141.2664948	7
15/03/2021	14:00:00	11281	900	239.9999695	34.28906631	153.3755798	2
15/03/2021	14:15:00	12181	900	119.5	33.73407364	166.9356079	1
15/03/2021	14:30:00	13081	900	119.4999542	33.84387207	65.83918762	1
15/03/2021	14:45:00	13981	900	1733.670044	34.21884537	83.48989105	15
15/03/2021	15:00:00	14881	900	598.5012207	35.0188179	123.6187592	5
15/03/2021	15:15:00	15781	900	1296.298218	34.48516464	151.178772	12
15/03/2021	15:30:00	16681	900	0	34.66072083	142.9394226	0
15/03/2021	15:45:00	17581	900	1445.224731	34.11655426	111.7090149	11
15/03/2021	16:00:00	18481	900	5071.789063	34.24285507	145.1802521	43
15/03/2021	16:15:00	19381	900	2193.330322	34.85320663	124.0286789	18
15/03/2021	16:30:00	20281	900	1874.321777	34.55585098	172.48526	15
15/03/2021	16:45:00	21181	900	2055.861084	34.93875122	131.3152161	19
15/03/2021	17:00:00	22081	900	122.687973	35.54842758	120.4549026	1
15/03/2021	17:15:00	22981	900	394.1789246	34.13457108	125.1009369	4
15/03/2021	17:30:00	23881	900	2188.358887	34.442276	136.9901276	18
15/03/2021	17:45:00	24781	900	972.2763672	34.37856293	139.0477448	7
15/03/2021	18:00:00	25681	900	8519.763672	34.46899033	212.8355713	71
15/03/2021	18:15:00	26581	900	4699.335938	34.70523834	166.2136383	42
15/03/2021	18:30:00	27481	900	8374.230469	34.40485382	152.9909515	70
15/03/2021	18:45:00	28381	900	8365.424805	34.34500122	159.9550934	74
15/03/2021	19:00:00	29281	900	4967.826172	34.37989426	209.8465729	45
15/03/2021	19:15:00	30181	900	1223.995972	34.23224258	134.922226	10
15/03/2021	19:30:00	31081	900	10186.64941	34.18904877	253.1229553	92
15/03/2021	19:45:00	31981	900	2196.671387	34.47890091	265.513031	22
15/03/2021	20:00:00	32881	900	8013.194824	34.12163925	221.4638062	70
15/03/2021	20:15:00	33781	900	4662.74707	34.24326706	180.3730011	42
15/03/2021	20:30:00	34681	900	0	35.34788513	117.4251556	0
15/03/2021	20:45:00	35581	900	1050.557373	35.52619553	126.9373245	7
15/03/2021	21:00:00	36481	900	1917.785767	35.15842056	82.34786987	15
15/03/2021	21:15:00	37381	900	3078.534912	33.92921829	163.2956238	29
15/03/2021	21:30:00	38281	900	1655.419067	33.77734756	203.8883362	13
15/03/2021	21:45:00	39181	900	2459.135254	34.3181076	122.4588318	25
15/03/2021	22:00:00	40081	900	7025.470703	34.36283493	221.2816162	68
15/03/2021	22:15:00	40981	900	11562.66895	34.15692902	235.487915	108
15/03/2021	22:30:00	41881	900	14844.49707	34.16098785	194.5304718	131
15/03/2021	22:45:00	42781	900	10086.25684	33.93437958	191.2490692	85
15/03/2021	23:00:00	43681	900	516.7001953	34.79290771	115.8005447	4
15/03/2021	23:15:00	44581	900	1531.390259	34.67181015	184.4043732	15
15/03/2021	23:30:00	45481	900	836.9940796	34.08573151	240.0026398	7
15/03/2021	23:45:00	46381	900	358.5003662	34.06090164	228.2174377	3
16/03/2021	00:00:00	47281	900	5483.389648	34.30604172	121.1030884	59
16/03/2021	00:15:00	48181	900	11316.50586	34.05623627	293.5079041	94
16/03/2021	00:30:00	49081	900	6429.975586	34.23658371	245.6025391	60
16/03/2021	00:45:00	49981	900	1314.483765	34.5941658	207.3461761	11
16/03/2021	01:00:00	50881	900	239.0001221	34.53338242	280.5614929	2
16/03/2021	01:15:00	51781	900	239.0001678	34.3221817	244.5029755	2
16/03/2021	01:30:00	52681	900	1460.037842	34.30884171	242.1819763	17
16/03/2021	01:45:00	53581	900	7900.236328	34.4528923	231.5661621	68
16/03/2021	02:00:00	54481	900	8553.131836	34.32162476	225.7603149	71
16/03/2021	02:15:00	55381	900	7983.706055	34.17554092	182.5973053	66
16/03/2021	02:30:00	56281	900	2267.911621	34.73097229	141.7017822	19
16/03/2021	02:45:00	57181	900	922.6807861	35.17875671	166.7012939	8
16/03/2021	03:00:00	58081	900	408.99823	34.99215698	123.4349899	3
16/03/2021	03:15:00	58981	900	288.4985962	35.01636124	144.5415497	2
16/03/2021	03:30:00	59881	900	4299.431152	34.84708405	138.4369965	40
16/03/2021	03:45:00	60781	900	8950.777344	34.42634964	187.489151	76
16/03/2021	04:00:00	61681	900	11184.40723	34.15163422	171.9542236	94
16/03/2021	04:15:00	62581	900	12376.53125	34.41851807	225.5649567	108
16/03/2021	04:30:00	63481	900	7214.758789	34.26954651	211.451355	63
16/03/2021	04:45:00	64381	900	9956.5625	34.17866898	165.9752502	79
16/03/2021	05:00:00	65281	900	14219.79297	34.13685989	172.4152527	117
16/03/2021	05:15:00	66181	900	12904.59863	34.28164673	161.2381897	100
16/03/2021	05:30:00	67081	900	11388.88086	34.21477127	158.4020081	93
16/03/2021	05:45:00	67981	900	4100.791016	34.86429596	115.3135757	34
16/03/2021	06:00:00	68881	900	0	34.93678665	119.9536896	0
16/03/2021	06:15:00	69781	900	119.499939	35.00118256	24.57451057	1
16/03/2021	06:30:00	70681	900	119.4996643	35.199646	0.197838873	0
16/03/2021	06:45:00	71581	900	239.0001068	34.70517349	162.3916931	2
16/03/2021	07:00:00	72481	900	910.3553467	34.30787277	130.7255096	9
16/03/2021	07:15:00	73381	900	10284.8125	34.17285156	189.6015625	87
16/03/2021	07:30:00	74281	900	9323.129883	34.14078903	148.5394135	72
16/03/2021	07:45:00	75181	900	478.0005493	34.84360886	121.7746582	4
16/03/2021	08:00:00	76081	900	0	34.92025375	64.91929626	0
16/03/2021	08:15:00	76981	900	358.4999695	34.83044052	123.0504303	3
16/03/2021	08:30:00	77881	900	1006.341003	34.66283417	107.189621	9
16/03/2021	08:45:00	78781	900	3139.253418	34.15027237	110.2716904	29
16/03/2021	09:00:00	79681	900	14416.28027	33.80078888	178.0398712	116
16/03/2021	09:15:00	80581	900	4489.568848	34.53379822	106.5266037	36
16/03/2021	09:30:00	81481	900	935.4882202	35.52865219	100.1430893	7
16/03/2021	09:45:00	82381	900	745.1980591	34.83931732	72.26433563	7
16/03/2021	10:00:00	83281	900	119.4999847	34.47299576	114.8795776	0
16/03/2021	10:15:00	84181	900	239.000061	34.35795975	139.9564819	2
16/03/2021	10:30:00	85081	900	1005.523071	34.22640228	129.3597717	8
16/03/2021	10:45:00	85981	900	119.4985199	34.49778366	124.8241806	1
16/03/2021	11:00:00	86881	900	0	34.17584991	119.5	0
16/03/2021	11:15:00	87781	900	0	34.44987488	127.0036316	0
16/03/2021	11:30:00	88681	900	239.5050201	34.06513214	111.1347351	2
16/03/2021	11:45:00	89581	900	358.4972839	33.87047195	116.9192886	3
16/03/2021	12:00:00	90481	900	766.4976807	34.76568985	86.69731903	6
16/03/2021	12:15:00	91381	900	239.9998169	34.36868668	120.69767	2
16/03/2021	12:30:00	92281	900	289.3524475	34.22133636	103.7503586	2
16/03/2021	12:45:00	93181	900	1294.699097	34.65705109	125.6372223	11
16/03/2021	13:00:00	94081	900	643.5806274	34.23429871	129.2728119	6
16/03/2021	13:15:00	94981	900	779.1157837	33.85100555	143.0650024	5
16/03/2021	13:30:00	95881	900	358.5006714	34.0266304	103.3839035	3
16/03/2021	13:45:00	96781	900	0	33.92508698	145.4868317	0
16/03/2021	14:00:00	97681	900	6994.15918	34.5084343	149.8399506	60
16/03/2021	14:15:00	98581	900	2231.134766	34.76558304	150.4605103	19
16/03/2021	14:30:00	99481	900	0	34.64567947	119.5	0
16/03/2021	14:45:00	100381	900	721.4896851	34.4376564	158.8456879	5
16/03/2021	15:00:00	101281	900	286.111084	34.19457626	120.8073883	2
16/03/2021	15:15:00	102181	900	670.8898926	34.19701767	137.3301392	6
16/03/2021	15:30:00	103081	900	6572.768066	34.69561768	137.5865936	61
16/03/2021	15:45:00	103981	900	1011.500793	34.7808342	182.7896423	11
16/03/2021	16:00:00	104881	900	289.352478	34.83023834	134.0253296	2
16/03/2021	16:15:00	105781	900	120.0000153	34.6200943	94.92551422	1
16/03/2021	16:30:00	106681	900	527.4970703	34.57940674	70.79879761	3
16/03/2021	16:45:00	107581	900	119.4990692	34.58901215	126.1558075	1
16/03/2021	17:00:00	108481	900	1075.498657	33.9197731	156.2696381	9
16/03/2021	17:15:00	109381	900	2752.71582	34.40173721	96.66646576	23
16/03/2021	17:30:00	110281	900	3973.920166	34.82470703	190.9248962	35
16/03/2021	17:45:00	111181	900	0	34.64066315	139.3343506	0
16/03/2021	18:00:00	112081	900	1920.088257	34.38314819	141.4843445	18
16/03/2021	18:15:00	112981	900	9157.091797	34.33763123	165.2447815	77
16/03/2021	18:30:00	113881	900	8050.090332	34.40301132	125.7053452	65
16/03/2021	18:45:00	114781	900	11013.47559	34.27338028	140.4353638	98
16/03/2021	19:00:00	115681	900	8228.510742	34.04330826	163.8104248	74
16/03/2021	19:15:00	116581	900	11821.54883	34.04588699	151.4595947	96
16/03/2021	19:30:00	117481	900	8977.410156	34.10762405	173.2848053	79
16/03/2021	19:45:00	118381	900	13226.97852	33.90179825	187.5064697	112
16/03/2021	20:00:00	119281	900	12780.4834	34.05254745	168.8160706	121
16/03/2021	20:15:00	120181	900	4177.904297	34.22922897	154.25914	36
16/03/2021	20:30:00	121081	900	696.50354	34.76846313	147.0836182	6
16/03/2021	20:45:00	121981	900	478.0004272	34.72012711	230.2941132	4
16/03/2021	21:00:00	122881	900	527.5383911	34.49094009	118.0729523	4
16/03/2021	21:15:00	123781	900	6719.411621	34.72177505	165.5991058	60
16/03/2021	21:30:00	124681	900	9287.186523	33.9679184	169.9914703	76
16/03/2021	21:45:00	125581	900	4887.659668	34.06665039	223.5039978	42
16/03/2021	22:00:00	126481	900	9464.907227	34.10039902	166.0030212	90
16/03/2021	22:15:00	127381	900	1019.119629	34.52662659	174.9915771	9
16/03/2021	22:30:00	128281	900	2016.473877	35.46290207	125.7018127	16
16/03/2021	22:45:00	129181	900	9745.501953	34.16695023	267.1931152	84
16/03/2021	23:00:00	130081	900	12947.28418	34.04706192	264.3544617	118
16/03/2021	23:15:00	130981	900	6456.393066	34.17232895	177.990448	56
16/03/2021	23:30:00	131881	900	5898.661621	34.26027679	195.8776245	52
16/03/2021	23:45:00	132781	900	9527.714844	33.89295959	181.4416504	82
17/03/2021	00:00:00	133681	900	9998.705078	33.92522812	181.1547394	92
17/03/2021	00:15:00	134581	900	7855.51416	34.08219528	197.735672	68
17/03/2021	00:30:00	135481	900	6937.505859	34.37584686	160.5487518	65
17/03/2021	00:45:00	136381	900	1347.560669	34.64221573	138.6053619	11
17/03/2021	01:00:00	137281	900	288.4987183	34.3171463	123.7017899	2
17/03/2021	01:15:00	138181	900	119.5	34.31987381	165.9810486	1
17/03/2021	01:30:00	139081	900	597.4988403	34.22829056	88.88680267	4
17/03/2021	01:45:00	139981	900	471.4012146	34.50346375	194.0218201	3
17/03/2021	02:00:00	140881	900	1708.155273	34.28310013	163.7932281	15
17/03/2021	02:15:00	141781	900	8679.02832	34.15187454	188.0532837	73
17/03/2021	02:30:00	142681	900	7126.400391	34.19245529	164.619751	61
17/03/2021	02:45:00	143581	900	8730.353516	34.28744507	158.9404602	81
17/03/2021	03:00:00	144481	900	358.5005798	34.80374527	120.9975433	3
17/03/2021	03:15:00	145381	900	3158.083252	34.60270691	115.9326782	26
17/03/2021	03:30:00	146281	900	10327.64844	34.41677856	163.341156	86
17/03/2021	03:45:00	147181	900	11736.8916	34.06698227	192.4238892	100
17/03/2021	04:00:00	148081	900	6568.807129	34.03708267	170.925293	56
17/03/2021	04:15:00	148981	900	16060.70703	34.0661087	188.9057312	149
17/03/2021	04:30:00	149881	900	10182.97559	33.96056366	186.0462036	88
17/03/2021	04:45:00	150781	900	16389.60156	34.17970657	178.1881561	140
17/03/2021	05:00:00	151681	900	5434.427734	33.97272873	185.2178955	41
17/03/2021	05:15:00	152581	900	13999.84863	33.98738098	167.6469269	121
17/03/2021	05:30:00	153481	900	14122.68066	34.07767868	173.6559601	119
17/03/2021	05:45:00	154381	900	5231.96582	34.37430954	96.1218338	45
17/03/2021	06:00:00	155281	900	0	34.05672836	14.99592209	0
17/03/2021	06:15:00	156181	900	107.6165237	33.43915176	112.3853226	1
17/03/2021	06:30:00	157081	900	1331.17627	34.6879158	154.2173462	14
17/03/2021	06:45:00	157981	900	3975.366211	34.24657822	86.94593048	41
17/03/2021	07:00:00	158881	900	0	34.32769012	119.5	0
17/03/2021	07:15:00	159781	900	0	34.5766716	116.1357574	0
17/03/2021	07:30:00	160681	900	359.0003967	34.55329895	135.2908478	3
17/03/2021	07:45:00	161581	900	358.5009155	33.76477051	111.65802	3
17/03/2021	08:00:00	162481	900	252.5899048	33.96187973	116.0810242	2
17/03/2021	08:15:00	163381	900	732.4082642	34.66840744	112.7530212	6
17/03/2021	08:30:00	164281	900	7462.834473	34.35717392	137.0528259	62
17/03/2021	08:45:00	165181	900	7148.075195	34.17861176	160.3903046	59
17/03/2021	09:00:00	166081	900	119.5000534	34.49607086	120.7197647	1
17/03/2021	09:15:00	166981	900	965.2097168	34.69313049	74.45410156	8
17/03/2021	09:30:00	167881	900	0	34.94694519	117.7133865	0
17/03/2021	09:45:00	168781	900	2136.944336	34.25202942	148.0740356	17
17/03/2021	10:00:00	169681	900	12208.95313	33.86603546	184.5043335	95
17/03/2021	10:15:00	170581	900	3456.591064	34.73191071	154.8630371	29
17/03/2021	10:30:00	171481	900	239.000061	34.81210327	131.411026	2
17/03/2021	10:45:00	172381	900	597.5014038	34.38831329	136.9226379	5
17/03/2021	11:00:00	173281	900	119.5	34.15643692	168.9676056	1
17/03/2021	11:15:00	174181	900	3151.2771	34.67689133	80.65065765	28
17/03/2021	11:30:00	175081	900	2059.603027	34.85526276	117.9713593	17
17/03/2021	11:45:00	175981	900	119.5000381	34.9457016	119.7276917	1
17/03/2021	12:00:00	176881	900	119.4967957	34.36501312	132.2480164	1
17/03/2021	12:15:00	177781	900	119.5	34.20604324	129.7326508	1
17/03/2021	12:30:00	178681	900	103.3086777	34.17034149	120.8532562	1
17/03/2021	12:45:00	179581	900	1089.482666	34.10068512	136.0820618	11
17/03/2021	13:00:00	180481	900	239.0013428	34.56982803	125.2515335	2
17/03/2021	13:15:00	181381	900	120.0000153	34.32782364	136.1663513	1
17/03/2021	13:30:00	182281	900	866.1962891	34.88933182	153.3652039	7
17/03/2021	13:45:00	183181	900	7097.861816	34.55206299	207.2936707	60
17/03/2021	14:00:00	184081	900	1374.321289	35.00541306	76.8085022	12
17/03/2021	14:15:00	184981	900	358.5	34.16791916	72.13497162	3
17/03/2021	14:30:00	185881	900	288.4983826	34.50262833	160.0793762	3
17/03/2021	14:45:00	186781	900	0	33.93635178	158.0045776	0
17/03/2021	15:00:00	187681	900	597.5009155	33.88893509	135.1086731	5
17/03/2021	15:15:00	188581	900	238.9909058	34.69381714	110.8606415	2
17/03/2021	15:30:00	189481	900	2354.699463	35.2963562	113.1704407	18
17/03/2021	15:45:00	190381	900	626.4927979	35.00474548	146.7016296	4
17/03/2021	16:00:00	191281	900	646.9968262	34.14450073	84.34693909	5
17/03/2021	16:15:00	192181	900	885.9990845	34.55093765	122.9024658	7
17/03/2021	16:30:00	193081	900	408.7546692	34.88339615	97.07191467	3
17/03/2021	16:45:00	193981	900	427.7204285	33.70204163	133.6365356	3
17/03/2021	17:00:00	194881	900	1603.995361	34.67646408	154.3256531	14
17/03/2021	17:15:00	195781	900	3741.78418	34.39894104	140.5981903	30
17/03/2021	17:30:00	196681	900	1223.162842	34.63920212	121.9154968	12
17/03/2021	17:45:00	197581	900	1368.827637	34.73451233	129.2654114	11
17/03/2021	18:00:00	198481	900	9467.920898	34.51651001	164.0287476	82
17/03/2021	18:15:00	199381	900	5850.357422	34.56806564	150.1106262	57
17/03/2021	18:30:00	200281	900	11217.21875	34.67174911	150.6572571	104
17/03/2021	18:45:00	201181	900	9461.307617	34.17787552	152.6073151	80
17/03/2021	19:00:00	202081	900	11764.85742	34.23592377	162.6210785	104
17/03/2021	19:15:00	202981	900	2090.578857	35.1160965	157.5917816	15
17/03/2021	19:30:00	203881	900	6818.019531	34.40407181	188.1730194	60
17/03/2021	19:45:00	204781	900	8401.515625	34.21432495	271.1890564	70
17/03/2021	20:00:00	205681	900	2950.323486	34.59001923	157.2546387	25
17/03/2021	20:15:00	206581	900	646.9985962	34.55197906	253.4939728	5
17/03/2021	20:30:00	207481	900	3566.458008	33.95158768	204.3663177	32
17/03/2021	20:45:00	208381	900	8113.541992	34.88124847	201.7370605	64
17/03/2021	21:00:00	209281	900	13902.34961	34.27952957	291.7434082	121
17/03/2021	21:15:00	210181	900	5809.861816	34.43663788	306.8343201	52
17/03/2021	21:30:00	211081	900	0	34.58115768	296.9239807	0
17/03/2021	21:45:00	211981	900	790.8429565	34.30545425	193.9383545	7
17/03/2021	22:00:00	212881	900	4403.820313	34.86870575	173.7646332	39
17/03/2021	22:15:00	213781	900	1019.548889	34.46127701	161.0173035	9
17/03/2021	22:30:00	214681	900	2547.52417	34.42098236	164.3682098	24
17/03/2021	22:45:00	215581	900	1244.479858	34.4958725	129.5233612	10
17/03/2021	23:00:00	216481	900	12349.72852	34.88559723	132.0057831	105
17/03/2021	23:15:00	217381	900	18028.14258	34.17604828	152.9292603	153
17/03/2021	23:30:00	218281	900	11584.73145	34.04423523	218.514328	95
17/03/2021	23:45:00	219181	900	12855.01758	34.05391693	160.9700623	110
18/03/2021	00:00:00	220081	900	13695.05957	34.17913437	179.9634857	124
18/03/2021	00:15:00	220981	900	6931.581055	34.42572021	226.5127106	62
18/03/2021	00:30:00	221881	900	0	34.72509003	119.5	0
18/03/2021	00:45:00	222781	900	442.9994202	34.33189392	146.5601959	3
18/03/2021	01:00:00	223681	900	0	34.23071289	142.1902924	0
18/03/2021	01:15:00	224581	900	358.4998779	34.11051559	136.181839	3
18/03/2021	01:30:00	225481	900	716.9995728	34.55763245	117.2972794	5
18/03/2021	01:45:00	226381	900	2324.686523	34.33336639	189.4312592	20
18/03/2021	02:00:00	227281	900	14533.8623	34.40550995	180.7762604	127
18/03/2021	02:15:00	228181	900	12728.66309	34.25777054	182.3306427	105
18/03/2021	02:30:00	229081	900	8639.568359	34.10483932	137.9672852	73
18/03/2021	02:45:00	229981	900	836.5008545	35.01335144	102.0038757	7
18/03/2021	03:00:00	230881	900	3301.886475	34.2875824	184.803009	30
18/03/2021	03:15:00	231781	900	4272	34.63777924	225.6358032	42
18/03/2021	03:30:00	232681	900	14723.2168	34.46231079	195.3839569	134
18/03/2021	03:45:00	233581	900	15591.05469	34.81936264	172.2230377	131
18/03/2021	04:00:00	234481	900	12968.40723	34.77524567	183.9123383	114
18/03/2021	04:15:00	235381	900	12224.6709	34.60449982	137.6790009	116
18/03/2021	04:30:00	236281	900	10487.65527	34.60557175	184.8617401	88
18/03/2021	04:45:00	237181	900	18380.61133	34.71583176	195.1514435	161
18/03/2021	05:00:00	238081	900	13124.22559	34.69704056	163.5352478	126
18/03/2021	05:15:00	238981	900	21867.39844	34.46162033	172.3888855	197
18/03/2021	05:30:00	239881	900	8403.597656	34.91706085	154.9463806	67
18/03/2021	05:45:00	240781	900	1611.478516	35.54427338	105.3455811	11
18/03/2021	06:00:00	241681	900	337.9968567	34.80994797	122.0898972	2
18/03/2021	06:15:00	242581	900	0	33.63136673	119.6329422	0
18/03/2021	06:30:00	243481	900	4300.566406	34.43495941	150.8605347	34
18/03/2021	06:45:00	244381	900	4472.45752	34.67173386	183.1266174	37
18/03/2021	07:00:00	245281	900	120.0163422	34.57946396	145.3212738	1
18/03/2021	07:15:00	246181	900	0	34.44487381	61.88504028	0
18/03/2021	07:30:00	247081	900	0	34.27239227	75.81876373	0
18/03/2021	07:45:00	247981	900	0	33.9687233	119.5	0
18/03/2021	08:00:00	248881	900	288.4996948	33.91949081	81.64427948	2
18/03/2021	08:15:00	249781	900	119.5000381	34.07976151	69.65010834	1
18/03/2021	08:30:00	250681	900	2061.479248	34.70786285	133.8184662	15
18/03/2021	08:45:00	251581	900	3817.587402	34.75147247	141.5145416	38
18/03/2021	09:00:00	252481	900	527.4981079	35.14867401	130.4989471	5
18/03/2021	09:15:00	253381	900	358.5000916	35.2212677	123.2371368	2
18/03/2021	09:30:00	254281	900	3954.053223	34.85892105	159.519516	33
18/03/2021	09:45:00	255181	900	119.5000763	35.1135788	117.9667206	1
18/03/2021	10:00:00	256081	900	0	34.45167542	119.2018204	0
18/03/2021	10:15:00	256981	900	322.2982788	34.23631668	93.28992462	2
18/03/2021	10:30:00	257881	900	1099.689209	34.28202057	146.9072266	6
18/03/2021	10:45:00	258781	900	653.9190063	34.1693306	135.2667236	7
15/03/2021	10:45:00	0	900	4482.283691	33.93969727	164.7476654	39
15/03/2021	11:00:00	481	900	119.4999542	34.36558151	153.8601685	1
15/03/2021	11:15:00	1381	900	119.5	34.24157715	105.3367081	1
15/03/2021	11:30:00	2281	900	0	33.7173233	73.64971924	0
15/03/2021	11:45:00	3181	900	289.3524475	34.36342621	124.9933777	2
15/03/2021	12:00:00	4081	900	599.4987183	34.4712677	140.2941895	5
15/03/2021	12:15:00	4981	900	628.0568848	34.58969116	115.050087	6
15/03/2021	12:30:00	5881	900	0	34.01808167	150.500351	0
15/03/2021	12:45:00	6781	900	119.5	33.79866791	158.7053833	1
15/03/2021	13:00:00	7681	900	408.8511047	33.65908432	78.3572464	4
15/03/2021	13:15:00	8581	900	288.8521729	34.54543304	53.03047943	3
15/03/2021	13:30:00	9481	900	1137.497314	34.376194	93.53333282	10
15/03/2021	13:45:00	10381	900	4976.616211	34.34627533	141.2664948	47
15/03/2021	14:00:00	11281	900	239.9999847	34.89945221	153.3755798	2
15/03/2021	14:15:00	12181	900	444.4263611	33.80801773	166.9356079	3
15/03/2021	14:30:00	13081	900	0	33.96025085	65.83918762	0
15/03/2021	14:45:00	13981	900	1183.029785	34.53539658	83.48989105	7
15/03/2021	15:00:00	14881	900	1012.362488	33.86109161	123.6187592	10
15/03/2021	15:15:00	15781	900	9631.539063	34.06042099	151.178772	95
15/03/2021	15:30:00	16681	900	0	34.48837662	142.9394226	0
15/03/2021	15:45:00	17581	900	268.6832886	33.91703033	111.7090149	2
15/03/2021	16:00:00	18481	900	807.8256836	33.54709244	145.1802521	7
15/03/2021	16:15:00	19381	900	4084.486572	34.22832489	124.0286789	34
15/03/2021	16:30:00	20281	900	9409.214844	33.66312408	172.48526	79
15/03/2021	16:45:00	21181	900	578.7053223	34.37710953	131.3152161	5
15/03/2021	17:00:00	22081	900	240.0010376	34.27626801	120.4549026	2
15/03/2021	17:15:00	22981	900	120	35.04590225	125.1009369	1
15/03/2021	17:30:00	23881	900	3171.943604	34.4504776	136.9901276	26
15/03/2021	17:45:00	24781	900	7520.040039	33.42254257	139.0477448	63
15/03/2021	18:00:00	25681	900	9432.261719	34.0337677	212.8355713	90
15/03/2021	18:15:00	26581	900	4324.845215	33.46125412	166.2136383	36
15/03/2021	18:30:00	27481	900	10959.34473	33.66220093	152.9909515	97
15/03/2021	18:45:00	28381	900	14359.6709	33.99554825	159.9550934	122
15/03/2021	19:00:00	29281	900	11070.49219	34.32107162	209.8465729	108
15/03/2021	19:15:00	30181	900	2253.272949	34.14292526	134.922226	21
15/03/2021	19:30:00	31081	900	3833.001221	33.44587326	253.1229553	33
15/03/2021	19:45:00	31981	900	14300.85547	33.67837143	265.513031	131
15/03/2021	20:00:00	32881	900	12631.56836	33.60529327	221.4638062	111
15/03/2021	20:15:00	33781	900	10967.75195	33.35047531	180.3730011	102
15/03/2021	20:30:00	34681	900	768.0143433	34.88349533	117.4251556	6
15/03/2021	20:45:00	35581	900	597.5003662	35.34425735	126.9373245	5
15/03/2021	21:00:00	36481	900	269.1378174	34.34199524	82.34786987	2
15/03/2021	21:15:00	37381	900	8418.101563	33.53852463	163.2956238	79
15/03/2021	21:30:00	38281	900	7555.302734	33.59979248	203.8883362	68
15/03/2021	21:45:00	39181	900	1989.12915	33.92947006	122.4588318	15
15/03/2021	22:00:00	40081	900	1199.124146	33.81557083	221.2816162	12
15/03/2021	22:15:00	40981	900	10243.28418	33.29337692	235.487915	89
15/03/2021	22:30:00	41881	900	18255.68555	33.76878738	194.5304718	160
15/03/2021	22:45:00	42781	900	9336.108398	33.82488251	191.2490692	78
15/03/2021	23:00:00	43681	900	358.5018005	33.9715004	115.8005447	2
15/03/2021	23:15:00	44581	900	239.0052795	33.71348572	184.4043732	2
15/03/2021	23:30:00	45481	900	9182.078125	33.7402153	240.0026398	83
15/03/2021	23:45:00	46381	900	3947.702393	33.89859009	228.2174377	37
16/03/2021	00:00:00	47281	900	238.9994507	33.95832062	121.1030884	2
16/03/2021	00:15:00	48181	900	1374.066528	33.68360901	293.5079041	14
16/03/2021	00:30:00	49081	900	513.524353	34.14407349	245.6025391	4
16/03/2021	00:45:00	49981	900	8697.613281	34.9030571	207.3461761	75
16/03/2021	01:00:00	50881	900	12546.42676	33.50437927	280.5614929	101
16/03/2021	01:15:00	51781	900	11371.9209	33.41110992	244.5029755	105
16/03/2021	01:30:00	52681	900	14620.93555	33.51872635	242.1819763	130
16/03/2021	01:45:00	53581	900	5320.966309	33.74985123	231.5661621	39
16/03/2021	02:00:00	54481	900	8092.925293	33.58477783	225.7603149	72
16/03/2021	02:15:00	55381	900	9462.227539	33.56555939	182.5973053	80
16/03/2021	02:30:00	56281	900	936.7058716	34.48454285	141.7017822	9
16/03/2021	02:45:00	57181	900	321.2702026	34.24185944	166.7012939	2
16/03/2021	03:00:00	58081	900	201.3502045	34.66011047	123.4349899	2
16/03/2021	03:15:00	58981	900	54.39421844	34.46998215	144.5415497	0
16/03/2021	03:30:00	59881	900	3794.358398	34.42667389	138.4369965	30
16/03/2021	03:45:00	60781	900	14003.39453	33.43946075	187.489151	126
16/03/2021	04:00:00	61681	900	14583.67578	33.39358521	171.9542236	126
16/03/2021	04:15:00	62581	900	12399.8125	33.30938721	225.5649567	113
16/03/2021	04:30:00	63481	900	9605.704102	33.37042236	211.451355	85
16/03/2021	04:45:00	64381	900	6654.295898	33.65199661	165.9752502	57
16/03/2021	05:00:00	65281	900	11621.48926	33.50457764	172.4152527	113
16/03/2021	05:15:00	66181	900	8132.340332	33.57756805	161.2381897	74
16/03/2021	05:30:00	67081	900	0	34.88840866	158.4020081	0
16/03/2021	05:45:00	67981	900	478.0004272	33.82120132	115.3135757	4
16/03/2021	06:00:00	68881	900	407.9988708	34.36539459	119.9536896	3
16/03/2021	06:15:00	69781	900	0	34.37680817	24.57451057	0
16/03/2021	06:30:00	70681	900	0	34.26758194	0.197838873	0
16/03/2021	06:45:00	71581	900	119.9991226	34.2361908	162.3916931	1
16/03/2021	07:00:00	72481	900	3280.316162	34.21812439	130.7255096	29
16/03/2021	07:15:00	73381	900	9603.276367	33.49925995	189.6015625	85
16/03/2021	07:30:00	74281	900	3320.748779	33.81803894	148.5394135	29
16/03/2021	07:45:00	75181	900	332.6208496	34.74498749	121.7746582	3
16/03/2021	08:00:00	76081	900	25.84182358	34.73979568	64.91929626	0
16/03/2021	08:15:00	76981	900	112.6660919	34.62547302	123.0504303	1
16/03/2021	08:30:00	77881	900	366.3105469	34.4682579	107.189621	3
16/03/2021	08:45:00	78781	900	2837.14502	33.76150131	110.2716904	24
16/03/2021	09:00:00	79681	900	13542.35645	33.28583145	178.0398712	114
16/03/2021	09:15:00	80581	900	6278.897949	33.54330063	106.5266037	55
16/03/2021	09:30:00	81481	900	0	34.98796463	100.1430893	0
16/03/2021	09:45:00	82381	900	175.421402	35.12036514	72.26433563	2
16/03/2021	10:00:00	83281	900	4803.922852	34.72122192	114.8795776	44
16/03/2021	10:15:00	84181	900	12671.14941	33.22948456	139.9564819	109
16/03/2021	10:30:00	85081	900	3222.401855	33.61312866	129.3597717	26
16/03/2021	10:45:00	85981	900	119.4999161	34.20596695	124.8241806	0
16/03/2021	11:00:00	86881	900	0	33.7652092	119.5	0
16/03/2021	11:15:00	87781	900	407.9982605	33.94368362	127.0036316	3
16/03/2021	11:30:00	88681	900	239.0000458	34.1146431	111.1347351	2
16/03/2021	11:45:00	89581	900	646.9573975	34.15371323	116.9192886	6
16/03/2021	12:00:00	90481	900	628.0811768	33.70096207	86.69731903	6
16/03/2021	12:15:00	91381	900	694.744812	34.39825439	120.69767	6
16/03/2021	12:30:00	92281	900	0	34.0140419	103.7503586	0
16/03/2021	12:45:00	93181	900	1195.010742	33.62719345	125.6372223	10
16/03/2021	13:00:00	94081	900	874.2366333	33.93041992	129.2728119	7
16/03/2021	13:15:00	94981	900	9120.895508	33.90242386	143.0650024	75
16/03/2021	13:30:00	95881	900	119.5002899	34.85802078	103.3839035	1
16/03/2021	13:45:00	96781	900	82.38663483	34.35122681	145.4868317	1
16/03/2021	14:00:00	97681	900	662.8199463	33.90807343	149.8399506	6
16/03/2021	14:15:00	98581	900	3204.00708	34.07753754	150.4605103	7
16/03/2021	14:30:00	99481	900	0	33.74509048	119.5	0
16/03/2021	14:45:00	100381	900	288.8495483	33.83555984	158.8456879	3
16/03/2021	15:00:00	101281	900	4350.662109	34.07356262	120.8073883	38
16/03/2021	15:15:00	102181	900	647.8631592	34.40015411	137.3301392	6
16/03/2021	15:30:00	103081	900	837.4915161	33.78402328	137.5865936	7
16/03/2021	15:45:00	103981	900	7152.430176	33.4929657	182.7896423	60
16/03/2021	16:00:00	104881	900	169.352478	34.35209274	134.0253296	1
16/03/2021	16:15:00	105781	900	102.0370941	34.44426346	94.92551422	1
16/03/2021	16:30:00	106681	900	1992.44165	34.24873352	70.79879761	17
16/03/2021	16:45:00	107581	900	5100.259277	34.307724	126.1558075	50
16/03/2021	17:00:00	108481	900	6421.422852	34.08584595	156.2696381	57
16/03/2021	17:15:00	109381	900	935.5632324	34.77075958	96.66646576	8
16/03/2021	17:30:00	110281	900	1955.711548	33.8446846	190.9248962	18
16/03/2021	17:45:00	111181	900	119.4999542	34.85910034	139.3343506	1
16/03/2021	18:00:00	112081	900	4298.986328	34.10501099	141.4843445	35
16/03/2021	18:15:00	112981	900	14237.375	33.97399521	165.2447815	130
16/03/2021	18:30:00	113881	900	9957.581055	33.65087128	125.7053452	78
16/03/2021	18:45:00	114781	900	14555.06055	33.83341217	140.4353638	134
16/03/2021	19:00:00	115681	900	9615.741211	33.60985947	163.8104248	85
16/03/2021	19:15:00	116581	900	10916.80566	33.77632904	151.4595947	96
16/03/2021	19:30:00	117481	900	13186.85156	33.61590958	173.2848053	115
16/03/2021	19:45:00	118381	900	17899.36523	33.57035446	187.5064697	162
16/03/2021	20:00:00	119281	900	15650.27344	33.85865021	168.8160706	147
16/03/2021	20:15:00	120181	900	8074.321289	33.96095657	154.25914	68
16/03/2021	20:30:00	121081	900	1646.54248	33.88755035	147.0836182	14
16/03/2021	20:45:00	121981	900	10929.70508	33.89069748	230.2941132	103
16/03/2021	21:00:00	122881	900	935.4814453	34.77270889	118.0729523	7
16/03/2021	21:15:00	123781	900	7724.742676	33.75735855	165.5991058	72
16/03/2021	21:30:00	124681	900	9161.194336	33.28190613	169.9914703	82
16/03/2021	21:45:00	125581	900	12035.25488	33.23147202	223.5039978	102
16/03/2021	22:00:00	126481	900	1361.103271	33.90390396	166.0030212	12
16/03/2021	22:15:00	127381	900	1586.859863	33.65812683	174.9915771	12
16/03/2021	22:30:00	128281	900	23.14175224	33.82314301	125.7018127	0
16/03/2021	22:45:00	129181	900	358.5003052	33.7825737	267.1931152	3
16/03/2021	23:00:00	130081	900	13158.65137	33.89304733	264.3544617	115
16/03/2021	23:15:00	130981	900	10376.56738	33.8016777	177.990448	97
16/03/2021	23:30:00	131881	900	1538.472778	33.80124283	195.8776245	6
16/03/2021	23:45:00	132781	900	9226.37793	33.50665665	181.4416504	75
17/03/2021	00:00:00	133681	900	10659.44727	33.28385925	181.1547394	91
17/03/2021	00:15:00	134581	900	8053.401367	33.41039276	197.735672	69
17/03/2021	00:30:00	135481	900	11357.04102	33.61382294	160.5487518	102
17/03/2021	00:45:00	136381	900	0	33.57793427	138.6053619	0
17/03/2021	01:00:00	137281	900	119.4996719	33.50058746	123.7017899	1
17/03/2021	01:15:00	138181	900	119.5009918	34.49664307	165.9810486	1
17/03/2021	01:30:00	139081	900	99.49780273	35.00797653	88.88680267	1
17/03/2021	01:45:00	139981	900	8003.851074	35.00275421	194.0218201	67
17/03/2021	02:00:00	140881	900	11685.48438	33.38071823	163.7932281	103
17/03/2021	02:15:00	141781	900	10210.83984	33.2710762	188.0532837	89
17/03/2021	02:30:00	142681	900	10750.89648	33.17101669	164.619751	100
17/03/2021	02:45:00	143581	900	13114.54004	33.31459045	158.9404602	111
17/03/2021	03:00:00	144481	900	4691.887695	33.77785492	120.9975433	47
17/03/2021	03:15:00	145381	900	4795.661133	34.34538651	115.9326782	40
17/03/2021	03:30:00	146281	900	239.0001984	33.87960434	163.341156	2
17/03/2021	03:45:00	147181	900	0	33.34423447	192.4238892	0
17/03/2021	04:00:00	148081	900	4809.54541	33.62026978	170.925293	40
17/03/2021	04:15:00	148981	900	16680.16406	33.70812988	188.9057312	152
17/03/2021	04:30:00	149881	900	13383.03516	33.4222374	186.0462036	116
17/03/2021	04:45:00	150781	900	12384.18359	33.45949936	178.1881561	110
17/03/2021	05:00:00	151681	900	5967.046387	33.61407089	185.2178955	45
17/03/2021	05:15:00	152581	900	11030.80957	33.34605408	167.6469269	100
17/03/2021	05:30:00	153481	900	13115.9873	33.4910202	173.6559601	118
17/03/2021	05:45:00	154381	900	1252.124023	34.13246536	96.1218338	12
17/03/2021	06:00:00	155281	900	358.5	33.53440094	14.99592209	3
17/03/2021	06:15:00	156181	900	239.0001068	33.41812134	112.3853226	2
17/03/2021	06:30:00	157081	900	119.5	33.54140091	154.2173462	1
17/03/2021	06:45:00	157981	900	169.3523865	33.87461853	86.94593048	1
17/03/2021	07:00:00	158881	900	0	33.63427353	119.5	0
17/03/2021	07:15:00	159781	900	935.4957886	33.34731293	116.1357574	8
17/03/2021	07:30:00	160681	900	4584.605957	33.90571213	135.2908478	41
17/03/2021	07:45:00	161581	900	2803.738281	34.58718491	111.65802	21
17/03/2021	08:00:00	162481	900	0	34.83217621	116.0810242	0
17/03/2021	08:15:00	163381	900	289.3522949	33.91518021	112.7530212	3
17/03/2021	08:30:00	164281	900	647.8521118	33.43897629	137.0528259	6
17/03/2021	08:45:00	165181	900	15770.83203	33.5038147	160.3903046	142
17/03/2021	09:00:00	166081	900	926.565918	35.03204346	120.7197647	7
17/03/2021	09:15:00	166981	900	376.960968	34.23460388	74.45410156	3
17/03/2021	09:30:00	167881	900	39.93980408	33.60963821	117.7133865	0
17/03/2021	09:45:00	168781	900	119.4985886	33.43689346	148.0740356	1
17/03/2021	10:00:00	169681	900	14991.04785	33.35311508	184.5043335	126
17/03/2021	10:15:00	170581	900	8350.228516	33.56592941	154.8630371	68
17/03/2021	10:30:00	171481	900	555.7041626	35.09138489	131.411026	5
17/03/2021	10:45:00	172381	900	0	34.56034851	136.9226379	0
17/03/2021	11:00:00	173281	900	0	33.94676208	168.9676056	0
17/03/2021	11:15:00	174181	900	2989.191406	33.73104858	80.65065765	27
17/03/2021	11:30:00	175081	900	597.5182495	34.05130005	117.9713593	5
17/03/2021	11:45:00	175981	900	0	33.73249054	119.7276917	0
17/03/2021	12:00:00	176881	900	0	33.66806793	132.2480164	0
17/03/2021	12:15:00	177781	900	118.0163803	33.4733696	129.7326508	1
17/03/2021	12:30:00	178681	900	50.98589706	33.68217468	120.8532562	0
17/03/2021	12:45:00	179581	900	2554.72168	33.73557663	136.0820618	21
17/03/2021	13:00:00	180481	900	844.9896851	34.68624115	125.2515335	5
17/03/2021	13:15:00	181381	900	136.6539307	34.01134872	136.1663513	1
17/03/2021	13:30:00	182281	900	680.215332	33.82889557	153.3652039	6
17/03/2021	13:45:00	183181	900	6485.830566	33.80002213	207.2936707	58
17/03/2021	14:00:00	184081	900	1533.01001	34.77347183	76.8085022	12
17/03/2021	14:15:00	184981	900	162.9615631	35.33737946	72.13497162	1
17/03/2021	14:30:00	185881	900	76.03220367	34.26160049	160.0793762	1
17/03/2021	14:45:00	186781	900	478.0020447	33.58013153	158.0045776	4
17/03/2021	15:00:00	187681	900	646.9435425	33.96442795	135.1086731	5
17/03/2021	15:15:00	188581	900	568.3510132	34.42402267	110.8606415	4
17/03/2021	15:30:00	189481	900	1372.610718	33.91884613	113.1704407	11
17/03/2021	15:45:00	190381	900	251.2807159	34.18513489	146.7016296	3
17/03/2021	16:00:00	191281	900	5269.190918	34.38800049	84.34693909	50
17/03/2021	16:15:00	192181	900	5972.348633	34.42987442	122.9024658	54
17/03/2021	16:30:00	193081	900	313.4274292	35.3441925	97.07191467	3
17/03/2021	16:45:00	193981	900	363.0361023	34.77090454	133.6365356	3
17/03/2021	17:00:00	194881	900	1030.78894	34.7336235	154.3256531	7
17/03/2021	17:15:00	195781	900	3651.143311	34.61870956	140.5981903	32
17/03/2021	17:30:00	196681	900	2729.583984	34.56269836	121.9154968	25
17/03/2021	17:45:00	197581	900	5345.237793	34.22444153	129.2654114	47
17/03/2021	18:00:00	198481	900	11746.12988	33.52231216	164.0287476	104
17/03/2021	18:15:00	199381	900	11838.1084	33.55657959	150.1106262	102
17/03/2021	18:30:00	200281	900	13858.9668	33.82521057	150.6572571	128
17/03/2021	18:45:00	201181	900	14997.22461	33.50973892	152.6073151	139
17/03/2021	19:00:00	202081	900	8758.238281	33.56447601	162.6210785	77
17/03/2021	19:15:00	202981	900	11666.59375	34.02664185	157.5917816	95
17/03/2021	19:30:00	203881	900	7747.828613	33.24520874	188.1730194	71
17/03/2021	19:45:00	204781	900	239.000061	33.59689713	271.1890564	2
17/03/2021	20:00:00	205681	900	407.9984436	33.87810135	157.2546387	3
17/03/2021	20:15:00	206581	900	13977.59668	33.64776993	253.4939728	128
17/03/2021	20:30:00	207481	900	11643.61328	33.23039627	204.3663177	100
17/03/2021	20:45:00	208381	900	478.0002747	34.59692383	201.7370605	4
17/03/2021	21:00:00	209281	900	0	34.45793533	291.7434082	0
17/03/2021	21:15:00	210181	900	3479.962158	34.1133461	306.8343201	28
17/03/2021	21:30:00	211081	900	13895.7666	33.75343323	296.9239807	127
17/03/2021	21:45:00	211981	900	6951.631836	33.54569626	193.9383545	59
17/03/2021	22:00:00	212881	900	358.5092773	34.38806534	173.7646332	3
17/03/2021	22:15:00	213781	900	407.9988403	34.75187302	161.0173035	3
17/03/2021	22:30:00	214681	900	1434.938965	34.33267593	164.3682098	13
17/03/2021	22:45:00	215581	900	2212.230957	33.71569061	129.5233612	22
17/03/2021	23:00:00	216481	900	10952.72266	33.86816406	132.0057831	90
17/03/2021	23:15:00	217381	900	14074.26563	33.43457413	152.9292603	120
17/03/2021	23:30:00	218281	900	15351.0332	33.46798325	218.514328	136
17/03/2021	23:45:00	219181	900	15369.2793	33.21348953	160.9700623	136
18/03/2021	00:00:00	220081	900	12379.75293	33.22540665	179.9634857	111
18/03/2021	00:15:00	220981	900	9962.893555	33.54150009	226.5127106	91
18/03/2021	00:30:00	221881	900	0	34.68586731	119.5	0
18/03/2021	00:45:00	222781	900	0	34.64825439	146.5601959	0
18/03/2021	01:00:00	223681	900	119.4999695	34.16552353	142.1902924	1
18/03/2021	01:15:00	224581	900	119.4999924	33.29982376	136.181839	1
18/03/2021	01:30:00	225481	900	407.9985046	33.63582993	117.2972794	3
18/03/2021	01:45:00	226381	900	10505.61914	33.81337357	189.4312592	96
18/03/2021	02:00:00	227281	900	14855.99023	33.61289215	180.7762604	128
18/03/2021	02:15:00	228181	900	12553.37598	33.2604866	182.3306427	103
18/03/2021	02:30:00	229081	900	6275.558105	33.32413101	137.9672852	49
18/03/2021	02:45:00	229981	900	836.5172729	34.60457993	102.0038757	7
18/03/2021	03:00:00	230881	900	239.0002289	33.88985825	184.803009	2
18/03/2021	03:15:00	231781	900	6325.394043	33.51571274	225.6358032	58
18/03/2021	03:30:00	232681	900	13692.3457	33.57394028	195.3839569	114
18/03/2021	03:45:00	233581	900	13275.56543	33.39230728	172.2230377	117
18/03/2021	04:00:00	234481	900	17500.98047	33.46718216	183.9123383	158
18/03/2021	04:15:00	235381	900	11501.58887	33.38119507	137.6790009	93
18/03/2021	04:30:00	236281	900	9893.057617	33.56991577	184.8617401	78
18/03/2021	04:45:00	237181	900	20625.45508	33.52488708	195.1514435	173
18/03/2021	05:00:00	238081	900	10105.35352	33.57389832	163.5352478	88
18/03/2021	05:15:00	238981	900	9675.629883	34.03974915	172.3888855	85
18/03/2021	05:30:00	239881	900	1771.999268	33.81967926	154.9463806	14
18/03/2021	05:45:00	240781	900	646.9801636	33.42353439	105.3455811	5
18/03/2021	06:00:00	241681	900	358.5003967	34.18649292	122.0898972	3
18/03/2021	06:15:00	242581	900	160.6178284	34.64332581	119.6329422	0
18/03/2021	06:30:00	243481	900	9477.5	34.0826149	150.8605347	85
18/03/2021	06:45:00	244381	900	11535.54688	33.1980629	183.1266174	95
18/03/2021	07:00:00	245281	900	6965.653809	33.44534302	145.3212738	62
18/03/2021	07:15:00	246181	900	119.499855	35.2767067	61.88504028	1
18/03/2021	07:30:00	247081	900	119.4999542	34.40351486	75.81876373	1
18/03/2021	07:45:00	247981	900	0	33.81551743	119.5	0
18/03/2021	08:00:00	248881	900	0	33.8012085	81.64427948	0
18/03/2021	08:15:00	249781	900	239.0003204	33.79217911	69.65010834	2
18/03/2021	08:30:00	250681	900	647.3549194	33.60113525	133.8184662	5
18/03/2021	08:45:00	251581	900	9747.693359	33.76874924	141.5145416	90
18/03/2021	09:00:00	252481	900	6289.426758	34.106987	130.4989471	58
18/03/2021	09:15:00	253381	900	407.9983215	34.18399811	123.2371368	3
18/03/2021	09:30:00	254281	900	602.0769653	33.71697617	159.519516	5
18/03/2021	09:45:00	255181	900	238.9997711	33.65040207	117.9667206	2
18/03/2021	10:00:00	256081	900	168.9982605	33.90879059	119.2018204	1
18/03/2021	10:15:00	256981	900	0	34.11691666	93.28992462	0
18/03/2021	10:30:00	257881	900	4761.236816	33.8791275	146.9072266	45
18/03/2021	10:45:00	258781	900	6501.999023	33.29162979	135.2667236	58
