# Supplementary material for: Deep learning for behaviour classification in a preclinical brain injury model
Source: PLoS One. 2022 Jun 15;17(6):e0268962. doi: 10.1371/journal.pone.0268962 (PMC9200342; doi:10.1371/journal.pone.0268962)
Supplement: S1 File — (ZIP) [file pone.0268962.s002.zip › Supplementary_data/CRANIO.GrD.WEEK5.csv]

date	time	time since start (s)	bin duration (s)	distance (mm)	temperature (C)	separation (mm)	transition
20/03/2021	11:30:00	13463	1800	0	34.60435867	53.10660172	0
20/03/2021	12:00:00	15263	1800	0	34.59973145	0	0
20/03/2021	07:30:00	0	1800	17502.00195	37.09518433	187.4670258	158
20/03/2021	08:00:00	863	1800	15222.53906	36.43369675	148.2291565	130
20/03/2021	08:30:00	2663	1800	7624.887207	36.0222435	90.16750336	63
20/03/2021	09:00:00	4463	1800	1080.00293	36.11677933	80.44189453	9
20/03/2021	09:30:00	6263	1800	119.5025711	35.63201523	91.06483459	1
20/03/2021	10:00:00	8063	1800	2176.226318	35.75926971	84.6368866	19
20/03/2021	10:30:00	9863	1800	614.0314941	35.83595276	61.89297104	5
20/03/2021	11:00:00	11663	1800	9128.841797	35.79334259	88.10829926	80
20/03/2021	11:30:00	13463	1800	288.8547363	35.70839691	90.63921356	2
20/03/2021	12:00:00	15263	1800	480.0005188	35.81713486	70.19004822	4
20/03/2021	12:30:00	17063	1800	9984.774414	35.27997589	97.66663361	92
20/03/2021	13:00:00	18863	1800	4781.400391	35.2000351	117.9781799	40
20/03/2021	13:30:00	20663	1800	1394.251343	34.87165833	87.44052124	11
20/03/2021	14:00:00	22463	1800	6605.390625	35.9329071	54.6234436	61
20/03/2021	14:30:00	24263	1800	169.3818512	35.21307373	97.21007538	1
20/03/2021	15:00:00	26063	1800	239.0014496	35.0484314	38.10647583	2
20/03/2021	15:30:00	27863	1800	2112.754883	35.2967453	100.2835999	18
20/03/2021	16:00:00	29663	1800	8144.60791	36.00534821	106.5744858	65
20/03/2021	16:30:00	31463	1800	1067.798706	36.00619888	69.98987579	9
20/03/2021	17:00:00	33263	1800	3341.943848	35.1522789	103.945755	32
20/03/2021	17:30:00	35063	1800	10515.85742	36.29531479	123.60849	95
20/03/2021	18:00:00	36863	1800	6073.006348	36.16873169	116.3706665	57
20/03/2021	18:30:00	38663	1800	28585.26367	36.97202682	118.5950089	250
20/03/2021	19:00:00	40463	1800	12680.76172	36.34657669	129.2016144	112
20/03/2021	19:30:00	42263	1800	23646.97656	37.12127686	111.5267258	209
20/03/2021	20:00:00	44063	1800	17621.89453	37.12150574	117.8276749	154
20/03/2021	20:30:00	45863	1800	9295.975586	37.05823135	120.2315445	78
20/03/2021	21:00:00	47663	1800	5142.45752	35.81321335	142.0943451	41
20/03/2021	21:30:00	49463	1800	6320.205078	36.30931854	119.6580887	58
20/03/2021	22:00:00	51263	1800	30956.58203	36.73168182	118.8144913	274
20/03/2021	22:30:00	53063	1800	32109.50977	37.24692917	118.0699005	295
20/03/2021	23:00:00	54863	1800	18470.68945	36.81162643	122.9065704	167
20/03/2021	23:30:00	56663	1800	18878.4375	36.52482986	117.7267761	166
21/03/2021	00:00:00	58463	1800	23466.02148	36.98810959	116.3349762	206
21/03/2021	00:30:00	60263	1800	23662.15234	37.14124298	120.0986786	203
21/03/2021	01:00:00	62063	1800	22984.99609	37.0544548	132.6113586	193
21/03/2021	01:30:00	63863	1800	13018.6582	37.02513123	122.8589249	121
21/03/2021	02:00:00	65663	1800	358.5010681	36.50926208	119.7536316	3
21/03/2021	02:30:00	67463	1800	1732.417114	36.31736755	124.6551743	16
21/03/2021	03:00:00	69263	1800	1275.902954	36.14480972	113.4126663	10
21/03/2021	03:30:00	71063	1800	24337.51758	36.61123657	134.7053528	217
21/03/2021	04:00:00	72863	1800	23021.92969	37.07487488	139.1370544	209
21/03/2021	04:30:00	74663	1800	34113.69531	36.92437744	152.8135681	301
21/03/2021	05:00:00	76463	1800	38694.36719	37.06749725	133.2236938	346
21/03/2021	05:30:00	78263	1800	26098.02734	36.79310608	133.5739288	244
21/03/2021	06:00:00	80063	1800	30761.18555	36.98337555	178.4872437	273
21/03/2021	06:30:00	81863	1800	36379.30859	36.66374588	128.832962	340
21/03/2021	07:00:00	83663	1800	11145.07031	36.33535004	113.2369766	103
21/03/2021	07:30:00	85463	1800	0	35.28920746	53.91252899	0
21/03/2021	08:00:00	87263	1800	4004.216553	35.67136765	86.23654938	39
21/03/2021	08:30:00	89063	1800	1295.702026	35.67044067	103.7119675	11
21/03/2021	09:00:00	90863	1800	239.0002136	35.38459015	133.0790253	1
21/03/2021	09:30:00	92663	1800	408.0058899	35.06342316	60.79746246	1
21/03/2021	10:00:00	94463	1800	358.5003967	35.31754684	33.84328461	2
21/03/2021	10:30:00	96263	1800	1970.024048	35.33943939	94.49501038	14
21/03/2021	11:00:00	98063	1800	11424.50781	35.29198456	88.10289764	105
21/03/2021	11:30:00	99863	1800	23212.35742	36.09712601	109.2523422	209
21/03/2021	12:00:00	101663	1800	1084.255859	35.76560593	68.11878967	11
21/03/2021	12:30:00	103463	1800	289.3592834	36.03759766	32.57995987	2
21/03/2021	13:00:00	105263	1800	648.3531494	34.9425621	103.0648575	5
21/03/2021	13:30:00	107063	1800	239.9620667	35.16028214	116.7390976	2
21/03/2021	14:00:00	108863	1800	1534.014893	35.12696838	20.85104942	13
21/03/2021	14:30:00	110663	1800	717.0025635	36.02552795	139.7157288	6
21/03/2021	15:00:00	112463	1800	716.8164063	35.61804581	116.6449585	6
21/03/2021	15:30:00	114263	1800	7976.236328	35.75840378	113.4365082	64
21/03/2021	16:00:00	116063	1800	0	35.63740921	61.891716	0
21/03/2021	16:30:00	117863	1800	0	35.90988159	0	0
21/03/2021	17:00:00	119663	1800	7595.82373	35.76729965	89.94503784	69
21/03/2021	17:30:00	121463	1800	5450.22168	36.38705444	104.8918686	43
21/03/2021	18:00:00	123263	1800	16220.35742	36.40095901	116.7273102	135
21/03/2021	18:30:00	125063	1800	18024.33594	36.72277069	127.0858917	160
21/03/2021	19:00:00	126863	1800	27813.58203	37.1074295	112.6969528	256
21/03/2021	19:30:00	128663	1800	36855.05859	37.23126221	124.4385452	352
21/03/2021	20:00:00	130463	1800	21039.29492	37.301548	136.1650848	181
21/03/2021	20:30:00	132263	1800	796.8031006	36.60352325	135.5695953	6
21/03/2021	21:00:00	134063	1800	19807.69922	36.41784286	129.7470398	168
21/03/2021	21:30:00	135863	1800	25905.80273	37.18445587	119.6723785	231
21/03/2021	22:00:00	137663	1800	20630.50781	37.22679901	148.8456726	179
21/03/2021	22:30:00	139463	1800	24158.36719	37.16831207	159.6005554	218
21/03/2021	23:00:00	141263	1800	25589.4082	36.92111969	118.823288	234
21/03/2021	23:30:00	143063	1800	7982.536133	36.69830704	92.52114105	63
22/03/2021	00:00:00	144863	1800	3374.217773	35.87731552	129.4133759	32
22/03/2021	00:30:00	146663	1800	25735.25977	36.48701096	119.8426361	234
22/03/2021	01:00:00	148463	1800	26698.95508	37.14315796	98.4127655	244
22/03/2021	01:30:00	150263	1800	28425.37695	37.37293625	127.0674438	265
22/03/2021	02:00:00	152063	1800	15046.46387	37.04514694	101.8053894	139
22/03/2021	02:30:00	153863	1800	26915.45313	37.25258255	164.1838989	244
22/03/2021	03:00:00	155663	1800	19861.75195	37.04581451	114.5392303	181
22/03/2021	03:30:00	157463	1800	2264.094727	36.46656036	109.7263336	18
22/03/2021	04:00:00	159263	1800	1526.893311	36.44829559	143.9958496	14
22/03/2021	04:30:00	161063	1800	10607.41797	36.16323471	131.5142212	90
22/03/2021	05:00:00	162863	1800	20004.69922	36.68532562	114.0306854	172
22/03/2021	05:30:00	164663	1800	34997.53125	36.80115509	130.3175049	318
22/03/2021	06:00:00	166463	1800	29542.66406	36.95275879	189.02211	262
22/03/2021	06:30:00	168263	1800	32477.25391	36.68699646	150.8353119	285
22/03/2021	07:00:00	170063	1800	3003.151123	35.99096298	113.7283859	32
22/03/2021	07:30:00	171863	1800	0	34.80344391	62.16389847	0
22/03/2021	08:00:00	173663	1800	0	35.19366837	86.07455444	0
22/03/2021	08:30:00	175463	1800	0	35.3664093	118.9753876	0
22/03/2021	09:00:00	177263	1800	4750.369141	35.07563019	107.8539886	41
22/03/2021	09:30:00	179063	1800	19701.40039	36.08964539	108.4881744	176
22/03/2021	10:00:00	180863	1800	2436.292969	36.01007462	118.5524902	23
22/03/2021	10:30:00	182663	1800	0	35.92001724	102.9317093	0
22/03/2021	11:00:00	184463	1800	238.9998474	35.39696884	43.60725784	2
22/03/2021	11:30:00	186263	1800	0	34.93852615	59.73749924	0
22/03/2021	12:00:00	188063	1800	0	35.16159058	34.19859314	0
22/03/2021	12:30:00	189863	1800	477.9855042	35.22209549	93.04898071	4
22/03/2021	13:00:00	191663	1800	5833.42041	35.26827621	98.10228729	52
22/03/2021	13:30:00	193463	1800	3336.211426	35.18371201	95.56126404	27
22/03/2021	14:00:00	195263	1800	9531.644531	36.11587906	113.8354034	88
22/03/2021	14:30:00	197063	1800	0	35.56731033	92.53121948	0
22/03/2021	15:00:00	198863	1800	169.0083923	35.8503685	50.06826019	2
22/03/2021	15:30:00	200663	1800	528.8526001	35.36736679	112.7274246	4
22/03/2021	16:00:00	202463	1800	4928.662109	35.17344284	122.1542892	47
22/03/2021	16:30:00	204263	1800	4241.744141	35.80965424	112.3738632	38
22/03/2021	17:00:00	206063	1800	1637.863525	35.84976578	98.991745	14
22/03/2021	17:30:00	207863	1800	2825.322266	35.92573929	87.31171417	25
22/03/2021	18:00:00	209663	1800	17125.04297	36.20928955	131.0423279	161
22/03/2021	18:30:00	211463	1800	4718.870117	36.09843063	118.4339447	41
22/03/2021	19:00:00	213263	1800	21978.07813	36.84258652	112.5096664	202
22/03/2021	19:30:00	215063	1800	42801.22266	37.18400574	126.7770996	404
22/03/2021	20:00:00	216863	1800	27090.63672	37.41992569	153.0212402	242
22/03/2021	20:30:00	218663	1800	18705.2832	37.24917603	219.9582825	169
22/03/2021	21:00:00	220463	1800	30579.83203	37.21852875	203.4121399	269
22/03/2021	21:30:00	222263	1800	10109.94238	36.64054108	136.5451508	92
22/03/2021	22:00:00	224063	1800	11709.91992	36.01816177	177.5402985	107
22/03/2021	22:30:00	225863	1800	11474.86621	36.86304474	161.3669739	105
22/03/2021	23:00:00	227663	1800	25196.94531	37.37665176	219.0197601	227
22/03/2021	23:30:00	229463	1800	29992.21289	37.18970108	174.9714203	266
23/03/2021	00:00:00	231263	1800	4340.09375	36.73828888	148.6173706	39
23/03/2021	00:30:00	233063	1800	23875.47656	36.6257019	171.0005493	217
23/03/2021	01:00:00	234863	1800	37885.55859	37.21550751	150.3020325	357
23/03/2021	01:30:00	236663	1800	27175.94727	37.20463943	112.9682541	251
23/03/2021	02:00:00	238463	1800	19732.70898	37.35019302	139.5400391	184
23/03/2021	02:30:00	240263	1800	6870.341797	36.48396301	167.4788361	62
23/03/2021	03:00:00	242063	1800	3210.193359	36.44516754	119.5008698	25
23/03/2021	03:30:00	243863	1800	29148.10547	36.92208481	173.2840118	267
23/03/2021	04:00:00	245663	1800	43063.64844	37.32357407	159.3750458	398
23/03/2021	04:30:00	247463	1800	42434.15625	37.31615448	143.5930176	375
23/03/2021	05:00:00	249263	1800	41194.46484	37.23310089	125.7883148	372
23/03/2021	05:30:00	251063	1800	42377.69531	37.32378387	138.3532715	383
23/03/2021	06:00:00	252863	1800	42863.89453	37.12417603	149.5241241	380
23/03/2021	06:30:00	254663	1800	18980.02734	36.74032593	139.7583923	173
23/03/2021	07:00:00	256463	1800	407.9990234	35.54107285	122.1440201	3
23/03/2021	07:30:00	258263	1800	288.4594116	35.14302826	111.3824081	2
20/03/2021	07:30:00	0	1800	10510.79102	32.91026306	171.6569214	87
20/03/2021	08:00:00	863	1800	17435.79102	32.88825989	150.0593414	154
20/03/2021	08:30:00	2663	1800	2453.871338	33.25841141	102.8553772	20
20/03/2021	09:00:00	4463	1800	1535.913452	33.03697968	83.39828491	14
20/03/2021	09:30:00	6263	1800	1490.728149	33.13937759	123.0367203	12
20/03/2021	10:00:00	8063	1800	238.9996643	32.95272064	110.9736481	2
20/03/2021	10:30:00	9863	1800	119.4994812	32.91277313	87.90078735	1
20/03/2021	11:00:00	11663	1800	7063.671875	33.0151825	96.87680817	61
20/03/2021	11:30:00	13463	1800	532.2051392	32.89355087	104.1939545	4
20/03/2021	12:00:00	15263	1800	627.5812378	32.89014053	89.92134094	4
20/03/2021	12:30:00	17063	1800	119.9999771	32.89142609	102.9721146	1
20/03/2021	13:00:00	18863	1800	1544.448608	32.88541412	108.8316803	11
20/03/2021	13:30:00	20663	1800	3992.825195	33.58712006	113.0814133	34
20/03/2021	14:00:00	22463	1800	348.5886841	32.88674164	82.44218445	3
20/03/2021	14:30:00	24263	1800	0	32.92785263	109.6004333	0
20/03/2021	15:00:00	26063	1800	1056.200928	33.17117691	38.19958878	8
20/03/2021	15:30:00	27863	1800	11396.99023	33.73871994	131.5294495	97
20/03/2021	16:00:00	29663	1800	238.9795532	32.90811539	102.315979	2
20/03/2021	16:30:00	31463	1800	686.9842529	32.89029312	118.4824448	6
20/03/2021	17:00:00	33263	1800	4379.140625	33.34194565	111.1781464	37
20/03/2021	17:30:00	35063	1800	7001.564453	32.88847351	128.9310455	62
20/03/2021	18:00:00	36863	1800	4534.679199	33.50947189	117.0471191	42
20/03/2021	18:30:00	38663	1800	10421.33887	32.92412567	113.5208664	88
20/03/2021	19:00:00	40463	1800	18225.93359	32.90654373	123.0579529	176
20/03/2021	19:30:00	42263	1800	24009.5293	32.9080658	121.9963455	221
20/03/2021	20:00:00	44063	1800	2234.937012	33.02177048	111.0733109	14
20/03/2021	20:30:00	45863	1800	4836.351563	32.88547134	110.7664566	44
20/03/2021	21:00:00	47663	1800	14107.33105	32.88754654	141.4900513	126
20/03/2021	21:30:00	49463	1800	4301.425293	32.97542953	106.0204773	38
20/03/2021	22:00:00	51263	1800	25825.23242	32.89477158	140.250946	222
20/03/2021	22:30:00	53063	1800	10363.0166	32.95726395	124.1891632	92
20/03/2021	23:00:00	54863	1800	10699.16602	33.10948181	132.181076	90
20/03/2021	23:30:00	56663	1800	18244.93359	32.95735168	108.0807343	163
21/03/2021	00:00:00	58463	1800	1460.000122	32.90273666	111.5289459	11
21/03/2021	00:30:00	60263	1800	8467.541992	32.88541412	126.1167755	77
21/03/2021	01:00:00	62063	1800	21590.91211	32.89239883	128.3729553	186
21/03/2021	01:30:00	63863	1800	9671.493164	32.88541412	118.7790756	78
21/03/2021	02:00:00	65663	1800	119.5000381	32.88541412	119.5059891	1
21/03/2021	02:30:00	67463	1800	4329.005371	32.89020538	124.4721985	38
21/03/2021	03:00:00	69263	1800	478.0001831	33.22695923	114.9703751	4
21/03/2021	03:30:00	71063	1800	11386.36133	32.9307518	130.6729279	95
21/03/2021	04:00:00	72863	1800	28973.05469	32.89030457	142.5161133	261
21/03/2021	04:30:00	74663	1800	26978.69922	32.88701248	155.6226044	238
21/03/2021	05:00:00	76463	1800	35992.24219	32.89396286	139.8847198	321
21/03/2021	05:30:00	78263	1800	25237.80469	32.91261292	142.3085938	220
21/03/2021	06:00:00	80063	1800	18483.06055	32.88934326	136.4813843	158
21/03/2021	06:30:00	81863	1800	19817.61719	32.89309692	136.2620697	175
21/03/2021	07:00:00	83663	1800	3322.351807	33.01274872	122.303566	27
21/03/2021	07:30:00	85463	1800	1300.984741	32.88541412	53.47657776	13
21/03/2021	08:00:00	87263	1800	238.9988098	33.22774887	86.15581512	2
21/03/2021	08:30:00	89063	1800	3240.17041	32.92596817	114.3054123	25
21/03/2021	09:00:00	90863	1800	223.599823	32.88541412	85.77819824	2
21/03/2021	09:30:00	92663	1800	733.3520508	33.02667236	73.34309387	6
21/03/2021	10:00:00	94463	1800	0	32.88541412	99.53452301	0
21/03/2021	10:30:00	96263	1800	647.8655396	32.94243622	97.53213501	5
21/03/2021	11:00:00	98063	1800	3399.053955	32.88776398	81.30291748	27
21/03/2021	11:30:00	99863	1800	16905.35352	32.95177078	128.6373138	155
21/03/2021	12:00:00	101663	1800	337.9971008	32.88541412	84.51715851	2
21/03/2021	12:30:00	103463	1800	119.4972305	32.88541412	115.8918762	1
21/03/2021	13:00:00	105263	1800	477.9996948	33.45973969	94.15110016	3
21/03/2021	13:30:00	107063	1800	1246.473633	33.04623032	55.95550156	10
21/03/2021	14:00:00	108863	1800	4122.169922	33.07048035	85.08602905	37
21/03/2021	14:30:00	110663	1800	289.375061	32.88724136	139.405777	2
21/03/2021	15:00:00	112463	1800	527.9233398	33.16828537	116.7336884	4
21/03/2021	15:30:00	114263	1800	7921.398438	33.15169144	120.4638367	72
21/03/2021	16:00:00	116063	1800	4615.259766	32.93271637	119.8268204	39
21/03/2021	16:30:00	117863	1800	1576.541138	32.88541412	118.8065567	15
21/03/2021	17:00:00	119663	1800	2703.553223	32.98381805	119.9709244	24
21/03/2021	17:30:00	121463	1800	12965.59082	32.95912933	135.7927094	112
21/03/2021	18:00:00	123263	1800	10306.80469	32.91249847	117.7240677	89
21/03/2021	18:30:00	125063	1800	19402.50195	32.93887329	132.3872833	164
21/03/2021	19:00:00	126863	1800	24327.10156	32.91399002	121.0175476	218
21/03/2021	19:30:00	128663	1800	32177.15039	32.88541412	129.2205048	293
21/03/2021	20:00:00	130463	1800	10850.2168	33.17756271	123.4803085	96
21/03/2021	20:30:00	132263	1800	168.9940033	32.88541412	154.538208	1
21/03/2021	21:00:00	134063	1800	22382.72852	32.8979454	133.6703949	202
21/03/2021	21:30:00	135863	1800	21781.14453	32.90418243	131.3348083	207
21/03/2021	22:00:00	137663	1800	7603.855469	33.08475876	112.6639099	71
21/03/2021	22:30:00	139463	1800	6020.034668	32.89375687	130.6336975	52
21/03/2021	23:00:00	141263	1800	26823.36914	32.95178223	142.9258575	245
21/03/2021	23:30:00	143063	1800	6176.10498	32.88887024	89.07391357	50
22/03/2021	00:00:00	144863	1800	8403.433594	32.93505096	113.1801224	73
22/03/2021	00:30:00	146663	1800	12550.3584	32.88696671	127.5114365	106
22/03/2021	01:00:00	148463	1800	28239.35352	32.8949852	125.3026657	238
22/03/2021	01:30:00	150263	1800	27147.55859	32.97935104	124.4349899	235
22/03/2021	02:00:00	152063	1800	3368.547607	32.98551178	105.6228333	30
22/03/2021	02:30:00	153863	1800	3625.919678	32.88541412	90.69471741	30
22/03/2021	03:00:00	155663	1800	15616.39453	33.13362122	113.4953003	136
22/03/2021	03:30:00	157463	1800	2060.431641	32.98361206	93.89613342	20
22/03/2021	04:00:00	159263	1800	25470.96875	32.89019775	245.2923584	224
22/03/2021	04:30:00	161063	1800	20605.25	32.89260864	172.4483185	182
22/03/2021	05:00:00	162863	1800	23534.97656	32.88562012	139.2856445	208
22/03/2021	05:30:00	164663	1800	26429.53906	32.89567947	159.381073	233
22/03/2021	06:00:00	166463	1800	16825.39648	33.02392197	190.4516602	144
22/03/2021	06:30:00	168263	1800	14667.8916	32.90421295	142.5320435	126
22/03/2021	07:00:00	170063	1800	914.2097778	33.28030396	112.1007538	9
22/03/2021	07:30:00	171863	1800	0	32.99129868	62.41389847	0
22/03/2021	08:00:00	173663	1800	1031.56189	32.91627502	84.37488556	11
22/03/2021	08:30:00	175463	1800	4253.183594	33.65629578	87.20581818	41
22/03/2021	09:00:00	177263	1800	477.9970398	33.13939285	122.4531097	4
22/03/2021	09:30:00	179063	1800	3397.830078	32.93540573	125.6029358	29
22/03/2021	10:00:00	180863	1800	119.4999542	32.89361954	96.81430817	1
22/03/2021	10:30:00	182663	1800	168.9918976	32.88541412	39.41399384	1
22/03/2021	11:00:00	184463	1800	3692.841797	33.09477615	59.17962265	28
22/03/2021	11:30:00	186263	1800	168.9984741	32.93254089	104.9609756	1
22/03/2021	12:00:00	188063	1800	0	32.89372253	115.8579788	0
22/03/2021	12:30:00	189863	1800	0	32.88564301	91.03869629	0
22/03/2021	13:00:00	191663	1800	3450.205566	33.04135132	79.89250183	33
22/03/2021	13:30:00	193463	1800	6652.831055	33.12081528	105.296669	57
22/03/2021	14:00:00	195263	1800	6299.154785	33.81506348	83.92425537	57
22/03/2021	14:30:00	197063	1800	3706.120605	33.34055328	84.61489105	26
22/03/2021	15:00:00	198863	1800	716.9957886	33.27616119	87.42275238	6
22/03/2021	15:30:00	200663	1800	1390.178467	33.07206345	103.8468018	14
22/03/2021	16:00:00	202463	1800	5531.247559	33.21331787	121.7886353	46
22/03/2021	16:30:00	204263	1800	5383.286621	33.00680161	113.6722107	48
22/03/2021	17:00:00	206063	1800	359.5000916	32.93294907	85.07164001	3
22/03/2021	17:30:00	207863	1800	2436.628906	33.30400085	111.9926147	22
22/03/2021	18:00:00	209663	1800	8231.660156	33.11417007	120.334053	75
22/03/2021	18:30:00	211463	1800	10494.38281	33.15092087	146.6112976	91
22/03/2021	19:00:00	213263	1800	26303.375	32.97608185	166.9735718	235
22/03/2021	19:30:00	215063	1800	19012.14648	32.90913773	115.9664993	163
22/03/2021	20:00:00	216863	1800	17348.38672	33.04722214	137.8424988	155
22/03/2021	20:30:00	218663	1800	837.4865723	33.10256577	63.04820633	7
22/03/2021	21:00:00	220463	1800	4964.957031	32.94720459	139.4514923	43
22/03/2021	21:30:00	222263	1800	26047.06445	32.89859009	194.2103119	235
22/03/2021	22:00:00	224063	1800	27582.29492	32.91120911	159.7115326	232
22/03/2021	22:30:00	225863	1800	12061.53711	33.18436813	131.0534515	112
22/03/2021	23:00:00	227663	1800	407.9988708	32.88924408	148.1394196	2
22/03/2021	23:30:00	229463	1800	12334.01953	32.95009232	166.633606	113
23/03/2021	00:00:00	231263	1800	18890.875	32.93944168	185.6467438	168
23/03/2021	00:30:00	233063	1800	28672.44336	32.92780685	166.7297363	254
23/03/2021	01:00:00	234863	1800	8701.532227	32.98125076	175.5918121	75
23/03/2021	01:30:00	236663	1800	33603.23828	32.88609314	125.786499	316
23/03/2021	02:00:00	238463	1800	12486.86328	33.00045013	121.9756699	117
23/03/2021	02:30:00	240263	1800	4950.008301	33.17462158	129.9351807	42
23/03/2021	03:00:00	242063	1800	7793.689453	33.35277176	138.9009705	68
23/03/2021	03:30:00	243863	1800	10958.40723	32.8986702	135.230072	100
23/03/2021	04:00:00	245663	1800	41609	32.89574814	156.4896393	387
23/03/2021	04:30:00	247463	1800	38972.96484	32.88693237	152.7691498	352
23/03/2021	05:00:00	249263	1800	34335.60156	32.89756775	143.5388184	310
23/03/2021	05:30:00	251063	1800	29509.54102	32.96779633	151.717865	270
23/03/2021	06:00:00	252863	1800	26321.82422	32.88983536	147.7116394	232
23/03/2021	06:30:00	254663	1800	14263.79688	33.12772369	152.723053	131
23/03/2021	07:00:00	256463	1800	1698.151123	33.10572052	117.8515549	14
23/03/2021	07:30:00	258263	1800	119.4982834	32.89501953	81.19319153	1
20/03/2021	07:30:00	0	1800	4895.018555	37.05617142	174.8520966	39
20/03/2021	08:00:00	863	1800	16344.07324	36.96998215	169.0574646	142
20/03/2021	08:30:00	2663	1800	11924.58496	36.94466782	117.7127914	95
20/03/2021	09:00:00	4463	1800	6533.760254	36.78268433	135.7207794	55
20/03/2021	09:30:00	6263	1800	1196.00061	36.00205612	91.08294678	10
20/03/2021	10:00:00	8063	1800	2951.884277	35.52023697	93.55884552	23
20/03/2021	10:30:00	9863	1800	1361.51709	36.05599976	113.7480927	10
20/03/2021	11:00:00	11663	1800	599.000061	35.70868683	85.20970154	5
20/03/2021	11:30:00	13463	1800	578.2058716	35.73881912	90.28842163	5
20/03/2021	12:00:00	15263	1800	6090.492188	35.75671387	61.50229263	50
20/03/2021	12:30:00	17063	1800	7841.777832	36.541996	112.0102234	64
20/03/2021	13:00:00	18863	1800	0	35.87147903	106.4434967	0
20/03/2021	13:30:00	20663	1800	1885.803467	35.6848259	133.6319427	16
20/03/2021	14:00:00	22463	1800	289.3147888	35.40536118	24.0552578	3
20/03/2021	14:30:00	24263	1800	0	35.44732666	97.70776367	0
20/03/2021	15:00:00	26063	1800	0	35.20705032	120.2873764	0
20/03/2021	15:30:00	27863	1800	6308.146973	35.75624084	109.5350418	44
20/03/2021	16:00:00	29663	1800	2138.268311	35.87619019	108.9667435	19
20/03/2021	16:30:00	31463	1800	1438.978516	35.74036407	73.27553558	11
20/03/2021	17:00:00	33263	1800	4896.344727	36.33699799	80.30427551	40
20/03/2021	17:30:00	35063	1800	4231.657227	35.86309814	123.77388	33
20/03/2021	18:00:00	36863	1800	3855.515137	36.41054153	125.6751251	32
20/03/2021	18:30:00	38663	1800	18655.46289	37.34255219	116.4582138	167
20/03/2021	19:00:00	40463	1800	17079.64453	37.37860107	111.1186981	143
20/03/2021	19:30:00	42263	1800	22126.38672	37.39430618	121.5437012	198
20/03/2021	20:00:00	44063	1800	5473.339355	36.82572556	123.8210754	48
20/03/2021	20:30:00	45863	1800	2122.584473	36.27950287	109.6593475	16
20/03/2021	21:00:00	47663	1800	8737.582031	36.58356857	122.0104523	75
20/03/2021	21:30:00	49463	1800	14306.80176	36.91640854	110.2415771	110
20/03/2021	22:00:00	51263	1800	24049.00195	37.5083046	133.1595001	216
20/03/2021	22:30:00	53063	1800	18898.1543	37.49074173	131.239563	166
20/03/2021	23:00:00	54863	1800	17868.32422	37.30228806	122.9205322	162
20/03/2021	23:30:00	56663	1800	15965.39063	37.01813507	138.6477509	147
21/03/2021	00:00:00	58463	1800	3981.373779	36.54007721	118.7782593	32
21/03/2021	00:30:00	60263	1800	563.9271851	35.70284271	115.6986694	4
21/03/2021	01:00:00	62063	1800	360.0000916	36.36816788	142.1462402	3
21/03/2021	01:30:00	63863	1800	16828.95508	37.03024292	145.3048553	150
21/03/2021	02:00:00	65663	1800	9009.959961	36.65282059	127.0122681	83
21/03/2021	02:30:00	67463	1800	912.2067261	36.42718506	123.7685242	7
21/03/2021	03:00:00	69263	1800	1350.685059	36.58967972	111.835144	14
21/03/2021	03:30:00	71063	1800	10978.79297	36.52584839	124.2261658	101
21/03/2021	04:00:00	72863	1800	25836.97656	36.98697281	160.837738	239
21/03/2021	04:30:00	74663	1800	27461.13281	37.13318253	151.814743	242
21/03/2021	05:00:00	76463	1800	22211.63086	37.31227112	147.403656	193
21/03/2021	05:30:00	78263	1800	16694.29492	37.44859314	135.3131409	146
21/03/2021	06:00:00	80063	1800	21350.2168	37.51505661	167.692337	180
21/03/2021	06:30:00	81863	1800	21806.53906	37.40670395	133.6851044	194
21/03/2021	07:00:00	83663	1800	12905.37598	37.40724564	121.8129349	110
21/03/2021	07:30:00	85463	1800	8787.395508	36.43397903	142.488266	78
21/03/2021	08:00:00	87263	1800	613.1784058	35.94830704	119.5485458	7
21/03/2021	08:30:00	89063	1800	1273.492065	35.24809647	97.15744781	12
21/03/2021	09:00:00	90863	1800	0	35.17695618	85.70960236	0
21/03/2021	09:30:00	92663	1800	1102.081055	35.2294426	42.22939682	9
21/03/2021	10:00:00	94463	1800	241.373642	35.57057953	15.05067921	2
21/03/2021	10:30:00	96263	1800	239.0001678	35.63218689	99.48786926	2
21/03/2021	11:00:00	98063	1800	2165.435791	35.3705101	114.6291428	19
21/03/2021	11:30:00	99863	1800	15516.7666	36.30661392	113.5280075	131
21/03/2021	12:00:00	101663	1800	288.4983826	35.56365967	99.63210297	3
21/03/2021	12:30:00	103463	1800	131.9478912	35.33751678	47.64926147	1
21/03/2021	13:00:00	105263	1800	1408.733276	35.19410706	128.9479828	11
21/03/2021	13:30:00	107063	1800	342.5679932	35.25239182	76.85154724	1
21/03/2021	14:00:00	108863	1800	1413.833984	35.66335678	56.11906052	12
21/03/2021	14:30:00	110663	1800	3891.785156	36.15460205	161.0710754	37
21/03/2021	15:00:00	112463	1800	0	35.807621	145.6481476	0
21/03/2021	15:30:00	114263	1800	832.5668945	35.4924202	111.4420776	6
21/03/2021	16:00:00	116063	1800	11089.69531	36.73777771	71.44767761	89
21/03/2021	16:30:00	117863	1800	238.9999847	36.1014328	59.07409286	2
21/03/2021	17:00:00	119663	1800	1822.384766	36.05201721	85.04309082	16
21/03/2021	17:30:00	121463	1800	12422.07227	36.84129333	110.4942322	111
21/03/2021	18:00:00	123263	1800	17258.63672	37.2321434	112.3500977	151
21/03/2021	18:30:00	125063	1800	5726.266602	36.74309158	121.94207	43
21/03/2021	19:00:00	126863	1800	20498.77734	37.32704544	121.5747299	183
21/03/2021	19:30:00	128663	1800	26888.1875	37.77424622	129.7120056	245
21/03/2021	20:00:00	130463	1800	6834.700684	37.52960968	113.9554672	62
21/03/2021	20:30:00	132263	1800	1633.922485	37.20516968	132.5512238	14
21/03/2021	21:00:00	134063	1800	10852.50391	36.91812134	153.2105103	92
21/03/2021	21:30:00	135863	1800	19028.61523	37.50244141	128.766922	171
21/03/2021	22:00:00	137663	1800	6548.142578	37.53712082	107.3686752	57
21/03/2021	22:30:00	139463	1800	8046.285156	37.07386017	118.498909	70
21/03/2021	23:00:00	141263	1800	22354.52148	37.44212341	116.8115997	193
21/03/2021	23:30:00	143063	1800	15325.93066	37.66073227	204.9194641	140
22/03/2021	00:00:00	144863	1800	16593.875	37.41032791	161.9846649	144
22/03/2021	00:30:00	146663	1800	15428.42773	37.5244751	129.5648041	136
22/03/2021	01:00:00	148463	1800	21350.00586	37.44514465	118.0278244	179
22/03/2021	01:30:00	150263	1800	4749.583008	36.85362244	138.0208282	39
22/03/2021	02:00:00	152063	1800	407.9986877	36.04562378	107.6317978	3
22/03/2021	02:30:00	153863	1800	0	36.19117355	93.26558685	0
22/03/2021	03:00:00	155663	1800	6185.396973	36.49189758	94.14297485	55
22/03/2021	03:30:00	157463	1800	2334.880127	36.35820007	119.5903473	23
22/03/2021	04:00:00	159263	1800	478.0000916	35.92308426	129.6022186	4
22/03/2021	04:30:00	161063	1800	13949.62109	36.63804245	126.4760971	117
22/03/2021	05:00:00	162863	1800	18043.05078	37.35807419	150.7574615	167
22/03/2021	05:30:00	164663	1800	18248.08203	37.09039307	157.8459473	160
22/03/2021	06:00:00	166463	1800	20352.66992	37.57409668	167.2591248	177
22/03/2021	06:30:00	168263	1800	21266.83594	37.32191849	179.1530304	191
22/03/2021	07:00:00	170063	1800	4618.006836	36.65888977	134.8662262	34
22/03/2021	07:30:00	171863	1800	0	35.16109848	119.5	0
22/03/2021	08:00:00	173663	1800	0	35.34474564	113.4777145	0
22/03/2021	08:30:00	175463	1800	239.9995117	35.40943146	85.77838135	2
22/03/2021	09:00:00	177263	1800	1296.726563	35.54814911	100.0008698	12
22/03/2021	09:30:00	179063	1800	12792.12793	36.02515411	146.5351715	110
22/03/2021	10:00:00	180863	1800	14927.64648	36.39139938	119.5391769	142
22/03/2021	10:30:00	182663	1800	239.0001984	36.14421463	52.31996536	2
22/03/2021	11:00:00	184463	1800	0	35.61474609	116.8080978	0
22/03/2021	11:30:00	186263	1800	0	35.61029816	50.04302216	0
22/03/2021	12:00:00	188063	1800	407.9927979	35.34650803	32.96694565	3
22/03/2021	12:30:00	189863	1800	288.4906006	35.09753418	85.99800873	2
22/03/2021	13:00:00	191663	1800	358.5033875	35.52396774	56.10536575	3
22/03/2021	13:30:00	193463	1800	8016.590332	35.74401855	106.7811584	70
22/03/2021	14:00:00	195263	1800	9758.760742	36.42238998	76.9001236	87
22/03/2021	14:30:00	197063	1800	407.9935608	35.83336258	107.365036	3
22/03/2021	15:00:00	198863	1800	0	35.7195282	120.5038757	0
22/03/2021	15:30:00	200663	1800	239.0001831	36.09751511	106.934845	2
22/03/2021	16:00:00	202463	1800	1244.485229	35.80226135	106.6115341	10
22/03/2021	16:30:00	204263	1800	13124.13965	36.40850449	127.4237213	110
22/03/2021	17:00:00	206063	1800	2535.946533	36.26929474	72.5719223	19
22/03/2021	17:30:00	207863	1800	551.8652954	35.91476059	74.1431427	5
22/03/2021	18:00:00	209663	1800	477.9994812	36.48246002	124.4201889	4
22/03/2021	18:30:00	211463	1800	15329.94727	37.06358719	108.2166138	136
22/03/2021	19:00:00	213263	1800	17433.11133	37.50709915	120.386734	156
22/03/2021	19:30:00	215063	1800	24527.30469	37.70090103	124.6656799	221
22/03/2021	20:00:00	216863	1800	18022.11719	37.71493149	143.7719269	172
22/03/2021	20:30:00	218663	1800	1980.015259	36.86549377	74.25991821	17
22/03/2021	21:00:00	220463	1800	1771.99707	36.42148209	128.4684753	15
22/03/2021	21:30:00	222263	1800	1803.241943	36.28919983	144.4836426	14
22/03/2021	22:00:00	224063	1800	23840.34375	37.19180679	154.2642365	207
22/03/2021	22:30:00	225863	1800	15171.36816	37.46707916	139.3365173	132
22/03/2021	23:00:00	227663	1800	1936.635864	37.08465195	143.3891754	15
22/03/2021	23:30:00	229463	1800	1680.714111	36.55985641	189.6330719	15
23/03/2021	00:00:00	231263	1800	14751.00586	37.09482574	135.7841949	131
23/03/2021	00:30:00	233063	1800	22816.47461	37.61420059	151.2246552	202
23/03/2021	01:00:00	234863	1800	16490.94922	37.60073853	145.3687286	150
23/03/2021	01:30:00	236663	1800	22717.19336	37.5674324	120.8589783	198
23/03/2021	02:00:00	238463	1800	3899.7854	36.84981918	136.2349854	35
23/03/2021	02:30:00	240263	1800	716.9997559	36.83474731	107.8436966	6
23/03/2021	03:00:00	242063	1800	12285.44141	37.05177689	161.7742004	113
23/03/2021	03:30:00	243863	1800	7467.129883	36.85193253	168.158844	69
23/03/2021	04:00:00	245663	1800	407.9983215	36.07118225	240.6172943	4
23/03/2021	04:30:00	247463	1800	12952.59473	36.52500153	199.5312195	110
23/03/2021	05:00:00	249263	1800	24387.5625	37.46970367	132.6623383	207
23/03/2021	05:30:00	251063	1800	34272.45703	37.7335434	154.3813019	301
23/03/2021	06:00:00	252863	1800	27354.08594	37.68109894	140.8188477	243
23/03/2021	06:30:00	254663	1800	18126.06445	37.52293396	174.694519	158
23/03/2021	07:00:00	256463	1800	8817.679688	37.41363525	237.8966675	76
23/03/2021	07:30:00	258263	1800	9076.333008	36.95053101	122.3753586	78
